# Supplementary material for: Cell cycle, oncogenic and tumor suppressor pathways regulate numerous long and macro non-protein-coding RNAs
Source: Genome Biol. 2014 Mar 4;15(3):R48. doi: 10.1186/gb-2014-15-3-r48 (PMC4054595; doi:10.1186/gb-2014-15-3-r48)
Supplement: Additional file 2 — Online supplemental material containing BED formatted files of differentially expressed regions and macroRNAs, as well as CSV tables listing all proximal ncRNA-mRNA pairs regulated in astrocytoma. [file gb-2014-15-3-r48-S2.zip]

Archive with 95 entries (85 files):
- online_data/
- online_data/Stairfinder/
- online_data/Stairfinder/CC/
- online_data/Stairfinder/CC/CC_G0_G2_highdiff3_minus.hg19.bed
- online_data/Stairfinder/CC/CC_G0_G1_highdiff3_plus.hg19.bed
- online_data/Stairfinder/CC/CC_S_high.hg19.bed
- online_data/Stairfinder/CC/CC_G1_high.hg19.bed
- online_data/Stairfinder/CC/CC_G2_high.hg19.bed
- online_data/Stairfinder/CC/CC_G0_S_highdiff3_plus.hg19.bed
- online_data/Stairfinder/CC/CC_G0_high.hg19.bed
- online_data/Stairfinder/CC/CC_G0_S_highdiff3_minus.hg19.bed
- online_data/Stairfinder/CC/CC_G0_G1_highdiff3_minus.hg19.bed
- online_data/Stairfinder/CC/CC_G1_S_highdiff3_minus.hg19.bed
- online_data/Stairfinder/CC/CC_S_G2_highdiff3_plus.hg19.bed
- online_data/Stairfinder/CC/CC_G1_S_highdiff3_plus.hg19.bed
- online_data/Stairfinder/CC/CC_G0_G2_highdiff3_plus.hg19.bed
- online_data/Stairfinder/CC/CC_S_G2_highdiff3_minus.hg19.bed
- online_data/Stairfinder/CC/CC_G2_G1_highdiff3_minus.hg19.bed
- online_data/Stairfinder/CC/CC_G2_G1_highdiff3_plus.hg19.bed
- online_data/Stairfinder/IL6/
- online_data/Stairfinder/IL6/INA6_01_13_highdiff3.hg19.bed
- online_data/Stairfinder/IL6/INA6_01_high.hg19.bed
- online_data/Stairfinder/IL6/INA6_01_13_highdiff3_plus.hg19.bed
- online_data/Stairfinder/IL6/INA6_01_13_highdiff3_minus.hg19.bed
- online_data/Stairfinder/IL6/INA6_P_high.hg19.bed
- online_data/Stairfinder/IL6/INA6_13_P_highdiff3_plus.hg19.bed
- online_data/Stairfinder/IL6/INA6_13_P_highdiff3.hg19.bed
- online_data/Stairfinder/IL6/INA6_13_high.hg19.bed
- online_data/Stairfinder/IL6/INA6_01_P_highdiff3_minus.hg19.bed
- online_data/Stairfinder/IL6/INA6_13_P_highdiff3_minus.hg19.bed
- online_data/Stairfinder/IL6/INA6_01_P_highdiff3.hg19.bed
- online_data/Stairfinder/IL6/INA6_01_P_highdiff3_plus.hg19.bed
- online_data/Stairfinder/P53/
- online_data/Stairfinder/P53/P53_nor_ind_highdiff3.hg19.bed
- online_data/Stairfinder/P53/P53_nor_ind_highdiff3_plus.hg19.bed
- online_data/Stairfinder/P53/P53_nor_ind_highdiff3_minus.hg19.bed
- online_data/Stairfinder/P53/P53_nor_high.hg19.bed
- online_data/Stairfinder/P53/P53_ind_high.hg19.bed
- online_data/.htusers
- online_data/CC/
- online_data/CC/CC_G0_G2_highdiff3.hg19.bed
- online_data/CC/CC_S_G2_highdiff3.hg19.bed
- online_data/CC/CC_G0_S_highdiff3.hg19.bed
- online_data/CC/CC_S_high.hg19.bed
- online_data/CC/CC_G1_high.hg19.bed
- online_data/CC/CC_G2_high.hg19.bed
- online_data/CC/CC_G2_G1_highdiff3.hg19.bed
- online_data/CC/CC_G0_high.hg19.bed
- online_data/CC/CC_G0_G1_highdiff3.hg19.bed
- online_data/CC/CC_G1_S_highdiff3.hg19.bed
- online_data/index.php
- online_data/IL6/
- online_data/IL6/INA6_01_13_highdiff3.hg19.bed
- online_data/IL6/INA6_01_high.hg19.bed
- online_data/IL6/INA6_P_high.hg19.bed
- online_data/IL6/INA6_13_P_highdiff3.hg19.bed
- online_data/IL6/INA6_13_high.hg19.bed
- online_data/IL6/INA6_01_P_highdiff3.hg19.bed
- online_data/.htaccess
- online_data/detectStairs_v0_4.R
- online_data/ncRNA_mRNA_pairs/
- online_data/ncRNA_mRNA_pairs/ncRNA_mRNA_pairs_antisense_onlineSupplement.csv
- online_data/ncRNA_mRNA_pairs/ncRNA_mRNA_pairs_non_coding_intronic_onlineSupplement.csv
- online_data/ncRNA_mRNA_pairs/ncRNA_mRNA_pairs_non_coding_intergenic_onlineSupplement.csv
- online_data/P53/
- online_data/P53/P53_nor_ind_highdiff3.hg19.bed
- online_data/P53/P53_nor_high.hg19.bed
- online_data/P53/P53_ind_high.hg19.bed
- online_data/bona-fide-nc/
- online_data/bona-fide-nc/P53_nor_ind_highdiff3.hg19.non-coding.intergenic.bed
- online_data/bona-fide-nc/README
- online_data/bona-fide-nc/Stat3_01_13_highdiff3.hg19.non-coding.intron.bed
- online_data/bona-fide-nc/CC_G0_G1_highdiff3.hg19.non-coding.intron.bed
- online_data/bona-fide-nc/P53_nor_ind_highdiff3.hg19.non-coding.bed
- online_data/bona-fide-nc/CC_G0_G2_highdiff3.hg19.non-coding.intergenic.bed
- online_data/bona-fide-nc/Stat3_01_P_highdiff3.hg19.non-coding.intron.bed
- online_data/bona-fide-nc/CC_S_G2_highdiff3.hg19.non-coding.intergenic.bed
- online_data/bona-fide-nc/Stat3_13_P_highdiff3.hg19.non-coding.intron.bed
- online_data/bona-fide-nc/CC_S_G2_highdiff3.hg19.non-coding.bed
- online_data/bona-fide-nc/CC_G0_G2_highdiff3.hg19.non-coding.bed
- online_data/bona-fide-nc/Stat3_01_13_highdiff3.hg19.non-coding.intergenic.bed
- online_data/bona-fide-nc/CC_G0_G2_highdiff3.hg19.non-coding.intron.bed
- online_data/bona-fide-nc/CC_S_G2_highdiff3.hg19.non-coding.intron.bed
- online_data/bona-fide-nc/INA6_01_13_highdiff3.hg19.non-coding.bed
- online_data/bona-fide-nc/INA6_13_P_highdiff3.hg19.non-coding.bed
- online_data/bona-fide-nc/P53_nor_ind_highdiff3.hg19.non-coding.intron.bed
- online_data/bona-fide-nc/CC_G1_S_highdiff3.hg19.non-coding.bed
- online_data/bona-fide-nc/CC_G1_S_highdiff3.hg19.non-coding.intron.bed
- online_data/bona-fide-nc/INA6_01_P_highdiff3.hg19.non-coding.bed
- online_data/bona-fide-nc/CC_G1_S_highdiff3.hg19.non-coding.intergenic.bed
- online_data/bona-fide-nc/Stat3_01_P_highdiff3.hg19.non-coding.intergenic.bed
- online_data/bona-fide-nc/CC_G0_G1_highdiff3.hg19.non-coding.bed
- online_data/bona-fide-nc/Stat3_13_P_highdiff3.hg19.non-coding.intergenic.bed
- online_data/bona-fide-nc/CC_G0_G1_highdiff3.hg19.non-coding.intergenic.bed
- online_data/index.html
