# Supplementary material for: Cell cycle, oncogenic and tumor suppressor pathways regulate numerous long and macro non-protein-coding RNAs
Source: Genome Biol. 2014 Mar 4;15(3):R48. doi: 10.1186/gb-2014-15-3-r48 (PMC4054595; doi:10.1186/gb-2014-15-3-r48)
Supplement: Additional file 2 — Online supplemental material containing BED formatted files of differentially expressed regions and macroRNAs, as well as CSV tables listing all proximal ncRNA-mRNA pairs regulated in astrocytoma. [file gb-2014-15-3-r48-S2.zip › online_data/Stairfinder/CC/CC_G0_G2_highdiff3_minus.hg19.bed]

# bandwidth=1e+05
# level=0.5
# topN=-1
# topN.freq=FALSE
# prop=0.01
# split=1
# max.splits=0
# name  start   end     name_start_end_length_coverage_silhouette_score score   +
chr15	81073218	81244093	chr15_78860273_79031148_170876_14.7_96.2_25176	25176	+
chr5	153026500	153193062	chr5_153006693_153173255_166563_9.5_75.7_15846	15846	+
chr15	102292720	102305108	chr15_100110243_100122631_12389_96.2_99.5_11923	11923	+
chr14	101296060	101487104	chr14_100365813_100556857_191045_6.1_88.3_11565	11565	+
chr10	63711830	63856612	chr10_63381836_63526618_144783_7_99.3_10088	10088	+
chr9	113128535	113312479	chr9_112168356_112352300_183945_5.4_95.9_10021	10021	+
chr4	77872156	77968334	chr4_78091180_78187358_96179_10_98.9_9635	9635	+
chrX	3227245	3286281	chrX_3237245_3296281_59037_12_99.3_7077	7077	+
chr8	99956697	99964955	chr8_100025873_100034131_8259_72.6_99.9_5997	5997	+
chr6	151669786	151679556	chr6_151711479_151721249_9771_60.2_99.2_5878	5878	+
chr10	102107738	102124599	chr10_102097728_102114589_16862_32.8_99.7_5537	5537	+
chr5	168485535	168617333	chr5_168418113_168549911_131799_4.2_88.5_5474	5474	+
chr3	77338600	77345544	chr3_77421290_77428234_6945_74.4_100_5170	5170	+
chr11	61567186	61634867	chr11_61323762_61391443_67682_7.4_99.7_4987	4987	+
chr5	74641290	74657422	chr5_74677046_74693178_16133_29.5_99.7_4767	4767	+
chr5	43289648	43299196	chr5_43325405_43334953_9549_48.9_99.9_4674	4674	+
chr19	11201658	11244458	chr19_11062658_11105458_42801_10.8_99_4604	4604	+
chr5	95069138	95131989	chr5_95094894_95157745_62852_7.3_97.3_4585	4585	+
chr17	20687903	20692783	chr17_20628495_20633375_4881_91.2_100_4451	4451	+
chr1	118165453	118170640	chr1_117966976_117972163_5188_84.9_99.8_4404	4404	+
chr7	155090223	155101853	chr7_154721156_154732787_11632_36.9_100_4291	4291	+
chr1	67095822	67209645	chr1_66868410_66982233_113824_3.8_98.6_4283	4283	+
chr22	45923695	46004234	chr22_44302359_44382898_80540_5.1_95.4_4110	4110	+
chr10	52912887	53329097	chr10_52582893_52999103_416211_1_76.8_4071	4071	+
chr9	114660261	114697165	chr9_113700082_113736986_36905_10.4_98.8_3825	3825	+
chr3	157154542	157161352	chr3_158637236_158644046_6811_53.5_99.3_3646	3646	+
chr14	75745412	75749481	chr14_74815165_74819234_4070_89.5_99.7_3642	3642	+
chr8	121208917	121384208	chr8_121278098_121453389_175292_2.1_97.3_3615	3615	+
chr4	119201614	119256846	chr4_119421062_119476294_55233_6.2_97.5_3441	3441	+
chr1	117491882	117532956	chr1_117293405_117334479_41075_8.4_97.5_3435	3435	+
chr6	147849785	147923596	chr6_147891478_147965289_73812_4.6_96.4_3403	3403	+
chr22	42230602	42302583	chr22_40560548_40632529_71982_4.6_99_3319	3319	+
chr5	156083117	156272601	chr5_156015695_156205179_189485_1.7_84.6_3136	3136	+
chr3	154801470	154901541	chr3_156284164_156384235_100072_3.1_97.6_3098	3098	+
chr12	96051692	96181325	chr12_94575823_94705456_129634_2.4_88.1_3095	3095	+
chr19	45971209	45977739	chr19_50663049_50669579_6531_45.2_99.9_2951	2951	+
chr9	127563590	127576368	chr9_126603411_126616189_12779_21.6_99.8_2754	2754	+
chr18	10456278	10488714	chr18_10446278_10478714_32437_8.5_99.3_2742	2742	+
chr2	172385276	172414221	chr2_172093522_172122467_28946_9.4_99.8_2724	2724	+
chr7	134464595	134562657	chr7_134115135_134213197_98063_2.8_99.4_2716	2716	+
chr3	73004257	73029720	chr3_73086947_73112410_25464_10.3_99.8_2611	2611	+
chr6	121767962	121770784	chr6_121809661_121812483_2823_92.3_100_2605	2605	+
chr18	318986	461163	chr18_308986_451163_142178_1.8_81.8_2555	2555	+
chr4	166254375	166264140	chr4_166473825_166483590_9766_24.6_99.9_2407	2407	+
chr8	126011137	126034323	chr8_126080318_126103505_23188_10.2_99.5_2357	2357	+
chr1	94638337	94697143	chr1_94410925_94469731_58807_3.9_99.2_2280	2280	+
chr16	14840363	15214525	chr16_14747864_15122026_374163_0.6_31.8_2276	2276	+
chr12	69203118	69239465	chr12_67489385_67525732_36348_6.3_98.8_2274	2274	+
chr21	47609026	47642653	chr21_46433454_46467081_33628_6.6_99.4_2219	2219	+
chr1	55315342	55349504	chr1_55087930_55122092_34163_6.3_98.8_2164	2164	+
chr2	189849905	189897911	chr2_189558150_189606156_48007_4.5_99.1_2153	2153	+
chr1	53550195	53567456	chr1_53322783_53340044_17262_12.3_99.7_2118	2118	+
chr9	118927978	119163959	chr9_117967799_118203780_235982_0.9_94.1_2103	2103	+
chr1	150545091	150551387	chr1_148811715_148818011_6297_33.2_99.6_2091	2091	+
chr10	1086383	1092936	chr10_1076383_1082936_6554_31.6_99.8_2073	2073	+
chr1	110011270	110025243	chr1_109812793_109826766_13974_14.6_97.6_2043	2043	+
chr14	63671246	63759046	chr14_62740999_62828799_87801_2.2_99.4_1974	1974	+
chr10	81670951	81679580	chr10_81660931_81669560_8630_22.7_97.7_1961	1961	+
chr5	10627112	10657439	chr5_10680112_10710439_30328_6.4_99.1_1951	1951	+
chr17	26652423	26655472	chr17_23676550_23679599_3050_63.9_100_1949	1949	+
chr7	47314802	47317543	chr7_47281327_47284068_2742_68.2_99.7_1869	1869	+
chr9	71011898	71030963	chr9_70201718_70220783_19066_9.7_99.5_1848	1848	+
chr6	129370949	129762182	chr6_129412642_129803875_391234_0.5_86.9_1821	1821	+
chr14	24878269	24888401	chr14_23948109_23958241_10133_17.7_98.4_1789	1789	+
chr2	63176116	63272711	chr2_63029620_63126215_96596_1.8_86.6_1773	1773	+
chr6	160187956	160199962	chr6_160107946_160119952_12007_14.7_99.9_1767	1767	+
chr3	122382155	122447650	chr3_123864845_123930340_65496_2.7_97.4_1760	1760	+
chr3	145910670	145938782	chr3_147393360_147421472_28113_6.2_99.7_1757	1757	+
chr13	102369731	102373505	chr13_101167732_101171506_3775_45.1_100_1704	1704	+
chr10	114710408	114821411	chr10_114700398_114811401_111004_1.5_97.5_1678	1678	+
chr12	106729413	106742407	chr12_105253543_105266537_12995_12.8_99_1666	1666	+
chr3	195424638	195438369	chr3_196909818_196924040_14223_11.3_99.9_1607	1607	+
chr3	173395731	173769678	chr3_174878425_175252372_373948_0.4_22.7_1600	1600	+
chr13	38147267	38151283	chr13_37045267_37049283_4017_39.6_99.9_1592	1592	+
chr4	126335989	126372473	chr4_126555439_126591923_36485_4.3_90.1_1586	1586	+
chr15	32682507	32877651	chr15_30469799_30664943_195145_0.8_94.5_1559	1559	+
chr22	33198854	33208450	chr22_31528854_31538450_9597_15.9_99.9_1524	1524	+
chr1	70688084	70696491	chr1_70460672_70469079_8408_18_99.9_1511	1511	+
chr2	191765102	191829701	chr2_191473347_191537946_64600_2.3_98.6_1502	1502	+
chr20	3648923	3655526	chr20_3596923_3603526_6604_22.7_99.9_1502	1502	+
chr1	145438576	145512498	chr1_144149933_144223855_73923_2_81.8_1497	1497	+
chr12	52446134	52450642	chr12_50732401_50736909_4509_32.7_99.5_1473	1473	+
chr12	105414361	105585646	chr12_103938491_104109776_171286_0.9_87.9_1461	1461	+
chr3	55501407	55512321	chr3_55476447_55487361_10915_13.2_99.8_1444	1444	+
chr3	170150324	170152238	chr3_171633018_171634932_1915_75.1_100_1439	1439	+
chr15	89398726	89400217	chr15_87199730_87201221_1492_96_100_1433	1433	+
chr1	64605911	64645845	chr1_64378499_64418433_39935_3.6_94_1429	1429	+
chr10	100007545	100013559	chr10_99997535_100003549_6015_23.2_99.9_1398	1398	+
chr14	100800581	100841846	chr14_99870334_99911599_41266_3.4_87.9_1395	1395	+
chr12	108983790	108985949	chr12_107507919_107510078_2160_62.9_100_1359	1359	+
chr9	80793282	80944775	chr9_79983102_80134595_151494_0.9_98.1_1343	1343	+
chr15	39876590	39884654	chr15_37663882_37671946_8065_16.5_99.8_1332	1332	+
chr9	89559564	89561071	chr9_88749384_88750891_1508_87.4_100_1318	1318	+
chr10	112259527	112267902	chr10_112249517_112257892_8376_15.6_98.1_1308	1308	+
chr1	155279771	155290482	chr1_153546395_153557106_10712_11.8_98.6_1265	1265	+
chr2	165771423	165809454	chr2_165479669_165517700_38032_3.2_99.1_1231	1231	+
chr5	108385562	108387774	chr5_108413461_108415673_2213_54.4_99.9_1203	1203	+
chr1	21752706	21810524	chr1_21625293_21683111_57819_2.1_97.2_1197	1197	+
chr7	33015895	33046253	chr7_32982420_33012778_30359_3.9_99.7_1181	1181	+
chr2	232070932	232143468	chr2_231779176_231851712_72537_1.6_98.1_1151	1151	+
chr4	141781874	141789096	chr4_142001324_142008546_7223_15.9_99.9_1149	1149	+
chr12	33138947	33140151	chr12_33030214_33031418_1205_93.9_100_1131	1131	+
chr4	120416056	120528214	chr4_120635504_120747662_112159_1_67.7_1117	1117	+
chr14	96707475	96709827	chr14_95777228_95779580_2353_47.3_99.9_1113	1113	+
chr5	162866276	162871689	chr5_162798854_162804267_5414_20.6_99.9_1113	1113	+
chr6	166823141	166824694	chr6_166743131_166744684_1554_70.8_100_1101	1101	+
chr5	9507389	9549789	chr5_9560389_9602789_42401_2.6_94.1_1097	1097	+
chr15	84879709	84881552	chr15_82670713_82672556_1844_58.4_99.9_1077	1077	+
chr6	139144027	139145098	chr6_139185720_139186791_1072_100_100_1072	1072	+
chr18	6837174	6914876	chr18_6827174_6904876_77703_1.4_97.9_1057	1057	+
chr3	132319175	132320231	chr3_133801865_133802921_1057_100_100_1057	1057	+
chr12	91497639	91545630	chr12_90021770_90069761_47992_2.2_98.3_1056	1056	+
chr5	15675979	15716345	chr5_15728979_15769345_40367_2.6_90.3_1053	1053	+
chr22	45140278	45141326	chr22_43518942_43519990_1049_100_100_1049	1049	+
chr12	102140276	102317152	chr12_100664407_100841283_176877_0.6_96.2_1046	1046	+
chr9	32946027	32947157	chr9_32936027_32937157_1131_92.2_100_1043	1043	+
chr12	83094980	83290415	chr12_81619111_81814546_195436_0.5_45.2_1033	1033	+
chr13	110408168	110418440	chr13_109206169_109216441_10273_10_99.9_1031	1031	+
chr14	23072362	23163766	chr14_22142202_22233606_91405_1.1_96.8_1026	1026	+
chr5	9035493	9038140	chr5_9088493_9091140_2648_38.7_99.7_1024	1024	+
chr1	31838501	31842484	chr1_31611088_31615071_3984_25.7_100_1023	1023	+
chr1	185963942	186159834	chr1_184230565_184426457_195893_0.5_90.7_1011	1011	+
chr6	111695822	111982836	chr6_111802515_112089529_287015_0.3_93_983	983	+
chr9	5694411	5784750	chr9_5684411_5774750_90340_1.1_98.5_982	982	+
chr13	29296644	29297890	chr13_28194644_28195890_1247_78.4_100_978	978	+
chr4	138452251	138453345	chr4_138671701_138672795_1095_89.3_100_978	978	+
chr1	20809104	20810220	chr1_20681691_20682807_1117_87.3_100_975	975	+
chr1	184588620	184763054	chr1_182855243_183029677_174435_0.6_83.3_972	972	+
chr10	54054642	54057177	chr10_53724648_53727183_2536_37.8_99.8_959	959	+
chr1	61921146	61927207	chr1_61693734_61699795_6062_15.7_99_953	953	+
chr6	89793484	89794516	chr6_89850203_89851235_1033_92.2_100_952	952	+
chr8	11667124	11696563	chr8_11704533_11733972_29440_3.2_96.7_945	945	+
chr7	107569830	107642321	chr7_107357066_107429557_72492_1.3_99.7_942	942	+
chr11	71146009	71155235	chr11_70823657_70832883_9227_10.2_99.9_940	940	+
chr9	124048644	124081140	chr9_123088465_123120961_32497_2.9_99.5_929	929	+
chr1	86046718	86049682	chr1_85819306_85822270_2965_31.1_100_923	923	+
chr16	896532	909002	chr16_836533_849003_12471_7.4_98.6_922	922	+
chr5	53155026	53240141	chr5_53190783_53275898_85116_1.1_99.4_913	913	+
chr13	35615084	35734169	chr13_34513084_34632169_119086_0.8_78_911	911	+
chr2	209101054	209113364	chr2_208809299_208821609_12311_7.4_99.7_911	911	+
chr7	91742164	91752657	chr7_91580100_91590593_10494_8.6_99.6_904	904	+
chr3	183368026	183397090	chr3_184850720_184879784_29065_3.1_99.6_903	903	+
chr1	56961739	57035518	chr1_56734327_56808106_73780_1.2_97.7_884	884	+
chr12	59267879	59281758	chr12_57554146_57568025_13880_6.3_99.2_877	877	+
chr20	33470551	33515557	chr20_32934212_32979218_45007_1.9_99.4_867	867	+
chr3	14527935	14530363	chr3_14502939_14505367_2429_35.6_99.9_864	864	+
chr1	120254534	120286894	chr1_120056057_120088417_32361_2.7_99_858	858	+
chr1	79520224	79521440	chr1_79292812_79294028_1217_69.2_99.9_842	842	+
chr15	30694353	30855286	chr15_28481645_28642578_160934_0.5_65.2_831	831	+
chr1	43283388	43310015	chr1_43055975_43082602_26628_3.1_99.3_825	825	+
chr6	151315672	151328318	chr6_151357365_151370011_12647_6.5_97.7_824	824	+
chr12	56737566	56748890	chr12_55023833_55035157_11325_7.2_99.3_820	820	+
chr13	76220058	76413628	chr13_75118059_75311629_193571_0.4_99.1_811	811	+
chr15	30385895	30387261	chr15_28173187_28174553_1367_58.6_99.9_801	801	+
chr6	75846072	75905140	chr6_75902792_75961860_59069_1.4_91.7_799	799	+
chr2	23878092	23930041	chr2_23731597_23783545_51949_1.5_86.4_792	792	+
chr5	110834105	110835076	chr5_110862004_110862975_972_81.1_100_788	788	+
chr14	53411126	53416926	chr14_52480876_52486676_5801_13.4_99.8_778	778	+
chr14	55036401	55083779	chr14_54106151_54153529_47379_1.6_94_775	775	+
chr16	12024973	12665779	chr16_11932474_12573280_640807_0.1_18.5_769	769	+
chr3	23961152	24011095	chr3_23936156_23986099_49944_1.5_99.6_763	763	+
chr9	133333755	133364957	chr9_132323576_132354778_31203_2.4_96.8_752	752	+
chr9	2036300	2193105	chr9_2026300_2183105_156806_0.5_94.9_734	734	+
chr8	2719982	2720759	chr8_2707389_2708166_778_94_100_731	731	+
chr15	85758234	85759988	chr15_83559238_83560992_1755_41.5_99.8_729	729	+
chr2	198284128	198285177	chr2_197992373_197993422_1050_69.3_100_728	728	+
chr1	212783530	212785417	chr1_210850153_210852040_1888_38.1_99.9_719	719	+
chr5	119807762	119884060	chr5_119835661_119911959_76299_0.9_60.6_715	715	+
chr9	110247707	110251721	chr9_109287528_109291542_4015_17.5_99.9_703	703	+
chr15	83152636	83153554	chr15_80949691_80950609_919_74.9_99.9_688	688	+
chr6	36648468	36650738	chr6_36756446_36758716_2271_30.2_99.9_686	686	+
chrX	135280316	135282796	chrX_135107982_135110462_2481_27.5_99.9_683	683	+
chr7	19033570	19131150	chr7_19000095_19097675_97581_0.7_97_665	665	+
chr14	69257288	69259621	chr14_68327041_68329374_2334_27.8_100_649	649	+
chr11	27016909	27017550	chr11_26973485_26974126_642_100_100_642	642	+
chr1	162753969	162765378	chr1_161020593_161032002_11410_5.6_99.6_641	641	+
chr1	207940657	207941869	chr1_206007280_206008492_1213_52.8_99.9_641	641	+
chr5	144608332	144609142	chr5_144588525_144589335_811_79_100_641	641	+
chrY	14089636	14091904	chrY_12599636_12601904_2269_28.3_100_641	641	+
chr5	78610194	78620177	chr5_78645950_78655933_9984_6.4_96.9_637	637	+
chr5	21196871	21506279	chr5_21232628_21542036_309409_0.2_56.2_636	636	+
chr5	127627127	127728900	chr5_127655026_127756799_101774_0.6_95.6_632	632	+
chr19	39897527	39901741	chr19_44589367_44593581_4215_14.9_99.7_626	626	+
chr15	100339981	100348488	chr15_98157504_98166011_8508_7.3_99.1_623	623	+
chr15	93427548	93546166	chr15_91228552_91347170_118619_0.5_95.7_620	620	+
chr1	92146599	92193460	chr1_91919187_91966048_46862_1.3_98.1_619	619	+
chr17	4063049	4063667	chr17_4009798_4010416_619_100_100_619	619	+
chr10	60397515	60511463	chr10_60067521_60181469_113949_0.5_97.6_604	604	+
chr10	75759139	75771529	chr10_75429145_75441535_12391_4.9_99.6_602	602	+
chr12	64879570	65090568	chr12_63165837_63376835_210999_0.3_78.6_591	591	+
chr9	75767878	75770330	chr9_74957698_74960150_2453_24.1_99.3_590	590	+
chr11	107047219	107048363	chr11_106552429_106553573_1145_51_100_584	584	+
chr3	58368237	58411167	chr3_58343277_58386207_42931_1.3_98.5_579	579	+
chr19	41125204	41333085	chr19_45817044_46024925_207882_0.3_20_571	571	+
chr13	36050501	36246013	chr13_34948501_35144013_195513_0.3_38.4_570	570	+
chr11	9727268	9830714	chr11_9683844_9787290_103447_0.5_93.1_566	566	+
chr6	114182900	114183743	chr6_114289593_114290436_844_66.9_100_565	565	+
chr10	73510247	73510855	chr10_73180253_73180861_609_92.4_100_563	563	+
chr16	21851250	21904851	chr16_21758751_21812352_53602_1_90.9_561	561	+
chr14	24569125	24573360	chr14_23638965_23643200_4236_13.1_98.8_556	556	+
chr12	89742183	89744541	chr12_88266314_88268672_2359_23_99.9_542	542	+
chr10	111872524	111894837	chr10_111862514_111884827_22314_2.4_85.6_540	540	+
chr2	205986307	206179740	chr2_205694552_205887985_193434_0.3_36.6_533	533	+
chr12	131438797	131625266	chr12_130004750_130191219_186470_0.3_86.3_530	530	+
chr18	48553429	48606878	chr18_46807427_46860876_53450_1_99.7_529	529	+
chr15	23249333	23266139	chr15_20800774_20817580_16807_3.1_95.3_528	528	+
chr20	54942861	54943384	chr20_54376268_54376791_524_100_100_524	524	+
chr7	94029238	94034839	chr7_93867174_93872775_5602_9.3_99.8_519	519	+
chr2	205435461	205551104	chr2_205143706_205259349_115644_0.4_73.5_516	516	+
chr6	132270685	132271198	chr6_132312378_132312891_514_100_100_514	514	+
chr15	75949993	75953057	chr15_73737048_73740112_3065_16.7_99.8_512	512	+
chr15	99506007	99506603	chr15_97323530_97324126_597_85.6_100_511	511	+
chr5	153838225	153920121	chr5_153818418_153900314_81897_0.6_87.4_500	500	+
chr5	172560736	172562622	chr5_172493342_172495228_1887_26.4_99.6_498	498	+
chr16	15463521	15467929	chr16_15371022_15375430_4409_11.2_98.4_495	495	+
chr13	42040979	42044842	chr13_40938979_40942842_3864_12.8_99.9_493	493	+
chr2	127453557	127454047	chr2_127170027_127170517_491_100_100_491	491	+
chr2	43927489	43939269	chr2_43780993_43792773_11781_4.1_99.9_488	488	+
chr1	9328545	9331000	chr1_9251132_9253587_2456_19.7_99.9_483	483	+
chr12	52089415	52100513	chr12_50375682_50386780_11099_4.3_96.9_482	482	+
chr3	82855180	82856523	chr3_82937870_82939213_1344_35.7_100_480	480	+
chr5	168088868	168089989	chr5_168021446_168022567_1122_42.8_99.8_480	480	+
chr14	55602843	55612079	chr14_54672596_54681832_9237_5.2_98.3_479	479	+
chr10	38649245	38693808	chr10_38689251_38733814_44564_1.1_99.4_478	478	+
chr1	211474771	211480303	chr1_209541394_209546926_5533_8.6_99.2_476	476	+
chr11	86547910	86664166	chr11_86225558_86341814_116257_0.4_98.7_470	470	+
chr14	92336459	92530163	chr14_91406212_91599916_193705_0.2_93.7_469	469	+
chr2	158170508	158170975	chr2_157878754_157879221_468_100_100_468	468	+
chr12	104688587	104741187	chr12_103212717_103265317_52601_0.9_94.8_464	464	+
chr1	206563452	206635798	chr1_204630075_204702421_72347_0.6_91.7_459	459	+
chr11	169285	314236	chr11_159285_304236_144952_0.3_9.3_459	459	+
chr12	26385962	26386876	chr12_26277229_26278143_915_50.1_100_458	458	+
chr5	149513660	149514602	chr5_149493853_149494795_943_46.6_99.9_439	439	+
chr1	227247342	227255241	chr1_225313965_225321864_7900_5.5_98.8_438	438	+
chr7	21260032	21260469	chr7_21226557_21226994_438_100_100_438	438	+
chr22	27069741	27072081	chr22_25399741_25402081_2341_18.5_100_432	432	+
chr12	107357051	107369005	chr12_105881181_105893135_11955_3.5_98.1_422	422	+
chr6	56682292	56915692	chr6_56790251_57023651_233401_0.2_97.8_412	412	+
chr2	114170291	114171440	chr2_113886761_113887910_1150_35.7_99.9_410	410	+
chr9	98908258	98908741	chr9_97948079_97948562_484_84.3_100_408	408	+
chr16	90183122	90183526	chr16_88710623_88711027_405_100_100_405	405	+
chr20	19842215	19842618	chr20_19790215_19790618_404_100_100_404	404	+
chr16	28364352	28548889	chr16_28271853_28456390_184538_0.2_89.3_390	390	+
chr1	210827223	210827607	chr1_208893846_208894230_385_100_100_385	385	+
chr14	32563083	32626751	chr14_31632834_31696502_63669_0.6_95.5_385	385	+
chr16	22526656	22541564	chr16_22434157_22449065_14909_2.6_98.4_383	383	+
chr9	101832106	101832474	chr9_100871927_100872295_369_100_100_369	369	+
chr15	95398817	95399184	chr15_93199821_93200188_368_100_100_368	368	+
chr5	146772118	146772475	chr5_146752311_146752668_358_100_100_358	358	+
chr12	125398222	125398577	chr12_123964175_123964530_356_100_100_356	356	+
chr20	48124042	48124397	chr20_47557449_47557804_356_100_100_356	356	+
chr5	137802151	137802501	chr5_137830050_137830400_351_100_100_351	351	+
chr14	21167676	21168025	chr14_20237516_20237865_350_100_100_350	350	+
chr3	50311749	50312095	chr3_50286753_50287099_347_100_100_347	347	+
chr12	112247417	112247758	chr12_110731800_110732141_342_100_100_342	342	+
chr1	100548113	100548452	chr1_100320701_100321040_340_100_100_340	340	+
chr15	23611783	23612122	chr15_21163224_21163563_340_100_100_340	340	+
chr10	13179433	13179760	chr10_13219439_13219766_328_100_100_328	328	+
chr5	70103660	70103986	chr5_70139416_70139742_327_100_100_327	327	+
chr2	11967004	11967324	chr2_11884455_11884775_321_100_100_321	321	+
chr20	50216223	50216543	chr20_49649630_49649950_321_100_100_321	321	+
chr20	21143529	21143845	chr20_21091529_21091845_317_100_100_317	317	+
chr2	70453573	70453886	chr2_70307077_70307390_314_100_100_314	314	+
chr1	97248680	97248992	chr1_97021268_97021580_313_100_100_313	313	+
chr4	55604975	55605287	chr4_55299732_55300044_313_100_100_313	313	+
chr19	49995185	49995496	chr19_54686997_54687308_312_100_100_312	312	+
chr13	53265854	53266164	chr13_52163855_52164165_311_100_100_311	311	+
chr1	82409045	82409353	chr1_82181633_82181941_309_100_100_309	309	+
chr1	199357231	199357538	chr1_197623854_197624161_308_100_100_308	308	+
chr3	152079005	152079310	chr3_153561695_153562000_306_100_100_306	306	+
chr19	37766811	37786680	chr19_42458651_42478520_19870_1.5_98_303	303	+
chr7	139054355	139054656	chr7_138704895_138705196_302_100_100_302	302	+
chr2	206484042	206484342	chr2_206192287_206192587_301_100_100_301	301	+
chr1	207501228	207501526	chr1_205567851_205568149_299_100_100_299	299	+
chr12	94699805	94734609	chr12_93223936_93258740_34805_0.9_97.4_299	299	+
chr6	74226788	74227086	chr6_74283509_74283807_299_100_100_299	299	+
chr22	39913004	39913300	chr22_38242950_38243246_297_100_100_297	297	+
chr6	131161362	131161655	chr6_131203055_131203348_294_100_100_294	294	+
chr15	44087499	44087789	chr15_41874791_41875081_291_100_100_291	291	+
chr4	114761125	114761414	chr4_114980574_114980863_290_100_100_290	290	+
chr1	196646525	196646813	chr1_194913148_194913436_289_100_100_289	289	+
chr1	203277301	203277586	chr1_201543924_201544209_286_100_100_286	286	+
chr16	9203909	9204194	chr16_9111410_9111695_286_100_100_286	286	+
chr11	5730248	5730531	chr11_5686824_5687107_284_100_100_284	284	+
chr5	111497777	111498058	chr5_111525676_111525957_282_100_100_282	282	+
chr10	21318256	21318534	chr10_21358262_21358540_279_100_100_279	279	+
chr2	11318124	11318401	chr2_11235575_11235852_278_100_100_278	278	+
chr7	42001090	42001367	chr7_41967615_41967892_278_100_100_278	278	+
chr5	172196788	172197064	chr5_172129394_172129670_277_100_100_277	277	+
chr7	142558739	142559015	chr7_142268861_142269137_277_100_100_277	277	+
chr14	50517377	50517652	chr14_49587127_49587402_276_100_100_276	276	+
chr3	9859599	9859873	chr3_9834599_9834873_275_100_100_275	275	+
chr13	32870114	32870387	chr13_31768114_31768387_274_100_100_274	274	+
chr5	39414019	39414292	chr5_39449776_39450049_274_100_100_274	274	+
chr1	114524382	114524654	chr1_114325905_114326177_273_100_100_273	273	+
chr12	12269958	12270230	chr12_12161225_12161497_273_100_100_273	273	+
chr1	39797182	39797453	chr1_39569769_39570040_272_100_100_272	272	+
chr1	156884937	156885208	chr1_155151561_155151832_272_100_100_272	272	+
chr12	68055183	68055451	chr12_66341450_66341718_269_100_100_269	269	+
chr9	129850482	129850746	chr9_128890303_128890567_265_100_100_265	265	+
chr5	118728923	118729186	chr5_118756822_118757085_264_100_100_264	264	+
chr15	44776375	44776637	chr15_42563667_42563929_263_100_100_263	263	+
chr4	169755104	169755365	chr4_169991679_169991940_262_100_100_262	262	+
chr11	35828249	35828507	chr11_35784825_35785083_259_100_100_259	259	+
chr1	204440396	204440653	chr1_202707019_202707276_258_100_100_258	258	+
chr1	154918040	154918296	chr1_153184664_153184920_257_100_100_257	257	+
chr9	131017125	131017380	chr9_130056946_130057201_256_100_100_256	256	+
chr2	88059293	88059546	chr2_87840408_87840661_254_100_100_254	254	+
chr16	79631430	79631682	chr16_78188931_78189183_253_100_100_253	253	+
chr5	21976077	21976329	chr5_22011834_22012086_253_100_100_253	253	+
chr9	141123258	141123505	chr9_140243079_140243326_248_100_100_248	248	+
chr1	215260913	215261159	chr1_213327536_213327782_247_100_100_247	247	+
chr3	156869993	156870238	chr3_158352687_158352932_246_100_100_246	246	+
chr6	31369031	31369276	chr6_31477010_31477255_246_100_100_246	246	+
chr13	44433919	44434163	chr13_43331919_43332163_245_100_100_245	245	+
chr3	136237976	136238219	chr3_137720666_137720909_244_100_100_244	244	+
chr5	96372468	96372710	chr5_96398224_96398466_243_100_100_243	243	+
chr2	216297450	216297690	chr2_216005695_216005935_241_100_100_241	241	+
chr20	46286831	46287071	chr20_45720238_45720478_241_100_100_241	241	+
chr6	32036596	32036836	chr6_32144574_32144814_241_100_100_241	241	+
chr7	23314086	23314326	chr7_23280611_23280851_241_100_100_241	241	+
chr14	76117778	76118017	chr14_75187531_75187770_240_100_100_240	240	+
chr5	121407956	121408195	chr5_121435855_121436094_240_100_100_240	240	+
chr11	32119972	32120210	chr11_32076548_32076786_239_100_100_239	239	+
chr17	58520725	58520962	chr17_55875507_55875744_238_100_100_238	238	+
chrY	22148175	22148412	chrY_20607563_20607800_238_100_100_238	238	+
chr11	10824896	10825132	chr11_10781472_10781708_237_100_100_237	237	+
chr15	37183647	37183883	chr15_34970939_34971175_237_100_100_237	237	+
chr10	46951564	46951798	chr10_46371570_46371804_235_100_100_235	235	+
chr15	71011508	71011741	chr15_68798562_68798795_234_100_100_234	234	+
chr13	52348818	52349049	chr13_51246819_51247050_232_100_100_232	232	+
chr15	77405437	77405668	chr15_75192492_75192723_232_100_100_232	232	+
chr17	67540469	67540700	chr17_65052064_65052295_232_100_100_232	232	+
chr5	78923060	78923287	chr5_78958816_78959043_228_100_100_228	228	+
chr4	119956786	119957012	chr4_120176234_120176460_227_100_100_227	227	+
chr7	27871131	27871357	chr7_27837656_27837882_227_100_100_227	227	+
chr20	38678254	38678479	chr20_38111668_38111893_226_100_100_226	226	+
chr12	58192845	58193069	chr12_56479112_56479336_225_100_100_225	225	+
chr14	35016136	35016360	chr14_34085887_34086111_225_100_100_225	225	+
chr5	155802547	155802771	chr5_155735125_155735349_225_100_100_225	225	+
chr6	1534719	1534943	chr6_1479718_1479942_225_100_100_225	225	+
chr7	27565590	27565814	chr7_27532115_27532339_225_100_100_225	225	+
chr8	97507823	97508047	chr8_97576999_97577223_225_100_100_225	225	+
chr1	243431031	243431254	chr1_241497654_241497877_224_100_100_224	224	+
chr20	8170884	8171107	chr20_8118884_8119107_224_100_100_224	224	+
chr3	148459620	148459842	chr3_149942310_149942532_223_100_100_223	223	+
chr5	151064690	151064912	chr5_151044883_151045105_223_100_100_223	223	+
chr6	43129047	43129269	chr6_43237025_43237247_223_100_100_223	223	+
chr1	14090722	14090943	chr1_13963309_13963530_222_100_100_222	222	+
chr17	73773332	73773552	chr17_71284927_71285147_221_100_100_221	221	+
chr1	61554057	61554276	chr1_61326645_61326864_220_100_100_220	220	+
chr6	26413794	26414013	chr6_26521773_26521992_220_100_100_220	220	+
chr1	89296563	89296781	chr1_89069151_89069369_219_100_100_219	219	+
chr4	67562462	67562680	chr4_67245057_67245275_219_100_100_219	219	+
chr6	39846142	39846360	chr6_39954120_39954338_219_100_100_219	219	+
chr1	79127317	79127534	chr1_78899905_78900122_218_100_100_218	218	+
chr1	224211858	224212074	chr1_222278481_222278697_217_100_100_217	217	+
chr1	59246878	59247093	chr1_59019466_59019681_216_100_100_216	216	+
chr10	112650332	112650547	chr10_112640322_112640537_216_100_100_216	216	+
chr12	57547881	57548096	chr12_55834148_55834363_216_100_100_216	216	+
chr4	91210222	91210437	chr4_91429245_91429460_216_100_100_216	216	+
chr5	110084763	110084978	chr5_110112662_110112877_216_100_100_216	216	+
chr7	47620253	47620467	chr7_47586778_47586992_215_100_100_215	215	+
chr1	164576842	164577054	chr1_162843466_162843678_213_100_100_213	213	+
chr14	77490906	77491118	chr14_76560659_76560871_213_100_100_213	213	+
chr15	28926917	28927129	chr15_26725958_26726170_213_100_100_213	213	+
chr18	77123562	77123774	chr18_75224550_75224762_213_100_100_213	213	+
chr8	116616915	116617127	chr8_116686090_116686302_213_100_100_213	213	+
chr12	5546409	5546620	chr12_5416670_5416881_212_100_100_212	212	+
chr2	100167662	100167873	chr2_99534094_99534305_212_100_100_212	212	+
chr22	46633539	46633750	chr22_45012203_45012414_212_100_100_212	212	+
chr3	101571844	101572055	chr3_103054534_103054745_212_100_100_212	212	+
chr6	34252153	34252364	chr6_34360131_34360342_212_100_100_212	212	+
chr1	148945973	148946183	chr1_147212597_147212807_211_100_100_211	211	+
chr6	25023403	25023613	chr6_25131382_25131592_211_100_100_211	211	+
chr9	117004733	117004943	chr9_116044554_116044764_211_100_100_211	211	+
chr11	2698274	2698483	chr11_2654850_2655059_210_100_100_210	210	+
chr11	121181999	121182208	chr11_120687209_120687418_210_100_100_210	210	+
chr3	15288752	15288961	chr3_15263756_15263965_210_100_100_210	210	+
chr3	187705460	187705669	chr3_189188154_189188363_210_100_100_210	210	+
chrX	133682770	133682979	chrX_133510436_133510645_210_100_100_210	210	+
chr3	121415632	121415840	chr3_122898322_122898530_209_100_100_209	209	+
chr15	48763403	48763610	chr15_46550695_46550902_208_100_100_208	208	+
chr17	66241905	66242112	chr17_63753500_63753707_208_100_100_208	208	+
chr4	52961254	52961461	chr4_52656011_52656218_208_100_100_208	208	+
chr15	101610019	101610225	chr15_99427542_99427748_207_100_100_207	207	+
chr3	171764558	171764764	chr3_173247252_173247458_207_100_100_207	207	+
chr4	34454862	34455068	chr4_34131257_34131463_207_100_100_207	207	+
chrX	129860221	129860427	chrX_129687902_129688108_207_100_100_207	207	+
chr10	26177844	26178049	chr10_26217850_26218055_206_100_100_206	206	+
chr10	67067759	67067964	chr10_66737765_66737970_206_100_100_206	206	+
chr12	96672974	96673179	chr12_95197105_95197310_206_100_100_206	206	+
chr15	20364671	20364876	chr15_18624685_18624890_206_100_100_206	206	+
chr15	25223567	25223772	chr15_22774660_22774865_206_100_100_206	206	+
chr15	86207674	86207879	chr15_84008678_84008883_206_100_100_206	206	+
chr16	30267141	30267346	chr16_30174642_30174847_206_100_100_206	206	+
chr2	112945625	112945830	chr2_112662096_112662301_206_100_100_206	206	+
chr21	45576090	45576295	chr21_44400518_44400723_206_100_100_206	206	+
chr7	12271397	12271602	chr7_12237922_12238127_206_100_100_206	206	+
chr1	158979739	158979943	chr1_157246363_157246567_205_100_100_205	205	+
chr12	8427559	8427763	chr12_8318826_8319030_205_100_100_205	205	+
chr13	48570908	48571112	chr13_47468909_47469113_205_100_100_205	205	+
chr15	59663488	59663692	chr15_57450780_57450984_205_100_100_205	205	+
chr16	21459721	21459925	chr16_21367222_21367426_205_100_100_205	205	+
chr20	18190490	18190694	chr20_18138490_18138694_205_100_100_205	205	+
chr5	20701510	20701714	chr5_20737267_20737471_205_100_100_205	205	+
chr6	126210637	126210841	chr6_126252330_126252534_205_100_100_205	205	+
chr1	149590416	149590619	chr1_147857040_147857243_204_100_100_204	204	+
chr1	183896438	183896641	chr1_182163061_182163264_204_100_100_204	204	+
chr15	71778221	71778424	chr15_69565275_69565478_204_100_100_204	204	+
chr17	34808425	34808628	chr17_31882538_31882741_204_100_100_204	204	+
chr16	69668460	69668662	chr16_68225961_68226163_203_100_100_203	203	+
chr16	70064778	70064980	chr16_68622279_68622481_203_100_100_203	203	+
chr17	44579318	44579520	chr17_41934634_41934836_203_100_100_203	203	+
chr3	142446178	142446380	chr3_143928868_143929070_203_100_100_203	203	+
chr4	190198591	190198793	chr4_190435585_190435787_203_100_100_203	203	+
chr5	109203478	109203680	chr5_109231377_109231579_203_100_100_203	203	+
chr5	150037408	150037610	chr5_150017601_150017803_203_100_100_203	203	+
chr6	46190439	46190641	chr6_46298398_46298600_203_100_100_203	203	+
chr8	30428463	30428665	chr8_30548005_30548207_203_100_100_203	203	+
chr10	22944316	22944517	chr10_22984322_22984523_202_100_100_202	202	+
chr12	42854159	42854360	chr12_41140426_41140627_202_100_100_202	202	+
chr14	45334573	45334774	chr14_44404323_44404524_202_100_100_202	202	+
chr18	8720995	8721196	chr18_8710995_8711196_202_100_100_202	202	+
chr4	85656099	85656300	chr4_85875123_85875324_202_100_100_202	202	+
chr4	139090934	139091135	chr4_139310384_139310585_202_100_100_202	202	+
chr19	40865919	40866119	chr19_45557759_45557959_201_100_100_201	201	+
chr20	62888403	62888603	chr20_62358847_62359047_201_100_100_201	201	+
chr3	107762672	107762872	chr3_109245362_109245562_201_100_100_201	201	+
chr4	149447706	149447906	chr4_149667156_149667356_201_100_100_201	201	+
chr5	67523767	67523967	chr5_67559523_67559723_201_100_100_201	201	+
chr8	123964469	123964669	chr8_124033650_124033850_201_100_100_201	201	+
chr12	117467803	117468002	chr12_115952186_115952385_200_100_100_200	200	+
chr15	79528629	79528828	chr15_77315684_77315883_200_100_100_200	200	+
chr19	36788798	36788997	chr19_41480638_41480837_200_100_100_200	200	+
chr4	129512105	129512304	chr4_129731555_129731754_200_100_100_200	200	+
chr8	12265260	12265459	chr8_12309631_12309830_200_100_100_200	200	+
chr8	141538263	141538462	chr8_141607445_141607644_200_100_100_200	200	+
chr9	97843822	97844021	chr9_96883643_96883842_200_100_100_200	200	+
chr1	151554121	151554319	chr1_149820745_149820943_199_100_100_199	199	+
chr1	187532603	187532801	chr1_185799226_185799424_199_100_100_199	199	+
chr15	26890616	26890814	chr15_24441709_24441907_199_100_100_199	199	+
chr15	64433410	64433608	chr15_62220463_62220661_199_100_100_199	199	+
chr1	6246058	6246255	chr1_6168645_6168842_198_100_100_198	198	+
chr7	5473175	5473372	chr7_5439701_5439898_198_100_100_198	198	+
chr8	119095246	119095443	chr8_119164427_119164624_198_100_100_198	198	+
chr15	52905903	52906099	chr15_50693195_50693391_197_100_100_197	197	+
chr2	130740347	130740543	chr2_130456817_130457013_197_100_100_197	197	+
chr3	174652837	174653033	chr3_176135531_176135727_197_100_100_197	197	+
chr1	25451631	25451826	chr1_25324218_25324413_196_100_100_196	196	+
chr14	31151575	31151770	chr14_30221326_30221521_196_100_100_196	196	+
chr1	113066055	113066249	chr1_112867578_112867772_195_100_100_195	195	+
chr11	131338315	131338509	chr11_130843525_130843719_195_100_100_195	195	+
chr12	78519895	78520089	chr12_77044026_77044220_195_100_100_195	195	+
chr19	13266131	13266325	chr19_13127131_13127325_195_100_100_195	195	+
chr5	96107571	96107765	chr5_96133327_96133521_195_100_100_195	195	+
chr7	56356385	56356579	chr7_56323879_56324073_195_100_100_195	195	+
chr2	236713600	236713793	chr2_236378339_236378532_194_100_100_194	194	+
chr5	114951683	114951876	chr5_114979582_114979775_194_100_100_194	194	+
chr6	148387443	148387636	chr6_148429136_148429329_194_100_100_194	194	+
chr1	99771859	99772051	chr1_99544447_99544639_193_100_100_193	193	+
chr7	27237471	27237662	chr7_27203996_27204187_192_100_100_192	192	+
chr1	149857493	149857683	chr1_148124117_148124307_191_100_100_191	191	+
chr4	87234113	87234303	chr4_87453137_87453327_191_100_100_191	191	+
chr8	95711152	95750721	chr8_95780328_95819897_39570_0.5_94.7_189	189	+
chr1	108141043	108141229	chr1_107942566_107942752_187_100_100_187	187	+
chr5	72858668	72858854	chr5_72894424_72894610_187_100_100_187	187	+
chr10	47219064	47219248	chr10_46639070_46639254_185_100_100_185	185	+
chr4	86532037	86532220	chr4_86751061_86751244_184_100_100_184	184	+
chr12	82195941	82196112	chr12_80720072_80720243_172_100_100_172	172	+
chr11	95810199	95810366	chr11_95449847_95450014_168_100_100_168	168	+
chr5	364113	364275	chr5_417113_417275_163_100_100_163	163	+
chr1	46836462	46836597	chr1_46609049_46609184_136_100_100_136	136	+
chr6	76355920	76356052	chr6_76412640_76412772_133_100_100_133	133	+
chr12	133040262	133040387	chr12_131550335_131550460_126_100_100_126	126	+
chr14	73150699	73196249	chr14_72220452_72266002_45551_0.2_98.2_99	99	+
chr6	155018381	155018476	chr6_155060073_155060168_96_100_100_96	96	+
chr1	143732151	143732245	chr1_142523674_142523768_95_100_100_95	95	+
chr2	167836742	167995292	chr2_167544988_167703538_158551_0.1_92.2_94	94	+
chr3	164224464	164224533	chr3_165707158_165707227_70_100_100_70	70	+
chr2	133340274	133340342	chr2_133056744_133056812_69_100_100_69	69	+
chr2	66001153	66001220	chr2_65854657_65854724_68_100_100_68	68	+
chr5	97801916	97801982	chr5_97829816_97829882_67_100_100_67	67	+
chr8	96486952	96487018	chr8_96556128_96556194_67_100_100_67	67	+
chr1	226603524	226603586	chr1_224670147_224670209_63_100_100_63	63	+
chr17	41110146	41110208	chr17_38363672_38363734_63_100_100_63	63	+
chr4	128792832	128792894	chr4_129012282_129012344_63_100_100_63	63	+
chr21	43662231	43662292	chr21_42535300_42535361_62_100_100_62	62	+
chr10	49267997	49268057	chr10_48938003_48938063_61_100_100_61	61	+
chr11	36128517	36128577	chr11_36085093_36085153_61_100_100_61	61	+
chr14	95617696	95617756	chr14_94687449_94687509_61_100_100_61	61	+
chr4	19108820	19108880	chr4_18717918_18717978_61_100_100_61	61	+
chr6	152075991	152076051	chr6_152117684_152117744_61_100_100_61	61	+
chr3	149580310	149580369	chr3_151063000_151063059_60_100_100_60	60	+
chr3	163577302	163577361	chr3_165059996_165060055_60_100_100_60	60	+
chr6	98259413	98259472	chr6_98366134_98366193_60_100_100_60	60	+
chr4	156325595	156325653	chr4_156545045_156545103_59_100_100_59	59	+
chr5	97441089	97441146	chr5_97466845_97466902_58_100_100_58	58	+
chr20	60613006	60613062	chr20_60046401_60046457_57_100_100_57	57	+
chrX	70438285	70438338	chrX_70355010_70355063_54_100_100_54	54	+
chr16	49203309	49203359	chr16_47760810_47760860_51_100_100_51	51	+
chr18	64341988	64342038	chr18_62492968_62493018_51_100_100_51	51	+
chr6	145672954	145673001	chr6_145714647_145714694_48_100_100_48	48	+
chr2	128098511	128098556	chr2_127814981_127815026_46_100_100_46	46	+
chr5	129272747	129272791	chr5_129300646_129300690_45_100_100_45	45	+
chr16	11501509	11501552	chr16_11409010_11409053_44_100_100_44	44	+
chr12	66071652	66071676	chr12_64357919_64357943_25_100_100_25	25	+
chr13	91219195	91219219	chr13_90017196_90017220_25_100_100_25	25	+
chr19	2372785	2372809	chr19_2323785_2323809_25_100_100_25	25	+
chr2	233836086	233836110	chr2_233544330_233544354_25_100_100_25	25	+
chr2	238615901	238615925	chr2_238280640_238280664_25_100_100_25	25	+
chr3	158875469	158875493	chr3_160358163_160358187_25_100_100_25	25	+
chr4	74371138	74371162	chr4_74590002_74590026_25_100_100_25	25	+
chr5	85163509	85163533	chr5_85199265_85199289_25_100_100_25	25	+
chr6	77681719	77681743	chr6_77738438_77738462_25_100_100_25	25	+
chr6	99921108	99921132	chr6_100027829_100027853_25_100_100_25	25	+
chr7	69414269	69414293	chr7_69052205_69052229_25_100_100_25	25	+
chr7	89150019	89150043	chr7_88987955_88987979_25_100_100_25	25	+
chr7	123010597	123010621	chr7_122797833_122797857_25_100_100_25	25	+
