# Supplementary material for: Cell cycle, oncogenic and tumor suppressor pathways regulate numerous long and macro non-protein-coding RNAs
Source: Genome Biol. 2014 Mar 4;15(3):R48. doi: 10.1186/gb-2014-15-3-r48 (PMC4054595; doi:10.1186/gb-2014-15-3-r48)
Supplement: Additional file 2 — Online supplemental material containing BED formatted files of differentially expressed regions and macroRNAs, as well as CSV tables listing all proximal ncRNA-mRNA pairs regulated in astrocytoma. [file gb-2014-15-3-r48-S2.zip › online_data/Stairfinder/CC/CC_G0_G1_highdiff3_plus.hg19.bed]

# bandwidth=1e+05
# level=0.5
# topN=-1
# topN.freq=FALSE
# prop=0.01
# split=1
# max.splits=0
# name  start   end     name_start_end_length_coverage_silhouette_score score   +
chr6	73333265	73576610	chr6_73389986_73633331_243346_11.8_-69_28638	28638	+
chr2	36588351	36777984	chr2_36441855_36631488_189634_13_91.9_24642	24642	+
chr9	21444368	21559197	chr9_21434368_21549197_114830_21.3_48.1_24408	24408	+
chr5	95221043	95289796	chr5_95246799_95315552_68754_34.2_98.1_23545	23545	+
chr4	177595309	177712068	chr4_177832303_177949062_116760_12.5_87.2_14604	14604	+
chr11	122572805	123029951	chr11_122078015_122535161_457147_3_-78.6_13903	13903	+
chr7	128412828	128554122	chr7_128200064_128341358_141295_9.5_98.8_13415	13415	+
chr10	69682291	69954335	chr10_69352297_69624341_272045_4.7_-77.6_12695	12695	+
chr5	16663121	16877941	chr5_16716121_16930941_214821_5.6_-42.5_12022	12022	+
chr8	32407444	32624786	chr8_32526986_32744328_217343_4.9_91.9_10612	10612	+
chr5	52288770	52390260	chr5_52324527_52426017_101491_9.9_98.6_10065	10065	+
chr16	17196281	17353390	chr16_17103782_17260891_157110_6.2_-31.4_9782	9782	+
chr8	89044444	89180267	chr8_89113560_89249383_135824_6.8_79_9276	9276	+
chr5	98111349	98132076	chr5_98139249_98159976_20728_44.5_99.6_9233	9233	+
chr6	7558300	7586636	chr6_7503299_7531635_28337_30.5_96.8_8644	8644	+
chr11	12183529	12285360	chr11_12140105_12241936_101832_8.3_96.6_8479	8479	+
chr11	102647312	102714453	chr11_102152522_102219663_67142_12.5_93.2_8385	8385	+
chr10	127701051	127843863	chr10_127691041_127833853_142813_5.7_47.1_8199	8199	+
chr15	32907985	33027962	chr15_30695277_30815254_119978_6.6_95_7916	7916	+
chr5	135365552	135403161	chr5_135393451_135431060_37610_20.7_98.7_7791	7791	+
chr11	33563355	33731097	chr11_33519931_33687673_167743_4.6_82.8_7733	7733	+
chr10	96313797	96372890	chr10_96303787_96362880_59094_12.8_98.1_7579	7579	+
chr11	19955200	20142911	chr11_19911776_20099487_187712_4_-26.7_7515	7515	+
chr18	25530886	25736840	chr18_23784884_23990838_205955_3.6_98.3_7444	7444	+
chr11	121960184	122049425	chr11_121465394_121554635_89242_8.3_93.8_7434	7434	+
chr3	27414916	27494054	chr3_27389920_27469058_79139_9.1_99.3_7219	7219	+
chr1	52373813	52442771	chr1_52146401_52215359_68959_10.3_98.6_7100	7100	+
chr1	246325775	246553230	chr1_244392398_244619853_227456_3_18.3_6845	6845	+
chr2	113251649	113421460	chr2_112968120_113137931_169812_3.9_84.1_6587	6587	+
chr2	173333751	173464359	chr2_173041997_173172605_130609_4.9_94.6_6383	6383	+
chr3	145787193	145839178	chr3_147269883_147321868_51986_11.5_99.4_5974	5974	+
chr2	225630194	225891752	chr2_225338438_225599996_261559_2.2_-94.4_5732	5732	+
chr5	156904358	156947136	chr5_156836936_156879714_42779_12.2_99.4_5211	5211	+
chr8	48792019	48890049	chr8_48954572_49052602_98031_5.2_74.8_5064	5064	+
chr22	33197891	33259061	chr22_31527891_31589061_61171_8.2_98.9_5020	5020	+
chr6	35195270	35220804	chr6_35303248_35328782_25535_19.3_99.1_4931	4931	+
chr5	169013068	169031686	chr5_168945646_168964264_18619_26.4_97.4_4913	4913	+
chr7	137559877	137686767	chr7_137210417_137337307_126891_3.8_97.3_4809	4809	+
chr6	152546866	152784643	chr6_152588559_152826336_237778_2_-22.9_4804	4804	+
chr11	69455908	69569439	chr11_69165089_69278620_113532_4.2_93.3_4802	4802	+
chr4	72316028	72437480	chr4_72534892_72656344_121453_3.7_26.9_4532	4532	+
chr11	85668730	85742728	chr11_85346378_85420376_73999_6.1_93.8_4515	4515	+
chr11	118915085	118966033	chr11_118420295_118471243_50949_8.8_91.7_4488	4488	+
chr6	26020662	26273380	chr6_26128641_26381359_252719_1.8_85.9_4473	4473	+
chr1	212209021	212278230	chr1_210275644_210344853_69210_6.4_93.9_4409	4409	+
chr2	198351242	198367976	chr2_198059487_198076221_16735_25.6_98_4278	4278	+
chr13	31710830	31729847	chr13_30608830_30627847_19018_22.2_95.7_4224	4224	+
chr8	122624617	122653351	chr8_122693798_122722532_28735_14.4_99.2_4130	4130	+
chr3	156257884	156424381	chr3_157740578_157907075_166498_2.5_30.1_4121	4121	+
chr10	70719519	70744484	chr10_70389525_70414490_24966_16.5_97_4119	4119	+
chr3	105088624	105194594	chr3_106571314_106677284_105971_3.9_65.5_4091	4091	+
chr7	100770310	100782488	chr7_100557030_100569208_12179_33.1_99.5_4037	4037	+
chr7	41725329	41739945	chr7_41691854_41706470_14617_27.3_99.8_3986	3986	+
chr15	49715392	49780343	chr15_47502684_47567635_64952_5.9_98.5_3823	3823	+
chr15	74701845	74711348	chr15_72488898_72498401_9504_38.4_99.3_3647	3647	+
chr13	96409793	96446612	chr13_95207794_95244613_36820_9.8_98.6_3609	3609	+
chr3	8794050	8977774	chr3_8769050_8952774_183725_2_93.7_3597	3597	+
chr7	73452938	73610820	chr7_73090874_73248756_157883_2.3_97_3565	3565	+
chr18	61558615	61656099	chr18_59709595_59807079_97485_3.6_98.7_3551	3551	+
chr9	5456929	5571135	chr9_5446929_5561135_114207_3.1_92.3_3542	3542	+
chr3	5241166	5261100	chr3_5216166_5236100_19935_17.7_98.7_3537	3537	+
chr8	124332768	124384126	chr8_124401949_124453307_51359_6.9_98.8_3520	3520	+
chr4	81190052	81215521	chr4_81409076_81434545_25470_13.7_99.7_3496	3496	+
chr2	10263418	10271551	chr2_10180869_10189002_8134_42.1_98.9_3426	3426	+
chr11	27517059	27693972	chr11_27473635_27650548_176914_1.9_-75_3419	3419	+
chr14	38678612	38682013	chr14_37748363_37751764_3402_100_100_3402	3402	+
chr3	31621359	31679089	chr3_31596363_31654093_57731_5.9_97_3392	3392	+
chr16	84872013	84943115	chr16_83429514_83500616_71103_4.7_86.7_3358	3358	+
chr6	64153439	64293133	chr6_64211398_64351092_139695_2.4_99.4_3348	3348	+
chr10	44865692	44871816	chr10_44185698_44191822_6125_54.1_99.7_3315	3315	+
chr3	150259832	150347587	chr3_151742522_151830277_87756_3.8_87.5_3314	3314	+
chr7	93512780	93519733	chr7_93350716_93357669_6954_47.6_99.8_3309	3309	+
chr2	118575030	118589636	chr2_118291500_118306106_14607_22.6_99.9_3302	3302	+
chr17	38444082	38557348	chr17_35697608_35810874_113267_2.9_94.1_3265	3265	+
chr3	195776721	195802334	chr3_197261118_197286731_25614_12.6_98_3218	3218	+
chr20	1883091	1920453	chr20_1831091_1868453_37363_8.6_96.9_3211	3211	+
chr1	158144360	158147599	chr1_156410984_156414223_3240_98.1_100_3180	3180	+
chr6	27656109	27861417	chr6_27764088_27969396_205309_1.5_85.5_3166	3166	+
chr2	40325700	40583884	chr2_40179204_40437388_258185_1.2_-45.9_3150	3150	+
chr11	126696111	126861656	chr11_126201321_126366866_165546_1.9_88.6_3100	3100	+
chr10	101462205	101635837	chr10_101452195_101625827_173633_1.8_50.3_3080	3080	+
chr10	129901517	129907706	chr10_129791507_129797696_6190_48.8_99.9_3020	3020	+
chr3	43743744	43762589	chr3_43718748_43737593_18846_16_98_3015	3015	+
chr4	74606215	74736706	chr4_74825079_74955570_130492_2.3_48.3_2957	2957	+
chr10	105978133	106074003	chr10_105968123_106063993_95871_3.1_95.6_2954	2954	+
chr11	4127192	4159669	chr11_4083768_4116245_32478_9_98.9_2912	2912	+
chr6	73787025	73908025	chr6_73843746_73964746_121001_2.4_78.4_2910	2910	+
chr12	27533272	27577502	chr12_27424539_27468769_44231_6.4_99.7_2829	2829	+
chr12	20704418	20707265	chr12_20595685_20598532_2848_98.9_99.9_2817	2817	+
chr15	63352073	63363121	chr15_61139126_61150174_11049_25.5_97.9_2813	2813	+
chr11	63960481	63971753	chr11_63717057_63728329_11273_24.5_99.5_2762	2762	+
chr3	138091677	138124305	chr3_139574367_139606995_32629_8.4_97.6_2754	2754	+
chr11	27716545	27912631	chr11_27673121_27869207_196087_1.4_-76.8_2721	2721	+
chr16	46615360	46836807	chr16_45172861_45394308_221448_1.2_69.9_2706	2706	+
chr1	186641398	186647026	chr1_184908021_184913649_5629_47.6_99.9_2678	2678	+
chr3	113438039	113442983	chr3_114920729_114925673_4945_53.4_99.9_2643	2643	+
chr3	127325450	127411109	chr3_128808140_128893799_85660_3.1_96_2636	2636	+
chr10	81075542	81273346	chr10_80745548_80943352_197805_1.3_59.1_2626	2626	+
chr9	117783075	117853556	chr9_116822896_116893377_70482_3.7_98.1_2617	2617	+
chr7	135255789	135416788	chr7_134906329_135067328_161000_1.6_95.9_2606	2606	+
chr14	67768634	67852860	chr14_66838387_66922613_84227_3.1_93.1_2600	2600	+
chr2	10580603	10585263	chr2_10498054_10502714_4661_55.8_99.5_2600	2600	+
chr5	64776044	64976607	chr5_64811800_65012363_200564_1.3_74.7_2598	2598	+
chr19	4929213	4961861	chr19_4880213_4912861_32649_7.7_97.1_2505	2505	+
chr3	184017968	184026817	chr3_185500662_185509511_8850_28.1_99.9_2488	2488	+
chr1	242012078	242053022	chr1_240078701_240119645_40945_6_94.9_2453	2453	+
chr18	56377102	56419301	chr18_54528082_54570281_42200_5.8_94.7_2435	2435	+
chr17	27528935	27614414	chr17_24553061_24638540_85480_2.8_94.8_2419	2419	+
chr2	69548945	69556657	chr2_69402449_69410161_7713_31.3_99.5_2415	2415	+
chr11	92523105	92629448	chr11_92162753_92269096_106344_2.3_78.4_2414	2414	+
chr2	110841455	110849417	chr2_110198744_110206706_7963_30_99.4_2387	2387	+
chr9	74299193	74360219	chr9_73489013_73550039_61027_3.9_98.6_2383	2383	+
chr1	209849303	210025355	chr1_207915926_208091978_176053_1.4_97.2_2377	2377	+
chr10	103900562	103923005	chr10_103890552_103912995_22444_10.6_98.9_2377	2377	+
chr17	48458597	48470288	chr17_45813596_45825287_11692_20.3_98.8_2376	2376	+
chr3	45124829	45266554	chr3_45099833_45241558_141726_1.7_93.4_2371	2371	+
chr17	29161154	29220847	chr17_26185280_26244973_59694_3.9_97.4_2347	2347	+
chr14	52120441	52196705	chr14_51190191_51266455_76265_3.1_96.5_2344	2344	+
chr8	25127626	25270398	chr8_25183543_25326315_142773_1.6_78_2302	2302	+
chr2	162224224	162437974	chr2_161932470_162146220_213751_1.1_94.2_2276	2276	+
chr10	121589775	121700876	chr10_121579765_121690866_111102_2_65.5_2268	2268	+
chr1	41448922	41478277	chr1_41221509_41250864_29356_7.7_98.6_2258	2258	+
chr8	22273529	22279708	chr8_22329474_22335653_6180_36.4_99.7_2250	2250	+
chr15	44063634	44159995	chr15_41850926_41947287_96362_2.3_95.4_2205	2205	+
chr4	123799052	123818425	chr4_124018502_124037875_19374_11.4_99.5_2202	2202	+
chr1	101704349	101706645	chr1_101476937_101479233_2297_95.6_100_2197	2197	+
chr7	130565466	130595737	chr7_130216006_130246277_30272_7.2_97.7_2186	2186	+
chr11	132204951	132289895	chr11_131710161_131795105_84945_2.6_73.5_2185	2185	+
chr17	59758909	59939023	chr17_57113691_57293805_180115_1.2_89.8_2172	2172	+
chr1	240306256	240422393	chr1_238372879_238489016_116138_1.9_73.2_2161	2161	+
chr7	75956368	75959573	chr7_75794304_75797509_3206_67.1_99.8_2150	2150	+
chr5	169288734	169405223	chr5_169221312_169337801_116490_1.8_84.8_2082	2082	+
chr7	16815765	16824158	chr7_16782290_16790683_8394_24.8_99.7_2080	2080	+
chr2	64860059	64863346	chr2_64713563_64716850_3288_62.5_99.7_2054	2054	+
chr12	4206681	4208728	chr12_4076942_4078989_2048_99.5_100_2038	2038	+
chr2	85980969	86015196	chr2_85834480_85868707_34228_5.9_95.3_2023	2023	+
chr14	20822237	20945241	chr14_19892077_20015081_123005_1.6_92.6_2015	2015	+
chr10	78644745	78704737	chr10_78314751_78374743_59993_3.3_85.6_1986	1986	+
chr4	95575552	95588434	chr4_95794575_95807457_12883_15.3_99.9_1973	1973	+
chr16	56642404	56718127	chr16_55199905_55275628_75724_2.6_94.9_1961	1961	+
chr1	201452626	201459522	chr1_199719249_199726145_6897_28.4_99.3_1956	1956	+
chr14	74966169	75022397	chr14_74035922_74092150_56229_3.5_97.4_1944	1944	+
chr14	23594797	23652822	chr14_22664637_22722662_58026_3.3_88.3_1926	1926	+
chr2	26612020	26617848	chr2_26465524_26471352_5829_33_99.6_1923	1923	+
chr8	22993535	23155118	chr8_23049480_23211063_161584_1.2_89.9_1914	1914	+
chr5	10254658	10265106	chr5_10307658_10318106_10449_18.2_99.8_1903	1903	+
chr9	71840797	71869741	chr9_71030617_71059561_28945_6.5_92.8_1882	1882	+
chr4	28601992	28625622	chr4_28211090_28234720_23631_8_99.7_1879	1879	+
chr11	89935315	90017336	chr11_89574963_89656984_82022_2.3_97.5_1856	1856	+
chr5	112173834	112178779	chr5_112201733_112206678_4946_37.5_99.9_1855	1855	+
chr2	48025813	48027909	chr2_47879317_47881413_2097_88.4_99.9_1853	1853	+
chr9	33039598	33120631	chr9_33029598_33110631_81034_2.3_95.2_1851	1851	+
chr14	102547392	102552476	chr14_101617145_101622229_5085_36.2_99.8_1839	1839	+
chr11	117008437	117077121	chr11_116513647_116582331_68685_2.7_97.1_1830	1830	+
chr12	56905005	56906826	chr12_55191272_55193093_1822_100_100_1822	1822	+
chr16	47116211	47162498	chr16_45673712_45719999_46288_3.9_92.7_1807	1807	+
chr11	58891560	58893435	chr11_58648136_58650011_1876_95.5_100_1792	1792	+
chr4	17814525	17853871	chr4_17423623_17462969_39347_4.5_99.4_1783	1783	+
chr5	25909632	25912479	chr5_25945389_25948236_2848_62.5_99.8_1779	1779	+
chr6	27100233	27237117	chr6_27208212_27345096_136885_1.3_86.4_1773	1773	+
chr16	11931753	11985008	chr16_11839254_11892509_53256_3.3_96.9_1772	1772	+
chr1	163043198	163046203	chr1_161309822_161312827_3006_58.8_99.8_1767	1767	+
chr11	102219317	102221110	chr11_101724527_101726320_1794_97.7_100_1752	1752	+
chr5	648774	917841	chr5_701774_970841_269068_0.7_63_1751	1751	+
chr18	67871307	67996603	chr18_66022287_66147583_125297_1.4_98.4_1750	1750	+
chr13	34395166	34411222	chr13_33293166_33309222_16057_10.9_99.5_1743	1743	+
chr3	36808496	36810293	chr3_36783500_36785297_1798_96.5_100_1735	1735	+
chr16	67132621	67134843	chr16_65690122_65692344_2223_77.3_100_1719	1719	+
chr5	21882649	21884619	chr5_21918406_21920376_1971_87.2_100_1719	1719	+
chr9	6255930	6279226	chr9_6245930_6269226_23297_7.4_94_1714	1714	+
chr12	118470772	118480813	chr12_116955155_116965196_10042_17.1_99.6_1713	1713	+
chr15	91177952	91524939	chr15_88978956_89325943_346988_0.5_80.2_1703	1703	+
chr11	65659708	65765276	chr11_65416284_65521852_105569_1.6_88.7_1698	1698	+
chr7	90836744	90839706	chr7_90674680_90677642_2963_56.7_99.7_1680	1680	+
chr3	167727414	167766246	chr3_169210108_169248940_38833_4.3_99_1678	1678	+
chr2	61705346	61753705	chr2_61558850_61607209_48360_3.5_96.8_1676	1676	+
chr1	36200541	36230281	chr1_35973128_36002868_29741_5.5_99.5_1649	1649	+
chr14	69341433	69359018	chr14_68411186_68428771_17586_9.4_96.6_1646	1646	+
chr17	5317331	5393928	chr17_5258055_5334652_76598_2.1_95.9_1642	1642	+
chr1	162493044	162569790	chr1_160759668_160836414_76747_2.1_91.8_1624	1624	+
chr16	1735352	1751403	chr16_1675353_1691404_16052_10.1_99.2_1614	1614	+
chr16	64978978	65072531	chr16_63536479_63630032_93554_1.7_98.2_1611	1611	+
chr1	245605965	245775350	chr1_243672588_243841973_169386_0.9_-16.4_1609	1609	+
chr1	149784883	149832705	chr1_148051507_148099329_47823_3.4_97.8_1608	1608	+
chr5	35876467	35879360	chr5_35912224_35915117_2894_55.4_99.9_1602	1602	+
chr2	8822119	8824478	chr2_8739570_8741929_2360_67.8_100_1601	1601	+
chr11	74193514	74353439	chr11_73871162_74031087_159926_1_98.3_1583	1583	+
chr3	137599061	137601300	chr3_139081751_139083990_2240_69.8_99.9_1563	1563	+
chr4	183549833	183723493	chr4_183786827_183960487_173661_0.9_74.6_1560	1560	+
chr19	677749	682913	chr19_628749_633913_5165_29.6_99.5_1528	1528	+
chr11	92086105	92088113	chr11_91725753_91727761_2009_75.9_99.7_1525	1525	+
chr17	21204117	21218240	chr17_21144710_21158833_14124_10.8_99.7_1520	1520	+
chr5	126140430	126206205	chr5_126168329_126234104_65776_2.3_99.1_1512	1512	+
chr6	86199112	86320010	chr6_86255831_86376729_120899_1.2_97.1_1511	1511	+
chr9	127913133	128003151	chr9_126952954_127042972_90019_1.7_80.6_1504	1504	+
chr1	46072914	46080018	chr1_45845501_45852605_7105_21.1_99.5_1502	1502	+
chr4	1686302	1734206	chr4_1656100_1704004_47905_3.1_91.9_1499	1499	+
chr7	36445892	36492342	chr7_36412417_36458867_46451_3.2_98.8_1499	1499	+
chr4	41956031	41962293	chr4_41650788_41657050_6263_23.8_99.9_1493	1493	+
chr11	61562952	61564452	chr11_61319528_61321028_1501_99.3_100_1491	1491	+
chr3	133375490	133539278	chr3_134858180_135021968_163789_0.9_90.4_1485	1485	+
chr1	113455654	113464806	chr1_113257177_113266329_9153_16.1_98.5_1470	1470	+
chr3	99566977	99569119	chr3_101049667_101051809_2143_68.5_99.9_1469	1469	+
chr13	38211402	38357541	chr13_37109402_37255541_146140_1_64.6_1460	1460	+
chr3	48199798	48788906	chr3_48174802_48763910_589109_0.2_77.3_1460	1460	+
chr2	47129238	47135177	chr2_46982742_46988681_5940_24.5_99.5_1457	1457	+
chr17	40993645	41215970	chr17_38247171_38469496_222326_0.7_-74.5_1450	1450	+
chr2	65473705	65497642	chr2_65327209_65351146_23938_6.1_94.1_1450	1450	+
chr4	57260285	57318237	chr4_56955042_57012994_57953_2.5_97_1448	1448	+
chr2	40633075	40655834	chr2_40486579_40509338_22760_6.3_73.7_1442	1442	+
chr4	189424760	189428211	chr4_189661754_189665205_3452_41.5_99.8_1432	1432	+
chr10	76284934	76468948	chr10_75954940_76138954_184015_0.8_13.4_1431	1431	+
chr5	102599483	102614224	chr5_102627382_102642123_14742_9.7_99.8_1430	1430	+
chr19	4408840	4443295	chr19_4359840_4394295_34456_4.1_95.8_1413	1413	+
chr15	35082477	35275573	chr15_32869769_33062865_193097_0.7_23.5_1401	1401	+
chr7	108212107	108215093	chr7_107999343_108002329_2987_46.9_99.9_1401	1401	+
chr1	247206674	247394968	chr1_245273297_245461591_188295_0.7_43.5_1398	1398	+
chr14	81940100	81942078	chr14_81009853_81011831_1979_70.4_99.9_1394	1394	+
chr6	52128862	52147681	chr6_52236821_52255640_18820_7.3_99.8_1376	1376	+
chr16	89880955	90162153	chr16_88408456_88689654_281199_0.5_87.2_1370	1370	+
chr14	55408155	55511403	chr14_54477905_54581156_103252_1.3_89.8_1366	1366	+
chr17	47500658	47502289	chr17_44855657_44857288_1632_83_99.9_1355	1355	+
chr3	135720674	135866613	chr3_137203364_137349303_145940_0.9_87_1349	1349	+
chr3	189675117	189713306	chr3_191157811_191196000_38190_3.5_98.8_1345	1345	+
chr4	145767058	145768386	chr4_145986508_145987836_1329_100_100_1329	1329	+
chr16	74646471	74695169	chr16_73203972_73252670_48699_2.7_98.7_1316	1316	+
chr17	80193835	80197272	chr17_77787124_77790561_3438_38.2_99.7_1313	1313	+
chr10	47097472	47138531	chr10_46517478_46558537_41060_3.2_98.7_1304	1304	+
chr9	99148597	99150349	chr9_98188418_98190170_1753_74.2_100_1300	1300	+
chr1	62910412	62916708	chr1_62683000_62689296_6297_20.4_99.9_1283	1283	+
chr14	64882001	64921613	chr14_63951754_63991366_39613_3.2_87.4_1275	1275	+
chr16	52689331	52690904	chr16_51246832_51248405_1574_80.9_100_1274	1274	+
chr20	30193013	30194394	chr20_29656674_29658055_1382_91_99.9_1258	1258	+
chr18	57098337	57102990	chr18_55249317_55253970_4654_26.9_99.1_1251	1251	+
chr10	99190094	99239518	chr10_99180084_99229508_49425_2.5_87.5_1250	1250	+
chr2	111290977	111292707	chr2_110725514_110727244_1731_72.2_99.8_1249	1249	+
chr11	18418376	18429256	chr11_18374952_18385832_10881_11.4_97.3_1244	1244	+
chr4	140309702	140432239	chr4_140529152_140651689_122538_1_94.1_1240	1240	+
chr7	25162414	25163869	chr7_25128939_25130394_1456_84.6_100_1232	1232	+
chr5	14162742	14225424	chr5_14215742_14278424_62683_2_91.9_1229	1229	+
chr4	71863674	71896259	chr4_72082538_72115123_32586_3.7_92.4_1220	1220	+
chr3	51423505	51426702	chr3_51398545_51401742_3198_37.9_99.9_1212	1212	+
chr4	177249340	177252671	chr4_177486334_177489665_3332_36.2_99.6_1207	1207	+
chr1	240637470	240655489	chr1_238704093_238722112_18020_6.7_95.9_1201	1201	+
chr11	9303956	9468230	chr11_9260532_9424806_164275_0.7_77.2_1201	1201	+
chrX	106882546	106893739	chrX_106769202_106780395_11194_10.5_99.9_1178	1178	+
chr11	59404997	59569325	chr11_59161573_59325901_164329_0.7_78.7_1174	1174	+
chr12	75874608	75894760	chr12_74160875_74181027_20153_5.8_97.9_1168	1168	+
chr15	89738786	89820152	chr15_87539790_87621156_81367_1.4_90.6_1167	1167	+
chr2	27422872	27608826	chr2_27276376_27462330_185955_0.6_88.5_1155	1155	+
chr12	1741844	1756288	chr12_1612105_1626549_14445_7.9_98.2_1141	1141	+
chr6	7880455	8097751	chr6_7825454_8042750_217297_0.5_50.9_1141	1141	+
chr4	146044328	146050022	chr4_146263778_146269472_5695_19.9_99.2_1135	1135	+
chr10	54077167	54078415	chr10_53747173_53748421_1249_90.8_100_1134	1134	+
chr19	48407649	48461140	chr19_53099461_53152952_53492_2.1_98_1130	1130	+
chr1	236646387	236766743	chr1_234713010_234833366_120357_0.9_85.1_1128	1128	+
chr18	12325191	12326573	chr18_12315191_12316573_1383_80.8_99.9_1117	1117	+
chr11	82642821	82644783	chr11_82320469_82322431_1963_56.9_100_1116	1116	+
chr16	84513062	84600282	chr16_83070563_83157783_87221_1.3_84.1_1116	1116	+
chr3	186295336	186303515	chr3_187778030_187786209_8180_13.6_97.7_1111	1111	+
chr22	30938793	30941003	chr22_29268793_29271003_2211_50.2_100_1109	1109	+
chr8	57871258	57876620	chr8_58033812_58039174_5363_20.6_99.5_1103	1103	+
chr18	43796171	43845247	chr18_42050169_42099245_49077_2.2_82.8_1099	1099	+
chr17	74382498	74383806	chr17_71894093_71895401_1309_83.5_100_1093	1093	+
chr5	114848614	114951668	chr5_114876513_114979567_103055_1.1_87.9_1084	1084	+
chr2	232319773	232326764	chr2_232028017_232035008_6992_15.5_99.6_1083	1083	+
chr1	192215722	192216992	chr1_190482345_190483615_1271_85.1_100_1081	1081	+
chr16	3022775	3072334	chr16_2962776_3012335_49560_2.2_87_1078	1078	+
chr10	13214287	13251643	chr10_13254293_13291649_37357_2.9_98.6_1076	1076	+
chr17	2227935	2490624	chr17_2174685_2437374_262690_0.4_57.9_1065	1065	+
chr17	7210872	7215610	chr17_7151596_7156334_4739_22.3_99_1059	1059	+
chr8	42032914	42040454	chr8_42152071_42159611_7541_13.9_99_1045	1045	+
chr15	66783031	66996950	chr15_64570085_64784004_213920_0.5_19.8_1030	1030	+
chr8	7748728	7749923	chr8_7786138_7787333_1196_86_100_1028	1028	+
chr2	178084112	178088127	chr2_177792358_177796373_4016_25.5_99.3_1026	1026	+
chr4	83274854	83551558	chr4_83493878_83770582_276705_0.4_48.1_1022	1022	+
chr17	49232918	49362777	chr17_46587917_46717776_129860_0.8_88.7_1018	1018	+
chr6	118028495	118030558	chr6_118135188_118137251_2064_49.3_99.6_1018	1018	+
chr1	23884517	23886100	chr1_23757104_23758687_1584_64.1_100_1016	1016	+
chr20	5095954	5099661	chr20_5043954_5047661_3708_27.3_99.8_1012	1012	+
chr11	123469388	123495856	chr11_122974598_123001066_26469_3.8_97_1011	1011	+
chr7	30052044	30066332	chr7_30018569_30032857_14289_7.1_99.8_1010	1010	+
chr10	105176131	105185204	chr10_105166121_105175194_9074_11.1_99.1_1006	1006	+
chr16	81045494	81064945	chr16_79602995_79622446_19452_5.2_99.7_1005	1005	+
chr9	116049017	116170525	chr9_115088838_115210346_121509_0.8_96.2_1004	1004	+
chr3	37366603	37369181	chr3_37341607_37344185_2579_38.9_99.8_1003	1003	+
chr18	65174627	65182774	chr18_63325607_63333754_8148_12.2_99.9_996	996	+
chr15	40492304	40685980	chr15_38279596_38473272_193677_0.5_57.4_985	985	+
chr18	662106	673376	chr18_652106_663376_11271_8.7_98.5_982	982	+
chr2	174227921	174233002	chr2_173936167_173941248_5082_19.2_99.2_976	976	+
chr2	33809017	33813609	chr2_33662521_33667113_4593_21.2_99.7_974	974	+
chr3	44057241	44156885	chr3_44032245_44131889_99645_1_77.6_972	972	+
chr13	37419659	37422713	chr13_36317659_36320713_3055_31.8_99.7_970	970	+
chr3	76483298	76485663	chr3_76565988_76568353_2366_40.8_99.9_966	966	+
chr2	29145786	29170446	chr2_28999290_29023950_24661_3.9_98.5_961	961	+
chr10	98281039	98325225	chr10_98271029_98315215_44187_2.2_96.7_960	960	+
chr3	196311940	196313388	chr3_197796337_197797785_1449_66_99.9_956	956	+
chr7	101840044	101900934	chr7_101626764_101687654_60891_1.6_96.2_950	950	+
chr3	158363360	158409808	chr3_159846054_159892502_46449_2_98.2_948	948	+
chr7	116411861	116438320	chr7_116199097_116225556_26460_3.6_90.1_944	944	+
chr11	60617687	60618629	chr11_60374263_60375205_943_100_100_943	943	+
chr12	100431253	100478454	chr12_98955384_99002585_47202_2_97.5_943	943	+
chr14	93694012	93730357	chr14_92763765_92800110_36346_2.6_99.7_935	935	+
chr5	137841901	137891447	chr5_137869800_137919346_49547_1.9_92.6_928	928	+
chr12	108912185	108914894	chr12_107436315_107439024_2710_33.9_99.8_920	920	+
chr12	56364787	56500871	chr12_54651054_54787138_136085_0.7_77.7_919	919	+
chr6	31126876	31131080	chr6_31234855_31239059_4205_21.8_99.5_918	918	+
chr8	105503023	105509935	chr8_105572199_105579111_6913_13.2_99.4_915	915	+
chr1	90178953	90180441	chr1_89951541_89953029_1489_61.2_100_912	912	+
chr10	120691575	120692797	chr10_120681565_120682787_1223_74.2_100_907	907	+
chr22	35802436	35820364	chr22_34132436_34150364_17929_5.1_99.5_907	907	+
chr10	75002585	75005955	chr10_74672591_74675961_3371_26.8_99.6_903	903	+
chr12	66192168	66357610	chr12_64478435_64643877_165443_0.5_83.9_903	903	+
chr17	18811501	18881431	chr17_18752226_18822156_69931_1.3_80_902	902	+
chr1	201934466	201939276	chr1_200201089_200205899_4811_18.7_99.2_901	901	+
chr8	134467558	134471104	chr8_134536740_134540286_3547_25.3_100_896	896	+
chr8	4644944	4645883	chr8_4632352_4633291_940_95.1_100_894	894	+
chr2	38971259	38977425	chr2_38824763_38830929_6167_14.4_99.6_890	890	+
chr1	211746030	211747349	chr1_209812653_209813972_1320_67_99.9_884	884	+
chr5	37289655	37333807	chr5_37325412_37369564_44153_2_98.2_884	884	+
chr15	40913928	40917201	chr15_38701220_38704493_3274_26.9_99.3_882	882	+
chr5	177633718	177638148	chr5_177566324_177570754_4431_19.9_99.6_881	881	+
chr12	79952487	80014990	chr12_78476618_78539121_62504_1.4_98.4_879	879	+
chr10	93896699	93898243	chr10_93886679_93888223_1545_56.8_99.9_878	878	+
chr8	103661307	103664742	chr8_103730483_103733918_3436_25.5_99.8_877	877	+
chr8	24774551	24776232	chr8_24830456_24832137_1682_52.1_99.8_877	877	+
chr16	68308612	68335037	chr16_66866113_66892538_26426_3.3_95.5_872	872	+
chr7	23552540	23603292	chr7_23519065_23569817_50753_1.7_96.8_871	871	+
chr1	241671880	241680719	chr1_239738503_239747342_8840_9.8_98.7_870	870	+
chr11	64941994	65046427	chr11_64698570_64803003_104434_0.8_88.7_869	869	+
chr2	54091988	54152859	chr2_53945492_54006363_60872_1.4_97.1_867	867	+
chr20	12360799	12361900	chr20_12308799_12309900_1102_78.3_100_863	863	+
chr16	58741091	58741946	chr16_57298592_57299447_856_100_100_856	856	+
chr5	54274230	54275226	chr5_54309987_54310983_997_85.9_100_856	856	+
chr12	49521764	49667180	chr12_47808031_47953447_145417_0.6_96.8_854	854	+
chr1	234444845	234460007	chr1_232511468_232526630_15163_5.6_98.8_853	853	+
chr6	153291986	153296774	chr6_153333679_153338467_4789_17.8_98.5_852	852	+
chr2	114701578	114715684	chr2_114418048_114432154_14107_6_96.9_850	850	+
chr2	157439444	157441368	chr2_157147690_157149614_1925_44.1_99.9_849	849	+
chr15	78455888	78462060	chr15_76242943_76249115_6173_13.7_98.6_846	846	+
chr16	50134065	50140087	chr16_48691566_48697588_6023_14_99.9_842	842	+
chr2	114415539	114416380	chr2_114132009_114132850_842_100_100_842	842	+
chr1	184662321	184695593	chr1_182928944_182962216_33273_2.5_95.5_838	838	+
chr2	136622515	136630474	chr2_136338985_136346944_7960_10.5_98.6_837	837	+
chr6	150569865	150570984	chr6_150611558_150612677_1120_74.4_100_833	833	+
chr1	91794329	91795450	chr1_91566917_91568038_1122_74.2_100_832	832	+
chr17	34892951	35045222	chr17_31967064_32119335_152272_0.5_93.9_831	831	+
chr11	68029047	68035721	chr11_67785623_67792297_6675_12.4_99_826	826	+
chr5	133307767	133308591	chr5_133335666_133336490_825_100_100_825	825	+
chr2	87773731	87786747	chr2_87554846_87567862_13017_6.3_98.3_823	823	+
chr17	62541796	62579776	chr17_59972258_60010238_37981_2.2_96.5_819	819	+
chr13	23906052	23911327	chr13_22804052_22809327_5276_15.4_99.6_812	812	+
chr19	44152998	44159799	chr19_48844838_48851639_6802_11.9_99.9_812	812	+
chr10	82006495	82007576	chr10_81996475_81997556_1082_74.7_100_808	808	+
chr2	70675857	70677599	chr2_70529365_70531107_1743_46.3_99.9_807	807	+
chr7	56123247	56131734	chr7_56090741_56099228_8488_9.5_96.8_807	807	+
chr10	91479187	91498337	chr10_91469167_91488317_19151_4.2_99.1_805	805	+
chr2	201434349	201437332	chr2_201142594_201145577_2984_26.9_99.8_804	804	+
chr2	44115529	44394037	chr2_43969033_44247541_278509_0.3_93.2_799	799	+
chr12	8168010	8170448	chr12_8059277_8061715_2439_32.7_99.9_797	797	+
chr14	21820014	22080415	chr14_20889854_21150255_260402_0.3_80.2_797	797	+
chr17	2901461	2939524	chr17_2848211_2886274_38064_2.1_93.9_797	797	+
chr6	71875892	72011856	chr6_71932613_72068577_135965_0.6_93.2_795	795	+
chr12	2909490	2912904	chr12_2779751_2783165_3415_23.3_99.4_794	794	+
chr8	6614655	6616547	chr8_6602063_6603955_1893_41.8_99.8_791	791	+
chr20	2635861	2638787	chr20_2583861_2586787_2927_26.9_99.2_788	788	+
chr4	151003351	151057005	chr4_151222801_151276455_53655_1.5_98.4_786	786	+
chr11	111891143	111933419	chr11_111396353_111438629_42277_1.8_98.3_781	781	+
chr7	106272170	106273176	chr7_106059406_106060412_1007_77.3_100_778	778	+
chr2	131806873	131905070	chr2_131523343_131621540_98198_0.8_88.7_778	778	+
chr3	62109442	62110214	chr3_62084482_62085254_773_100_100_773	773	+
chr3	160118945	160151816	chr3_161601639_161634510_32872_2.3_97.4_769	769	+
chr11	10818918	10823861	chr11_10775494_10780437_4944_15.5_99.5_768	768	+
chr13	32911118	32914608	chr13_31809118_31812608_3491_21.9_99.8_765	765	+
chr19	38609909	38655272	chr19_43301749_43347112_45364_1.7_99.2_764	764	+
chr3	10029439	10099898	chr3_10004439_10074898_70460_1.1_80.8_762	762	+
chr3	87099122	87100571	chr3_87181812_87183261_1450_52_100_754	754	+
chr14	35254947	35480810	chr14_34324698_34550561_225864_0.3_95.3_753	753	+
chr2	107040483	107073551	chr2_106406915_106439983_33069_2.3_98_750	750	+
chr10	122280458	122349346	chr10_122270448_122339336_68889_1.1_88.2_743	743	+
chr12	52635205	52642678	chr12_50921472_50928945_7474_9.9_99.3_742	742	+
chr11	62362709	62621683	chr11_62119285_62378259_258975_0.3_61_741	741	+
chr15	44816401	44853759	chr15_42603693_42641051_37359_2_92.9_740	740	+
chr19	49562526	49573059	chr19_54254338_54264871_10534_7_99.1_737	737	+
chr12	53343165	53536844	chr12_51629432_51823111_193680_0.4_81.6_730	730	+
chr2	182780825	182795158	chr2_182489070_182503403_14334_5.1_99.2_728	728	+
chr7	22532176	22771195	chr7_22498701_22737720_239020_0.3_79.7_724	724	+
chr1	154129406	154130127	chr1_152396030_152396751_722_100_100_722	722	+
chr1	4834417	4843255	chr1_4734277_4743115_8839_8.1_99.8_718	718	+
chrX	64949336	64959948	chrX_64866061_64876673_10613_6.8_100_717	717	+
chr2	179319921	179369194	chr2_179028167_179077440_49274_1.5_94.7_715	715	+
chr14	68265693	68266397	chr14_67335446_67336150_705_100_100_705	705	+
chr10	71103514	71161164	chr10_70773520_70831170_57651_1.2_89.4_703	703	+
chr8	104411173	104412580	chr8_104480349_104481756_1408_49.8_99.9_701	701	+
chr12	88886911	88891002	chr12_87411042_87415133_4092_17.1_99.6_700	700	+
chr14	53241064	53244771	chr14_52310814_52314521_3708_18.9_99.8_700	700	+
chr5	153796391	153798026	chr5_153776584_153778219_1636_42.7_99.8_699	699	+
chr11	57480009	57508422	chr11_57236585_57264998_28414_2.5_96.5_697	697	+
chrX	30746804	30747492	chrX_30656725_30657413_689_100_100_689	689	+
chr1	15986699	15988901	chr1_15859286_15861488_2203_31.2_99.8_687	687	+
chr12	42477288	42481027	chr12_40763555_40767294_3740_18.3_100_686	686	+
chr15	90166868	90349400	chr15_87967872_88150404_182533_0.4_65_684	684	+
chr19	55876772	55877463	chr19_60568584_60569275_692_98.3_100_680	680	+
chr6	24781625	24786276	chr6_24889604_24894255_4652_14.6_98.9_680	680	+
chr12	131360519	131361461	chr12_129926472_129927414_943_71.9_100_678	678	+
chr11	47800431	47927056	chr11_47757007_47883632_126626_0.5_98.1_675	675	+
chr15	85958384	85959057	chr15_83759388_83760061_674_100_100_674	674	+
chr1	39175778	39176891	chr1_38948365_38949478_1114_60.3_100_672	672	+
chr14	80668202	80668947	chr14_79737955_79738700_746_89.4_100_667	667	+
chr17	76153923	76220545	chr17_73665518_73732140_66623_1_96.3_663	663	+
chr2	37454739	37455446	chr2_37308243_37308950_708_93.6_100_663	663	+
chr7	120989627	121039414	chr7_120776863_120826650_49788_1.3_99.3_663	663	+
chr2	238671265	238673281	chr2_238336004_238338020_2017_32.8_99.9_661	661	+
chr5	174953569	174954349	chr5_174886175_174886955_781_84.4_100_659	659	+
chr17	45445394	45446051	chr17_42800393_42801050_658_100_100_658	658	+
chr16	69170546	69375784	chr16_67728047_67933285_205239_0.3_54.5_656	656	+
chr2	71360056	71376512	chr2_71213564_71230020_16457_4_97.7_656	656	+
chr12	125509964	125515560	chr12_124075917_124081513_5597_11.7_99.8_654	654	+
chr4	128806882	128811198	chr4_129026332_129030648_4317_15.1_99.1_654	654	+
chr1	1396087	1425852	chr1_1385950_1415715_29766_2.2_98.6_651	651	+
chr2	128890607	128939896	chr2_128607077_128656366_49290_1.3_88.4_649	649	+
chr15	41672271	41849544	chr15_39459563_39636836_177274_0.4_76.6_646	646	+
chr4	129076848	129077855	chr4_129296298_129297305_1008_63.9_99.9_644	644	+
chr10	44100152	44101208	chr10_43420158_43421214_1057_60.8_99.9_643	643	+
chr17	65335531	65337189	chr17_62765993_62767651_1659_38.6_99.9_640	640	+
chr1	183212322	183213144	chr1_181478945_181479767_823_77.6_100_639	639	+
chr21	30260010	30261286	chr21_29181881_29183157_1277_50_100_638	638	+
chr15	69018150	69019913	chr15_66805204_66806967_1764_35.9_99.8_633	633	+
chr11	118473181	118618887	chr11_117978391_118124097_145707_0.4_51_627	627	+
chr7	10491150	10492363	chr7_10457675_10458888_1214_51.6_99.7_626	626	+
chr2	25040506	25044368	chr2_24894010_24897872_3863_16.1_99.7_622	622	+
chr1	53457838	53458817	chr1_53230426_53231405_980_63.4_100_621	621	+
chr5	121355886	121376537	chr5_121383785_121404436_20652_3_94_621	621	+
chr6	7288913	7301851	chr6_7233912_7246850_12939_4.8_95.2_619	619	+
chr7	131186026	131188004	chr7_130836566_130838544_1979_31.2_99.8_617	617	+
chr4	120314943	120315630	chr4_120534391_120535078_688_89.2_100_614	614	+
chr2	216251967	216280010	chr2_215960212_215988255_28044_2.2_99.3_612	612	+
chr1	28218298	28422699	chr1_28090885_28295286_204402_0.3_50.5_611	611	+
chr13	80910674	80911284	chr13_79808675_79809285_611_100_100_611	611	+
chr16	72762874	72763864	chr16_71320375_71321365_991_61.7_100_611	611	+
chr18	47999	212150	chr18_37999_202150_164152_0.4_-76.8_604	604	+
chr3	141644371	141644985	chr3_143127061_143127675_615_98.2_100_604	604	+
chr6	97591179	97613347	chr6_97697900_97720068_22169_2.7_99.7_603	603	+
chr6	112683096	112938821	chr6_112789789_113045514_255726_0.2_-3_602	602	+
chr14	23315391	23316421	chr14_22385231_22386261_1031_58.3_99.8_601	601	+
chr1	235272960	235274453	chr1_233339583_233341076_1494_40.2_99.9_600	600	+
chr12	21628451	21669114	chr12_21519718_21560381_40664_1.5_84_600	600	+
chr4	79102448	79103047	chr4_79321472_79322071_600_100_100_600	600	+
chr17	33702751	33704591	chr17_30726864_30728704_1841_32.5_99.9_598	598	+
chr22	45574289	45583243	chr22_43952953_43961907_8955_6.7_99.2_597	597	+
chr10	95262880	95288682	chr10_95252870_95278672_25803_2.3_97.1_595	595	+
chr17	40685262	40724827	chr17_37938788_37978353_39566_1.5_85.5_580	580	+
chr1	225684755	225695590	chr1_223751378_223762213_10836_5.3_99.7_579	579	+
chr8	7276609	7277784	chr8_7264019_7265194_1176_49.2_99.9_579	579	+
chr8	41369085	41401211	chr8_41488242_41520368_32127_1.8_95_576	576	+
chr2	85004679	85005249	chr2_84858190_84858760_571_100_100_571	571	+
chr18	14887909	14888750	chr18_14877909_14878750_842_67.6_100_569	569	+
chr8	23701237	23701961	chr8_23757182_23757906_725_78.5_100_569	569	+
chr15	64657638	64658200	chr15_62444691_62445253_563_100_100_563	563	+
chr1	19585126	19586404	chr1_19457713_19458991_1279_43.9_99.9_561	561	+
chr7	64196190	64390753	chr7_63833625_64028188_194564_0.3_97.4_561	561	+
chr7	7612051	7612762	chr7_7578576_7579287_712_77.9_100_555	555	+
chr9	131679351	131731002	chr9_130719172_130770823_51652_1.1_95.9_555	555	+
chr15	101718825	101833454	chr15_99536348_99650977_114630_0.5_94.1_553	553	+
chr5	133942581	134061888	chr5_133970480_134089787_119308_0.5_85_552	552	+
chr1	68511934	68512638	chr1_68284522_68285226_705_78.2_100_551	551	+
chr17	1800369	1801171	chr17_1747119_1747921_803_68.6_99.9_551	551	+
chr13	25886956	25915853	chr13_24784956_24813853_28898_1.9_97.6_542	542	+
chr1	150876367	150876904	chr1_149142991_149143528_538_100_100_538	538	+
chr8	33826823	33827435	chr8_33946365_33946977_613_87.1_100_534	534	+
chr10	73772546	73773078	chr10_73442552_73443084_533_100_100_533	533	+
chr2	63849343	63849875	chr2_63702847_63703379_533_100_100_533	533	+
chr2	152320688	152321422	chr2_152028934_152029668_735_72.2_99.9_531	531	+
chr3	32300834	32301364	chr3_32275838_32276368_531_100_100_531	531	+
chr1	17011983	17012508	chr1_16884570_16885095_526_100_100_526	526	+
chr20	33805762	34341470	chr20_33269423_33804884_535462_0.1_59_525	525	+
chr1	11116601	11119478	chr1_11039188_11042065_2878_18.2_99.9_524	524	+
chr15	75968017	75983140	chr15_73755072_73770195_15124_3.5_98.1_524	524	+
chr11	68456192	68458737	chr11_68212768_68215313_2546_20.5_99.5_523	523	+
chr2	172821838	172823522	chr2_172530084_172531768_1685_31_99.8_522	522	+
chr7	18066819	18067383	chr7_18033344_18033908_565_92_100_520	520	+
chr3	134978079	134978686	chr3_136460769_136461376_608_85.4_100_519	519	+
chr16	71419442	71423892	chr16_69976943_69981393_4451_11.6_99.7_518	518	+
chr8	56963098	57013854	chr8_57125652_57176408_50757_1_85.2_518	518	+
chr2	152655239	152659366	chr2_152363485_152367612_4128_12.4_98.9_513	513	+
chr2	203160284	203165167	chr2_202868529_202873412_4884_10.5_99.7_512	512	+
chr10	119043343	119044119	chr10_119033333_119034109_777_65.8_100_511	511	+
chr2	55555352	55777024	chr2_55408856_55630528_221673_0.2_73.5_511	511	+
chr1	43632449	43637416	chr1_43405036_43410003_4968_10.3_99.8_510	510	+
chr3	170113228	170113736	chr3_171595922_171596430_509_100_100_509	509	+
chr10	1046541	1058678	chr10_1036541_1048678_12138_4.2_98.9_507	507	+
chr12	93803333	93803839	chr12_92327464_92327970_507_100_100_507	507	+
chr15	36907109	36907613	chr15_34694401_34694905_505_100_100_505	505	+
chr8	54959637	54960523	chr8_55122190_55123076_887_56.8_100_504	504	+
chr1	176585584	176586085	chr1_174852207_174852708_502_100_100_502	502	+
chr15	30918762	30928454	chr15_28706054_28715746_9693_5.2_99.5_502	502	+
chr15	69715451	69737371	chr15_67502505_67524425_21921_2.3_95.1_501	501	+
chr7	158441204	158441737	chr7_158133965_158134498_534_93.1_100_497	497	+
chr11	128330087	128331571	chr11_127835297_127836781_1485_33.3_99.9_495	495	+
chr10	94389781	94408189	chr10_94379761_94398169_18409_2.7_96.4_494	494	+
chr2	208546413	208546906	chr2_208254658_208255151_494_100_100_494	494	+
chr17	30326125	30326874	chr17_27350238_27350987_750_65.9_100_494	494	+
chr1	93618004	93620443	chr1_93390592_93393031_2440_20.1_99.6_490	490	+
chr3	65930531	65950455	chr3_65905571_65925495_19925_2.5_96.7_490	490	+
chr5	34831265	34832603	chr5_34867022_34868360_1339_36.6_99.9_490	490	+
chr3	149086887	149093532	chr3_150569577_150576222_6646_7.4_99.1_489	489	+
chr4	69241920	69242407	chr4_68924515_68925002_488_100_100_488	488	+
chr4	69241922	69242407	chr4_69393818_69394304_487_100_100_487	487	+
chr12	4609330	4653135	chr12_4479591_4523396_43806_1.1_89.2_486	486	+
chr4	25278860	25279357	chr4_24887958_24888455_498_97.6_100_486	486	+
chr12	101711205	101723239	chr12_100235336_100247370_12035_4_98.7_485	485	+
chr17	61824092	61907897	chr17_59177824_59261629_83806_0.6_88.3_484	484	+
chr11	13734673	13752265	chr11_13691249_13708841_17593_2.7_95.2_479	479	+
chr17	56081931	56082408	chr17_53436930_53437407_478_100_100_478	478	+
chr7	99693532	99696912	chr7_99531468_99534848_3381_14.1_99.7_477	477	+
chr1	47725991	47735475	chr1_47498578_47508062_9485_5_99.5_475	475	+
chr3	52581289	52725189	chr3_52556329_52700229_143901_0.3_87.6_474	474	+
chr6	30453659	30454677	chr6_30561638_30562656_1019_46.4_99.9_473	473	+
chr9	36633101	36665651	chr9_36623101_36655651_32551_1.5_98_472	472	+
chr1	229772554	229773465	chr1_227839177_227840088_912_51.6_100_471	471	+
chr14	54941698	54942462	chr14_54011448_54012212_765_61.4_99.9_470	470	+
chr2	68407026	68407495	chr2_68260530_68260999_470_100_100_470	470	+
chr6	135318537	135503329	chr6_135360230_135545022_184793_0.3_96.6_470	470	+
chr1	94342174	94343085	chr1_94114762_94115673_912_51.2_99.9_467	467	+
chr12	77415245	77417324	chr12_75939376_75941455_2080_22.5_99.9_467	467	+
chr16	25465364	25465828	chr16_25372865_25373329_465_100_100_465	465	+
chr7	83587327	83588317	chr7_83425263_83426253_991_46.7_100_463	463	+
chr12	10264392	10264852	chr12_10155659_10156119_461_100_100_461	461	+
chr2	96810484	97008022	chr2_96174211_96371749_197539_0.2_77.3_460	460	+
chr8	14166595	14167054	chr8_14210966_14211425_460_100_100_460	460	+
chr2	111304345	111304988	chr2_111020408_111021051_644_71.3_99.9_459	459	+
chr17	12626108	12669485	chr17_12566833_12610210_43378_1.1_93.4_457	457	+
chr1	247013702	247040657	chr1_245080325_245107280_26956_1.7_84_456	456	+
chr2	234749714	234750299	chr2_234414453_234415038_586_77.8_100_456	456	+
chr16	68720206	68720660	chr16_67277707_67278161_455_100_100_455	455	+
chr5	130344401	130344851	chr5_130372300_130372750_451_100_100_451	451	+
chr13	41383703	41385867	chr13_40281703_40283867_2165_20.7_99.7_449	449	+
chr11	8709642	8710174	chr11_8666218_8666750_533_84.1_100_448	448	+
chr20	5974113	5975106	chr20_5922113_5923106_994_45.1_99.9_448	448	+
chr12	76422326	76476261	chr12_74708593_74762528_53936_0.8_89.9_445	445	+
chr17	79524323	79671534	chr17_77134767_77281939_147173_0.3_71_443	443	+
chr2	231436645	231438614	chr2_231144889_231146858_1970_22.5_99.8_443	443	+
chr20	32267571	32500359	chr20_31731232_31964020_232789_0.2_71.9_443	443	+
chr13	52540909	52541350	chr13_51438910_51439351_442_100_100_442	442	+
chr3	129155310	129156747	chr3_130638000_130639437_1438_30.7_99.9_442	442	+
chr10	124919869	124924598	chr10_124909859_124914588_4730_9.3_99.8_441	441	+
chr3	58858681	58859121	chr3_58833721_58834161_441_100_100_441	441	+
chr11	134027720	134087028	chr11_133532930_133592238_59309_0.7_96.6_439	439	+
chr15	89173866	89174302	chr15_86974870_86975306_437_100_100_437	437	+
chr10	101910800	101965026	chr10_101900790_101955016_54227_0.8_71.5_436	436	+
chr11	14369432	14479309	chr11_14326008_14435885_109878_0.4_82.3_436	436	+
chr3	106825588	107508713	chr3_108308278_108991403_683126_0.1_55.4_433	433	+
chr7	7274020	7283540	chr7_7240545_7250065_9521_4.5_97.2_433	433	+
chr9	96800895	97049307	chr9_95840716_96089128_248413_0.2_78_431	431	+
chr14	103614843	103808283	chr14_102684596_102878036_193441_0.2_81.8_428	428	+
chr1	78549690	78557596	chr1_78322278_78330184_7907_5.4_99.1_427	427	+
chr14	60864450	60864956	chr14_59934203_59934709_507_84.2_100_427	427	+
chr2	160624562	160625299	chr2_160332808_160333545_738_57.5_100_424	424	+
chr8	90784774	90937618	chr8_90853911_91006793_152883_0.3_89.5_423	423	+
chr21	45848205	45848626	chr21_44672633_44673054_422_100_100_422	422	+
chr20	56223711	56226878	chr20_55657117_55660284_3168_13.3_99.7_421	421	+
chr5	141691933	141692743	chr5_141672117_141672927_811_51.8_100_420	420	+
chr3	50325488	50326110	chr3_50300492_50301114_623_67.3_100_419	419	+
chr1	110766236	110772678	chr1_110567759_110574201_6443_6.5_99_417	417	+
chr1	153634859	153635718	chr1_151901483_151902342_860_48.3_99.9_415	415	+
chr19	16661773	16662371	chr19_16522773_16523371_599_69.3_100_415	415	+
chr11	113614556	113629410	chr11_113119766_113134620_14855_2.8_99.1_414	414	+
chr7	45952081	45952494	chr7_45918606_45919019_414_100_100_414	414	+
chr12	133253129	133308817	chr12_131763202_131818890_55689_0.7_97_412	412	+
chr1	155584136	155719608	chr1_153850760_153986232_135473_0.3_90.7_411	411	+
chr6	34187262	34188277	chr6_34295240_34296255_1016_40.4_99.9_410	410	+
chr13	110813508	110819554	chr13_109611509_109617555_6047_6.7_99.2_406	406	+
chr14	64068157	64068560	chr14_63137910_63138313_404_100_100_404	404	+
chr20	36757364	36776581	chr20_36190778_36209995_19218_2.1_99.2_404	404	+
chr12	89763454	89763854	chr12_88287585_88287985_401_100_100_401	401	+
chr2	112193941	112222808	chr2_111910412_111939279_28868_1.4_94_401	401	+
chr12	2253809	2470407	chr12_2124070_2340668_216599_0.2_50.8_395	395	+
chr14	50088703	50089096	chr14_49158453_49158846_394_100_100_394	394	+
chr18	46447292	46447685	chr18_44701290_44701683_394_100_100_394	394	+
chr15	34158669	34376547	chr15_31945961_32163839_217879_0.2_69.2_393	393	+
chr2	158921894	158922285	chr2_158630140_158630531_392_100_100_392	392	+
chr11	11374176	11374566	chr11_11330752_11331142_391_100_100_391	391	+
chr3	191112075	191114040	chr3_192594769_192596734_1966_19.7_99.9_387	387	+
chr5	14639441	14639825	chr5_14692441_14692825_385_100_100_385	385	+
chr5	94030534	94030918	chr5_94056290_94056674_385_100_100_385	385	+
chr2	184472421	184472804	chr2_184180666_184181049_384_100_100_384	384	+
chr9	101050823	101051206	chr9_100090644_100091027_384_100_100_384	384	+
chr10	58117601	58117983	chr10_57787607_57787989_383_100_100_383	383	+
chr4	183245069	183245451	chr4_183482063_183482445_383_100_100_383	383	+
chr17	72834370	72834751	chr17_70345965_70346346_382_100_100_382	382	+
chr20	31439376	31439757	chr20_30903037_30903418_382_100_100_382	382	+
chr4	122735160	122738073	chr4_122954610_122957523_2914_13.1_99.8_381	381	+
chr20	9460406	9460783	chr20_9408406_9408783_378_100_100_378	378	+
chr3	65341397	65341772	chr3_65316437_65316812_376_100_100_376	376	+
chr1	8072953	8073327	chr1_7995540_7995914_375_100_100_375	375	+
chr9	92065299	92065666	chr9_91255119_91255486_368_100_100_368	368	+
chr2	75119277	75119643	chr2_74972785_74973151_367_100_100_367	367	+
chr3	169711956	169712318	chr3_171194650_171195012_363_100_100_363	363	+
chr11	126133146	126133507	chr11_125638356_125638717_362_100_100_362	362	+
chr3	149769425	149867876	chr3_151252115_151350566_98452_0.4_75_360	360	+
chr20	57035037	57035395	chr20_56468443_56468801_359_100_100_359	359	+
chr4	141471369	141471727	chr4_141690819_141691177_359_100_100_359	359	+
chr9	19055670	19056027	chr9_19045670_19046027_358_100_100_358	358	+
chr22	21998210	21998564	chr22_20328210_20328564_355_100_100_355	355	+
chr11	43364173	43364526	chr11_43320749_43321102_354_100_100_354	354	+
chr17	78442369	78442722	chr17_76056964_76057317_354_100_100_354	354	+
chr2	190531560	190531911	chr2_190239805_190240156_352_100_100_352	352	+
chr17	58888137	58888487	chr17_56242919_56243269_351_100_100_351	351	+
chr1	167887258	167887605	chr1_166153882_166154229_348_100_100_348	348	+
chr2	65893896	65894243	chr2_65747400_65747747_348_100_100_348	348	+
chr3	134670401	134670748	chr3_136153091_136153438_348_100_100_348	348	+
chr6	19839545	19839892	chr6_19947524_19947871_348_100_100_348	348	+
chr1	172579093	172579439	chr1_170845716_170846062_347_100_100_347	347	+
chr14	105476726	105477072	chr14_104547771_104548117_347_100_100_347	347	+
chr11	130165856	130166200	chr11_129671066_129671410_345_100_100_345	345	+
chr6	111214591	111214934	chr6_111321284_111321627_344_100_100_344	344	+
chrX	25663831	25664169	chrX_25573752_25574090_339_100_100_339	339	+
chr11	110101914	110102249	chr11_109607124_109607459_336_100_100_336	336	+
chr2	204628996	204685998	chr2_204337241_204394243_57003_0.6_96.1_335	335	+
chr16	58439077	58439405	chr16_56996578_56996906_329_100_100_329	329	+
chr7	92235926	92236251	chr7_92073862_92074187_326_100_100_326	326	+
chr15	83713340	83713663	chr15_81504344_81504667_324_100_100_324	324	+
chr11	9003481	9003802	chr11_8960057_8960378_322_100_100_322	322	+
chr8	82195523	82195842	chr8_82358078_82358397_320_100_100_320	320	+
chr1	16567614	16567932	chr1_16440201_16440519_319_100_100_319	319	+
chr2	74761018	74761334	chr2_74614526_74614842_317_100_100_317	317	+
chr20	48604377	48604691	chr20_48037784_48038098_315_100_100_315	315	+
chr9	108472181	108472495	chr9_107512002_107512316_315_100_100_315	315	+
chr3	197846890	197847203	chr3_199331287_199331600_314_100_100_314	314	+
chr8	57354226	57354538	chr8_57516780_57517092_313_100_100_313	313	+
chr2	10923882	10924193	chr2_10841333_10841644_312_100_100_312	312	+
chr15	58983212	58983521	chr15_56770504_56770813_310_100_100_310	310	+
chr16	27375442	27375751	chr16_27282943_27283252_310_100_100_310	310	+
chr3	19982565	19982874	chr3_19957569_19957878_310_100_100_310	310	+
chr11	13379934	13380242	chr11_13336510_13336818_309_100_100_309	309	+
chr2	139328190	139328498	chr2_139044660_139044968_309_100_100_309	309	+
chr4	20300243	20300551	chr4_19909341_19909649_309_100_100_309	309	+
chr5	154270794	154271102	chr5_154250987_154251295_309_100_100_309	309	+
chr15	45366043	45366349	chr15_43153335_43153641_307_100_100_307	307	+
chr17	3629363	3629669	chr17_3576112_3576418_307_100_100_307	307	+
chrX	44168601	44168907	chrX_44053545_44053851_307_100_100_307	307	+
chr1	79403405	79403710	chr1_79175993_79176298_306_100_100_306	306	+
chr3	179115067	179115372	chr3_180597761_180598066_306_100_100_306	306	+
chr17	13399232	13399536	chr17_13339957_13340261_305_100_100_305	305	+
chr9	33797780	33798084	chr9_33787780_33788084_305_100_100_305	305	+
chr3	111836123	111836426	chr3_113318813_113319116_304_100_100_304	304	+
chr8	98737201	98737504	chr8_98806377_98806680_304_100_100_304	304	+
chr17	7481873	7482169	chr17_7422597_7422893_297_100_100_297	297	+
chr3	57547494	57547790	chr3_57522534_57522830_297_100_100_297	297	+
chr10	49661282	49661577	chr10_49331288_49331583_296_100_100_296	296	+
chr16	85711530	85711823	chr16_84269031_84269324_294_100_100_294	294	+
chr6	160200865	160201158	chr6_160120855_160121148_294_100_100_294	294	+
chr2	4562329	4562621	chr2_4540204_4540496_293_100_100_293	293	+
chr10	131959024	131959313	chr10_131849014_131849303_290_100_100_290	290	+
chr17	37689080	37689369	chr17_34942606_34942895_290_100_100_290	290	+
chr2	153512213	153512502	chr2_153220459_153220748_290_100_100_290	290	+
chr20	6759456	6759744	chr20_6707456_6707744_289_100_100_289	289	+
chr6	144184180	144184467	chr6_144225873_144226160_288_100_100_288	288	+
chr12	65564134	65564419	chr12_63850401_63850686_286_100_100_286	286	+
chr18	11853392	11853677	chr18_11843392_11843677_286_100_100_286	286	+
chr21	14723476	14723761	chr21_13645347_13645632_286_100_100_286	286	+
chr9	66546263	66546548	chr9_66286083_66286368_286_100_100_286	286	+
chr6	25141382	25141666	chr6_25249361_25249645_285_100_100_285	285	+
chr2	112698065	112698347	chr2_112414536_112414818_283_100_100_283	283	+
chr11	107686442	107686723	chr11_107191652_107191933_282_100_100_282	282	+
chr11	6703117	6703397	chr11_6659693_6659973_281_100_100_281	281	+
chr22	16123046	16123326	chr22_14503046_14503326_281_100_100_281	281	+
chr3	23589660	23589940	chr3_23564664_23564944_281_100_100_281	281	+
chr3	128340980	128341260	chr3_129823670_129823950_281_100_100_281	281	+
chr5	129476003	129476283	chr5_129503902_129504182_281_100_100_281	281	+
chr1	26226831	26227110	chr1_26099418_26099697_280_100_100_280	280	+
chr10	92813770	92814049	chr10_92803750_92804029_280_100_100_280	280	+
chr17	11980132	11980411	chr17_11920857_11921136_280_100_100_280	280	+
chr12	117154851	117155129	chr12_115639234_115639512_279_100_100_279	279	+
chr15	56121565	56121843	chr15_53908857_53909135_279_100_100_279	279	+
chr3	130546664	130546941	chr3_132029354_132029631_278_100_100_278	278	+
chr4	116842437	116842714	chr4_117061886_117062163_278_100_100_278	278	+
chr7	87536458	87536735	chr7_87374394_87374671_278_100_100_278	278	+
chr11	106695447	106695723	chr11_106200657_106200933_277_100_100_277	277	+
chr2	75719916	75720192	chr2_75573424_75573700_277_100_100_277	277	+
chr7	152346197	152346473	chr7_151977130_151977406_277_100_100_277	277	+
chr10	3178617	3178892	chr10_3168617_3168892_276_100_100_276	276	+
chr13	77457294	77457569	chr13_76355295_76355570_276_100_100_276	276	+
chr2	130988725	130989000	chr2_130705195_130705470_276_100_100_276	276	+
chr12	99020319	99020593	chr12_97544450_97544724_275_100_100_275	275	+
chr6	161470525	161470799	chr6_161390515_161390789_275_100_100_275	275	+
chr7	103766995	103767269	chr7_103554231_103554505_275_100_100_275	275	+
chr17	73132025	73132298	chr17_70643620_70643893_274_100_100_274	274	+
chr4	103806359	103806632	chr4_104025794_104026067_274_100_100_274	274	+
chr5	140058503	140058776	chr5_140038687_140038960_274_100_100_274	274	+
chr8	95893039	95893312	chr8_95962215_95962488_274_100_100_274	274	+
chrX	20145930	20146203	chrX_20055851_20056124_274_100_100_274	274	+
chr10	88912321	88912593	chr10_88902301_88902573_273_100_100_273	273	+
chr2	178406225	178406496	chr2_178114471_178114742_272_100_100_272	272	+
chr3	12828869	12829140	chr3_12803869_12804140_272_100_100_272	272	+
chr13	73674769	73675039	chr13_72572770_72573040_271_100_100_271	271	+
chr17	26910464	26910733	chr17_23934591_23934860_270_100_100_270	270	+
chr9	2837091	2837360	chr9_2827091_2827360_270_100_100_270	270	+
chr15	42871990	42872257	chr15_40659282_40659549_268_100_100_268	268	+
chr5	71654841	71655108	chr5_71690597_71690864_268_100_100_268	268	+
chr6	129962918	129963185	chr6_130004611_130004878_268_100_100_268	268	+
chr1	115249280	115249546	chr1_115050803_115051069_267_100_100_267	267	+
chr7	53933145	53933411	chr7_53900639_53900905_267_100_100_267	267	+
chr2	128610479	128610744	chr2_128326949_128327214_266_100_100_266	266	+
chr4	144135808	144136071	chr4_144355258_144355521_264_100_100_264	264	+
chr4	165111516	165111777	chr4_165330966_165331227_262_100_100_262	262	+
chr12	55196959	55197219	chr12_53483226_53483486_261_100_100_261	261	+
chr8	61850945	61851203	chr8_62013499_62013757_259_100_100_259	259	+
chr1	169101091	169101348	chr1_167367715_167367972_258_100_100_258	258	+
chr3	81584316	81584573	chr3_81667006_81667263_258_100_100_258	258	+
chr4	37863307	37863563	chr4_37539702_37539958_257_100_100_257	257	+
chr5	176733429	176733685	chr5_176666035_176666291_257_100_100_257	257	+
chr21	15745496	15745750	chr21_14667367_14667621_255_100_100_255	255	+
chr14	43744147	43744400	chr14_42813897_42814150_254_100_100_254	254	+
chr8	74893380	74893633	chr8_75055934_75056187_254_100_100_254	254	+
chr4	56296931	56297182	chr4_55991688_55991939_252_100_100_252	252	+
chr13	50274013	50274263	chr13_49172014_49172264_251_100_100_251	251	+
chr1	87796650	87796899	chr1_87569238_87569487_250_100_100_250	250	+
chr17	1324336	1324585	chr17_1271086_1271335_250_100_100_250	250	+
chr22	43563936	43564185	chr22_41893880_41894129_250_100_100_250	250	+
chr1	145632945	145700779	chr1_144344302_144412136_67835_0.4_96.7_249	249	+
chr17	48016500	48016748	chr17_45371499_45371747_249_100_100_249	249	+
chr3	155655304	155655552	chr3_157137998_157138246_249_100_100_249	249	+
chr3	160968631	160968879	chr3_162451325_162451573_249_100_100_249	249	+
chr11	61920592	61920839	chr11_61677168_61677415_248_100_100_248	248	+
chr2	235364173	235364420	chr2_235028912_235029159_248_100_100_248	248	+
chr4	68483086	68483333	chr4_68165681_68165928_248_100_100_248	248	+
chr1	147968979	148001106	chr1_146435603_146467730_32128_0.8_98_247	247	+
chr1	221054570	221054816	chr1_219121193_219121439_247_100_100_247	247	+
chr2	126213498	126213744	chr2_125929968_125930214_247_100_100_247	247	+
chr22	20106453	20106699	chr22_18486453_18486699_247_100_100_247	247	+
chr7	38269569	38269815	chr7_38236094_38236340_247_100_100_247	247	+
chr1	107866880	107867125	chr1_107668403_107668648_246_100_100_246	246	+
chr6	158517412	158517657	chr6_158437400_158437645_246_100_100_246	246	+
chr9	133580079	133580324	chr9_132569900_132570145_246_100_100_246	246	+
chr1	94995873	94996117	chr1_94768461_94768705_245_100_100_245	245	+
chr10	97373685	97373929	chr10_97363675_97363919_245_100_100_245	245	+
chr3	120053637	120062593	chr3_121536327_121545283_8957_2.7_99.6_245	245	+
chr4	39783990	39784234	chr4_39460385_39460629_245_100_100_245	245	+
chr8	145584583	145584827	chr8_145555391_145555635_245_100_100_245	245	+
chr9	89627156	89627400	chr9_88816976_88817220_245_100_100_245	245	+
chr1	26581741	26581984	chr1_26454328_26454571_244_100_100_244	244	+
chr1	28834670	28834913	chr1_28707257_28707500_244_100_100_244	244	+
chr18	20562186	20562429	chr18_18816184_18816427_244_100_100_244	244	+
chr7	84658612	84658855	chr7_84496548_84496791_244_100_100_244	244	+
chrX	24735669	24735912	chrX_24645590_24645833_244_100_100_244	244	+
chr13	24696808	24697050	chr13_23594808_23595050_243_100_100_243	243	+
chr20	18505090	18505332	chr20_18453090_18453332_243_100_100_243	243	+
chr3	110852941	110853183	chr3_112335631_112335873_243_100_100_243	243	+
chr18	51888009	51888250	chr18_50142007_50142248_242_100_100_242	242	+
chr2	87212654	87212895	chr2_87066165_87066406_242_100_100_242	242	+
chr4	266130	266371	chr4_256130_256371_242_100_100_242	242	+
chr14	77935453	77935693	chr14_77005206_77005446_241_100_100_241	241	+
chr2	32047607	32047847	chr2_31901111_31901351_241_100_100_241	241	+
chr6	42175729	42175969	chr6_42283707_42283947_241_100_100_241	241	+
chr11	34120933	34121172	chr11_34077509_34077748_240_100_100_240	240	+
chr16	88783401	88783640	chr16_87310902_87311141_240_100_100_240	240	+
chr3	101483662	101483901	chr3_102966352_102966591_240_100_100_240	240	+
chr6	90038711	90038950	chr6_90095430_90095669_240_100_100_240	240	+
chr8	30094872	30095111	chr8_30214414_30214653_240_100_100_240	240	+
chr14	81227748	81227986	chr14_80297501_80297739_239_100_100_239	239	+
chr15	62939416	62939654	chr15_60726708_60726946_239_100_100_239	239	+
chr19	21909876	21910114	chr19_21701716_21701954_239_100_100_239	239	+
chr8	79510578	79510816	chr8_79673133_79673371_239_100_100_239	239	+
chr1	203872870	203873107	chr1_202139493_202139730_238_100_100_238	238	+
chr12	97337256	97337493	chr12_95861387_95861624_238_100_100_238	238	+
chr2	56611532	56611769	chr2_56465036_56465273_238_100_100_238	238	+
chr2	60961734	60961971	chr2_60815238_60815475_238_100_100_238	238	+
chr3	88367436	88367673	chr3_88450126_88450363_238_100_100_238	238	+
chr4	100869223	100869460	chr4_101088246_101088483_238_100_100_238	238	+
chr2	174774608	174774844	chr2_174482854_174483090_237_100_100_237	237	+
chr1	110171686	110171921	chr1_109973209_109973444_236_100_100_236	236	+
chr10	65187411	65187646	chr10_64857417_64857652_236_100_100_236	236	+
chr11	70181568	70181803	chr11_69859216_69859451_236_100_100_236	236	+
chr18	71816075	71816310	chr18_69967055_69967290_236_100_100_236	236	+
chr2	136267850	136268085	chr2_135984320_135984555_236_100_100_236	236	+
chr6	117753624	117753859	chr6_117860317_117860552_236_100_100_236	236	+
chr11	124857463	124857697	chr11_124362673_124362907_235_100_100_235	235	+
chr2	17961981	17962215	chr2_17825462_17825696_235_100_100_235	235	+
chr6	4954732	4954966	chr6_4899731_4899965_235_100_100_235	235	+
chr7	156752507	156752741	chr7_156445268_156445502_235_100_100_235	235	+
chr13	79484003	79484236	chr13_78382004_78382237_234_100_100_234	234	+
chr19	11660933	11661166	chr19_11521933_11522166_234_100_100_234	234	+
chr3	63996224	63996457	chr3_63971264_63971497_234_100_100_234	234	+
chr16	12757403	12757635	chr16_12664904_12665136_233_100_100_233	233	+
chr18	44681774	44682006	chr18_42935772_42936004_233_100_100_233	233	+
chr9	44343512	44343744	chr9_44283508_44283740_233_100_100_233	233	+
chr5	225973	226204	chr5_278973_279204_232_100_100_232	232	+
chr12	123057506	123057736	chr12_121623459_121623689_231_100_100_231	231	+
chr1	8925321	8925550	chr1_8847908_8848137_230_100_100_230	230	+
chr10	27009062	27009290	chr10_27049068_27049296_229_100_100_229	229	+
chr17	57771906	57772133	chr17_55126688_55126915_228_100_100_228	228	+
chr9	35056768	35056995	chr9_35046768_35046995_228_100_100_228	228	+
chr17	8157173	8157399	chr17_8097898_8098124_227_100_100_227	227	+
chr18	19209086	19209312	chr18_17463084_17463310_227_100_100_227	227	+
chr3	95057024	95057250	chr3_96539714_96539940_227_100_100_227	227	+
chr9	88880601	88880827	chr9_88070421_88070647_227_100_100_227	227	+
chr20	49626459	49626684	chr20_49059866_49060091_226_100_100_226	226	+
chr2	86433215	86433439	chr2_86286726_86286950_225_100_100_225	225	+
chr2	113890633	113890857	chr2_113607104_113607328_225_100_100_225	225	+
chr4	110745562	110745786	chr4_110965011_110965235_225_100_100_225	225	+
chr9	111715652	111715876	chr9_110755473_110755697_225_100_100_225	225	+
chr18	56819773	56819996	chr18_54970753_54970976_224_100_100_224	224	+
chr9	72331282	72331504	chr9_71521102_71521324_223_100_100_223	223	+
chr6	41903224	41903445	chr6_42011202_42011423_222_100_100_222	222	+
chr1	114453839	114454059	chr1_114255362_114255582_221_100_100_221	221	+
chr17	4175209	4175429	chr17_4121958_4122178_221_100_100_221	221	+
chr2	158656825	158657045	chr2_158365071_158365291_221_100_100_221	221	+
chr11	35215214	35215433	chr11_35171790_35172009_220_100_100_220	220	+
chr5	70809004	70809223	chr5_70844760_70844979_220_100_100_220	220	+
chr1	115851653	115851871	chr1_115653176_115653394_219_100_100_219	219	+
chr12	54789563	54789781	chr12_53075830_53076048_219_100_100_219	219	+
chr18	54278217	54278435	chr18_52429215_52429433_219_100_100_219	219	+
chr6	87967125	87967342	chr6_88023844_88024061_218_100_100_218	218	+
chr1	32256713	32256929	chr1_32029300_32029516_217_100_100_217	217	+
chr16	33503716	33503932	chr16_33411217_33411433_217_100_100_217	217	+
chr5	32229325	32229541	chr5_32265082_32265298_217_100_100_217	217	+
chr9	127639187	127639403	chr9_126679008_126679224_217_100_100_217	217	+
chr11	93915548	93915763	chr11_93555196_93555411_216_100_100_216	216	+
chr1	40537698	40537912	chr1_40310285_40310499_215_100_100_215	215	+
chr18	77733442	77733656	chr18_75834430_75834644_215_100_100_215	215	+
chr11	32998192	32998405	chr11_32954768_32954981_214_100_100_214	214	+
chr1	99494614	99494826	chr1_99267202_99267414_213_100_100_213	213	+
chr10	48278024	48278236	chr10_47898030_47898242_213_100_100_213	213	+
chr10	79799522	79799734	chr10_79469528_79469740_213_100_100_213	213	+
chr11	248901	249113	chr11_238901_239113_213_100_100_213	213	+
chr13	111554939	111555151	chr13_110352940_110353152_213_100_100_213	213	+
chr15	21091976	21092188	chr15_19356635_19356847_213_100_100_213	213	+
chr6	20492833	20493045	chr6_20600812_20601024_213_100_100_213	213	+
chr19	34960548	34960759	chr19_39652388_39652599_212_100_100_212	212	+
chr20	60854109	60854320	chr20_60287504_60287715_212_100_100_212	212	+
chr4	73977395	73977606	chr4_74196259_74196470_212_100_100_212	212	+
chr8	51674833	51675044	chr8_51837386_51837597_212_100_100_212	212	+
chr11	21271186	21271396	chr11_21227762_21227972_211_100_100_211	211	+
chr16	9197290	9197500	chr16_9104791_9105001_211_100_100_211	211	+
chr18	29710119	29710329	chr18_27964117_27964327_211_100_100_211	211	+
chr2	47707768	47707978	chr2_47561272_47561482_211_100_100_211	211	+
chr2	105977588	105977798	chr2_105344020_105344230_211_100_100_211	211	+
chr2	200792006	200792216	chr2_200500251_200500461_211_100_100_211	211	+
chr3	194996063	194996273	chr3_196477352_196477562_211_100_100_211	211	+
chr6	108950916	108951126	chr6_109057609_109057819_211_100_100_211	211	+
chr15	22862862	22863071	chr15_20414303_20414512_210_100_100_210	210	+
chr2	108488926	108489135	chr2_107855358_107855567_210_100_100_210	210	+
chr20	45315231	45315440	chr20_44748638_44748847_210_100_100_210	210	+
chr20	54945027	54945236	chr20_54378434_54378643_210_100_100_210	210	+
chr5	33502897	33503106	chr5_33538654_33538863_210_100_100_210	210	+
chr8	95262441	95262650	chr8_95331617_95331826_210_100_100_210	210	+
chr12	109547603	109547811	chr12_108031986_108032194_209_100_100_209	209	+
chr14	73587701	73587909	chr14_72657454_72657662_209_100_100_209	209	+
chr2	89111162	89111370	chr2_88892277_88892485_209_100_100_209	209	+
chr5	7900396	7900604	chr5_7953396_7953604_209_100_100_209	209	+
chr5	121710095	121710303	chr5_121737994_121738202_209_100_100_209	209	+
chr5	175811240	175811448	chr5_175743846_175744054_209_100_100_209	209	+
chrX	120337409	120337617	chrX_120165090_120165298_209_100_100_209	209	+
chr13	95273358	95273565	chr13_94071359_94071566_208_100_100_208	208	+
chr15	99799744	99799951	chr15_97617267_97617474_208_100_100_208	208	+
chr2	128057086	128057293	chr2_127773556_127773763_208_100_100_208	208	+
chr3	172350444	172350651	chr3_173833138_173833345_208_100_100_208	208	+
chr4	83905754	83905961	chr4_84124778_84124985_208_100_100_208	208	+
chr5	130721244	130721451	chr5_130749143_130749350_208_100_100_208	208	+
chr7	50514618	50514825	chr7_50482112_50482319_208_100_100_208	208	+
chr1	244219167	244219373	chr1_242285790_242285996_207_100_100_207	207	+
chr14	61247017	61247223	chr14_60316770_60316976_207_100_100_207	207	+
chr15	78189021	78189227	chr15_75976076_75976282_207_100_100_207	207	+
chr18	2945976	2946182	chr18_2935976_2936182_207_100_100_207	207	+
chr19	47104195	47104401	chr19_51796035_51796241_207_100_100_207	207	+
chr2	219317515	219317721	chr2_219025759_219025965_207_100_100_207	207	+
chr22	19470130	19470336	chr22_17850130_17850336_207_100_100_207	207	+
chr3	182178355	182178561	chr3_183661049_183661255_207_100_100_207	207	+
chr4	7062307	7062513	chr4_7113208_7113414_207_100_100_207	207	+
chr4	15070077	15070283	chr4_14679175_14679381_207_100_100_207	207	+
chr5	64446557	64446763	chr5_64482313_64482519_207_100_100_207	207	+
chr7	78576732	78576938	chr7_78414668_78414874_207_100_100_207	207	+
chr1	33416865	33417070	chr1_33189452_33189657_206_100_100_206	206	+
chr1	45446707	45446912	chr1_45219294_45219499_206_100_100_206	206	+
chr1	198245401	198245606	chr1_196512024_196512229_206_100_100_206	206	+
chr10	93389386	93389591	chr10_93379366_93379571_206_100_100_206	206	+
chr11	95568268	95568473	chr11_95207916_95208121_206_100_100_206	206	+
chr15	75215911	75216116	chr15_73002964_73003169_206_100_100_206	206	+
chr2	26045292	26045497	chr2_25898796_25899001_206_100_100_206	206	+
chr20	42315493	42315698	chr20_41748907_41749112_206_100_100_206	206	+
chr3	122145808	122146013	chr3_123628498_123628703_206_100_100_206	206	+
chr3	123212472	123212677	chr3_124695162_124695367_206_100_100_206	206	+
chr8	8887399	8887604	chr8_8924809_8925014_206_100_100_206	206	+
chr1	183595682	183595886	chr1_181862305_181862509_205_100_100_205	205	+
chr11	58294608	58294812	chr11_58051184_58051388_205_100_100_205	205	+
chr17	10596026	10596230	chr17_10536751_10536955_205_100_100_205	205	+
chr4	165837072	165837276	chr4_166056522_166056726_205_100_100_205	205	+
chr4	174555246	174555450	chr4_174791821_174792025_205_100_100_205	205	+
chr5	96364848	96365052	chr5_96390604_96390808_205_100_100_205	205	+
chr7	90546912	90547116	chr7_90384848_90385052_205_100_100_205	205	+
chr7	148702252	148702456	chr7_148333185_148333389_205_100_100_205	205	+
chr1	85951281	85951484	chr1_85723869_85724072_204_100_100_204	204	+
chr11	120490811	120491014	chr11_119996021_119996224_204_100_100_204	204	+
chr17	42755637	42755840	chr17_40111163_40111366_204_100_100_204	204	+
chr17	70120681	70120884	chr17_67632276_67632479_204_100_100_204	204	+
chr3	17506840	17507043	chr3_17481844_17482047_204_100_100_204	204	+
chr5	137399380	137399583	chr5_137427279_137427482_204_100_100_204	204	+
chr9	132984820	132985023	chr9_132024641_132024844_204_100_100_204	204	+
chr1	200827378	200827580	chr1_199094001_199094203_203_100_100_203	203	+
chr10	82896363	82896565	chr10_82886343_82886545_203_100_100_203	203	+
chr12	102589786	102589988	chr12_101113916_101114118_203_100_100_203	203	+
chr14	24656894	24657096	chr14_23726734_23726936_203_100_100_203	203	+
chr2	213696379	213696581	chr2_213404624_213404826_203_100_100_203	203	+
chr4	114898825	114899027	chr4_115118274_115118476_203_100_100_203	203	+
chr4	170016888	170017090	chr4_170253463_170253665_203_100_100_203	203	+
chr9	98175519	98175721	chr9_97215340_97215542_203_100_100_203	203	+
chr1	178445820	178446021	chr1_176712443_176712644_202_100_100_202	202	+
chr1	207221934	207222135	chr1_205288557_205288758_202_100_100_202	202	+
chr10	104640928	104641129	chr10_104630918_104631119_202_100_100_202	202	+
chr12	69983263	69983464	chr12_68269530_68269731_202_100_100_202	202	+
chr14	86090577	86090778	chr14_85160330_85160531_202_100_100_202	202	+
chr16	2649741	2649942	chr16_2589742_2589943_202_100_100_202	202	+
chr17	64324933	64325134	chr17_61755395_61755596_202_100_100_202	202	+
chr2	80367669	80367870	chr2_80221180_80221381_202_100_100_202	202	+
chr2	97875897	97876098	chr2_97239624_97239825_202_100_100_202	202	+
chr2	109400718	109400919	chr2_108767150_108767351_202_100_100_202	202	+
chr13	41958911	41959111	chr13_40856911_40857111_201_100_100_201	201	+
chr16	19563945	19564145	chr16_19471446_19471646_201_100_100_201	201	+
chr18	74824149	74824349	chr18_72953137_72953337_201_100_100_201	201	+
chr2	17566466	17566666	chr2_17429947_17430147_201_100_100_201	201	+
chr2	32448139	32448339	chr2_32301643_32301843_201_100_100_201	201	+
chr2	132480901	132481101	chr2_132197371_132197571_201_100_100_201	201	+
chr6	90428117	90428317	chr6_90484838_90485038_201_100_100_201	201	+
chr10	14948603	14948802	chr10_14988609_14988808_200_100_100_200	200	+
chr15	25966829	25967028	chr15_23517922_23518121_200_100_100_200	200	+
chr15	51790806	51791005	chr15_49578098_49578297_200_100_100_200	200	+
chr16	13162028	13162227	chr16_13069529_13069728_200_100_100_200	200	+
chr3	42825872	42826071	chr3_42800876_42801075_200_100_100_200	200	+
chr5	172395330	172395529	chr5_172327936_172328135_200_100_100_200	200	+
chr8	101982288	101982487	chr8_102051464_102051663_200_100_100_200	200	+
chr10	88277362	88277560	chr10_88267342_88267540_199_100_100_199	199	+
chr11	2950210	2950408	chr11_2906786_2906984_199_100_100_199	199	+
chr14	99924658	99924856	chr14_98994411_98994609_199_100_100_199	199	+
chr8	67509582	67509780	chr8_67672136_67672334_199_100_100_199	199	+
chr11	86143124	86143321	chr11_85820772_85820969_198_100_100_198	198	+
chr12	20094777	20094974	chr12_19986044_19986241_198_100_100_198	198	+
chr17	45760562	45760759	chr17_43115561_43115758_198_100_100_198	198	+
chr20	9169243	9169440	chr20_9117243_9117440_198_100_100_198	198	+
chr21	28209050	28209247	chr21_27130921_27131118_198_100_100_198	198	+
chr4	148831775	148831972	chr4_149051225_149051422_198_100_100_198	198	+
chr5	40067161	40067358	chr5_40102918_40103115_198_100_100_198	198	+
chr6	116032087	116032284	chr6_116138780_116138977_198_100_100_198	198	+
chr17	16758594	16758790	chr17_16699319_16699515_197_100_100_197	197	+
chr19	19619475	19619671	chr19_19480475_19480671_197_100_100_197	197	+
chr21	35889693	35889889	chr21_34811563_34811759_197_100_100_197	197	+
chr9	112867060	112867256	chr9_111906881_111907077_197_100_100_197	197	+
chr1	165877207	165877402	chr1_164143831_164144026_196_100_100_196	196	+
chr12	9794457	9794652	chr12_9685724_9685919_196_100_100_196	196	+
chr3	77366584	77366779	chr3_77449274_77449469_196_100_100_196	196	+
chr7	75465218	75465412	chr7_75303154_75303348_195_100_100_195	195	+
chr1	93170081	93170274	chr1_92942669_92942862_194_100_100_194	194	+
chr6	83898247	83898440	chr6_83954966_83955159_194_100_100_194	194	+
chr7	44252071	44252264	chr7_44218596_44218789_194_100_100_194	194	+
chr1	237167466	237167658	chr1_235234089_235234281_193_100_100_193	193	+
chr19	56888934	56889125	chr19_61580746_61580937_192_100_100_192	192	+
chr4	99982947	99983138	chr4_100201970_100202161_192_100_100_192	192	+
chr19	1249717	1249907	chr19_1200717_1200907_191_100_100_191	191	+
chr5	15334388	15334578	chr5_15387388_15387578_191_100_100_191	191	+
chr5	55233819	55234008	chr5_55269576_55269765_190_100_100_190	190	+
chr10	79397035	79397218	chr10_79067041_79067224_184_100_100_184	184	+
chr6	28751610	28751778	chr6_28859589_28859757_169_100_100_169	169	+
chr12	9455237	9455400	chr12_9346504_9346667_164_100_100_164	164	+
chr16	85284091	85284250	chr16_83841592_83841751_160_100_100_160	160	+
chr4	84608178	84608326	chr4_84827202_84827350_149_100_100_149	149	+
chr13	49649794	49649928	chr13_48547795_48547929_135_100_100_135	135	+
chr4	184968919	184969051	chr4_185205913_185206045_133_100_100_133	133	+
chr16	57333947	57334071	chr16_55891448_55891572_125_100_100_125	125	+
chr15	70177003	70177108	chr15_67964057_67964162_106_100_100_106	106	+
chr5	115516227	115516328	chr5_115544126_115544227_102_100_100_102	102	+
chr5	134462952	134463051	chr5_134490851_134490950_100_100_100_100	100	+
chr5	83039547	83039645	chr5_83075303_83075401_99_100_100_99	99	+
chr7	34901606	34901671	chr7_34868131_34868196_66_100_100_66	66	+
chr1	119225393	119225454	chr1_119026916_119026977_62_100_100_62	62	+
chr4	186350636	186350697	chr4_186587630_186587691_62_100_100_62	62	+
chr5	160402071	160402132	chr5_160334649_160334710_62_100_100_62	62	+
chr7	3788697	3788758	chr7_3755223_3755284_62_100_100_62	62	+
chr7	80617078	80617139	chr7_80455014_80455075_62_100_100_62	62	+
chr10	42614347	42614407	chr10_41934353_41934413_61_100_100_61	61	+
chr2	228683254	228683314	chr2_228391498_228391558_61_100_100_61	61	+
chr4	58972452	58972512	chr4_58667209_58667269_61_100_100_61	61	+
chr8	65768183	65768243	chr8_65930737_65930797_61_100_100_61	61	+
chr9	91009633	91009693	chr9_90199453_90199513_61_100_100_61	61	+
chr1	113767308	113767367	chr1_113568831_113568890_60_100_100_60	60	+
chr1	239002082	239002141	chr1_237068705_237068764_60_100_100_60	60	+
chr4	188665568	188665627	chr4_188902562_188902621_60_100_100_60	60	+
chr6	141987211	141987270	chr6_142028904_142028963_60_100_100_60	60	+
chr14	70748874	70748932	chr14_69818627_69818685_59_100_100_59	59	+
chr1	72735667	72735724	chr1_72508255_72508312_58_100_100_58	58	+
chr17	70449903	70449956	chr17_67961498_67961551_54_100_100_54	54	+
chr7	95177766	95177819	chr7_95015702_95015755_54_100_100_54	54	+
chr8	92486876	92486928	chr8_92556052_92556104_53_100_100_53	53	+
chr20	11673340	11673388	chr20_11621340_11621388_49_100_100_49	49	+
chr1	20761386	20761410	chr1_20633973_20633997_25_100_100_25	25	+
chr1	184182674	184182698	chr1_182449297_182449321_25_100_100_25	25	+
chr12	33122696	33122720	chr12_33013963_33013987_25_100_100_25	25	+
chr15	77832145	77832169	chr15_75619200_75619224_25_100_100_25	25	+
chr2	198678187	198678211	chr2_198386432_198386456_25_100_100_25	25	+
chr2	236512826	236512850	chr2_236177565_236177589_25_100_100_25	25	+
chr21	24629915	24629939	chr21_23551786_23551810_25_100_100_25	25	+
chr22	46626912	46626936	chr22_45005576_45005600_25_100_100_25	25	+
chr3	175259026	175259050	chr3_176741720_176741744_25_100_100_25	25	+
chr6	46786533	46786557	chr6_46894492_46894516_25_100_100_25	25	+
chr6	126427675	126427699	chr6_126469368_126469392_25_100_100_25	25	+
chr6	162314528	162314552	chr6_162234518_162234542_25_100_100_25	25	+
chr6	164459418	164459442	chr6_164379408_164379432_25_100_100_25	25	+
chr7	89648106	89648130	chr7_89486042_89486066_25_100_100_25	25	+
chr8	110565312	110565336	chr8_110634488_110634512_25_100_100_25	25	+
chrX	18675306	18675330	chrX_18585227_18585251_25_100_100_25	25	+
chrX	118088348	118088372	chrX_117972376_117972400_25_100_100_25	25	+
