# Supplementary material for: Cell cycle, oncogenic and tumor suppressor pathways regulate numerous long and macro non-protein-coding RNAs
Source: Genome Biol. 2014 Mar 4;15(3):R48. doi: 10.1186/gb-2014-15-3-r48 (PMC4054595; doi:10.1186/gb-2014-15-3-r48)
Supplement: Additional file 2 — Online supplemental material containing BED formatted files of differentially expressed regions and macroRNAs, as well as CSV tables listing all proximal ncRNA-mRNA pairs regulated in astrocytoma. [file gb-2014-15-3-r48-S2.zip › online_data/Stairfinder/CC/CC_S_high.hg19.bed]

# bandwidth=1e+05
# level=0.5
# topN=-1
# topN.freq=FALSE
# prop=0.01
# split=1
# max.splits=0
# name  start   end     name_start_end_length_coverage_silhouette_score score   +
chr2	36526697	36818244	chr2_36380201_36671748_291548_41.6_73.7_121274	121274	+
chr5	14143435	14510051	chr5_14196435_14563051_366617_24.5_-7.1_89771	89771	+
chr1	145208768	145442469	chr1_143920125_144153826_233702_34.6_-23_80769	80769	+
chr12	66135447	66359811	chr12_64421714_64646078_224365_33.9_-72.6_76120	76120	+
chr4	20254217	20527745	chr4_19863315_20136843_273529_16.6_-96.5_45343	45343	+
chr16	14738074	15204482	chr16_14645575_15111983_466409_9.1_-97.6_42467	42467	+
chr16	29392277	29636152	chr16_29299778_29543653_243876_16.2_-43.1_39441	39441	+
chr5	95083935	95297404	chr5_95109691_95323160_213470_18.3_-81.4_38975	38975	+
chr16	28354284	28966888	chr16_28261785_28874389_612605_6.3_-95.5_38895	38895	+
chr16	22358637	22554928	chr16_22266138_22462429_196292_19.6_18.9_38493	38493	+
chr1	198127031	198291506	chr1_196393654_196558129_164476_21.2_70.6_34921	34921	+
chr7	93934576	94167308	chr7_93772512_94005244_232733_14.6_59.3_33927	33927	+
chr11	35160665	35253984	chr11_35117241_35210560_93320_35.9_80.8_33477	33477	+
chr1	39748750	39957315	chr1_39521337_39729902_208566_15.6_-3_32540	32540	+
chr2	87605620	88025756	chr2_87459131_87806871_347741_9.4_-93.3_32516	32516	+
chr4	123748276	123859403	chr4_123967726_124078853_111128_28.1_66.2_31239	31239	+
chr6	56295301	56589780	chr6_56403260_56697739_294480_10.3_31_30414	30414	+
chr7	72301160	72707623	chr7_71939096_72345559_406464_7.2_-98.6_29441	29441	+
chr6	73333155	73571821	chr6_73389876_73628542_238667_12.3_-97_29273	29273	+
chr2	216134680	216300828	chr2_215842925_216009073_166149_17.6_72.5_29223	29223	+
chr1	203596046	203873207	chr1_201862669_202139830_277162_10.4_-31.6_28931	28931	+
chr2	97779437	97920048	chr2_97143164_97283766_140603_20.5_80.7_28875	28875	+
chr16	21823514	21994773	chr16_21731015_21902274_171260_16.8_59.9_28715	28715	+
chr14	102348397	102552800	chr14_101418150_101622553_204404_13.9_-52.3_28440	28440	+
chr7	134464257	134655477	chr7_134114797_134306017_191221_14.6_20.4_27994	27994	+
chr4	77872056	78024036	chr4_78091080_78243060_151981_18.4_71.5_27922	27922	+
chr11	12551474	12966284	chr11_12508050_12922860_414811_6.7_-100_27738	27738	+
chr16	16341125	16559414	chr16_16248626_16466915_218290_12.6_43.3_27500	27500	+
chr7	128291234	128595139	chr7_128078470_128382375_303906_8.8_-87.5_26767	26767	+
chr12	57450653	57690424	chr12_55736920_55976691_239772_11.1_71.4_26654	26654	+
chrX	153495196	153763601	chrX_153148390_153416795_268406_9.9_-58.3_26564	26564	+
chr3	151985398	152183541	chr3_153468088_153666231_198144_13.3_82_26384	26384	+
chr11	65061604	65385946	chr11_64818180_65142522_324343_8.1_-87.3_26233	26233	+
chr12	105527465	105805303	chr12_104051595_104329433_277839_9.3_-92.3_25967	25967	+
chr11	118235689	118550491	chr11_117740899_118055701_314803_8.2_-32.7_25933	25933	+
chr11	62283303	62430778	chr11_62039879_62187354_147476_17.6_21_25930	25930	+
chr15	63245244	63447969	chr15_61032297_61235022_202726_12.8_64.8_25869	25869	+
chr14	101286186	101461773	chr14_100355939_100531526_175588_14.7_27.6_25836	25836	+
chr1	182845084	183209483	chr1_181111707_181476106_364400_7.1_-96.3_25808	25808	+
chr1	170632106	171653627	chr1_168898730_169920250_1021521_2.5_-84.9_25575	25575	+
chr16	21396992	21550161	chr16_21304493_21457662_153170_16.6_55.2_25488	25488	+
chr2	238232626	238430937	chr2_237897365_238095676_198312_12.8_-27.9_25479	25479	+
chr13	76179754	76467911	chr13_75077755_75365912_288158_8.5_-58.1_24602	24602	+
chr16	30080696	30409806	chr16_29988197_30317307_329111_7.4_-99.5_24510	24510	+
chr2	191745500	191910866	chr2_191453745_191619111_165367_14.7_77.1_24272	24272	+
chr5	97981226	98232116	chr5_98009126_98260016_250891_9.6_45.9_24078	24078	+
chr10	69648596	69975829	chr10_69318602_69645835_327234_7.3_-85.3_23960	23960	+
chr1	162467820	162814248	chr1_160734444_161080872_346429_6.8_-1.9_23591	23591	+
chr14	52118642	52230614	chr14_51188392_51300364_111973_21_85.7_23483	23483	+
chr15	81039567	81294236	chr15_78826622_79081291_254670_9.2_-56.6_23433	23433	+
chrX	40936163	41209436	chrX_40821107_41094380_273274_8.2_37.3_22459	22459	+
chr5	133938872	134264219	chr5_133966771_134292118_325348_6.9_-99.5_22416	22416	+
chr17	7123754	7579676	chr17_7064478_7520401_455924_4.9_-48.1_22128	22128	+
chr16	2506572	2827157	chr16_2446573_2767158_320586_6.8_-69.5_21939	21939	+
chr12	56333748	56737344	chr12_54620015_55023611_403597_5.4_-86.5_21764	21764	+
chr12	54624751	54812853	chr12_52911018_53099120_188103_11.3_-55.3_21247	21247	+
chr6	75794172	76018605	chr6_75850892_76075325_224434_9.4_-82.1_21207	21207	+
chr7	101840068	102303178	chr7_101626788_102090414_463627_4.5_-45.8_21010	21010	+
chrX	70455242	70824121	chrX_70371967_70740846_368880_5.7_-29.3_21009	21009	+
chr17	40485855	41231934	chr17_37739381_38485460_746080_2.8_-94.4_20981	20981	+
chr5	65222253	65476397	chr5_65258009_65512153_254145_8.2_21.2_20961	20961	+
chr6	31442827	31807483	chr6_31550806_31915462_364657_5.7_-45.7_20927	20927	+
chr6	26017327	26359753	chr6_26125306_26467732_342427_6.1_-32.4_20862	20862	+
chr2	113127347	113534564	chr2_112843818_113251035_407218_5.1_-1.6_20833	20833	+
chr15	32857342	33043027	chr15_30644634_30830319_185686_11.2_42.6_20790	20790	+
chrX	45492440	45702657	chrX_45377384_45587601_210218_9.9_48.8_20743	20743	+
chr3	183833632	184083054	chr3_185316326_185565748_249423_8.3_-15.5_20706	20706	+
chr7	116118896	116559191	chr7_115906132_116346427_440296_4.7_-66.7_20592	20592	+
chr17	38282320	38706795	chr17_35535846_35960321_424476_4.8_-43.2_20339	20339	+
chr15	48633484	48905347	chr15_46420776_46692639_271864_7.5_-49.8_20307	20307	+
chr1	214510014	214837492	chr1_212576637_212904115_327479_6.2_28.3_20173	20173	+
chr4	120033364	120353188	chr4_120252812_120572636_319825_6.3_-67.9_20096	20096	+
chr1	201687587	201948121	chr1_199954210_200214744_260535_7.7_-71.3_20029	20029	+
chr16	69985625	70406282	chr16_68543126_68963783_420658_4.7_-86.8_19833	19833	+
chr1	179810768	180231656	chr1_178077391_178498279_420889_4.7_-8.8_19758	19758	+
chr10	94297177	95288829	chr10_94287157_95278819_991663_2_-81.2_19714	19714	+
chr11	9303077	9774413	chr11_9259653_9730989_471337_4.2_-83.8_19571	19571	+
chr11	33307833	33731995	chr11_33264409_33688571_424163_4.5_-69.9_19288	19288	+
chr19	52794087	53612122	chr19_57485899_58303934_818036_2.4_-91.7_19237	19237	+
chr8	32405869	32626607	chr8_32525411_32746149_220739_8.5_70_18835	18835	+
chr12	78334028	78606778	chr12_76858159_77130909_272751_6.8_39.3_18644	18644	+
chr16	69601290	69791956	chr16_68158791_68349457_190667_9.8_58_18594	18594	+
chr5	164595	477448	chr5_217595_530448_312854_5.9_-30.6_18546	18546	+
chr1	223911100	224380450	chr1_221977723_222447073_469351_3.9_-7.1_18339	18339	+
chr8	25078513	25367733	chr8_25134430_25423650_289221_6.3_-70.8_18179	18179	+
chr5	135326157	135518262	chr5_135354056_135546161_192106_9.4_67.9_18121	18121	+
chr17	57652727	57921000	chr17_55007509_55275782_268274_6.7_4.6_18031	18031	+
chr1	85816007	86049682	chr1_85588595_85822270_233676_7.7_-52.6_17950	17950	+
chr13	113777032	114282655	chr13_112825033_113330656_505624_3.5_-98.2_17894	17894	+
chr1	52195191	52553957	chr1_51967779_52326545_358767_5_-77.6_17858	17858	+
chr12	64198918	64552734	chr12_62485185_62839001_353817_5_8.9_17841	17841	+
chr12	862288	1299255	chr12_732549_1169516_436968_4_-71_17574	17574	+
chr17	1247776	1801274	chr17_1194526_1748024_553499_3.2_-55.9_17523	17523	+
chr14	62162229	62299133	chr14_61231982_61368886_136905_12.7_95.5_17454	17454	+
chr5	102260582	102699759	chr5_102288481_102727658_439178_3.9_-66.2_17260	17260	+
chr4	187476509	187631075	chr4_187713503_187868069_154567_11.1_72.7_17155	17155	+
chr2	109289244	109403586	chr2_108655676_108770018_114343_15_67.1_17149	17149	+
chr22	33197648	33259133	chr22_31527648_31589133_61486_27.8_93.5_17118	17118	+
chr7	55087623	55327842	chr7_55055117_55295336_240220_7.1_2.6_17067	17067	+
chr16	18778033	19001090	chr16_18685534_18908591_223058_7.6_43.5_16900	16900	+
chr1	78225310	78557915	chr1_77997898_78330503_332606_5.1_-64.4_16883	16883	+
chr15	39873155	39890906	chr15_37660447_37678198_17752_95_96.6_16858	16858	+
chr5	132093318	132478040	chr5_132121217_132505939_384723_4.3_-50.7_16732	16732	+
chr7	130562054	130598100	chr7_130212594_130248640_36047_46.2_92.1_16638	16638	+
chr2	46799060	46993553	chr2_46652564_46847057_194494_8.5_60.5_16521	16521	+
chr12	98921574	99128726	chr12_97445705_97652857_207153_8_-11.5_16493	16493	+
chr5	179025618	179302187	chr5_178958224_179234793_276570_5.9_-86.8_16454	16454	+
chr8	38645366	39015490	chr8_38764523_39134647_370125_4.4_-99.5_16407	16407	+
chr9	35943179	36211935	chr9_35933179_36201935_268757_6.1_65.2_16404	16404	+
chr3	150126999	150347737	chr3_151609689_151830427_220739_7.4_27.4_16401	16401	+
chr1	32479862	32800878	chr1_32252449_32573465_321017_5.1_-12.3_16342	16342	+
chr11	121899098	122049884	chr11_121404308_121555094_150787_10.8_91.3_16311	16311	+
chr15	43678005	44064635	chr15_41465297_41851927_386631_4.2_-86.5_16309	16309	+
chr2	96502643	96652665	chr2_95866370_96016392_150023_10.8_83.6_16239	16239	+
chr4	177599092	177713241	chr4_177836086_177950235_114150_14.2_88.5_16239	16239	+
chr21	47328907	47879285	chr21_46153335_46703713_550379_2.9_-81.8_16227	16227	+
chr12	53647325	53944544	chr12_51933592_52230811_297220_5.4_-16.5_16123	16123	+
chr15	90814334	91172782	chr15_88615338_88973786_358449_4.5_-93.7_16118	16118	+
chr14	23163423	23596641	chr14_22233263_22666481_433219_3.7_-94.1_16116	16116	+
chr12	65640210	65860607	chr12_63926477_64146874_220398_7.3_-2.7_16093	16093	+
chr3	160003741	160249339	chr3_161486435_161732033_245599_6.5_76.7_16043	16043	+
chr1	24779825	25227296	chr1_24652412_25099883_447472_3.6_-42.3_15968	15968	+
chr11	101984724	102273024	chr11_101489934_101778234_288301_5.5_73_15957	15957	+
chr10	70496622	70921666	chr10_70166628_70591672_425045_3.7_-95_15914	15914	+
chr2	189767613	190028479	chr2_189475858_189736724_260867_6.1_-71.8_15845	15845	+
chr11	122667582	123063548	chr11_122172792_122568758_395967_4_-94.5_15842	15842	+
chr5	176538775	177037067	chr5_176471381_176969673_498293_3.2_-59.8_15733	15733	+
chr5	71403217	71633339	chr5_71438973_71669095_230123_6.8_-63.2_15664	15664	+
chr1	16719669	17012624	chr1_16592256_16885211_292956_5.3_7.6_15565	15565	+
chr5	70023397	70258355	chr5_70059153_70294111_234959_6.6_-66.5_15527	15527	+
chr8	48685728	48955825	chr8_48848281_49118378_270098_5.7_-76.9_15469	15469	+
chr2	32517244	32843159	chr2_32370748_32696663_325916_4.7_-23_15437	15437	+
chr11	19736536	20143087	chr11_19693112_20099663_406552_3.8_-9.9_15385	15385	+
chr1	35562929	35887209	chr1_35335516_35659796_324281_4.7_-16.8_15380	15380	+
chr2	242088539	242384336	chr2_241737212_242033009_295798_5.2_-32.2_15360	15360	+
chr11	57367284	57625838	chr11_57123860_57382414_258555_5.9_-69.1_15326	15326	+
chr14	54878132	55258928	chr14_53947882_54328678_380797_4_28.1_15303	15303	+
chr15	102274291	102507644	chr15_100091814_100325167_233354_6.5_-99.2_15155	15155	+
chr12	110719499	110934113	chr12_109203882_109418496_214615_7.1_40.3_15154	15154	+
chr12	6482305	6840860	chr12_6352566_6711121_358556_4.2_-83.9_15065	15065	+
chr16	18315916	18573536	chr16_18223417_18481037_257621_5.8_34.3_15009	15009	+
chr5	167919562	169144610	chr5_167852140_169077188_1225049_1.2_-82.9_14990	14990	+
chr19	53727413	54057871	chr19_58419225_58749683_330459_4.5_-86.8_14932	14932	+
chr2	110370249	110768009	chr2_109727538_110125298_397761_3.8_-78.4_14921	14921	+
chr11	519197	1009855	chr11_509197_999855_490659_3_-88.4_14856	14856	+
chr17	48145373	48460633	chr17_45500372_45815632_315261_4.7_-98_14766	14766	+
chr13	23903181	23949827	chr13_22801181_22847827_46647_31.7_83.2_14765	14765	+
chr12	120876089	121283518	chr12_119360472_119767901_407430_3.6_-59.1_14738	14738	+
chr12	6857277	7188329	chr12_6727538_7058584_331047_4.4_-83.6_14679	14679	+
chr14	103919305	104229364	chr14_102989058_103299117_310060_4.7_-59.1_14646	14646	+
chr1	178862916	179171204	chr1_177129539_177437827_308289_4.7_21_14508	14508	+
chr1	120371819	120612392	chr1_120173342_120413915_240574_6_15.8_14452	14452	+
chrY	2497881	2863313	chrY_2557881_2923313_365433_3.9_-41_14374	14374	+
chr3	188477834	188608371	chr3_189960528_190091065_130538_11_58_14355	14355	+
chr5	137680836	137956651	chr5_137708735_137984550_275816_5.2_-19.2_14249	14249	+
chr12	50256903	50873636	chr12_48543170_49159903_616734_2.3_-56.3_14220	14220	+
chr14	21551003	22053686	chr14_20620843_21123526_502684_2.8_-94.9_14163	14163	+
chr3	197350060	197742007	chr3_198834457_199226404_391948_3.6_-80.3_14141	14141	+
chr15	89398726	89914858	chr15_87199730_87715862_516133_2.7_-15.9_14086	14086	+
chr2	69329860	69784129	chr2_69183364_69637633_454270_3.1_-88.8_14033	14033	+
chr17	44372893	44834398	chr17_41728670_42189565_460896_3_-69.1_13976	13976	+
chr4	71554799	71896259	chr4_71773663_72115123_341461_4.1_45.2_13966	13966	+
chr1	154128736	154387505	chr1_152395360_152654129_258770_5.4_47.4_13928	13928	+
chr7	75889620	76280270	chr7_75727556_76118206_390651_3.6_-13.5_13921	13921	+
chr5	138614708	138877102	chr5_138642607_138857286_214680_6.5_-13.2_13894	13894	+
chr5	151040979	151230451	chr5_151021172_151210644_189473_7.3_11.2_13837	13837	+
chr12	68946707	69271898	chr12_67232974_67558165_325192_4.3_-41_13826	13826	+
chrX	76889075	77393670	chrX_76775731_77280326_504596_2.7_-92.6_13737	13737	+
chr10	89246962	89728504	chr10_89236942_89718484_481543_2.9_-98.6_13730	13730	+
chr17	45616852	45811112	chr17_42971851_43166111_194261_7_62.8_13685	13685	+
chr1	150933013	151396638	chr1_149199637_149663262_463626_2.9_-62.5_13642	13642	+
chr3	105085844	105295830	chr3_106568534_106778520_209987_6.5_71.5_13633	13633	+
chr12	56811427	57108590	chr12_55097694_55394857_297164_4.6_-38.9_13611	13611	+
chr12	133153278	133477076	chr12_131663351_131987149_323799_4.2_-93.6_13592	13592	+
chr8	118919679	119123867	chr8_118988860_119193048_204189_6.7_-68.1_13591	13591	+
chr12	104487119	104834396	chr12_103011249_103358526_347278_3.9_-91.5_13489	13489	+
chr5	96024761	96507137	chr5_96050517_96532893_482377_2.8_38.9_13448	13448	+
chr7	74072041	74445302	chr7_73709977_74083238_373262_3.6_-52.4_13308	13308	+
chr9	131186314	131458736	chr9_130226135_130498557_272423_4.9_-95.4_13272	13272	+
chr6	147560307	148873023	chr6_147602000_148914716_1312717_1_-94.7_13171	13171	+
chr2	85489158	85876240	chr2_85342669_85729751_387083_3.4_-32.9_13168	13168	+
chr1	53192217	53607472	chr1_52964805_53380060_415256_3.2_-70.5_13105	13105	+
chrX	53406838	53710904	chrX_53423563_53727629_304067_4.3_-99.8_13092	13092	+
chr2	198175468	198436404	chr2_197883713_198144649_260937_5_-29.2_13089	13089	+
chr5	140698129	141005902	chr5_140678313_140986086_307774_4.2_56.8_13070	13070	+
chr5	10233313	10472452	chr5_10286313_10525452_239140_5.5_37.2_13042	13042	+
chr17	65780947	66043015	chr17_63211409_63473477_262069_5_-43_13026	13026	+
chrX	73596009	73890148	chrX_73512734_73806873_294140_4.4_1.9_13003	13003	+
chr17	26794809	27076256	chr17_23818936_24100383_281448_4.6_40.3_12989	12989	+
chrX	99901183	100404055	chrX_99787839_100290711_502873_2.6_-93.4_12973	12973	+
chr19	49843800	50413179	chr19_54535612_55104991_569380_2.3_-65.7_12970	12970	+
chr12	49225861	49733366	chr12_47512128_48019633_507506_2.5_-72.2_12935	12935	+
chr4	119312461	119689547	chr4_119531909_119908995_377087_3.4_-94.8_12814	12814	+
chr7	76571205	76745587	chr7_76409141_76583523_174383_7.3_90_12745	12745	+
chr10	51532143	51889847	chr10_51202149_51559853_357705_3.6_-56.2_12735	12735	+
chr14	75142811	75618927	chr14_74212564_74688680_476117_2.7_-85.6_12719	12719	+
chr6	30436747	30727946	chr6_30544726_30835925_291200_4.3_23.4_12666	12666	+
chr11	118948551	119291173	chr11_118453761_118796383_342623_3.7_-76.2_12636	12636	+
chr6	36437762	36705140	chr6_36545740_36813118_267379_4.7_15.2_12631	12631	+
chr1	40428366	40830866	chr1_40200953_40603453_402501_3.1_-54.6_12624	12624	+
chr10	48187299	48331446	chr10_47807305_47951452_144148_8.7_31.2_12572	12572	+
chr2	27256780	27760501	chr2_27110284_27614005_503722_2.5_-51.1_12523	12523	+
chr1	26871520	27327502	chr1_26744107_27200089_455983_2.7_-51.8_12484	12484	+
chr3	195542774	195978271	chr3_197027171_197462668_435498_2.9_-68.2_12449	12449	+
chr1	115078529	115321938	chr1_114880052_115123461_243410_5.1_2.5_12432	12432	+
chr17	62493135	62657300	chr17_59923597_60087762_164166_7.6_31.6_12398	12398	+
chr6	7331597	7621231	chr6_7276596_7566230_289635_4.3_-59.3_12388	12388	+
chr6	42796685	43278144	chr6_42904663_43386122_481460_2.6_-88.2_12375	12375	+
chr12	46581875	46766573	chr12_44868142_45052840_184699_6.7_-99.9_12372	12372	+
chr12	53279560	53581940	chr12_51565827_51868207_302381_4.1_-32.8_12336	12336	+
chr5	148730845	148961234	chr5_148711038_148941427_230390_5.4_54_12334	12334	+
chr19	12825881	13269542	chr19_12686881_13130542_443662_2.8_-90.5_12297	12297	+
chr3	57994203	58158012	chr3_57969243_58133052_163810_7.5_48.6_12266	12266	+
chr3	141121857	141333292	chr3_142604547_142815982_211436_5.8_-51.6_12266	12266	+
chr14	55407519	55707664	chr14_54477269_54777417_300149_4.1_-69.2_12243	12243	+
chr14	53083739	53386134	chr14_52153489_52455884_302396_4_-84.7_12228	12228	+
chr1	244852476	245054540	chr1_242919099_243121163_202065_6.1_25_12226	12226	+
chr11	27505398	27912631	chr11_27461974_27869207_407234_3_-56_12215	12215	+
chr7	44012446	44308412	chr7_43978971_44274937_295967_4.1_-45_12200	12200	+
chr1	167887258	168231982	chr1_166153882_166498606_344725_3.5_5.8_12193	12193	+
chrX	100417915	100911377	chrX_100304571_100798033_493463_2.5_-92.3_12192	12192	+
chr3	120025362	120219262	chr3_121508052_121701952_193901_6.3_44.7_12171	12171	+
chr1	15986807	16386943	chr1_15859394_16259530_400137_3_-82.2_12166	12166	+
chr8	29885277	30429593	chr8_30004819_30549135_544317_2.2_-60.1_12166	12166	+
chr1	10165507	10523308	chr1_10088094_10445895_357802_3.4_-92.1_12160	12160	+
chr9	35546623	35802064	chr9_35536623_35792064_255442_4.8_-22.1_12140	12140	+
chr11	65554376	65837500	chr11_65310952_65594076_283125_4.3_-31_12132	12132	+
chr5	72123035	72316595	chr5_72158791_72352351_193561_6.2_32.2_12089	12089	+
chr15	60639463	60771256	chr15_58426755_58558548_131794_9.2_80.6_12084	12084	+
chr4	1742475	2061053	chr4_1712273_2030851_318579_3.8_-91.5_12053	12053	+
chr5	64580890	64965018	chr5_64616646_65000774_384129_3.1_-50.3_12038	12038	+
chr19	41726470	41916825	chr19_46418310_46608665_190356_6.3_46.4_12011	12011	+
chr10	121331485	121757222	chr10_121321475_121747212_425738_2.8_19.1_12010	12010	+
chrX	119343691	119746346	chrX_119227719_119630374_402656_3_-23.2_11995	11995	+
chr11	117005713	117185441	chr11_116510923_116690651_179729_6.7_-17.6_11976	11976	+
chr7	99630893	99918172	chr7_99468829_99756108_287280_4.2_-84.2_11959	11959	+
chr10	75757830	75886144	chr10_75427836_75556150_128315_9.3_65.5_11872	11872	+
chr10	33189207	33502702	chr10_33229213_33542708_313496_3.8_-52.5_11842	11842	+
chr2	1508224	1784646	chr2_1487231_1763653_276423_4.3_-58.2_11831	11831	+
chr1	164528541	164890957	chr1_162795165_163157581_362417_3.3_36.4_11817	11817	+
chr14	69254328	69519691	chr14_68324081_68589444_265364_4.4_-53.8_11786	11786	+
chr16	24580328	24929691	chr16_24487829_24837192_349364_3.3_-98.2_11702	11702	+
chr5	52221083	52503008	chr5_52256840_52538765_281926_4.1_64.2_11674	11674	+
chr5	112050841	112238256	chr5_112078740_112266155_187416_6.2_48.7_11640	11640	+
chr1	112931026	113291497	chr1_112732549_113093020_360472_3.2_28.2_11581	11581	+
chr8	62384295	62626975	chr8_62546849_62789529_242681_4.8_72.3_11579	11579	+
chr16	89949738	90288996	chr16_88477239_88816497_339259_3.4_-55.7_11529	11529	+
chr18	9119338	9570648	chr18_9109338_9560648_451311_2.6_-41.3_11519	11519	+
chr1	149673639	150064197	chr1_147940263_148330821_390559_2.9_-80.8_11423	11423	+
chr12	108912185	109210316	chr12_107436315_107734445_298131_3.8_26.9_11420	11420	+
chr17	39845093	40176472	chr17_37098619_37429998_331380_3.4_1.2_11390	11390	+
chr6	86136871	86387752	chr6_86193590_86444471_250882_4.5_32.1_11338	11338	+
chrX	123019513	123339483	chrX_122847194_123167164_319971_3.5_-23.9_11319	11319	+
chr5	145493440	145999473	chr5_145473633_145979666_506034_2.2_-49.7_11311	11311	+
chr2	111950352	112252673	chr2_111666823_111969144_302322_3.7_54.8_11291	11291	+
chr1	160082349	160328537	chr1_158348973_158595161_246189_4.6_-31.6_11289	11289	+
chr10	71910411	72219662	chr10_71580417_71889668_309252_3.6_57.4_11267	11267	+
chr3	178883662	179280661	chr3_180366356_180763355_397000_2.8_-93_11265	11265	+
chr1	19403159	19684145	chr1_19275746_19556732_280987_4_-95_11260	11260	+
chr5	68932616	69372771	chr5_68968372_69408527_440156_2.6_-67.9_11249	11249	+
chr7	74913976	75165902	chr7_74751912_75003838_251927_4.5_-51.3_11243	11243	+
chrY	14838482	15032103	chrY_13347876_13541497_193622_5.8_-47.4_11236	11236	+
chr15	44624077	44892844	chr15_42411369_42680136_268768_4.2_18.6_11231	11231	+
chr10	129894893	129914295	chr10_129784883_129804285_19403_57.8_96.6_11214	11214	+
chr2	203210977	203499243	chr2_202919222_203207488_288267_3.9_-28.3_11208	11208	+
chr17	27805197	27899814	chr17_24829323_24923940_94618_11.8_79.5_11208	11208	+
chr21	34793772	35032585	chr21_33715642_33954455_238814_4.7_6.4_11206	11206	+
chr15	41455410	41774912	chr15_39242702_39562204_319503_3.5_-30.2_11201	11201	+
chr8	70378941	70602745	chr8_70541495_70765299_223805_5_10.7_11190	11190	+
chr5	139817972	140085931	chr5_139798156_140066115_267960_4.2_24.5_11187	11187	+
chr4	151003212	151178654	chr4_151222662_151398104_175443_6.4_47.1_11175	11175	+
chr3	156258421	156528609	chr3_157741115_158011303_270189_4.1_29.6_11174	11174	+
chr2	87100211	87389264	chr2_86953722_87242775_289054_3.9_-72.1_11144	11144	+
chr15	52100718	52414674	chr15_49888010_50201966_313957_3.5_62.8_11138	11138	+
chr6	56869263	57075326	chr6_56977222_57183285_206064_5.4_38.4_11120	11120	+
chr12	57856759	58217894	chr12_56143026_56504161_361136_3.1_0.6_11119	11119	+
chr16	85429214	85697293	chr16_83986715_84254794_268080_4.1_-91.3_11110	11110	+
chr4	57687606	57939329	chr4_57382363_57634086_251724_4.4_-6.4_11110	11110	+
chr11	10772852	10877266	chr11_10729428_10833842_104415_10.6_83.3_11105	11105	+
chr16	69170546	69481247	chr16_67728047_68038748_310702_3.6_-84_11092	11092	+
chr7	142961543	143551062	chr7_142671665_143181995_510331_2.2_-98.3_11032	11032	+
chr10	88635573	88950869	chr10_88625553_88940849_315297_3.5_-6.8_11009	11009	+
chr2	61413233	61765060	chr2_61266737_61618564_351828_3.1_-39_11006	11006	+
chr16	33425986	33793132	chr16_33333487_33700633_367147_3_-12.8_10963	10963	+
chr7	135255789	135614839	chr7_134906329_135265379_359051_3_-30.4_10949	10949	+
chr15	82962743	83208984	chr15_80759798_81006039_246242_4.4_-69.9_10945	10945	+
chr2	9411237	9781092	chr2_9328688_9698543_369856_3_2.9_10944	10944	+
chr15	30763886	30969174	chr15_28551178_28756466_205289_5.3_10.5_10942	10942	+
chr2	216977607	217124135	chr2_216685852_216832380_146529_7.5_55.5_10941	10941	+
chr3	37164407	37370653	chr3_37139411_37345657_206247_5.3_18.9_10902	10902	+
chr17	61391677	61682078	chr17_58745409_59035810_290402_3.7_-69_10880	10880	+
chr16	9017009	9250793	chr16_8924510_9158294_233785_4.6_-62.2_10866	10866	+
chr7	100636656	100867566	chr7_100423376_100654286_230911_4.7_23.6_10830	10830	+
chr15	34634016	34887273	chr15_32421308_32674565_253258_4.3_27.5_10829	10829	+
chr3	196372427	196749968	chr3_197856824_198234365_377542_2.9_-78.4_10823	10823	+
chr2	114168901	114483083	chr2_113885371_114199553_314183_3.4_-69.6_10816	10816	+
chr15	68401114	68658503	chr15_66188168_66445557_257390_4.2_-73.4_10814	10814	+
chr11	63391490	63676547	chr11_63148066_63433123_285058_3.8_-57.5_10807	10807	+
chr7	98930828	99236220	chr7_98768764_99074156_305393_3.5_35.8_10798	10798	+
chr12	1553622	1756441	chr12_1423883_1626702_202820_5.3_42.9_10794	10794	+
chr2	130737779	131221548	chr2_130454249_130938018_483770_2.2_-29.7_10754	10754	+
chr22	36556938	36774587	chr22_34886884_35104533_217650_4.9_74.5_10727	10727	+
chr2	128785453	129042070	chr2_128501923_128758540_256618_4.2_-48.6_10709	10709	+
chr16	11845063	12121391	chr16_11752564_12028892_276329_3.9_-65.5_10707	10707	+
chr11	128090	500720	chr11_118090_490720_372631_2.9_-86.1_10704	10704	+
chr16	84623662	85010026	chr16_83181163_83567527_386365_2.8_-82.6_10696	10696	+
chrX	47369769	47775460	chrX_47254713_47660404_405692_2.6_-37.5_10688	10688	+
chr4	95376276	95589423	chr4_95595299_95808446_213148_5_46.5_10654	10654	+
chr3	50004647	50357564	chr3_49979651_50332568_352918_3_-80.7_10649	10649	+
chr9	21455300	21696752	chr9_21445300_21686752_241453_4.4_48.3_10643	10643	+
chr15	28775688	29060761	chr15_26574729_26859802_285074_3.7_-94.6_10637	10637	+
chr6	33136465	33425051	chr6_33244443_33533029_288587_3.7_-19.6_10613	10613	+
chr3	171858686	172144848	chr3_173341380_173627542_286163_3.7_-95.3_10612	10612	+
chr11	32922407	33118567	chr11_32878983_33075143_196161_5.4_54.4_10609	10609	+
chr5	172195105	172518240	chr5_172127710_172450846_323137_3.3_-50.5_10603	10603	+
chr6	158288443	158735062	chr6_158208431_158655050_446620_2.4_1.6_10563	10563	+
chr1	1078553	1500369	chr1_1068416_1490232_421817_2.5_-81.4_10542	10542	+
chr3	101283558	101578687	chr3_102766248_103061377_295130_3.6_-12.4_10537	10537	+
chr1	157964414	158165965	chr1_156231038_156432589_201552_5.2_47.6_10536	10536	+
chr14	71814662	72206126	chr14_70884415_71275879_391465_2.7_-89.4_10508	10508	+
chr15	40160455	40505681	chr15_37947747_38292973_345227_3_-93.8_10504	10504	+
chr16	89259349	89787345	chr16_87786850_88314846_527997_2_-85.4_10423	10423	+
chr10	96236856	96489864	chr10_96226846_96479854_253009_4.1_70.6_10418	10418	+
chr5	34763167	34954951	chr5_34798924_34990708_191785_5.4_-2.8_10410	10410	+
chr14	60574416	60867192	chr14_59644169_59936945_292777_3.6_67_10402	10402	+
chr19	16178256	16345810	chr19_16039256_16206810_167555_6.2_22.7_10399	10399	+
chr12	132379688	132687993	chr12_130945641_131253946_308306_3.4_50.7_10345	10345	+
chrX	47001587	47107599	chrX_46886531_46992543_106013_9.7_81.6_10309	10309	+
chr10	120691575	120936748	chr10_120681565_120926738_245174_4.2_5.9_10308	10308	+
chr5	55134648	55265786	chr5_55170405_55301543_131139_7.9_78_10304	10304	+
chrX	118354676	118820745	chrX_118238704_118704773_466070_2.2_-37.3_10293	10293	+
chr17	33893384	34174283	chr17_30917497_31198396_280900_3.7_-50.4_10289	10289	+
chr1	205577380	205789398	chr1_203844003_204056021_212019_4.8_5.2_10266	10266	+
chr10	103815700	104158300	chr10_103805690_104148290_342601_3_-61.3_10266	10266	+
chr6	27655941	27861713	chr6_27763920_27969692_205773_5_-31.7_10252	10252	+
chr8	42814240	43056909	chr8_42933397_43176066_242670_4.2_-14.3_10238	10238	+
chr1	240223252	240523397	chr1_238289875_238590020_300146_3.4_-54.9_10185	10185	+
chr3	112256487	112416533	chr3_113739177_113899223_160047_6.4_85.1_10177	10177	+
chr7	156966439	157210081	chr7_156659200_156902842_243643_4.2_40.7_10171	10171	+
chr20	62238449	62659129	chr20_61708893_62129573_420681_2.4_-60.6_10163	10163	+
chr16	74333933	74537682	chr16_72891434_73095183_203750_5_19.5_10153	10153	+
chr10	93426503	93788839	chr10_93416483_93778819_362337_2.8_-63.9_10141	10141	+
chr7	55533004	55946977	chr7_55500498_55914471_413974_2.4_-74.6_10141	10141	+
chr19	34663427	35024562	chr19_39355267_39716402_361136_2.8_-64.1_10126	10126	+
chr14	39501074	39685996	chr14_38570825_38755747_184923_5.5_57.5_10105	10105	+
chr13	110957633	111277427	chr13_109755634_110075428_319795_3.2_-84.8_10087	10087	+
chr14	71379255	71797192	chr14_70449008_70866945_417938_2.4_-86.6_10080	10080	+
chr19	2096114	2478212	chr19_2047114_2429212_382099_2.6_-68.1_10069	10069	+
chr12	112733867	112947684	chr12_111218250_111432067_213818_4.7_-19.8_10064	10064	+
chrX	64887539	65016419	chrX_64804264_64933144_128881_7.8_69.4_10064	10064	+
chr10	74618931	75011727	chr10_74288937_74681733_392797_2.6_-29.5_10041	10041	+
chr6	35195201	35524079	chr6_35303179_35632057_328879_3_-22.3_10023	10023	+
chr3	23848754	24120387	chr3_23823758_24095391_271634_3.7_-73_10021	10021	+
chr17	30535074	30831341	chr17_27559187_27855454_296268_3.4_-21.4_10018	10018	+
chr17	28711906	29036734	chr17_25736032_26060860_324829_3.1_-75.3_10013	10013	+
chr4	952225	1408806	chr4_942225_1398806_456582_2.2_-71.8_9995	9995	+
chr1	220120970	220490860	chr1_218187593_218557483_369891_2.7_40.4_9981	9981	+
chr2	131806160	132125822	chr2_131522630_131842292_319663_3.1_-61.8_9934	9934	+
chr5	79546147	79948317	chr5_79581903_79984073_402171_2.5_-87.8_9933	9933	+
chr11	12115903	12435899	chr11_12072479_12392475_319997_3.1_-43.7_9923	9923	+
chr19	803975	1063510	chr19_754975_1014510_259536_3.8_-90.2_9899	9899	+
chr2	74229784	74605390	chr2_74083292_74458898_375607_2.6_-65.1_9881	9881	+
chr11	120207575	120435627	chr11_119712785_119940837_228053_4.3_59.1_9880	9880	+
chr11	107885358	108361933	chr11_107390568_107867143_476576_2.1_-49_9879	9879	+
chr4	38690593	39123774	chr4_38366988_38800169_433182_2.3_0_9869	9869	+
chr4	81082333	81219445	chr4_81301357_81438469_137113_7.2_65_9866	9866	+
chr1	155916758	156308008	chr1_154183382_154574632_391251_2.5_-76_9864	9864	+
chr19	19946011	20578726	chr19_19807011_20370566_563556_1.7_-72.1_9843	9843	+
chr6	64258569	64424289	chr6_64316528_64482248_165721_5.9_32.5_9839	9839	+
chr5	153598692	153900921	chr5_153578885_153881114_302230_3.3_-97.1_9832	9832	+
chr17	18111897	18812075	chr17_18052622_18752800_700179_1.4_-90.2_9822	9822	+
chr5	36885665	37170577	chr5_36921422_37206334_284913_3.4_-30.7_9764	9764	+
chr16	56336546	56871710	chr16_54894047_55429211_535165_1.8_-61.9_9762	9762	+
chr4	140222678	140454541	chr4_140442128_140673991_231864_4.2_29.2_9757	9757	+
chr13	42803953	42896940	chr13_41701953_41794940_92988_10.5_74.3_9756	9756	+
chr4	83274430	83502545	chr4_83493454_83721569_228116_4.3_-44.2_9727	9727	+
chr10	63703000	63856715	chr10_63373006_63526721_153716_6.3_6_9705	9705	+
chr14	73538275	73743552	chr14_72608028_72813305_205278_4.7_-73.5_9694	9694	+
chr12	110288874	110477284	chr12_108773257_108961667_188411_5.1_30.6_9678	9678	+
chr4	184114720	184562599	chr4_184351714_184799593_447880_2.2_-93.3_9674	9674	+
chrX	73251299	73495694	chrX_73168024_73412419_244396_4_6_9674	9674	+
chr19	39063430	39360976	chr19_43755270_44052816_297547_3.2_48.8_9648	9648	+
chr13	97893347	98128435	chr13_96691348_96926436_235089_4.1_-74.9_9647	9647	+
chr7	91726236	92244353	chr7_91564172_92082289_518118_1.9_-91_9634	9634	+
chr5	154172099	154271031	chr5_154152292_154251224_98933_9.7_66.9_9632	9632	+
chr5	127466679	127727958	chr5_127494578_127755857_261280_3.7_-74.9_9628	9628	+
chr2	108445522	108603022	chr2_107811954_107969454_157501_6.1_67.8_9611	9611	+
chr14	64867535	65068499	chr14_63937288_64138252_200965_4.8_34.8_9609	9609	+
chr4	88812900	88998969	chr4_89031924_89217993_186070_5.2_16_9609	9609	+
chr1	2160283	2423003	chr1_2150143_2412863_262721_3.7_-58_9591	9591	+
chr15	69548064	69747576	chr15_67335118_67534630_199513_4.8_65.9_9534	9534	+
chr16	53189832	53360943	chr16_51747333_51918444_171112_5.6_57.1_9523	9523	+
chr14	67665788	67982060	chr14_66735541_67051813_316273_3_5.3_9512	9512	+
chr15	40702882	41072486	chr15_38490174_38859778_369605_2.6_-88.2_9509	9509	+
chr2	54753442	54956123	chr2_54606946_54809627_202682_4.7_79_9504	9504	+
chr12	123745579	124228922	chr12_122311532_122794875_483344_2_13.6_9476	9476	+
chr14	35389936	35937844	chr14_34459687_35007595_547909_1.7_-74_9475	9475	+
chr2	152273019	152335307	chr2_151981265_152043553_62289_15.2_93.8_9458	9458	+
chr17	44878619	45247463	chr17_42233783_42602462_368680_2.6_-61.8_9451	9451	+
chr2	26217622	26621456	chr2_26071126_26474960_403835_2.3_-7.3_9446	9446	+
chr12	76358537	76478247	chr12_74644804_74764514_119711_7.9_74.4_9430	9430	+
chr2	65314590	65540106	chr2_65168094_65393610_225517_4.2_-22.3_9399	9399	+
chr3	9390299	9519311	chr3_9365299_9494311_129013_7.3_83_9375	9375	+
chr22	38850976	39069873	chr22_37180922_37399819_218898_4.3_-76.5_9364	9364	+
chr13	25562722	25940151	chr13_24460722_24838151_377430_2.5_-62.9_9320	9320	+
chr5	119801885	120022825	chr5_119829784_120050724_220941_4.2_65_9303	9303	+
chr7	36429392	36604121	chr7_36395917_36570646_174730_5.3_88.3_9269	9269	+
chr2	192403305	192558350	chr2_192111550_192266595_155046_6_80.7_9263	9263	+
chr19	58117689	58453374	chr19_62809501_63145186_335686_2.8_-71.8_9234	9234	+
chr13	28681687	29174284	chr13_27579687_28072284_492598_1.9_-57.7_9221	9221	+
chr1	193038064	193223427	chr1_191304687_191490050_185364_5_27.5_9202	9202	+
chr5	16663484	16877901	chr5_16716484_16930901_214418_4.3_-60.7_9198	9198	+
chr5	125759580	125999240	chr5_125787479_126027139_239661_3.8_30.1_9171	9171	+
chr11	126661819	126869995	chr11_126167029_126375205_208177_4.4_-50_9113	9113	+
chr22	31298172	31500489	chr22_29628172_29830489_202318_4.5_2.9_9100	9100	+
chr14	90726382	91007522	chr14_89796135_90077275_281141_3.2_-65.6_9076	9076	+
chr2	187364283	187594097	chr2_187072528_187302342_229815_3.9_64.5_9075	9075	+
chr2	73466679	73800393	chr2_73320187_73653901_333715_2.7_22.4_9067	9067	+
chr6	116526204	116911662	chr6_116632897_117018355_385459_2.3_-41.2_9048	9048	+
chr1	21750597	21927512	chr1_21623184_21800099_176916_5.1_41.8_9017	9017	+
chr1	45976717	46247615	chr1_45749304_46020202_270899_3.3_-41.3_8994	8994	+
chr4	58657	503516	chr4_48657_493516_444860_2_-89_8983	8983	+
chr1	70614148	70728554	chr1_70386736_70501142_114407_7.8_88_8959	8959	+
chr12	27786258	27955489	chr12_27677525_27846756_169232_5.3_69_8955	8955	+
chr17	29509432	29788205	chr17_26533558_26812331_278774_3.2_-36.8_8924	8924	+
chr16	31045409	31203039	chr16_30952910_31110540_157631_5.6_-18.7_8881	8881	+
chr16	64979564	65150939	chr16_63537065_63708440_171376_5.2_87.6_8876	8876	+
chr12	79952487	80325192	chr12_78476618_78849323_372706_2.4_-64.8_8853	8853	+
chr14	92335694	92629888	chr14_91405447_91699641_294195_3_53.7_8851	8851	+
chr11	18235277	18592006	chr11_18191853_18548582_356730_2.5_-73.9_8848	8848	+
chr3	42544005	42826837	chr3_42519009_42801841_282833_3.1_-53.4_8844	8844	+
chr20	47567829	47752503	chr20_47001236_47185910_184675_4.8_53.4_8819	8819	+
chr3	132172097	132407635	chr3_133654787_133890325_235539_3.7_59.2_8819	8819	+
chr9	112787166	113018794	chr9_111826987_112058615_231629_3.8_42.2_8810	8810	+
chr1	43917779	44209232	chr1_43690366_43981819_291454_3_33.7_8809	8809	+
chr10	5708523	5969513	chr10_5748529_6009519_260991_3.4_-42.9_8807	8807	+
chr17	7657646	7976671	chr17_7598371_7917396_319026_2.8_-12.2_8807	8807	+
chr8	22993376	23297474	chr8_23049321_23353419_304099_2.9_16.3_8795	8795	+
chr13	98572624	98676635	chr13_97370625_97474636_104012_8.4_76.5_8772	8772	+
chr16	30529846	30786252	chr16_30437347_30693753_256407_3.4_-23.7_8754	8754	+
chr12	104208690	104480800	chr12_102732820_103004930_272111_3.2_-90.1_8741	8741	+
chr7	66212411	66458511	chr7_65849846_66095946_246101_3.6_32.7_8741	8741	+
chr14	58607854	58988960	chr14_57677607_58058713_381107_2.3_-16.9_8736	8736	+
chr10	81056179	81273506	chr10_80726185_80943512_217328_4_-51.1_8723	8723	+
chr11	70124881	70282749	chr11_69802529_69960397_157869_5.5_43.7_8706	8706	+
chr13	52988848	53274254	chr13_51886849_52172255_285407_3_-5.5_8702	8702	+
chr2	173333751	173461472	chr2_173041997_173169718_127722_6.8_73.8_8695	8695	+
chr7	56022573	56372884	chr7_55990067_56340378_350312_2.5_-32.4_8691	8691	+
chr22	41459998	41749896	chr22_39789944_40079842_289899_3_-98_8688	8688	+
chr5	21365889	21603685	chr5_21401646_21639442_237797_3.7_81.5_8688	8688	+
chr4	57222261	57369335	chr4_56917018_57064092_147075_5.9_82.7_8666	8666	+
chr15	42705672	42873921	chr15_40492964_40661213_168250_5.1_29_8646	8646	+
chr21	38446645	38612935	chr21_37368515_37534805_166291_5.2_77.1_8645	8645	+
chr13	98932580	99227641	chr13_97730581_98025642_295062_2.9_0.1_8641	8641	+
chr3	186288577	186640548	chr3_187771271_188123242_351972_2.5_-27.5_8634	8634	+
chr5	108294953	108717418	chr5_108322852_108745317_422466_2_-61.4_8631	8631	+
chr6	2948642	3268003	chr6_2893641_3213002_319362_2.7_-51.6_8624	8624	+
chr2	102330377	102511014	chr2_101696809_101877446_180638_4.8_-71_8623	8623	+
chr15	85565706	85959057	chr15_83366710_83760061_393352_2.2_-65.1_8614	8614	+
chr2	136362365	136664980	chr2_136078835_136381450_302616_2.8_-91.6_8612	8612	+
chr19	10748656	10952830	chr19_10609656_10813830_204175_4.2_10.7_8610	8610	+
chr1	89206580	89570529	chr1_88979168_89343117_363950_2.4_-58.9_8600	8600	+
chrX	46146882	46740628	chrX_46031826_46625572_593747_1.4_4.5_8598	8598	+
chr1	222670087	222908209	chr1_220736710_220974832_238123_3.6_-93.2_8593	8593	+
chr9	137533812	137742744	chr9_136673633_136882565_208933_4.1_53.6_8565	8565	+
chr10	105162827	105438787	chr10_105152817_105428777_275961_3.1_33.2_8542	8542	+
chr15	77236026	77572189	chr15_75023081_75359244_336164_2.5_-92.9_8536	8536	+
chr7	63930144	64525520	chr7_63567579_64162955_595377_1.4_-95.7_8535	8535	+
chr17	4794248	5085714	chr17_4735030_5026438_291409_2.9_-10.7_8522	8522	+
chr2	231310564	231685590	chr2_231018808_231393834_375027_2.3_-72.2_8499	8499	+
chr5	114725318	114956490	chr5_114753217_114984389_231173_3.7_20.4_8498	8498	+
chr5	1128920	1572490	chr5_1181920_1625490_443571_1.9_-80.8_8495	8495	+
chr16	23548390	23701663	chr16_23455891_23609164_153274_5.5_10.9_8493	8493	+
chr17	74382498	74732588	chr17_71894093_72244183_350091_2.4_-72.2_8479	8479	+
chr1	114450609	114652873	chr1_114252132_114454396_202265_4.2_72.9_8474	8474	+
chr4	56194343	56345226	chr4_55889100_56039983_150884_5.6_93.2_8464	8464	+
chr2	183582563	183888760	chr2_183290808_183597005_306198_2.8_2.3_8457	8457	+
chr10	85841136	86321064	chr10_85831116_86311044_479929_1.8_-23.9_8456	8456	+
chr2	178077331	178216246	chr2_177785577_177924492_138916_6.1_60.2_8452	8452	+
chr3	52426747	52795065	chr3_52401787_52770105_368319_2.3_-83.1_8449	8449	+
chr12	118361569	118854549	chr12_116845952_117338932_492981_1.7_-67.1_8409	8409	+
chr17	78247092	78368577	chr17_75861687_75983172_121486_6.9_69.6_8406	8406	+
chr15	75967097	76226202	chr15_73754152_74013257_259106_3.2_39.1_8405	8405	+
chr17	48562666	48943023	chr17_45917665_46298022_380358_2.2_-27.5_8404	8404	+
chr2	20400928	20649140	chr2_20264409_20512621_248213_3.4_-59_8391	8391	+
chr17	16943620	17174411	chr17_16884345_17115136_230792_3.6_-43.2_8389	8389	+
chrY	317314	635756	chrY_287314_605756_318443_2.6_-78.3_8378	8378	+
chr11	14299235	14666404	chr11_14255811_14622980_367170_2.3_-73.7_8377	8377	+
chr12	93730192	94035477	chr12_92254323_92559608_305286_2.7_55.9_8373	8373	+
chr7	26230508	26316228	chr7_26197033_26282753_85721_9.8_86.9_8363	8363	+
chr4	17805036	17955502	chr4_17414134_17564600_150467_5.5_78_8331	8331	+
chr5	68364766	68696008	chr5_68400522_68731764_331243_2.5_-86.8_8329	8329	+
chr15	99261364	99506671	chr15_97078887_97324194_245308_3.4_-89.9_8314	8314	+
chr3	169890226	170214579	chr3_171372920_171697273_324354_2.6_-55.9_8303	8303	+
chr17	45975029	46154458	chr17_43330028_43509457_179430_4.6_-56.6_8302	8302	+
chr10	127519881	127824372	chr10_127509871_127814362_304492_2.7_-24.6_8274	8274	+
chr13	49666743	49783706	chr13_48564744_48681707_116964_7.1_61.4_8261	8261	+
chr1	101338623	101736931	chr1_101111211_101509519_398309_2.1_69.3_8259	8259	+
chr11	3913474	4232130	chr11_3870050_4188706_318657_2.6_-21.2_8256	8256	+
chr17	36858487	37123936	chr17_34112013_34377462_265450_3.1_-8.9_8242	8242	+
chr3	48963465	49173123	chr3_48938469_49148127_209659_3.9_53.7_8237	8237	+
chr5	175665227	176017736	chr5_175597833_175950342_352510_2.3_-55.8_8237	8237	+
chr9	82186945	82341341	chr9_81376765_81531161_154397_5.3_67.3_8224	8224	+
chr15	93427054	93570902	chr15_91228058_91371906_143849_5.7_59.3_8210	8210	+
chr1	36602518	36815747	chr1_36375105_36588334_213230_3.8_-43_8190	8190	+
chrX	152760451	153006081	chrX_152413645_152659275_245631_3.3_-55.7_8162	8162	+
chr1	150301996	150598128	chr1_148568620_148864752_296133_2.8_-79.5_8153	8153	+
chr5	82785851	82963348	chr5_82821607_82999104_177498_4.6_36.6_8139	8139	+
chr9	127911471	128126380	chr9_126951292_127166201_214910_3.8_10.8_8118	8118	+
chr7	44663909	44922968	chr7_44630434_44889493_259060_3.1_-46.2_8116	8116	+
chr13	103191183	103528354	chr13_101989184_102326355_337172_2.4_54.3_8116	8116	+
chr17	61713952	61909028	chr17_59067684_59262760_195077_4.2_-54.2_8110	8110	+
chr1	22047640	22505167	chr1_21920227_22377754_457528_1.8_-44.7_8103	8103	+
chr4	39701036	39979240	chr4_39377431_39655635_278205_2.9_-58.5_8097	8097	+
chr2	28974782	29171012	chr2_28828286_29024516_196231_4.1_43.5_8095	8095	+
chr1	155226100	155783618	chr1_153492724_154050242_557519_1.5_-69.8_8085	8085	+
chr8	101576875	101961183	chr8_101646051_102030359_384309_2.1_-89.7_8084	8084	+
chr1	20852838	21268864	chr1_20725425_21141451_416027_1.9_-64.6_8080	8080	+
chr13	114873873	115092555	chr13_113891975_114110657_218683_3.7_-34.4_8074	8074	+
chr6	144033082	144184753	chr6_144074775_144226446_151672_5.3_75.7_8073	8073	+
chr17	60593640	60871410	chr17_57947372_58225142_277771_2.9_-12.7_8073	8073	+
chr18	56148573	56401661	chr18_54299553_54552641_253089_3.2_-91.2_8070	8070	+
chr19	21365712	21720675	chr19_21157552_21512515_354964_2.3_-74.4_8063	8063	+
chr19	11516736	11777987	chr19_11377736_11638987_261252_3.1_35.5_8058	8058	+
chr11	6411995	6742580	chr11_6368571_6699156_330586_2.4_29.8_8057	8057	+
chr17	8191966	8545144	chr17_8132691_8485869_353179_2.3_-80.2_8047	8047	+
chr5	133271393	133541905	chr5_133299292_133569804_270513_3_5.9_8043	8043	+
chr4	183522083	183838311	chr4_183759077_184075305_316229_2.5_-1.9_8032	8032	+
chr5	149766275	150090734	chr5_149746468_150070927_324460_2.5_-30.6_8032	8032	+
chr9	117782880	117853526	chr9_116822701_116893347_70647_11.4_81.8_8032	8032	+
chr6	144664885	144912484	chr6_144706578_144954177_247600_3.2_-38.1_8030	8030	+
chr11	111734994	112106369	chr11_111240204_111611579_371376_2.2_-70.3_8030	8030	+
chr2	96821120	97075976	chr2_96184847_96439703_254857_3.1_-87.1_8026	8026	+
chr1	246187502	246648506	chr1_244254125_244715129_461005_1.7_-81.9_8025	8025	+
chr11	75051831	76261786	chr11_74729479_75939434_1209956_0.7_-85.9_8023	8023	+
chr18	12226036	12450972	chr18_12216036_12440972_224937_3.6_62.7_8022	8022	+
chr6	151546589	151790063	chr6_151588282_151831756_243475_3.3_-30.5_8014	8014	+
chr22	38071548	38363801	chr22_36401494_36693747_292254_2.7_-9.7_8009	8009	+
chr11	118768383	118925433	chr11_118273593_118430643_157051_5.1_-59.6_8004	8004	+
chr15	49658290	49935756	chr15_47445582_47723048_277467_2.9_15.1_8002	8002	+
chr20	30135271	30389551	chr20_29598932_29853212_254281_3.1_26.4_7999	7999	+
chr6	29692754	30043534	chr6_29800733_30151513_350781_2.3_-36.7_7996	7996	+
chr3	113346362	113605435	chr3_114829052_115088125_259074_3.1_56.3_7991	7991	+
chr6	152454395	152751803	chr6_152496088_152793496_297409_2.7_-87.3_7964	7964	+
chr3	8794050	8977774	chr3_8769050_8952774_183725_4.3_-89.5_7963	7963	+
chr12	2891087	3149461	chr12_2761348_3019722_258375_3.1_-56_7955	7955	+
chr22	45872823	46175204	chr22_44251487_44553868_302382_2.6_-32.7_7941	7941	+
chr17	796755	977647	chr17_743505_924397_180893_4.4_10.4_7917	7917	+
chr2	218929462	219270654	chr2_218637707_218978898_341192_2.3_-23.6_7896	7896	+
chr11	43340135	43543683	chr11_43296711_43500259_203549_3.9_-53.4_7894	7894	+
chr12	100402912	100734608	chr12_98927043_99258739_331697_2.4_-17.1_7888	7888	+
chr5	110096866	110591709	chr5_110124765_110619608_494844_1.6_-5.3_7883	7883	+
chr1	153507061	153825763	chr1_151773685_152092387_318703_2.5_-3.2_7866	7866	+
chr17	64641415	64914885	chr17_62071877_62345347_273471_2.9_-15.6_7864	7864	+
chr2	172348063	172604811	chr2_172056309_172313057_256749_3.1_11.3_7853	7853	+
chrX	114798738	114953683	chrX_114704994_114859939_154946_5.1_75.1_7853	7853	+
chr11	34093300	34213401	chr11_34049876_34169977_120102_6.5_80.7_7840	7840	+
chr5	70751501	70954446	chr5_70787257_70990202_202946_3.9_85.5_7832	7832	+
chr11	16996192	17410512	chr11_16952768_17367088_414321_1.9_-66.8_7809	7809	+
chr14	103767141	103879127	chr14_102836894_102948880_111987_7_21.8_7808	7808	+
chr19	57689886	58084472	chr19_62381698_62776284_394587_2_-76.2_7783	7783	+
chr11	94532493	94731940	chr11_94172141_94371588_199448_3.9_36_7781	7781	+
chr16	1993047	2314817	chr16_1933048_2254818_321771_2.4_-76.9_7778	7778	+
chr5	142658060	142784153	chr5_142638253_142764346_126094_6.2_88.2_7775	7775	+
chrX	135044217	135312845	chrX_134871883_135140511_268629_2.9_-16.3_7771	7771	+
chr7	39729984	40134878	chr7_39696509_40101403_404895_1.9_-26.1_7767	7767	+
chr13	48807273	49058114	chr13_47705274_47956115_250842_3.1_25_7764	7764	+
chr5	15510272	15845169	chr5_15563272_15898169_334898_2.3_-19.9_7762	7762	+
chr12	21598424	21807730	chr12_21489691_21698997_209307_3.7_24.1_7752	7752	+
chr18	25530523	25736806	chr18_23784521_23990804_206284_3.8_-77.6_7752	7752	+
chr19	11917071	12188591	chr19_11778071_12049591_271521_2.9_5.8_7749	7749	+
chr6	160324526	160527209	chr6_160244516_160447199_202684_3.8_36.3_7743	7743	+
chr14	105119776	105419470	chr14_104190821_104490515_299695_2.6_-36.1_7741	7741	+
chr20	57466785	57612428	chr20_56900180_57045823_145644_5.3_20.6_7720	7720	+
chr1	197062181	197192081	chr1_195328804_195458704_129901_5.9_81_7718	7718	+
chr2	217363932	217665165	chr2_217072177_217373410_301234_2.6_-21.3_7705	7705	+
chr1	27503237	27745053	chr1_27375824_27617640_241817_3.2_-77.5_7699	7699	+
chr8	22248115	22477602	chr8_22304060_22533547_229488_3.4_21.9_7691	7691	+
chr5	149357167	149525628	chr5_149337360_149505821_168462_4.5_6.9_7664	7664	+
chr5	54455911	54721118	chr5_54491668_54756875_265208_2.9_62.7_7646	7646	+
chr15	38544337	38778329	chr15_36331629_36565621_233993_3.3_88.6_7640	7640	+
chrX	122459811	122799780	chrX_122287492_122627461_339970_2.2_-42.5_7637	7637	+
chr16	17196318	17353390	chr16_17103819_17260891_157073_4.9_77.2_7636	7636	+
chr10	75431412	75554554	chr10_75101418_75224560_123143_6.2_76.8_7621	7621	+
chr5	180634843	180863459	chr5_180567449_180796065_228617_3.3_-35.1_7621	7621	+
chr17	37557814	37827461	chr17_34811340_35080987_269648_2.8_-74.1_7619	7619	+
chr3	14985303	15345189	chr3_14960307_15320193_359887_2.1_-43.8_7610	7610	+
chr3	31494307	31704246	chr3_31469311_31679250_209940_3.6_-29.5_7607	7607	+
chr13	111353721	111591729	chr13_110151722_110389730_238009_3.2_-61.7_7592	7592	+
chr12	120541665	120809531	chr12_119026048_119293914_267867_2.8_-8.7_7589	7589	+
chr14	102963575	103523659	chr14_102033328_102593412_560085_1.4_-66.7_7589	7589	+
chr11	47433789	47800596	chr11_47390365_47757172_366808_2.1_-74.6_7573	7573	+
chr15	35082413	35530505	chr15_32869705_33317797_448093_1.7_-82.9_7551	7551	+
chr18	65042330	65182664	chr18_63193310_63333644_140335_5.4_96.2_7545	7545	+
chr11	67271391	67816763	chr11_67027967_67573339_545373_1.4_-64.1_7518	7518	+
chr19	3285791	3577966	chr19_3236791_3528966_292176_2.6_-28.6_7514	7514	+
chr7	148334219	148725499	chr7_147965152_148356432_391281_1.9_-59.9_7512	7512	+
chr14	34955299	35344431	chr14_34025050_34414182_389133_1.9_-71.7_7508	7508	+
chr1	10952231	11167308	chr1_10874818_11089895_215078_3.5_51.7_7504	7504	+
chr3	128338780	128636298	chr3_129821470_130118988_297519_2.5_-3.5_7491	7491	+
chr18	56411442	56652923	chr18_54562422_54803903_241482_3.1_-91.5_7490	7490	+
chr1	23884469	24119358	chr1_23757056_23991945_234890_3.2_-59.2_7489	7489	+
chr16	58497328	58752647	chr16_57054829_57310148_255320_2.9_-18.2_7486	7486	+
chr5	86564969	86700863	chr5_86600725_86736619_135895_5.5_89.2_7478	7478	+
chr15	41849099	42156181	chr15_39636391_39943473_307083_2.4_-64.4_7473	7473	+
chr2	201676572	202003487	chr2_201384817_201711732_326916_2.3_38.3_7469	7469	+
chr19	23158568	23780587	chr19_22950408_23572427_622020_1.2_-69.1_7459	7459	+
chr11	72980724	73389058	chr11_72658372_73066706_408335_1.8_14.7_7458	7458	+
chr1	39159606	39510932	chr1_38932193_39283519_351327_2.1_-51.7_7446	7446	+
chr4	76568724	76878768	chr4_76787748_77097792_310045_2.4_13.1_7443	7443	+
chr4	169754877	170095807	chr4_169991452_170332382_340931_2.2_-73.4_7441	7441	+
chr16	55513034	55618442	chr16_54070535_54175943_105409_7.1_78_7440	7440	+
chr5	121270198	121413953	chr5_121298097_121441852_143756_5.2_50.8_7439	7439	+
chr6	117752989	118030653	chr6_117859682_118137346_277665_2.7_-68.8_7435	7435	+
chr2	223734045	224866644	chr2_223442289_224574888_1132600_0.7_-73.5_7431	7431	+
chr18	9678181	9955878	chr18_9668181_9945878_277698_2.7_-4.7_7424	7424	+
chr5	8904059	9066792	chr5_8957059_9119792_162734_4.6_75.4_7422	7422	+
chr11	102647312	102714453	chr11_102152522_102219663_67142_11_86.1_7414	7414	+
chr3	110830816	110919718	chr3_112313506_112402408_88903_8.3_87.4_7397	7397	+
chr14	57646163	57879113	chr14_56715916_56948866_232951_3.2_51.5_7395	7395	+
chr4	41940580	42153665	chr4_41635337_41848422_213086_3.5_71.6_7358	7358	+
chr5	170678882	170911119	chr5_170611487_170843724_232238_3.2_81.5_7353	7353	+
chr13	77457545	77712812	chr13_76355546_76610813_255268_2.9_27.9_7341	7341	+
chr3	155571007	155706832	chr3_157053701_157189526_135826_5.4_91.4_7341	7341	+
chr13	32811415	33111303	chr13_31709415_32009303_299889_2.4_12.2_7338	7338	+
chrX	51487110	51811287	chrX_51503850_51828027_324178_2.3_28.5_7333	7333	+
chr3	49331789	49713664	chr3_49306793_49688668_381876_1.9_-67.6_7328	7328	+
chr1	109461206	109780636	chr1_109262729_109582159_319431_2.3_-0.6_7308	7308	+
chr17	30202221	30470169	chr17_27226334_27494282_267949_2.7_-13.4_7301	7301	+
chr9	139707112	140084707	chr9_138826933_139204528_377596_1.9_28.6_7300	7300	+
chrX	128542365	128726558	chrX_128370046_128554239_184194_4_44.5_7294	7294	+
chr17	72983671	73335256	chr17_70495266_70846851_351586_2.1_-15.7_7284	7284	+
chr6	100909313	101338920	chr6_101016034_101445641_429608_1.7_-55.6_7265	7265	+
chr19	416921	691146	chr19_367921_642146_274226_2.6_13.3_7264	7264	+
chr12	62775226	63053032	chr12_61061493_61339299_277807_2.6_-62.7_7253	7253	+
chr16	88587882	89021573	chr16_87115383_87549074_433692_1.7_-57.8_7253	7253	+
chr3	5085375	5261026	chr3_5060375_5236026_175652_4.1_-53.1_7237	7237	+
chr15	86027458	86303880	chr15_83828462_84104884_276423_2.6_-25_7229	7229	+
chr3	128888355	129187026	chr3_130371045_130669716_298672_2.4_-91.5_7228	7228	+
chr11	11901699	12024095	chr11_11858275_11980671_122397_5.9_55.3_7224	7224	+
chr19	3838505	4117620	chr19_3789505_4068620_279116_2.6_-32.3_7220	7220	+
chr4	144269840	144476764	chr4_144489290_144696214_206925_3.5_48.6_7215	7215	+
chr6	52318222	52532617	chr6_52426181_52640576_214396_3.4_-80.1_7214	7214	+
chr17	27433732	27614558	chr17_24457858_24638684_180827_4_34.1_7211	7211	+
chr1	200729918	200975762	chr1_198996541_199242385_245845_2.9_-21.5_7209	7209	+
chr18	2577775	2842340	chr18_2567775_2832340_264566_2.7_15.5_7205	7205	+
chr15	91290245	91528144	chr15_89091249_89329148_237900_3_20.6_7185	7185	+
chr20	35023389	35248967	chr20_34456803_34682381_225579_3.2_28.2_7181	7181	+
chr11	13631125	13753236	chr11_13587701_13709812_122112_5.9_85.7_7177	7177	+
chr4	73927565	74096877	chr4_74146429_74315741_169313_4.2_-36_7174	7174	+
chr8	144897717	145161222	chr8_144969705_145233210_263506_2.7_-57.9_7172	7172	+
chr15	66621534	66914808	chr15_64408588_64701862_293275_2.4_-70.2_7170	7170	+
chr1	211380397	211752624	chr1_209447020_209819247_372228_1.9_-70.5_7167	7167	+
chr6	44081728	44413627	chr6_44189706_44521605_331900_2.2_-78.2_7164	7164	+
chr10	73543808	73950462	chr10_73213814_73620468_406655_1.8_-67.3_7159	7159	+
chr7	4798906	5271024	chr7_4765432_5237550_472119_1.5_-55.6_7134	7134	+
chr2	135677355	135955568	chr2_135393825_135672038_278214_2.6_69.8_7131	7131	+
chr19	43519937	43772337	chr19_48211777_48464177_252401_2.8_-19.6_7117	7117	+
chr5	32591518	32888277	chr5_32627275_32924034_296760_2.4_-38.7_7116	7116	+
chr5	162866169	162946231	chr5_162798747_162878809_80063_8.9_82.9_7114	7114	+
chr11	125445139	125526721	chr11_124950349_125031931_81583_8.7_88.5_7113	7113	+
chr2	232201155	232580603	chr2_231909399_232288847_379449_1.9_-64.9_7110	7110	+
chr10	99185918	99531988	chr10_99175908_99521978_346071_2.1_65.8_7099	7099	+
chr17	20674377	21101706	chr17_20614969_21042298_427330_1.7_-78.4_7087	7087	+
chr19	43174515	43440023	chr19_47866355_48131863_265509_2.7_-13.7_7083	7083	+
chr1	110009256	110335136	chr1_109810779_110136659_325881_2.2_-33_7077	7077	+
chr3	32300670	32827662	chr3_32275674_32802666_526993_1.3_-64_7043	7043	+
chr3	191075693	191115487	chr3_192558387_192598181_39795_17.7_97.5_7041	7041	+
chr6	17507377	17688871	chr6_17615356_17796850_181495_3.9_19.5_7036	7036	+
chrX	108786078	108977161	chrX_108672734_108863817_191084_3.7_46.9_7035	7035	+
chr4	522565	913546	chr4_512565_903546_390982_1.8_-85_7035	7035	+
chr8	104240567	104512909	chr8_104309743_104582085_272343_2.6_-22.6_7026	7026	+
chr1	26581632	26802554	chr1_26454219_26675141_220923_3.2_-35.3_7022	7022	+
chr2	133011812	133151861	chr2_132728282_132868331_140050_5_80_7007	7007	+
chr5	870519	1098665	chr5_923519_1151665_228147_3.1_-67.8_7006	7006	+
chr3	27352402	27676995	chr3_27327406_27651999_324594_2.2_1.6_7004	7004	+
chr1	154840170	155170346	chr1_153106794_153436970_330177_2.1_-43_6987	6987	+
chr4	122589070	122831230	chr4_122808520_123050680_242161_2.9_57.5_6984	6984	+
chr2	173955678	174232639	chr2_173663924_173940885_276962_2.5_31.2_6983	6983	+
chr7	73464548	73611474	chr7_73102484_73249410_146927_4.8_28.8_6983	6983	+
chr20	3629192	4005110	chr20_3577192_3953110_375919_1.9_-60.4_6971	6971	+
chr16	71697777	72141487	chr16_70255278_70698988_443711_1.6_2.7_6960	6960	+
chr12	60098536	60206532	chr12_58384803_58492799_107997_6.4_80_6957	6957	+
chr10	17270659	17279620	chr10_17310665_17319626_8962_77.6_98.5_6954	6954	+
chr13	45796153	46081603	chr13_44694153_44979604_285452_2.4_-66.1_6949	6949	+
chr19	47213961	47656332	chr19_51905801_52348172_442372_1.6_-89.9_6946	6946	+
chr15	58887893	59151561	chr15_56675185_56938853_263669_2.6_-98.9_6945	6945	+
chr2	201210047	201438378	chr2_200918292_201146623_228332_3_-64.6_6942	6942	+
chr6	149638663	149915711	chr6_149680356_149957404_277049_2.5_-19.6_6935	6935	+
chr10	105727429	106028174	chr10_105717419_106018164_300746_2.3_-67.3_6923	6923	+
chr11	65978521	66190034	chr11_65735097_65946610_211514_3.3_38.1_6921	6921	+
chr11	74329516	74688647	chr11_74007164_74366295_359132_1.9_-27.2_6912	6912	+
chr20	54940024	55990610	chr20_54373431_55424016_1050586_0.7_-84_6909	6909	+
chrX	67742609	68078929	chrX_67659334_67995654_336321_2_37.6_6890	6890	+
chr12	2229380	2419766	chr12_2099641_2290027_190387_3.6_4.3_6885	6885	+
chr2	218625041	218855491	chr2_218333286_218563736_230451_3_7.6_6884	6884	+
chr1	111923188	112309325	chr1_111724711_112110848_386138_1.8_14.3_6882	6882	+
chr16	86547072	87501247	chr16_85104573_86058748_954176_0.7_-67.6_6862	6862	+
chrX	110861094	111003348	chrX_110747750_110890004_142255_4.8_71.2_6854	6854	+
chr13	96271511	96508698	chr13_95069512_95306699_237188_2.9_-75.8_6848	6848	+
chr15	22840179	23048557	chr15_20391620_20599998_208379_3.3_69_6845	6845	+
chr19	23926712	24310732	chr19_23718552_24102572_384021_1.8_-35.5_6822	6822	+
chr2	114512759	114718974	chr2_114229229_114435444_206216_3.3_-26.1_6821	6821	+
chr6	158901965	159263052	chr6_158821953_159183040_361088_1.9_10.8_6813	6813	+
chr17	2414751	2593487	chr17_2361501_2540237_178737_3.8_56.9_6810	6810	+
chr14	56010324	56233650	chr14_55080077_55303403_223327_3_67.5_6787	6787	+
chr1	93592721	94018909	chr1_93365309_93791497_426189_1.6_-85.1_6782	6782	+
chr12	46211406	46424707	chr12_44497673_44710974_213302_3.2_47.6_6776	6776	+
chr15	23257780	23500492	chr15_20809221_21051933_242713_2.8_24.1_6772	6772	+
chr21	37388341	37788975	chr21_36310211_36710845_400635_1.7_52.8_6766	6766	+
chr7	5459879	5781342	chr7_5426405_5747868_321464_2.1_4.4_6763	6763	+
chr14	74844458	75052767	chr14_73914211_74122520_208310_3.2_52.5_6753	6753	+
chr8	37963118	38325307	chr8_38082275_38444464_362190_1.9_50.2_6747	6747	+
chr1	160864751	161376914	chr1_159131375_159643538_512164_1.3_-73_6737	6737	+
chr19	22271027	22655428	chr19_22062867_22447268_384402_1.8_-19_6736	6736	+
chr7	6388223	6509466	chr7_6354748_6475991_121244_5.6_74.6_6734	6734	+
chr9	90939420	91093388	chr9_90129240_90283208_153969_4.4_81.7_6726	6726	+
chr2	70314598	70523895	chr2_70168102_70377399_209298_3.2_64.9_6712	6712	+
chr14	105553705	106066299	chr14_104624750_105137344_512595_1.3_-69.4_6705	6705	+
chr15	98437963	98520447	chr15_96238967_96321451_82485_8.1_98.1_6702	6702	+
chr2	192176248	192289824	chr2_191884493_191998069_113577_5.9_64.1_6699	6699	+
chr10	133730180	133789814	chr10_133580170_133639804_59635_11.2_91.4_6680	6680	+
chr4	83673738	83934096	chr4_83892762_84153120_260359_2.6_-2.4_6674	6674	+
chr6	36822774	37059667	chr6_36930752_37167645_236894_2.8_14.7_6666	6666	+
chr10	79396573	79800417	chr10_79066579_79470423_403845_1.6_-48.1_6657	6657	+
chr2	99812565	100106845	chr2_99178997_99473277_294281_2.3_10.2_6657	6657	+
chr1	33117420	33323868	chr1_32890007_33096455_206449_3.2_-54.5_6648	6648	+
chr12	12788692	13140354	chr12_12679959_13031621_351663_1.9_-72.1_6641	6641	+
chr17	80387761	80759434	chr17_77981050_78352723_371674_1.8_-57_6635	6635	+
chr3	44488559	44886545	chr3_44463563_44861549_397987_1.7_-76.4_6627	6627	+
chr7	65224758	65670684	chr7_64862193_65308119_445927_1.5_-97.9_6620	6620	+
chr14	96848575	97044451	chr14_95918328_96114204_195877_3.4_47.2_6616	6616	+
chr2	170460711	170939500	chr2_170168957_170647746_478790_1.4_-50_6615	6615	+
chr6	151149003	151422926	chr6_151190696_151464619_273924_2.4_36.8_6610	6610	+
chr4	2695286	2952938	chr4_2665084_2922736_257653_2.6_-64.3_6604	6604	+
chr5	60623923	60841349	chr5_60659680_60877106_217427_3_49.4_6602	6602	+
chr3	135719792	135924663	chr3_137202482_137407353_204872_3.2_45_6595	6595	+
chr7	138968219	139311627	chr7_138618759_138962167_343409_1.9_-69.8_6594	6594	+
chr15	78755224	78978362	chr15_76542279_76765417_223139_3_18.4_6586	6586	+
chr1	51623232	51874011	chr1_51395820_51646599_250780_2.6_-61_6582	6582	+
chr8	98636425	98877790	chr8_98705601_98946966_241366_2.7_11.7_6573	6573	+
chr20	32868103	33207862	chr20_32331764_32671523_339760_1.9_-33.3_6562	6562	+
chr15	28305041	28636045	chr15_25978636_26309640_331005_2_-24.4_6556	6556	+
chrX	52861330	53254428	chrX_52878055_53271153_393099_1.7_-43.6_6553	6553	+
chr6	160101378	160256592	chr6_160021368_160176582_155215_4.2_35.9_6548	6548	+
chrX	56579836	56864584	chrX_56596561_56881309_284749_2.3_65.3_6547	6547	+
chr2	85003473	85281673	chr2_84856984_85135184_278201_2.4_-16.2_6544	6544	+
chr8	37554689	37701223	chr8_37673847_37820381_146535_4.5_36.8_6529	6529	+
chr3	187873833	188134462	chr3_189356527_189617156_260630_2.5_51.3_6521	6521	+
chrX	135873278	136086697	chrX_135700944_135914363_213420_3_74.6_6506	6506	+
chr1	110714618	110944154	chr1_110516141_110745677_229537_2.8_46.7_6504	6504	+
chr10	102587339	102805479	chr10_102577329_102795469_218141_3_21.5_6504	6504	+
chr20	30729346	31025178	chr20_30193007_30488839_295833_2.2_-9_6495	6495	+
chr1	172520547	173457905	chr1_170787170_171724528_937359_0.7_-48.5_6494	6494	+
chr7	131071784	131205262	chr7_130722324_130855802_133479_4.9_71.8_6491	6491	+
chr15	64791547	64981044	chr15_62578600_62768097_189498_3.4_49.5_6476	6476	+
chr1	28087752	28423012	chr1_27960339_28295599_335261_1.9_-75.2_6470	6470	+
chr12	24964464	25047391	chr12_24855731_24938658_82928_7.8_89.3_6469	6469	+
chr12	67675596	67709759	chr12_65961863_65996026_34164_18.9_96.9_6466	6466	+
chr17	75157893	75496716	chr17_72669488_73008311_338824_1.9_-90.1_6466	6466	+
chr3	10085208	10403968	chr3_10060208_10378968_318761_2_-64_6464	6464	+
chr18	47818	219532	chr18_37818_209532_171715_3.8_-37.9_6456	6456	+
chr11	66316567	66539339	chr11_66073143_66295915_222773_2.9_42.7_6448	6448	+
chr9	34917114	35147924	chr9_34907114_35137924_230811_2.8_51_6448	6448	+
chr18	12913233	13074185	chr18_12903233_13064185_160953_4_51.2_6441	6441	+
chr11	129902751	130131648	chr11_129407961_129636858_228898_2.8_-32.6_6440	6440	+
chr14	52433563	52622822	chr14_51503313_51692572_189260_3.4_54.2_6429	6429	+
chr1	8763040	8954665	chr1_8685627_8877252_191626_3.4_-33.8_6426	6426	+
chr1	28679486	29096025	chr1_28552073_28968612_416540_1.5_-33.3_6425	6425	+
chr10	28725179	28915863	chr10_28765185_28955869_190685_3.4_38.5_6420	6420	+
chr12	97294243	97346972	chr12_95818374_95871103_52730_12.2_86.6_6420	6420	+
chr15	90145948	90427831	chr15_87946952_88228835_281884_2.3_-30.3_6416	6416	+
chr3	86987994	87100535	chr3_87070684_87183225_112542_5.7_77.4_6414	6414	+
chr2	151301568	151344260	chr2_151009814_151052506_42693_15_95_6402	6402	+
chr1	26081836	26232680	chr1_25954423_26105267_150845_4.2_55.6_6390	6390	+
chr4	99264297	99525476	chr4_99483320_99744499_261180_2.4_-44_6378	6378	+
chr16	1675910	1963481	chr16_1615911_1903482_287572_2.2_-60.6_6376	6376	+
chr19	58850110	59110850	chr19_63541922_63802662_260741_2.4_-52.1_6376	6376	+
chr18	56835755	57134215	chr18_54986735_55285195_298461_2.1_-80.8_6360	6360	+
chrX	120002464	120338934	chrX_119886492_120166615_280124_2.3_18_6358	6358	+
chr1	11980150	12268266	chr1_11902737_12190853_288117_2.2_-54.1_6356	6356	+
chr6	7124693	7301851	chr6_7069692_7246850_177159_3.6_-84.4_6356	6356	+
chr5	177305631	177753139	chr5_177238237_177685745_447509_1.4_-48.6_6347	6347	+
chr15	57400882	57580976	chr15_55188174_55368268_180095_3.5_-60.4_6346	6346	+
chr10	32217431	32477768	chr10_32257437_32517774_260338_2.4_-8.1_6338	6338	+
chr5	43494819	43705040	chr5_43530576_43740797_210222_3_54_6336	6336	+
chr5	126732334	126991394	chr5_126760233_127019293_259061_2.4_72_6335	6335	+
chr11	63809595	64122876	chr11_63566171_63879452_313282_2_-33.6_6333	6333	+
chr12	8083909	8330322	chr12_7975176_8221589_246414_2.6_6.1_6326	6326	+
chr2	71360092	71662068	chr2_71213600_71515576_301977_2.1_-51.5_6324	6324	+
chr1	226075267	226627038	chr1_224141890_224693661_551772_1.1_-70.8_6303	6303	+
chr3	194123996	194185470	chr3_195605285_195666759_61475_10.2_90_6301	6301	+
chr3	107435476	107529752	chr3_108918166_109012442_94277_6.7_86.1_6298	6298	+
chr20	32399270	32803451	chr20_31862931_32267112_404182_1.6_-58.9_6273	6273	+
chr17	5238366	5403092	chr17_5179090_5343816_164727_3.8_62.2_6268	6268	+
chr4	87556307	87893467	chr4_87775331_88112491_337161_1.9_-10.4_6265	6265	+
chr12	89893950	90066582	chr12_88418081_88590713_172633_3.6_59.8_6264	6264	+
chr5	179956213	180241549	chr5_179888819_180174155_285337_2.2_29_6262	6262	+
chr10	101910460	102309313	chr10_101900450_102299303_398854_1.6_-98.5_6246	6246	+
chr1	94767617	95006844	chr1_94540205_94779432_239228_2.6_-38.6_6243	6243	+
chr3	55450501	55523974	chr3_55425541_55499014_73474_8.5_95.1_6243	6243	+
chr9	19027115	19379733	chr9_19017115_19369733_352619_1.8_85.8_6240	6240	+
chr7	78940937	79100294	chr7_78778873_78938230_159358_3.9_-12.1_6221	6221	+
chr5	139372654	139680203	chr5_139352838_139660387_307550_2_47.3_6216	6216	+
chr12	72013138	72317034	chr12_70299405_70603301_303897_2_38.9_6214	6214	+
chr12	88439321	88592656	chr12_86963452_87116787_153336_4.1_72.4_6212	6212	+
chr14	81799227	81993329	chr14_80868980_81063082_194103_3.2_43.9_6196	6196	+
chr17	46810618	47018523	chr17_44165617_44373522_207906_3_-30.9_6196	6196	+
chr6	111136213	111347321	chr6_111242906_111454014_211109_2.9_70.1_6194	6194	+
chr18	43666123	43890044	chr18_41920121_42144042_223922_2.8_-40.4_6186	6186	+
chr19	20988855	21333248	chr19_20780695_21125088_344394_1.8_-78.6_6184	6184	+
chr5	61602277	61847246	chr5_61638034_61883003_244970_2.5_-5.7_6181	6181	+
chr3	169662882	169854519	chr3_171145576_171337213_191638_3.2_-55.5_6176	6176	+
chr7	150748829	151201307	chr7_150379762_150832240_452479_1.4_-78.9_6174	6174	+
chr11	61404039	61735179	chr11_61160615_61491755_331141_1.9_-42_6173	6173	+
chr16	15460395	15658734	chr16_15367896_15566235_198340_3.1_-98.4_6166	6166	+
chr10	126515126	126727793	chr10_126505116_126717783_212668_2.9_10.3_6156	6156	+
chr10	134360122	134745558	chr10_134210112_134595548_385437_1.6_16.4_6145	6145	+
chr6	34063715	34433896	chr6_34171693_34541874_370182_1.7_-62.9_6140	6140	+
chr8	17067309	17201163	chr8_17111680_17245534_133855_4.6_82.7_6136	6136	+
chr18	48443560	48723790	chr18_46697558_46977788_280231_2.2_38.1_6135	6135	+
chr15	25154122	25364962	chr15_22705215_22916055_210841_2.9_66_6133	6133	+
chr2	220046973	220430116	chr2_219755217_220138360_383144_1.6_-76.7_6128	6128	+
chr3	111602889	111710462	chr3_113085579_113193152_107574_5.7_71.1_6122	6122	+
chr12	101680030	101864206	chr12_100204161_100388337_184177_3.3_65.9_6119	6119	+
chr17	15611140	15827734	chr17_15551865_15768459_216595_2.8_49.2_6119	6119	+
chr7	32878002	33139132	chr7_32844527_33105657_261131_2.3_65.9_6111	6111	+
chr14	86001992	86093987	chr14_85071745_85163740_91996_6.6_92.9_6089	6089	+
chr15	50709217	50897325	chr15_48496509_48684617_188109_3.2_35.1_6088	6088	+
chr16	67472316	67905295	chr16_66029817_66462796_432980_1.4_-78_6085	6085	+
chr3	123166707	123419738	chr3_124649397_124902428_253032_2.4_-68.7_6084	6084	+
chr11	68207482	68524839	chr11_67964058_68281415_317358_1.9_-81.5_6078	6078	+
chr14	32559811	32661926	chr14_31629562_31731677_102116_5.9_65.8_6074	6074	+
chr9	134280646	134462314	chr9_133270467_133452135_181669_3.3_29.9_6066	6066	+
chr3	149566107	149702592	chr3_151048797_151185282_136486_4.4_66.6_6063	6063	+
chrX	149899867	150272701	chrX_149650525_150023359_372835_1.6_-87.8_6060	6060	+
chr10	76788190	76991189	chr10_76458196_76661195_203000_3_55.9_6058	6058	+
chr11	58891601	59025428	chr11_58648177_58782004_133828_4.5_80.5_6055	6055	+
chr1	7831378	8075769	chr1_7753965_7998356_244392_2.5_-7.4_6054	6054	+
chr10	46117949	46350548	chr10_45437955_45670554_232600_2.6_81.9_6052	6052	+
chr2	28615957	28829048	chr2_28469461_28682552_213092_2.8_59.1_6052	6052	+
chr7	107398583	107638982	chr7_107185819_107426218_240400_2.5_58.9_6046	6046	+
chr16	46608639	46836698	chr16_45166140_45394199_228060_2.6_-49.3_6041	6041	+
chr1	90178245	90478831	chr1_89950833_90251419_300587_2_48.3_6038	6038	+
chr13	29952865	30187437	chr13_28850865_29085437_234573_2.6_25.1_6035	6035	+
chr12	88773441	89017359	chr12_87297572_87541490_243919_2.5_60.6_6030	6030	+
chr3	130546591	130735315	chr3_132029281_132218005_188725_3.2_37_6015	6015	+
chr16	4322179	4674989	chr16_4262180_4614990_352811_1.7_33.1_6010	6010	+
chr14	69823696	70039196	chr14_68893449_69108949_215501_2.8_15_6009	6009	+
chr17	33403762	33768490	chr17_30427875_30792603_364729_1.6_-56.5_6004	6004	+
chrX	74802889	75108742	chrX_74719614_75025467_305854_2_-69.7_6000	6000	+
chr7	45744360	46037288	chr7_45710885_46003813_292929_2_42.3_5998	5998	+
chr21	27097537	27484552	chr21_26019408_26406423_387016_1.5_-19.1_5990	5990	+
chr7	104630471	104885457	chr7_104417707_104672693_254987_2.3_-26.4_5989	5989	+
chr15	96869412	96991830	chr15_94670416_94792834_122419_4.9_96.5_5985	5985	+
chr14	20784444	20995918	chr14_19854284_20065758_211475_2.8_44_5974	5974	+
chr15	70924738	71130015	chr15_68711792_68917069_205278_2.9_-76.5_5973	5973	+
chr16	661524	1032039	chr16_601525_972040_370516_1.6_-80.9_5965	5965	+
chr4	110383978	110624595	chr4_110603427_110844044_240618_2.5_-8.3_5960	5960	+
chr14	100563708	100828285	chr14_99633461_99898038_264578_2.3_10.4_5958	5958	+
chrX	153053301	153293885	chrX_152706495_152947079_240585_2.5_-47.1_5952	5952	+
chr15	49170227	49429722	chr15_46957519_47217014_259496_2.3_16.5_5947	5947	+
chr3	88102145	88206789	chr3_88184835_88289479_104645_5.7_69.2_5942	5942	+
chr2	190530684	190789565	chr2_190238929_190497810_258882_2.3_34.7_5940	5940	+
chr12	95519541	95908623	chr12_94043672_94432754_389083_1.5_-55.5_5938	5938	+
chr2	11242103	11492302	chr2_11159554_11409753_250200_2.4_75.1_5930	5930	+
chr1	116926489	117076756	chr1_116728012_116878279_150268_3.9_77.7_5915	5915	+
chr1	156501254	156843804	chr1_154767878_155110428_342551_1.7_-65.3_5912	5912	+
chr9	101872306	102068809	chr9_100912127_101108630_196504_3_59.8_5912	5912	+
chr2	47276106	47643657	chr2_47129610_47497161_367552_1.6_-88.4_5905	5905	+
chr2	160472336	160627025	chr2_160180582_160335271_154690_3.8_70.2_5891	5891	+
chr3	142672134	142896613	chr3_144154824_144379303_224480_2.6_61.2_5888	5888	+
chr3	48470528	48788672	chr3_48445532_48763676_318145_1.8_-83.3_5871	5871	+
chr22	41924746	42105579	chr22_40254692_40435525_180834_3.2_68.7_5863	5863	+
chr4	146025489	146071927	chr4_146244939_146291377_46439_12.6_93.2_5854	5854	+
chr1	206548214	206821736	chr1_204614837_204888359_273523_2.1_-88.8_5852	5852	+
chr4	52704922	52899842	chr4_52399679_52594599_194921_3_86.7_5848	5848	+
chr8	26267804	26522963	chr8_26323721_26578880_255160_2.3_-63.3_5846	5846	+
chr21	35279521	35515380	chr21_34201391_34437250_235860_2.5_49.4_5834	5834	+
chr1	204315900	204655978	chr1_202582523_202922601_340079_1.7_-34.2_5833	5833	+
chr3	154801815	155027567	chr3_156284509_156510261_225753_2.6_61.8_5833	5833	+
chr2	204055367	204500485	chr2_203763612_204208730_445119_1.3_-78.9_5829	5829	+
chr2	10183412	10394321	chr2_10100863_10311772_210910_2.8_47_5812	5812	+
chr5	38846084	39056453	chr5_38881841_39092210_210370_2.8_42.1_5803	5803	+
chr2	55459798	55844609	chr2_55313302_55698113_384812_1.5_12.1_5786	5786	+
chr18	19321233	19449728	chr18_17575231_17703726_128496_4.5_51.3_5785	5785	+
chr2	231931540	232156214	chr2_231639784_231864458_224675_2.6_-35.3_5785	5785	+
chr11	133992639	134169947	chr11_133497849_133675157_177309_3.3_72.6_5783	5783	+
chr1	47690958	47904408	chr1_47463545_47676995_213451_2.7_-6.8_5779	5779	+
chr3	124540112	124738556	chr3_126022802_126221246_198445_2.9_-13.7_5777	5777	+
chr7	158309405	158833728	chr7_158002166_158526489_524324_1.1_-83.5_5774	5774	+
chr2	106921332	107092264	chr2_106287764_106458696_170933_3.4_27.7_5761	5761	+
chr3	39255628	39454028	chr3_39230632_39429032_198401_2.9_-60.9_5759	5759	+
chr4	126237376	126412071	chr4_126456826_126631521_174696_3.3_71.9_5749	5749	+
chr1	1643590	1847390	chr1_1633450_1837250_203801_2.8_48.3_5748	5748	+
chr10	112262417	112418580	chr10_112252407_112408570_156164_3.7_58_5747	5747	+
chr1	228086095	228336625	chr1_226152718_226403248_250531_2.3_19.8_5746	5746	+
chr3	40294560	40638063	chr3_40269564_40613067_343504_1.7_-15.3_5744	5744	+
chr15	59152811	59487710	chr15_56940103_57275002_334900_1.7_-98.9_5740	5740	+
chr7	137406647	137565322	chr7_137057187_137215862_158676_3.6_57.2_5732	5732	+
chr2	159363505	159537909	chr2_159071751_159246155_174405_3.3_24.8_5728	5728	+
chr12	45679799	45825910	chr12_43966066_44112177_146112_3.9_-14.2_5727	5727	+
chr5	110906999	111092488	chr5_110934898_111120387_185490_3.1_34.9_5726	5726	+
chr4	7625117	7941482	chr4_7676017_7992382_316366_1.8_-47_5718	5718	+
chr1	202715255	202992652	chr1_200981878_201259275_277398_2.1_4.5_5716	5716	+
chr3	52083032	52408981	chr3_52058072_52384021_325950_1.8_-83.3_5708	5708	+
chr9	108123492	108472027	chr9_107163313_107511848_348536_1.6_-64.1_5706	5706	+
chr1	6212878	6295111	chr1_6135465_6217698_82234_6.9_79.8_5706	5706	+
chr3	172349420	172647488	chr3_173832114_174130182_298069_1.9_-69.9_5702	5702	+
chr6	3978320	4130836	chr6_3923319_4075835_152517_3.7_77_5697	5697	+
chr2	196523402	196683523	chr2_196231647_196391768_160122_3.6_81.4_5692	5692	+
chr1	42846057	43369365	chr1_42618644_43141952_523309_1.1_-86_5688	5688	+
chr19	14507014	14734239	chr19_14368014_14595239_227226_2.5_51.8_5687	5687	+
chr21	28208901	28294965	chr21_27130772_27216836_86065_6.6_90.2_5673	5673	+
chr1	236139364	236327447	chr1_234205987_234394070_188084_3_-39.7_5667	5667	+
chr1	243138197	243431321	chr1_241204820_241497944_293125_1.9_30.1_5667	5667	+
chr2	162087508	162364319	chr2_161795754_162072565_276812_2_-25.6_5657	5657	+
chrX	24075453	24230314	chrX_23985374_24140235_154862_3.7_55.8_5655	5655	+
chr1	25570738	25727038	chr1_25443325_25599625_156301_3.6_30.8_5653	5653	+
chr1	68151999	68173367	chr1_67924587_67945955_21369_26.4_95.9_5642	5642	+
chr11	69455908	69567932	chr11_69165089_69277113_112025_5_43.1_5625	5625	+
chr22	39621093	40026061	chr22_37951039_38356007_404969_1.4_35.6_5622	5622	+
chr12	26110621	26225685	chr12_26001888_26116952_115065_4.9_65.1_5617	5617	+
chr11	85668695	85780027	chr11_85346343_85457675_111333_5_72.5_5615	5615	+
chr16	29808172	29870929	chr16_29715673_29778430_62758_8.9_82.3_5613	5613	+
chr10	47132795	47239431	chr10_46552801_46659437_106637_5.3_86.6_5609	5609	+
chr4	77053549	77266417	chr4_77272573_77485441_212869_2.6_-35.8_5605	5605	+
chr5	99333192	99403724	chr5_99361091_99431623_70533_7.9_80.5_5605	5605	+
chr8	145726212	146223183	chr8_145697020_146193987_496968_1.1_-52.9_5589	5589	+
chr1	87170385	87369183	chr1_86942973_87141771_198799_2.8_62.6_5588	5588	+
chr1	54231956	54692962	chr1_54004544_54465550_461007_1.2_-57.2_5580	5580	+
chr12	69783947	69995362	chr12_68070214_68281629_211416_2.6_71.6_5567	5567	+
chr1	117910186	118183787	chr1_117711709_117985310_273602_2_49_5551	5551	+
chr17	56051562	56171810	chr17_53406561_53526809_120249_4.6_69.5_5550	5550	+
chr5	178309875	178691537	chr5_178242481_178624143_381663_1.5_-62.8_5547	5547	+
chr4	26326728	26436298	chr4_25935826_26045396_109571_5.1_82_5545	5545	+
chr20	17497588	17662330	chr20_17445588_17610330_164743_3.4_80.6_5544	5544	+
chr9	33026400	33135465	chr9_33016400_33125465_109066_5.1_62.5_5542	5542	+
chr17	4063418	4269927	chr17_4010167_4216676_206510_2.7_50.5_5541	5541	+
chr2	42425907	42697424	chr2_42279411_42550928_271518_2_-68.3_5535	5535	+
chr12	15774147	16190128	chr12_15665414_16081395_415982_1.3_21.2_5526	5526	+
chr5	141254974	141532484	chr5_141235158_141512668_277511_2_30.3_5522	5522	+
chr12	32866059	33027431	chr12_32757326_32918698_161373_3.4_88.8_5521	5521	+
chr4	123103419	123271196	chr4_123322869_123490646_167778_3.3_30.9_5516	5516	+
chr3	139065661	139214524	chr3_140548351_140697214_148864_3.7_57_5515	5515	+
chr10	116592926	116737030	chr10_116582916_116727020_144105_3.8_57.7_5512	5512	+
chr14	31416232	31675220	chr14_30485983_30744971_258989_2.1_-43.8_5512	5512	+
chr2	33526605	33862848	chr2_33380109_33716352_336244_1.6_-22.4_5507	5507	+
chr6	80662584	80779126	chr6_80719303_80835845_116543_4.7_89.1_5507	5507	+
chr5	156849450	157031951	chr5_156782028_156964529_182502_3_76.9_5506	5506	+
chr6	170515183	170776977	chr6_170357108_170618902_261795_2.1_-39.5_5504	5504	+
chr17	76794859	76989626	chr17_74306454_74501221_194768_2.8_47_5503	5503	+
chr17	43552815	43686327	chr17_40908598_41042110_133513_4.1_75.4_5502	5502	+
chr3	159439876	159614983	chr3_160922570_161097677_175108_3.1_75.9_5493	5493	+
chr3	134070574	134272212	chr3_135553264_135754902_201639_2.7_41.7_5488	5488	+
chr12	111767050	112019696	chr12_110251433_110504079_252647_2.2_23.5_5485	5485	+
chr5	5344549	5611000	chr5_5397549_5664000_266452_2.1_73.3_5478	5478	+
chr2	46464976	46664853	chr2_46318480_46518357_199878_2.7_55.1_5476	5476	+
chr13	38136910	38320351	chr13_37034910_37218351_183442_3_-34.2_5474	5474	+
chr1	110459821	110587028	chr1_110261344_110388551_127208_4.3_60.5_5467	5467	+
chr5	6544214	6757133	chr5_6597214_6810133_212920_2.6_-26.6_5459	5459	+
chr10	90665175	90899986	chr10_90655155_90889966_234812_2.3_-6.2_5449	5449	+
chr3	12613547	13099049	chr3_12588547_13074049_485503_1.1_-37.7_5438	5438	+
chr13	21477122	21729114	chr13_20375122_20627114_251993_2.2_-79.5_5434	5434	+
chr4	6642373	6884660	chr4_6693274_6935561_242288_2.2_35.5_5429	5429	+
chr6	32847207	33047526	chr6_32955185_33155504_200320_2.7_57.5_5423	5423	+
chr10	98273216	98336649	chr10_98263206_98326639_63434_8.5_86.1_5422	5422	+
chr15	52797290	52971564	chr15_50584582_50758856_174275_3.1_54.9_5411	5411	+
chr15	71355376	71634084	chr15_69142430_69421138_278709_1.9_51_5400	5400	+
chr2	132180921	132385456	chr2_131897391_132101926_204536_2.6_-27.2_5385	5385	+
chr3	133289869	133525635	chr3_134772559_135008325_235767_2.3_-88.9_5385	5385	+
chr18	67871271	68098302	chr18_66022251_66249282_227032_2.4_40.5_5375	5375	+
chr4	99801276	100003344	chr4_100020299_100222367_202069_2.7_31.4_5373	5373	+
chr11	35685128	35972235	chr11_35641704_35928811_287108_1.9_-44.6_5372	5372	+
chr7	29959799	30120440	chr7_29926324_30086965_160642_3.3_-12.8_5363	5363	+
chr15	79528543	79961424	chr15_77315598_77748479_432882_1.2_-54.5_5360	5360	+
chr7	98467527	98633275	chr7_98305463_98471211_165749_3.2_55.8_5357	5357	+
chr7	23293688	23602429	chr7_23260213_23568954_308742_1.7_-65.1_5356	5356	+
chrX	48218818	48634823	chrX_48103762_48519767_416006_1.3_-58.9_5346	5346	+
chr10	31627680	31917539	chr10_31667686_31957545_289860_1.8_-86.8_5343	5343	+
chr12	125324386	125515664	chr12_123890339_124081617_191279_2.8_-15.8_5342	5342	+
chr8	1711469	2029550	chr8_1698876_2016957_318082_1.7_-47.1_5340	5340	+
chr4	79699068	79872874	chr4_79918092_80091898_173807_3.1_-0.6_5335	5335	+
chr1	76194103	76260531	chr1_75966691_76033119_66429_8_81.4_5329	5329	+
chr12	3948612	4208841	chr12_3818873_4079102_260230_2_74.1_5329	5329	+
chr15	72338092	72672117	chr15_70125146_70459171_334026_1.6_-80.3_5318	5318	+
chr3	123452724	123680190	chr3_124935414_125162880_227467_2.3_-53.3_5317	5317	+
chr12	64803643	64843506	chr12_63089910_63129773_39864_13.3_26.4_5315	5315	+
chr5	130494906	130815430	chr5_130522805_130843329_320525_1.7_11.4_5313	5313	+
chr1	225590752	225825478	chr1_223657375_223892101_234727_2.3_43_5312	5312	+
chr7	77407913	77586215	chr7_77245849_77424151_178303_3_47.5_5311	5311	+
chr5	32221884	32523702	chr5_32257641_32559459_301819_1.8_-1.9_5309	5309	+
chr4	87967822	88129442	chr4_88186846_88348466_161621_3.3_34.7_5307	5307	+
chr9	6433942	6836161	chr9_6423942_6826161_402220_1.3_-10.7_5304	5304	+
chr15	29906673	30065680	chr15_27693965_27852972_159008_3.3_55.6_5304	5304	+
chr6	121669172	121976168	chr6_121710871_122017867_306997_1.7_-77_5302	5302	+
chr6	136579775	136599888	chr6_136621468_136641581_20114_26.4_97.3_5302	5302	+
chr5	138118830	138371314	chr5_138146729_138399213_252485_2.1_48.5_5299	5299	+
chr3	182583254	182736069	chr3_184065948_184218763_152816_3.5_58.3_5296	5296	+
chr1	183495676	183604938	chr1_181762299_181871561_109263_4.8_87_5284	5284	+
chr7	22921654	23247276	chr7_22888179_23213801_325623_1.6_-66.4_5283	5283	+
chr2	235877343	236049426	chr2_235542082_235714165_172084_3.1_58.4_5273	5273	+
chr7	102738883	103008183	chr7_102526119_102795419_269301_2_68.3_5271	5271	+
chr12	107208584	107396148	chr12_105732714_105920278_187565_2.8_72.5_5257	5257	+
chr12	44053565	44224570	chr12_42339832_42510837_171006_3.1_44.9_5255	5255	+
chr14	24541736	24888401	chr14_23611576_23958241_346666_1.5_-82.5_5251	5251	+
chr19	39860259	39978929	chr19_44552099_44670769_118671_4.4_85.3_5251	5251	+
chr18	43431062	43609630	chr18_41685060_41863628_178569_2.9_13.4_5239	5239	+
chr20	56877487	57035395	chr20_56310893_56468801_157909_3.3_70_5225	5225	+
chr3	47752164	48079822	chr3_47727168_48054826_327659_1.6_-5.6_5219	5219	+
chr8	41347774	41479166	chr8_41466931_41598323_131393_4_74.3_5218	5218	+
chr2	37869321	38045354	chr2_37722825_37898858_176034_3_48_5207	5207	+
chr2	63849302	64118683	chr2_63702806_63972187_269382_1.9_-85.4_5204	5204	+
chr8	879211	1511710	chr8_869211_1499117_629907_0.8_-65.1_5191	5191	+
chr12	122849246	123255378	chr12_121415199_121821331_406133_1.3_-84.1_5190	5190	+
chr8	74128300	74268864	chr8_74290854_74431418_140565_3.7_82_5188	5188	+
chrX	133511532	133683217	chrX_133339198_133510883_171686_3_23.5_5186	5186	+
chrX	71264310	71495689	chrX_71181035_71412414_231380_2.2_74.9_5179	5179	+
chr17	29061764	29220986	chr17_26085890_26245112_159223_3.3_-59.6_5177	5177	+
chr13	21751263	22141131	chr13_20649263_21039131_389869_1.3_-76.3_5175	5175	+
chr20	1106121	1447546	chr20_1054121_1395546_341426_1.5_-66.4_5175	5175	+
chr2	171457674	171823406	chr2_171165920_171531652_365733_1.4_12.9_5165	5165	+
chr5	108975708	109204974	chr5_109003607_109232873_229267_2.3_-34.5_5163	5163	+
chr12	96617241	96775056	chr12_95141372_95299187_157816_3.3_81.7_5157	5157	+
chr9	96233370	96434366	chr9_95273191_95474187_200997_2.6_78.2_5156	5156	+
chr7	86782775	86825168	chr7_86620711_86663104_42394_12.2_86.8_5153	5153	+
chr1	62905319	63001325	chr1_62677907_62773913_96007_5.4_75.3_5149	5149	+
chr10	48923426	49088183	chr10_48543432_48708189_164758_3.1_74.9_5147	5147	+
chr17	80107849	80341397	chr17_77701138_77934686_233549_2.2_-30.4_5144	5144	+
chr9	132816043	132998477	chr9_131855864_132038298_182435_2.8_74.8_5133	5133	+
chr8	56682717	57014892	chr8_56845271_57177446_332176_1.5_-8.7_5131	5131	+
chr5	39371760	39524813	chr5_39407517_39560570_153054_3.4_26.5_5129	5129	+
chr6	74328041	74536042	chr6_74384762_74592762_208001_2.5_46.4_5128	5128	+
chr10	44866049	44910446	chr10_44186055_44230452_44398_11.5_97.7_5125	5125	+
chr19	54647415	55012287	chr19_59339227_59704099_364873_1.4_-29.1_5123	5123	+
chr7	796508	1052908	chr7_763034_1019434_256401_2_-2.6_5119	5119	+
chr7	35872369	36013824	chr7_35838894_35980349_141456_3.6_74_5110	5110	+
chr2	47917812	48167026	chr2_47771316_48020530_249215_2_43.1_5108	5108	+
chr7	5877317	6131301	chr7_5843843_6097827_253985_2_-8.8_5108	5108	+
chr10	115614329	115805322	chr10_115604319_115795312_190994_2.7_26.3_5097	5097	+
chr19	48112495	48434255	chr19_52804307_53126067_321761_1.6_-95.5_5093	5093	+
chr17	21935217	22030131	chr17_21859344_21954258_94915_5.4_91.4_5092	5092	+
chr14	93562364	93760786	chr14_92632117_92830539_198423_2.6_-12.2_5083	5083	+
chr5	73923734	74227778	chr5_73959490_74263534_304045_1.7_-41.3_5083	5083	+
chr4	177172031	177261635	chr4_177409025_177498629_89605_5.7_93.2_5082	5082	+
chr1	186275924	186392103	chr1_184542547_184658726_116180_4.4_84.2_5080	5080	+
chr12	64860616	65218619	chr12_63146883_63504886_358004_1.4_-80.6_5079	5079	+
chr19	38495938	38888838	chr19_43187778_43580678_392901_1.3_15.3_5079	5079	+
chr4	48343188	48547540	chr4_48037945_48242297_204353_2.5_-36.4_5077	5077	+
chr8	11647473	11711041	chr8_11684882_11748450_63569_8_87_5071	5071	+
chr21	38793508	38981093	chr21_37715378_37902963_187586_2.7_72.8_5068	5068	+
chr20	34451027	34680884	chr20_33914441_34144298_229858_2.2_9.3_5063	5063	+
chr2	182765278	182826151	chr2_182473523_182534396_60874_8.3_89_5060	5060	+
chr13	52349990	52733651	chr13_51247991_51631652_383662_1.3_-84.4_5015	5015	+
chr11	46678508	46867686	chr11_46635084_46824262_189179_2.6_72.5_5010	5010	+
chr17	57187643	57345011	chr17_54542425_54699793_157369_3.2_63.8_5008	5008	+
chr20	49456789	49658804	chr20_48890196_49092211_202016_2.5_70.1_5008	5008	+
chr22	36135338	36294138	chr22_34465284_34624084_158801_3.1_81.4_4998	4998	+
chr3	196025024	196312654	chr3_197509421_197797051_287631_1.7_-99.9_4997	4997	+
chr14	77802909	78149799	chr14_76872662_77219552_346891_1.4_-68.5_4993	4993	+
chrX	155058875	155255416	chrX_154712069_154908610_196542_2.5_79.2_4991	4991	+
chr22	45457267	45606765	chr22_43835931_43985429_149499_3.3_45.8_4989	4989	+
chr3	33863333	33910592	chr3_33838337_33885596_47260_10.5_92.4_4981	4981	+
chr19	10046797	10514298	chr19_9907797_10375298_467502_1.1_-24.1_4980	4980	+
chr19	18141401	18281360	chr19_18002401_18142360_139960_3.6_40.7_4975	4975	+
chr10	38637600	38780319	chr10_38677606_38820325_142720_3.5_43.7_4963	4963	+
chr2	230631890	230724307	chr2_230340134_230432551_92418_5.4_94.8_4962	4962	+
chr12	16465084	16656235	chr12_16356351_16547502_191152_2.6_56.3_4952	4952	+
chr2	62934016	63282866	chr2_62787520_63136370_348851_1.4_-6.3_4949	4949	+
chr4	55127231	55236415	chr4_54821988_54931172_109185_4.5_84.5_4945	4945	+
chr1	3464151	3699377	chr1_3454011_3689237_235227_2.1_14.4_4932	4932	+
chr8	57842292	57892809	chr8_58004846_58055363_50518_9.8_96.4_4928	4928	+
chr12	131274969	131531651	chr12_129840922_130097604_256683_1.9_68.8_4926	4926	+
chr13	33211322	33468533	chr13_32109322_32366533_257212_1.9_-11.8_4926	4926	+
chrX	84343393	85416411	chrX_84230049_85303067_1073019_0.5_-55.6_4920	4920	+
chr15	67292455	67525122	chr15_65079509_65312176_232668_2.1_42.2_4919	4919	+
chr3	41213171	41281542	chr3_41188175_41256546_68372_7.2_84.3_4917	4917	+
chr10	46732813	46915065	chr10_46152819_46335071_182253_2.7_74.3_4916	4916	+
chr13	30857733	31128160	chr13_29755733_30026160_270428_1.8_-27.6_4916	4916	+
chr2	64722737	64971697	chr2_64576241_64825201_248961_2_20_4909	4909	+
chr1	204836388	204991384	chr1_203103011_203258007_154997_3.2_73.7_4908	4908	+
chr3	183432959	183606334	chr3_184915653_185089028_173376_2.8_14.8_4904	4904	+
chr16	81009732	81121412	chr16_79567233_79678913_111681_4.4_79.6_4902	4902	+
chr12	75874426	75897874	chr12_74160693_74184141_23449_20.9_94.3_4901	4901	+
chr9	86504737	86694591	chr9_85694557_85884411_189855_2.6_71.7_4899	4899	+
chr17	36345992	36668528	chr17_33599799_33922054_322256_1.5_-24.6_4894	4894	+
chr18	3247704	3457933	chr18_3237704_3447933_210230_2.3_43_4891	4891	+
chr6	87831443	88009180	chr6_87888162_88065899_177738_2.7_10.8_4871	4871	+
chr9	125004010	125157626	chr9_124043831_124197447_153617_3.2_51_4860	4860	+
chr1	149089417	149137995	chr1_147356041_147404619_48579_10_87.6_4856	4856	+
chr16	57187789	57567749	chr16_55745290_56125250_379961_1.3_-11.3_4850	4850	+
chr3	148703584	148903486	chr3_150186274_150386176_199903_2.4_53.8_4849	4849	+
chr2	111295000	111419397	chr2_111008558_111135870_127313_3.8_72.3_4846	4846	+
chr12	8866384	9181545	chr12_8757651_9072812_315162_1.5_-37.2_4842	4842	+
chr19	6366215	6777430	chr19_6317215_6728430_411216_1.2_-45.1_4841	4841	+
chr9	136206028	136234389	chr9_135195849_135224210_28362_17.1_96.4_4838	4838	+
chr6	108931100	109005948	chr6_109037793_109112641_74849_6.5_93.1_4837	4837	+
chr1	180772497	181181590	chr1_179039120_179448213_409094_1.2_-23.2_4829	4829	+
chrX	69369971	69640720	chrX_69286696_69557445_270750_1.8_-96.6_4827	4827	+
chr11	10292809	10536533	chr11_10249385_10493109_243725_2_-83.5_4825	4825	+
chr15	72742927	73048874	chr15_70529981_70835927_305947_1.6_-34_4818	4818	+
chr20	43095040	43142704	chr20_42528454_42576118_47665_10.1_89.3_4818	4818	+
chr1	236646352	236902892	chr1_234712975_234969515_256541_1.9_0_4810	4810	+
chr9	37636726	37971412	chr9_37626726_37961412_334687_1.4_-39.1_4806	4806	+
chr5	56471223	56614626	chr5_56506980_56650383_143404_3.3_82.9_4792	4792	+
chr19	22846977	23041192	chr19_22638817_22833032_194216_2.5_43.9_4783	4783	+
chr14	93117820	93447627	chr14_92187573_92517380_329808_1.4_-42.2_4779	4779	+
chr6	10575000	10787570	chr6_10682986_10895556_212571_2.2_54.8_4767	4767	+
chr22	21965069	22210788	chr22_20295069_20540788_245720_1.9_-1.7_4762	4762	+
chr15	100173167	100346954	chr15_97990690_98164477_173788_2.7_21.9_4760	4760	+
chr9	33624106	33818829	chr9_33614106_33808829_194724_2.4_39.4_4759	4759	+
chr20	43530123	43708472	chr20_42963537_43141886_178350_2.7_63.8_4752	4752	+
chr16	68155808	68481622	chr16_66713309_67039123_325815_1.5_9.5_4751	4751	+
chr4	47458485	47709281	chr4_47153242_47404038_250797_1.9_48.7_4750	4750	+
chr10	49215658	49265602	chr10_48885664_48935608_49945_9.5_92.9_4746	4746	+
chr11	93268568	93523979	chr11_92908216_93163627_255412_1.9_7.1_4735	4735	+
chr11	82783687	82924547	chr11_82461335_82602195_140861_3.4_68.9_4722	4722	+
chr5	76728662	77290766	chr5_76764418_77326522_562105_0.8_-78.3_4720	4720	+
chr17	25540829	25639820	chr17_22564956_22663947_98992_4.8_78.3_4712	4712	+
chr16	223884	460765	chr16_163884_400766_236883_2_-37.7_4708	4708	+
chr8	103839795	104033373	chr8_103908971_104102549_193579_2.4_-22.2_4707	4707	+
chr17	16519577	16826209	chr17_16460302_16766934_306633_1.5_-16.5_4705	4705	+
chr1	67397067	67469481	chr1_67169655_67242069_72415_6.5_91.9_4704	4704	+
chr3	30686142	30735632	chr3_30661146_30710636_49491_9.5_94.7_4698	4698	+
chr2	112811941	112897835	chr2_112528412_112614306_85895_5.5_-18.1_4695	4695	+
chr14	66028063	66480443	chr14_65097816_65550196_452381_1_-36.6_4692	4692	+
chr20	41985914	42281973	chr20_41419328_41715387_296060_1.6_-60.6_4692	4692	+
chr3	120469534	121567211	chr3_121952224_123049901_1097678_0.4_-69.7_4684	4684	+
chr5	126112838	126318044	chr5_126140737_126345943_205207_2.3_-19.9_4680	4680	+
chr22	21167615	21387027	chr22_19497615_19717027_219413_2.1_30.4_4678	4678	+
chr6	163835240	163994452	chr6_163755230_163914442_159213_2.9_56.7_4675	4675	+
chr8	64098729	64180098	chr8_64261283_64342652_81370_5.7_88.6_4664	4664	+
chr3	127774382	127816351	chr3_129257072_129299041_41970_11.1_91.5_4662	4662	+
chr12	93145898	93278769	chr12_91670029_91802900_132872_3.5_68.2_4659	4659	+
chr3	98312098	98600681	chr3_99794788_100083371_288584_1.6_-84.7_4649	4649	+
chr17	19186286	19505148	chr17_19126879_19445740_318862_1.5_-15.9_4643	4643	+
chr8	21770965	22059415	chr8_21826911_22115360_288450_1.6_-91.5_4640	4640	+
chr10	124895274	124931427	chr10_124885264_124921417_36154_12.8_96.5_4638	4638	+
chr3	118948784	119382287	chr3_120431474_120864977_433504_1.1_-86.5_4633	4633	+
chr11	125937362	126278481	chr11_125442572_125783691_341120_1.4_41.2_4632	4632	+
chr4	154197053	154268796	chr4_154416503_154488246_71744_6.5_81.2_4632	4632	+
chr2	238591224	238819902	chr2_238255963_238484641_228679_2_-8.2_4630	4630	+
chr20	39664044	39833318	chr20_39097458_39266732_169275_2.7_83.9_4626	4626	+
chr4	186066858	186298281	chr4_186303852_186535275_231424_2_-56.7_4625	4625	+
chr17	42112285	42473881	chr17_39467811_39829407_361597_1.3_15.8_4624	4624	+
chr16	87766338	88034455	chr16_86323839_86591956_268118_1.7_13_4622	4622	+
chr16	4850447	5166161	chr16_4790448_5106162_315715_1.5_-24.8_4621	4621	+
chr11	95437689	95713146	chr11_95077337_95352794_275458_1.7_19.9_4617	4617	+
chr2	202899413	203139914	chr2_202607658_202848159_240502_1.9_-97.8_4610	4610	+
chr12	91497431	91576698	chr12_90021562_90100829_79268_5.8_76.9_4607	4607	+
chr4	113377617	113803273	chr4_113597066_114022722_425657_1.1_19.5_4607	4607	+
chr6	36043503	36200003	chr6_36151481_36307981_156501_2.9_66.3_4606	4606	+
chr20	31269338	31445870	chr20_30732999_30909531_176533_2.6_11_4595	4595	+
chr3	99944272	100211774	chr3_101426962_101694464_267503_1.7_20.5_4595	4595	+
chr9	5569868	5797913	chr9_5559868_5787913_228046_2_-46.3_4595	4595	+
chr5	118309262	118583319	chr5_118337161_118611218_274058_1.7_49.6_4593	4593	+
chr19	49313839	49654071	chr19_54005651_54345883_340233_1.3_9.7_4586	4586	+
chr11	3571339	3847059	chr11_3527915_3803635_275721_1.7_-76.6_4582	4582	+
chr14	89021803	89079466	chr14_88091556_88149219_57664_7.9_81.4_4582	4582	+
chr1	14026760	14114235	chr1_13899347_13986822_87476_5.2_86.6_4580	4580	+
chr2	55175278	55277467	chr2_55028782_55130971_102190_4.5_80.4_4579	4579	+
chr1	41303491	41584588	chr1_41076078_41357175_281098_1.6_-6.1_4568	4568	+
chr11	61030011	61335352	chr11_60786587_61091928_305342_1.5_-14.9_4567	4567	+
chr2	228204938	228421500	chr2_227913182_228129744_216563_2.1_-90.9_4563	4563	+
chr1	186641235	186648659	chr1_184907858_184915282_7425_61.4_98.9_4562	4562	+
chr5	122758783	123097432	chr5_122786682_123125331_338650_1.3_-79.3_4562	4562	+
chrX	102741080	102974030	chrX_102627736_102860686_232951_2_24.8_4558	4558	+
chr3	9773978	10044783	chr3_9748978_10019783_270806_1.7_-63.4_4557	4557	+
chr3	180538384	180737918	chr3_182021078_182220612_199535_2.3_45.2_4550	4550	+
chr15	40512792	40686485	chr15_38300084_38473777_173694_2.6_-88.6_4545	4545	+
chr1	67743867	67896069	chr1_67516455_67668657_152203_3_83.9_4535	4535	+
chr2	10761412	10952892	chr2_10678863_10870343_191481_2.4_17.1_4533	4533	+
chr12	29493138	29547167	chr12_29384405_29438434_54030_8.4_84.6_4532	4532	+
chr2	120974243	121111151	chr2_120690713_120827621_136909_3.3_58.9_4520	4520	+
chrX	149282621	149655983	chrX_149033279_149406641_373363_1.2_-89.6_4520	4520	+
chr17	43003191	43228833	chr17_40358717_40584616_225900_2_0.2_4515	4515	+
chr4	10038428	10117935	chr4_9647526_9727033_79508_5.7_78.7_4514	4514	+
chr14	96553253	96731115	chr14_95623006_95800868_177863_2.5_25.2_4509	4509	+
chr5	75841207	76030918	chr5_75876963_76066674_189712_2.4_48.6_4508	4508	+
chr15	79052220	79312082	chr15_76839275_77099137_259863_1.7_34.7_4505	4505	+
chrY	7172003	7248523	chrY_7232003_7308523_76521_5.9_97_4500	4500	+
chr11	66888604	67199053	chr11_66645180_66955629_310450_1.4_-2.5_4496	4496	+
chr6	74001687	74229926	chr6_74058408_74286647_228240_2_-89.2_4494	4494	+
chr16	83704395	84087673	chr16_82261896_82645174_383279_1.2_-86_4493	4493	+
chr2	157352490	157473319	chr2_157060736_157181565_120830_3.7_89.5_4492	4492	+
chr1	31761999	32128091	chr1_31534586_31900678_366093_1.2_-78.5_4489	4489	+
chr10	112631399	112773277	chr10_112621389_112763267_141879_3.2_38.3_4488	4488	+
chr3	99417759	99591668	chr3_100900449_101074358_173910_2.6_71.9_4488	4488	+
chr10	111860348	112058534	chr10_111850338_112048524_198187_2.3_56.1_4487	4487	+
chr17	20331831	20642798	chr17_20272423_20583390_310968_1.4_-73.5_4482	4482	+
chr4	174244259	174555564	chr4_174480834_174792139_311306_1.4_35.7_4482	4482	+
chr12	121634863	122079583	chr12_120119246_120563966_444721_1_-74.3_4481	4481	+
chrX	48682507	49090677	chrX_48567451_48977621_410171_1.1_-67.9_4479	4479	+
chr6	71874854	72130459	chr6_71931575_72187180_255606_1.7_52.7_4469	4469	+
chr1	150122500	150280875	chr1_148389124_148547499_158376_2.8_-68_4468	4468	+
chr6	150004988	150299633	chr6_150046681_150341326_294646_1.5_-35.9_4468	4468	+
chr6	114178378	114274556	chr6_114285071_114381249_96179_4.6_62.5_4467	4467	+
chr21	44961151	45285491	chr21_43785579_44109919_324341_1.4_16.5_4465	4465	+
chr15	74919551	75320139	chr15_72706604_73107192_400589_1.1_-89.2_4461	4461	+
chr18	8635530	8983643	chr18_8625530_8973643_348114_1.3_-63.2_4459	4459	+
chr6	155064894	155214660	chr6_155106586_155256352_149767_3_72.5_4458	4458	+
chr11	43740184	43920704	chr11_43696760_43877280_180521_2.5_53.8_4450	4450	+
chr8	103265962	103424567	chr8_103335138_103493743_158606_2.8_63.1_4442	4442	+
chr10	43650642	43902810	chr10_42970648_43222816_252169_1.8_-31.8_4423	4423	+
chr12	32260190	32507709	chr12_32151457_32398976_247520_1.8_19.4_4419	4419	+
chr8	42012115	42330135	chr8_42131272_42449292_318021_1.4_-27.4_4412	4412	+
chr3	138016274	138124198	chr3_139498964_139606888_107925_4.1_83.1_4409	4409	+
chr12	13174220	13371672	chr12_13065487_13262939_197453_2.2_-44.5_4408	4408	+
chr1	23394972	23648287	chr1_23267559_23520874_253316_1.7_-86.8_4407	4407	+
chr11	58360967	58388367	chr11_58117543_58144943_27401_16.1_96.9_4400	4400	+
chr19	1074628	1273283	chr19_1025628_1224283_198656_2.2_-84.9_4400	4400	+
chr4	24472912	24585949	chr4_24082010_24195047_113038_3.9_78.6_4394	4394	+
chr4	103649814	103818902	chr4_103868858_104038351_169494_2.6_44.5_4392	4392	+
chr14	70180349	70352962	chr14_69250102_69422715_172614_2.5_58.8_4386	4386	+
chr19	12618837	12812193	chr19_12479837_12673193_193357_2.3_-81.8_4385	4385	+
chr6	66011368	66016309	chr6_66068089_66073030_4942_88.7_99.7_4383	4383	+
chr5	67455018	67597166	chr5_67490774_67632922_142149_3.1_84.9_4379	4379	+
chr5	43122008	43353150	chr5_43157765_43388907_231143_1.9_33_4378	4378	+
chr10	60475379	60590609	chr10_60145385_60260615_115231_3.8_77.9_4377	4377	+
chr1	212141223	212459468	chr1_210207846_210526091_318246_1.4_-77.3_4374	4374	+
chrX	66943876	66949977	chrX_66860601_66866702_6102_71.7_99_4374	4374	+
chr15	45754107	45981473	chr15_43541399_43768765_227367_1.9_21.1_4366	4366	+
chr4	108816569	109021778	chr4_109036018_109241227_205210_2.1_4.5_4363	4363	+
chr9	94794465	95077843	chr9_93834286_94117664_283379_1.5_-74_4360	4360	+
chr8	97243182	97506299	chr8_97312358_97575475_263118_1.7_39.1_4359	4359	+
chr1	147579392	147710577	chr1_146046016_146177201_131186_3.3_81.4_4357	4357	+
chr3	72933539	73116296	chr3_73016229_73198986_182758_2.4_22.4_4354	4354	+
chr2	206813829	207027711	chr2_206522074_206735956_213883_2_-47.9_4352	4352	+
chr7	74601135	74711017	chr7_74239071_74348953_109883_4_15.7_4343	4343	+
chr3	62109363	62319264	chr3_62084403_62294304_209902_2.1_48_4339	4339	+
chr2	54014188	54159328	chr2_53867692_54012832_145141_3_47.8_4336	4336	+
chr10	91295362	91534303	chr10_91285342_91524283_238942_1.8_48.1_4334	4334	+
chr10	104402233	104641156	chr10_104392223_104631146_238924_1.8_-33.4_4333	4333	+
chr8	27455870	27722665	chr8_27511787_27778584_266798_1.6_17.4_4333	4333	+
chr6	127603207	127684399	chr6_127644900_127726092_81193_5.3_75.1_4332	4332	+
chr14	50044155	50252026	chr14_49113905_49321776_207872_2.1_44.6_4330	4330	+
chr7	30538350	30818481	chr7_30504875_30785006_280132_1.5_58.2_4329	4329	+
chr3	145736806	145839147	chr3_147219496_147321837_102342_4.2_84.4_4317	4317	+
chr18	13613307	13761660	chr18_13603307_13751660_148354_2.9_69.7_4314	4314	+
chr15	36901558	37101768	chr15_34688850_34889060_200211_2.2_-87.9_4306	4306	+
chr22	29622446	29750818	chr22_27952446_28080818_128373_3.4_92.4_4305	4305	+
chr1	46932489	47184183	chr1_46705076_46956770_251695_1.7_14.5_4294	4294	+
chrX	150464277	150577788	chrX_150214935_150328446_113512_3.8_65.8_4294	4294	+
chr6	132101984	132271695	chr6_132143677_132313388_169712_2.5_65.7_4291	4291	+
chr17	80800206	81054468	chr17_78393495_78647889_254395_1.7_-61.4_4290	4290	+
chr2	233498345	233723025	chr2_233206589_233431269_224681_1.9_-51.7_4290	4290	+
chr3	75263589	75592095	chr3_75346279_75674785_328507_1.3_-32.7_4286	4286	+
chr19	4794632	5020104	chr19_4745632_4971104_225473_1.9_25.6_4284	4284	+
chr2	37325550	37513551	chr2_37179054_37367055_188002_2.3_61.5_4282	4282	+
chr5	172652832	172753095	chr5_172585438_172685701_100264_4.3_82.2_4280	4280	+
chr11	93911497	93922196	chr11_93551145_93561844_10700_40_99.3_4279	4279	+
chr9	72832118	72969026	chr9_72021938_72158846_136909_3.1_60.4_4272	4272	+
chr1	12304245	12414335	chr1_12226832_12336922_110091_3.9_6.5_4270	4270	+
chr3	57516055	57612724	chr3_57491095_57587764_96670_4.4_79_4269	4269	+
chr5	136311071	136428466	chr5_136338970_136456365_117396_3.6_45.7_4268	4268	+
chr13	31710905	31835273	chr13_30608905_30733273_124369_3.4_66.2_4266	4266	+
chr16	66968091	67243776	chr16_65525592_65801277_275686_1.5_44.2_4265	4265	+
chr22	24915510	25086798	chr22_23245510_23416798_171289_2.5_23.6_4260	4260	+
chrX	103317179	103438861	chrX_103203835_103325517_121683_3.5_68.3_4257	4257	+
chr22	46469150	46765535	chr22_44847814_45144199_296386_1.4_43.6_4256	4256	+
chr5	78806126	78982174	chr5_78841882_79017930_176049_2.4_41.6_4256	4256	+
chr14	45468571	45711822	chr14_44538321_44781572_243252_1.7_-30.2_4255	4255	+
chr11	64466314	64645934	chr11_64222890_64402510_179621_2.4_55.4_4254	4254	+
chr11	73850672	74193799	chr11_73528320_73871447_343128_1.2_3.7_4251	4251	+
chr15	73793753	74121629	chr15_71580806_71908682_327877_1.3_-82.7_4250	4250	+
chr4	72338442	72437299	chr4_72557306_72656163_98858_4.3_63.4_4249	4249	+
chr15	83658613	83876430	chr15_81449617_81667434_217818_2_-39.9_4248	4248	+
chr9	130206607	130477399	chr9_129246428_129517220_270793_1.6_-31.3_4244	4244	+
chr12	106409929	106696429	chr12_104934059_105220559_286501_1.5_27.3_4237	4237	+
chr12	12225270	12402707	chr12_12116537_12293974_177438_2.4_68.7_4235	4235	+
chr5	41853434	41921515	chr5_41889191_41957272_68082_6.2_75.1_4230	4230	+
chrX	54470538	54774480	chrX_54487263_54791205_303943_1.4_-13_4227	4227	+
chr22	16170906	16416543	chr22_14550906_14796543_245638_1.7_-51.1_4226	4226	+
chr1	173702787	173921287	chr1_171969410_172187910_218501_1.9_66.5_4223	4223	+
chr4	39310307	39523187	chr4_38986702_39199582_212881_2_63.5_4222	4222	+
chr3	184936381	185362744	chr3_186419075_186845438_426364_1_-85_4220	4220	+
chr20	34130602	34328386	chr20_33594016_33791800_197785_2.1_33.9_4210	4210	+
chr19	17188392	17502150	chr19_17049392_17363150_313759_1.3_37.8_4204	4204	+
chrX	39548042	40013068	chrX_39432986_39898012_465027_0.9_-13.6_4203	4203	+
chr11	111414596	111614342	chr11_110919806_111119552_199747_2.1_-20.7_4201	4201	+
chr22	24567652	24815902	chr22_22897652_23145902_248251_1.7_25.7_4200	4200	+
chr20	37121637	37206936	chr20_36555051_36640350_85300_4.9_90_4199	4199	+
chr13	50502021	50747628	chr13_49400022_49645629_245608_1.7_45.9_4189	4189	+
chr7	80371874	80548298	chr7_80209810_80386234_176425_2.4_60.8_4188	4188	+
chr2	86253423	86439964	chr2_86106934_86293475_186542_2.2_22.4_4182	4182	+
chr15	44085775	44160146	chr15_41873067_41947438_74372_5.6_-35.1_4181	4181	+
chr7	127229988	127484486	chr7_127017224_127271722_254499_1.6_8.2_4178	4178	+
chr10	194091	393624	chr10_184091_383624_199534_2.1_23.6_4177	4177	+
chr10	103506536	103649430	chr10_103496526_103639420_142895_2.9_75.2_4175	4175	+
chr12	418927	621527	chr12_289188_491788_202601_2.1_70.2_4170	4170	+
chr20	35677710	35945642	chr20_35111124_35379056_267933_1.6_-39.7_4170	4170	+
chr11	86518614	86663619	chr11_86196262_86341267_145006_2.9_-5.6_4162	4162	+
chr15	74535166	74905056	chr15_72322219_72692109_369891_1.1_-83.7_4160	4160	+
chr19	54271314	54535022	chr19_58963126_59226834_263709_1.6_25.8_4145	4145	+
chr19	46914841	47114005	chr19_51606681_51805845_199165_2.1_-72.7_4141	4141	+
chr10	54073997	54149213	chr10_53744003_53819219_75217_5.5_95.2_4140	4140	+
chr2	68274267	68544540	chr2_68127771_68398044_270274_1.5_64.3_4138	4138	+
chr15	65982756	66183644	chr15_63769810_63970698_200889_2.1_35.6_4133	4133	+
chr15	64310101	64656849	chr15_62097154_62443902_346749_1.2_-99_4130	4130	+
chr9	75768219	75785289	chr9_74958039_74975109_17071_24.2_97.3_4129	4129	+
chr8	17794644	17872313	chr8_17838924_17916593_77670_5.3_92.8_4128	4128	+
chr11	1480409	2039937	chr11_1436985_1996513_559529_0.7_-53.5_4122	4122	+
chr2	31457442	31607415	chr2_31310946_31460919_149974_2.7_77.3_4117	4117	+
chr16	11100481	11542094	chr16_11007982_11449595_441614_0.9_-36.1_4114	4114	+
chr20	1895718	2020000	chr20_1843718_1968000_124283_3.3_57.7_4114	4114	+
chrX	80184925	80457717	chrX_80071581_80344373_272793_1.5_-3.8_4104	4104	+
chr17	59885252	60217810	chr17_57240034_57572592_332559_1.2_-73.2_4096	4096	+
chr17	34805428	35045222	chr17_31879541_32119335_239795_1.7_-32.8_4094	4094	+
chr15	45233773	45508471	chr15_43021065_43295763_274699_1.5_19.6_4087	4087	+
chr13	20567195	20753448	chr13_19465195_19651448_186254_2.2_73.5_4082	4082	+
chr8	89046768	89180267	chr8_89115884_89249383_133500_3.1_82.3_4076	4076	+
chr20	5869547	6196307	chr20_5817547_6144307_326761_1.2_76.7_4058	4058	+
chr3	51423540	51620216	chr3_51398580_51595256_196677_2.1_24_4057	4057	+
chr9	5311460	5535059	chr9_5301460_5525059_223600_1.8_-54.8_4056	4056	+
chr19	45375051	45648955	chr19_50066891_50340795_273905_1.5_52.3_4055	4055	+
chr7	27689014	27980262	chr7_27655539_27946787_291249_1.4_36.2_4055	4055	+
chr7	127556236	127732750	chr7_127343472_127519986_176515_2.3_0.3_4055	4055	+
chr1	87510456	87574584	chr1_87283044_87347172_64129_6.3_79.3_4051	4051	+
chr18	72909402	73089860	chr18_71038390_71218848_180459_2.2_65.2_4051	4051	+
chr6	7881729	8080406	chr6_7826728_8025405_198678_2_-76.6_4049	4049	+
chr19	36546051	36728909	chr19_41237891_41420749_182859_2.2_42.9_4032	4032	+
chr9	106763399	106903161	chr9_105803220_105942982_139763_2.9_91.2_4029	4029	+
chr8	59337013	59512048	chr8_59499567_59674602_175036_2.3_88_4027	4027	+
chr10	47640037	47769908	chr10_47110043_47239914_129872_3.1_80.8_4020	4020	+
chr6	27059825	27179715	chr6_27167804_27287694_119891_3.3_77.7_4013	4013	+
chr19	30412048	30584376	chr19_35103888_35276216_172329_2.3_81.2_3996	3996	+
chr5	75337698	75577106	chr5_75373454_75612862_239409_1.7_-3.5_3993	3993	+
chr18	11623202	12028986	chr18_11613202_12018986_405785_1_-68.7_3990	3990	+
chr18	55267859	55399141	chr18_53418857_53550139_131283_3_52.9_3990	3990	+
chr19	1299889	1487182	chr19_1250889_1438182_187294_2.1_-53_3988	3988	+
chr17	3461068	3749736	chr17_3407818_3696485_288668_1.4_26.1_3985	3985	+
chr5	156186651	156279144	chr5_156119229_156211722_92494_4.3_85.3_3982	3982	+
chr8	12282841	12486666	chr8_12327212_12531037_203826_2_-51.1_3979	3979	+
chr12	14531337	14654326	chr12_14422604_14545593_122990_3.2_61.1_3976	3976	+
chr11	46304106	46450871	chr11_46260682_46407447_146766_2.7_66_3975	3975	+
chr12	48214239	48563459	chr12_46500506_46849726_349221_1.1_-14.4_3970	3970	+
chr1	104112096	104318919	chr1_103913619_104120442_206824_1.9_40_3964	3964	+
chr11	82516350	82644931	chr11_82193998_82322579_128582_3.1_41.2_3959	3959	+
chr20	48561822	48808579	chr20_47995229_48241986_246758_1.6_-6.1_3952	3952	+
chr5	72705896	72873902	chr5_72741652_72909658_168007_2.4_69.8_3952	3952	+
chr1	245605932	245927482	chr1_243672555_243994105_321551_1.2_-35.3_3951	3951	+
chr2	239140455	239359921	chr2_238805194_239024660_219467_1.8_-42.7_3951	3951	+
chr7	84505874	84659364	chr7_84343810_84497300_153491_2.6_81.1_3947	3947	+
chr6	24571792	24786306	chr6_24679771_24894285_214515_1.8_-7_3947	3947	+
chr12	52417114	52650995	chr12_50703381_50937262_233882_1.7_-66.2_3945	3945	+
chr2	24888594	25045623	chr2_24742098_24899127_157030_2.5_54.6_3942	3942	+
chr6	90430872	90578834	chr6_90487593_90635555_147963_2.7_56.9_3932	3932	+
chr5	17218879	17354595	chr5_17271879_17407595_135717_2.9_82_3922	3922	+
chr16	19513292	19659269	chr16_19420793_19566770_145978_2.7_57.9_3915	3915	+
chr4	68411261	68616792	chr4_68093856_68299387_205532_1.9_-40.3_3910	3910	+
chr20	43954525	44054504	chr20_43387939_43487918_99980_3.9_78.3_3905	3905	+
chr7	97821658	98108085	chr7_97659594_97946021_286428_1.4_-23_3904	3904	+
chr3	185393036	185709957	chr3_186875730_187192651_316922_1.2_-70.3_3900	3900	+
chr15	71997536	72191235	chr15_69784590_69978289_193700_2_54.7_3893	3893	+
chr5	33441056	33503148	chr5_33476813_33538905_62093_6.3_94.3_3893	3893	+
chr1	241995218	242080112	chr1_240061841_240146735_84895_4.6_82.5_3883	3883	+
chr2	169549126	169729396	chr2_169257372_169437642_180271_2.2_79.7_3878	3878	+
chr21	35987284	36260881	chr21_34909154_35182751_273598_1.4_6.1_3872	3872	+
chr12	19427473	19671777	chr12_19318740_19563044_244305_1.6_38_3871	3871	+
chr9	97049212	97222991	chr9_96089033_96262812_173780_2.2_37.8_3864	3864	+
chr14	30982313	31290970	chr14_30052064_30360721_308658_1.3_-2.9_3861	3861	+
chr11	71724758	71991426	chr11_71402406_71669074_266669_1.4_-84.4_3859	3859	+
chr1	36144439	36390281	chr1_35917026_36162868_245843_1.6_-60.6_3856	3856	+
chr10	856949	1093533	chr10_846949_1083533_236585_1.6_24.4_3854	3854	+
chr19	35648178	36066747	chr19_40340018_40758587_418570_0.9_-75.3_3850	3850	+
chr1	92495362	92789392	chr1_92267950_92561980_294031_1.3_-90.5_3849	3849	+
chr1	37876440	38174209	chr1_37649027_37946796_297770_1.3_0.4_3849	3849	+
chr15	99797737	99825915	chr15_97615260_97643438_28179_13.7_93.8_3847	3847	+
chr1	230903423	231175903	chr1_228970046_229242526_272481_1.4_-36.2_3845	3845	+
chr17	66511456	66528908	chr17_64023051_64040503_17453_22_97.4_3839	3839	+
chr2	102781104	102796098	chr2_102147536_102162530_14995_25.6_98.3_3837	3837	+
chr7	16713971	16824085	chr7_16680496_16790610_110115_3.5_65.4_3829	3829	+
chr1	165551129	165879967	chr1_163817753_164146591_328839_1.2_-27.1_3828	3828	+
chr11	110007852	110231966	chr11_109513062_109737176_224115_1.7_24.3_3816	3816	+
chr5	40681688	40834825	chr5_40717445_40870582_153138_2.5_88.5_3815	3815	+
chr2	15537499	15771112	chr2_15454950_15688563_233614_1.6_-46.6_3813	3813	+
chr5	77711337	78004865	chr5_77747093_78040621_293529_1.3_-45.7_3810	3810	+
chr12	116389200	116561411	chr12_114873583_115045794_172212_2.2_37.2_3809	3809	+
chrX	117883516	117928473	chrX_117767544_117812501_44958_8.4_93.3_3792	3792	+
chr2	227586883	227767565	chr2_227295127_227475809_180683_2.1_28.2_3792	3792	+
chr7	104308110	104381669	chr7_104095346_104168905_73560_5.2_82.4_3792	3792	+
chr14	50360387	50517544	chr14_49430137_49587294_157158_2.4_-61.8_3788	3788	+
chr12	22778068	22841642	chr12_22669335_22732909_63575_6_83.8_3787	3787	+
chr5	25909373	25913159	chr5_25945130_25948916_3787_100_100_3787	3787	+
chr9	123942085	124111606	chr9_122981906_123151427_169522_2.2_54.3_3782	3782	+
chr1	65298980	65450920	chr1_65071568_65223508_151941_2.5_47.1_3781	3781	+
chr13	50234848	50366627	chr13_49132849_49264628_131780_2.9_72.4_3768	3768	+
chr1	44368354	44727489	chr1_44140941_44500076_359136_1_8.5_3761	3761	+
chr2	179170761	179369272	chr2_178879007_179077518_198512_1.9_49.7_3756	3756	+
chr1	117504016	117681255	chr1_117305539_117482778_177240_2.1_48.8_3751	3751	+
chr16	3625675	4056013	chr16_3565676_3996014_430339_0.9_-46.9_3746	3746	+
chr2	208394122	208618811	chr2_208102367_208327056_224690_1.7_70.1_3744	3744	+
chr1	166716551	166823562	chr1_164983175_165090186_107012_3.5_72.2_3743	3743	+
chr8	134338308	134488795	chr8_134407490_134557977_150488_2.5_81.4_3742	3742	+
chr2	66662289	66799669	chr2_66515793_66653173_137381_2.7_90.3_3741	3741	+
chr16	85706205	85850037	chr16_84263706_84407538_143833_2.6_-87_3737	3737	+
chr2	10560003	10689073	chr2_10477454_10606524_129071_2.9_39.3_3735	3735	+
chr19	18548046	18870995	chr19_18409046_18731995_322950_1.2_-84.1_3733	3733	+
chr15	43235749	43487353	chr15_41023041_41274645_251605_1.5_-37.5_3729	3729	+
chr9	15361379	15527737	chr9_15351379_15517737_166359_2.2_86.6_3725	3725	+
chr18	21053334	21290230	chr18_19307332_19544228_236897_1.6_62.2_3706	3706	+
chr10	65307501	65394514	chr10_64977507_65064520_87014_4.3_73.3_3706	3706	+
chr2	174773835	174989024	chr2_174482081_174697270_215190_1.7_16.6_3705	3705	+
chr11	3380416	3552913	chr11_3336992_3509489_172498_2.1_-71.3_3704	3704	+
chrX	106871568	106894303	chrX_106758224_106780959_22736_16.3_96_3704	3704	+
chr10	43279703	43479053	chr10_42599709_42799059_199351_1.9_75.1_3703	3703	+
chr16	14294109	14416311	chr16_14201610_14323812_122203_3_84.6_3702	3702	+
chr5	134549109	134773272	chr5_134577008_134801171_224164_1.7_70.9_3700	3700	+
chr21	30259901	30440118	chr21_29181772_29361989_180218_2.1_54.5_3700	3700	+
chr7	93514642	93623645	chr7_93352578_93461581_109004_3.4_74.4_3699	3699	+
chrY	1455312	1611550	chrY_1465312_1621550_156239_2.4_18.7_3696	3696	+
chr13	99992488	100215580	chr13_98790489_99013581_223093_1.7_10.6_3694	3694	+
chr21	46122468	46369605	chr21_44946896_45194033_247138_1.5_-3.1_3689	3689	+
chr12	76740085	76786577	chr12_75264216_75310708_46493_7.9_91.1_3687	3687	+
chr1	84551666	84843351	chr1_84324254_84615939_291686_1.3_21.2_3686	3686	+
chr8	90777551	91049271	chr8_90846688_91118447_271760_1.4_60.1_3686	3686	+
chr1	230313826	230417729	chr1_228380449_228484352_103904_3.5_54.8_3684	3684	+
chr16	1152501	1488270	chr16_1092502_1428271_335770_1.1_-71.6_3673	3673	+
chr10	128993397	129329251	chr10_128883387_129219241_335855_1.1_-31.1_3672	3672	+
chr7	66703730	66760797	chr7_66341165_66398232_57068_6.4_95.1_3670	3670	+
chr4	5659402	5955512	chr4_5710303_6006413_296111_1.2_-51_3664	3664	+
chr19	8386374	8766205	chr19_8292374_8627205_334832_1.1_-26.5_3658	3658	+
chr12	117013654	117468757	chr12_115498037_115953140_455104_0.8_16.6_3656	3656	+
chr2	122416217	122533603	chr2_122132687_122250073_117387_3.1_65.2_3655	3655	+
chr8	9557673	9638702	chr8_9595083_9676112_81030_4.5_74.4_3654	3654	+
chr4	153705007	153934580	chr4_153924457_154154030_229574_1.6_38.2_3653	3653	+
chr11	44100901	44330854	chr11_44057477_44287430_229954_1.6_54.1_3651	3651	+
chr9	110068574	110220596	chr9_109108395_109260417_152023_2.4_49.3_3650	3650	+
chr22	30064259	30166018	chr22_28394259_28496018_101760_3.6_86.9_3649	3649	+
chr5	1603853	1816180	chr5_1656853_1869180_212328_1.7_-82.2_3648	3648	+
chr19	19516399	19739188	chr19_19377399_19600188_222790_1.6_23.6_3642	3642	+
chr1	168867605	169356795	chr1_167134229_167623419_489191_0.7_36.2_3642	3642	+
chr17	64193889	64527412	chr17_61624351_61957874_333524_1.1_-86.6_3642	3642	+
chr9	80793993	81017673	chr9_79983813_80207493_223681_1.6_-0.2_3641	3641	+
chr3	149086887	149260399	chr3_150569577_150743089_173513_2.1_58.4_3636	3636	+
chr9	133404909	133760152	chr9_132394730_132749973_355244_1_-49.3_3633	3633	+
chr2	135107239	135276607	chr2_134823709_134993077_169369_2.1_44_3631	3631	+
chr1	236966806	237145037	chr1_235033429_235211660_178232_2_-11_3630	3630	+
chr4	2437587	2661838	chr4_2407385_2631636_224252_1.6_-60.2_3626	3626	+
chr19	48830042	49173433	chr19_53521854_53865245_343392_1.1_-6_3621	3621	+
chr5	150425418	150648207	chr5_150405611_150628400_222790_1.6_65.7_3620	3620	+
chr2	8679835	8999088	chr2_8597286_8916539_319254_1.1_12.1_3618	3618	+
chr20	21146802	21362668	chr20_21094802_21310668_215867_1.7_1.4_3617	3617	+
chr12	124421234	124599248	chr12_122987187_123165201_178015_2_58.8_3613	3613	+
chr11	76731415	77066929	chr11_76409063_76744577_335515_1.1_-18.5_3613	3613	+
chr15	85177531	85412241	chr15_82978535_83213245_234711_1.5_4.2_3609	3609	+
chr7	2274439	2581066	chr7_2240965_2547592_306628_1.2_-1.4_3608	3608	+
chrX	154348286	154590510	chrX_154001480_154243704_242225_1.5_-32_3602	3602	+
chr7	132719221	133041427	chr7_132369761_132691967_322207_1.1_-40.6_3601	3601	+
chr14	76620922	76801021	chr14_75690675_75870774_180100_2_66.7_3597	3597	+
chr13	107039112	107211805	chr13_105837113_106009806_172694_2.1_10.8_3595	3595	+
chr18	51681253	51907974	chr18_49935251_50161972_226722_1.6_86.3_3593	3593	+
chr7	63204375	63358064	chr7_62841810_62995499_153690_2.3_50.5_3591	3591	+
chr20	17910866	18191356	chr20_17858866_18139356_280491_1.3_-34.4_3579	3579	+
chr8	117707122	117950587	chr8_117776303_118019768_243466_1.5_-48.2_3576	3576	+
chr14	38678533	38682164	chr14_37748284_37751915_3632_98.4_100_3574	3574	+
chr1	91852652	92224802	chr1_91625240_91997390_372151_1_-59.6_3573	3573	+
chr3	122144513	122437630	chr3_123627203_123920320_293118_1.2_-17.1_3572	3572	+
chr7	65705335	66019688	chr7_65342770_65657123_314354_1.1_-75.2_3572	3572	+
chr4	15008917	15151689	chr4_14618015_14760787_142773_2.5_85.7_3567	3567	+
chr6	34555465	34741485	chr6_34663443_34849463_186021_1.9_27.4_3566	3566	+
chrY	21749006	21868294	chrY_20208394_20327682_119289_3_90_3566	3566	+
chr1	158979844	159024839	chr1_157246468_157291463_44996_7.9_87.7_3560	3560	+
chr7	148947555	149189940	chr7_148578488_148820873_242386_1.5_-40.5_3559	3559	+
chr1	227123587	227335276	chr1_225190210_225401899_211690_1.7_55.2_3557	3557	+
chr20	61428441	61593835	chr20_60898886_61064280_165395_2.2_56.6_3557	3557	+
chr21	30594962	30717492	chr21_29516833_29639363_122531_2.9_78.6_3555	3555	+
chr4	141287368	141474497	chr4_141506818_141693947_187130_1.9_27.7_3548	3548	+
chr1	228626832	228823648	chr1_226693455_226890271_196817_1.8_64.8_3543	3543	+
chr1	235272960	235505810	chr1_233339583_233572433_232851_1.5_-1.6_3541	3541	+
chr8	67874322	68208854	chr8_68036876_68371408_334533_1.1_-71.5_3541	3541	+
chr12	68050773	68059399	chr12_66337040_66345666_8627_41_99.1_3537	3537	+
chr4	78804417	79168745	chr4_79023441_79387769_364329_1_-57.4_3535	3535	+
chr6	37843167	38142807	chr6_37951145_38250785_299641_1.2_-78.9_3535	3535	+
chr3	140583305	140812740	chr3_142065995_142295430_229436_1.5_66.2_3532	3532	+
chr1	185014475	185276758	chr1_183281098_183543381_262284_1.3_65.9_3531	3531	+
chr8	82433802	82721669	chr8_82596357_82884224_287868_1.2_50.6_3527	3527	+
chr16	66592127	66785901	chr16_65149628_65343402_193775_1.8_23.9_3525	3525	+
chr1	182304991	182361333	chr1_180571614_180627956_56343_6.3_96.7_3524	3524	+
chr10	98630164	98747809	chr10_98620154_98737799_117646_3_72_3523	3523	+
chr6	43544055	43753863	chr6_43652033_43861841_209809_1.7_-65.9_3523	3523	+
chr16	32662273	32941947	chr16_32569774_32849448_279675_1.3_55.7_3521	3521	+
chrX	40374628	40574074	chrX_40259572_40459018_199447_1.8_36.6_3520	3520	+
chr2	225630194	225761111	chr2_225338438_225469355_130918_2.7_57_3519	3519	+
chr18	18530167	18699714	chr18_16784165_16953712_169548_2.1_56.8_3516	3516	+
chr5	82207925	82353044	chr5_82243681_82388800_145120_2.4_55.8_3514	3514	+
chr5	93903227	94071058	chr5_93928983_94096814_167832_2.1_16.9_3509	3509	+
chr3	127325094	127494527	chr3_128807784_128977217_169434_2.1_69.2_3509	3509	+
chr4	164853945	165229748	chr4_165073395_165449198_375804_0.9_-14.1_3506	3506	+
chr19	55790938	56126628	chr19_60482750_60818440_335691_1_-56.4_3505	3505	+
chr6	108192206	108326818	chr6_108298899_108433511_134613_2.6_73_3504	3504	+
chr10	71060315	71161369	chr10_70730321_70831375_101055_3.5_72.4_3504	3504	+
chr1	45097452	45309873	chr1_44870039_45082460_212422_1.6_50.3_3491	3491	+
chr8	94740972	94969926	chr8_94810148_95039102_228955_1.5_-67.4_3491	3491	+
chr15	21220807	21372742	chr15_19485466_19637401_151936_2.3_9.2_3479	3479	+
chr6	89790461	90039657	chr6_89847180_90096376_249197_1.4_43_3479	3479	+
chr8	12879117	12957495	chr8_12923488_13001866_78379_4.4_85.3_3471	3471	+
chr13	24695107	24880401	chr13_23593107_23778401_185295_1.9_-75_3470	3470	+
chr20	44269112	44700691	chr20_43702526_44134098_431573_0.8_-81.5_3468	3468	+
chr7	100200917	100365065	chr7_100038853_100203001_164149_2.1_34.7_3464	3464	+
chr7	151782502	152299571	chr7_151413435_151930504_517070_0.7_-78.1_3462	3462	+
chr1	9599371	9815425	chr1_9521958_9738012_216055_1.6_59.3_3460	3460	+
chr19	11098331	11277031	chr19_10959331_11138031_178701_1.9_0.8_3455	3455	+
chr17	79476883	79525769	chr17_77091478_77136213_44736_7.7_34.4_3446	3446	+
chrX	133915184	134185538	chrX_133742850_134013204_270355_1.3_-91.4_3441	3441	+
chr15	74140606	74426225	chr15_71927659_72213278_285620_1.2_-79.4_3430	3430	+
chr20	3341549	3563041	chr20_3289549_3511041_221493_1.5_-28.4_3429	3429	+
chr11	57076335	57173847	chr11_56832911_56930423_97513_3.5_83.7_3427	3427	+
chr8	77593677	77896131	chr8_77756232_78058686_302455_1.1_78.8_3422	3422	+
chr3	100295793	100467797	chr3_101778483_101950487_172005_2_31.5_3421	3421	+
chr2	71030252	71303962	chr2_70883760_71157470_273711_1.2_-38.8_3416	3416	+
chr13	28112112	28536526	chr13_27010112_27434526_424415_0.8_-95.1_3415	3415	+
chr6	169596862	169637461	chr6_169338787_169379386_40600_8.4_90.3_3411	3411	+
chr2	30381394	30538633	chr2_30234898_30392137_157240_2.2_65.2_3408	3408	+
chr12	42620850	42835450	chr12_40907117_41121717_214601_1.6_33.8_3405	3405	+
chr5	92865005	93019525	chr5_92890761_93045281_154521_2.2_59.2_3404	3404	+
chr6	52957136	53156761	chr6_53065095_53264720_199626_1.7_-69.4_3403	3403	+
chr17	49059902	49249211	chr17_46414901_46604210_189310_1.8_39.3_3402	3402	+
chr8	122606141	122653318	chr8_122675322_122722499_47178_7.2_91.7_3400	3400	+
chrX	148561341	148687350	chrX_148369246_148495146_125901_2.7_75.4_3399	3399	+
chr1	227504705	227843463	chr1_225571328_225910086_338759_1_-18.5_3398	3398	+
chr6	76343219	76565002	chr6_76399939_76621722_221784_1.5_-44.5_3396	3396	+
chr12	69636064	69666365	chr12_67922331_67952632_30302_11.2_91.4_3395	3395	+
chr18	23596940	23785397	chr18_21850938_22039395_188458_1.8_77_3395	3395	+
chr3	176665299	176769552	chr3_178147993_178252246_104254_3.3_79.3_3393	3393	+
chr18	61442684	61656099	chr18_59593664_59807079_213416_1.6_-7.7_3389	3389	+
chr4	148465285	148888069	chr4_148684735_149107519_422785_0.8_-36.9_3377	3377	+
chr8	124249085	124383268	chr8_124318266_124452449_134184_2.5_63_3376	3376	+
chrX	54835701	55156928	chrX_54852426_55173653_321228_1.1_-63.2_3376	3376	+
chr22	19835349	20255489	chr22_18215349_18635489_420141_0.8_-51.6_3375	3375	+
chr3	69025709	69155241	chr3_69108399_69237931_129533_2.6_77_3375	3375	+
chr1	229433128	229707375	chr1_227499751_227773998_274248_1.2_-19.9_3372	3372	+
chr19	40696719	41096622	chr19_45388559_45788462_399904_0.8_-66.1_3369	3369	+
chr20	60612898	61022217	chr20_60046293_60455612_409320_0.8_-39.3_3368	3368	+
chr18	33606767	33747179	chr18_31860765_32001177_140413_2.4_78.7_3367	3367	+
chr16	81509002	81902380	chr16_80066503_80459881_393379_0.9_-48.4_3366	3366	+
chr10	27349482	27486371	chr10_27389488_27526377_136890_2.5_65.8_3361	3361	+
chr9	74204438	74365277	chr9_73394258_73555097_160840_2.1_80.9_3361	3361	+
chr16	50069344	50261962	chr16_48626845_48819463_192619_1.7_13.2_3347	3347	+
chr22	35660895	35888043	chr22_33990895_34218025_227131_1.5_67.1_3346	3346	+
chr5	74646827	74893935	chr5_74682583_74929691_247109_1.4_61.8_3344	3344	+
chr1	210004129	210194654	chr1_208070752_208261277_190526_1.8_64.4_3340	3340	+
chr10	3111185	3306553	chr10_3101185_3296553_195369_1.7_27.1_3338	3338	+
chr15	65685345	65871819	chr15_63472398_63658872_186475_1.8_-28.4_3335	3335	+
chr2	38458735	38710120	chr2_38312239_38563624_251386_1.3_7.1_3333	3333	+
chr1	94535782	94730965	chr1_94308370_94503553_195184_1.7_-27.1_3331	3331	+
chr10	134958103	135292294	chr10_134808093_135142284_334192_1_-71.8_3331	3331	+
chr6	129370949	129634296	chr6_129412642_129675989_263348_1.3_-21.2_3330	3330	+
chr17	16284377	16395402	chr17_16225102_16336127_111026_3_61.9_3322	3322	+
chr12	72893302	73059269	chr12_71179569_71345536_165968_2_41.4_3317	3317	+
chr8	67340831	67680161	chr8_67503385_67842715_339331_1_22.9_3313	3313	+
chr2	89072185	89111370	chr2_88853300_88892485_39186_8.5_93.6_3312	3312	+
chr6	18222733	18368740	chr6_18330712_18476719_146008_2.3_71.1_3311	3311	+
chr10	44099821	44285915	chr10_43419827_43605921_186095_1.8_9.3_3307	3307	+
chr11	123340019	123601303	chr11_122845229_123106513_261285_1.3_-44_3305	3305	+
chr1	231488815	231717624	chr1_229555438_229784247_228810_1.4_-33.7_3304	3304	+
chr17	47416746	47677095	chr17_44771745_45032094_260350_1.3_5.3_3304	3304	+
chr5	76331341	76587787	chr5_76367097_76623543_256447_1.3_16.7_3302	3302	+
chr1	219714024	219785897	chr1_217780647_217852520_71874_4.6_93.8_3298	3298	+
chr1	207930332	208041934	chr1_205996955_206108557_111603_3_59.7_3297	3297	+
chr1	158424507	158555802	chr1_156691131_156822426_131296_2.5_59.1_3295	3295	+
chr1	178380706	178447745	chr1_176647329_176714368_67040_4.9_91.1_3295	3295	+
chr6	40961850	41341079	chr6_41069828_41449057_379230_0.9_-31.1_3292	3292	+
chr5	21882649	21980851	chr5_21918406_22016608_98203_3.4_85.9_3291	3291	+
chr6	129714154	129963220	chr6_129755847_130004913_249067_1.3_-24.2_3285	3285	+
chr2	176791973	177066133	chr2_176500219_176774379_274161_1.2_9.1_3283	3283	+
chr17	74005464	74262181	chr17_71517059_71773776_256718_1.3_-44.5_3280	3280	+
chr2	241323707	241514062	chr2_240972380_241162735_190356_1.7_59.3_3279	3279	+
chr6	112366027	112683049	chr6_112472720_112789742_317023_1_57.3_3269	3269	+
chr14	99798488	100070894	chr14_98868241_99140647_272407_1.2_-12.6_3267	3267	+
chr13	37419428	37678612	chr13_36317428_36576612_259185_1.3_13.2_3260	3260	+
chr20	4610041	4682316	chr20_4558041_4630316_72276_4.5_68.1_3251	3251	+
chr22	40660698	40822473	chr22_38990644_39152419_161776_2_60.1_3250	3250	+
chr1	64059061	64309552	chr1_63831649_64082140_250492_1.3_61.5_3249	3249	+
chr4	152021522	152097924	chr4_152240972_152317374_76403_4.3_76.2_3249	3249	+
chr4	170541839	170712861	chr4_170778414_170949436_171023_1.9_73.5_3246	3246	+
chr2	222808978	222909494	chr2_222517222_222617738_100517_3.2_58_3244	3244	+
chr16	75587225	75691170	chr16_74144726_74248671_103946_3.1_72.4_3242	3242	+
chr17	11914317	12141190	chr17_11855042_12081915_226874_1.4_85.8_3241	3241	+
chr5	174919008	175107540	chr5_174851614_175040146_188533_1.7_22.8_3240	3240	+
chr1	247206674	247395397	chr1_245273297_245462020_188724_1.7_-39.2_3238	3238	+
chr1	211031673	211035615	chr1_209098296_209102238_3943_82.1_99.6_3236	3236	+
chrX	129478694	129759462	chrX_129306375_129587143_280769_1.2_-19.4_3235	3235	+
chr6	4702578	4979687	chr6_4647577_4924686_277110_1.2_14.7_3233	3233	+
chr12	112204786	112467479	chr12_110689169_110951862_262694_1.2_-15.4_3231	3231	+
chr2	118572231	118589602	chr2_118288701_118306072_17372_18.6_96.1_3227	3227	+
chr6	13521527	13767902	chr6_13629506_13875881_246376_1.3_-28.5_3226	3226	+
chr10	5494220	5549768	chr10_5484220_5539768_55549_5.8_90_3220	3220	+
chr7	17349455	17384202	chr7_17315980_17350727_34748_9.3_92.1_3218	3218	+
chr2	181737474	181928073	chr2_181445719_181636318_190600_1.7_66_3207	3207	+
chr8	71485760	71520598	chr8_71648314_71683152_34839_9.2_95.2_3207	3207	+
chr11	2833144	3153368	chr11_2789720_3109944_320225_1_-69.7_3204	3204	+
chr21	44158527	44424609	chr21_43031596_43297678_266083_1.2_-34.5_3204	3204	+
chr5	37309160	37506581	chr5_37344917_37542338_197422_1.6_-94_3203	3203	+
chr11	77327432	77784251	chr11_77005080_77461899_456820_0.7_-77.4_3200	3200	+
chr1	109045456	109324096	chr1_108846979_109125619_278641_1.1_30.9_3194	3194	+
chr1	100347091	100679404	chr1_100119679_100451992_332314_1_-75.6_3192	3192	+
chr21	45402115	45565453	chr21_44226543_44389881_163339_2_35.2_3192	3192	+
chr20	61752786	62007278	chr20_61223231_61477722_254492_1.3_44.6_3190	3190	+
chr1	245318278	245546608	chr1_243384901_243613231_228331_1.4_-22.1_3189	3189	+
chr12	109886630	109974159	chr12_108371013_108458542_87530_3.6_78_3189	3189	+
chr11	114167013	114320920	chr11_113672223_113826130_153908_2.1_84.9_3172	3172	+
chr1	206833790	206907309	chr1_204900413_204973932_73520_4.3_-58.1_3169	3169	+
chr17	35310161	35591489	chr17_32384274_32665602_281329_1.1_48.6_3168	3168	+
chr2	121492779	121750092	chr2_121209249_121466562_257314_1.2_52.8_3168	3168	+
chr7	77174743	77269363	chr7_77012679_77107299_94621_3.3_74.6_3163	3163	+
chrX	147010103	147134436	chrX_146817795_146942128_124334_2.5_70.9_3163	3163	+
chr7	120739917	121038994	chr7_120527153_120826230_299078_1.1_-58.3_3162	3162	+
chr15	56034907	56285671	chr15_53822199_54072963_250765_1.3_20.7_3157	3157	+
chr20	2448118	2676783	chr20_2396118_2624783_228666_1.4_-93.9_3154	3154	+
chr17	76045544	76356028	chr17_73557139_73867623_310485_1_-40.9_3151	3151	+
chrX	44492777	44732680	chrX_44377721_44617624_239904_1.3_43_3150	3150	+
chr14	68116231	68266660	chr14_67185984_67336413_150430_2.1_-50.8_3148	3148	+
chr4	165841850	166254719	chr4_166061300_166474169_412870_0.8_31.7_3148	3148	+
chr8	141521838	141669666	chr8_141591020_141738848_147829_2.1_62.1_3148	3148	+
chr19	42333664	42419659	chr19_47025504_47111499_85996_3.7_87.6_3146	3146	+
chr12	10578257	10875964	chr12_10469524_10767231_297708_1.1_30.5_3144	3144	+
chr12	122618321	122825727	chr12_121184274_121391680_207407_1.5_-76.1_3136	3136	+
chr2	25942033	26046175	chr2_25795537_25899679_104143_3_75.8_3134	3134	+
chr9	91926067	92087475	chr9_91115887_91277295_161409_1.9_71.3_3134	3134	+
chr5	36143207	36266514	chr5_36178964_36302271_123308_2.5_72.7_3131	3131	+
chr17	42635125	42907500	chr17_39990651_40263026_272376_1.1_-65.8_3129	3129	+
chr3	160942633	161147501	chr3_162425327_162630195_204869_1.5_69.5_3128	3128	+
chr7	63475746	63680652	chr7_63113181_63318087_204907_1.5_-30.2_3124	3124	+
chr17	58511037	58741765	chr17_55865819_56096547_230729_1.3_-47.2_3113	3113	+
chr17	65067653	65373842	chr17_62498115_62804304_306190_1_8.8_3112	3112	+
chr8	144424327	144733044	chr8_144495702_144804187_308486_1_-62.9_3106	3106	+
chr2	153246338	153616829	chr2_152954584_153325075_370492_0.8_-61.4_3104	3104	+
chr12	27001161	27293159	chr12_26892428_27184426_291999_1.1_60.7_3100	3100	+
chr17	78849980	79216126	chr17_76464575_76830721_366147_0.8_-32.7_3095	3095	+
chr6	122733698	122777915	chr6_122775397_122819614_44218_7_93_3091	3091	+
chr6	170024117	170259874	chr6_169766042_170001799_235758_1.3_47.3_3091	3091	+
chr20	18270557	18568980	chr20_18218557_18516980_298424_1_15.8_3088	3088	+
chrX	41524548	41649502	chrX_41409492_41534446_124955_2.5_26_3084	3084	+
chrX	128974468	129200244	chrX_128802149_129027925_225777_1.4_-73.3_3076	3076	+
chr1	200374806	200378720	chr1_198641429_198645343_3915_78.5_99.4_3075	3075	+
chr12	102116902	102317152	chr12_100641033_100841283_200251_1.5_8.5_3064	3064	+
chr3	45714213	45802748	chr3_45689217_45777752_88536_3.5_81.3_3061	3061	+
chr8	66399501	66622178	chr8_66562055_66784732_222678_1.4_13_3060	3060	+
chr11	32112614	32127176	chr11_32069190_32083752_14563_21_98.6_3054	3054	+
chr10	3819393	3826016	chr10_3809393_3816016_6624_46.1_99.5_3051	3051	+
chr15	30297516	30518014	chr15_28084808_28305306_220499_1.4_54.5_3048	3048	+
chr11	71154954	71414150	chr11_70832602_71091798_259197_1.2_-24.2_3035	3035	+
chr19	2993466	3207720	chr19_2944466_3158720_214255_1.4_-75.3_3035	3035	+
chr2	44050249	44293330	chr2_43903753_44146834_243082_1.2_19.5_3028	3028	+
chr7	26961680	27238014	chr7_26928205_27204539_276335_1.1_57.9_3027	3027	+
chr13	27600221	27830818	chr13_26498221_26728818_230598_1.3_2.1_3025	3025	+
chr2	30863192	30866943	chr2_30716696_30720447_3752_80.6_99.7_3025	3025	+
chr9	74968586	74975755	chr9_74158406_74165575_7170_42.1_98.8_3022	3022	+
chr14	95100017	95348073	chr14_94169770_94417826_248057_1.2_-45.8_3020	3020	+
chr11	95951682	96181990	chr11_95591330_95821638_230309_1.3_26_3013	3013	+
chr3	141583932	141763066	chr3_143066622_143245756_179135_1.7_35.6_3010	3010	+
chr1	65851402	66070887	chr1_65623990_65843475_219486_1.4_-78.6_3002	3002	+
chr10	101421202	101639789	chr10_101411192_101629779_218588_1.4_-18.1_2991	2991	+
chr9	86190347	86322631	chr9_85380167_85512451_132285_2.3_79.7_2991	2991	+
chr8	54879297	55060239	chr8_55041850_55222792_180943_1.7_62.3_2990	2990	+
chr12	76993809	77246863	chr12_75517940_75770994_253055_1.2_16.8_2987	2987	+
chr19	56180729	56363038	chr19_60872541_61054850_182310_1.6_-45.2_2978	2978	+
chr6	82880428	83119249	chr6_82937147_83175968_238822_1.2_72_2975	2975	+
chr7	157477351	157680734	chr7_157170112_157373495_203384_1.5_10.3_2969	2969	+
chr5	68710121	68890449	chr5_68745877_68926205_180329_1.6_-76_2968	2968	+
chrX	2547699	2659340	chrX_2557699_2669340_111642_2.7_90.7_2968	2968	+
chr1	97144447	97279946	chr1_96917035_97052534_135500_2.2_84.8_2956	2956	+
chr2	158114570	158236177	chr2_157822816_157944423_121608_2.4_79.9_2956	2956	+
chr11	128329231	128392037	chr11_127834441_127897247_62807_4.7_95.9_2954	2954	+
chr10	92982430	93042951	chr10_92972410_93032931_60522_4.9_90.7_2952	2952	+
chr13	47011196	47358497	chr13_45909197_46256498_347302_0.8_64.6_2952	2952	+
chrY	10029450	10037968	chrY_10639450_10647968_8519_34.7_98.6_2952	2952	+
chr1	116184532	116400501	chr1_115986055_116202024_215970_1.4_64.2_2949	2949	+
chr1	68511791	68708760	chr1_68284379_68481348_196970_1.5_73_2948	2948	+
chr16	47538700	47733668	chr16_46096201_46291169_194969_1.5_70.3_2946	2946	+
chr2	127278004	127472834	chr2_126994474_127189304_194831_1.5_31_2946	2946	+
chr15	53076706	53230747	chr15_50863998_51018039_154042_1.9_27.8_2945	2945	+
chr17	71195947	71307494	chr17_68707542_68819089_111548_2.6_75.9_2945	2945	+
chr7	114595266	114658500	chr7_114382502_114445736_63235_4.7_87.8_2945	2945	+
chr21	16334701	16437452	chr21_15256572_15359323_102752_2.9_91.4_2944	2944	+
chr7	90710994	90990149	chr7_90548930_90828085_279156_1.1_69_2939	2939	+
chr9	138656591	138870529	chr9_137796412_138010350_213939_1.4_50.8_2939	2939	+
chr9	116021032	116170596	chr9_115060853_115210417_149565_2_75.5_2936	2936	+
chr7	32511415	32626673	chr7_32477940_32593198_115259_2.5_79.6_2935	2935	+
chr7	42760931	42977222	chr7_42727456_42943747_216292_1.4_-26.2_2930	2930	+
chr14	61246659	61536212	chr14_60316412_60605965_289554_1_-59.8_2928	2928	+
chr4	37806964	38046063	chr4_37483359_37722458_239100_1.2_-0.6_2927	2927	+
chr4	3914189	4228862	chr4_3965109_4279763_314655_0.9_-93.3_2925	2925	+
chr11	131836200	131941398	chr11_131341410_131446608_105199_2.8_74.1_2924	2924	+
chr12	34176799	34372822	chr12_34068066_34264089_196024_1.5_31.6_2924	2924	+
chr2	75719987	75897539	chr2_75573495_75751047_177553_1.6_63.1_2919	2919	+
chr6	83877338	84103272	chr6_83934057_84159991_225935_1.3_77.3_2917	2917	+
chr4	190228367	190419891	chr4_190465361_190656885_191525_1.5_-60.5_2915	2915	+
chr1	243552084	243716303	chr1_241618707_241782926_164220_1.8_65.8_2913	2913	+
chr9	34126486	34320125	chr9_34116486_34310125_193640_1.5_51.5_2910	2910	+
chr19	60811	302682	chr19_11811_253682_241872_1.2_-97.2_2903	2903	+
chr5	158584535	158758651	chr5_158517113_158691229_174117_1.7_49.5_2903	2903	+
chr20	59793280	60022196	chr20_59226675_59455591_228917_1.3_20.8_2902	2902	+
chr19	15224836	15722963	chr19_15085836_15583963_498128_0.6_-33.4_2900	2900	+
chr14	74179518	74470480	chr14_73249271_73540233_290963_1_26.3_2898	2898	+
chr19	17679206	17837148	chr19_17540206_17698148_157943_1.8_55.4_2878	2878	+
chr18	32720709	32917551	chr18_30974707_31171549_196843_1.5_-81.3_2875	2875	+
chr18	77722438	77897931	chr18_75823426_75998922_175497_1.6_63.5_2871	2871	+
chrX	34645672	34648655	chrX_34555593_34558576_2984_96.1_100_2867	2867	+
chr12	31907597	32137844	chr12_31798864_32029111_230248_1.2_13.4_2865	2865	+
chr11	68663869	68883228	chr11_68420445_68639804_219360_1.3_25.1_2864	2864	+
chr2	219434898	219617809	chr2_219143142_219326053_182912_1.6_14.2_2864	2864	+
chr8	100014442	100381415	chr8_100083618_100450591_366974_0.8_-87.9_2859	2859	+
chr18	515234	724256	chr18_505234_714256_209023_1.4_45.6_2857	2857	+
chr3	37902741	38025672	chr3_37877745_38000676_122932_2.3_65.7_2856	2856	+
chr15	20222102	20366172	chr15_18482116_18626186_144071_2_35.3_2849	2849	+
chrX	104585735	104672105	chrX_104472391_104558761_86371_3.3_76.5_2849	2849	+
chr15	78109878	78193901	chr15_75896933_75980956_84024_3.4_72.7_2848	2848	+
chr2	139036074	139146646	chr2_138752544_138863116_110573_2.6_59.7_2848	2848	+
chr12	20602697	20707193	chr12_20493964_20598460_104497_2.7_89.9_2847	2847	+
chr1	121115814	121138410	chr1_120817337_120839933_22597_12.6_97.2_2846	2846	+
chr17	21163116	21218240	chr17_21103709_21158833_55125_5.2_58.6_2843	2843	+
chr16	27144465	27476853	chr16_27051966_27384354_332389_0.9_-72.1_2839	2839	+
chr2	40583670	40657522	chr2_40437174_40511026_73853_3.8_65.9_2837	2837	+
chr1	161654585	161933510	chr1_159921209_160200134_278926_1_4.9_2834	2834	+
chr3	63937950	64008222	chr3_63912990_63983262_70273_4_85.2_2831	2831	+
chr6	125312219	125407621	chr6_125353918_125449320_95403_3_77.9_2822	2822	+
chr13	26787661	26978398	chr13_25685661_25876398_190738_1.5_34.9_2821	2821	+
chr6	109648912	109697358	chr6_109755605_109804051_48447_5.8_81.5_2819	2819	+
chr10	104837708	105006767	chr10_104827698_104996757_169060_1.7_42.5_2814	2814	+
chrX	135579757	135594220	chrX_135407423_135421886_14464_19.5_97.6_2814	2814	+
chr1	31342698	31581427	chr1_31115285_31354014_238730_1.2_-1_2812	2812	+
chr7	37414926	38351127	chr7_37381451_38317652_936202_0.3_22_2812	2812	+
chr1	115773616	115878286	chr1_115575139_115679809_104671_2.7_81.8_2810	2810	+
chr8	100396396	100654650	chr8_100465572_100723826_258255_1.1_-86.6_2809	2809	+
chr9	4922890	5097707	chr9_4912890_5087707_174818_1.6_37.9_2806	2806	+
chr9	14920851	15056152	chr9_14910851_15046152_135302_2.1_73.8_2806	2806	+
chr1	246682660	246930763	chr1_244749283_244997386_248104_1.1_-49.4_2805	2805	+
chr5	118814469	119016847	chr5_118842368_119044746_202379_1.4_63.3_2803	2803	+
chr13	41894728	41959404	chr13_40792728_40857404_64677_4.3_81.7_2791	2791	+
chr21	40499476	40832355	chr21_39421346_39754225_332880_0.8_32.2_2787	2787	+
chr12	115108080	115121647	chr12_113592463_113606030_13568_20.5_97.6_2785	2785	+
chr3	25638050	25796778	chr3_25613054_25771782_158729_1.8_64.7_2784	2784	+
chr15	59845034	60164930	chr15_57632326_57952222_319897_0.9_16.8_2780	2780	+
chr1	215259729	215550544	chr1_213326352_213617167_290816_1_38.4_2778	2778	+
chr5	173315846	173495957	chr5_173248452_173428563_180112_1.5_67.4_2774	2774	+
chr5	53814826	53841599	chr5_53850583_53877356_26774_10.4_92.6_2773	2773	+
chr12	14923673	14952776	chr12_14814940_14844043_29104_9.5_95.6_2772	2772	+
chr3	138362148	138553916	chr3_139844838_140036606_191769_1.4_-81.4_2765	2765	+
chr18	66341029	66344469	chr18_64492009_64495449_3441_80.2_99.6_2761	2761	+
chr11	113607205	113670124	chr11_113112415_113175334_62920_4.4_89.1_2758	2758	+
chr17	19861319	20109221	chr17_19801911_20049813_247903_1.1_15.8_2758	2758	+
chr8	131060238	131267063	chr8_131129420_131336245_206826_1.3_-1.7_2752	2752	+
chr2	91824688	92047844	chr2_91188415_91411571_223157_1.2_38.5_2748	2748	+
chr19	4278746	4621718	chr19_4229746_4572718_342973_0.8_-73.9_2743	2743	+
chr5	169289274	169568814	chr5_169221852_169501392_279541_1_-59.5_2741	2741	+
chr13	19690539	19982139	chr13_18588539_18880139_291601_0.9_0.9_2735	2735	+
chr7	2657001	2793665	chr7_2623527_2760191_136665_2_43.7_2734	2734	+
chr9	79013666	79186937	chr9_78203486_78376757_173272_1.6_64.3_2734	2734	+
chr8	133816764	133859235	chr8_133885946_133928417_42472_6.4_87.7_2734	2734	+
chr4	41563079	41701490	chr4_41257836_41396247_138412_2_72.8_2730	2730	+
chr2	40327337	40366918	chr2_40180841_40220422_39582_6.9_90.1_2729	2729	+
chr1	94138665	94362392	chr1_93911253_94134980_223728_1.2_-31.4_2726	2726	+
chr10	124051150	124274411	chr10_124041140_124264401_223262_1.2_54_2723	2723	+
chr16	32096244	32290124	chr16_32003745_32197625_193881_1.4_63.7_2723	2723	+
chr10	101715332	101874638	chr10_101705322_101864628_159307_1.7_-57.1_2722	2722	+
chr5	173940256	174060324	chr5_173872862_173992930_120069_2.3_33.8_2721	2721	+
chr9	21818027	22012376	chr9_21808027_22002376_194350_1.4_-39.6_2720	2720	+
chr7	129264067	129479229	chr7_129051303_129266465_215163_1.3_-88.3_2714	2714	+
chrX	12838805	12995430	chrX_12748726_12905351_156626_1.7_79.5_2714	2714	+
chr8	26149156	26228404	chr8_26205073_26284321_79249_3.4_24.3_2713	2713	+
chr9	37034297	37210724	chr9_37024297_37200724_176428_1.5_73_2712	2712	+
chr1	84955916	85193258	chr1_84728504_84965846_237343_1.1_12.7_2711	2711	+
chr8	87423830	87573273	chr8_87492946_87642389_149444_1.8_56.6_2709	2709	+
chr3	129721996	129918832	chr3_131204686_131401522_196837_1.4_88.5_2707	2707	+
chr21	46796005	46962703	chr21_45620433_45787131_166699_1.6_75.6_2706	2706	+
chr5	176238333	176370559	chr5_176170939_176303165_132227_2_-27.7_2706	2706	+
chr2	38812747	39081394	chr2_38666251_38934898_268648_1_30.2_2704	2704	+
chr3	126384927	126754407	chr3_127867617_128237097_369481_0.7_36.7_2704	2704	+
chr17	73702393	73947034	chr17_71213988_71458629_244642_1.1_-38.8_2702	2702	+
chr7	27496044	27586804	chr7_27462569_27553329_90761_3_42.4_2702	2702	+
chr22	20781714	20941548	chr22_19111714_19271548_159835_1.7_25.5_2696	2696	+
chr2	202244151	202344917	chr2_201952396_202053162_100767_2.7_61.9_2693	2693	+
chr22	44352846	44511719	chr22_42684179_42843052_158874_1.7_48.9_2688	2688	+
chr2	101043302	101207203	chr2_100409734_100573635_163902_1.6_67.6_2686	2686	+
chr14	94517361	94631563	chr14_93587114_93701316_114203_2.4_83.8_2685	2685	+
chr18	52774916	52937310	chr18_50925914_51088308_162395_1.7_84.2_2683	2683	+
chr1	19934588	20002641	chr1_19807175_19875228_68054_3.9_88.2_2681	2681	+
chrX	92476817	92543758	chrX_92363473_92430414_66942_4_84.9_2681	2681	+
chr10	72531597	72640193	chr10_72201603_72310199_108597_2.5_84.9_2680	2680	+
chr4	15494179	15770102	chr4_15103277_15379200_275924_1_-23.6_2675	2675	+
chrX	43761195	43891036	chrX_43646139_43775980_129842_2.1_75.3_2675	2675	+
chr3	193296840	193414618	chr3_194779534_194897312_117779_2.3_83.3_2674	2674	+
chr1	210329048	210440479	chr1_208395671_208507102_111432_2.4_60.1_2668	2668	+
chr4	9468059	9794394	chr4_9077157_9403492_326336_0.8_36.2_2667	2667	+
chr2	58275871	58479796	chr2_58129375_58333300_203926_1.3_69.6_2666	2666	+
chrY	5075456	5442462	chrY_5135456_5502462_367007_0.7_71.4_2666	2666	+
chr2	131341341	131486872	chr2_131057811_131203342_145532_1.8_40.2_2665	2665	+
chr12	47470318	47529520	chr12_45756585_45815787_59203_4.5_90.3_2664	2664	+
chr13	95264349	95413169	chr13_94062350_94211170_148821_1.8_73.7_2663	2663	+
chr9	100703299	100954930	chr9_99743120_99994751_251632_1.1_36.3_2659	2659	+
chr1	6531650	6885377	chr1_6454237_6807964_353728_0.8_-64.9_2654	2654	+
chrX	21896525	22012743	chrX_21806446_21922664_116219_2.3_93.4_2649	2649	+
chr2	159834254	160084563	chr2_159542500_159792809_250310_1.1_48.7_2648	2648	+
chrX	20008904	20285311	chrX_19918825_20195232_276408_1_84.7_2646	2646	+
chr4	109434587	109637939	chr4_109654036_109857388_203353_1.3_40.6_2644	2644	+
chr3	19981822	20054180	chr3_19956826_20029184_72359_3.7_96.2_2642	2642	+
chr3	167699929	167761488	chr3_169182623_169244182_61560_4.3_96.5_2640	2640	+
chr2	62030224	62228169	chr2_61883728_62081673_197946_1.3_55_2639	2639	+
chr8	95802145	95904309	chr8_95871321_95973485_102165_2.6_75.6_2638	2638	+
chr10	17645831	17821898	chr10_17685837_17861904_176068_1.5_74.2_2636	2636	+
chr4	106405830	106647965	chr4_106625279_106867414_242136_1.1_-1.1_2634	2634	+
chr14	75935883	76249860	chr14_75005636_75319613_313978_0.8_34.6_2632	2632	+
chr18	33161533	33422420	chr18_31415531_31676418_260888_1_47.4_2632	2632	+
chr9	97698198	97886195	chr9_96738019_96926016_187998_1.4_63.4_2630	2630	+
chr1	113992174	114225957	chr1_113793697_114027480_233784_1.1_52.5_2627	2627	+
chr2	128058994	128381419	chr2_127775464_128097889_322426_0.8_-63.9_2624	2624	+
chr15	75478982	75709441	chr15_73266035_73496494_230460_1.1_-67_2619	2619	+
chr16	56940501	57059420	chr16_55498002_55616921_118920_2.2_32.7_2619	2619	+
chr17	2057228	2282504	chr17_2003978_2229254_225277_1.2_37.5_2619	2619	+
chr9	117063069	117458589	chr9_116102890_116498410_395521_0.7_-20.5_2619	2619	+
chr2	175093969	175294172	chr2_174802215_175002418_200204_1.3_21.7_2617	2617	+
chr22	42397272	42557032	chr22_40727218_40886976_159759_1.6_38.1_2617	2617	+
chr8	7557924	7954165	chr8_7595334_7991575_396242_0.7_-88.7_2616	2616	+
chr16	12474887	12904920	chr16_12382388_12812421_430034_0.6_-58_2615	2615	+
chr9	125448759	125792061	chr9_124488580_124831882_343303_0.8_29.5_2612	2612	+
chr14	68582571	68888972	chr14_67652324_67958725_306402_0.9_6.5_2608	2608	+
chr6	139456823	139695794	chr6_139498516_139737487_238972_1.1_-38.8_2607	2607	+
chr6	28699713	29043002	chr6_28807692_29150981_343290_0.8_41.2_2606	2606	+
chrX	91237304	91369539	chrX_91123960_91256195_132236_2_59.1_2606	2606	+
chr11	130746166	130785925	chr11_130251376_130291135_39760_6.5_84.8_2600	2600	+
chr11	88026826	88142401	chr11_87666474_87782049_115576_2.2_86.3_2595	2595	+
chr9	113635509	113734608	chr9_112675330_112774429_99100_2.6_88.5_2592	2592	+
chr1	151955364	152083154	chr1_150221988_150349778_127791_2_71.9_2591	2591	+
chr5	33985689	34216473	chr5_34021446_34252230_230785_1.1_77.8_2590	2590	+
chr10	88196926	88391431	chr10_88186906_88381411_194506_1.3_67.2_2587	2587	+
chr14	65528035	65935095	chr14_64597788_65004848_407061_0.6_-35.7_2587	2587	+
chr18	59973062	60111046	chr18_58124042_58262026_137985_1.9_-14.7_2587	2587	+
chr4	25162500	25335059	chr4_24771598_24944157_172560_1.5_77.3_2585	2585	+
chr16	31766262	31928004	chr16_31673763_31835505_161743_1.6_55.2_2584	2584	+
chr5	143443634	143549628	chr5_143423827_143529821_105995_2.4_77.7_2584	2584	+
chr4	159198919	159201501	chr4_159418369_159420951_2583_100_100_2583	2583	+
chr13	23168592	23492986	chr13_22066592_22390986_324395_0.8_16.8_2581	2581	+
chr3	33075696	33185349	chr3_33050700_33160353_109654_2.4_-40.6_2580	2580	+
chr19	32844115	33076828	chr19_37535955_37768668_232714_1.1_-2.3_2578	2578	+
chr10	107389894	107449357	chr10_107379884_107439347_59464_4.3_94.7_2576	2576	+
chr5	35871107	35879469	chr5_35906864_35915226_8363_30.8_98.7_2573	2573	+
chr8	11114001	11428601	chr8_11151411_11466010_314600_0.8_-79.6_2573	2573	+
chr3	47058224	47165972	chr3_47033228_47140976_107749_2.4_67.3_2572	2572	+
chr2	136956284	137087595	chr2_136672754_136804065_131312_1.9_59.6_2559	2559	+
chr6	24976550	25261850	chr6_25084529_25369829_285301_0.9_0.7_2554	2554	+
chr17	14095369	14252552	chr17_14036094_14193277_157184_1.6_70.3_2554	2554	+
chr10	122517395	122668299	chr10_122507385_122658289_150905_1.7_75.4_2551	2551	+
chr15	25583104	25616976	chr15_23134197_23168069_33873_7.5_92.5_2551	2551	+
chr16	3339604	3536380	chr16_3279605_3476381_196777_1.3_-8.2_2551	2551	+
chr19	21990537	22156379	chr19_21782377_21948219_165843_1.5_-18.3_2550	2550	+
chr3	125513954	125726726	chr3_126996644_127209416_212773_1.2_80.5_2549	2549	+
chr6	128290701	128677881	chr6_128332394_128719574_387181_0.7_-21.8_2542	2542	+
chr7	63726614	63895758	chr7_63364049_63533193_169145_1.5_-64.9_2542	2542	+
chr3	76483119	76485806	chr3_76565809_76568496_2688_94.5_100_2539	2539	+
chr1	215759783	215794786	chr1_213826406_213861409_35004_7.2_93.6_2537	2537	+
chr8	54445851	54626936	chr8_54608404_54789489_181086_1.4_52.8_2537	2537	+
chr5	159377466	159497740	chr5_159310044_159430318_120275_2.1_64.8_2533	2533	+
chr8	28573064	28840849	chr8_28628983_28896768_267786_0.9_-55.6_2528	2528	+
chr16	48292435	48595453	chr16_46849936_47152954_303019_0.8_-84.9_2527	2527	+
chr3	96068194	96070766	chr3_97550884_97553456_2573_98.2_99.9_2527	2527	+
chr9	98734978	98910315	chr9_97774799_97950136_175338_1.4_-62.2_2527	2527	+
chr15	58000775	58020611	chr15_55788067_55807903_19837_12.7_98.5_2523	2523	+
chr2	225338820	225422582	chr2_225047064_225130826_83763_3_85.3_2520	2520	+
chr22	42998794	43280581	chr22_41328738_41610525_281788_0.9_-16.4_2520	2520	+
chrX	16775194	16888172	chrX_16685115_16798093_112979_2.2_80.9_2519	2519	+
chr9	32384399	32450483	chr9_32374399_32440483_66085_3.8_89.6_2517	2517	+
chr11	60610226	60712460	chr11_60366802_60469036_102235_2.5_70.4_2513	2513	+
chr2	161072588	161222254	chr2_160780834_160930500_149667_1.7_71.3_2513	2513	+
chr13	20133040	20325671	chr13_19031040_19223671_192632_1.3_52.1_2506	2506	+
chr14	51713713	51781822	chr14_50783463_50851572_68110_3.7_76.3_2506	2506	+
chr4	63682489	63686232	chr4_63365084_63368827_3744_66.9_99.6_2504	2504	+
chr1	106239663	106436139	chr1_106041186_106237662_196477_1.3_87_2503	2503	+
chr2	44393794	44548548	chr2_44247298_44402052_154755_1.6_40.3_2502	2502	+
chr16	52689002	52807311	chr16_51246503_51364812_118310_2.1_28.3_2500	2500	+
chr7	106271170	106300347	chr7_106058406_106087583_29178_8.6_94_2499	2499	+
chr9	119115873	119326081	chr9_118155694_118365902_210209_1.2_60.8_2497	2497	+
chr8	132967945	133024923	chr8_133037127_133094105_56979_4.4_87_2496	2496	+
chr9	133830672	134073598	chr9_132820493_133063419_242927_1_-53.3_2495	2495	+
chr4	114373570	114503080	chr4_114593019_114722529_129511_1.9_74.9_2491	2491	+
chrX	130693066	131428683	chrX_130520747_131256364_735618_0.3_-32.9_2485	2485	+
chrY	26301511	26508663	chrY_24710899_24918051_207153_1.2_89.5_2481	2481	+
chr5	52709719	52979192	chr5_52745476_53014949_269474_0.9_30.5_2477	2477	+
chr9	128533170	128729149	chr9_127572991_127768970_195980_1.3_-75.8_2474	2474	+
chr19	42777138	42989896	chr19_47468978_47681736_212759_1.2_60.2_2473	2473	+
chr15	80352035	80430619	chr15_78139090_78217674_78585_3.1_89.5_2470	2470	+
chr10	23425776	23428632	chr10_23465782_23468638_2857_86.4_99.9_2468	2468	+
chr1	93298962	93309189	chr1_93071550_93081777_10228_24.1_98.7_2466	2466	+
chr9	37426532	37589019	chr9_37416532_37579019_162488_1.5_-16.1_2466	2466	+
chr1	38274590	38490065	chr1_38047177_38262652_215476_1.1_24.7_2465	2465	+
chr1	244012497	244322960	chr1_242079120_242389583_310464_0.8_-93.2_2462	2462	+
chr15	101717065	101840886	chr15_99534588_99658409_123822_2_72.6_2461	2461	+
chr4	128733769	128950061	chr4_128953219_129169511_216293_1.1_-54.2_2461	2461	+
chrX	62517735	62570315	chrX_62434460_62487040_52581_4.7_89_2461	2461	+
chr4	48750452	49018924	chr4_48445209_48713681_268473_0.9_38.7_2459	2459	+
chr18	46859992	47027380	chr18_45113990_45281378_167389_1.5_82.9_2456	2456	+
chr8	61496634	61535400	chr8_61659188_61697954_38767_6.3_92.5_2456	2456	+
chr19	37392715	37837591	chr19_42084555_42529431_444877_0.6_-80.7_2454	2454	+
chr14	20137137	20148235	chr14_19206977_19218075_11099_22.1_99.1_2452	2452	+
chr9	70862497	70918368	chr9_70052317_70108188_55872_4.4_92.1_2451	2451	+
chr1	71529240	71544238	chr1_71301828_71316826_14999_16.3_98.2_2446	2446	+
chr19	20727453	20874801	chr19_20519293_20666641_147349_1.7_21.1_2438	2438	+
chr14	95478510	95704647	chr14_94548263_94774400_226138_1.1_44.4_2435	2435	+
chr8	19171400	19319416	chr8_19215680_19363696_148017_1.6_65.1_2427	2427	+
chr3	75735487	75829432	chr3_75818177_75912122_93946_2.6_24.1_2426	2426	+
chr7	10490812	10493236	chr7_10457337_10459761_2425_100_100_2425	2425	+
chrX	102342121	102612904	chrX_102228777_102499560_270784_0.9_-85_2423	2423	+
chr3	158363471	158547568	chr3_159846165_160030262_184098_1.3_71.1_2422	2422	+
chr12	9391929	9466546	chr12_9283196_9357813_74618_3.2_85.8_2421	2421	+
chr19	18990817	19165116	chr19_18851817_19026116_174300_1.4_34_2421	2421	+
chr7	43635411	43664783	chr7_43601936_43631308_29373_8.2_93.1_2420	2420	+
chr9	135688246	135929470	chr9_134678067_134919291_241225_1_-5.9_2420	2420	+
chr10	75135716	75239364	chr10_74805722_74909370_103649_2.3_64.7_2417	2417	+
chr3	81539402	81692189	chr3_81622092_81774879_152788_1.6_94.8_2416	2416	+
chr7	1710241	1949876	chr7_1676767_1916402_239636_1_5.6_2416	2416	+
chr18	57309068	57492190	chr18_55460048_55643170_183123_1.3_-33.1_2414	2414	+
chr8	119773970	119945638	chr8_119843151_120014819_171669_1.4_83_2411	2411	+
chr20	5081067	5273626	chr20_5029067_5221626_192560_1.3_59_2409	2409	+
chr4	129770140	129796193	chr4_129989590_130015643_26054_9.2_97.1_2408	2408	+
chr19	7815535	8060258	chr19_7721535_7966258_244724_1_3.7_2398	2398	+
chr9	114133865	114432407	chr9_113173686_113472228_298543_0.8_46.1_2396	2396	+
chr3	47451410	47651893	chr3_47426414_47626897_200484_1.2_-10.2_2392	2392	+
chr10	13099903	13252031	chr10_13139909_13292037_152129_1.6_48.7_2386	2386	+
chr6	73904186	73989837	chr6_73960907_74046558_85652_2.8_-58.6_2382	2382	+
chr9	132312446	132575575	chr9_131352267_131615396_263130_0.9_53.8_2382	2382	+
chr12	52076721	52204899	chr12_50362988_50491166_128179_1.9_65.5_2381	2381	+
chr9	127113077	127269222	chr9_126152898_126309043_156146_1.5_27.2_2380	2380	+
chr19	41135367	41333157	chr19_45827207_46024997_197791_1.2_-50.3_2379	2379	+
chr3	43549140	43761575	chr3_43524144_43736579_212436_1.1_26.7_2374	2374	+
chr8	124818266	125562216	chr8_124887447_125631397_743951_0.3_15.3_2374	2374	+
chr1	163043198	163298367	chr1_161309822_161564991_255170_0.9_-92_2370	2370	+
chr11	45686527	45944787	chr11_45643103_45901363_258261_0.9_-28.2_2367	2367	+
chr2	127795632	128007777	chr2_127512102_127724247_212146_1.1_-41.4_2366	2366	+
chr7	1311689	1582690	chr7_1278215_1549216_271002_0.9_5.5_2362	2362	+
chr3	116363241	116499968	chr3_117845931_117982658_136728_1.7_-73_2359	2359	+
chr11	8010447	8126623	chr11_7967023_8083199_116177_2_72.1_2357	2357	+
chrX	138992782	139193038	chrX_138820448_139020704_200257_1.2_18.8_2356	2356	+
chr1	152920984	153198327	chr1_151187608_151464951_277344_0.8_14_2355	2355	+
chr22	32341442	32435930	chr22_30671442_30765930_94489_2.5_50.8_2353	2353	+
chrX	117480037	117578504	chrX_117364065_117462532_98468_2.4_80.3_2353	2353	+
chr18	76447450	76905866	chr18_74548438_75006854_458417_0.5_-0.2_2352	2352	+
chr10	21913327	22031996	chr10_21953333_22072002_118670_2_53.7_2349	2349	+
chr2	152654302	152685005	chr2_152362548_152393251_30704_7.6_95.3_2347	2347	+
chr2	203880886	204031105	chr2_203589131_203739350_150220_1.6_-57.4_2345	2345	+
chr1	120004756	120102334	chr1_119806279_119903857_97579_2.4_69_2343	2343	+
chr18	29991501	30093725	chr18_28245499_28347723_102225_2.3_76.2_2342	2342	+
chr18	77187505	77487083	chr18_75288493_75588071_299579_0.8_57.7_2340	2340	+
chrX	84010113	84101979	chrX_83896769_83988635_91867_2.5_77.9_2340	2340	+
chr3	15415755	15482858	chr3_15390759_15457862_67104_3.5_50.1_2339	2339	+
chr7	144131876	144345728	chr7_143762809_143976661_213853_1.1_-72.4_2339	2339	+
chr9	36633067	36818682	chr9_36623067_36808682_185616_1.3_77.7_2339	2339	+
chr5	90650289	90772679	chr5_90686045_90808435_122391_1.9_78.1_2335	2335	+
chr9	131721258	131755965	chr9_130761079_130795786_34708_6.7_70.8_2334	2334	+
chr12	9794387	9849129	chr12_9685654_9740396_54743_4.3_91.9_2333	2333	+
chr12	108082445	108146009	chr12_106606575_106670139_63565_3.7_95.3_2332	2332	+
chr12	30781876	30907888	chr12_30673143_30799155_126013_1.8_45.7_2329	2329	+
chr4	135873228	135968282	chr4_136092678_136187732_95055_2.5_80.9_2329	2329	+
chr16	5272500	5424700	chr16_5212501_5364701_152201_1.5_21.5_2328	2328	+
chr7	12263767	12276544	chr7_12230292_12243069_12778_18.2_98.4_2328	2328	+
chr3	96335918	96496516	chr3_97818608_97979206_160599_1.4_70.1_2315	2315	+
chrX	72443029	72496190	chrX_72359754_72412915_53162_4.4_92.1_2315	2315	+
chr2	101874220	101902629	chr2_101240652_101269061_28410_8.1_94.5_2314	2314	+
chr6	20411572	20493261	chr6_20519551_20601240_81690_2.8_75.4_2312	2312	+
chr8	41686433	41909433	chr8_41805590_42028590_223001_1_9.3_2311	2311	+
chr16	33961623	33964321	chr16_33869124_33871822_2699_85.6_99.8_2310	2310	+
chr19	7483923	7731386	chr19_7389923_7637386_247464_0.9_-20_2308	2308	+
chr13	60240020	60566409	chr13_59138021_59464410_326390_0.7_51_2306	2306	+
chr3	12046279	12274139	chr3_12021279_12249139_227861_1_-36.8_2304	2304	+
chr10	97759748	97949968	chr10_97749738_97939958_190221_1.2_80_2302	2302	+
chr7	108054133	108214901	chr7_107841369_108002137_160769_1.4_81.6_2297	2297	+
chr2	56093751	56145242	chr2_55947255_55998746_51492_4.5_90.2_2295	2295	+
chr13	73482649	73792429	chr13_72380650_72690430_309781_0.7_21.5_2293	2293	+
chr10	21277584	21462551	chr10_21317590_21502557_184968_1.2_78.8_2291	2291	+
chr8	20066841	20079017	chr8_20111121_20123297_12177_18.8_97.4_2284	2284	+
chr8	70855707	71186349	chr8_71018261_71348903_330643_0.7_19.2_2282	2282	+
chr7	138088436	138252488	chr7_137738976_137903028_164053_1.4_41.5_2279	2279	+
chr13	38934781	38937058	chr13_37832781_37835058_2278_100_100_2278	2278	+
chr8	105502323	105510381	chr8_105571499_105579557_8059_28.2_98.4_2275	2275	+
chr10	81915321	82007614	chr10_81905301_81997594_92294_2.5_82.1_2269	2269	+
chr10	119001181	119100708	chr10_118991171_119090698_99528_2.3_83_2263	2263	+
chr9	659871	738559	chr9_649871_728559_78689_2.9_89.9_2263	2263	+
chr1	240923016	241162006	chr1_238989639_239228629_238991_0.9_58_2259	2259	+
chr10	51188333	51254249	chr10_50858339_50924255_65917_3.4_82.8_2254	2254	+
chr7	41611200	41739908	chr7_41577725_41706433_128709_1.8_79.9_2254	2254	+
chr9	30689002	30832287	chr9_30679002_30822287_143286_1.6_78.9_2254	2254	+
chr20	19804122	20026151	chr20_19752122_19974151_222030_1_70.5_2249	2249	+
chr22	32730121	32894480	chr22_31060121_31224480_164360_1.4_53.7_2247	2247	+
chr12	70671811	70748176	chr12_68958078_69034443_76366_2.9_92.8_2246	2246	+
chr6	153220061	153452194	chr6_153261754_153493887_232134_1_40.3_2246	2246	+
chr1	58401172	58614064	chr1_58173760_58386652_212893_1.1_-7.3_2245	2245	+
chr6	38555070	38652342	chr6_38663048_38760320_97273_2.3_86.4_2245	2245	+
chr8	110293272	110616271	chr8_110362448_110685447_323000_0.7_-71_2243	2243	+
chr3	38287470	38405858	chr3_38262474_38380862_118389_1.9_-55.8_2242	2242	+
chr12	74931823	74935252	chr12_73218090_73221519_3430_65.2_99.8_2235	2235	+
chr1	95362624	95367901	chr1_95135212_95140489_5278_42.3_99.4_2234	2234	+
chr10	630433	725747	chr10_620433_715747_95315_2.3_71.8_2234	2234	+
chr5	115387487	115628523	chr5_115415386_115656422_241037_0.9_12.2_2233	2233	+
chr12	51133073	51213823	chr12_49419340_49500090_80751_2.8_-45.3_2229	2229	+
chr10	122114090	122349346	chr10_122104080_122339336_235257_0.9_45.5_2228	2228	+
chrX	97506771	97740282	chrX_97393427_97626938_233512_1_73_2223	2223	+
chr6	41554717	41908271	chr6_41662695_42016249_353555_0.6_17.5_2217	2217	+
chr6	142383743	142541599	chr6_142425436_142583292_157857_1.4_53.4_2217	2217	+
chr16	31484625	31580640	chr16_31392126_31488141_96016_2.3_76.9_2216	2216	+
chr7	155473182	155574136	chr7_155165943_155266897_100955_2.2_66.6_2215	2215	+
chr3	14168337	14239900	chr3_14143338_14214904_71567_3.1_85.7_2213	2213	+
chr8	70041705	70044226	chr8_70204259_70206780_2522_87.7_99.9_2212	2212	+
chr7	10973099	11091409	chr7_10939624_11057934_118311_1.9_83_2201	2201	+
chr20	36668787	36790057	chr20_36102201_36223471_121271_1.8_85.1_2199	2199	+
chr19	46020750	46294351	chr19_50712590_50986191_273602_0.8_-20_2197	2197	+
chr9	80195197	80408721	chr9_79385017_79598541_213525_1_64.1_2195	2195	+
chr2	236945107	237317270	chr2_236609846_236982009_372164_0.6_2.1_2193	2193	+
chr1	59095980	59248805	chr1_58868568_59021393_152826_1.4_61.3_2192	2192	+
chr7	129761824	129788138	chr7_129549060_129575374_26315_8.3_94.1_2190	2190	+
chr4	185488990	185637828	chr4_185725984_185874822_148839_1.5_75_2188	2188	+
chr1	91403246	91549157	chr1_91175834_91321745_145912_1.5_64.3_2187	2187	+
chr2	210779255	211036096	chr2_210487500_210744341_256842_0.8_22.6_2183	2183	+
chr8	163276	361532	chr8_153276_351532_198257_1.1_60.7_2183	2183	+
chr7	22526312	22750118	chr7_22492837_22716643_223807_1_-49.4_2182	2182	+
chr3	32031394	32233222	chr3_32006398_32208226_201829_1.1_-49.4_2181	2181	+
chrX	38662316	38729205	chrX_38547260_38614149_66890_3.2_93.6_2173	2173	+
chr13	27132010	27262325	chr13_26030010_26160325_130316_1.7_57.4_2171	2171	+
chr22	30831832	31050559	chr22_29161832_29380559_218728_1_17.8_2170	2170	+
chr4	56734436	56832080	chr4_56429193_56526837_97645_2.2_92_2170	2170	+
chr4	145578000	145768755	chr4_145797450_145988205_190756_1.1_-55.5_2164	2164	+
chr2	208896231	209218843	chr2_208604476_208927088_322613_0.7_49.7_2162	2162	+
chrX	26704114	26820045	chrX_26614035_26729966_115932_1.9_67.8_2161	2161	+
chr18	7888077	8143844	chr18_7878077_8133844_255768_0.8_46.7_2158	2158	+
chr2	175426287	175711949	chr2_175134533_175420195_285663_0.8_-18.1_2157	2157	+
chr3	42166863	42267237	chr3_42141867_42242241_100375_2.1_87.6_2157	2157	+
chr11	8706110	8941169	chr11_8662686_8897745_235060_0.9_-64.1_2154	2154	+
chr1	151666914	151732653	chr1_149933538_149999277_65740_3.3_60.1_2153	2153	+
chr20	9260953	9460708	chr20_9208953_9408708_199756_1.1_-36.9_2145	2145	+
chr4	138346575	138453553	chr4_138566025_138673003_106979_2_80.7_2143	2143	+
chr11	85345079	85375205	chr11_85022727_85052853_30127_7.1_91.6_2137	2137	+
chr6	135176028	135360960	chr6_135217721_135402653_184933_1.2_78.5_2137	2137	+
chr8	97614506	97758836	chr8_97683682_97828012_144331_1.5_26_2137	2137	+
chr17	17875384	18088448	chr17_17816109_18029173_213065_1_-76.2_2136	2136	+
chr16	84103496	84158908	chr16_82660997_82716409_55413_3.9_-37.1_2135	2135	+
chr7	112090466	112279965	chr7_111877702_112067201_189500_1.1_53.2_2134	2134	+
chr1	77594769	77806285	chr1_77367357_77578873_211517_1_-32.7_2130	2130	+
chr2	207942684	208062206	chr2_207650929_207770451_119523_1.8_82.3_2128	2128	+
chr16	58054687	58230784	chr16_56612188_56788285_176098_1.2_71.7_2126	2126	+
chrY	28564546	28761653	chrY_26973934_27171041_197108_1.1_91.9_2124	2124	+
chr8	143157933	143533556	chr8_143155840_143530558_374719_0.6_15.8_2120	2120	+
chr13	79335252	79484750	chr13_78233253_78382751_149499_1.4_32.3_2118	2118	+
chr3	33209425	33450999	chr3_33184429_33426003_241575_0.9_-61.7_2117	2117	+
chr4	114822699	114900338	chr4_115042148_115119787_77640_2.7_65.8_2117	2117	+
chr7	57070974	57271990	chr7_57074916_57275932_201017_1.1_67.6_2116	2116	+
chr10	76153841	76468986	chr10_75823847_76138992_315146_0.7_-86.1_2115	2115	+
chr7	97332727	97601732	chr7_97170663_97439668_269006_0.8_2_2111	2111	+
chr6	1395376	1612684	chr6_1340375_1557683_217309_1_33.8_2110	2110	+
chr1	96884401	96914154	chr1_96656989_96686742_29754_7.1_88_2109	2109	+
chr7	89861620	90044609	chr7_89699556_89882545_182990_1.2_15.4_2108	2108	+
chr18	46284170	46477451	chr18_44538168_44731449_193282_1.1_44.2_2107	2107	+
chr7	132093979	132470427	chr7_131744519_132120967_376449_0.6_-47.1_2107	2107	+
chr5	25188551	25190666	chr5_25224308_25226423_2116_99.5_100_2105	2105	+
chr7	120596207	120691923	chr7_120383443_120479159_95717_2.2_4.9_2105	2105	+
chr1	50791987	51050447	chr1_50564574_50823035_258462_0.8_41.5_2101	2101	+
chr7	19736965	20043015	chr7_19703490_20009540_306051_0.7_64.9_2098	2098	+
chr5	157213683	157358498	chr5_157146261_157291076_144816_1.4_-9.5_2094	2094	+
chr22	26817998	26985997	chr22_25147998_25315997_168000_1.2_32.6_2091	2091	+
chr7	105029512	105223596	chr7_104816748_105010832_194085_1.1_-36.7_2088	2088	+
chr8	33355975	33423898	chr8_33475517_33543440_67924_3.1_85.1_2084	2084	+
chr2	17864885	18061643	chr2_17728366_17925124_196759_1.1_52.9_2080	2080	+
chr6	134490588	134494855	chr6_134532281_134536548_4268_48.7_99.1_2079	2079	+
chrX	23093731	23096253	chrX_23003652_23006174_2523_82.4_99.8_2078	2078	+
chrX	24732613	25014786	chrX_24642534_24924707_282174_0.7_-73.3_2075	2075	+
chr14	36143723	36350928	chr14_35213474_35420679_207206_1_25.1_2072	2072	+
chr1	225965551	225978244	chr1_224032174_224044867_12694_16.3_89.1_2071	2071	+
chr22	22658209	22663699	chr22_20988209_20993699_5491_37.6_99.3_2064	2064	+
chr4	22595701	22729682	chr4_22204799_22338780_133982_1.5_15.2_2062	2062	+
chr9	2015329	2193513	chr9_2005329_2183513_178185_1.2_-10.7_2060	2060	+
chr20	9065065	9213662	chr20_9013065_9161662_148598_1.4_-38.1_2058	2058	+
chr15	63966887	64185523	chr15_61753940_61972576_218637_0.9_36.3_2057	2057	+
chrX	114009164	114011368	chrX_113915420_113917624_2205_93.1_99.9_2053	2053	+
chr22	18075150	18384143	chr22_16455150_16764143_308994_0.7_35.2_2051	2051	+
chr17	17488782	17774176	chr17_17429507_17714901_285395_0.7_-11.4_2049	2049	+
chr9	90342419	90432343	chr9_89532239_89622163_89925_2.3_80.6_2049	2049	+
chr4	129076736	129193718	chr4_129296186_129413168_116983_1.7_-3.9_2047	2047	+
chr2	62362904	62490291	chr2_62216408_62343795_127388_1.6_51.1_2044	2044	+
chr6	12112867	12320360	chr6_12220853_12428346_207494_1_40.2_2043	2043	+
chrX	132804877	133008389	chrX_132632543_132836055_203513_1_50.1_2041	2041	+
chr5	180410273	180414086	chr5_180342879_180346692_3814_53.5_98.8_2040	2040	+
chr7	157918939	158197504	chr7_157611700_157890265_278566_0.7_-40.1_2039	2039	+
chr3	14526911	14647971	chr3_14501915_14622975_121061_1.7_85.2_2037	2037	+
chr15	31565386	31769506	chr15_29352678_29556798_204121_1_76.1_2034	2034	+
chr6	5609037	5788890	chr6_5554036_5733889_179854_1.1_48.8_2026	2026	+
chr10	97354408	97424079	chr10_97344398_97414069_69672_2.9_90.6_2019	2019	+
chr2	24095600	24302546	chr2_23949104_24156050_206947_1_48.4_2016	2016	+
chr12	17141923	17145001	chr12_17033190_17036268_3079_65.4_99.7_2015	2015	+
chr8	81213096	81557417	chr8_81375651_81719972_344322_0.6_-83.7_2015	2015	+
chr10	27822668	27830203	chr10_27862674_27870209_7536_26.7_98.8_2014	2014	+
chr17	55669628	55761859	chr17_53024627_53116858_92232_2.2_61.2_2014	2014	+
chr3	137599061	137601300	chr3_139081751_139083990_2240_89.9_99.9_2013	2013	+
chr12	94817701	94943880	chr12_93341832_93468011_126180_1.6_67.4_2010	2010	+
chr17	15948002	16097884	chr17_15888727_16038609_149883_1.3_-77.2_2005	2005	+
chr19	5576535	5691788	chr19_5527535_5642788_115254_1.7_84.4_2003	2003	+
chr11	59273172	59549232	chr11_59029748_59305808_276061_0.7_59.5_2002	2002	+
chr14	64009687	64202682	chr14_63079440_63272435_192996_1_-1.8_1997	1997	+
chr4	190741657	191022188	chr4_190978651_191256169_277519_0.7_48.4_1989	1989	+
chr5	81331152	81660475	chr5_81366908_81696231_329324_0.6_-77.1_1988	1988	+
chr3	53098673	53276318	chr3_53073713_53251358_177646_1.1_70.8_1988	1988	+
chr8	100711712	100888886	chr8_100780888_100958062_177175_1.1_-16.2_1984	1984	+
chrX	136508029	136744205	chrX_136335695_136571871_236177_0.8_36.3_1981	1981	+
chr12	10264392	10375581	chr12_10155659_10266848_111190_1.8_64_1980	1980	+
chr4	13338040	13340186	chr4_12947138_12949284_2147_92.2_99.9_1980	1980	+
chr9	88420120	88642839	chr9_87609940_87832659_222720_0.9_-36.6_1977	1977	+
chr6	50671128	50980724	chr6_50779087_51088683_309597_0.6_44.4_1973	1973	+
chr6	112916721	113545432	chr6_113023414_113652125_628712_0.3_-35.5_1973	1973	+
chrY	27453785	27643875	chrY_25863173_26053263_190091_1_83.5_1971	1971	+
chrX	89295374	89544274	chrX_89182030_89430930_248901_0.8_23.9_1965	1965	+
chr10	7838941	8006498	chr10_7878947_8046504_167558_1.2_86.3_1963	1963	+
chr9	7476984	7598567	chr9_7466984_7588567_121584_1.6_36.4_1962	1962	+
chr7	6752239	6859631	chr7_6718764_6826156_107393_1.8_-79.6_1956	1956	+
chr8	57354043	57501368	chr8_57516597_57663922_147326_1.3_78.5_1953	1953	+
chr1	97876396	98051719	chr1_97648984_97824307_175324_1.1_14.2_1949	1949	+
chr1	28446700	28599279	chr1_28319287_28471866_152580_1.3_-65.2_1947	1947	+
chrX	63524515	63833244	chrX_63441240_63749969_308730_0.6_3.5_1947	1947	+
chr6	37249924	37450686	chr6_37357902_37558664_200763_1_-36.6_1945	1945	+
chr1	157678730	157681025	chr1_155945354_155947649_2296_84.6_99.7_1942	1942	+
chr13	73159949	73336229	chr13_72057950_72234230_176281_1.1_55.4_1940	1940	+
chrX	109252434	109590210	chrX_109139090_109476866_337777_0.6_-35.9_1940	1940	+
chr16	72762799	72830759	chr16_71320300_71388260_67961_2.9_84.3_1937	1937	+
chr14	63671128	63920641	chr14_62740881_62990394_249514_0.8_-23.3_1936	1936	+
chr2	105977228	106015707	chr2_105343660_105382139_38480_5_91.4_1934	1934	+
chrX	49396348	49460245	chrX_49283304_49346956_63653_3_86.5_1932	1932	+
chr15	35559600	35694605	chr15_33346892_33481897_135006_1.4_-57.5_1931	1931	+
chr8	8751341	8890214	chr8_8788751_8927624_138874_1.4_44.2_1930	1930	+
chrX	106374943	106595924	chrX_106261599_106482580_220982_0.9_-30.4_1928	1928	+
chrX	67290094	67354442	chrX_67206819_67271167_64349_3_87.7_1927	1927	+
chr2	231740241	231861266	chr2_231448485_231569510_121026_1.6_-14.3_1927	1927	+
chr20	25277893	25597223	chr20_25225893_25545223_319331_0.6_-39.9_1924	1924	+
chr1	54780598	55028824	chr1_54553186_54801412_248227_0.8_-20.6_1919	1919	+
chr14	81127385	81299220	chr14_80197138_80368973_171836_1.1_37.4_1913	1913	+
chr5	131528398	131596684	chr5_131556297_131624583_68287_2.8_85.2_1909	1909	+
chr2	239831995	240204243	chr2_239496932_239869180_372249_0.5_-38.5_1907	1907	+
chr4	3198527	3491725	chr4_3168325_3461523_293199_0.7_-94.9_1907	1907	+
chr1	46463927	46501420	chr1_46236514_46274007_37494_5.1_90.8_1903	1903	+
chr6	32093621	32306658	chr6_32201599_32414636_213038_0.9_-54.3_1900	1900	+
chr9	103204088	103236111	chr9_102243909_102275932_32024_5.9_94.9_1896	1896	+
chr3	157102950	157188341	chr3_158585644_158671035_85392_2.2_76.3_1895	1895	+
chr15	69018090	69238730	chr15_66805144_67025784_220641_0.9_13.4_1894	1894	+
chr11	16626468	16778772	chr11_16583044_16735348_152305_1.2_70.7_1890	1890	+
chr3	136455304	136667369	chr3_137937994_138150059_212066_0.9_52.3_1889	1889	+
chr3	143690516	143850196	chr3_145173206_145332886_159681_1.2_73.8_1889	1889	+
chr17	35766807	35873678	chr17_32840920_32947791_106872_1.8_71.9_1887	1887	+
chr5	81004995	81305980	chr5_81040751_81341736_300986_0.6_-85.5_1884	1884	+
chr19	36112019	36277941	chr19_40803859_40969781_165923_1.1_-45.3_1881	1881	+
chr3	13612312	13679687	chr3_13587312_13654688_67377_2.8_81.7_1877	1877	+
chr4	98946503	98966632	chr4_99165526_99185655_20130_9.3_96.2_1876	1876	+
chr11	2179154	2441618	chr11_2135730_2398194_262465_0.7_-66.6_1874	1874	+
chr6	88875819	89002463	chr6_88932538_89059182_126645_1.5_62_1871	1871	+
chr10	2563257	2565725	chr10_2553257_2555725_2469_75.7_99.8_1870	1870	+
chr1	159728945	159894532	chr1_157995569_158161156_165588_1.1_-32.7_1867	1867	+
chr2	99082337	99312308	chr2_98448769_98678740_229972_0.8_62.3_1864	1864	+
chr9	123526528	123631329	chr9_122566349_122671150_104802_1.8_87.1_1862	1862	+
chr6	33641333	33797935	chr6_33749311_33905913_156603_1.2_70.9_1862	1862	+
chr1	37304714	37500274	chr1_37077301_37272861_195561_1_84.6_1860	1860	+
chr3	152785064	152882228	chr3_154267754_154364918_97165_1.9_63.3_1855	1855	+
chr21	24762585	24837363	chr21_23684456_23759234_74779_2.5_94.2_1855	1855	+
chr11	124736130	124984614	chr11_124241340_124489824_248485_0.7_-50.4_1854	1854	+
chr17	47780209	47905935	chr17_45135208_45260934_125727_1.5_41.5_1854	1854	+
chr9	91616516	91659153	chr9_90806336_90848973_42638_4.3_93.5_1851	1851	+
chr18	45362667	45423216	chr18_43616665_43677214_60550_3.1_87_1850	1850	+
chr12	31231253	31549532	chr12_31122520_31440799_318280_0.6_-73.5_1850	1850	+
chr10	50648998	50981992	chr10_50319004_50651998_332995_0.6_-55.7_1845	1845	+
chr2	200657082	200792768	chr2_200365327_200501013_135687_1.4_65.6_1843	1843	+
chr10	104210513	104332977	chr10_104200503_104322967_122465_1.5_7.7_1842	1842	+
chr7	123181872	124121522	chr7_122969108_123908758_939651_0.2_1.7_1839	1839	+
chr21	14721455	14901606	chr21_13643326_13823477_180152_1_36_1837	1837	+
chr2	95403609	95728460	chr2_94767336_95092187_324852_0.6_-55.6_1835	1835	+
chr2	72211258	72516148	chr2_72064766_72369656_304891_0.6_-12_1834	1834	+
chr2	182357945	182402104	chr2_182066190_182110349_44160_4.2_89_1834	1834	+
chr7	53070559	53369941	chr7_53038053_53337435_299383_0.6_23.4_1830	1830	+
chr19	8839204	8934353	chr19_8700204_8795353_95150_1.9_54.2_1829	1829	+
chr11	34473614	34602539	chr11_34430190_34559115_128926_1.4_60.6_1828	1828	+
chr9	140563645	140737193	chr9_139683466_139857014_173549_1.1_79.7_1828	1828	+
chr4	107924684	108125781	chr4_108144133_108345230_201098_0.9_-67.6_1827	1827	+
chr1	55207479	55352728	chr1_54980067_55125316_145250_1.3_66_1826	1826	+
chr5	84760268	84846455	chr5_84796024_84882211_86188_2.1_77.8_1823	1823	+
chr2	149216153	149539424	chr2_148932623_149255894_323272_0.6_-33.4_1819	1819	+
chr3	173996698	174202690	chr3_175479392_175685384_205993_0.9_28.2_1819	1819	+
chr11	67914682	68035757	chr11_67671258_67792333_121076_1.5_43_1818	1818	+
chrX	115235948	115239321	chrX_115149976_115153349_3374_53.8_99.6_1815	1815	+
chr9	141070754	141149542	chr9_140190575_140269363_78789_2.3_89.7_1813	1813	+
chr1	46706022	46827760	chr1_46478609_46600347_121739_1.5_59.2_1811	1811	+
chr3	119510953	119721072	chr3_120993643_121203762_210120_0.9_23_1811	1811	+
chr5	87677879	87971808	chr5_87713635_88007564_293930_0.6_80.7_1811	1811	+
chr6	88218831	88387746	chr6_88275550_88444465_168916_1.1_-4.4_1810	1810	+
chr19	16661555	16757924	chr19_16522555_16618924_96370_1.9_72.4_1808	1808	+
chr7	24931909	25163869	chr7_24898434_25130394_231961_0.8_-46.5_1806	1806	+
chrY	19726805	19869974	chrY_18236199_18379368_143170_1.3_74.2_1806	1806	+
chr7	88194106	88269750	chr7_88032042_88107686_75645_2.4_36.4_1805	1805	+
chr4	159588329	159745812	chr4_159807779_159965262_157484_1.1_28.3_1803	1803	+
chrY	20286568	20311596	chrY_18745956_18770984_25029_7.2_93.7_1803	1803	+
chr1	108678126	108757006	chr1_108479649_108558529_78881_2.3_87.5_1802	1802	+
chr6	96974076	97096975	chr6_97080797_97203696_122900_1.5_74.6_1797	1797	+
chr7	105731411	105954750	chr7_105518647_105741986_223340_0.8_61.2_1792	1792	+
chr5	77334884	77523426	chr5_77370640_77559182_188543_0.9_-57.1_1789	1789	+
chr4	117519250	117521438	chr4_117738698_117740886_2189_81.5_99.8_1784	1784	+
chr7	7612009	7782181	chr7_7578534_7748706_170173_1_72.9_1780	1780	+
chr17	59431011	59668564	chr17_56785793_57023346_237554_0.7_37.6_1777	1777	+
chr2	236433799	236659172	chr2_236098538_236323911_225374_0.8_-54.1_1775	1775	+
chr5	23301251	23304918	chr5_23337008_23340675_3668_48.3_99.8_1771	1771	+
chr5	159685303	159850001	chr5_159617881_159782579_164699_1.1_63.4_1768	1768	+
chr6	58246000	58447200	chr6_58353959_58555159_201201_0.9_73.5_1768	1768	+
chr8	7048804	7416253	chr8_7036214_7403663_367450_0.5_-57.1_1766	1766	+
chr9	139306438	139476152	chr9_138426259_138595973_169715_1_63.3_1765	1765	+
chr14	102822018	102901148	chr14_101891771_101970901_79131_2.2_-16.2_1761	1761	+
chr15	65255639	65459205	chr15_63042692_63246258_203567_0.9_6.4_1758	1758	+
chrX	80532393	80554030	chrX_80419049_80440686_21638_8.1_73.4_1754	1754	+
chr1	29308882	29488717	chr1_29181469_29361304_179836_1_21.1_1753	1753	+
chr6	146870505	146976781	chr6_146912198_147018474_106277_1.6_79.2_1750	1750	+
chr13	111869888	112062043	chr13_110667889_110860044_192156_0.9_52.8_1745	1745	+
chrX	139865225	139866962	chrX_139692891_139694628_1738_100_100_1738	1738	+
chrX	1505312	1661550	chrX_1465312_1621550_156239_1.1_-8.8_1736	1736	+
chr12	20094244	20095976	chr12_19985511_19987243_1733_100_100_1733	1733	+
chr1	231253448	231411247	chr1_229320071_229477870_157800_1.1_4.9_1727	1727	+
chr20	37580131	37607084	chr20_37013545_37040498_26954_6.4_95.5_1727	1727	+
chr3	43078622	43118471	chr3_43053626_43093475_39850_4.3_77.2_1723	1723	+
chr2	24553268	24587605	chr2_24406772_24441109_34338_5_92.4_1722	1722	+
chr11	90015745	90146987	chr11_89655393_89786635_131243_1.3_69.6_1720	1720	+
chr12	8511802	8665146	chr12_8403069_8556413_153345_1.1_-74.9_1718	1718	+
chrX	151939377	152220720	chrX_151690033_151971376_281344_0.6_51.5_1717	1717	+
chr6	167040886	167453656	chr6_166960876_167373646_412771_0.4_13.1_1716	1716	+
chr19	44495595	44770564	chr19_49187435_49462404_274970_0.6_28.3_1715	1715	+
chr12	51500715	51637251	chr12_49786982_49923518_136537_1.3_42.8_1714	1714	+
chr9	72287109	72333270	chr9_71476929_71523090_46162_3.7_93.5_1713	1713	+
chr9	111705886	111964928	chr9_110745707_111004749_259043_0.7_64_1713	1713	+
chr2	188513205	188691456	chr2_188221450_188399701_178252_1_44.4_1711	1711	+
chr14	64434464	64599205	chr14_63504217_63668958_164742_1_34.3_1708	1708	+
chr11	92086493	92100133	chr11_91726141_91739781_13641_12.5_98.9_1706	1706	+
chr19	9449814	9676711	chr19_9310814_9537711_226898_0.8_35_1706	1706	+
chr20	49190946	49200903	chr20_48624353_48634310_9958_17.1_98.3_1702	1702	+
chr1	194157965	194159665	chr1_192424588_192426288_1701_100_100_1701	1701	+
chr1	55586199	55689484	chr1_55358787_55462072_103286_1.6_76.7_1700	1700	+
chr12	124809088	124938194	chr12_123375041_123504147_129107_1.3_52.4_1699	1699	+
chr16	34335847	34489826	chr16_34193348_34347327_153980_1.1_62.4_1699	1699	+
chr18	57816774	57903630	chr18_55967754_56054610_86857_2_84.5_1698	1698	+
chr1	72625315	72767512	chr1_72397903_72540100_142198_1.2_65.6_1696	1696	+
chr6	133136001	133319248	chr6_133177694_133360941_183248_0.9_54_1694	1694	+
chr10	64878289	64982461	chr10_64548295_64652467_104173_1.6_70.5_1690	1690	+
chr5	122154438	122359637	chr5_122182337_122387536_205200_0.8_54_1690	1690	+
chr8	79510541	79674486	chr8_79673096_79837041_163946_1_89.4_1686	1686	+
chr20	334368	489337	chr20_282368_437337_154970_1.1_77.5_1685	1685	+
chr20	46256314	46287035	chr20_45689721_45720442_30722_5.5_96_1683	1683	+
chr4	189570995	189790078	chr4_189807989_190027072_219084_0.8_38.3_1679	1679	+
chr9	95874029	95947317	chr9_94913850_94987138_73289_2.3_80.9_1678	1678	+
chr3	186838859	187003917	chr3_188321553_188486611_165059_1_64.7_1675	1675	+
chr6	145876679	146276458	chr6_145918372_146318151_399780_0.4_13.6_1674	1674	+
chr2	145156258	145281973	chr2_144872728_144998443_125716_1.3_94.2_1673	1673	+
chr4	13601765	13649925	chr4_13210863_13259023_48161_3.5_91.8_1673	1673	+
chr4	147103952	147208324	chr4_147323402_147427774_104373_1.6_54.3_1673	1673	+
chr13	100894881	101192520	chr13_99692882_99990521_297640_0.6_-15.5_1668	1668	+
chr2	86693748	86831187	chr2_86547259_86684698_137440_1.2_55.8_1668	1668	+
chr20	52192588	52361588	chr20_51625995_51794995_169001_1_47.6_1666	1666	+
chr1	183902128	184043211	chr1_182168751_182309834_141084_1.2_76.4_1665	1665	+
chr10	16618849	16806530	chr10_16658855_16846536_187682_0.9_28.6_1660	1660	+
chr19	51842933	52152505	chr19_56534745_56844317_309573_0.5_58.1_1658	1658	+
chr5	130325529	130345252	chr5_130353428_130373151_19724_8.4_87.9_1658	1658	+
chr6	111695207	111912890	chr6_111801900_112019583_217684_0.8_3.5_1653	1653	+
chr14	80666277	80669511	chr14_79736030_79739264_3235_50.9_99.7_1645	1645	+
chr9	103493344	103495037	chr9_102533165_102534858_1694_97.1_100_1645	1645	+
chr13	39497234	40325922	chr13_38395234_39223922_828689_0.2_-27.8_1644	1644	+
chr10	62539862	62554275	chr10_62209868_62224281_14414_11.4_99.1_1642	1642	+
chr6	46172698	46174339	chr6_46280657_46282298_1642_100_100_1642	1642	+
chr1	192215362	192217079	chr1_190481985_190483702_1718_95.3_100_1638	1638	+
chr4	101944847	102019772	chr4_102163870_102238795_74926_2.2_90_1637	1637	+
chr19	40329625	40531366	chr19_45021465_45223206_201742_0.8_58.2_1627	1627	+
chrX	107170918	107397087	chrX_107057574_107283743_226170_0.7_-15_1627	1627	+
chr6	28121283	28333724	chr6_28229262_28441703_212442_0.8_17.3_1626	1626	+
chr2	42047062	42077804	chr2_41900566_41931308_30743_5.3_93.6_1623	1623	+
chr7	7268079	7283975	chr7_7234604_7250500_15897_10.2_96.8_1622	1622	+
chr3	190434659	190551517	chr3_191917353_192034211_116859_1.4_88.7_1621	1621	+
chr3	61547491	61730651	chr3_61522531_61705691_183161_0.9_53.4_1618	1618	+
chr2	119870114	120166053	chr2_119586584_119882523_295940_0.5_39.9_1617	1617	+
chr18	34297712	34380333	chr18_32551710_32634331_82622_2_78.9_1613	1613	+
chr5	179653370	179688815	chr5_179585976_179621421_35446_4.6_83.5_1613	1613	+
chr9	100281706	100566179	chr9_99321527_99606000_284474_0.6_23.3_1609	1609	+
chr10	91099450	91178434	chr10_91089430_91168414_78985_2_55.7_1605	1605	+
chrX	44922723	44971162	chrX_44807667_44856106_48440_3.3_85.8_1605	1605	+
chr1	75198754	75230563	chr1_74971342_75003151_31810_5_98.2_1601	1601	+
chr7	14093477	14231746	chr7_14060002_14198271_138270_1.2_57.1_1601	1601	+
chr12	122240922	122354503	chr12_120725305_120838886_113582_1.4_64.6_1599	1599	+
chr8	128750402	128830870	chr8_128819584_128900052_80469_2_72.4_1598	1598	+
chr8	15480543	15622629	chr8_15524914_15667000_142087_1.1_91.9_1597	1597	+
chr5	31530834	31554513	chr5_31566591_31590270_23680_6.7_95.5_1595	1595	+
chr6	5972589	5974385	chr6_5917588_5919384_1797_88.7_99.9_1594	1594	+
chr13	32275533	32527444	chr13_31173533_31425444_251912_0.6_-0.1_1592	1592	+
chr6	132593119	132781074	chr6_132634812_132822767_187956_0.8_45.3_1589	1589	+
chr19	33851713	34113121	chr19_38543553_38804961_261409_0.6_-28.3_1587	1587	+
chr10	57358133	57427815	chr10_57028139_57097821_69683_2.3_76.6_1585	1585	+
chr6	139013595	139364269	chr6_139055288_139405962_350675_0.5_-73.9_1584	1584	+
chr20	11898996	11905445	chr20_11846996_11853445_6450_24.5_99.4_1582	1582	+
chr3	179907050	180043247	chr3_181389744_181525941_136198_1.2_73.4_1580	1580	+
chr3	194996612	195063424	chr3_196477901_196544713_66813_2.4_85.7_1578	1578	+
chr6	166400771	166554558	chr6_166320761_166474548_153788_1_30.1_1578	1578	+
chr2	43449644	43452636	chr2_43303148_43306140_2993_52.7_99.8_1577	1577	+
chr6	138288890	138413321	chr6_138330583_138455014_124432_1.3_53_1576	1576	+
chr1	103343276	103544412	chr1_103115864_103317000_201137_0.8_45.3_1572	1572	+
chr16	51557105	51681101	chr16_50114606_50238602_123997_1.3_77.9_1572	1572	+
chr10	22452997	22623639	chr10_22493003_22663645_170643_0.9_56.3_1570	1570	+
chr8	102233883	102459053	chr8_102303059_102528229_225171_0.7_-2_1570	1570	+
chr11	132204919	132289837	chr11_131710129_131795047_84919_1.8_51.6_1567	1567	+
chr17	62225757	62290915	chr17_59579489_59644647_65159_2.4_83.7_1565	1565	+
chr3	93707300	93795836	chr3_95189990_95278526_88537_1.8_96_1563	1563	+
chrX	55478116	55479923	chrX_55494841_55496648_1808_86.4_99.9_1562	1562	+
chr4	6138391	6302954	chr4_6189292_6353855_164564_0.9_46.5_1561	1561	+
chr2	47656891	47708052	chr2_47510395_47561556_51162_3_-36_1560	1560	+
chr9	20789384	20995901	chr9_20779384_20985901_206518_0.8_33.2_1560	1560	+
chr14	77100325	77228364	chr14_76170078_76298117_128040_1.2_32_1559	1559	+
chr1	108047783	108210423	chr1_107849306_108011946_162641_1_53.6_1557	1557	+
chr18	29393653	29710012	chr18_27647651_27964010_316360_0.5_-58.1_1557	1557	+
chr10	99969407	100808064	chr10_99959397_100798054_838658_0.2_-48.3_1556	1556	+
chr15	76467775	76765453	chr15_74254830_74552508_297679_0.5_41.3_1556	1556	+
chrX	30635537	30747492	chrX_30545458_30657413_111956_1.4_41.9_1554	1554	+
chr1	184589516	184663414	chr1_182856139_182930037_73899_2.1_74.5_1553	1553	+
chr6	143663957	143825462	chr6_143705650_143867155_161506_1_-96.3_1553	1553	+
chr6	63921375	63922926	chr6_63979334_63980885_1552_100_100_1552	1552	+
chr7	56634777	56671389	chr7_56602271_56638883_36613_4.2_82_1552	1552	+
chr11	32610034	32624078	chr11_32566610_32580654_14045_11_95.8_1551	1551	+
chr4	100847749	100912322	chr4_101066772_101131345_64574_2.4_80.1_1550	1550	+
chrX	91686484	91873616	chrX_91573140_91760272_187133_0.8_-53.4_1549	1549	+
chrX	125605710	125607263	chrX_125433391_125434944_1554_99.4_100_1544	1544	+
chr6	99849030	100029318	chr6_99955751_100136039_180289_0.9_70.3_1542	1542	+
chr10	126086139	126166175	chr10_126076129_126156165_80037_1.9_72.5_1540	1540	+
chrX	105571229	106292905	chrX_105457885_106179561_721677_0.2_-71.7_1538	1538	+
chrY	14088804	14093263	chrY_12598804_12603263_4460_34.5_99.6_1538	1538	+
chr6	161262463	162067419	chr6_161182453_161987409_804957_0.2_26.9_1533	1533	+
chr10	131943392	132076105	chr10_131833382_131966095_132714_1.2_74.8_1532	1532	+
chr16	75203512	75327878	chr16_73761013_73885379_124367_1.2_45.9_1528	1528	+
chr5	137087718	137130905	chr5_137115617_137158804_43188_3.5_88.1_1527	1527	+
chrX	61998641	62074782	chrX_61915366_61991507_76142_2_83.2_1523	1523	+
chr2	826964	1221886	chr2_816964_1209191_392228_0.4_-21.9_1522	1522	+
chr20	26188610	26190350	chr20_26136610_26138350_1741_87.4_99.9_1522	1522	+
chr3	18580158	18581949	chr3_18555162_18556953_1792_84.9_99.9_1522	1522	+
chr6	100498158	100584647	chr6_100604879_100691368_86490_1.8_72.3_1517	1517	+
chrX	99193967	99411845	chrX_99080623_99298501_217879_0.7_33.8_1517	1517	+
chr2	179585	306874	chr2_169585_296874_127290_1.2_55.4_1515	1515	+
chr4	68904476	68907885	chr4_68587071_68590480_3410_44.4_99.5_1515	1515	+
chr11	71498192	71705921	chr11_71175840_71383569_207730_0.7_-86.3_1513	1513	+
chrX	44167701	44169472	chrX_44052645_44054416_1772_85.3_99.9_1511	1511	+
chr13	34395204	34423344	chr13_33293204_33321344_28141_5.4_94.3_1510	1510	+
chr4	104493552	104497230	chr4_104713001_104716679_3679_41_99.7_1510	1510	+
chr4	41262565	41391554	chr4_40957322_41086311_128990_1.2_62.1_1508	1508	+
chr22	40271408	40390331	chr22_38601354_38720277_118924_1.3_30_1507	1507	+
chr6	138726234	138971937	chr6_138767927_139013630_245704_0.6_-71.3_1506	1506	+
chr10	78585088	78810146	chr10_78255094_78480152_225059_0.7_58.2_1505	1505	+
chrX	142760325	142967989	chrX_142587991_142795655_207665_0.7_63.4_1505	1505	+
chr2	204628957	204638280	chr2_204337202_204346525_9324_16.1_95.9_1504	1504	+
chr3	57168051	57294094	chr3_57143091_57269134_126044_1.2_-82.1_1503	1503	+
chr3	56597660	56680879	chr3_56572700_56655919_83220_1.8_86_1502	1502	+
chr18	54270087	54424554	chr18_52421085_52575552_154468_1_86.1_1500	1500	+
chr6	101847048	101917732	chr6_101953769_102024445_70677_2.1_89.3_1499	1499	+
chr12	38531492	38715752	chr12_36817759_37002019_184261_0.8_81.6_1498	1498	+
chr13	28003853	28016635	chr13_26901853_26914635_12783_11.7_94.6_1498	1498	+
chr9	101369271	101370965	chr9_100409092_100410786_1695_88.3_99.9_1496	1496	+
chr1	6931757	7114216	chr1_6854344_7036803_182460_0.8_-49.2_1495	1495	+
chr6	47470957	47720888	chr6_47578916_47828847_249932_0.6_55.1_1495	1495	+
chr21	17197281	17251000	chr21_16119152_16172871_53720_2.8_87.7_1494	1494	+
chr14	50863439	51111681	chr14_49933189_50181431_248243_0.6_-30.2_1493	1493	+
chr10	35818894	35986853	chr10_35858900_36026859_167960_0.9_86.6_1492	1492	+
chr1	79215566	79520532	chr1_78988154_79293120_304967_0.5_33.9_1491	1491	+
chr13	110221583	110419231	chr13_109019584_109217232_197649_0.8_35.2_1489	1489	+
chr18	10541310	10551567	chr18_10531310_10541567_10258_14.5_99.2_1488	1488	+
chr6	10366624	10412404	chr6_10474610_10520390_45781_3.2_88_1487	1487	+
chr1	212763175	213178671	chr1_210829798_211245294_415497_0.4_-43_1483	1483	+
chr1	202302469	202441339	chr1_200569092_200707962_138871_1.1_42.8_1482	1482	+
chr11	121034002	121232088	chr11_120539212_120737298_198087_0.7_36.5_1482	1482	+
chr12	114677686	114856452	chr12_113162069_113340835_178767_0.8_30.6_1481	1481	+
chr1	48877515	49065902	chr1_48650102_48838489_188388_0.8_80.4_1481	1481	+
chr6	79647246	79727284	chr6_79703965_79784003_80039_1.8_80.4_1479	1479	+
chr10	24873038	24910089	chr10_24913044_24950095_37052_4_94.6_1478	1478	+
chr8	83195164	83204616	chr8_83357719_83367171_9453_15.6_98.8_1477	1477	+
chr4	134070458	134076220	chr4_134289908_134295670_5763_25.5_99.4_1472	1472	+
chr13	41383738	41657074	chr13_40281738_40555074_273337_0.5_-30.4_1471	1471	+
chr8	107543989	107764126	chr8_107613165_107833302_220138_0.7_41_1471	1471	+
chr10	66585241	66586710	chr10_66255247_66256716_1470_100_100_1470	1470	+
chr15	51237963	51296002	chr15_49025255_49083294_58040_2.5_82.8_1470	1470	+
chr21	15137634	15457494	chr21_14059505_14379365_319861_0.5_-54.6_1469	1469	+
chr18	36914820	37112720	chr18_35168818_35366718_197901_0.7_66.7_1464	1464	+
chr3	68684767	68686228	chr3_68767457_68768918_1462_100_100_1462	1462	+
chr8	33716877	33827435	chr8_33836419_33946977_110559_1.3_62.8_1462	1462	+
chr22	29182126	29289470	chr22_27512126_27619470_107345_1.4_88.6_1459	1459	+
chrX	65717555	65719896	chrX_65634280_65636621_2342_62.3_99.8_1459	1459	+
chr22	24129244	24325857	chr22_22459244_22655857_196614_0.7_26.6_1458	1458	+
chr3	10923894	11361201	chr3_10898894_11336201_437308_0.3_-4.7_1457	1457	+
chr3	157821597	158096949	chr3_159304291_159579643_275353_0.5_38.9_1456	1456	+
chr17	31255583	31318479	chr17_28279696_28342592_62897_2.3_92.2_1452	1452	+
chr3	143235930	143314925	chr3_144718620_144797615_78996_1.8_85.2_1450	1450	+
chr7	64863544	65020148	chr7_64500979_64657583_156605_0.9_55.1_1449	1449	+
chr8	75515198	75516644	chr8_75677753_75679199_1447_100_100_1447	1447	+
chr13	108756798	108882363	chr13_107554799_107680364_125566_1.2_83.2_1445	1445	+
chr19	50752888	50986561	chr19_55444700_55678373_233674_0.6_54.3_1445	1445	+
chr2	195052059	195124273	chr2_194760304_194832518_72215_2_95.1_1444	1444	+
chr6	70219223	70456876	chr6_70275944_70513597_237654_0.6_-15.9_1440	1440	+
chr11	70668834	70797785	chr11_70346482_70475433_128952_1.1_69.9_1439	1439	+
chr12	55803501	55872240	chr12_54089768_54158507_68740_2.1_81.2_1439	1439	+
chr4	156385157	156387149	chr4_156604607_156606599_1993_72.2_99.9_1439	1439	+
chr15	78453824	78462465	chr15_76240879_76249520_8642_16.6_95.4_1436	1436	+
chr13	45149656	45170244	chr13_44047656_44068244_20589_7_97.7_1433	1433	+
chr2	215591674	215883398	chr2_215299919_215591643_291725_0.5_-23.5_1433	1433	+
chr11	124496663	124670245	chr11_124001873_124175455_173583_0.8_-5_1431	1431	+
chrX	27535840	27537899	chrX_27445761_27447820_2060_69.4_99.9_1430	1430	+
chr11	30249849	30390068	chr11_30206425_30346644_140220_1_85.9_1429	1429	+
chr2	74981797	75267732	chr2_74835305_75121240_285936_0.5_37.7_1428	1428	+
chr4	141939905	142155475	chr4_142159355_142374925_215571_0.7_23.1_1427	1427	+
chr6	48116405	48181854	chr6_48224364_48289813_65450_2.2_89.1_1426	1426	+
chr9	13987686	14313446	chr9_13977686_14303446_325761_0.4_0.2_1425	1425	+
chr4	107239489	107270238	chr4_107458938_107489687_30750_4.6_97.2_1420	1420	+
chr1	99150407	99226111	chr1_98922995_98998699_75705_1.9_85.2_1415	1415	+
chr8	143693587	143868388	chr8_143690589_143865390_174802_0.8_29.9_1415	1415	+
chr10	15130617	15197360	chr10_15170623_15237366_66744_2.1_76_1414	1414	+
chr6	10118654	10214730	chr6_10226640_10322716_96077_1.5_58.4_1414	1414	+
chr11	56434390	56459058	chr11_56190966_56215634_24669_5.7_94.9_1413	1413	+
chr19	38187896	38283672	chr19_42879736_42975512_95777_1.5_73.2_1412	1412	+
chr9	115166202	115337019	chr9_114206023_114376840_170818_0.8_59.1_1412	1412	+
chr15	25868818	26108318	chr15_23419911_23659411_239501_0.6_-63.7_1406	1406	+
chr10	64518438	64567435	chr10_64188444_64237441_48998_2.9_90.9_1404	1404	+
chr2	207631344	207656944	chr2_207339589_207365189_25601_5.5_92.8_1404	1404	+
chr4	11373367	11374904	chr4_10982465_10984002_1538_91.3_100_1404	1404	+
chr1	41899859	42305125	chr1_41672446_42077712_405267_0.3_-69.4_1401	1401	+
chr12	132044085	132198561	chr12_130610038_130764514_154477_0.9_57.7_1400	1400	+
chrX	116093082	116135423	chrX_115977110_116019451_42342_3.3_90.1_1399	1399	+
chr2	12163665	12165358	chr2_12081116_12082809_1694_82.5_99.9_1398	1398	+
chr6	168226745	168458874	chr6_167969594_168201723_232130_0.6_54.6_1398	1398	+
chr15	92828938	92977928	chr15_90629942_90778932_148991_0.9_66.5_1396	1396	+
chr11	11373523	11518763	chr11_11330099_11475339_145241_1_47.3_1395	1395	+
chr13	68306365	68406883	chr13_67204366_67304884_100519_1.4_-1.5_1391	1391	+
chrX	63030632	63265507	chrX_62947357_63182232_234876_0.6_-81.5_1390	1390	+
chr18	71708257	71826031	chr18_69859237_69977011_117775_1.2_74.3_1389	1389	+
chr13	80910603	80914951	chr13_79808604_79812952_4349_31.9_99.1_1388	1388	+
chr1	166135573	166246837	chr1_164402197_164513461_111265_1.2_49_1386	1386	+
chr8	6614655	6756660	chr8_6602063_6744070_142008_1_49_1386	1386	+
chr13	33678279	33859812	chr13_32576279_32757812_181534_0.8_45.4_1385	1385	+
chr20	2945421	3052807	chr20_2893421_3000807_107387_1.3_62.4_1382	1382	+
chrX	149673180	149882768	chrX_149423838_149633426_209589_0.7_-86.3_1381	1381	+
chr5	80483890	80716080	chr5_80519646_80751836_232191_0.6_59.5_1380	1380	+
chrY	17019696	17053789	chrY_15529090_15563183_34094_4_82.5_1376	1376	+
chr4	16014561	16258191	chr4_15623659_15867289_243631_0.6_45.8_1375	1375	+
chr1	191114796	191116168	chr1_189381419_189382791_1373_100_100_1373	1373	+
chr2	178757620	179059420	chr2_178465866_178767666_301801_0.5_-12.5_1373	1373	+
chr2	23519658	23749578	chr2_23373163_23603083_229921_0.6_41.3_1371	1371	+
chr3	22423169	22565876	chr3_22398173_22540880_142708_1_76.8_1371	1371	+
chr8	136635928	136659454	chr8_136705110_136728636_23527_5.8_98.4_1369	1369	+
chr7	53925114	53933379	chr7_53892608_53900873_8266_16.5_98.9_1368	1368	+
chr1	160602963	160818291	chr1_158869587_159084915_215329_0.6_-46_1367	1367	+
chr9	4662438	4782146	chr9_4652438_4772146_119709_1.1_57.7_1365	1365	+
chr2	5704453	5837456	chr2_5621904_5754907_133004_1_64.9_1364	1364	+
chr12	107665186	107666982	chr12_106189316_106191112_1797_75.8_99.8_1362	1362	+
chr7	79818202	79846943	chr7_79656138_79684879_28742_4.7_90.2_1361	1361	+
chr22	44040683	44198692	chr22_42372016_42530025_158010_0.9_-1.6_1358	1358	+
chr1	234621169	234743513	chr1_232687792_232810136_122345_1.1_45.2_1357	1357	+
chrX	68302037	68394771	chrX_68218762_68311496_92735_1.5_78.7_1354	1354	+
chr5	171288986	171390928	chr5_171221591_171323533_101943_1.3_67.4_1352	1352	+
chr7	9557155	9676206	chr7_9523680_9642731_119052_1.1_90.3_1351	1351	+
chr2	234184362	234390032	chr2_233849101_234054771_205671_0.7_70.1_1349	1349	+
chr4	4385962	4604050	chr4_4436863_4654951_218089_0.6_32.1_1349	1349	+
chr12	119453224	119633866	chr12_117937607_118118249_180643_0.7_22.2_1347	1347	+
chr6	71317496	71319032	chr6_71374217_71375753_1537_87.6_99.9_1347	1347	+
chr11	20404632	20596889	chr11_20361208_20553465_192258_0.7_-29.5_1344	1344	+
chr5	123984540	124145015	chr5_124012439_124172914_160476_0.8_64.3_1344	1344	+
chr6	79943592	80146868	chr6_80000311_80203587_203277_0.7_53.2_1343	1343	+
chrX	101800986	102064540	chrX_101687642_101951196_263555_0.5_53.6_1343	1343	+
chr7	87150674	87185353	chr7_86988610_87023289_34680_3.9_87.6_1338	1338	+
chr11	28225088	28353842	chr11_28181664_28310418_128755_1_33.4_1336	1336	+
chr9	99672106	99775629	chr9_98711927_98815450_103524_1.3_85.6_1335	1335	+
chr13	74261298	74480118	chr13_73159299_73378119_218821_0.6_11.7_1334	1334	+
chr2	67567528	67631943	chr2_67421032_67485447_64416_2.1_66.6_1334	1334	+
chr8	142469122	142470618	chr8_142538304_142539800_1497_88.8_99.9_1330	1330	+
chr1	33747207	33960313	chr1_33519794_33732900_213107_0.6_59.8_1329	1329	+
chr16	50783511	50833373	chr16_49341012_49390874_49863_2.7_91.5_1327	1327	+
chr13	61068482	61212152	chr13_59966483_60110153_143671_0.9_34.4_1326	1326	+
chr14	30045857	30383666	chr14_29115608_29453417_337810_0.4_71.1_1326	1326	+
chr1	238090083	238107281	chr1_236156706_236173904_17199_7.7_96.7_1325	1325	+
chr13	102105182	102372286	chr13_100903183_101170287_267105_0.5_44.8_1324	1324	+
chr19	51228141	51430817	chr19_55919953_56122629_202677_0.7_53.1_1324	1324	+
chr1	107601068	107867235	chr1_107402591_107668758_266168_0.5_25.9_1323	1323	+
chr20	13254680	13374440	chr20_13202680_13322440_119761_1.1_68.4_1322	1322	+
chr9	102587157	102879593	chr9_101626978_101919414_292437_0.5_45.7_1321	1321	+
chr21	15744597	15753907	chr21_14666468_14675778_9311_14.2_98.5_1318	1318	+
chr22	49609936	49805136	chr22_47995940_48191140_195201_0.7_48.2_1318	1318	+
chr5	57985407	58335678	chr5_58021164_58371435_350272_0.4_14.6_1317	1317	+
chr20	10401154	10639229	chr20_10349154_10587229_238076_0.6_-25.3_1315	1315	+
chr12	130837663	130872245	chr12_129403616_129438198_34583_3.8_90.4_1314	1314	+
chr13	21175804	21191916	chr13_20073804_20089916_16113_8.2_95.7_1314	1314	+
chr8	49297009	49483836	chr8_49459562_49646389_186828_0.7_64.7_1314	1314	+
chrY	15398452	15471900	chrY_13907846_13981294_73449_1.8_64.3_1313	1313	+
chr5	65867899	66498205	chr5_65903655_66533961_630307_0.2_-44.5_1312	1312	+
chr4	66301901	66589122	chr4_65984496_66271717_287222_0.5_48.5_1311	1311	+
chr2	48573570	48604467	chr2_48427074_48457971_30898_4.2_95.2_1310	1310	+
chr16	54145652	54147414	chr16_52703153_52704915_1763_74.2_99.8_1309	1309	+
chr3	1637377	1947957	chr3_1612377_1922957_310581_0.4_-35_1308	1308	+
chr13	51957774	52035549	chr13_50855775_50933550_77776_1.7_53.3_1305	1305	+
chr4	130623840	130825243	chr4_130843290_131044693_201404_0.6_62.8_1304	1304	+
chr4	69179457	69332341	chr4_68862052_69014936_152885_0.9_68.3_1301	1301	+
chr1	174973672	174979859	chr1_173240295_173246482_6188_21_98_1300	1300	+
chr3	29323017	29395192	chr3_29298021_29370196_72176_1.8_88.6_1300	1300	+
chr9	129457349	129677307	chr9_128497170_128717128_219959_0.6_80_1298	1298	+
chr7	20621643	20867359	chr7_20588168_20833884_245717_0.5_4.3_1295	1295	+
chr9	71224832	71395755	chr9_70414652_70585575_170924_0.8_63.5_1294	1294	+
chrX	19368017	19378017	chrX_19277938_19287938_10001_12.9_98.8_1293	1293	+
chr10	87766608	87990063	chr10_87756588_87980043_223456_0.6_26.8_1290	1290	+
chr20	12360643	12361942	chr20_12308643_12309942_1300_99.2_100_1289	1289	+
chr5	7878044	7931010	chr5_7931044_7984010_52967_2.4_92.1_1288	1288	+
chr6	149262361	149433354	chr6_149304054_149475047_170994_0.8_55.3_1286	1286	+
chr10	49609568	49660115	chr10_49279574_49330121_50548_2.5_91.6_1282	1282	+
chr9	20532528	20684402	chr9_20522528_20674402_151875_0.8_19.8_1282	1282	+
chr16	26042966	26044246	chr16_25950467_25951747_1281_100_100_1281	1281	+
chr1	241667373	241683158	chr1_239733996_239749781_15786_8.1_94_1280	1280	+
chr3	62740812	62912666	chr3_62715852_62887706_171855_0.7_32.9_1280	1280	+
chr1	82062116	82189028	chr1_81834704_81961616_126913_1_25.3_1279	1279	+
chr8	6079350	6331828	chr8_6066758_6319236_252479_0.5_48.9_1278	1278	+
chr1	209395952	209464776	chr1_207462575_207531399_68825_1.8_92.9_1273	1273	+
chr8	49830680	49832758	chr8_49993233_49995311_2079_61.1_99.8_1271	1271	+
chr10	119632796	119767655	chr10_119622786_119757645_134860_0.9_79.5_1270	1270	+
chr5	44811020	44818435	chr5_44846777_44854192_7416_17.1_98.2_1270	1270	+
chr6	166746918	166824490	chr6_166666908_166744480_77573_1.6_76.7_1270	1270	+
chrX	71880315	72163778	chrX_71797040_72080503_283464_0.4_-63.9_1270	1270	+
chr4	22389317	22440211	chr4_21998415_22049309_50895_2.5_81.3_1269	1269	+
chr8	62114824	62116092	chr8_62277378_62278646_1269_100_100_1269	1269	+
chr7	42003334	42154026	chr7_41969859_42120551_150693_0.8_75.7_1268	1268	+
chr8	63751567	63769340	chr8_63914121_63931894_17774_7.1_97.4_1268	1268	+
chr16	73840325	73975498	chr16_72397826_72532999_135174_0.9_-3.4_1266	1266	+
chr22	23465295	23804776	chr22_21795295_22134776_339482_0.4_46.4_1265	1265	+
chr3	60675691	60718340	chr3_60650731_60693380_42650_3_96.7_1265	1265	+
chr8	19616299	19701825	chr8_19660579_19746105_85527_1.5_87.9_1265	1265	+
chr5	42363699	42468932	chr5_42399456_42504689_105234_1.2_83.6_1263	1263	+
chr9	41776903	41885537	chr9_41766903_41875537_108635_1.2_91_1260	1260	+
chr15	29409229	29527288	chr15_27196521_27314580_118060_1.1_58.5_1259	1259	+
chrX	32223972	32225229	chrX_32133893_32135150_1258_100_100_1258	1258	+
chr13	86928772	86932277	chr13_85726773_85730278_3506_35.9_99.4_1257	1257	+
chr13	82263963	82265218	chr13_81161964_81163219_1256_100_100_1256	1256	+
chr14	95873742	96010969	chr14_94943495_95080722_137228_0.9_46.3_1254	1254	+
chr7	141285101	141445495	chr7_140931570_141091964_160395_0.8_41.8_1254	1254	+
chr10	34679798	34931347	chr10_34719804_34971353_251550_0.5_-92.7_1253	1253	+
chr9	127620120	127639753	chr9_126659941_126679574_19634_6.4_95.8_1252	1252	+
chr13	100609275	100803479	chr13_99407276_99601480_194205_0.6_-29_1249	1249	+
chr7	152346232	152600810	chr7_151977165_152231743_254579_0.5_-59_1245	1245	+
chr19	45150511	45166511	chr19_49842351_49858351_16001_7.8_94.4_1244	1244	+
chr5	147719369	147821794	chr5_147699562_147801987_102426_1.2_88_1243	1243	+
chr3	156866207	156881555	chr3_158348901_158364249_15349_8.1_95.8_1242	1242	+
chr9	69655492	69847103	chr9_68945312_69136923_191612_0.6_73.6_1241	1241	+
chr22	50121254	50319226	chr22_48507258_48705230_197973_0.6_-12.7_1238	1238	+
chr9	114691741	114697058	chr9_113731562_113736879_5318_23.3_98.9_1238	1238	+
chr12	113459421	113629954	chr12_111943804_112114337_170534_0.7_54.8_1237	1237	+
chr10	73011750	73239747	chr10_72681756_72909753_227998_0.5_63.6_1236	1236	+
chr1	77165438	77166671	chr1_76938026_76939259_1234_100_100_1234	1234	+
chr10	82896363	82904934	chr10_82886343_82894914_8572_14.4_99.3_1232	1232	+
chr19	35435037	35532722	chr19_40126877_40224562_97686_1.3_55.9_1230	1230	+
chr6	168792280	168971423	chr6_168535129_168714272_179144_0.7_48.2_1228	1228	+
chr5	8581034	8727037	chr5_8634034_8780037_146004_0.8_53.7_1224	1224	+
chr17	70118815	70216197	chr17_67630410_67727792_97383_1.3_83.6_1221	1221	+
chr2	41383678	41385017	chr2_41237182_41238521_1340_91_100_1219	1219	+
chr18	20516682	20573197	chr18_18770680_18827195_56516_2.2_81.8_1218	1218	+
chr3	116745348	116746562	chr3_118228038_118229252_1215_100_100_1215	1215	+
chr22	43505986	43568630	chr22_41835930_41898574_62645_1.9_84.9_1214	1214	+
chr11	110658509	110659803	chr11_110163719_110165013_1295_93.7_100_1213	1213	+
chr5	59755085	59756583	chr5_59790842_59792340_1499_80.9_99.9_1212	1212	+
chr13	72181185	72250041	chr13_71079186_71148042_68857_1.8_63.2_1211	1211	+
chr19	28246106	28248012	chr19_32937946_32939852_1907_63.5_99.9_1211	1211	+
chr7	36858607	36894831	chr7_36825132_36861356_36225_3.3_90.7_1209	1209	+
chr2	238950059	239082148	chr2_238614798_238746887_132090_0.9_-1.9_1207	1207	+
chr3	114039620	114089525	chr3_115522310_115572215_49906_2.4_89.1_1207	1207	+
chr2	26901082	27003317	chr2_26754586_26856821_102236_1.2_64.2_1206	1206	+
chrX	147546156	147576349	chrX_147353848_147384041_30194_4_89.1_1206	1206	+
chr5	115898178	116052434	chr5_115926077_116080333_154257_0.8_43.2_1204	1204	+
chr16	512098	635338	chr16_452099_575339_123241_1_-51.2_1203	1203	+
chr18	47901331	48086820	chr18_46155329_46340818_185490_0.6_56_1197	1197	+
chr19	55485277	55609141	chr19_60177089_60300953_123865_1_55_1197	1197	+
chr12	4461373	4665718	chr12_4331634_4535979_204346_0.6_-75.1_1196	1196	+
chrX	75365125	75556314	chrX_75281528_75472718_191191_0.6_52.6_1194	1194	+
chrX	111864661	112110823	chrX_111751317_111997479_246163_0.5_78.9_1194	1194	+
chr6	12509548	12515118	chr6_12617534_12623104_5571_21.4_97.7_1191	1191	+
chrX	14262022	14263228	chrX_14171943_14173149_1207_98.5_100_1189	1189	+
chr16	33110879	33230705	chr16_33018380_33138206_119827_1_8.5_1188	1188	+
chr5	31053577	31171845	chr5_31089334_31207602_118269_1_83.1_1188	1188	+
chr13	44453262	44544855	chr13_43351262_43442855_91594_1.3_88.8_1184	1184	+
chr15	67835322	67921752	chr15_65622376_65708806_86431_1.4_77.9_1184	1184	+
chr3	16274949	16358776	chr3_16249953_16333780_83828_1.4_74.6_1183	1183	+
chr14	99287099	99507734	chr14_98356852_98577487_220636_0.5_42.3_1182	1182	+
chr18	39489642	39609497	chr18_37743640_37863495_119856_1_57.6_1182	1182	+
chr4	44688532	44704653	chr4_44383289_44399410_16122_7.3_99.1_1182	1182	+
chr3	147883478	147885229	chr3_149366168_149367919_1752_67.4_99.9_1180	1180	+
chr14	44546689	44589881	chr14_43616439_43659631_43193_2.7_96.4_1178	1178	+
chr1	81564028	81674999	chr1_81336616_81447587_110972_1.1_66.3_1175	1175	+
chr14	43744147	43770111	chr14_42813897_42839861_25965_4.5_97.1_1175	1175	+
chr9	92978375	93206029	chr9_92018195_92245849_227655_0.5_-3.3_1175	1175	+
chr6	130761654	130873839	chr6_130803347_130915532_112186_1_79.8_1173	1173	+
chr4	117219208	117221558	chr4_117438657_117441007_2351_49.8_99.6_1170	1170	+
chr8	109240359	109498947	chr8_109309535_109568123_258589_0.5_30.4_1168	1168	+
chr2	234749362	234836043	chr2_234414101_234500782_86682_1.3_84.1_1167	1167	+
chr14	91931526	91976791	chr14_91001279_91046544_45266_2.6_86.2_1166	1166	+
chr15	62214615	62374742	chr15_60001907_60162034_160128_0.7_54.7_1166	1166	+
chr13	95672820	95895573	chr13_94470821_94693574_222754_0.5_46.7_1161	1161	+
chr22	28247741	28307177	chr22_26577741_26637177_59437_2_94.6_1160	1160	+
chr16	17956442	18151018	chr16_17863943_18058519_194577_0.6_29.7_1159	1159	+
chr17	32583145	32827946	chr17_29607258_29852059_244802_0.5_-13.5_1157	1157	+
chr4	28486352	28620348	chr4_28095450_28229446_133997_0.9_56.5_1156	1156	+
chr6	137814385	138027602	chr6_137856078_138069295_213218_0.5_49.1_1155	1155	+
chrY	22921714	23068904	chrY_21331102_21478292_147191_0.8_83.6_1154	1154	+
chr15	93876512	94620267	chr15_91677516_92421271_743756_0.2_-82.6_1152	1152	+
chr8	36746247	36953678	chr8_36865405_37072836_207432_0.6_-45.9_1150	1150	+
chr9	105966376	105968771	chr9_105006197_105008592_2396_48_99.9_1150	1150	+
chr3	29645888	29788500	chr3_29620892_29763504_142613_0.8_47.8_1146	1146	+
chr13	79929309	80127299	chr13_78827310_79025300_197991_0.6_70.5_1145	1145	+
chr4	125591838	125632129	chr4_125811288_125851579_40292_2.8_87.4_1145	1145	+
chr2	97405566	97526996	chr2_96769293_96890723_121431_0.9_-10.7_1143	1143	+
chr7	3144867	3418627	chr7_3111393_3385153_273761_0.4_57.6_1142	1142	+
chr4	32967305	33013439	chr4_32643700_32689834_46135_2.5_92.3_1141	1141	+
chr9	71840833	72044855	chr9_71030653_71234675_204023_0.6_37.1_1140	1140	+
chr12	5693075	5975108	chr12_5563336_5845369_282034_0.4_21_1138	1138	+
chr6	66546737	66547955	chr6_66603458_66604676_1219_92.9_100_1132	1132	+
chr1	119543135	119762502	chr1_119344658_119564025_219368_0.5_39.9_1129	1129	+
chr4	160225381	160266496	chr4_160444831_160485946_41116_2.7_84.7_1128	1128	+
chr1	229080363	229285324	chr1_227146986_227351947_204962_0.5_13_1127	1127	+
chr18	6370453	6463019	chr18_6360453_6453019_92567_1.2_85.5_1127	1127	+
chr21	32999277	33041115	chr21_31921148_31962986_41839_2.7_92.2_1127	1127	+
chr5	112801025	112937064	chr5_112828924_112964963_136040_0.8_70.1_1126	1126	+
chr17	58804477	58929365	chr17_56159259_56284147_124889_0.9_-24.1_1125	1125	+
chr13	91827881	91999844	chr13_90625882_90797845_171964_0.7_73.6_1123	1123	+
chr16	35036432	35037554	chr16_34893933_34895055_1123_100_100_1123	1123	+
chrX	50648378	50674096	chrX_50665118_50690836_25719_4.4_93.7_1123	1123	+
chr6	162990294	163373332	chr6_162910284_163293322_383039_0.3_6.3_1122	1122	+
chr3	184428301	184612789	chr3_185910995_186095483_184489_0.6_15.5_1120	1120	+
chr6	43423570	43507411	chr6_43531548_43615389_83842_1.3_-55.7_1120	1120	+
chr8	35381361	35383050	chr8_35500903_35502592_1690_65.9_99.9_1114	1114	+
chr3	146994503	147131517	chr3_148477193_148614207_137015_0.8_49.3_1113	1113	+
chr7	47315942	47354946	chr7_47282467_47321471_39005_2.9_92.4_1112	1112	+
chr9	135554176	135566346	chr9_134543997_134556167_12171_9.1_93.9_1111	1111	+
chr4	111337433	111545682	chr4_111556882_111765131_208250_0.5_57.6_1109	1109	+
chr7	140034799	140191657	chr7_139681268_139838126_156859_0.7_57.7_1105	1105	+
chr10	19340895	19342470	chr10_19380901_19382476_1576_70.1_99.8_1104	1104	+
chr18	55684900	55838510	chr18_53835898_53989508_153611_0.7_42.2_1101	1101	+
chr2	150426339	150503678	chr2_150134585_150211924_77340_1.4_75.7_1100	1100	+
chr20	23285219	23352297	chr20_23233219_23300297_67079_1.6_84.5_1098	1098	+
chr8	129022437	129090113	chr8_129091619_129159295_67677_1.6_80.8_1098	1098	+
chr8	128099113	128100401	chr8_128168295_128169583_1289_85.1_99.9_1097	1097	+
chrX	14852331	14853427	chrX_14762252_14763348_1097_100_100_1097	1097	+
chr16	47005195	47162566	chr16_45562696_45720067_157372_0.7_38.3_1096	1096	+
chr12	113826873	114103416	chr12_112311256_112587799_276544_0.4_20.5_1094	1094	+
chr3	110401144	110489715	chr3_111883834_111972405_88572_1.2_74.2_1094	1094	+
chr12	18845667	18846980	chr12_18736934_18738247_1314_83.1_99.9_1092	1092	+
chr6	107090362	107273457	chr6_107197055_107380150_183096_0.6_53.6_1092	1092	+
chr2	95880494	96071517	chr2_95244221_95435244_191024_0.6_12.2_1090	1090	+
chr2	139326461	139434999	chr2_139042931_139151469_108539_1_70_1090	1090	+
chr9	109687121	109732826	chr9_108726942_108772647_45706_2.4_88.7_1090	1090	+
chrX	9626473	9787241	chrX_9586473_9747241_160769_0.7_70.5_1090	1090	+
chr10	45419441	45569004	chr10_44739447_44889010_149564_0.7_21.3_1089	1089	+
chr1	151529900	151611700	chr1_149796524_149878324_81801_1.3_2.4_1088	1088	+
chr5	20302602	20305616	chr5_20338359_20341373_3015_36.1_99.7_1088	1088	+
chr5	49928937	50083408	chr5_49964694_50119165_154472_0.7_53_1087	1087	+
chr10	65662045	65663130	chr10_65332051_65333136_1086_100_100_1086	1086	+
chr5	85382730	85601493	chr5_85418486_85637249_218764_0.5_49.5_1086	1086	+
chr10	19777985	20036104	chr10_19817991_20076110_258120_0.4_60.6_1085	1085	+
chrX	86958227	86959308	chrX_86844883_86845964_1082_100_100_1082	1082	+
chr7	106841954	106947842	chr7_106629190_106735078_105889_1_79.5_1079	1079	+
chr4	54248335	54442059	chr4_53943092_54136816_193725_0.6_-50.2_1078	1078	+
chr4	85724393	85887727	chr4_85943417_86106751_163335_0.7_72.1_1076	1076	+
chr6	19613203	19614289	chr6_19721182_19722268_1087_98.9_100_1075	1075	+
chr10	114190427	114308769	chr10_114180417_114298759_118343_0.9_56_1072	1072	+
chr13	107515989	107614456	chr13_106313990_106412457_98468_1.1_83.2_1072	1072	+
chr7	54487273	54724255	chr7_54454767_54691749_236983_0.5_-82.2_1072	1072	+
chr2	101618600	101622887	chr2_100985032_100989319_4288_25_98.9_1071	1071	+
chr4	49168214	49183732	chr4_48862971_48878489_15519_6.9_90.3_1071	1071	+
chr8	95365144	95531565	chr8_95434320_95600741_166422_0.6_-39.1_1071	1071	+
chr12	33607417	33855336	chr12_33498684_33746603_247920_0.4_-65.3_1070	1070	+
chr13	66361603	66362907	chr13_65259604_65260908_1305_81.8_99.9_1068	1068	+
chr5	144485790	144769584	chr5_144465983_144749777_283795_0.4_-22.4_1068	1068	+
chr6	2341667	2342734	chr6_2286666_2287733_1068_100_100_1068	1068	+
chr4	116842088	116993206	chr4_117061537_117212655_151119_0.7_55.6_1065	1065	+
chr3	142139778	142281523	chr3_143622468_143764213_141746_0.8_70.8_1064	1064	+
chr4	164399507	164617463	chr4_164618957_164836913_217957_0.5_-1.1_1063	1063	+
chr6	9571259	9662005	chr6_9679245_9769991_90747_1.2_70.2_1063	1063	+
chr8	53357997	53626747	chr8_53520550_53789300_268751_0.4_34.2_1062	1062	+
chr8	82167182	82196991	chr8_82329737_82359546_29810_3.6_92_1062	1062	+
chr7	34679994	34791220	chr7_34646519_34757745_111227_1_86.7_1061	1061	+
chr7	138729522	138758842	chr7_138380062_138409382_29321_3.6_90.7_1057	1057	+
chr6	21594038	21597663	chr6_21702017_21705642_3626_29.1_99.7_1055	1055	+
chr1	249141247	249231297	chr1_247107870_247197920_90051_1.2_94.1_1054	1054	+
chr1	213277793	213415391	chr1_211344416_211482014_137599_0.8_31_1053	1053	+
chr3	65696499	65950418	chr3_65671539_65925458_253920_0.4_-81.9_1053	1053	+
chr8	141072726	141206567	chr8_141141908_141275749_133842_0.8_71_1052	1052	+
chr22	16867806	17076294	chr22_15247806_15456294_208489_0.5_44_1050	1050	+
chr8	4644835	4645883	chr8_4632243_4633291_1049_100_100_1049	1049	+
chr6	15818460	15935641	chr6_15926439_16043620_117182_0.9_56.7_1047	1047	+
chr2	169020168	169104180	chr2_168728414_168812426_84013_1.2_79.7_1043	1043	+
chr22	47054479	47081893	chr22_45433143_45460557_27415_3.8_92.2_1039	1039	+
chr9	135201852	135205206	chr9_134191673_134195027_3355_31_99.4_1039	1039	+
chr1	102251824	102252861	chr1_102024412_102025449_1038_100_100_1038	1038	+
chr4	146560252	146697843	chr4_146779702_146917293_137592_0.8_-79.6_1036	1036	+
chr3	29930750	30051210	chr3_29905754_30026214_120461_0.9_57.7_1035	1035	+
chr1	9325055	9368132	chr1_9247642_9290719_43078_2.4_90.8_1030	1030	+
chr17	56552800	56646205	chr17_53907799_54001204_93406_1.1_51.1_1030	1030	+
chr2	222283685	222489508	chr2_221991929_222197752_205824_0.5_58.9_1030	1030	+
chr16	20748184	20935733	chr16_20655685_20843234_187550_0.5_78.3_1026	1026	+
chr3	173223699	173322919	chr3_174706393_174805613_99221_1_62.3_1025	1025	+
chr3	189687370	189861719	chr3_191170064_191344413_174350_0.6_52.9_1025	1025	+
chr14	25735452	25736570	chr14_24805292_24806410_1119_91.5_100_1024	1024	+
chr4	153472515	153504474	chr4_153691965_153723924_31960_3.2_79.1_1024	1024	+
chr10	132422227	132637189	chr10_132312217_132527179_214963_0.5_21.8_1023	1023	+
chr2	56483976	56817087	chr2_56337480_56670591_333112_0.3_-3.4_1022	1022	+
chr2	188280202	188331793	chr2_187988447_188040038_51592_2_81.4_1022	1022	+
chrX	80845459	80938131	chrX_80732115_80824787_92673_1.1_68.6_1021	1021	+
chr14	32953308	32954324	chr14_32023059_32024075_1017_100_100_1017	1017	+
chr12	25359785	25395605	chr12_25251052_25286872_35821_2.8_92.5_1013	1013	+
chr4	91759564	91863627	chr4_91978587_92082650_104064_1_82.9_1013	1013	+
chr4	157684004	157890462	chr4_157903454_158109912_206459_0.5_82.9_1010	1010	+
chr13	69559276	69560621	chr13_68457277_68458622_1346_75_99.9_1009	1009	+
chr18	5002693	5244228	chr18_4992693_5234228_241536_0.4_38.2_1008	1008	+
chr7	48879305	49090541	chr7_48849851_49061087_211237_0.5_87.3_1008	1008	+
chr9	2837163	2925187	chr9_2827163_2915187_88025_1.1_73_1008	1008	+
chr10	95718593	95719599	chr10_95708583_95709589_1007_100_100_1007	1007	+
chr8	28143591	28158144	chr8_28199510_28214063_14554_6.9_94.8_1007	1007	+
chr2	105294904	105665845	chr2_104661336_105032277_370942_0.3_-49.7_1006	1006	+
chr1	174188290	174313228	chr1_172454913_172579851_124939_0.8_75.5_1005	1005	+
chr2	32047607	32143166	chr2_31901111_31996670_95560_1_37.8_1003	1003	+
chr1	175891095	176118281	chr1_174157718_174384904_227187_0.4_72.2_1002	1002	+
chrX	10058811	10111963	chrX_10018811_10071963_53153_1.9_90.3_1000	1000	+
chr7	18988224	19155772	chr7_18954749_19122297_167549_0.6_71.3_1000	1000	+
chr8	30973650	31041094	chr8_31093192_31160636_67445_1.5_81.6_999	999	+
chr12	7591590	7759825	chr12_7482857_7651092_168236_0.6_-16.2_995	995	+
chrX	62875390	62987450	chrX_62792115_62904175_112061_0.9_-41.7_994	994	+
chr13	67840961	67964144	chr13_66738962_66862145_123184_0.8_68.7_994	994	+
chrX	3239207	3450323	chrX_3249207_3460323_211117_0.5_-25.7_993	993	+
chr6	131790174	131929252	chr6_131831867_131970945_139079_0.7_47.7_992	992	+
chr9	22747638	22749156	chr9_22737638_22739156_1519_65.2_99.7_991	991	+
chr1	199356702	199357858	chr1_197623325_197624481_1157_85.6_99.9_990	990	+
chr11	125750437	125770049	chr11_125255647_125275259_19613_5_92.5_990	990	+
chr2	17566301	17695745	chr2_17429782_17559226_129445_0.8_49.3_988	988	+
chr7	150067411	150070633	chr7_149698344_149701566_3223_30.6_99.7_987	987	+
chr11	103280320	103301500	chr11_102785530_102806710_21181_4.7_94.8_985	985	+
chr12	59413921	59545870	chr12_57700188_57832137_131950_0.7_70.8_985	985	+
chr3	65415324	65673538	chr3_65390364_65648578_258215_0.4_-86.6_981	981	+
chr17	51834346	52030687	chr17_49189345_49385686_196342_0.5_25.1_976	976	+
chr6	24002051	24003117	chr6_24110030_24111096_1067_91.5_100_976	976	+
chr15	55474073	55582100	chr15_53261365_53369392_108028_0.9_72.1_975	975	+
chr21	33993827	34214095	chr21_32915698_33135965_220268_0.4_33.9_973	973	+
chrX	7268010	7271220	chrX_7278010_7281220_3211_30.3_99.4_973	973	+
chr12	26538225	26801133	chr12_26429492_26692400_262909_0.4_13.6_971	971	+
chr7	24681334	24849664	chr7_24647859_24816189_168331_0.6_-15.7_970	970	+
chr7	31855534	32120003	chr7_31822059_32086528_264470_0.4_58.8_968	968	+
chr6	131160722	131277415	chr6_131202415_131319108_116694_0.8_73.1_966	966	+
chr7	50517839	50743085	chr7_50485333_50710579_225247_0.4_66.4_966	966	+
chr14	51186828	51297609	chr14_50256578_50367359_110782_0.9_26.1_966	966	+
chr12	83545075	83546038	chr12_82069206_82070169_964_100_100_964	964	+
chr8	116539262	116679653	chr8_116608437_116748827_140391_0.7_75.3_964	964	+
chr21	28792679	28931285	chr21_27714550_27853156_138607_0.7_50.2_962	962	+
chr8	48280249	48424785	chr8_48442802_48587338_144537_0.7_-17_961	961	+
chr7	96810339	96830805	chr7_96648275_96668741_20467_4.7_96.1_961	961	+
chr6	126042961	126311090	chr6_126084654_126352783_268130_0.4_-0.3_960	960	+
chr11	50207311	50378268	chr11_50163887_50334844_170958_0.6_88.7_959	959	+
chr2	209937506	210213740	chr2_209645751_209921985_276235_0.3_61.8_959	959	+
chr2	167085242	167263379	chr2_166793488_166971625_178138_0.5_84.8_958	958	+
chr3	71008074	71103018	chr3_71090764_71185708_94945_1_83.9_956	956	+
chr14	97326872	97344583	chr14_96396625_96414336_17712_5.4_86.3_953	953	+
chr12	92537293	92562442	chr12_91061424_91086573_25150_3.8_94.1_952	952	+
chr4	27003769	27148903	chr4_26612867_26758001_145135_0.7_73.5_952	952	+
chrX	87350704	87351813	chrX_87237360_87238469_1110_85.8_99.9_952	952	+
chr3	122016553	122037916	chr3_123499243_123520606_21364_4.4_87.1_949	949	+
chr14	77352797	77491582	chr14_76422550_76561335_138786_0.7_-3.5_947	947	+
chr17	10075248	10215243	chr17_10015973_10155968_139996_0.7_70.3_947	947	+
chr3	131181220	131220629	chr3_132663910_132703319_39410_2.4_88.8_947	947	+
chr2	112504170	112561432	chr2_112220641_112277903_57263_1.6_43.1_942	942	+
chr7	95893518	95936352	chr7_95731454_95774288_42835_2.2_86.4_939	939	+
chr13	90014913	90167220	chr13_88812914_88965221_152308_0.6_73.7_936	936	+
chr8	80483317	80484329	chr8_80645872_80646884_1013_92.4_100_936	936	+
chr4	4778618	4896822	chr4_4829519_4947723_118205_0.8_55.2_935	935	+
chr9	115629295	115635469	chr9_114669116_114675290_6175_15.1_98.8_935	935	+
chr11	127810708	127811641	chr11_127315918_127316851_934_100_100_934	934	+
chr2	109797949	109868244	chr2_109164381_109234676_70296_1.3_87.9_933	933	+
chr7	21377737	21633669	chr7_21344262_21600194_255933_0.4_64.2_933	933	+
chrX	94729265	94755362	chrX_94615921_94642018_26098_3.6_97.3_931	931	+
chr4	188771336	188892488	chr4_189008330_189129482_121153_0.8_71.8_930	930	+
chr3	169201014	169201942	chr3_170683708_170684636_929_100_100_929	929	+
chr20	16712735	16721820	chr20_16660735_16669820_9086_10.2_98.8_928	928	+
chr2	158921787	158923820	chr2_158630033_158632066_2034_45.6_99.7_927	927	+
chr1	15347561	15480623	chr1_15220148_15353210_133063_0.7_70.7_926	926	+
chr3	23175880	23282881	chr3_23150884_23257885_107002_0.9_57_926	926	+
chr8	91521662	91657936	chr8_91590838_91727112_136275_0.7_65.4_926	926	+
chr7	124535073	124675433	chr7_124322309_124462669_140361_0.7_77.5_925	925	+
chr18	60998625	61090176	chr18_59149605_59241156_91552_1_86.1_924	924	+
chr13	60849898	60851506	chr13_59747899_59749507_1609_57.4_99.8_923	923	+
chr7	18066855	18126682	chr7_18033380_18093207_59828_1.5_94.2_923	923	+
chr16	19895221	20092309	chr16_19802722_19999810_197089_0.5_52.8_923	923	+
chr2	175938279	176049490	chr2_175646525_175757736_111212_0.8_67.5_923	923	+
chr11	116166439	116514138	chr11_115671649_116019348_347700_0.3_-25.3_921	921	+
chr2	156120433	156340113	chr2_155828679_156048359_219681_0.4_76.9_920	920	+
chr1	56877158	57085232	chr1_56649746_56857820_208075_0.4_53.5_919	919	+
chr11	5592176	5593423	chr11_5548752_5549999_1248_73.5_99.9_917	917	+
chr1	163309154	163353093	chr1_161575778_161619717_43940_2.1_-54.1_917	917	+
chr14	89623841	89763560	chr14_88693594_88833313_139720_0.7_84.2_917	917	+
chr8	10752201	10879434	chr8_10789611_10916844_127234_0.7_70_916	916	+
chr11	2135428	2154041	chr11_2092004_2110617_18614_4.9_63.3_915	915	+
chr10	30669494	30960576	chr10_30709500_31000582_291083_0.3_36.3_913	913	+
chr14	57046707	57150459	chr14_56116460_56220212_103753_0.9_80.7_910	910	+
chr8	76288966	76289872	chr8_76451521_76452427_907_100_100_907	907	+
chrX	96171432	96369943	chrX_96058088_96256599_198512_0.5_22.9_903	903	+
chr11	59845746	59892221	chr11_59602322_59648797_46476_1.9_92.3_902	902	+
chr8	6894902	6981077	chr8_6882312_6968487_86176_1_-20.6_900	900	+
chr1	2949091	3157758	chr1_2938951_3147618_208668_0.4_-50.4_897	897	+
chr14	70636234	70839677	chr14_69705987_69909430_203444_0.4_59.5_897	897	+
chr3	108272371	108363494	chr3_109755061_109846184_91124_1_79.4_897	897	+
chr2	4474760	4562621	chr2_4452635_4540496_87862_1_86.3_897	897	+
chr1	22725159	22881616	chr1_22597746_22754203_156458_0.6_-12.6_896	896	+
chr5	9359146	9548293	chr5_9412146_9601293_189148_0.5_27.3_896	896	+
chr1	50307608	50524272	chr1_50080195_50296859_216665_0.4_58.1_894	894	+
chr2	84518060	84658853	chr2_84371571_84512364_140794_0.6_62.8_893	893	+
chr18	15197870	15271508	chr18_15187870_15261508_73639_1.2_84.3_890	890	+
chr2	152975831	153192594	chr2_152684077_152900840_216764_0.4_-52_888	888	+
chr1	17733959	17735668	chr1_17606546_17608255_1710_51.9_99.6_887	887	+
chrX	63939860	64138967	chrX_63856585_64055692_199108_0.4_-6.3_887	887	+
chr15	32058323	32085374	chr15_29845615_29872666_27052_3.3_93.9_887	887	+
chr4	106155276	106158392	chr4_106374725_106377841_3117_28.5_98.4_887	887	+
chr21	20229953	20230834	chr21_19151824_19152705_882_100_100_882	882	+
chr12	22200464	22218470	chr12_22091731_22109737_18007_4.9_95.8_881	881	+
chrX	11135269	11347596	chrX_11045190_11257517_212328_0.4_22.5_880	880	+
chr9	99169514	99246977	chr9_98209335_98286798_77464_1.1_-61.7_879	879	+
chr10	59972178	60047576	chr10_59642184_59717582_75399_1.2_88.4_877	877	+
chr18	21620851	21714889	chr18_19874849_19968887_94039_0.9_85_877	877	+
chr6	424086	598158	chr6_369086_543158_174073_0.5_57.2_876	876	+
chr18	7117641	7305560	chr18_7107641_7295560_187920_0.5_53.6_875	875	+
chr4	16619523	16864823	chr4_16228621_16473921_245301_0.4_60.6_875	875	+
chrX	87624323	87626974	chrX_87510979_87513630_2652_33_99.3_875	875	+
chr12	78973541	79198316	chr12_77497672_77722447_224776_0.4_47.1_874	874	+
chr16	51174810	51186443	chr16_49732311_49743944_11634_7.5_96.8_874	874	+
chr3	72191380	72426613	chr3_72274070_72509303_235234_0.4_44.9_873	873	+
chr6	57840560	57841652	chr6_57948519_57949611_1093_79.9_99.9_873	873	+
chr9	104171031	104319903	chr9_103210852_103359724_148873_0.6_46_871	871	+
chr8	92971814	93156673	chr8_93040990_93225849_184860_0.5_69.8_870	870	+
chr11	119599476	119842191	chr11_119104686_119347401_242716_0.4_-30.2_869	869	+
chr5	129475967	129477437	chr5_129503866_129505336_1471_59.1_99.8_869	869	+
chr6	6795026	6842962	chr6_6740025_6787961_47937_1.8_88.4_866	866	+
chr11	56124789	56125653	chr11_55881365_55882229_865_100_100_865	865	+
chr18	74062699	74136714	chr18_72191687_72265702_74016_1.2_86_865	865	+
chr3	67425422	67652149	chr3_67508112_67734839_226728_0.4_70.1_865	865	+
chr2	165430150	165552046	chr2_165138396_165260292_121897_0.7_79.6_862	862	+
chr5	89703436	89923915	chr5_89739192_89959671_220480_0.4_76.7_861	861	+
chr9	70337665	70457782	chr9_69577485_69697602_120118_0.7_79.3_861	861	+
chr14	65346582	65438860	chr14_64416335_64508613_92279_0.9_31.5_860	860	+
chr1	198918259	198965940	chr1_197184882_197232563_47682_1.8_92_857	857	+
chr8	29251015	29490137	chr8_29306934_29546056_239123_0.4_-76.4_856	856	+
chr1	235602021	235667624	chr1_233668644_233734247_65604_1.3_55_855	855	+
chr13	67155852	67275498	chr13_66053853_66173499_119647_0.7_84.4_853	853	+
chr1	4772292	5020675	chr1_4672152_4920535_248384_0.3_55.2_850	850	+
chr1	80916405	80917526	chr1_80688993_80690114_1122_75.7_99.9_849	849	+
chr10	123687329	123898366	chr10_123677319_123888356_211038_0.4_30.7_849	849	+
chr6	95227978	95228826	chr6_95284699_95285547_849_100_100_849	849	+
chr9	112295728	112296622	chr9_111335549_111336443_895_94.6_100_847	847	+
chrX	134494297	134664998	chrX_134321963_134492664_170702_0.5_60_847	847	+
chr7	57529041	57659685	chr7_57532983_57663627_130645_0.6_66.3_846	846	+
chr1	233344185	233425200	chr1_231410808_231491823_81016_1_74_844	844	+
chr11	78929406	80363550	chr11_78607054_80041198_1434145_0.1_-31.3_843	843	+
chr4	89442673	89837984	chr4_89661696_90057007_395312_0.2_-6.4_843	843	+
chr3	112724628	112867257	chr3_114207318_114349947_142630_0.6_72.7_841	841	+
chr3	173613891	173835114	chr3_175096585_175317808_221224_0.4_25.1_841	841	+
chr10	29709781	29714587	chr10_29749787_29754593_4807_17.5_98.5_839	839	+
chr4	142948901	143130209	chr4_143168351_143349659_181309_0.5_78.9_837	837	+
chrY	3551684	3554412	chrY_3611684_3614412_2729_30.7_99.8_837	837	+
chr3	23447729	23631661	chr3_23422733_23606665_183933_0.5_45.6_837	837	+
chr18	5504072	5738091	chr18_5494072_5728091_234020_0.4_51.1_835	835	+
chr1	70996241	71132220	chr1_70768829_70904808_135980_0.6_-44_833	833	+
chr3	97591380	97594842	chr3_99074070_99077532_3463_24.1_99.7_833	833	+
chr10	36723304	36812903	chr10_36763310_36852909_89600_0.9_87.4_832	832	+
chr17	77657117	77773236	chr17_75271712_75387831_116120_0.7_81.5_830	830	+
chr4	43412052	43412881	chr4_43106809_43107638_830_100_100_830	830	+
chr7	143884372	144062236	chr7_143515305_143693169_177865_0.5_-69.5_830	830	+
chr6	167835278	167836563	chr6_167755268_167756553_1286_64.5_99.8_830	830	+
chr13	31318047	31419153	chr13_30216047_30317153_101107_0.8_16.4_827	827	+
chr5	85813678	85915402	chr5_85849434_85951158_101725_0.8_68.3_827	827	+
chr8	4985530	5241732	chr8_4972938_5229140_256203_0.3_46.8_827	827	+
chr12	128957890	129093856	chr12_127523843_127659809_135967_0.6_49.2_827	827	+
chr5	173024897	173040333	chr5_172957503_172972939_15437_5.4_96.4_826	826	+
chr1	27425662	27481206	chr1_27298249_27353793_55545_1.5_-32.5_824	824	+
chr1	220823567	221893005	chr1_218890190_219959628_1069439_0.1_-81.4_822	822	+
chr16	67942802	68002456	chr16_66500303_66559957_59655_1.4_-4.7_816	816	+
chr8	28897545	28916843	chr8_28953464_28972762_19299_4.2_78.1_816	816	+
chr7	34192910	34193913	chr7_34159435_34160438_1004_81.1_99.9_814	814	+
chr17	5812657	5996178	chr17_5753381_5936902_183522_0.4_49.7_813	813	+
chr6	42175264	42176076	chr6_42283242_42284054_813_100_100_813	813	+
chr10	81433189	81489335	chr10_81103195_81159341_56147_1.4_-18.3_812	812	+
chr13	36049024	36139184	chr13_34947024_35037184_90161_0.9_87.2_811	811	+
chr16	82452065	82892093	chr16_81009566_81449594_440029_0.2_-33.8_811	811	+
chr8	106511185	106814084	chr8_106580361_106883260_302900_0.3_-1.3_811	811	+
chr1	242528636	242539443	chr1_240595259_240606066_10808_7.5_97.8_810	810	+
chr3	15838934	15901418	chr3_15813938_15876422_62485_1.3_67.5_810	810	+
chr8	26868078	26922884	chr8_26923995_26978801_54807_1.5_83.7_810	810	+
chr13	19219245	19255605	chr13_18117245_18153605_36361_2.2_91.5_809	809	+
chr13	46530888	46563277	chr13_45428889_45461278_32390_2.5_94.9_809	809	+
chr3	106823876	106825889	chr3_108306566_108308579_2014_40.2_99.6_809	809	+
chr1	218475610	218654370	chr1_216542233_216720993_178761_0.5_68.1_808	808	+
chr10	114575509	114576934	chr10_114565499_114566924_1426_56.7_99.8_808	808	+
chr12	101017417	101018343	chr12_99541548_99542474_927_87.2_100_808	808	+
chr15	84322669	84408945	chr15_82113673_82199949_86277_0.9_53.9_807	807	+
chr15	22440230	22546054	chr15_19941594_20047418_105825_0.8_30.5_806	806	+
chr2	147235779	147501223	chr2_146952249_147217693_265445_0.3_15.2_806	806	+
chr3	77365764	77366779	chr3_77448454_77449469_1016_79.3_100_806	806	+
chr5	107007813	107062807	chr5_107035712_107090706_54995_1.5_79.5_806	806	+
chr2	6417485	6579328	chr2_6334936_6496779_161844_0.5_71.3_802	802	+
chr5	165728551	165809751	chr5_165661129_165742329_81201_1_70.5_801	801	+
chr20	42635283	42771223	chr20_42068697_42204637_135941_0.6_64.6_800	800	+
chr20	58519920	58687883	chr20_57953315_58121278_167964_0.5_54.6_799	799	+
chr17	43971809	44108773	chr17_41327603_41464620_137018_0.6_48.4_797	797	+
chr18	75919486	76232510	chr18_74020474_74333498_313025_0.3_3.1_797	797	+
chr4	128990160	129002928	chr4_129209610_129222378_12769_6.2_79.9_795	795	+
chr7	28216137	28319313	chr7_28182662_28285838_103177_0.8_56.6_795	795	+
chr16	77232631	77468532	chr16_75790132_76026033_235902_0.3_65.8_794	794	+
chr12	40180300	40462486	chr12_38466567_38748753_282187_0.3_41.2_791	791	+
chr20	53691017	53691807	chr20_53124424_53125214_791_100_100_791	791	+
chr2	119362548	119602986	chr2_119079018_119319456_240439_0.3_-71.5_790	790	+
chr1	82452243	82656260	chr1_82224831_82428848_204018_0.4_48.5_785	785	+
chr5	115249006	115249790	chr5_115276905_115277689_785_100_100_785	785	+
chrX	81752697	81852912	chrX_81639353_81739568_100216_0.8_87.8_785	785	+
chr6	40457456	40643124	chr6_40565434_40751102_185669_0.4_40_784	784	+
chrX	98974789	98976047	chrX_98861445_98862703_1259_62.3_99.8_784	784	+
chr2	184472132	184472914	chr2_184180377_184181159_783_100_100_783	783	+
chr1	79986939	79987776	chr1_79759527_79760364_838_93.3_100_782	782	+
chr17	51183106	51183884	chr17_48538105_48538883_779_100_100_779	779	+
chr9	119461177	119462547	chr9_118500998_118502368_1371_56.8_99.6_779	779	+
chr7	70185453	70231126	chr7_69823389_69869062_45674_1.7_93.1_778	778	+
chrX	88622292	88862324	chrX_88508948_88748980_240033_0.3_44_778	778	+
chr13	43681196	43682544	chr13_42579196_42580544_1349_57.6_99.7_777	777	+
chr7	43313736	43320899	chr7_43280261_43287424_7164_10.8_95.8_775	775	+
chr18	70285587	70286630	chr18_68436567_68437610_1044_74.1_100_774	774	+
chr3	124994557	125093842	chr3_126477247_126576532_99286_0.8_-35.5_774	774	+
chrX	121672438	121673211	chrX_121500119_121500892_774_100_100_774	774	+
chr18	3977572	3978344	chr18_3967572_3968344_773_100_100_773	773	+
chr22	44963160	44964123	chr22_43341824_43342787_964_80.2_99.9_773	773	+
chr9	81649640	81779954	chr9_80839460_80969774_130315_0.6_61.8_773	773	+
chr8	87055372	87197229	chr8_87124488_87266345_141858_0.5_58.4_771	771	+
chr9	98175519	98278897	chr9_97215340_97318718_103379_0.7_42.4_771	771	+
chr17	12656346	12922793	chr17_12597071_12863518_266448_0.3_65.6_770	770	+
chr3	78646419	78978309	chr3_78729109_79060999_331891_0.2_2.4_770	770	+
chr16	71423650	71489763	chr16_69981151_70047264_66114_1.2_79_767	767	+
chr12	55145843	55197291	chr12_53432110_53483558_51449_1.5_69.1_765	765	+
chr18	47340397	47466980	chr18_45594395_45720978_126584_0.6_67_764	764	+
chr8	34731567	34732330	chr8_34851109_34851872_764_100_100_764	764	+
chr3	80265806	80266746	chr3_80348496_80349436_941_81.1_100_763	763	+
chr9	126004235	126167124	chr9_125044056_125206945_162890_0.5_49_763	763	+
chr13	112721599	112900631	chr13_111769600_111948632_179033_0.4_41.6_762	762	+
chr22	27282738	27283499	chr22_25612738_25613499_762_100_100_762	762	+
chr15	53779367	54613802	chr15_51566659_52401094_834436_0.1_-1.3_761	761	+
chr17	70568043	70916887	chr17_68079638_68428482_348845_0.2_-70.4_761	761	+
chr6	113801092	113903184	chr6_113907785_114009877_102093_0.7_60.4_761	761	+
chr9	24399	150828	chr9_14399_140828_126430_0.6_-82.8_761	761	+
chr4	155365590	155477116	chr4_155585040_155696566_111527_0.7_60.7_758	758	+
chr2	197687192	197880881	chr2_197395437_197589126_193690_0.4_15.7_757	757	+
chr7	136605276	136700813	chr7_136255816_136351353_95538_0.8_69.3_757	757	+
chr2	165947633	166066486	chr2_165655879_165774732_118854_0.6_66.9_756	756	+
chr4	185220041	185220794	chr4_185457035_185457788_754_100_100_754	754	+
chr7	109479088	109639068	chr7_109266324_109426304_159981_0.5_38.8_751	751	+
chr11	29297508	29298253	chr11_29254084_29254829_746_100_100_746	746	+
chrX	83319003	83443339	chrX_83205659_83329995_124337_0.6_58.6_746	746	+
chr2	162849448	163074706	chr2_162557694_162782952_225259_0.3_44.2_744	744	+
chr1	167343311	167417271	chr1_165609935_165683895_73961_1_72.7_743	743	+
chr2	140979138	141156079	chr2_140695608_140872549_176942_0.4_89.8_743	743	+
chr11	84731802	84732767	chr11_84409450_84410415_966_76.8_99.9_742	742	+
chr4	10444414	10692986	chr4_10053512_10302084_248573_0.3_19_742	742	+
chr7	78423509	78593252	chr7_78261445_78431188_169744_0.4_30.3_739	739	+
chr14	106444507	106445243	chr14_105515552_105516288_737_100_100_737	737	+
chr20	29623073	29631687	chr20_28236734_28245348_8615_8.5_99.6_736	736	+
chr2	236704690	236792174	chr2_236369429_236456913_87485_0.8_-21.4_734	734	+
chr9	93914280	93932088	chr9_92954101_92971909_17809_4.1_96.4_734	734	+
chr9	123148136	123216141	chr9_122187957_122255962_68006_1.1_85.5_734	734	+
chr11	29747288	29748019	chr11_29703864_29704595_732_100_100_732	732	+
chr11	44605612	44838415	chr11_44562188_44794991_232804_0.3_-64.2_732	732	+
chr14	54420269	54458519	chr14_53490019_53528269_38251_1.9_94_732	732	+
chr2	4004560	4051487	chr2_3982435_4029362_46928_1.6_87.8_732	732	+
chr4	96143302	96366475	chr4_96362325_96585498_223174_0.3_73.2_732	732	+
chr2	232952149	233013868	chr2_232660393_232722112_61720_1.2_78.2_731	731	+
chr20	44991757	45302230	chr20_44425164_44735637_310474_0.2_3_731	731	+
chr4	25657332	25781884	chr4_25266430_25390982_124553_0.6_74.4_729	729	+
chr6	92299223	92525204	chr6_92355944_92581925_225982_0.3_83.1_729	729	+
chr12	109524303	109548538	chr12_108008686_108032921_24236_3_90.3_728	728	+
chr18	34937168	35146950	chr18_33191166_33400948_209783_0.3_-10.9_728	728	+
chr5	18049535	18163176	chr5_18085292_18198933_113642_0.6_74.2_728	728	+
chr3	38183276	38266226	chr3_38158280_38241230_82951_0.9_-61.3_727	727	+
chr1	18839602	18931682	chr1_18712189_18804269_92081_0.8_62.5_726	726	+
chrX	95227582	95435679	chrX_95114238_95322335_208098_0.3_-52.1_725	725	+
chr1	12907296	12908029	chr1_12829883_12830616_734_98.6_100_724	724	+
chr17	54968433	55150606	chr17_52323432_52505605_182174_0.4_69.1_724	724	+
chr10	117694981	118032651	chr10_117684971_118022641_337671_0.2_-25.9_723	723	+
chr6	120583303	120647717	chr6_120625002_120689416_64415_1.1_88_723	723	+
chr21	40186693	40195061	chr21_39108563_39116931_8369_8.6_98.3_722	722	+
chr9	8713243	8713963	chr9_8703243_8703963_721_100_100_721	721	+
chr10	12126585	12288360	chr10_12166591_12328366_161776_0.4_38.7_714	714	+
chr10	133049546	133294332	chr10_132939536_133184322_244787_0.3_29.1_713	713	+
chr17	4448528	4475849	chr17_4395277_4422598_27322_2.6_86.5_713	713	+
chr8	61116337	61229349	chr8_61278891_61391903_113013_0.6_72_713	713	+
chr5	99716874	99726694	chr5_99744773_99754593_9821_7.2_98_712	712	+
chr6	96034225	96056411	chr6_96140946_96163132_22187_3.2_97.5_712	712	+
chr16	22939350	23162313	chr16_22846851_23069814_222964_0.3_60.5_710	710	+
chr2	158485255	158593921	chr2_158193501_158302167_108667_0.7_71.1_710	710	+
chr3	69591489	69834421	chr3_69674179_69917111_242933_0.3_34.3_710	710	+
chr5	26226534	26229204	chr5_26262291_26264961_2671_26.6_99.5_710	710	+
chr6	133593958	133822504	chr6_133635651_133864197_228547_0.3_-76_710	710	+
chr1	4235858	4403758	chr1_4135718_4303618_167901_0.4_66_708	708	+
chr11	31451837	31454103	chr11_31408413_31410679_2267_31.1_99.3_706	706	+
chr3	192454744	192620836	chr3_193937438_194103530_166093_0.4_56.2_706	706	+
chr10	31192531	31321596	chr10_31232537_31361602_129066_0.5_44.7_705	705	+
chr12	62415266	62415982	chr12_60701533_60702249_717_98.3_100_705	705	+
chr13	97536661	97646728	chr13_96334662_96444729_110068_0.6_21.8_703	703	+
chr1	207322891	207510295	chr1_205389514_205576918_187405_0.4_48.4_702	702	+
chr10	25305739	25483856	chr10_25345745_25523862_178118_0.4_70.1_702	702	+
chr5	33162251	33162952	chr5_33198008_33198709_702_100_100_702	702	+
chr5	160645171	161235316	chr5_160577749_161167894_590146_0.1_50.6_702	702	+
chr1	8378113	8435914	chr1_8300700_8358501_57802_1.2_86.7_701	701	+
chr16	77926464	78083534	chr16_76483965_76641035_157071_0.4_65.9_701	701	+
chr8	105886045	106023808	chr8_105955221_106092984_137764_0.5_24.8_701	701	+
chr6	15245307	15296735	chr6_15353286_15404714_51429_1.4_83.8_700	700	+
chr9	111211858	111389579	chr9_110251679_110429400_177722_0.4_44_700	700	+
chr7	133602357	133750183	chr7_133252897_133400723_147827_0.5_56.6_699	699	+
chr4	130081493	130344706	chr4_130300943_130564156_263214_0.3_6_698	698	+
chr4	12448258	12642308	chr4_12057356_12251406_194051_0.4_13.8_697	697	+
chr2	226598744	226857912	chr2_226306988_226566156_259169_0.3_46_696	696	+
chr1	23664889	23730542	chr1_23537476_23603129_65654_1.1_-61.7_695	695	+
chr2	65893825	65894604	chr2_65747329_65748108_780_89.1_99.9_695	695	+
chr15	51766521	51791262	chr15_49553813_49578554_24742_2.8_94.8_691	691	+
chr16	10623287	10626297	chr16_10530788_10533798_3011_22.9_99.5_689	689	+
chr2	130253921	130254609	chr2_129970391_129971079_689_100_100_689	689	+
chr6	51274836	51402205	chr6_51382795_51510164_127370_0.5_56.9_689	689	+
chr9	95474154	95600069	chr9_94513975_94639890_125916_0.5_-43.4_688	688	+
chr9	116449971	116663192	chr9_115489792_115703013_213222_0.3_-13.7_687	687	+
chr13	74596820	74639257	chr13_73494821_73537258_42438_1.6_76.1_685	685	+
chr16	82181918	82303065	chr16_80739419_80860566_121148_0.6_46.1_685	685	+
chr3	177234377	177394367	chr3_178717071_178877061_159991_0.4_66.8_684	684	+
chr6	105585013	105750780	chr6_105691706_105857473_165768_0.4_59.4_684	684	+
chr1	61669637	61922322	chr1_61442225_61694910_252686_0.3_41.2_683	683	+
chr2	45104038	45397208	chr2_44957542_45250712_293171_0.2_35.8_683	683	+
chr7	75508887	75583566	chr7_75346823_75421502_74680_0.9_-12.1_683	683	+
chr7	85010416	85011098	chr7_84848352_84849034_683_100_100_683	683	+
chr17	6571512	6679303	chr17_6512236_6620027_107792_0.6_65.8_682	682	+
chr4	46725790	46726471	chr4_46420547_46421228_682_100_100_682	682	+
chr6	169178084	169247343	chr6_168920009_168989268_69260_1_77.7_680	680	+
chr9	138395673	138424560	chr9_137535494_137564381_28888_2.4_91.9_680	680	+
chr11	41181387	41448193	chr11_41137963_41404769_266807_0.3_38.7_679	679	+
chr12	128576620	128780275	chr12_127142573_127346228_203656_0.3_23.8_679	679	+
chr2	179658951	179807997	chr2_179367196_179516242_149047_0.5_65.8_678	678	+
chr2	46071168	46259548	chr2_45924672_46113052_188381_0.4_39_677	677	+
chr3	166783678	166784353	chr3_168266372_168267047_676_100_100_676	676	+
chr3	187333526	187543819	chr3_188816220_189026513_210294_0.3_57.6_676	676	+
chr6	85446614	85470899	chr6_85503333_85527618_24286_2.8_94.8_676	676	+
chrX	79815804	79826241	chrX_79702460_79712897_10438_6.5_95.3_675	675	+
chr16	54964874	55053004	chr16_53522375_53610505_88131_0.8_79.3_675	675	+
chr6	106323273	106553109	chr6_106429966_106659802_229837_0.3_-2_675	675	+
chr1	78958353	79002773	chr1_78730941_78775361_44421_1.5_77.7_674	674	+
chr10	14575438	14766071	chr10_14615444_14806077_190634_0.4_26.7_674	674	+
chr18	65945039	65945712	chr18_64096019_64096692_674_100_100_674	674	+
chr11	100537208	100537878	chr11_100042418_100043088_671_100_100_671	671	+
chr22	19423289	19470372	chr22_17803289_17850372_47084_1.4_90_671	671	+
chr9	84745825	84746577	chr9_83935645_83936397_753_89.1_100_671	671	+
chrY	882841	970085	chrY_852841_940085_87245_0.8_79.2_671	671	+
chr9	43400186	43426417	chr9_43340182_43366413_26232_2.6_92.5_669	669	+
chr1	239123696	239216287	chr1_237190319_237282910_92592_0.7_77.5_668	668	+
chr17	10527828	10764108	chr17_10468553_10704833_236281_0.3_49.7_668	668	+
chr2	25362271	25548073	chr2_25215775_25401577_185803_0.4_27.4_668	668	+
chr2	202605252	202628401	chr2_202313497_202336646_23150_2.9_63.1_668	668	+
chr13	36888344	36909659	chr13_35786344_35807659_21316_3.1_91.6_667	667	+
chr1	34837915	35125120	chr1_34610502_34897707_287206_0.2_41.3_666	666	+
chr3	17913365	17914030	chr3_17888369_17889034_666_100_100_666	666	+
chr3	109110987	109190528	chr3_110593677_110673218_79542_0.8_94.7_665	665	+
chr15	82204771	82359977	chr15_79991826_80147032_155207_0.4_-18.1_664	664	+
chr9	85677451	85823613	chr9_84867271_85013433_146163_0.5_73.5_664	664	+
chr1	208870654	208947856	chr1_206937277_207014479_77203_0.9_82.9_663	663	+
chr22	41069736	41070439	chr22_39399682_39400385_704_93.9_100_661	661	+
chr1	59901780	60107821	chr1_59674368_59880409_206042_0.3_-6.6_656	656	+
chr7	112756861	112757675	chr7_112544097_112544911_815_80.5_99.9_656	656	+
chr17	71739086	71949242	chr17_69250681_69460837_210157_0.3_-53.4_652	652	+
chr18	14104918	14150742	chr18_14094918_14140742_45825_1.4_83.7_650	650	+
chr5	2784601	2914111	chr5_2837601_2967111_129511_0.5_63.5_648	648	+
chr5	86179938	86180585	chr5_86215694_86216341_648_100_100_648	648	+
chr20	52831766	52835822	chr20_52265173_52269229_4057_15.9_99_646	646	+
chr5	169931039	170133875	chr5_169863617_170066453_202837_0.3_29.7_646	646	+
chr8	140652175	140817103	chr8_140721357_140886285_164929_0.4_35.7_642	642	+
chrY	9573410	9775551	chrY_10183410_10385551_202142_0.3_41.6_642	642	+
chr1	30745267	30848996	chr1_30517854_30621583_103730_0.6_64.8_641	641	+
chr12	120112094	120128468	chr12_118596477_118612851_16375_3.9_96.5_640	640	+
chr17	39182484	39215970	chr17_36436010_36469496_33487_1.9_83.9_640	640	+
chr18	26836575	26906959	chr18_25090573_25160957_70385_0.9_88.4_640	640	+
chr8	115041738	115042377	chr8_115110914_115111553_640_100_100_640	640	+
chr20	23615858	23884059	chr20_23563858_23832059_268202_0.2_32.3_639	639	+
chr10	29187838	29188475	chr10_29227844_29228481_638_100_100_638	638	+
chr13	55014816	55015453	chr13_53912817_53913454_638_100_100_638	638	+
chr5	23980783	24171173	chr5_24016540_24206930_190391_0.3_81.3_637	637	+
chr8	579917	703355	chr8_569917_693355_123439_0.5_53.4_637	637	+
chr14	104655412	104861129	chr14_103725165_103932174_207010_0.3_-29.3_636	636	+
chrX	17699503	17788583	chrX_17609424_17698504_89081_0.7_85.2_636	636	+
chr2	187866791	187956260	chr2_187575036_187664505_89470_0.7_78.3_634	634	+
chr17	13496611	13548314	chr17_13437336_13489039_51704_1.2_90.2_633	633	+
chr14	84638221	84639049	chr14_83707974_83708802_829_76.2_100_632	632	+
chr5	50570993	50705813	chr5_50606750_50741570_134821_0.5_72.5_631	631	+
chr8	47696992	47742641	chr8_47816157_47861806_45650_1.4_68.2_631	631	+
chr17	67314891	68237979	chr17_64826486_65749574_923089_0.1_-69.6_630	630	+
chr9	38397302	38643668	chr9_38387302_38633668_246367_0.3_61.5_630	630	+
chr4	86682666	86729953	chr4_86901690_86948977_47288_1.3_88.9_629	629	+
chr2	78741416	78928991	chr2_78594924_78782499_187576_0.3_51.3_628	628	+
chr7	153687025	153803690	chr7_153317958_153434623_116666_0.5_76.4_628	628	+
chr2	2533263	2786049	chr2_2512270_2765056_252787_0.2_36.7_626	626	+
chr2	180129135	180327339	chr2_179837380_180035584_198205_0.3_59_625	625	+
chr2	211297784	211341566	chr2_211006029_211049811_43783_1.4_89_625	625	+
chr6	118320094	118320718	chr6_118426787_118427411_625_100_100_625	625	+
chr17	69617134	69617946	chr17_67128729_67129541_813_76.8_100_624	624	+
chr11	72350986	72530484	chr11_72028634_72208132_179499_0.3_-32.3_622	622	+
chr7	133976222	134147024	chr7_133626762_133797564_170803_0.4_-24.8_622	622	+
chr4	53705090	53744044	chr4_53399847_53438801_38955_1.6_87.8_620	620	+
chr15	95398853	95399569	chr15_93199857_93200573_717_86.3_100_619	619	+
chr20	56336151	56380281	chr20_55769557_55813687_44131_1.4_73.4_619	619	+
chrY	9195602	9234131	chrY_9255602_9294131_38530_1.6_96.2_619	619	+
chr6	54075091	54111637	chr6_54183050_54219596_36547_1.7_90.5_618	618	+
chr1	11633950	11753462	chr1_11556537_11676049_119513_0.5_-31.9_617	617	+
chr13	109673954	109793241	chr13_108471955_108591242_119288_0.5_58.1_616	616	+
chr8	92097366	92098245	chr8_92166542_92167421_880_70_99.9_616	616	+
chr15	48022394	48023203	chr15_45809686_45810495_810_75.9_100_615	615	+
chr3	66687565	66842495	chr3_66770255_66925185_154931_0.4_46.2_615	615	+
chr4	30721194	30939267	chr4_30330292_30548365_218074_0.3_85_615	615	+
chr6	154598913	154668365	chr6_154640605_154710057_69453_0.9_70_615	615	+
chr5	165455718	165456331	chr5_165388296_165388909_614_100_100_614	614	+
chr8	120602734	120865526	chr8_120671915_120934707_262793_0.2_30.9_614	614	+
chr13	90823877	90883107	chr13_89621878_89681108_59231_1_82.7_613	613	+
chr4	136292312	137132867	chr4_136511762_137352317_840556_0.1_-42.1_613	613	+
chr8	40010959	40011758	chr8_40130116_40130915_800_76.6_99.9_613	613	+
chr15	88556330	88813854	chr15_86357334_86614858_257525_0.2_17.3_612	612	+
chr4	115612400	116397114	chr4_115831849_116616563_784715_0.1_-14.9_612	612	+
chr7	117489689	118521087	chr7_117276925_118308323_1031399_0.1_0.2_612	612	+
chr2	189434165	189521850	chr2_189142410_189230095_87686_0.7_76.4_611	611	+
chr4	55436403	55647731	chr4_55131160_55342488_211329_0.3_29.7_611	611	+
chr7	51327672	51461127	chr7_51295166_51428621_133456_0.5_50.1_610	610	+
chr2	126569695	126580914	chr2_126286165_126297384_11220_5.4_98.5_609	609	+
chr22	25749704	25865313	chr22_24079704_24195313_115610_0.5_74.6_609	609	+
chr14	36988280	37141943	chr14_36058031_36211694_153664_0.4_73.8_607	607	+
chr17	26311756	26370106	chr17_23335883_23394233_58351_1_75.2_606	606	+
chr5	84295717	84506554	chr5_84331473_84542310_210838_0.3_17.1_606	606	+
chr5	163683204	164028266	chr5_163615782_163960844_345063_0.2_40.5_606	606	+
chr9	66545559	66546583	chr9_66285379_66286403_1025_59.1_99.9_606	606	+
chrX	101382166	101396051	chrX_101268822_101282707_13886_4.4_93.2_606	606	+
chr12	4924082	5082783	chr12_4794343_4953044_158702_0.4_38.8_604	604	+
chr2	115419597	115695209	chr2_115136067_115411679_275613_0.2_73.8_604	604	+
chr18	26231880	26232776	chr18_24485878_24486774_897_67.2_99.9_603	603	+
chr18	24869222	25038702	chr18_23123220_23292700_169481_0.4_63_601	601	+
chr16	61089337	61089936	chr16_59646838_59647437_600_100_100_600	600	+
chr3	183091741	183145562	chr3_184574435_184628256_53822_1.1_70.2_600	600	+
chr7	144707671	144738099	chr7_144338604_144369032_30429_2_91.8_599	599	+
chr10	71539028	71562116	chr10_71209034_71232122_23089_2.6_93.5_598	598	+
chr5	3488421	3843386	chr5_3541421_3896386_354966_0.2_11_598	598	+
chr9	998643	1056585	chr9_988643_1046585_57943_1_75.4_598	598	+
chr19	30926190	30936012	chr19_35618030_35627852_9823_6.1_97.3_597	597	+
chr8	18240820	18386798	chr8_18285100_18431078_145979_0.4_40.7_597	597	+
chr8	80739726	80804015	chr8_80902281_80966570_64290_0.9_83.3_597	597	+
chr3	54660115	54660710	chr3_54635155_54635750_596_100_100_596	596	+
chr4	19815273	19815868	chr4_19424371_19424966_596_100_100_596	596	+
chr13	87207907	87871606	chr13_86005908_86669607_663700_0.1_-58.4_595	595	+
chr22	48571500	48911365	chr22_46950164_47290029_339866_0.2_42.4_595	595	+
chr9	42490973	42491574	chr9_42480969_42481570_602_98.3_100_592	592	+
chr14	29062986	29142898	chr14_28132737_28212649_79913_0.7_81.8_589	589	+
chr1	41093682	41120242	chr1_40866269_40892829_26561_2.2_76.5_588	588	+
chr9	9090821	9091408	chr9_9080821_9081408_588_100_100_588	588	+
chr16	14016083	14029573	chr16_13923584_13937074_13491_4.3_94.9_586	586	+
chrX	143922902	144177082	chrX_143730594_143984774_254181_0.2_50.3_585	585	+
chr17	14608386	14608968	chr17_14549111_14549693_583_100_100_583	583	+
chrX	108116348	108297813	chrX_108003004_108184469_181466_0.3_-2.4_583	583	+
chr11	89095814	89388370	chr11_88735462_89028018_292557_0.2_65.5_582	582	+
chr12	63665376	63666418	chr12_61951643_61952685_1043_55.6_99.9_580	580	+
chr10	8524134	8556797	chr10_8564140_8596803_32664_1.8_93.8_578	578	+
chr18	53178277	53303435	chr18_51329275_51454433_125159_0.5_48.3_577	577	+
chr9	120845116	120845692	chr9_119884937_119885513_577_100_100_577	577	+
chr11	115778881	115821529	chr11_115284091_115326739_42649_1.4_91.8_576	576	+
chr20	21735808	21736381	chr20_21683808_21684381_574_100_100_574	574	+
chr20	40176165	40221032	chr20_39609579_39654446_44868_1.3_87.1_574	574	+
chr7	87465007	87536735	chr7_87302943_87374671_71729_0.8_83_573	573	+
chr4	42403799	42474224	chr4_42098556_42168981_70426_0.8_72.1_571	571	+
chr12	81137545	81191313	chr12_79661676_79715444_53769_1.1_91_568	568	+
chr12	82792634	82801519	chr12_81316765_81325650_8886_6.4_97.4_568	568	+
chrX	56269341	56269908	chrX_56286066_56286633_568_100_100_568	568	+
chr1	58071408	58086542	chr1_57843996_57859130_15135_3.7_95.4_565	565	+
chr4	93623071	93743657	chr4_93842094_93962680_120587_0.5_69.2_565	565	+
chr7	62916447	62917011	chr7_62553882_62554446_565_100_100_565	565	+
chr9	88989922	88990485	chr9_88179742_88180305_564_100_100_564	564	+
chr2	41012017	41104804	chr2_40865521_40958308_92788_0.6_66.9_563	563	+
chr11	107048014	107110350	chr11_106553224_106615560_62337_0.9_75_562	562	+
chr2	235238011	235279977	chr2_234902750_234944716_41967_1.3_89.7_562	562	+
chr17	49580048	49580608	chr17_46935047_46935607_561_100_100_561	561	+
chr8	118535393	118535953	chr8_118604574_118605134_561_100_100_561	561	+
chr4	66959832	66960390	chr4_66642427_66642985_559_100_100_559	559	+
chr7	148877669	148888356	chr7_148508602_148519289_10688_5.2_82.9_559	559	+
chrY	21131327	21210864	chrY_19590715_19670252_79538_0.7_71.7_559	559	+
chr18	59479129	59561756	chr18_57630109_57712736_82628_0.7_75.3_558	558	+
chr4	132652157	132779041	chr4_132871607_132998491_126885_0.4_82_557	557	+
chr9	44472265	44472902	chr9_44412261_44412898_638_87.3_100_557	557	+
chr7	53574047	53574602	chr7_53541541_53542096_556_100_100_556	556	+
chr3	3036426	3190476	chr3_3011426_3165476_154051_0.4_67.5_552	552	+
chr1	152487842	152692561	chr1_150754466_150959185_204720_0.3_33.4_551	551	+
chr10	34943615	35104668	chr10_34983621_35144674_161054_0.3_-92.4_551	551	+
chr12	127650350	127651137	chr12_126216303_126217090_788_69.9_99.9_551	551	+
chr21	10990811	11015153	chr21_10012682_10037024_24343_2.3_99.3_549	549	+
chr7	8474960	8597821	chr7_8441485_8564346_122862_0.4_67.4_549	549	+
chr2	80389659	80619523	chr2_80243170_80473034_229865_0.2_65.8_547	547	+
chr9	12972812	13021956	chr9_12962812_13011956_49145_1.1_86.8_546	546	+
chr3	50685506	50861941	chr3_50660510_50836945_176436_0.3_-12.8_545	545	+
chr3	898332	1000827	chr3_873332_975827_102496_0.5_79.7_542	542	+
chr4	175604814	175605354	chr4_175841389_175841929_541_100_100_541	541	+
chr16	7410277	7595458	chr16_7350278_7535459_185182_0.3_83.3_540	540	+
chr5	158117280	158315907	chr5_158049858_158248485_198628_0.3_-57.4_540	540	+
chrX	932874	1017656	chrX_852874_937656_84783_0.6_82.5_540	540	+
chrX	140233074	140270397	chrX_140060740_140098063_37324_1.4_83_540	540	+
chr2	19490109	19673486	chr2_19353590_19536967_183378_0.3_48.1_539	539	+
chr12	85960421	86081933	chr12_84484552_84606064_121513_0.4_27.6_538	538	+
chr13	59585370	59585925	chr13_58483371_58483926_556_96.8_100_538	538	+
chr5	151499021	151515991	chr5_151479214_151496184_16971_3.2_93.9_538	538	+
chr5	120531914	120532806	chr5_120559813_120560705_893_59.9_99.9_535	535	+
chr6	44797259	45036713	chr6_44905237_45144691_239455_0.2_37.7_535	535	+
chr3	85716811	86063899	chr3_85799501_86146589_347089_0.2_7.6_534	534	+
chr7	110268252	110429945	chr7_110055488_110217181_161694_0.3_64.3_532	532	+
chr20	14738264	14738793	chr20_14686264_14686793_530_100_100_530	530	+
chr5	67151569	67153624	chr5_67187325_67189380_2056_25.8_99.4_530	530	+
chr2	211765618	211984772	chr2_211473863_211693017_219155_0.2_-38.9_529	529	+
chr3	178211039	178211567	chr3_179693733_179694261_529_100_100_529	529	+
chr9	89626730	89627400	chr9_88816550_88817220_671_78.8_100_529	529	+
chr4	156927547	156928074	chr4_157146997_157147524_528_100_100_528	528	+
chrX	28676918	28677445	chrX_28586839_28587366_528_100_100_528	528	+
chr1	14958312	14981226	chr1_14830899_14853813_22915_2.3_93_527	527	+
chr3	68043028	68194896	chr3_68125718_68277586_151869_0.3_61.3_527	527	+
chr4	18390636	18677888	chr4_17999734_18286986_287253_0.2_56.1_527	527	+
chrX	132091434	132351869	chrX_131919116_132179535_260420_0.2_7_527	527	+
chr7	126677383	126732010	chr7_126464619_126519246_54628_1_78.3_524	524	+
chr5	13592125	13638496	chr5_13645125_13691496_46372_1.1_93.9_523	523	+
chr21	18890503	18891208	chr21_17812374_17813079_706_73.9_100_522	522	+
chr6	14623895	14677565	chr6_14731874_14785544_53671_1_85.1_522	522	+
chr6	54489440	54636386	chr6_54597399_54744345_146947_0.4_61.2_522	522	+
chr10	58117417	58117947	chr10_57787423_57787953_531_98.1_100_521	521	+
chr1	192685277	192685794	chr1_190951900_190952417_518_100_100_518	518	+
chr1	218023772	218103876	chr1_216090395_216170499_80105_0.6_78.6_518	518	+
chr7	90355875	90377209	chr7_90193811_90215145_21335_2.4_89.3_518	518	+
chr1	197658144	197705257	chr1_195924767_195971880_47114_1.1_81.4_517	517	+
chr10	123450727	123473493	chr10_123440717_123463483_22767_2.3_89.6_517	517	+
chr20	16238667	16239181	chr20_16186667_16187181_515_100_100_515	515	+
chr6	11538090	11731546	chr6_11646076_11839532_193457_0.3_49.4_515	515	+
chrX	92829125	93045896	chrX_92715781_92932552_216772_0.2_24.2_515	515	+
chr3	111197648	111289278	chr3_112680338_112771968_91631_0.6_67.2_514	514	+
chr6	123057278	123181112	chr6_123098977_123222811_123835_0.4_51.3_514	514	+
chr3	154070047	154324328	chr3_155552741_155807022_254282_0.2_38.9_513	513	+
chr4	29751452	29751964	chr4_29360550_29361062_513_100_100_513	513	+
chr7	35208802	35209314	chr7_35175327_35175839_513_100_100_513	513	+
chrX	41957984	41958496	chrX_41842928_41843440_513_100_100_513	513	+
chr5	64016673	64100283	chr5_64052429_64136039_83611_0.6_61.1_512	512	+
chr8	78881750	78934171	chr8_79044305_79096726_52422_1_88_512	512	+
chr1	17302396	17355241	chr1_17174983_17227828_52846_1_75.8_511	511	+
chr13	102639693	102649643	chr13_101437694_101447644_9951_5.1_96.4_511	511	+
chr22	20397049	20428612	chr22_18777049_18808612_31564_1.6_58.8_510	510	+
chr4	40817687	40818196	chr4_40512444_40512953_510_100_100_510	510	+
chr2	107591038	107687176	chr2_106957470_107053608_96139_0.5_65.3_509	509	+
chr7	81577454	81712532	chr7_81415390_81550468_135079_0.4_78.1_509	509	+
chr8	55435435	55609718	chr8_55597988_55772272_174285_0.3_53.7_507	507	+
chr12	11324295	11324800	chr12_11215562_11216067_506_100_100_506	506	+
chr10	11108732	11185118	chr10_11148738_11225124_76387_0.7_64.3_505	505	+
chr6	97613052	98263859	chr6_97719773_98370580_650808_0.1_-57.9_505	505	+
chr6	19067043	19144157	chr6_19175022_19252136_77115_0.7_83.7_503	503	+
chr7	22090159	22187057	chr7_22056684_22153582_96899_0.5_71.6_501	501	+
chrY	6293534	6297792	chrY_6353534_6357792_4259_11.8_99.6_501	501	+
chr8	137878228	138006348	chr8_137947410_138075530_128121_0.4_71_501	501	+
chr15	73528580	73562292	chr15_71315633_71349345_33713_1.5_85.7_500	500	+
chr3	192872935	193039127	chr3_194355629_194521821_166193_0.3_34.3_500	500	+
chr6	22860528	22948349	chr6_22968507_23056328_87822_0.6_64.2_500	500	+
chr3	134670196	134841074	chr3_136152886_136323764_170879_0.3_57.2_499	499	+
chr10	13570165	13633788	chr10_13610171_13673794_63624_0.8_78.3_499	499	+
chrX	15400722	15570116	chrX_15310643_15480037_169395_0.3_-40.4_498	498	+
chr8	2720019	2720816	chr8_2707426_2708223_798_62.3_99.9_497	497	+
chr10	115242518	115243013	chr10_115232508_115233003_496_100_100_496	496	+
chr2	128522418	128528652	chr2_128238888_128245122_6235_7.9_92.4_495	495	+
chr8	99717776	99719584	chr8_99786952_99788760_1809_27.3_99.5_494	494	+
chr7	11422569	11616053	chr7_11389094_11582578_193485_0.3_41.7_492	492	+
chr4	35125036	35246516	chr4_34801431_34922911_121481_0.4_74_492	492	+
chr22	30416641	30443060	chr22_28746641_28773060_26420_1.9_71.1_490	490	+
chrX	9147484	9157678	chrX_9107484_9117678_10195_4.8_97.9_489	489	+
chr2	50947720	51056860	chr2_50801224_50910364_109141_0.4_87.1_487	487	+
chr4	69241922	69242407	chr4_69393818_69394304_487_100_100_487	487	+
chr10	134093485	134094019	chr10_133943475_133944009_535_90.8_99.9_486	486	+
chr13	105466710	105467195	chr13_104264711_104265196_486_100_100_486	486	+
chr4	154580179	154844233	chr4_154799629_155063683_264055_0.2_15.4_485	485	+
chr9	16870066	16872049	chr9_16860066_16862049_1984_24.4_99.7_485	485	+
chr18	32285097	32450753	chr18_30539095_30704751_165657_0.3_20.5_483	483	+
chrX	18359245	18605248	chrX_18269166_18515169_246004_0.2_-81_483	483	+
chr21	42589743	42722865	chr21_41511613_41644735_133123_0.4_66.2_482	482	+
chr1	18325835	18398905	chr1_18198422_18271492_73071_0.7_63.2_481	481	+
chr12	39860406	39861056	chr12_38146673_38147323_651_73.9_99.9_481	481	+
chr2	143846402	144046295	chr2_143562872_143762765_199894_0.2_42.4_479	479	+
chr16	78859349	78859951	chr16_77416850_77417452_603_79.3_100_478	478	+
chr4	147761437	147964831	chr4_147980887_148184281_203395_0.2_38.2_477	477	+
chr11	106695483	106783823	chr11_106200693_106289033_88341_0.5_64.8_476	476	+
chr10	109654535	109731173	chr10_109644525_109721163_76639_0.6_89.6_474	474	+
chr11	103049687	103058226	chr11_102554897_102563436_8540_5.5_86.8_473	473	+
chr6	62284031	62284503	chr6_62341990_62342462_473_100_100_473	473	+
chr22	37415371	37492870	chr22_35745317_35822816_77500_0.6_40.8_470	470	+
chrX	139434592	139498593	chrX_139262258_139326259_64002_0.7_73.7_470	470	+
chr2	57331887	57993411	chr2_57185391_57846915_661525_0.1_-57.3_469	469	+
chr10	96998294	97007206	chr10_96988284_96997196_8913_5.2_97.6_467	467	+
chr12	68414972	68430166	chr12_66701239_66716433_15195_3.1_95.9_466	466	+
chr22	47615908	47791652	chr22_45994572_46170316_175745_0.3_43.1_466	466	+
chr4	122163873	122290899	chr4_122383323_122510349_127027_0.4_57.6_466	466	+
chr20	53261757	53426517	chr20_52695164_52859924_164761_0.3_58.6_464	464	+
chr9	42853617	43011235	chr9_42843613_43001231_157619_0.3_53.6_464	464	+
chrX	55933042	55989287	chrX_55949767_56006012_56246_0.8_80.1_464	464	+
chr11	72651667	72652129	chr11_72329315_72329777_463_100_100_463	463	+
chr14	79679906	79929160	chr14_78749659_78998913_249255_0.2_6.5_462	462	+
chr2	79313157	79405163	chr2_79166665_79258671_92007_0.5_76.2_460	460	+
chr6	82458412	82458926	chr6_82515131_82515645_515_89.3_100_460	460	+
chr8	14166559	14167018	chr8_14210930_14211389_460_100_100_460	460	+
chr20	22254216	22326859	chr20_22202216_22274859_72644_0.6_69.7_458	458	+
chr8	141973679	142131302	chr8_142042861_142200484_157624_0.3_-53.7_458	458	+
chr14	47120571	47292072	chr14_46190321_46361822_171502_0.3_54.7_457	457	+
chr8	81778623	81892503	chr8_81941178_82055058_113881_0.4_-52.5_457	457	+
chr20	24943684	24944139	chr20_24891684_24892139_456_100_100_456	456	+
chr4	63376180	63376635	chr4_63058775_63059230_456_100_100_456	456	+
chr4	91048603	91156386	chr4_91267626_91375409_107784_0.4_82.2_456	456	+
chr3	188948458	188988859	chr3_190431152_190471553_40402_1.1_88.3_455	455	+
chr5	7044113	7238328	chr5_7097113_7291328_194216_0.2_-67.5_454	454	+
chr2	83446016	83686384	chr2_83299527_83539895_240369_0.2_33.6_454	454	+
chr18	74471560	74563912	chr18_72600548_72692900_92353_0.5_72.6_454	454	+
chr19	29076815	29304691	chr19_33768655_33996531_227877_0.2_42.3_453	453	+
chr2	164009123	164009881	chr2_163717369_163718127_759_59.7_99.9_453	453	+
chr16	53859944	53860395	chr16_52417445_52417896_452_100_100_452	452	+
chr2	7705980	7907863	chr2_7623431_7825314_201884_0.2_44.3_452	452	+
chr2	103307865	103369020	chr2_102674297_102735452_61156_0.7_85.1_452	452	+
chr2	139655204	139831016	chr2_139371674_139547486_175813_0.3_20.4_451	451	+
chr8	135154075	135295347	chr8_135223257_135364529_141273_0.3_63.5_451	451	+
chr21	32435229	32627787	chr21_31357100_31549658_192559_0.2_48.3_450	450	+
chr4	188316475	188486958	chr4_188553469_188723952_170484_0.3_60.1_450	450	+
chr5	2273051	2298558	chr5_2326051_2351558_25508_1.8_90_450	450	+
chr8	23701621	23708198	chr8_23757566_23764143_6578_6.8_97.7_449	449	+
chr1	63727858	63789372	chr1_63500446_63561960_61515_0.7_77.4_449	449	+
chrX	95502000	95715319	chrX_95388656_95601975_213320_0.2_-68.8_448	448	+
chr2	228883474	228884848	chr2_228591718_228593092_1375_32.5_99.5_447	447	+
chr3	160665294	160665740	chr3_162147988_162148434_447_100_100_447	447	+
chrX	141281931	141295614	chrX_141109597_141123280_13684_3.3_97.9_447	447	+
chrX	33059489	33059934	chrX_32969410_32969855_446_100_100_446	446	+
chr6	137221614	137411269	chr6_137263307_137452962_189656_0.2_-40.1_445	445	+
chr8	54031184	54178937	chr8_54193737_54341490_147754_0.3_63.2_445	445	+
chr4	167063648	167128475	chr4_167283098_167347925_64828_0.7_92_444	444	+
chr8	62963614	62964057	chr8_63126168_63126611_444_100_100_444	444	+
chr9	4313320	4374396	chr9_4303320_4364396_61077_0.7_47.7_444	444	+
chr6	11134744	11137728	chr6_11242730_11245714_2985_14.9_99.3_444	444	+
chr16	64437241	64512353	chr16_62994742_63069854_75113_0.6_84_442	442	+
chr18	41901659	41981862	chr18_40155657_40235860_80204_0.6_82.5_442	442	+
chr7	68527346	68527787	chr7_68165282_68165723_442_100_100_442	442	+
chrX	38103873	38354947	chrX_37988817_38239891_251075_0.2_18.5_442	442	+
chr4	133479988	133690963	chr4_133699438_133910413_210976_0.2_44.5_441	441	+
chr10	42832280	42832730	chr10_42152286_42152736_451_97.6_100_440	440	+
chr17	32365696	32366426	chr17_29389809_29390539_731_60.2_99.9_440	440	+
chr19	29698673	29699112	chr19_34390513_34390952_440_100_100_440	440	+
chr5	147065901	147302555	chr5_147046094_147282748_236655_0.2_19.2_440	440	+
chr8	31787081	32025299	chr8_31906623_32144841_238219_0.2_18_440	440	+
chrX	83004285	83119714	chrX_82890941_83006370_115430_0.4_42.3_440	440	+
chr10	125242716	125322280	chr10_125232706_125312270_79565_0.6_59.1_439	439	+
chr11	23426146	23464779	chr11_23382722_23421355_38634_1.1_93.4_439	439	+
chr2	161587465	161622422	chr2_161295711_161330668_34958_1.3_90.5_439	439	+
chr2	59830722	60033758	chr2_59684226_59887262_203037_0.2_-53.3_439	439	+
chr17	32950027	33042676	chr17_29974140_30066789_92650_0.5_24.5_438	438	+
chr10	66929027	66929464	chr10_66599033_66599470_438_100_100_438	438	+
chr5	166847578	166962378	chr5_166780156_166894956_114801_0.4_66.8_438	438	+
chr5	54144596	54153662	chr5_54180353_54189419_9067_4.8_93.5_437	437	+
chr6	20875888	21027345	chr6_20983867_21135324_151458_0.3_32.3_436	436	+
chr7	120026883	120071944	chr7_119814119_119859180_45062_1_91.5_436	436	+
chrX	58011415	58011897	chrX_58028140_58028622_483_90.3_100_436	436	+
chr9	119942920	119943354	chr9_118982741_118983175_435_100_100_435	435	+
chr17	54446544	54671839	chr17_51801543_52026838_225296_0.2_24.2_434	434	+
chr8	61818919	61850857	chr8_61981473_62013411_31939_1.4_-13_434	434	+
chr10	108109124	108310232	chr10_108099114_108300222_201109_0.2_-9.2_434	434	+
chr13	75127245	75297460	chr13_74025246_74195461_170216_0.3_65.2_433	433	+
chr1	169771758	169816976	chr1_168038382_168083600_45219_1_89.2_433	433	+
chr11	104502180	104553057	chr11_104007390_104058267_50878_0.9_81.1_433	433	+
chr11	134393036	134506252	chr11_133898246_134011462_113217_0.4_49.4_433	433	+
chr8	139787978	139925513	chr8_139857160_139994695_137536_0.3_44.2_433	433	+
chr16	49634622	49668561	chr16_48192123_48226062_33940_1.3_84.8_432	432	+
chr22	49296584	49297015	chr22_47682588_47683019_432_100_100_432	432	+
chr1	189101587	189102017	chr1_187368210_187368640_431_100_100_431	431	+
chr4	163206002	163342699	chr4_163425452_163562149_136698_0.3_63.1_431	431	+
chr14	37531274	37777773	chr14_36601025_36847524_246500_0.2_36.8_430	430	+
chr16	27751646	27802325	chr16_27659147_27709826_50680_0.8_38.2_430	430	+
chr7	71604297	71668672	chr7_71242233_71306608_64376_0.7_70.6_430	430	+
chr21	22200428	22200856	chr21_21122299_21122727_429_100_100_429	429	+
chr3	17417930	17556909	chr3_17392934_17531913_138980_0.3_61.1_428	428	+
chr7	156426088	156426515	chr7_156118849_156119276_428_100_100_428	428	+
chr2	7273598	7464882	chr2_7191049_7382333_191285_0.2_20.8_427	427	+
chr1	177489977	177616728	chr1_175756600_175883351_126752_0.3_60_427	427	+
chr11	25279743	25339558	chr11_25236319_25296134_59816_0.7_78_427	427	+
chr2	12678397	12858491	chr2_12595848_12775942_180095_0.2_64_427	427	+
chr2	196166169	196255737	chr2_195874414_195963982_89569_0.5_66.7_427	427	+
chr12	77708683	77731285	chr12_76232814_76255416_22603_1.9_91.7_426	426	+
chr3	11597958	11761829	chr3_11572958_11736829_163872_0.3_-14.7_426	426	+
chr1	56420567	56579964	chr1_56193155_56352552_159398_0.3_46.5_425	425	+
chr3	71463483	71515605	chr3_71546173_71598295_52123_0.8_82_425	425	+
chr5	136731283	136796643	chr5_136759182_136824542_65361_0.7_66.8_425	425	+
chr6	49635663	50258299	chr6_49743622_50366258_622637_0.1_-50.2_425	425	+
chr14	94214980	94254874	chr14_93284733_93324627_39895_1.1_85_424	424	+
chr19	34217843	34289641	chr19_38909683_38981481_71799_0.6_25.7_424	424	+
chr1	84039005	84243365	chr1_83811593_84015953_204361_0.2_33.9_423	423	+
chr6	119025428	119288094	chr6_119132121_119329793_197673_0.2_47.6_423	423	+
chr2	205435390	205435811	chr2_205143635_205144056_422_100_100_422	422	+
chr4	90296106	90342735	chr4_90515129_90561758_46630_0.9_82.3_422	422	+
chr6	102345389	102372581	chr6_102452082_102479274_27193_1.6_87.3_422	422	+
chr2	56977667	56978087	chr2_56831171_56831591_421_100_100_421	421	+
chr7	40892470	40905599	chr7_40858995_40872124_13130_3.2_97.4_421	421	+
chr2	29799179	29819825	chr2_29652683_29673329_20647_2_93.7_420	420	+
chr6	107513527	107585096	chr6_107620220_107691789_71570_0.6_70.4_420	420	+
chr13	26259118	26330412	chr13_25157118_25228412_71295_0.6_66.6_419	419	+
chr2	60294276	60525711	chr2_60147780_60379215_231436_0.2_-76.4_419	419	+
chr21	41690539	41748161	chr21_40612409_40670031_57623_0.7_91.1_419	419	+
chr11	57972274	58043240	chr11_57728850_57799816_70967_0.6_64.5_418	418	+
chr4	62068041	62254470	chr4_61750636_61937065_186430_0.2_51.9_418	418	+
chr7	23850727	23934552	chr7_23817252_23901077_83826_0.5_66.4_418	418	+
chr3	114596297	114810075	chr3_116078987_116292765_213779_0.2_57.9_417	417	+
chr7	80962809	80963225	chr7_80800745_80801161_417_100_100_417	417	+
chr1	48331831	48374573	chr1_48104418_48147160_42743_1_82.7_416	416	+
chr2	83042730	83084609	chr2_82896241_82938120_41880_1_87.4_416	416	+
chr1	71870591	72070135	chr1_71643179_71842723_199545_0.2_39_415	415	+
chr13	43968828	44047517	chr13_42866828_42945517_78690_0.5_72.7_415	415	+
chr14	46615289	46727288	chr14_45685039_45797038_112000_0.4_71.6_415	415	+
chr4	62971338	62971752	chr4_62653933_62654347_415_100_100_415	415	+
chrX	26225044	26225458	chrX_26134965_26135379_415_100_100_415	415	+
chr11	90848923	90849420	chr11_90488571_90489068_498_83.1_100_414	414	+
chr10	113051061	113258292	chr10_113041051_113248282_207232_0.2_25.5_413	413	+
chr11	133416432	133416961	chr11_132921642_132922171_530_77.9_100_413	413	+
chr12	129694140	129872413	chr12_128260093_128438366_178274_0.2_55.5_413	413	+
chr18	14393537	14502387	chr18_14383537_14492387_108851_0.4_55.3_413	413	+
chr10	11936259	11951203	chr10_11976265_11991209_14945_2.8_91.7_412	412	+
chr20	22565066	22713650	chr20_22513066_22661650_148585_0.3_37.8_412	412	+
chr3	28120814	28190118	chr3_28095818_28165122_69305_0.6_64_412	412	+
chr7	122321350	122321761	chr7_122108586_122108997_412_100_100_412	412	+
chr13	69887072	69980585	chr13_68785073_68878586_93514_0.4_71.5_411	411	+
chr1	143344692	143345102	chr1_142186215_142186625_411_100_100_411	411	+
chr2	124157600	124242991	chr2_123874070_123959461_85392_0.5_81.3_411	411	+
chr3	41857160	41900973	chr3_41832164_41875977_43814_0.9_83.7_411	411	+
chrX	129986065	130202192	chrX_129813746_130029873_216128_0.2_4.8_411	411	+
chr10	80695213	80742104	chr10_80365219_80412110_46892_0.9_43.8_410	410	+
chr14	74004667	74021704	chr14_73074420_73091457_17038_2.4_24.1_410	410	+
chr2	13358223	13617581	chr2_13275674_13535032_259359_0.2_48.2_410	410	+
chr3	139624995	139654287	chr3_141107685_141136977_29293_1.4_91_410	410	+
chr4	28077562	28104372	chr4_27686660_27713470_26811_1.5_92.4_410	410	+
chr7	145147511	145694500	chr7_144778444_145325433_546990_0.1_-25.1_410	410	+
chr16	76325448	76428398	chr16_74882949_74985899_102951_0.4_83.8_410	410	+
chr17	6225675	6362256	chr17_6166399_6302980_136582_0.3_34.9_409	409	+
chr18	24343419	24412235	chr18_22597417_22666233_68817_0.6_66_409	409	+
chr20	14081641	14300207	chr20_14029641_14248207_218567_0.2_50.2_409	409	+
chrX	96752295	96854782	chrX_96638951_96741438_102488_0.4_59.1_409	409	+
chrX	144895217	144903284	chrX_144702909_144710976_8068_5.1_98.9_409	409	+
chr13	88181105	88255885	chr13_86979106_87053886_74781_0.5_76_409	409	+
chr14	56585208	56626522	chr14_55654961_55696275_41315_1_88.4_408	408	+
chr8	18632111	18730147	chr8_18676391_18774427_98037_0.4_60.2_408	408	+
chr13	36502440	36642986	chr13_35400440_35540986_140547_0.3_42.9_407	407	+
chrX	17158321	17301137	chrX_17068242_17211058_142817_0.3_47.3_406	406	+
chr3	3662235	3683498	chr3_3637235_3658498_21264_1.9_95.6_405	405	+
chr4	149381820	149447980	chr4_149601270_149667430_66161_0.6_82.9_405	405	+
chr5	106530724	106531128	chr5_106558623_106559027_405_100_100_405	405	+
chr18	7566963	7592306	chr18_7556963_7582306_25344_1.6_90.5_404	404	+
chr4	106058402	106058804	chr4_106277851_106278253_403_100_100_403	403	+
chrX	15670763	15844895	chrX_15580684_15754816_174133_0.2_-42.1_403	403	+
chr8	126011290	126230209	chr8_126080471_126299391_218921_0.2_27.9_402	402	+
chr16	72426325	72509795	chr16_70983826_71067296_83471_0.5_25.1_401	401	+
chr3	55960751	56190242	chr3_55935791_56165282_229492_0.2_43.8_401	401	+
chr5	113596994	113635402	chr5_113624893_113663301_38409_1_89.6_401	401	+
chr2	186937426	187056953	chr2_186645671_186765198_119528_0.3_-41.8_400	400	+
chr8	93562841	93699394	chr8_93632017_93768570_136554_0.3_66.5_400	400	+
chr11	108801557	108811199	chr11_108306767_108316409_9643_4.1_95.5_399	399	+
chr6	94311520	94381136	chr6_94368241_94437857_69617_0.6_91.8_398	398	+
chr6	166122603	166123000	chr6_166042593_166042990_398_100_100_398	398	+
chr8	25799221	25857377	chr8_25855138_25913294_58157_0.7_80.2_398	398	+
chr17	2934134	2934794	chr17_2880884_2881544_661_60.1_99.9_397	397	+
chr4	160790946	160869355	chr4_161010396_161088805_78410_0.5_78.5_397	397	+
chr3	79743614	79792242	chr3_79826304_79874932_48629_0.8_89.8_396	396	+
chr3	94890710	95017363	chr3_96373400_96500053_126654_0.3_59.7_396	396	+
chr11	25609957	25610350	chr11_25566533_25566926_394_100_100_394	394	+
chr12	17516979	17761626	chr12_17408246_17652893_244648_0.2_34.3_394	394	+
chr8	114388848	114389240	chr8_114458024_114458416_393_100_100_393	393	+
chr20	46647071	46752225	chr20_46080478_46185632_105155_0.4_70.9_392	392	+
chr20	58933699	59033226	chr20_58367094_58466621_99528_0.4_59.7_391	391	+
chr21	20869851	21112220	chr21_19791722_20034091_242370_0.2_62.1_391	391	+
chr15	37782914	37783303	chr15_35570206_35570595_390_100_100_390	390	+
chr3	75673875	75674264	chr3_75756565_75756954_390_100_100_390	390	+
chr4	75230817	75231206	chr4_75449681_75450070_390_100_100_390	390	+
chr11	105967480	105967868	chr11_105472690_105473078_389_100_100_389	389	+
chr19	34385700	34386088	chr19_39077540_39077928_389_100_100_389	389	+
chrX	114367558	114367946	chrX_114273814_114274202_389_100_100_389	389	+
chr15	94910868	95102719	chr15_92711872_92903723_191852_0.2_34.1_388	388	+
chr21	43411619	43612676	chr21_42284688_42485745_201058_0.2_38.5_388	388	+
chr8	36121942	36136018	chr8_36241484_36255560_14077_2.8_97.5_388	388	+
chr19	7082895	7083281	chr19_7033895_7034281_387_100_100_387	387	+
chr1	176585660	176586044	chr1_174852283_174852667_385_100_100_385	385	+
chr12	74042464	74042847	chr12_72328731_72329114_384_100_100_384	384	+
chr3	71802966	71803878	chr3_71885656_71886568_913_42.1_99.8_384	384	+
chr4	167972650	167973033	chr4_168209225_168209608_384_100_100_384	384	+
chr9	74622674	74623057	chr9_73812494_73812877_384_100_100_384	384	+
chr15	26890547	26890928	chr15_24441640_24442021_382_100_100_382	382	+
chr4	134793109	134793490	chr4_135012559_135012940_382_100_100_382	382	+
chr13	58849252	59011863	chr13_57747253_57909864_162612_0.2_71.7_381	381	+
chr22	17673819	17674199	chr22_16053819_16054199_381_100_100_381	381	+
chr5	148290228	148306347	chr5_148270421_148286540_16120_2.4_94.4_381	381	+
chr1	98519697	98520076	chr1_98292285_98292664_380_100_100_380	380	+
chr2	18443762	18444141	chr2_18307243_18307622_380_100_100_380	380	+
chr20	8572373	8745957	chr20_8520373_8693957_173585_0.2_45.7_380	380	+
chrX	36392904	36443655	chrX_36302825_36353576_50752_0.7_93.7_380	380	+
chr5	8261796	8290908	chr5_8314796_8343908_29113_1.3_90.1_377	377	+
chr6	86618929	86796786	chr6_86675648_86853505_177858_0.2_23.2_377	377	+
chrX	150917005	150917381	chrX_150667661_150668037_377_100_100_377	377	+
chr1	69652095	69652464	chr1_69424683_69425052_370_100_100_370	370	+
chr1	222111058	222163894	chr1_220177681_220230517_52837_0.7_75.9_370	370	+
chr13	94047373	94047739	chr13_92845374_92845740_367_100_100_367	367	+
chr14	47670042	47670408	chr14_46739792_46740158_367_100_100_367	367	+
chr8	126533241	127086442	chr8_126602423_127155624_553202_0.1_-45.2_365	365	+
chr1	111217450	111217813	chr1_111018973_111019336_364_100_100_364	364	+
chr15	100820525	100820888	chr15_98638048_98638411_364_100_100_364	364	+
chr2	22306648	22502518	chr2_22160153_22356023_195871_0.2_76.1_363	363	+
chr2	77540319	77540679	chr2_77393827_77394187_361_100_100_361	361	+
chr22	22956875	23160048	chr22_21286875_21490048_203174_0.2_30.8_361	361	+
chr14	87949707	88046130	chr14_87019460_87115883_96424_0.4_55.5_360	360	+
chr18	22930526	22930883	chr18_21184524_21184881_358_100_100_358	358	+
chr2	197001714	197049414	chr2_196709959_196757659_47701_0.7_85.1_357	357	+
chr11	28719033	28767747	chr11_28675609_28724323_48715_0.7_82.8_355	355	+
chr11	112715587	112897448	chr11_112220797_112402658_181862_0.2_21.4_355	355	+
chr14	84054561	84054914	chr14_83124314_83124667_354_100_100_354	354	+
chr7	25729197	25729550	chr7_25695722_25696075_354_100_100_354	354	+
chr8	46951809	46952162	chr8_47070974_47071327_354_100_100_354	354	+
chrX	6340460	6340812	chrX_6350460_6350812_353_100_100_353	353	+
chr2	148649389	148779019	chr2_148365859_148495489_129631_0.3_70.4_352	352	+
chr3	44020402	44161221	chr3_43995406_44136225_140820_0.2_-94.7_351	351	+
chr13	57262562	57262911	chr13_56160563_56160912_350_100_100_350	350	+
chr4	189270917	189271266	chr4_189507911_189508260_350_100_100_350	350	+
chr1	177932301	178063345	chr1_176198924_176329968_131045_0.3_58.6_349	349	+
chr11	92852880	92931118	chr11_92492528_92570766_78239_0.4_69.8_349	349	+
chr20	33805762	33806110	chr20_33269423_33269771_349_100_100_349	349	+
chr10	29986851	29987198	chr10_30026857_30027204_348_100_100_348	348	+
chr10	108755400	108924765	chr10_108745390_108914755_169366_0.2_35.7_348	348	+
chr10	42737747	42738622	chr10_42057753_42058628_876_39.6_99.4_347	347	+
chr8	81177703	81178049	chr8_81340258_81340604_347_100_100_347	347	+
chrX	45245703	45246049	chrX_45130647_45130993_347_100_100_347	347	+
chr14	88262086	88420758	chr14_87331839_87490511_158673_0.2_26.7_346	346	+
chr10	37284067	37284409	chr10_37324073_37324415_343_100_100_343	343	+
chr2	205808505	205808847	chr2_205516750_205517092_343_100_100_343	343	+
chr7	146864641	146864983	chr7_146495574_146495916_343_100_100_343	343	+
chr8	39717718	39718060	chr8_39836875_39837217_343_100_100_343	343	+
chr3	59149895	59778732	chr3_59124935_59753772_628838_0.1_5.2_343	343	+
chr4	37044637	37247062	chr4_36721032_36923457_202426_0.2_-21_342	342	+
chr8	10465490	10465831	chr8_10502900_10503241_342_100_100_342	342	+
chr17	72205213	72205553	chr17_69716808_69717148_341_100_100_341	341	+
chr9	66960518	66960858	chr9_66700338_66700678_341_100_100_341	341	+
chr4	40311075	40434955	chr4_40005850_40129712_123863_0.3_59.7_340	340	+
chr2	198956579	198956917	chr2_198664824_198665162_339_100_100_339	339	+
chr6	64819111	65029796	chr6_64877070_65087755_210686_0.2_46.7_338	338	+
chr9	31254498	31254835	chr9_31244498_31244835_338_100_100_338	338	+
chr21	43033699	43085238	chr21_41906768_41958307_51540_0.7_80.5_337	337	+
chr18	60383864	60384196	chr18_58534844_58535176_333_100_100_333	333	+
chr10	9342840	9420120	chr10_9382846_9460126_77281_0.4_90.2_332	332	+
chrX	3542621	3635470	chrX_3552621_3645470_92850_0.4_-0.2_332	332	+
chr4	84730850	84922055	chr4_84949874_85141079_191206_0.2_61.2_330	330	+
chr12	126124246	126346236	chr12_124690199_124912189_221991_0.1_22.1_328	328	+
chr15	27216533	27216858	chr15_24799279_24799604_326_100_100_326	326	+
chr5	11072861	11073185	chr5_11125861_11126185_325_100_100_325	325	+
chr6	85139497	85139821	chr6_85196216_85196540_325_100_100_325	325	+
chr6	99283398	99283722	chr6_99390119_99390443_325_100_100_325	325	+
chrX	66594354	66594676	chrX_66511079_66511401_323_100_100_323	323	+
chr9	45563327	45563648	chr9_45453323_45453644_322_100_100_322	322	+
chr7	51923754	51924074	chr7_51891248_51891568_321_100_100_321	321	+
chr1	168512284	168512603	chr1_166778908_166779227_320_100_100_320	320	+
chr20	20304396	20312397	chr20_20252396_20260397_8002_4_97.2_320	320	+
chr13	102915191	102915509	chr13_101713192_101713510_319_100_100_319	319	+
chr10	52698005	52834220	chr10_52368011_52504226_136216_0.2_56.2_317	317	+
chr2	50105747	50106063	chr2_49959251_49959567_317_100_100_317	317	+
chr6	129012607	129012923	chr6_129054300_129054616_317_100_100_317	317	+
chr5	171700845	171715529	chr5_171633450_171648134_14685_2.2_91_316	316	+
chr7	15741017	15741332	chr7_15707542_15707857_316_100_100_316	316	+
chr5	143818938	143819252	chr5_143799131_143799445_315_100_100_315	315	+
chr7	92987749	92988063	chr7_92825685_92825999_315_100_100_315	315	+
chrX	16216811	16217125	chrX_16126732_16127046_315_100_100_315	315	+
chr11	84255895	84256207	chr11_83933543_83933855_313_100_100_313	313	+
chr4	49581441	49581753	chr4_49276198_49276510_313_100_100_313	313	+
chr4	93182485	93233896	chr4_93401508_93452919_51412_0.6_86.9_313	313	+
chr5	20702037	20702349	chr5_20737794_20738106_313_100_100_313	313	+
chr12	67277954	67278264	chr12_65564221_65564531_311_100_100_311	311	+
chr16	52404632	52422891	chr16_50962133_50980392_18260_1.7_93.3_310	310	+
chr8	77114096	77114404	chr8_77276651_77276959_309_100_100_309	309	+
chr1	62504517	62504824	chr1_62277105_62277412_308_100_100_308	308	+
chr6	145581966	145582273	chr6_145623659_145623966_308_100_100_308	308	+
chr6	70079245	70086616	chr6_70135966_70143337_7372_4.2_94.7_306	306	+
chrY	23568505	23568810	chrY_21977893_21978198_306_100_100_306	306	+
chr1	104696346	104696650	chr1_104497869_104498173_305_100_100_305	305	+
chr7	16248567	16253051	chr7_16215092_16219576_4485_6.8_99.1_304	304	+
chr13	108261425	108261726	chr13_107059426_107059727_302_100_100_302	302	+
chr10	18964720	18965019	chr10_19004726_19005025_300_100_100_300	300	+
chr15	58535650	58577657	chr15_56322942_56364949_42008_0.7_86.6_298	298	+
chr2	193726388	193913079	chr2_193434633_193621324_186692_0.2_59.8_297	297	+
chr10	125616968	125617262	chr10_125606958_125607252_295_100_100_295	295	+
chr6	89322270	89322563	chr6_89378989_89379282_294_100_100_294	294	+
chr4	70296582	70296874	chr4_70331171_70331463_293_100_100_293	293	+
chr13	78606154	78606445	chr13_77504155_77504446_292_100_100_292	292	+
chr7	13003157	13003448	chr7_12969682_12969973_292_100_100_292	292	+
chr1	7432116	7432406	chr1_7354703_7354993_291_100_100_291	291	+
chr7	71161723	71311734	chr7_70799659_70949670_150012_0.2_48.8_291	291	+
chr11	22850079	22850367	chr11_22806655_22806943_289_100_100_289	289	+
chr5	135043025	135043313	chr5_135070924_135071212_289_100_100_289	289	+
chr19	30106161	30106448	chr19_34798001_34798288_288_100_100_288	288	+
chrX	143344060	143392763	chrX_143171745_143220449_48705_0.6_87.1_288	288	+
chr11	107357822	107432730	chr11_106863032_106937940_74909_0.4_64.9_286	286	+
chr12	23565760	23566045	chr12_23457027_23457312_286_100_100_286	286	+
chr2	35393358	35393642	chr2_35246862_35247146_285_100_100_285	285	+
chr13	54519287	54672130	chr13_53417288_53570131_152844_0.2_55.5_284	284	+
chrX	86680447	86680730	chrX_86567103_86567386_284_100_100_284	284	+
chr2	98781259	98823601	chr2_98147691_98190033_42343_0.7_83.7_282	282	+
chr7	147265683	147265964	chr7_146896616_146896897_282_100_100_282	282	+
chr13	71468889	71469169	chr13_70366890_70367170_281_100_100_281	281	+
chr2	39504175	39504455	chr2_39357679_39357959_281_100_100_281	281	+
chr13	85103055	85103334	chr13_84001056_84001335_280_100_100_280	280	+
chr5	27283472	27283751	chr5_27319229_27319508_280_100_100_280	280	+
chr10	10216188	10216466	chr10_10256194_10256472_279_100_100_279	279	+
chr20	57976399	58152894	chr20_57409794_57586289_176496_0.2_37.6_279	279	+
chr22	27655278	27655556	chr22_25985278_25985556_279_100_100_279	279	+
chr3	110061790	110062068	chr3_111544480_111544758_279_100_100_279	279	+
chr16	13283861	13323886	chr16_13191362_13231387_40026_0.7_87.1_278	278	+
chr3	66400669	66400946	chr3_66483359_66483636_278_100_100_278	278	+
chr3	117300520	117322741	chr3_118783210_118805431_22222_1.3_96_278	278	+
chr4	62641165	62641442	chr4_62323760_62324037_278_100_100_278	278	+
chr8	21455905	21456182	chr8_21500185_21500462_278_100_100_278	278	+
chr10	85216818	85237666	chr10_85206798_85227646_20849_1.3_95.1_276	276	+
chr12	33912478	33912752	chr12_33803745_33804019_275_100_100_275	275	+
chr5	120911493	120911767	chr5_120939392_120939666_275_100_100_275	275	+
chr6	121001122	121001396	chr6_121042821_121043095_275_100_100_275	275	+
chr12	41958487	41958760	chr12_40244754_40245027_274_100_100_274	274	+
chr13	68875936	68876209	chr13_67773937_67774210_274_100_100_274	274	+
chr21	21798067	21798340	chr21_20719938_20720211_274_100_100_274	274	+
chr7	154580510	154580783	chr7_154211443_154211716_274_100_100_274	274	+
chr2	117781048	117781320	chr2_117497518_117497790_273_100_100_273	273	+
chr6	141098850	141151526	chr6_141140543_141193219_52677_0.5_95.7_273	273	+
chr1	190611416	190611687	chr1_188878039_188878310_272_100_100_272	272	+
chr10	6882416	6882687	chr10_6922422_6922693_272_100_100_272	272	+
chr14	91570061	91570332	chr14_90639814_90640085_272_100_100_272	272	+
chr9	77419408	77419678	chr9_76609228_76609498_271_100_100_271	271	+
chr9	77731919	77748340	chr9_76921739_76938160_16422_1.7_94.8_271	271	+
chr11	39183243	39183512	chr11_39139819_39140088_270_100_100_270	270	+
chr3	151577523	151577792	chr3_153060213_153060482_270_100_100_270	270	+
chr14	80195241	80195509	chr14_79264994_79265262_269_100_100_269	269	+
chr1	142623710	142623977	chr1_141565233_141565500_268_100_100_268	268	+
chr3	131562685	131562952	chr3_133045375_133045642_268_100_100_268	268	+
chr4	164053975	164054241	chr4_164273425_164273691_267_100_100_267	267	+
chr6	104417384	104473894	chr6_104524077_104580587_56511_0.5_76.9_265	265	+
chr4	86400548	86400811	chr4_86619572_86619835_264_100_100_264	264	+
chr5	22704023	22704286	chr5_22739780_22740043_264_100_100_264	264	+
chr5	156569590	156596542	chr5_156502168_156529120_26953_1_59.5_264	264	+
chr18	4459213	4459475	chr18_4449213_4449475_263_100_100_263	263	+
chr20	39267512	39267774	chr20_38700926_38701188_263_100_100_263	263	+
chr5	100081960	100082222	chr5_100109859_100110121_263_100_100_263	263	+
chr11	111112170	111112431	chr11_110617380_110617641_262_100_100_262	262	+
chr2	193031985	193032246	chr2_192740230_192740491_262_100_100_262	262	+
chr21	29801926	29896223	chr21_28723797_28818094_94298_0.3_66.6_262	262	+
chr6	115495879	115496140	chr6_115602572_115602833_262_100_100_262	262	+
chr9	67331128	67331389	chr9_67020948_67021209_262_100_100_262	262	+
chr16	6068814	6069073	chr16_6008815_6009074_260_100_100_260	260	+
chr10	2145745	2146003	chr10_2135745_2136003_259_100_100_259	259	+
chr3	105587299	105587556	chr3_107069989_107070246_258_100_100_258	258	+
chr9	40634189	40634445	chr9_40624189_40624445_257_100_100_257	257	+
chr12	29936781	29937036	chr12_29828048_29828303_256_100_100_256	256	+
chr20	31954605	31954860	chr20_31418266_31418521_256_100_100_256	256	+
chrX	107939529	107939784	chrX_107826185_107826440_256_100_100_256	256	+
chr18	49168120	49168374	chr18_47422118_47422372_255_100_100_255	255	+
chr5	105889000	105889253	chr5_105916899_105917152_254_100_100_254	254	+
chrX	88163749	88164002	chrX_88050405_88050658_254_100_100_254	254	+
chr8	113126501	113126753	chr8_113195677_113195929_253_100_100_253	253	+
chr16	49315286	49315537	chr16_47872787_47873038_252_100_100_252	252	+
chr2	81290548	81290799	chr2_81144059_81144310_252_100_100_252	252	+
chr7	68106454	68106705	chr7_67744390_67744641_252_100_100_252	252	+
chr13	71779270	71779520	chr13_70677271_70677521_251_100_100_251	251	+
chr1	175463106	175463355	chr1_173729729_173729978_250_100_100_250	250	+
chr18	70977025	70977274	chr18_69128005_69128254_250_100_100_250	250	+
chr7	130132483	130132732	chr7_129919719_129919968_250_100_100_250	250	+
chr18	62735848	62736096	chr18_60886828_60887076_249_100_100_249	249	+
chr10	118199138	118199385	chr10_118189128_118189375_248_100_100_248	248	+
chr13	84674099	84674346	chr13_83572100_83572347_248_100_100_248	248	+
chr16	48014997	48015244	chr16_46572498_46572745_248_100_100_248	248	+
chr16	73416841	73417088	chr16_71974342_71974589_248_100_100_248	248	+
chr4	85414345	85414592	chr4_85633369_85633616_248_100_100_248	248	+
chrX	49865030	49865277	chrX_49751770_49752017_248_100_100_248	248	+
chr18	14888445	14888691	chr18_14878445_14878691_247_100_100_247	247	+
chr11	6015239	6015484	chr11_5971815_5972060_246_100_100_246	246	+
chr18	74940906	74941151	chr18_73069894_73070139_246_100_100_246	246	+
chr2	124698636	124698881	chr2_124415106_124415351_246_100_100_246	246	+
chr6	68101471	68101716	chr6_68158192_68158437_246_100_100_246	246	+
chr8	10094525	10094770	chr8_10131935_10132180_246_100_100_246	246	+
chr11	80851461	80851704	chr11_80529109_80529352_244_100_100_244	244	+
chr5	12707402	12707645	chr5_12760402_12760645_244_100_100_244	244	+
chr8	128428777	128429020	chr8_128497959_128498202_244_100_100_244	244	+
chr18	22067993	22068235	chr18_20321991_20322233_243_100_100_243	243	+
chr18	31260191	31260433	chr18_29514189_29514431_243_100_100_243	243	+
chr6	137524594	137524836	chr6_137566287_137566529_243_100_100_243	243	+
chr7	86334366	86334608	chr7_86172302_86172544_243_100_100_243	243	+
chr10	43978230	43978471	chr10_43298236_43298477_242_100_100_242	242	+
chr11	105131037	105131278	chr11_104636247_104636488_242_100_100_242	242	+
chr14	33481179	33481420	chr14_32550930_32551171_242_100_100_242	242	+
chr2	49456776	49457017	chr2_49310280_49310521_242_100_100_242	242	+
chr5	117754519	117754760	chr5_117782418_117782659_242_100_100_242	242	+
chr6	147257078	147257319	chr6_147298771_147299012_242_100_100_242	242	+
chr7	67656439	67656680	chr7_67293874_67294115_242_100_100_242	242	+
chr9	116345901	116346142	chr9_115385722_115385963_242_100_100_242	242	+
chr21	31635766	31636006	chr21_30557637_30557877_241_100_100_241	241	+
chr5	142149432	142149672	chr5_142129616_142129856_241_100_100_241	241	+
chr8	24120676	24120916	chr8_24176621_24176861_241_100_100_241	241	+
chr9	26905568	26905808	chr9_26895568_26895808_241_100_100_241	241	+
chr12	44782046	44782285	chr12_43068313_43068552_240_100_100_240	240	+
chr12	70294510	70294749	chr12_68580777_68581016_240_100_100_240	240	+
chr15	101149746	101149985	chr15_98967269_98967508_240_100_100_240	240	+
chr18	20137722	20137961	chr18_18391720_18391959_240_100_100_240	240	+
chr3	144006908	144007147	chr3_145489598_145489837_240_100_100_240	240	+
chr6	69778612	69778851	chr6_69835333_69835572_240_100_100_240	240	+
chr7	24307930	24308169	chr7_24274455_24274694_240_100_100_240	240	+
chr1	14636417	14636655	chr1_14509004_14509242_239_100_100_239	239	+
chr1	107329282	107329520	chr1_107130805_107131043_239_100_100_239	239	+
chr21	38126013	38126251	chr21_37047883_37048121_239_100_100_239	239	+
chr9	116357829	116358067	chr9_115397650_115397888_239_100_100_239	239	+
chr12	127205119	127350027	chr12_125771072_125915980_144909_0.2_51.8_238	238	+
chr14	85417524	85417761	chr14_84487277_84487514_238_100_100_238	238	+
chr18	36226283	36226520	chr18_34480281_34480518_238_100_100_238	238	+
chr7	50196346	50196583	chr7_50166892_50167129_238_100_100_238	238	+
chr5	51343866	51344102	chr5_51379623_51379859_237_100_100_237	237	+
chr7	110731243	110731479	chr7_110518479_110518715_237_100_100_237	237	+
chr7	114185768	114186004	chr7_113973004_113973240_237_100_100_237	237	+
chr8	94202324	94202560	chr8_94271500_94271736_237_100_100_237	237	+
chr4	29164612	29164847	chr4_28773710_28773945_236_100_100_236	236	+
chr2	189092501	189092735	chr2_188800746_188800980_235_100_100_235	235	+
chr11	37649936	37650169	chr11_37606512_37606745_234_100_100_234	234	+
chr11	124043261	124043494	chr11_123548471_123548704_234_100_100_234	234	+
chr14	106938258	106938491	chr14_106009303_106009536_234_100_100_234	234	+
chr14	41611272	41611504	chr14_40681022_40681254_233_100_100_233	233	+
chr18	41445433	41445665	chr18_39699431_39699663_233_100_100_233	233	+
chr3	181717997	181718229	chr3_183200691_183200923_233_100_100_233	233	+
chr2	60128398	60257896	chr2_59981902_60111400_129499_0.2_-71.9_230	230	+
chr4	58331297	58331526	chr4_58026054_58026283_230_100_100_230	230	+
chr4	173301000	173301229	chr4_173537575_173537804_230_100_100_230	230	+
chr13	78233590	78351403	chr13_77131591_77249404_117814_0.2_53.8_229	229	+
chr7	140753734	140753962	chr7_140400203_140400431_229_100_100_229	229	+
chr19	33555434	33555661	chr19_38247274_38247501_228_100_100_228	228	+
chrY	59002099	59002325	chrY_57411487_57411713_227_100_100_227	227	+
chr11	78148514	78148739	chr11_77826162_77826387_226_100_100_226	226	+
chr10	53144279	53144503	chr10_52814285_52814509_225_100_100_225	225	+
chr10	107890460	107890684	chr10_107880450_107880674_225_100_100_225	225	+
chr15	87963807	87964031	chr15_85764811_85765035_225_100_100_225	225	+
chr22	33669925	33670149	chr22_31999925_32000149_225_100_100_225	225	+
chr8	99439354	99439578	chr8_99508530_99508754_225_100_100_225	225	+
chr9	122351751	122351975	chr9_121391572_121391796_225_100_100_225	225	+
chr11	21282512	21282735	chr11_21239088_21239311_224_100_100_224	224	+
chr12	114291533	114291756	chr12_112775916_112776139_224_100_100_224	224	+
chr5	26850536	26850759	chr5_26886293_26886516_224_100_100_224	224	+
chr8	102877296	102877519	chr8_102946472_102946695_224_100_100_224	224	+
chr2	227177204	227202463	chr2_226885448_226910707_25260_0.9_92.2_223	223	+
chr20	7959562	7959784	chr20_7907562_7907784_223_100_100_223	223	+
chr6	136913045	136913267	chr6_136954738_136954960_223_100_100_223	223	+
chr14	38329099	38329320	chr14_37398850_37399071_222_100_100_222	222	+
chr17	9756042	9756262	chr17_9696767_9696987_221_100_100_221	221	+
chr18	73458059	73458279	chr18_71587047_71587267_221_100_100_221	221	+
chr4	27732058	27732278	chr4_27341156_27341376_221_100_100_221	221	+
chr4	118736985	118737205	chr4_118956433_118956653_221_100_100_221	221	+
chr4	181809279	181809499	chr4_182046273_182046493_221_100_100_221	221	+
chr8	78447229	78447449	chr8_78609784_78610004_221_100_100_221	221	+
chrX	37698486	37698706	chrX_37583430_37583650_221_100_100_221	221	+
chr10	5009757	5009976	chr10_4999757_4999976_220_100_100_220	220	+
chr12	98550092	98550311	chr12_97074223_97074442_220_100_100_220	220	+
chr8	56014428	56014647	chr8_56176982_56177201_220_100_100_220	220	+
chrX	2012871	2013090	chrX_1972871_1973090_220_100_100_220	220	+
chr14	39196369	39196587	chr14_38266120_38266338_219_100_100_219	219	+
chr2	14760525	14760743	chr2_14677976_14678194_219_100_100_219	219	+
chr3	162540374	162540592	chr3_164023068_164023286_219_100_100_219	219	+
chr7	70665501	70665719	chr7_70303437_70303655_219_100_100_219	219	+
chr12	41171087	41171304	chr12_39457354_39457571_218_100_100_218	218	+
chr13	57888967	57889184	chr13_56786968_56787185_218_100_100_218	218	+
chr16	62111889	62112106	chr16_60669390_60669607_218_100_100_218	218	+
chr2	106360955	106361172	chr2_105727387_105727604_218_100_100_218	218	+
chr3	105954393	105954610	chr3_107437083_107437300_218_100_100_218	218	+
chr3	148266613	148266830	chr3_149749303_149749520_218_100_100_218	218	+
chr8	135716591	135716808	chr8_135785773_135785990_218_100_100_218	218	+
chrX	126863022	126863239	chrX_126690703_126690920_218_100_100_218	218	+
chr1	112600502	112600718	chr1_112402025_112402241_217_100_100_217	217	+
chr10	68805102	68805318	chr10_68475108_68475324_217_100_100_217	217	+
chr14	97622627	97622843	chr14_96692380_96692596_217_100_100_217	217	+
chr6	119550836	119551052	chr6_119592535_119592751_217_100_100_217	217	+
chr16	54683131	54683346	chr16_53240632_53240847_216_100_100_216	216	+
chr4	112473110	112473325	chr4_112692559_112692774_216_100_100_216	216	+
chr4	172973948	172974163	chr4_173210523_173210738_216_100_100_216	216	+
chr6	12780258	12780473	chr6_12888244_12888459_216_100_100_216	216	+
chr6	45517534	45703097	chr6_45625512_45811075_185564_0.1_18.6_216	216	+
chr10	114888018	114888232	chr10_114878008_114878222_215_100_100_215	215	+
chr13	70552919	70553133	chr13_69450920_69451134_215_100_100_215	215	+
chr13	94841336	94841550	chr13_93639337_93639551_215_100_100_215	215	+
chr14	28262053	28262267	chr14_27331893_27332107_215_100_100_215	215	+
chr18	37522275	37522489	chr18_35776273_35776487_215_100_100_215	215	+
chr3	171394553	171394767	chr3_172877247_172877461_215_100_100_215	215	+
chr4	34659866	34660080	chr4_34336261_34336475_215_100_100_215	215	+
chr5	124747725	124747939	chr5_124775624_124775838_215_100_100_215	215	+
chr6	130485700	130485914	chr6_130527393_130527607_215_100_100_215	215	+
chr7	91321067	91321281	chr7_91159003_91159217_215_100_100_215	215	+
chr15	33610302	33610515	chr15_31397594_31397807_214_100_100_214	214	+
chr20	19489692	19489905	chr20_19437692_19437905_214_100_100_214	214	+
chr3	35724341	35724554	chr3_35699345_35699558_214_100_100_214	214	+
chr5	155761589	155761802	chr5_155694167_155694380_214_100_100_214	214	+
chr6	16386460	16386673	chr6_16494439_16494652_214_100_100_214	214	+
chr7	29409988	29410201	chr7_29376513_29376726_214_100_100_214	214	+
chr14	43163785	43163997	chr14_42233535_42233747_213_100_100_213	213	+
chr18	40693826	40694038	chr18_38947824_38948036_213_100_100_213	213	+
chr2	16577001	16577213	chr2_16440482_16440694_213_100_100_213	213	+
chr2	34584167	34584379	chr2_34437671_34437883_213_100_100_213	213	+
chr20	45789856	45790068	chr20_45223263_45223475_213_100_100_213	213	+
chr3	39851075	39851287	chr3_39826079_39826291_213_100_100_213	213	+
chr3	107881683	107881895	chr3_109364373_109364585_213_100_100_213	213	+
chr4	82724088	82724300	chr4_82943112_82943324_213_100_100_213	213	+
chr4	176837213	176837425	chr4_177074207_177074419_213_100_100_213	213	+
chr5	174541779	174541991	chr5_174474385_174474597_213_100_100_213	213	+
chr6	48920108	48920320	chr6_49028067_49028279_213_100_100_213	213	+
chr7	109133442	109133654	chr7_108920678_108920890_213_100_100_213	213	+
chr7	154994782	154994994	chr7_154625715_154625927_213_100_100_213	213	+
chr8	3117635	3117847	chr8_3105042_3105254_213_100_100_213	213	+
chr9	138037393	138037605	chr9_137177214_137177426_213_100_100_213	213	+
chr1	62208188	62208399	chr1_61980776_61980987_212_100_100_212	212	+
chr11	36295818	36296029	chr11_36252394_36252605_212_100_100_212	212	+
chr13	62639864	62640075	chr13_61537865_61538076_212_100_100_212	212	+
chr3	181430025	181430236	chr3_182912719_182912930_212_100_100_212	212	+
chr5	167306507	167306718	chr5_167239085_167239296_212_100_100_212	212	+
chr8	137374965	137375176	chr8_137444147_137444358_212_100_100_212	212	+
chr9	1726292	1726503	chr9_1716292_1716503_212_100_100_212	212	+
chrX	107683702	107683913	chrX_107570358_107570569_212_100_100_212	212	+
chr11	88530879	88531089	chr11_88170527_88170737_211_100_100_211	211	+
chr11	132935052	132935262	chr11_132440262_132440472_211_100_100_211	211	+
chr12	94534814	94535024	chr12_93058945_93059155_211_100_100_211	211	+
chr13	85578913	85579123	chr13_84476914_84477124_211_100_100_211	211	+
chr18	71319067	71319277	chr18_69470047_69470257_211_100_100_211	211	+
chr4	36147670	36147880	chr4_35824065_35824275_211_100_100_211	211	+
chr6	67475248	67475458	chr6_67531969_67532179_211_100_100_211	211	+
chr6	159654479	159654689	chr6_159574469_159574679_211_100_100_211	211	+
chrX	74295198	74295408	chrX_74211923_74212133_211_100_100_211	211	+
chr16	10160846	10161055	chr16_10068347_10068556_210_100_100_210	210	+
chr22	30532769	30532978	chr22_28862769_28862978_210_100_100_210	210	+
chr5	11636111	11636320	chr5_11689111_11689320_210_100_100_210	210	+
chr5	28926770	28926979	chr5_28962527_28962736_210_100_100_210	210	+
chr6	63257249	63257458	chr6_63315208_63315417_210_100_100_210	210	+
chr6	77269209	77269418	chr6_77325928_77326137_210_100_100_210	210	+
chr7	38832608	38832817	chr7_38799133_38799342_210_100_100_210	210	+
chr8	107012951	107013160	chr8_107082127_107082336_210_100_100_210	210	+
chrX	147846355	147846564	chrX_147654047_147654256_210_100_100_210	210	+
chr1	57517204	57517412	chr1_57289792_57290000_209_100_100_209	209	+
chr10	78342350	78342558	chr10_78012356_78012564_209_100_100_209	209	+
chr10	131049053	131049261	chr10_130939043_130939251_209_100_100_209	209	+
chr11	15720322	15720530	chr11_15676898_15677106_209_100_100_209	209	+
chr11	104820342	104820550	chr11_104325552_104325760_209_100_100_209	209	+
chr12	130385786	130385994	chr12_128951739_128951947_209_100_100_209	209	+
chr16	60781725	60781933	chr16_59339226_59339434_209_100_100_209	209	+
chr18	30874372	30874580	chr18_29128370_29128578_209_100_100_209	209	+
chr2	213148922	213149130	chr2_212857167_212857375_209_100_100_209	209	+
chr3	159022701	159022909	chr3_160505395_160505603_209_100_100_209	209	+
chr4	64287291	64287499	chr4_63969886_63970094_209_100_100_209	209	+
chr5	22305923	22306131	chr5_22341680_22341888_209_100_100_209	209	+
chr6	119937418	119937626	chr6_119979117_119979325_209_100_100_209	209	+
chr7	8099625	8099833	chr7_8066150_8066358_209_100_100_209	209	+
chr9	23971699	23971907	chr9_23961699_23961907_209_100_100_209	209	+
chrX	146273150	146273358	chrX_146080842_146081050_209_100_100_209	209	+
chr1	223642242	223642449	chr1_221708865_221709072_208_100_100_208	208	+
chr12	24286668	24286875	chr12_24177935_24178142_208_100_100_208	208	+
chr12	81943493	81943700	chr12_80467624_80467831_208_100_100_208	208	+
chr12	114369388	114369595	chr12_112853771_112853978_208_100_100_208	208	+
chr13	91395554	91395761	chr13_90193555_90193762_208_100_100_208	208	+
chr13	93223272	93223479	chr13_92021273_92021480_208_100_100_208	208	+
chr4	75960586	75960793	chr4_76179610_76179817_208_100_100_208	208	+
chr5	61310373	61310580	chr5_61346130_61346337_208_100_100_208	208	+
chr7	4068622	4068829	chr7_4035148_4035355_208_100_100_208	208	+
chr10	12708219	12708425	chr10_12748225_12748431_207_100_100_207	207	+
chr11	24518501	24518707	chr11_24475077_24475283_207_100_100_207	207	+
chr11	63037009	63037215	chr11_62793585_62793791_207_100_100_207	207	+
chr13	40746535	40746741	chr13_39644535_39644741_207_100_100_207	207	+
chr15	88230711	88230917	chr15_86031715_86031921_207_100_100_207	207	+
chr2	78019885	78020091	chr2_77873393_77873599_207_100_100_207	207	+
chr4	97314281	97314487	chr4_97533304_97533510_207_100_100_207	207	+
chr4	150505699	150505905	chr4_150725149_150725355_207_100_100_207	207	+
chr5	103095858	103096064	chr5_103123757_103123963_207_100_100_207	207	+
chr5	106196504	106196710	chr5_106224403_106224609_207_100_100_207	207	+
chr5	129856678	129856884	chr5_129884577_129884783_207_100_100_207	207	+
chr6	49325835	49326041	chr6_49433794_49434000_207_100_100_207	207	+
chrX	120997312	120997518	chrX_120824993_120825199_207_100_100_207	207	+
chr12	85547643	85547848	chr12_84071774_84071979_206_100_100_206	206	+
chr2	156973344	156973549	chr2_156681590_156681795_206_100_100_206	206	+
chr3	189362860	189363065	chr3_190845554_190845759_206_100_100_206	206	+
chr4	65400432	65400637	chr4_65083027_65083232_206_100_100_206	206	+
chr8	75922539	75922744	chr8_76085094_76085299_206_100_100_206	206	+
chr8	113926502	113926707	chr8_113995678_113995883_206_100_100_206	206	+
chrX	97162243	97162448	chrX_97048899_97049104_206_100_100_206	206	+
chr13	66750174	66750378	chr13_65648175_65648379_205_100_100_205	205	+
chr2	40482807	40483011	chr2_40336311_40336515_205_100_100_205	205	+
chr2	103777583	103777787	chr2_103144015_103144219_205_100_100_205	205	+
chr2	125735894	125736098	chr2_125452364_125452568_205_100_100_205	205	+
chr2	163401005	163401209	chr2_163109251_163109455_205_100_100_205	205	+
chr20	54036344	54036548	chr20_53469751_53469955_205_100_100_205	205	+
chr4	161732737	161732941	chr4_161952187_161952391_205_100_100_205	205	+
chr5	35540042	35540246	chr5_35575799_35576003_205_100_100_205	205	+
chr6	20043107	20043311	chr6_20151086_20151290_205_100_100_205	205	+
chr8	53153088	53153292	chr8_53315641_53315845_205_100_100_205	205	+
chr9	3768619	3768823	chr9_3758619_3758823_205_100_100_205	205	+
chr9	17415976	17416180	chr9_17405976_17406180_205_100_100_205	205	+
chrX	31524614	31524818	chrX_31434535_31434739_205_100_100_205	205	+
chrX	141919164	141919368	chrX_141746830_141747034_205_100_100_205	205	+
chrX	145700361	145700565	chrX_145508053_145508257_205_100_100_205	205	+
chrX	151370048	151370252	chrX_151120704_151120908_205_100_100_205	205	+
chr10	7451751	7451954	chr10_7491757_7491960_204_100_100_204	204	+
chr11	114862349	114862552	chr11_114367559_114367762_204_100_100_204	204	+
chr18	50294611	50294814	chr18_48548609_48548812_204_100_100_204	204	+
chr2	147868924	147869127	chr2_147585394_147585597_204_100_100_204	204	+
chr3	95330405	95330608	chr3_96813095_96813298_204_100_100_204	204	+
chr4	179482240	179482443	chr4_179719234_179719437_204_100_100_204	204	+
chrX	18956792	18956995	chrX_18866713_18866916_204_100_100_204	204	+
chr17	53638474	53638676	chr17_50993473_50993675_203_100_100_203	203	+
chr17	68920366	68920568	chr17_66431961_66432163_203_100_100_203	203	+
chr18	28887408	28887610	chr18_27141406_27141608_203_100_100_203	203	+
chr2	177620758	177620960	chr2_177329004_177329206_203_100_100_203	203	+
chr2	213696379	213696581	chr2_213404624_213404826_203_100_100_203	203	+
chr20	47129133	47129335	chr20_46562540_46562742_203_100_100_203	203	+
chr3	85466501	85466703	chr3_85549191_85549393_203_100_100_203	203	+
chr4	36884700	36884902	chr4_36561095_36561297_203_100_100_203	203	+
chr4	90034424	90034626	chr4_90253447_90253649_203_100_100_203	203	+
chr6	65499506	65499708	chr6_65556227_65556429_203_100_100_203	203	+
chr7	154131358	154131560	chr7_153762291_153762493_203_100_100_203	203	+
chr8	138446567	138446769	chr8_138515749_138515951_203_100_100_203	203	+
chr9	27470787	27470989	chr9_27460787_27460989_203_100_100_203	203	+
chrX	138528994	138529196	chrX_138356660_138356862_203_100_100_203	203	+
chrY	14533284	14533486	chrY_13043292_13043494_203_100_100_203	203	+
chr1	217003374	217003575	chr1_215069997_215070198_202_100_100_202	202	+
chr10	10744197	10744398	chr10_10784203_10784404_202_100_100_202	202	+
chr10	110620632	110620833	chr10_110610622_110610823_202_100_100_202	202	+
chr11	109482490	109482691	chr11_108987700_108987901_202_100_100_202	202	+
chr13	83216773	83216974	chr13_82114774_82114975_202_100_100_202	202	+
chr2	59615644	59615845	chr2_59469148_59469349_202_100_100_202	202	+
chr2	143615285	143615486	chr2_143331755_143331956_202_100_100_202	202	+
chr3	6258574	6258775	chr3_6233574_6233775_202_100_100_202	202	+
chr3	168384813	168385014	chr3_169867507_169867708_202_100_100_202	202	+
chr4	111866629	111866830	chr4_112086078_112086279_202_100_100_202	202	+
chr8	113526669	113526870	chr8_113595845_113596046_202_100_100_202	202	+
chrY	15816130	15816331	chrY_14325524_14325725_202_100_100_202	202	+
chr1	187532638	187532838	chr1_185799261_185799461_201_100_100_201	201	+
chr10	52301758	52301958	chr10_51971764_51971964_201_100_100_201	201	+
chr10	90326946	90327146	chr10_90316926_90317126_201_100_100_201	201	+
chr11	116649252	116649452	chr11_116154462_116154662_201_100_100_201	201	+
chr13	42234779	42234979	chr13_41132779_41132979_201_100_100_201	201	+
chr13	84225435	84225635	chr13_83123436_83123636_201_100_100_201	201	+
chr17	68518363	68518563	chr17_66029958_66030158_201_100_100_201	201	+
chr3	28489223	28489423	chr3_28464227_28464427_201_100_100_201	201	+
chr5	103887698	103887898	chr5_103915597_103915797_201_100_100_201	201	+
chr6	81083857	81084057	chr6_81140576_81140776_201_100_100_201	201	+
chr6	83574458	83574658	chr6_83631177_83631377_201_100_100_201	201	+
chr6	104752543	104752743	chr6_104859236_104859436_201_100_100_201	201	+
chr7	147802993	147803193	chr7_147433926_147434126_201_100_100_201	201	+
chr8	64614508	64614708	chr8_64777062_64777262_201_100_100_201	201	+
chr8	131668489	131668689	chr8_131737671_131737871_201_100_100_201	201	+
chr8	134767814	134768014	chr8_134836996_134837196_201_100_100_201	201	+
chr9	26297910	26298110	chr9_26287910_26288110_201_100_100_201	201	+
chr11	117602245	117602444	chr11_117107455_117107654_200_100_100_200	200	+
chr12	7830023	7830222	chr12_7721290_7721489_200_100_100_200	200	+
chr13	80605038	80605237	chr13_79503039_79503238_200_100_100_200	200	+
chr13	90485510	90485709	chr13_89283511_89283710_200_100_100_200	200	+
chr18	49628050	49628249	chr18_47882048_47882247_200_100_100_200	200	+
chr4	152601176	152601375	chr4_152820626_152820825_200_100_100_200	200	+
chr4	175205095	175205294	chr4_175441670_175441869_200_100_100_200	200	+
chr5	3222726	3222925	chr5_3275726_3275925_200_100_100_200	200	+
chr5	162404095	162404294	chr5_162336673_162336872_200_100_100_200	200	+
chr6	118774416	118774615	chr6_118881109_118881308_200_100_100_200	200	+
chr8	29194661	29194860	chr8_29250580_29250779_200_100_100_200	200	+
chr9	22277841	22278040	chr9_22267841_22268040_200_100_100_200	200	+
chr9	84400743	84400942	chr9_83590563_83590762_200_100_100_200	200	+
chr1	172087767	172087965	chr1_170354390_170354588_199_100_100_199	199	+
chr10	77740278	77740476	chr10_77410284_77410482_199_100_100_199	199	+
chr14	67228137	67228335	chr14_66297890_66298088_199_100_100_199	199	+
chr17	11507722	11507920	chr17_11448447_11448645_199_100_100_199	199	+
chr20	24254446	24254644	chr20_24202446_24202644_199_100_100_199	199	+
chr21	15068573	15068771	chr21_13990444_13990642_199_100_100_199	199	+
chr7	77925697	77925895	chr7_77763633_77763831_199_100_100_199	199	+
chr7	122671418	122671616	chr7_122458654_122458852_199_100_100_199	199	+
chr11	49426180	49426377	chr11_49382756_49382953_198_100_100_198	198	+
chr18	36542851	36543048	chr18_34796849_34797046_198_100_100_198	198	+
chr20	50746485	50746682	chr20_50179892_50180089_198_100_100_198	198	+
chr3	6947877	6948074	chr3_6922877_6923074_198_100_100_198	198	+
chr3	162945965	162946162	chr3_164428659_164428856_198_100_100_198	198	+
chr4	162836765	162836962	chr4_163056215_163056412_198_100_100_198	198	+
chr6	13218314	13218511	chr6_13326293_13326490_198_100_100_198	198	+
chr7	46902869	46903066	chr7_46869394_46869591_198_100_100_198	198	+
chr7	85908924	85909121	chr7_85746860_85747057_198_100_100_198	198	+
chr8	53018397	53018594	chr8_53180950_53181147_198_100_100_198	198	+
chrX	16492867	16493064	chrX_16402788_16402985_198_100_100_198	198	+
chr10	23989383	23989579	chr10_24029389_24029585_197_100_100_197	197	+
chr11	120806849	120807045	chr11_120312059_120312255_197_100_100_197	197	+
chr12	103274255	103274451	chr12_101798385_101798581_197_100_100_197	197	+
chr2	211631931	211632127	chr2_211340176_211340372_197_100_100_197	197	+
chr4	27430606	27430802	chr4_27039704_27039900_197_100_100_197	197	+
chr5	58773033	58773229	chr5_58808790_58808986_197_100_100_197	197	+
chr8	52615402	52615598	chr8_52777955_52778151_197_100_100_197	197	+
chr9	78336887	78337083	chr9_77526707_77526903_197_100_100_197	197	+
chr1	89892247	89892442	chr1_89664835_89665030_196_100_100_196	196	+
chr16	63685932	63686127	chr16_62243433_62243628_196_100_100_196	196	+
chr22	25446903	25447098	chr22_23776903_23777098_196_100_100_196	196	+
chr3	175013380	175013575	chr3_176496074_176496269_196_100_100_196	196	+
chr4	14701988	14702183	chr4_14311086_14311281_196_100_100_196	196	+
chr4	97824140	97824335	chr4_98043163_98043358_196_100_100_196	196	+
chr5	88737581	88737776	chr5_88773337_88773532_196_100_100_196	196	+
chr6	78206064	78206259	chr6_78262783_78262978_196_100_100_196	196	+
chr6	156869365	156869560	chr6_156911057_156911252_196_100_100_196	196	+
chr7	113821011	113821206	chr7_113608247_113608442_196_100_100_196	196	+
chrX	116533997	116534192	chrX_116418025_116418220_196_100_100_196	196	+
chr10	2833552	2833746	chr10_2823552_2823746_195_100_100_195	195	+
chr10	53457363	53457557	chr10_53127369_53127563_195_100_100_195	195	+
chr14	40772006	40772200	chr14_39841756_39841950_195_100_100_195	195	+
chr17	71641215	71641409	chr17_69152810_69153004_195_100_100_195	195	+
chr3	73611837	73612031	chr3_73694527_73694721_195_100_100_195	195	+
chr3	78027071	78027265	chr3_78109761_78109955_195_100_100_195	195	+
chr3	104334831	104335025	chr3_105817521_105817715_195_100_100_195	195	+
chr4	137540758	137540952	chr4_137760208_137760402_195_100_100_195	195	+
chr8	60003572	60003766	chr8_60166126_60166320_195_100_100_195	195	+
chr13	97107006	97107199	chr13_95905007_95905200_194_100_100_194	194	+
chr21	23922591	23922784	chr21_22844462_22844655_194_100_100_194	194	+
chr3	83730464	83730657	chr3_83813154_83813347_194_100_100_194	194	+
chr4	5165644	5165837	chr4_5216545_5216738_194_100_100_194	194	+
chr6	163577421	163577614	chr6_163497411_163497604_194_100_100_194	194	+
chr8	120349605	120349798	chr8_120418786_120418979_194_100_100_194	194	+
chr5	53562614	53562806	chr5_53598371_53598563_193_100_100_193	193	+
chr9	34637350	34637542	chr9_34627350_34627542_193_100_100_193	193	+
chrY	25196913	25197105	chrY_23606301_23606493_193_100_100_193	193	+
chr13	94327497	94327688	chr13_93125498_93125689_192_100_100_192	192	+
chr7	40407378	40407569	chr7_40373903_40374094_192_100_100_192	192	+
chr7	113103120	113103311	chr7_112890356_112890547_192_100_100_192	192	+
chr7	155995870	155996061	chr7_155688631_155688822_192_100_100_192	192	+
chrX	18651928	18652119	chrX_18561849_18562040_192_100_100_192	192	+
chr11	90573515	90573705	chr11_90213163_90213353_191_100_100_191	191	+
chr11	102988341	102988530	chr11_102493551_102493740_190_100_100_190	190	+
chr3	153654650	153654839	chr3_155137340_155137529_190_100_100_190	190	+
chr12	84701194	84701381	chr12_83225325_83225512_188_100_100_188	188	+
chr2	48945991	48946178	chr2_48799495_48799682_188_100_100_188	188	+
chr6	114723329	114723516	chr6_114830022_114830209_188_100_100_188	188	+
chrX	51063860	51064047	chrX_51080600_51080787_188_100_100_188	188	+
chr10	55832161	55832346	chr10_55502167_55502352_186_100_100_186	186	+
chr2	229485738	229485923	chr2_229193982_229194167_186_100_100_186	186	+
chr8	31497071	31497250	chr8_31616613_31616792_180_100_100_180	180	+
chrY	27089474	27089648	chrY_25498862_25499036_175_100_100_175	175	+
chr12	23885512	23885685	chr12_23776779_23776952_174_100_100_174	174	+
chr8	127808171	127808341	chr8_127877353_127877523_171_100_100_171	171	+
chr5	128262641	128262809	chr5_128290540_128290708_169_100_100_169	169	+
chr1	247669448	247669615	chr1_245736071_245736238_168_100_100_168	168	+
chr5	89230857	89231024	chr5_89266613_89266780_168_100_100_168	168	+
chr20	51068763	51068926	chr20_50502170_50502333_164_100_100_164	164	+
chr9	93596742	93596905	chr9_92636563_92636726_164_100_100_164	164	+
chr3	54156579	54156741	chr3_54131619_54131781_163_100_100_163	163	+
chr11	113332532	113332691	chr11_112837742_112837901_160_100_100_160	160	+
chr2	195848071	195848230	chr2_195556316_195556475_160_100_100_160	160	+
chrY	17564147	17564302	chrY_16073541_16073696_156_100_100_156	156	+
chr12	39271489	39488830	chr12_37557756_37775097_217342_0.1_41.5_150	150	+
chr5	51681140	51681289	chr5_51716897_51717046_150_100_100_150	150	+
chr6	93416035	93416183	chr6_93472756_93472904_149_100_100_149	149	+
chrY	19296443	19296591	chrY_17805837_17805985_149_100_100_149	149	+
chr14	71108422	71108562	chr14_70178175_70178315_141_100_100_141	141	+
chr15	80696453	80696593	chr15_78483508_78483648_141_100_100_141	141	+
chr2	17187947	17188084	chr2_17051428_17051565_138_100_100_138	138	+
chr6	124216134	124216270	chr6_124257833_124257969_137_100_100_137	137	+
chr5	41271467	41271602	chr5_41307224_41307359_136_100_100_136	136	+
chr3	150987631	150987764	chr3_152470321_152470454_134_100_100_134	134	+
chr12	117958824	117958955	chr12_116443207_116443338_132_100_100_132	132	+
chr20	54318871	54319002	chr20_53752278_53752409_132_100_100_132	132	+
chr7	39226493	39226623	chr7_39193018_39193148_131_100_100_131	131	+
chr4	165567904	165568033	chr4_165787354_165787483_130_100_100_130	130	+
chr8	50453873	50453999	chr8_50616426_50616552_127_100_100_127	127	+
chr4	32702421	32702546	chr4_32346319_32346444_126_100_100_126	126	+
chr10	125515940	125516063	chr10_125505930_125506053_124_100_100_124	124	+
chr4	45709781	45709901	chr4_45404538_45404658_121_100_100_121	121	+
chr4	182751347	182768758	chr4_182988341_183005752_17412_0.7_96.4_121	121	+
chr6	81591368	81591485	chr6_81648087_81648204_118_100_100_118	118	+
chrX	37266005	37266122	chrX_37150926_37151043_118_100_100_118	118	+
chr14	40408707	40408811	chr14_39478458_39478562_105_100_100_105	105	+
chr8	58837006	58837110	chr8_58999560_58999664_105_100_100_105	105	+
chr3	135275494	135275597	chr3_136758184_136758287_104_100_100_104	104	+
chr4	70582758	70582859	chr4_70617347_70617448_102_100_100_102	102	+
chr5	5979477	5979578	chr5_6032477_6032578_102_100_100_102	102	+
chr3	34358046	34358146	chr3_34333050_34333150_101_100_100_101	101	+
chr22	35357435	35357534	chr22_33687435_33687534_100_100_100_100	100	+
chr2	216702243	216702341	chr2_216410488_216410586_99_100_100_99	99	+
chr4	179874952	179875050	chr4_180111946_180112044_99_100_100_99	99	+
chr2	6953544	6953639	chr2_6870995_6871090_96_100_100_96	96	+
chr19	31719873	31719967	chr19_36411713_36411807_95_100_100_95	95	+
chr8	14569997	14570090	chr8_14614368_14614461_94_100_100_94	94	+
chr2	221424563	221424654	chr2_221132807_221132898_92_100_100_92	92	+
chr17	9432473	9432563	chr17_9373198_9373288_91_100_100_91	91	+
chr3	5895411	5895501	chr3_5870411_5870501_91_100_100_91	91	+
chr7	146147934	146148024	chr7_145778867_145778957_91_100_100_91	91	+
chr2	207428358	207428447	chr2_207136603_207136692_90_100_100_90	90	+
chr4	11761757	11761845	chr4_11370855_11370943_89_100_100_89	89	+
chr4	138002619	138002707	chr4_138222069_138222157_89_100_100_89	89	+
chr5	62460074	62460162	chr5_62495830_62495918_89_100_100_89	89	+
chr2	181272597	181272683	chr2_180980842_180980928_87_100_100_87	87	+
chr4	164725379	164725465	chr4_164944829_164944915_87_100_100_87	87	+
chrX	124563545	124563630	chrX_124391226_124391311_86_100_100_86	86	+
chr20	51834910	51834990	chr20_51268317_51268397_81_100_100_81	81	+
chr3	18876054	19090884	chr3_18851058_19065888_214831_0_27_80	80	+
chr4	143561689	143561767	chr4_143781139_143781217_79_100_100_79	79	+
chr9	12604728	12604805	chr9_12594728_12594805_78_100_100_78	78	+
chr7	126011578	126011651	chr7_125798814_125798887_74_100_100_74	74	+
chr4	108519586	108519654	chr4_108739035_108739103_69_100_100_69	69	+
chr10	84508253	84508319	chr10_84498233_84498299_67_100_100_67	67	+
chr11	129293674	129293738	chr11_128798884_128798948_65_100_100_65	65	+
chr12	18236337	18236399	chr12_18127604_18127666_63_100_100_63	63	+
chr1	66618106	66618167	chr1_66390694_66390755_62_100_100_62	62	+
chr11	81476590	81476650	chr11_81154238_81154298_61_100_100_61	61	+
chr6	46464260	46464320	chr6_46572219_46572279_61_100_100_61	61	+
chr2	52531127	52531185	chr2_52384631_52384689_59_100_100_59	59	+
chr2	82712618	82712676	chr2_82566129_82566187_59_100_100_59	59	+
chr8	84757187	84757244	chr8_84919742_84919799_58_100_100_58	58	+
chr2	186416881	186416935	chr2_186125126_186125180_55_100_100_55	55	+
chr3	104764571	104764623	chr3_106247261_106247313_53_100_100_53	53	+
chr12	91039518	91039568	chr12_89563649_89563699_51_100_100_51	51	+
chr14	72480965	72559119	chr14_71550718_71628872_78155_0.1_71.6_50	50	+
chr2	49839714	49839759	chr2_49693218_49693263_46_100_100_46	46	+
chr8	116208423	116208468	chr8_116277599_116277644_46_100_100_46	46	+
chr10	63250321	63250345	chr10_62920327_62920351_25_100_100_25	25	+
chr10	117170656	117170680	chr10_117160646_117160670_25_100_100_25	25	+
chr10	128091271	128091295	chr10_128081261_128081285_25_100_100_25	25	+
chr11	40891888	40891912	chr11_40848464_40848488_25_100_100_25	25	+
chr11	97323312	97323336	chr11_96828522_96828546_25_100_100_25	25	+
chr12	83121240	83121264	chr12_81645371_81645395_25_100_100_25	25	+
chr12	87013773	87013797	chr12_85537904_85537928_25_100_100_25	25	+
chr13	65653713	65653737	chr13_64551714_64551738_25_100_100_25	25	+
chr13	93530255	93530279	chr13_92328256_92328280_25_100_100_25	25	+
chr14	28626456	28626480	chr14_27696207_27696231_25_100_100_25	25	+
chr18	28324315	28324339	chr18_26578313_26578337_25_100_100_25	25	+
chr2	76943129	76943153	chr2_76796637_76796661_25_100_100_25	25	+
chr2	123047635	123047659	chr2_122764105_122764129_25_100_100_25	25	+
chr20	40589347	40589371	chr20_40022761_40022785_25_100_100_25	25	+
chr22	26388686	26388710	chr22_24718686_24718710_25_100_100_25	25	+
chr3	7347005	7347029	chr3_7322005_7322029_25_100_100_25	25	+
chr3	163651181	163651205	chr3_165133875_165133899_25_100_100_25	25	+
chr5	63323785	63323809	chr5_63359541_63359565_25_100_100_25	25	+
chr5	113230110	113230134	chr5_113258009_113258033_25_100_100_25	25	+
chr5	166497085	166497109	chr5_166429663_166429687_25_100_100_25	25	+
chr6	155817421	155817445	chr6_155859113_155859137_25_100_100_25	25	+
chr7	33539957	33539981	chr7_33506482_33506506_25_100_100_25	25	+
chr8	5562177	5562201	chr8_5549585_5549609_25_100_100_25	25	+
chr8	89790356	89790380	chr8_89859472_89859496_25_100_100_25	25	+
chr8	121232979	121233003	chr8_121302160_121302184_25_100_100_25	25	+
chr9	83521297	83521321	chr9_82711117_82711141_25_100_100_25	25	+
chrX	43328386	43328410	chrX_43213330_43213354_25_100_100_25	25	+
chrX	76205551	76205575	chrX_76121942_76121966_25_100_100_25	25	+
