# Supplementary material for: Cell cycle, oncogenic and tumor suppressor pathways regulate numerous long and macro non-protein-coding RNAs
Source: Genome Biol. 2014 Mar 4;15(3):R48. doi: 10.1186/gb-2014-15-3-r48 (PMC4054595; doi:10.1186/gb-2014-15-3-r48)
Supplement: Additional file 2 — Online supplemental material containing BED formatted files of differentially expressed regions and macroRNAs, as well as CSV tables listing all proximal ncRNA-mRNA pairs regulated in astrocytoma. [file gb-2014-15-3-r48-S2.zip › online_data/Stairfinder/CC/CC_G1_high.hg19.bed]

# bandwidth=1e+05
# level=0.5
# topN=-1
# topN.freq=FALSE
# prop=0.01
# split=1
# max.splits=0
# name  start   end     name_start_end_length_coverage_silhouette_score score   +
chr2	36526661	36818244	chr2_36380165_36671748_291584_44.4_73.3_129468	129468	+
chr12	66150265	66431611	chr12_64436532_64717878_281347_33.6_38.2_94640	94640	+
chr5	14143435	14510133	chr5_14196435_14563133_366699_25.7_-6.7_94407	94407	+
chr1	145208991	145487472	chr1_143920348_144198829_278482_28.2_-91.2_78543	78543	+
chr6	73333094	73579647	chr6_73389815_73636368_246554_24.9_-83.4_61335	61335	+
chr8	118900933	119123895	chr8_118970114_119193076_222963_25.3_-21.5_56306	56306	+
chr5	95099126	95297404	chr5_95124882_95323160_198279_27.2_-85.5_53870	53870	+
chr16	29331132	29636152	chr16_29238633_29543653_305021_16.5_48.9_50479	50479	+
chr2	87605620	88037412	chr2_87459131_87818527_359397_13.9_-65.2_49820	49820	+
chr16	14738074	15235144	chr16_14645575_15142645_497071_9.4_-92.9_46548	46548	+
chr16	28354284	28881242	chr16_28261785_28788743_526959_8.7_-50.4_45975	45975	+
chr4	177583372	177713804	chr4_177820366_177950798_130433_33.3_84.4_43477	43477	+
chr2	216134680	216300885	chr2_215842925_216009130_166206_25.6_86.5_42602	42602	+
chr1	198126884	198291574	chr1_196393507_196558197_164691_25.6_71.5_42233	42233	+
chr4	20254290	20525922	chr4_19863388_20135020_271633_15.1_-93.9_40967	40967	+
chr9	21367385	21583397	chr9_21357385_21573397_216013_17.7_-17_38263	38263	+
chr8	32405869	32627164	chr8_32525411_32746706_221296_17.1_73.1_37948	37948	+
chr16	22358071	22554928	chr16_22265572_22462429_196858_19_-67.4_37469	37469	+
chr6	56295434	56589780	chr6_56403393_56697739_294347_12.4_-3.9_36627	36627	+
chr11	35160629	35254020	chr11_35117205_35210596_93392_36.9_81.4_34467	34467	+
chr7	72300189	72712433	chr7_71938125_72350369_412245_8.4_-98.4_34450	34450	+
chr7	134464257	134655477	chr7_134114797_134306017_191221_17.6_19.7_33639	33639	+
chr9	82186837	82363468	chr9_81376657_81553288_176632_19_69.7_33487	33487	+
chr1	39720243	40027935	chr1_39492830_39800522_307693_10.9_-97.1_33450	33450	+
chr7	93934576	94060606	chr7_93772512_93898542_126031_26.1_89.6_32906	32906	+
chr14	101250796	101479889	chr14_100320549_100549642_229094_14_-18.7_32003	32003	+
chr11	121899029	122049920	chr11_121404239_121555130_150892_21_87.7_31673	31673	+
chr2	191745500	191910866	chr2_191453745_191619111_165367_19.1_78.5_31578	31578	+
chr11	118235689	118657365	chr11_117740899_118162575_421677_7.3_-65.2_30974	30974	+
chr7	128286573	128627049	chr7_128073809_128414285_340477_9.1_-95.7_30958	30958	+
chr14	52118607	52197414	chr14_51188357_51267164_78808_38.7_88.2_30527	30527	+
chr12	57451412	57690424	chr12_55737679_55976691_239013_12.8_69.1_30518	30518	+
chr16	70010414	70406839	chr16_68567915_68964340_396426_7.6_-8.7_30075	30075	+
chr16	21810971	21994773	chr16_21718472_21902274_183803_16.2_58.1_29770	29770	+
chr1	203596046	203873207	chr1_201862669_202139830_277162_10.6_-34.4_29386	29386	+
chr11	62283342	62490305	chr11_62039918_62246881_206964_14.2_-92_29294	29294	+
chr2	238232626	238431287	chr2_237897365_238096026_198662_14.5_-40.3_28845	28845	+
chr7	101802303	102303178	chr7_101589023_102090414_501392_5.7_-70.2_28741	28741	+
chr16	21413088	21550161	chr16_21320589_21457662_137074_20.5_55.6_28078	28078	+
chr12	78333992	78606778	chr12_76858123_77130909_272787_10.2_59.5_27913	27913	+
chr18	25530523	25761936	chr18_23784521_24015934_231414_11.9_85.2_27461	27461	+
chr2	225630123	225906369	chr2_225338367_225614613_276247_9.9_-32.6_27459	27459	+
chr2	113089237	113421562	chr2_112805708_113138033_332326_8.2_-8.8_27197	27197	+
chr16	30087197	30409747	chr16_29994698_30317248_322551_8.4_-90.2_27032	27032	+
chr1	182856139	183213356	chr1_181122762_181479979_357218_7.5_-96.9_26941	26941	+
chr10	69634105	69954335	chr10_69304111_69624341_320231_8.4_-79_26933	26933	+
chr16	16330699	16559414	chr16_16238200_16466915_228716_11.7_43.4_26764	26764	+
chr2	112003930	112252709	chr2_111720401_111969180_248780_10.7_-84.1_26693	26693	+
chr15	63245244	63448005	chr15_61032297_61235058_202762_13.2_57.3_26669	26669	+
chr11	126641579	126870130	chr11_126146789_126375340_228552_11.7_-79_26647	26647	+
chr5	133937873	134264219	chr5_133965772_134292118_326347_8.2_-80_26616	26616	+
chr16	64978978	65153278	chr16_63536479_63710779_174301_15.2_72.5_26462	26462	+
chr3	151986619	152183541	chr3_153469309_153666231_196923_13.4_90.1_26397	26397	+
chr4	77872117	78024036	chr4_78091141_78243060_151920_17.2_74.3_26131	26131	+
chr11	65061862	65349490	chr11_64818438_65106066_287629_9_-81.9_25997	25997	+
chr4	123748349	123859508	chr4_123967799_124078958_111160_23.2_87.6_25785	25785	+
chr3	105085844	105295830	chr3_106568534_106778520_209987_12.3_11.9_25762	25762	+
chr14	102368007	102552800	chr14_101437760_101622553_184794_13.9_0.6_25603	25603	+
chr8	62413203	62656988	chr8_62575757_62819542_243786_10.5_83.8_25540	25540	+
chr13	76210456	76467911	chr13_75108457_75365912_257456_9.9_-22.9_25416	25416	+
chr12	105446620	105805303	chr12_103970750_104329433_358684_7.1_-75.2_25368	25368	+
chr12	64154118	64546919	chr12_62440385_62833186_392802_6.4_-15_25250	25250	+
chr9	35943109	36222995	chr9_35933109_36212995_279887_8.9_-49.1_25018	25018	+
chr16	2506770	2846348	chr16_2446771_2786349_339579_7.3_-94_24811	24811	+
chr22	33197648	33259133	chr22_31527648_31589133_61486_40.1_86.8_24667	24667	+
chr5	97981226	98232116	chr5_98009126_98260016_250891_9.8_4.3_24567	24567	+
chr5	16621252	16933816	chr5_16674252_16986816_312565_7.8_-99.1_24443	24443	+
chr6	75794070	75994434	chr6_75850790_76051154_200365_12.2_-31.2_24415	24415	+
chr5	64554011	65059031	chr5_64589767_65094787_505021_4.8_-94.8_24096	24096	+
chr12	56346036	56737344	chr12_54632303_55023611_391309_6.1_-57.1_24022	24022	+
chr5	65222172	65475736	chr5_65257928_65511492_253565_9.4_19.8_23829	23829	+
chr17	40465608	41170944	chr17_37719134_38424470_705337_3.3_-79.8_23575	23575	+
chr11	33307833	33739067	chr11_33264409_33695643_431235_5.4_-83.1_23303	23303	+
chr17	7119825	7592236	chr17_7060549_7532961_472413_4.9_-55.3_23280	23280	+
chr5	135326181	135518152	chr5_135354080_135546051_191972_12_72.3_23032	23032	+
chr1	85790374	86049682	chr1_85562962_85822270_259309_8.8_-95.4_22911	22911	+
chr16	69600085	69791956	chr16_68157586_68349457_191872_11.9_49.5_22888	22888	+
chr15	48633338	48905390	chr15_46420630_46692682_272053_8.4_-66.1_22874	22874	+
chr2	40325700	40657522	chr2_40179204_40511026_331823_6.9_61.2_22788	22788	+
chr5	131938976	132478069	chr5_131966875_132505968_539094_4.2_-96.2_22787	22787	+
chr18	56148388	56419301	chr18_54299368_54570281_270914_8.4_29.7_22737	22737	+
chrX	153577099	153759851	chrX_153230293_153413045_182753_12.4_-12.8_22667	22667	+
chr14	103792732	104199817	chr14_102862485_103269570_407086_5.5_-25.9_22554	22554	+
chr17	62493135	62657336	chr17_59923597_60087798_164202_13.4_28.9_22048	22048	+
chr8	48649556	48955825	chr8_48812109_49118378_306270_7.2_-77.1_21927	21927	+
chr12	54624751	54812853	chr12_52911018_53099120_188103_11.7_36.6_21914	21914	+
chr1	162467820	162756201	chr1_160734444_161022825_288382_7.5_6.6_21665	21665	+
chr19	52825502	53572786	chr19_57517314_58264598_747285_2.9_-86.3_21664	21664	+
chr3	183833632	184083088	chr3_185316326_185565782_249457_8.7_2.5_21645	21645	+
chr1	201618001	201948121	chr1_199884624_200214744_330121_6.5_-76.1_21612	21612	+
chr7	130540667	130598100	chr7_130191207_130248640_57434_37.5_95.8_21543	21543	+
chr1	179810768	180245774	chr1_178077391_178512397_435007_4.9_-13.1_21503	21503	+
chr1	223918884	224477510	chr1_221985507_222544133_558627_3.8_-60_21460	21460	+
chr2	109207284	109403586	chr2_108573716_108770018_196303_10.7_-46.7_21059	21059	+
chr11	118704723	119291110	chr11_118209933_118796320_586388_3.6_-100_20843	20843	+
chr10	51532107	51893196	chr10_51202113_51563202_361090_5.8_-69_20824	20824	+
chr12	133208923	133503440	chr12_131718996_132013513_294518_7_-37.1_20615	20615	+
chr14	21552927	21971717	chr14_20622767_21041557_418791_4.9_-97.9_20595	20595	+
chr1	78204948	78557951	chr1_77977536_78330539_353004_5.8_-88_20399	20399	+
chr17	1247776	1787240	chr17_1194526_1733990_539465_3.8_-97.4_20329	20329	+
chr10	33176931	33347361	chr10_33216937_33387367_170431_11.9_76.5_20238	20238	+
chr8	25078513	25364995	chr8_25134430_25420912_286483_7_-69.5_20063	20063	+
chr2	96465871	96628317	chr2_95829598_95992044_162447_12.3_84.9_19912	19912	+
chr6	31465915	31807520	chr6_31573894_31915499_341606_5.8_-23.8_19854	19854	+
chr17	57647855	57920933	chr17_55002637_55275715_273079_7.3_-20.8_19819	19819	+
chr5	126846648	127800637	chr5_126874547_127828536_953990_2.1_-82.8_19698	19698	+
chr1	246240044	246558462	chr1_244306667_244625085_318419_6.1_-94.5_19578	19578	+
chr7	74909663	75165902	chr7_74747599_75003838_256240_7.6_11_19576	19576	+
chr6	152454395	152784643	chr6_152496088_152826336_330249_5.8_-89.7_19291	19291	+
chr2	27256816	27760501	chr2_27110320_27614005_503686_3.8_-49.6_19268	19268	+
chr14	23238899	23652822	chr14_22308739_22722662_413924_4.6_-49.6_19112	19112	+
chr11	12696864	12967910	chr11_12653440_12924486_271047_7_32.4_19047	19047	+
chr9	35546435	35802064	chr9_35536435_35792064_255630_7.4_45_19025	19025	+
chr3	150126999	150347770	chr3_151609689_151830460_220772_8.6_20.7_18888	18888	+
chr2	242088539	242384336	chr2_241737212_242033009_295798_6.4_-35.8_18867	18867	+
chr17	38137310	38706767	chr17_35390836_35960293_569458_3.3_-68.6_18824	18824	+
chr11	9303041	9774413	chr11_9259617_9730989_471373_4_-84.2_18803	18803	+
chr1	52195078	52553957	chr1_51967666_52326545_358880_5.2_-78.2_18783	18783	+
chr1	16719633	17012624	chr1_16592220_16885211_292992_6.4_-97.8_18720	18720	+
chr7	55087659	55327916	chr7_55055153_55295410_240258_7.7_8.3_18606	18606	+
chr5	164572	454163	chr5_217572_507163_289592_6.4_-86.4_18528	18528	+
chr16	18778033	19001090	chr16_18685534_18908591_223058_8.2_52.1_18335	18335	+
chr4	187476509	187679511	chr4_187713503_187916505_203003_9_61.5_18295	18295	+
chr2	46803112	47136383	chr2_46656616_46989887_333272_5.5_-59.3_18238	18238	+
chr16	85284091	85850037	chr16_83841592_84407538_565947_3.2_-69.1_18078	18078	+
chr5	179025618	179302187	chr5_178958224_179234793_276570_6.5_-87.1_18034	18034	+
chr12	110719463	110973306	chr12_109203846_109457689_253844_7.1_-46.1_18031	18031	+
chr11	11901699	12407694	chr11_11858275_12364270_505996_3.5_-46.6_17948	17948	+
chr11	13716227	14539574	chr11_13672803_14496150_823348_2.2_-74.8_17864	17864	+
chr3	37029698	37407846	chr3_37004702_37382850_378149_4.7_4_17832	17832	+
chr8	38676995	38994534	chr8_38796152_39113691_317540_5.6_-78.9_17817	17817	+
chr2	69350007	69693139	chr2_69203511_69546643_343133_5.2_-83.2_17754	17754	+
chr12	65637071	65899587	chr12_63923338_64185854_262517_6.8_-9.1_17745	17745	+
chr10	89311786	90775278	chr10_89301766_90765258_1463493_1.2_-90.4_17743	17743	+
chr11	65617847	66083832	chr11_65374423_65840408_465986_3.8_-48.2_17714	17714	+
chr12	50351053	50904411	chr12_48637320_49190678_553359_3.2_-54.2_17666	17666	+
chrX	40936123	41209370	chrX_40821067_41094314_273248_6.5_35.8_17631	17631	+
chrX	45580391	45702519	chrX_45465335_45587463_122129_14.4_84.2_17587	17587	+
chr2	32517121	32843159	chr2_32370625_32696663_326039_5.4_-53.4_17579	17579	+
chr5	32125060	32888314	chr5_32160817_32924071_763255_2.3_-42.2_17571	17571	+
chr2	110370207	110767242	chr2_109727496_110124531_397036_4.4_-76.6_17531	17531	+
chr9	131183017	131581129	chr9_130222838_130620950_398113_4.4_-38.9_17457	17457	+
chr12	6857277	7188398	chr12_6727538_7058653_331116_5.3_-84.4_17414	17414	+
chr6	26020626	26322348	chr6_26128605_26430327_301723_5.8_-64.1_17363	17363	+
chr2	198175468	198417296	chr2_197883713_198125541_241829_7.2_-25.6_17311	17311	+
chrX	73359044	73890148	chrX_73275769_73806873_531105_3.3_-82.3_17272	17272	+
chr12	120878155	121283589	chr12_119362538_119767972_405435_4.2_-50.9_17185	17185	+
chr3	178735554	179183096	chr3_180218248_180665790_447543_3.8_-66.6_17185	17185	+
chr12	49229907	49667180	chr12_47516174_47953447_437274_3.9_-55.1_17181	17181	+
chr16	18411436	18573501	chr16_18318937_18481002_162066_10.6_41.6_17172	17172	+
chr10	70434235	70932557	chr10_70104241_70602563_498323_3.4_-83.3_17085	17085	+
chr3	120025398	120219297	chr3_121508088_121701987_193900_8.8_36.4_17083	17083	+
chr17	44337355	44878679	chr17_41693132_42233843_540712_3.2_-89.7_17043	17043	+
chr1	178885431	179171363	chr1_177152054_177437986_285933_5.9_-66.1_17012	17012	+
chr1	32396527	32800684	chr1_32169114_32573271_404158_4.2_-90.5_17011	17011	+
chr1	150848935	151400861	chr1_149115559_149667485_551927_3.1_-83.6_16988	16988	+
chr15	39873155	39891017	chr15_37660447_37678309_17863_95_97.6_16969	16969	+
chr1	120338989	120612392	chr1_120140512_120413915_273404_6.2_-28.6_16890	16890	+
chr12	6439657	6840785	chr12_6309918_6711046_401129_4.2_-99.1_16806	16806	+
chr1	154128736	154387505	chr1_152395360_152654129_258770_6.5_42.5_16767	16767	+
chr2	231436609	232121244	chr2_231144853_231829488_684636_2.4_-72.3_16767	16767	+
chr12	922745	1299295	chr12_793006_1169556_376551_4.5_-66.8_16759	16759	+
chr12	56814751	57114584	chr12_55101018_55400851_299834_5.6_-6.7_16746	16746	+
chr7	75931889	76280376	chr7_75769825_76118312_348488_4.8_-57.8_16733	16733	+
chr12	53647325	53909794	chr12_51933592_52196061_262470_6.4_-48.4_16703	16703	+
chr1	155226134	155872128	chr1_153492758_154138752_645995_2.6_-87_16697	16697	+
chr10	48185715	48331446	chr10_47805721_47951452_145732_11.4_35.8_16552	16552	+
chr19	53727413	54057908	chr19_58419225_58749720_330496_5_-86.8_16510	16510	+
chr5	137680836	137956651	chr5_137708735_137984550_275816_6_-9.1_16495	16495	+
chr5	148730876	148961234	chr5_148711069_148941427_230359_7.2_-27_16486	16486	+
chr4	119256652	119754968	chr4_119476100_119974416_498317_3.3_-90.1_16437	16437	+
chr2	189838988	190028479	chr2_189547233_189736724_189492_8.7_-71.2_16400	16400	+
chr7	99621065	99957173	chr7_99459001_99795109_336109_4.9_-48.8_16377	16377	+
chr3	27352402	27578288	chr3_27327406_27553292_225887_7.3_40.9_16377	16377	+
chr12	46577087	46766573	chr12_44863354_45052840_189487_8.6_62.2_16324	16324	+
chr10	121259508	121757188	chr10_121249498_121747178_497681_3.3_-70.9_16308	16308	+
chr13	110801373	111277509	chr13_109599374_110075510_476137_3.4_-91.8_16304	16304	+
chr1	35562959	35887443	chr1_35335546_35660030_324485_5_-10.5_16295	16295	+
chr3	141121820	141379161	chr3_142604510_142861851_257342_6.3_-47.6_16112	16112	+
chr8	70378977	70602745	chr8_70541531_70765299_223769_7.2_70.4_16105	16105	+
chr14	71789969	72207275	chr14_70859722_71277028_417307_3.9_16_16103	16103	+
chr12	108912115	109210316	chr12_107436245_107734445_298201_5.4_-69.2_16036	16036	+
chr15	102283540	102511894	chr15_100101063_100329417_228355_7_-98_15999	15999	+
chr1	15986452	16363684	chr1_15859039_16236271_377233_4.2_-68.4_15997	15997	+
chr5	176562499	176981645	chr5_176495105_176914251_419147_3.8_-73.7_15991	15991	+
chr17	39845093	40207273	chr17_37098619_37460799_362181_4.4_-34.1_15983	15983	+
chr5	151007472	151230413	chr5_150987665_151210606_222942_7.2_44.1_15959	15959	+
chr2	114168901	114512966	chr2_113885371_114229436_344066_4.6_-5.3_15957	15957	+
chr12	57856759	58223449	chr12_56143026_56509716_366691_4.4_-7.4_15952	15952	+
chr17	26875510	27076220	chr17_23899637_24100347_200711_7.9_30.8_15952	15952	+
chr5	52226325	52503008	chr5_52262082_52538765_276684_5.8_64.1_15930	15930	+
chr5	112050841	112257045	chr5_112078740_112284944_206205_7.7_31.1_15775	15775	+
chr6	32847207	33423767	chr6_32955185_33531745_576561_2.7_-74.1_15750	15750	+
chrX	70510431	70838482	chrX_70427156_70755207_328052_4.8_-55.3_15741	15741	+
chr10	47091645	47241935	chr10_46511651_46661941_150291_10.5_62.1_15721	15721	+
chr11	57343696	57625838	chr11_57100272_57382414_282143_5.6_-68.2_15699	15699	+
chr17	61655758	61909399	chr17_59009490_59263131_253642_6.2_-72.1_15682	15682	+
chr4	76568384	77134747	chr4_76787408_77353771_566364_2.8_-47.6_15663	15663	+
chr13	23903102	23949513	chr13_22801102_22847513_46412_33.6_90.3_15614	15614	+
chr19	58084232	58453374	chr19_62776044_63145186_369143_4.2_-73.9_15599	15599	+
chr5	138516874	139007187	chr5_138544773_138987371_442599_3.5_-83.7_15551	15551	+
chr2	203142528	203432290	chr2_202850773_203140535_289763_5.4_-91_15540	15540	+
chr5	140697992	141005331	chr5_140678176_140985515_307340_5.1_57.7_15537	15537	+
chr1	19403128	19671813	chr1_19275715_19544400_268686_5.7_-84.3_15440	15440	+
chr12	79952487	80331281	chr12_78476618_78855412_378795_4_-46.7_15320	15320	+
chr15	90809176	91045454	chr15_88610180_88846458_236279_6.4_-56.6_15203	15203	+
chr2	61336368	61765060	chr2_61189872_61618564_428693_3.5_-81.1_15135	15135	+
chr12	98909540	99128558	chr12_97433671_97652689_219019_6.9_-24.1_15074	15074	+
chr11	117005675	117206646	chr11_116510885_116711856_200972_7.5_-21.7_14980	14980	+
chr4	71554763	71896259	chr4_71773627_72115123_341497_4.4_23.3_14964	14964	+
chr1	171480016	171653627	chr1_169746640_169920250_173611_8.6_54_14941	14941	+
chr16	8941553	9250793	chr16_8849054_9158294_309241_4.8_-66.8_14915	14915	+
chr5	96024761	96507243	chr5_96050517_96532999_482483_3.1_-35.8_14910	14910	+
chr7	74072041	74445302	chr7_73709977_74083238_373262_4_20.8_14846	14846	+
chr3	195542774	195978271	chr3_197027171_197462668_435498_3.4_-33.5_14839	14839	+
chr9	137533780	137744503	chr9_136673601_136884324_210724_7_58.2_14833	14833	+
chr5	71410303	71563884	chr5_71446059_71599640_153582_9.6_38.4_14811	14811	+
chr11	560746	1009855	chr11_550746_999855_449110_3.3_-82.6_14781	14781	+
chr1	26872346	27503803	chr1_26744933_27376390_631458_2.3_-87.9_14773	14773	+
chr11	102050604	102273056	chr11_101555814_101778266_222453_6.6_-30.7_14761	14761	+
chr7	78856612	79100294	chr7_78694548_78938230_243683_6.1_-82.1_14754	14754	+
chr2	74274590	74761433	chr2_74128098_74614941_486844_3_-93.4_14702	14702	+
chr21	47359203	47754691	chr21_46183631_46579119_395489_3.7_-87_14700	14700	+
chr5	102260533	102699759	chr5_102288432_102727658_439227_3.3_-92.6_14651	14651	+
chr2	87100211	87388951	chr2_86953722_87242462_288741_5.1_-96.7_14599	14599	+
chr12	53279560	53608499	chr12_51565827_51894766_328940_4.4_-83_14576	14576	+
chr3	197348565	197712795	chr3_198832962_199197192_364231_4_-78.6_14567	14567	+
chr13	77455010	77768517	chr13_76353011_76666518_313508_4.6_-87.2_14563	14563	+
chr14	75129025	75618964	chr14_74198778_74688717_489940_3_-86.3_14548	14548	+
chr1	24795650	25245632	chr1_24668237_25118219_449983_3.2_-96.8_14501	14501	+
chr14	53106810	53386170	chr14_52176560_52455920_279361_5.2_-73.4_14451	14451	+
chr16	84599186	85044932	chr16_83156687_83602433_445747_3.2_-48.7_14393	14393	+
chr5	70046834	70281632	chr5_70082590_70317388_234799_6.1_-42.2_14364	14364	+
chr12	68946707	69266031	chr12_67232974_67552298_319325_4.5_-25.8_14352	14352	+
chr1	115078529	115321968	chr1_114880052_115123491_243440_5.9_7.8_14328	14328	+
chr3	188477798	188707602	chr3_189960492_190190296_229805_6.2_76.9_14327	14327	+
chr7	76641113	76745626	chr7_76479049_76583562_104514_13.7_93_14304	14304	+
chr3	52362540	52800451	chr3_52337580_52775491_437912_3.3_-42.9_14242	14242	+
chr5	139810701	140091033	chr5_139790885_140071217_280333_5.1_-21_14213	14213	+
chr16	11844913	12036679	chr16_11752414_11944180_191767_7.4_-25_14175	14175	+
chr5	1157391	1664408	chr5_1210391_1717408_507018_2.8_-65.1_14144	14144	+
chr5	37290666	39061337	chr5_37326423_39097094_1770672_0.8_-100_14113	14113	+
chr11	27505434	27828471	chr11_27462010_27785047_323038_4.4_-6.4_14066	14066	+
chr4	120135136	120390467	chr4_120354584_120609915_255332_5.5_-72.5_14055	14055	+
chr11	122756465	123086829	chr11_122261675_122592039_330365_4.3_-5.1_14052	14052	+
chr7	139046215	139316123	chr7_138696755_138966663_269909_5.2_-25.2_13992	13992	+
chr9	112787166	113212531	chr9_111826987_112252352_425366_3.3_-87.6_13992	13992	+
chr7	98930828	99236220	chr7_98768764_99074156_305393_4.6_56.9_13958	13958	+
chr7	127292171	127732750	chr7_127079407_127519986_440580_3.2_-63.1_13925	13925	+
chr1	244855125	245027327	chr1_242921748_243093950_172203_8.1_74.7_13893	13893	+
chr7	92017129	92355267	chr7_91855065_92193203_338139_4.1_-84.5_13892	13892	+
chr8	42752064	43056945	chr8_42871221_43176102_304882_4.6_-17.1_13889	13889	+
chr15	32857342	33043065	chr15_30644634_30830357_185724_7.5_-31_13875	13875	+
chr17	27805130	27963539	chr17_24829256_24987665_158410_8.7_27.4_13828	13828	+
chr3	9390299	9519240	chr3_9365299_9494240_128942_10.7_82.5_13798	13798	+
chr21	34775697	35107600	chr21_33697567_34029470_331904_4.2_-52.4_13786	13786	+
chr12	123701016	124244797	chr12_122266969_122810750_543782_2.5_-9.6_13758	13758	+
chr6	7410612	7621231	chr6_7355611_7566230_210620_6.5_11.8_13750	13750	+
chr3	50005002	50372177	chr3_49980006_50347181_367176_3.7_-94.6_13727	13727	+
chr2	216975621	217184726	chr2_216683866_216892971_209106_6.6_-15_13712	13712	+
chr8	144897717	145203130	chr8_144969705_145275118_305414_4.5_15.1_13702	13702	+
chr16	69170474	69481247	chr16_67727975_68038748_310774_4.4_-82.8_13674	13674	+
chr10	103815666	104241975	chr10_103805656_104231965_426310_3.2_-37.1_13672	13672	+
chr9	127911433	128206207	chr9_126951254_127246028_294775_4.6_-75.5_13658	13658	+
chr3	48963497	49202451	chr3_48938501_49177455_238955_5.7_41_13654	13654	+
chr1	220120970	220490860	chr1_218187593_218557483_369891_3.7_2_13647	13647	+
chr16	74333897	74542961	chr16_72891398_73100462_209065_6.5_6.8_13614	13614	+
chr4	151003212	151186688	chr4_151222662_151406138_183477_7.4_89.6_13567	13567	+
chr19	49864973	50413141	chr19_54556785_55104953_548169_2.5_-87.6_13557	13557	+
chr12	1553622	1772825	chr12_1423883_1643086_219204_6.2_35_13497	13497	+
chr10	63702891	63856751	chr10_63372897_63526757_153861_8.8_33.3_13474	13474	+
chr5	34686866	34955107	chr5_34722623_34990864_268242_5_5.1_13473	13473	+
chr17	45658739	45762109	chr17_43013738_43117108_103371_13_54.5_13471	13471	+
chr6	30436783	30727946	chr6_30544762_30835925_291164_4.6_33.1_13396	13396	+
chr2	26250921	26621456	chr2_26104425_26474960_370536_3.6_-75.7_13371	13371	+
chr1	1106757	1510263	chr1_1096620_1500126_403507_3.3_-80.3_13363	13363	+
chr13	114048324	114295797	chr13_113096325_113343798_247474_5.4_-21.7_13359	13359	+
chr5	72144121	72316669	chr5_72179877_72352425_172549_7.7_68.1_13354	13354	+
chr6	86136871	86423951	chr6_86193590_86480670_287081_4.6_-81.3_13349	13349	+
chr3	14964258	15482858	chr3_14939262_15457862_518601_2.6_-59.1_13333	13333	+
chr1	160178894	160328537	chr1_158445518_158595161_149644_8.9_67.3_13310	13310	+
chr1	205496786	205779892	chr1_203763409_204046515_283107_4.7_-52.2_13290	13290	+
chr12	64803643	65218553	chr12_63089910_63504820_414911_3.2_-71.4_13216	13216	+
chr1	240255030	240569498	chr1_238321653_238636121_314469_4.2_-37.7_13145	13145	+
chr12	120533469	120809531	chr12_119017852_119293914_276063_4.7_4.5_13081	13081	+
chr1	214492104	214706868	chr1_212558727_212773491_214765_6.1_-9.2_13068	13068	+
chr1	40428366	40888229	chr1_40200953_40660816_459864_2.8_-55.7_13020	13020	+
chr12	76358572	76477145	chr12_74644839_74763412_118574_11_78.8_12996	12996	+
chr11	19901265	20143087	chr11_19857841_20099663_241823_5.4_-34.9_12974	12974	+
chr5	10233248	10437890	chr5_10286248_10490890_204643_6.3_26.8_12944	12944	+
chr17	48133493	48452944	chr17_45488492_45807943_319452_4.1_-92.7_12943	12943	+
chr14	69254328	69445955	chr14_68324081_68515708_191628_6.7_44.5_12908	12908	+
chr10	71862655	72219662	chr10_71532661_71889668_357008_3.6_30.6_12906	12906	+
chr17	65780838	66043015	chr17_63211300_63473477_262178_4.9_-44.5_12891	12891	+
chr3	57994136	58257048	chr3_57969176_58232088_262913_4.9_13.7_12832	12832	+
chr3	42544005	42827730	chr3_42519009_42802734_283726_4.5_-53.4_12823	12823	+
chr1	53192217	53607472	chr1_52964805_53380060_415256_3.1_-72.2_12805	12805	+
chr2	1525940	1784646	chr2_1504947_1763653_258707_4.9_-19.4_12729	12729	+
chr9	117782880	117859382	chr9_116822701_116899203_76503_16.6_86.3_12706	12706	+
chr8	22939719	23387070	chr8_22995664_23443015_447352_2.8_-73_12663	12663	+
chr6	56869263	57075326	chr6_56977222_57183285_206064_6.1_-17.4_12640	12640	+
chr10	75757830	75896615	chr10_75427836_75566621_138786_9.1_65.8_12584	12584	+
chr4	83274378	83502431	chr4_83493402_83721455_228054_5.5_-38.9_12571	12571	+
chr16	89877084	90288922	chr16_88404585_88816423_411839_3_-39.1_12556	12556	+
chr19	2051111	2479695	chr19_2002111_2430695_428585_2.9_-51.5_12556	12556	+
chr17	44896139	45249548	chr17_42251138_42604547_353410_3.5_-84.4_12538	12538	+
chr18	9119302	9570684	chr18_9109302_9560684_451383_2.8_-45_12537	12537	+
chr13	28773336	29174284	chr13_27671336_28072284_400949_3.1_-46.9_12531	12531	+
chr2	108443589	108537809	chr2_107810021_107904241_94221_13.3_82.9_12523	12523	+
chr10	5756248	5969620	chr10_5796254_6009626_213373_5.9_-90.2_12509	12509	+
chr19	12841405	13269542	chr19_12702405_13130542_428138_2.9_-88.7_12493	12493	+
chr5	114724745	115177911	chr5_114752644_115205810_453167_2.8_-85.4_12466	12466	+
chr13	32910772	33351296	chr13_31808772_32249296_440525_2.8_-45.9_12464	12464	+
chr6	149685221	150140747	chr6_149726914_150182440_455527_2.7_-63.4_12442	12442	+
chr3	101175870	101576095	chr3_102658560_103058785_400226_3.1_-67.9_12435	12435	+
chr15	58888221	59399818	chr15_56675513_57187110_511598_2.4_-67.9_12415	12415	+
chr7	44019119	44253984	chr7_43985644_44220509_234866_5.3_20.6_12413	12413	+
chr10	46173173	46358757	chr10_45493179_45678763_185585_6.7_-28.3_12410	12410	+
chr15	60639463	60771298	chr15_58426755_58558590_131836_9.4_80.9_12371	12371	+
chr7	66120658	66479525	chr7_65758093_66116960_358868_3.4_-61.9_12350	12350	+
chr10	105138076	105430834	chr10_105128066_105420824_292759_4.2_-16.8_12335	12335	+
chr16	402575	1083997	chr16_342576_1023998_681423_1.8_-74.5_12297	12297	+
chr10	75431412	75627373	chr10_75101418_75297379_195962_6.3_60_12275	12275	+
chr19	34663427	35024562	chr19_39355267_39716402_361136_3.4_-64.2_12258	12258	+
chr2	85489158	85785784	chr2_85342669_85639295_296627_4.1_-82.5_12254	12254	+
chr4	57687665	57976254	chr4_57382422_57671011_288590_4.2_-31.4_12249	12249	+
chr6	42796614	43332073	chr6_42904592_43440051_535460_2.3_-61.7_12249	12249	+
chr3	171830128	172144848	chr3_173312822_173627542_314721_3.9_-85.9_12204	12204	+
chr1	10155510	10523308	chr1_10078097_10445895_367799_3.3_-70.9_12142	12142	+
chr2	128846625	129075289	chr2_128563095_128791759_228665_5.3_51_12128	12128	+
chr9	5456929	5833010	chr9_5446929_5823010_376082_3.2_0.8_12123	12123	+
chr3	112251344	112416533	chr3_113734034_113899223_165190_7.3_84.7_12120	12120	+
chr6	36411514	36762110	chr6_36519492_36870088_350597_3.4_-43.4_12089	12089	+
chr15	42695263	42873921	chr15_40482555_40661213_178659_6.8_46.2_12085	12085	+
chr10	94966707	95263153	chr10_94956697_95253143_296447_4.1_-81.8_12069	12069	+
chr7	63961043	64535141	chr7_63598478_64172576_574099_2.1_-84.9_12046	12046	+
chr17	18343439	18812180	chr17_18284164_18752905_468742_2.6_-85.1_12020	12020	+
chr12	104516979	104827263	chr12_103041109_103351393_310285_3.9_-57_12016	12016	+
chr6	158288443	158735062	chr6_158208431_158655050_446620_2.7_16.1_12014	12014	+
chr17	27528616	27614788	chr17_24552742_24638914_86173_13.9_92.8_12011	12011	+
chr17	5212024	5403858	chr17_5152748_5344582_191835_6.2_49.3_11943	11943	+
chr1	167956595	168222220	chr1_166223219_166488844_265626_4.5_-89.1_11927	11927	+
chr3	160118909	160249339	chr3_161601603_161732033_130431_9.1_59.5_11901	11901	+
chr13	49599491	49906344	chr13_48497492_48804345_306854_3.9_-71.6_11900	11900	+
chr2	102333398	102511160	chr2_101699830_101877592_177763_6.7_-75_11884	11884	+
chr7	55945678	56439219	chr7_55913172_56406713_493542_2.4_-99.4_11873	11873	+
chr20	47602008	47887851	chr20_47035415_47321258_285844_4.1_-90.5_11828	11828	+
chr19	19905837	20634230	chr19_19766837_20426070_659234_1.8_-65.2_11825	11825	+
chrX	152732880	153223678	chrX_152386074_152876872_490799_2.4_-72.5_11824	11824	+
chr7	55532938	55944793	chr7_55500432_55912287_411856_2.9_-99.3_11823	11823	+
chr12	110288839	110490581	chr12_108773222_108974964_201743_5.8_27.6_11757	11757	+
chr1	192998534	193226584	chr1_191265157_191493207_228051_5.1_60.2_11712	11712	+
chr3	196467530	196771531	chr3_197951927_198255928_304002_3.8_-78_11691	11691	+
chr3	156257884	156528609	chr3_157740578_158011303_270726_4.3_27.4_11684	11684	+
chr12	62777574	63053032	chr12_61063841_61339299_275459_4.2_-97.4_11643	11643	+
chr1	149783333	150064197	chr1_148049957_148330821_280865_4.1_-54.4_11642	11642	+
chr19	41675878	41916746	chr19_46367718_46608586_240869_4.8_-22.3_11637	11637	+
chr12	112673318	112947614	chr12_111157701_111431997_274297_4.2_-26.4_11637	11637	+
chr6	7181356	7339812	chr6_7126355_7284811_158457_7.3_26.9_11632	11632	+
chr7	142961543	143493844	chr7_142671665_143124777_453113_2.6_-63.2_11616	11616	+
chr22	36677322	36773604	chr22_35007268_35103550_96283_12_83.4_11602	11602	+
chr1	157964453	158165965	chr1_156231077_156432589_201513_5.8_76_11601	11601	+
chr13	103257079	103528320	chr13_102055080_102326321_271242_4.3_67.7_11599	11599	+
chr15	34633913	34843590	chr15_32421205_32630882_209678_5.5_33.4_11590	11590	+
chr5	79551578	79966218	chr5_79587334_80001974_414641_2.8_-48.7_11588	11588	+
chr5	72705896	74286302	chr5_72741652_74322058_1580407_0.7_-94.7_11579	11579	+
chr12	104208725	104498072	chr12_102732855_103022202_289348_4_-76.2_11552	11552	+
chr20	32601770	33146660	chr20_32065431_32610321_544891_2.1_-47.2_11542	11542	+
chr12	132342099	132651829	chr12_130908052_131217782_309731_3.7_-5.4_11535	11535	+
chr17	30521000	30815058	chr17_27545113_27839171_294059_3.9_-33.8_11510	11510	+
chr10	88598536	88940074	chr10_88588516_88930054_341539_3.4_-90_11483	11483	+
chr5	172194996	172513363	chr5_172127601_172445969_318369_3.6_6.7_11449	11449	+
chr5	149766275	150099967	chr5_149746468_150080160_333693_3.4_-90.3_11381	11381	+
chr21	35284553	35515380	chr21_34206423_34437250_230828_4.9_-91.1_11372	11372	+
chr4	140222678	140454541	chr4_140442128_140673991_231864_4.9_31.3_11367	11367	+
chr7	156967558	157210119	chr7_156660319_156902880_242562_4.7_16.4_11363	11363	+
chr2	130739254	131104192	chr2_130455724_130820662_364939_3.1_-99.3_11309	11309	+
chr3	155544405	155762226	chr3_157027099_157244920_217822_5.2_55.8_11294	11294	+
chr15	43651406	44055451	chr15_41438698_41842743_404046_2.8_-98.2_11282	11282	+
chr19	803904	1063510	chr19_754904_1014510_259607_4.3_-90.3_11274	11274	+
chr5	125759618	126168495	chr5_125787517_126196394_408878_2.7_-97.8_11231	11231	+
chr16	89294022	89787345	chr16_87821523_88314846_493324_2.3_-79.2_11220	11220	+
chr5	142657704	142783031	chr5_142637897_142763224_125328_9_87.7_11219	11219	+
chr10	120691575	120934173	chr10_120681565_120924163_242599_4.6_4_11133	11133	+
chr10	46719679	46938792	chr10_46139685_46358798_219114_5.1_55_11124	11124	+
chr4	1686265	1983821	chr4_1656063_1953619_297557_3.7_-70.3_11120	11120	+
chr2	9475121	9770561	chr2_9392572_9688012_295441_3.8_-27.1_11100	11100	+
chr10	101421168	101716260	chr10_101411158_101706250_295093_3.8_-95.6_11084	11084	+
chr13	53035016	53395160	chr13_51933017_52293161_360145_3.1_-55.9_11081	11081	+
chr14	54878276	55258928	chr14_53948026_54328678_380653_2.9_1.1_11073	11073	+
chr1	2122093	2422977	chr1_2111953_2412837_300885_3.7_-68.1_11052	11052	+
chr1	155899489	156401211	chr1_154166113_154667835_501723_2.2_-82.2_11011	11011	+
chr1	222677684	222907739	chr1_220744307_220974362_230056_4.8_-75.4_11011	11011	+
chr8	38020891	38325352	chr8_38140048_38444509_304462_3.6_-71.1_11000	11000	+
chr6	64258569	64470683	chr6_64316528_64528642_212115_5.2_-30.8_10987	10987	+
chr4	39715859	39979286	chr4_39392254_39655681_263428_4.2_-55.8_10959	10959	+
chr2	183582593	183888760	chr2_183290838_183597005_306168_3.6_-18.2_10947	10947	+
chr5	167919562	168150073	chr5_167852140_168082651_230512_4.7_-61.6_10937	10937	+
chr16	58439077	58750789	chr16_56996578_57308290_311713_3.5_-96.8_10930	10930	+
chr8	89044444	89180267	chr8_89113560_89249383_135824_8_56.7_10923	10923	+
chr16	17196281	17394105	chr16_17103782_17301606_197825_5.5_-86.6_10919	10919	+
chr5	153570427	153873962	chr5_153550620_153854155_303536_3.6_23.6_10918	10918	+
chr5	69152424	69504685	chr5_69188180_69540441_352262_3.1_6.5_10905	10905	+
chr4	88812900	88998969	chr4_89031924_89217993_186070_5.8_23.5_10884	10884	+
chrY	2498850	2863313	chrY_2558850_2923313_364464_3_-100_10841	10841	+
chr6	35195201	35524079	chr6_35303179_35632057_328879_3.3_-20.1_10809	10809	+
chr4	169764812	170192705	chr4_170001387_170429280_427894_2.5_-44_10805	10805	+
chr5	55134648	55318301	chr5_55170405_55354058_183654_5.9_58.9_10805	10805	+
chr7	73452938	73611474	chr7_73090874_73249410_158537_6.8_59.1_10805	10805	+
chr14	55408128	55696646	chr14_54477878_54766399_288522_3.7_-50.6_10778	10778	+
chr17	16946165	17250190	chr17_16886890_17190915_304026_3.5_-44.3_10722	10722	+
chr13	30083492	30388123	chr13_28981492_29286123_304632_3.5_-74.1_10721	10721	+
chr19	11891870	12256257	chr19_11752870_12117257_364388_2.9_-62.1_10713	10713	+
chr15	68401078	68658503	chr15_66188132_66445557_257426_4.2_-70.6_10704	10704	+
chr1	93602281	94093808	chr1_93374869_93866396_491528_2.2_-95.4_10695	10695	+
chr20	62284318	62659204	chr20_61754762_62129648_374887_2.9_-78.1_10694	10694	+
chr1	170564370	170708512	chr1_168830994_168975136_144143_7.4_20_10689	10689	+
chr2	96810416	97075976	chr2_96174143_96439703_265561_4_52.2_10683	10683	+
chr17	33893384	34174283	chr17_30917497_31198396_280900_3.8_-29.8_10681	10681	+
chr4	73857907	74096877	chr4_74076771_74315741_238971_4.5_-54.6_10680	10680	+
chr11	18283477	18636990	chr11_18240053_18593566_353514_3_-59.8_10660	10660	+
chr4	57196115	57369371	chr4_56890872_57064128_173257_6.1_76.2_10640	10640	+
chr1	20808860	21268864	chr1_20681447_21141451_460005_2.3_-71.7_10602	10602	+
chr10	48901740	49088913	chr10_48521746_48708919_187174_5.7_75.2_10598	10598	+
chr9	34917114	35163933	chr9_34907114_35153933_246820_4.3_64.6_10597	10597	+
chr11	122526586	122684645	chr11_122031796_122189855_158060_6.7_13.1_10581	10581	+
chr13	96233983	96543330	chr13_95031984_95341331_309348_3.4_-50_10575	10575	+
chr13	42712973	42896855	chr13_41610973_41794855_183883_5.8_7.8_10575	10575	+
chr3	128199289	128636259	chr3_129681979_130118949_436971_2.4_-87_10575	10575	+
chr10	127519920	127843863	chr10_127509910_127833853_323944_3.3_-89.3_10573	10573	+
chr16	71681766	72040585	chr16_70239267_70598086_358820_2.9_-17_10525	10525	+
chr17	60525862	60871410	chr17_57879594_58225142_345549_3_-91.7_10525	10525	+
chr2	66662289	66799705	chr2_66515793_66653209_137417_7.6_83.5_10491	10491	+
chr2	65314037	65617622	chr2_65167541_65471126_303586_3.5_-59.4_10481	10481	+
chr2	73399178	73800138	chr2_73252686_73653646_400961_2.6_-57_10472	10472	+
chr9	33025059	33278217	chr9_33015059_33268217_253159_4.1_-88.8_10461	10461	+
chr13	111415226	111591729	chr13_110213227_110389730_176504_5.9_14.1_10453	10453	+
chr1	164528541	164890957	chr1_162795165_163157581_362417_2.9_32.3_10449	10449	+
chr17	28711906	28959309	chr17_25736032_25983435_247404_4.2_-9.3_10449	10449	+
chr10	49215351	49268057	chr10_48885357_48938063_52707_19.8_90.8_10426	10426	+
chr14	39501111	39685996	chr14_38570862_38755747_184886_5.6_26_10393	10393	+
chr6	147548839	147829937	chr6_147590532_147871630_281099_3.7_-68.1_10385	10385	+
chr14	67667057	67982060	chr14_66736810_67051813_315004_3.3_-98.8_10378	10378	+
chr16	53162969	53360400	chr16_51720470_51917901_197432_5.2_53.8_10364	10364	+
chr18	43417409	43685407	chr18_41671407_41939405_267999_3.9_3.5_10363	10363	+
chr13	52194513	52606873	chr13_51092514_51504874_412361_2.5_-79.9_10352	10352	+
chr11	10776490	10876603	chr11_10733066_10833179_100114_10.3_86.9_10351	10351	+
chr18	47818	357597	chr18_37818_347597_309780_3.3_-52.1_10338	10338	+
chr6	117752989	118030727	chr6_117859682_118137420_277739_3.7_-75.3_10330	10330	+
chr5	175716637	176017736	chr5_175649243_175950342_301100_3.4_-25.8_10319	10319	+
chr1	112958795	113257921	chr1_112760318_113059444_299127_3.4_-72.2_10305	10305	+
chr20	57466785	57654185	chr20_56900180_57087580_187401_5.5_-42.4_10304	10304	+
chr1	243138197	243449758	chr1_241204820_241516381_311562_3.3_18.4_10292	10292	+
chr2	218625041	218855491	chr2_218333286_218563736_230451_4.5_1.8_10287	10287	+
chr3	113355285	113639132	chr3_114837975_115121822_283848_3.6_4.3_10275	10275	+
chr15	28775688	28946933	chr15_26574729_26745974_171246_6_66.4_10268	10268	+
chr3	8794050	8944249	chr3_8769050_8919249_150200_6.8_-9.9_10260	10260	+
chr17	796755	1012785	chr17_743505_959535_216031_4.7_7.6_10258	10258	+
chr16	88449220	88926151	chr16_86976721_87453652_476932_2.2_-56.2_10257	10257	+
chr16	56391429	56700882	chr16_54948930_55258383_309454_3.3_-85.1_10253	10253	+
chr4	1019914	1408840	chr4_1009914_1398840_388927_2.6_-46.7_10250	10250	+
chr7	39609016	40155665	chr7_39575541_40122190_546650_1.9_-98.6_10243	10243	+
chr13	25745557	25940151	chr13_24643557_24838151_194595_5.3_28.9_10225	10225	+
chr2	28974782	29171044	chr2_28828286_29024548_196263_5.2_55_10192	10192	+
chr11	63287941	63639421	chr11_63044517_63395997_351481_2.9_-68.4_10188	10188	+
chr4	184114685	184580702	chr4_184351679_184817696_466018_2.2_-85.8_10156	10156	+
chr10	31607734	31818123	chr10_31647740_31858129_210390_4.8_12.6_10152	10152	+
chr5	149312150	149515396	chr5_149292343_149495589_203247_5_30.6_10141	10141	+
chr13	113765901	113984883	chr13_112813902_113032884_218983_4.6_-38.4_10124	10124	+
chr12	100402803	100734644	chr12_98926934_99258775_331842_3_38.3_10121	10121	+
chr2	178077266	178285177	chr2_177785512_177993423_207912_4.9_-69.2_10120	10120	+
chr11	111734960	112106440	chr11_111240170_111611650_371481_2.7_-69.4_10115	10115	+
chr3	44487115	45000872	chr3_44462119_44975876_513758_2_-83.2_10100	10100	+
chr19	10697830	11032716	chr19_10558830_10893716_334887_3_-94.1_10099	10099	+
chr8	29885239	30211037	chr8_30004781_30330579_325799_3.1_-67.8_10096	10096	+
chr16	33425986	33739491	chr16_33333487_33646992_313506_3.2_-63.2_10088	10088	+
chr12	27703207	27955634	chr12_27594474_27846901_252428_4_17.8_10087	10087	+
chr14	71402366	71581203	chr14_70472119_70650956_178838_5.6_67.4_10081	10081	+
chr9	130206607	130640004	chr9_129246428_129679825_433398_2.3_-65.8_10080	10080	+
chr15	81046518	81274590	chr15_78833573_79061645_228073_4.4_-89.9_10066	10066	+
chr13	21295498	21751705	chr13_20193498_20649705_456208_2.2_-39.6_10051	10051	+
chr10	105727429	106091212	chr10_105717419_106081202_363784_2.8_-4.4_10050	10050	+
chr17	36858487	37123936	chr17_34112013_34377462_265450_3.8_35.1_10045	10045	+
chr12	46211406	46328085	chr12_44497673_44614352_116680_8.6_53.2_10018	10018	+
chr11	131136	414816	chr11_121136_404816_283681_3.5_-45.7_10010	10010	+
chr8	141477010	141712875	chr8_141546192_141782057_235866_4.2_-31_10007	10007	+
chr5	36885837	37290280	chr5_36921594_37326037_404444_2.5_-99.6_10006	10006	+
chr1	21672932	21927512	chr1_21545519_21800099_254581_3.9_-30.2_10002	10002	+
chr10	96305577	96490203	chr10_96295567_96480193_184627_5.4_74.1_10002	10002	+
chr7	135184485	135525891	chr7_134835025_135176431_341407_2.9_-33_9991	9991	+
chr10	38305722	38780319	chr10_38345728_38820325_474598_2.1_-64_9989	9989	+
chr7	100733344	100867633	chr7_100520064_100654353_134290_7.4_79.2_9987	9987	+
chr4	59219	522769	chr4_49219_512769_463551_2.2_-68.5_9973	9973	+
chr14	62162530	62299133	chr14_61232283_61368886_136604_7.3_90.7_9957	9957	+
chr11	3405680	3914168	chr11_3362256_3870744_508489_2_-83.5_9943	9943	+
chrX	47327799	47775603	chrX_47212743_47660547_447805_2.2_-7_9942	9942	+
chr19	57689886	58049970	chr19_62381698_62741782_360085_2.8_-72.4_9929	9929	+
chr3	124540112	124748277	chr3_126022802_126230967_208166_4.8_-31.8_9893	9893	+
chr17	29035187	29298345	chr17_26059313_26322471_263159_3.8_-47.8_9877	9877	+
chr22	38850920	38990356	chr22_37180866_37320302_139437_7.1_72.1_9856	9856	+
chr3	186288488	186640584	chr3_187771182_188123278_352097_2.8_32.7_9852	9852	+
chr15	44624077	44951574	chr15_42411369_42738866_327498_3_-46_9848	9848	+
chr5	154172099	154315619	chr5_154152292_154295812_143521_6.9_84.7_9845	9845	+
chr17	72957008	73389849	chr17_70468603_70901444_432842_2.3_-59.1_9841	9841	+
chr2	132109569	132385204	chr2_131826039_132101674_275636_3.6_-50.5_9837	9837	+
chr4	95376276	95589349	chr4_95595299_95808372_213074_4.6_44.3_9835	9835	+
chr12	116321106	116622905	chr12_114805489_115107288_301800_3.3_-78.2_9828	9828	+
chr3	132166095	132400918	chr3_133648785_133883608_234824_4.2_56.8_9824	9824	+
chr7	83586582	84659364	chr7_83424518_84497300_1072783_0.9_-62.7_9817	9817	+
chr2	136378964	136687651	chr2_136095434_136404121_308688_3.2_-32.4_9808	9808	+
chrX	53426435	53707217	chrX_53443160_53723942_280783_3.5_-76.2_9804	9804	+
chr13	98629259	98824563	chr13_97427260_97622564_195305_5_-11.7_9749	9749	+
chr10	93565974	93879050	chr10_93555954_93869030_313077_3.1_-81.2_9739	9739	+
chr1	22050890	22419527	chr1_21923477_22292114_368638_2.6_-30.5_9735	9735	+
chr13	114462176	114579649	chr13_113534293_113651912_117620_8.3_80.1_9724	9724	-
chr6	151546658	151790063	chr6_151588351_151831756_243406_4_16.6_9721	9721	+
chr5	8917741	9202442	chr5_8970741_9255442_284702_3.4_-76.9_9712	9712	+
chr22	41459998	41755644	chr22_39789944_40085590_295647_3.3_19.5_9708	9708	+
chr3	169997941	170214579	chr3_171480635_171697273_216639_4.5_54.7_9703	9703	+
chr16	30535742	30792353	chr16_30443243_30699854_256612_3.8_-93.8_9694	9694	+
chr14	73538241	73754085	chr14_72607994_72823838_215845_4.5_-87.6_9692	9692	+
chr3	86987634	87100643	chr3_87070324_87183333_113010_8.6_76.4_9691	9691	+
chr1	45976683	46159289	chr1_45749270_45931876_182607_5.3_35.6_9690	9690	+
chr8	103215993	103424567	chr8_103285169_103493743_208575_4.6_75.2_9675	9675	+
chr11	120207575	120491014	chr11_119712785_119996224_283440_3.4_-62_9663	9663	+
chr2	173333751	173464359	chr2_173041997_173172605_130609_7.4_74.6_9658	9658	+
chr4	81000654	81219418	chr4_81219678_81438442_218765_4.4_-67.7_9657	9657	+
chr6	144033082	144287345	chr6_144074775_144329038_254264_3.8_20.8_9651	9651	+
chr18	56995103	57219833	chr18_55146083_55370813_224731_4.3_-62.7_9637	9637	+
chr14	92335694	92629784	chr14_91405447_91699537_294091_3.3_55.2_9624	9624	+
chr22	31298172	31500489	chr22_29628172_29830489_202318_4.8_10.2_9622	9622	+
chr14	50044155	50363758	chr14_49113905_49433508_319604_3_41.6_9613	9613	+
chr2	187364805	187545464	chr2_187073050_187253709_180660_5.3_76.6_9594	9594	+
chr15	75809576	76225825	chr15_73596631_74012880_416250_2.3_-69.4_9593	9593	+
chr12	42476587	42876843	chr12_40762854_41163110_400257_2.4_-5.6_9582	9582	+
chr5	108385597	108717418	chr5_108413496_108745317_331822_2.9_31.7_9581	9581	+
chr4	56194343	56345226	chr4_55889100_56039983_150884_6.3_81.8_9580	9580	+
chr8	22090928	22477992	chr8_22146873_22533937_387065_2.5_-85.2_9578	9578	+
chr1	70650438	70819324	chr1_70423026_70591912_168887_5.7_83.9_9575	9575	+
chr22	38071499	38341376	chr22_36401445_36671322_269878_3.5_1.7_9575	9575	+
chr18	65042330	65182774	chr18_63193310_63333754_140445_6.8_95.6_9569	9569	+
chr17	74468216	74838237	chr17_71979811_72349832_370022_2.6_-31.6_9560	9560	+
chr7	26229795	26316192	chr7_26196320_26282717_86398_11.1_97.1_9559	9559	+
chr17	56050241	56171374	chr17_53405240_53526373_121134_7.9_69.8_9558	9558	+
chr2	218929462	219319617	chr2_218637707_219027861_390155_2.4_-27_9553	9553	+
chr2	70314598	70524244	chr2_70168102_70377748_209647_4.6_62.5_9551	9551	+
chr7	44714799	44924265	chr7_44681324_44890790_209467_4.6_-6.9_9550	9550	+
chr6	2948500	3226125	chr6_2893499_3171124_277626_3.4_52.5_9542	9542	+
chr2	106961655	107092371	chr2_106328087_106458803_130717_7.3_67.7_9521	9521	+
chr2	131805572	132022847	chr2_131522042_131739317_217276_4.4_12.6_9518	9518	+
chr7	131071881	131205262	chr7_130722421_130855802_133382_7.1_74.1_9511	9511	+
chr10	194091	501629	chr10_184091_491629_307539_3.1_-8_9507	9507	+
chr19	39051708	39360890	chr19_43743548_44052730_309183_3.1_-3_9498	9498	+
chr1	109437595	109856012	chr1_109239118_109657535_418418_2.3_-38.6_9489	9489	+
chr12	93730156	93971919	chr12_92254287_92496050_241764_3.9_-16.9_9485	9485	+
chr10	856071	1175619	chr10_846071_1165619_319549_3_-34.8_9484	9484	+
chr14	35010022	35390277	chr14_34079773_34460028_380256_2.5_-51.9_9439	9439	+
chr17	64193889	64546038	chr17_61624351_61976500_352150_2.7_-7.8_9438	9438	+
chr3	110795947	110919683	chr3_112278637_112402373_123737_7.6_85.3_9419	9419	+
chr16	24744557	24931378	chr16_24652058_24838879_186822_5_14.1_9410	9410	+
chr3	135719792	135924734	chr3_137202482_137407424_204943_4.6_47.1_9409	9409	+
chr2	201590120	201950484	chr2_201298365_201658729_360365_2.6_-54.3_9405	9405	+
chr15	77338332	77572189	chr15_75125387_75359244_233858_4_26.8_9399	9399	+
chr19	16178256	16345845	chr19_16039256_16206845_167590_5.6_60.4_9357	9357	+
chr1	146554127	146757197	chr1_145020751_145223821_203071_4.6_-88.8_9353	9353	+
chr19	322888	690896	chr19_273888_641896_368009_2.5_-88.6_9352	9352	+
chr5	68651400	68991637	chr5_68687156_69027393_340238_2.7_-96.9_9315	9315	+
chr17	20679977	21101851	chr17_20620569_21042443_421875_2.2_-96.2_9313	9313	+
chr18	12211513	12496082	chr18_12201513_12486082_284570_3.3_-49.1_9309	9309	+
chr1	150298136	150598128	chr1_148564760_148864752_299993_3.1_-85.5_9285	9285	+
chr12	21598424	21807692	chr12_21489691_21698959_209269_4.4_25.2_9281	9281	+
chr12	2229347	2482651	chr12_2099608_2352912_253305_3.7_-16.2_9275	9275	+
chr17	33459525	33820123	chr17_30483638_30844236_360599_2.6_-53.6_9236	9236	+
chr12	14927506	16190055	chr12_14818773_16081322_1262550_0.7_-91.6_9225	9225	+
chr1	110009256	110335172	chr1_109810779_110136695_325917_2.8_-25.8_9206	9206	+
chr16	31049932	31340784	chr16_30957433_31248285_290853_3.2_-27.3_9193	9193	+
chr5	145640335	145999473	chr5_145620528_145979666_359139_2.6_-72.5_9188	9188	+
chr16	1993047	2329141	chr16_1933048_2269142_336095_2.7_-57.5_9182	9182	+
chr17	30178984	30469875	chr17_27203097_27493988_290892_3.2_-44.8_9172	9172	+
chr22	45898668	46202894	chr22_44277332_44581558_304227_3_-67.7_9171	9171	+
chr4	183540928	183836280	chr4_183777922_184073274_295353_3.1_35.6_9168	9168	+
chr6	100909313	101338920	chr6_101016034_101445641_429608_2.1_-56.8_9165	9165	+
chr13	97927852	98128435	chr13_96725853_96926436_200584_4.6_-17.5_9162	9162	+
chr19	21365746	21838860	chr19_21157586_21630700_473115_1.9_-80_9162	9162	+
chr17	45974992	46196240	chr17_43329991_43551239_221249_4.1_-56_9146	9146	+
chr10	85841136	86361709	chr10_85831116_86351689_520574_1.8_-27.3_9133	9133	+
chr5	180524873	180863459	chr5_180457479_180796065_338587_2.7_-49.6_9132	9132	+
chr2	230532263	230724344	chr2_230240507_230432588_192082_4.8_93.4_9126	9126	+
chr3	49354921	49785619	chr3_49329925_49760623_430699_2.1_-87.1_9121	9121	+
chr13	99034507	99171775	chr13_97832508_97969776_137269_6.6_66.3_9102	9102	+
chr11	75031136	76261926	chr11_74708784_75939574_1230791_0.7_-58.5_9099	9099	+
chr5	54455948	54720856	chr5_54491705_54756613_264909_3.4_2.8_9098	9098	+
chr7	116395353	116613021	chr7_116182589_116400257_217669_4.2_-82.7_9096	9096	+
chr14	35473792	35937734	chr14_34543543_35007485_463943_2_-63.4_9083	9083	+
chr10	60401917	60591144	chr10_60071923_60261150_189228_4.8_12.9_9082	9082	+
chr5	70751501	70954446	chr5_70787257_70990202_202946_4.5_84_9073	9073	+
chr2	217363897	217665165	chr2_217072142_217373410_301269_3_-27.2_9056	9056	+
chr17	8191966	8526633	chr17_8132691_8467358_334668_2.7_-77.5_9052	9052	+
chr7	23240109	23625325	chr7_23206634_23591850_385217_2.3_-97.2_9021	9021	+
chr8	103661175	104053213	chr8_103730351_104122389_392039_2.3_-78.9_9019	9019	+
chr8	98593978	98877824	chr8_98663154_98947000_283847_3.2_53.6_9016	9016	+
chr1	246795542	247206954	chr1_244862165_245273577_411413_2.2_-91.3_8986	8986	+
chr5	141254974	141708625	chr5_141235158_141688809_453652_2_22.6_8977	8977	+
chr7	150710556	151201307	chr7_150341489_150832240_490752_1.8_-75.5_8967	8967	+
chr6	160100409	160412427	chr6_160020399_160332417_312019_2.9_-69.7_8964	8964	+
chr1	153507030	153907354	chr1_151773654_152173978_400325_2.2_-86.2_8955	8955	+
chr2	55459744	55900297	chr2_55313248_55753801_440554_2_-89_8947	8947	+
chr15	49170269	49426790	chr15_46957561_47214082_256522_3.5_8.9_8942	8942	+
chr15	50731142	50999037	chr15_48518434_48786329_267896_3.3_-52.6_8930	8930	+
chr6	27655941	27861713	chr6_27763920_27969692_205773_4.3_-33.8_8923	8923	+
chr9	37780549	37889956	chr9_37770549_37879956_109408_8.1_79.7_8904	8904	+
chr11	32948611	33108741	chr11_32905187_33065317_160131_5.6_59.2_8903	8903	+
chr6	17464288	17781157	chr6_17572267_17889136_316870_2.8_-81.9_8898	8898	+
chr11	102647312	102714453	chr11_102152522_102219663_67142_13.3_85.9_8898	8898	+
chr17	48632989	49043700	chr17_45987988_46398699_410712_2.2_-82.5_8870	8870	+
chr13	45826913	46067717	chr13_44724913_44965718_240806_3.7_-46.2_8867	8867	+
chr12	89893950	90089673	chr12_88418081_88613804_195724_4.5_49_8866	8866	+
chr1	43917779	44209232	chr1_43690366_43981819_291454_3_15.1_8837	8837	+
chr17	42112126	42638633	chr17_39467652_39994159_526508_1.7_-87_8836	8836	+
chr3	128888254	129156815	chr3_130370944_130639505_268562_3.3_-67.4_8836	8836	+
chr3	88101324	88280338	chr3_88184014_88363028_179015_4.9_37.1_8826	8826	+
chr7	137406647	137686767	chr7_137057187_137337307_280121_3.1_55.5_8811	8811	+
chrX	100600650	100911377	chrX_100487306_100798033_310728_2.8_-1.6_8793	8793	+
chr17	37561606	37783773	chr17_34815132_35037299_222168_4_-39.4_8789	8789	+
chr8	101715067	101982487	chr8_101784243_102051663_267421_3.3_0.2_8789	8789	+
chr9	139707077	140099312	chr9_138826898_139219133_392236_2.2_21.5_8781	8781	+
chr12	101680030	101864206	chr12_100204161_100388337_184177_4.8_69.5_8779	8779	+
chr14	64882001	65068455	chr14_63951754_64138208_186455_4.7_27.1_8778	8778	+
chr11	94525856	94731981	chr11_94165504_94371629_206126_4.3_14.1_8770	8770	+
chr2	152263289	152336924	chr2_151971535_152045170_73636_11.9_92.8_8769	8769	+
chr11	16996192	17366143	chr11_16952768_17322719_369952_2.4_-29.3_8768	8768	+
chr3	47718049	48081044	chr3_47693053_48056048_362996_2.4_-81.9_8768	8768	+
chr15	52154948	52387989	chr15_49942240_50175281_233042_3.8_-43.7_8756	8756	+
chr13	30777300	31233363	chr13_29675300_30131363_456064_1.9_-75.2_8740	8740	+
chr2	172337727	172648058	chr2_172045973_172356304_310332_2.8_-5.7_8732	8732	+
chr8	104312113	104512944	chr8_104381289_104582120_200832_4.3_-2.5_8730	8730	+
chr12	95494428	96067056	chr12_94018559_94591187_572629_1.5_-77.1_8719	8719	+
chr8	26149156	26515018	chr8_26205073_26570935_365863_2.4_-25.3_8718	8718	+
chr17	61347736	61628007	chr17_58701468_58981739_280272_3.1_-62.7_8701	8701	+
chr12	111820305	112081111	chr12_110304688_110565494_260807_3.3_-67.9_8700	8700	+
chr6	116544208	116917354	chr6_116650901_117024047_373147_2.3_-96.5_8697	8697	+
chr15	41455410	41803747	chr15_39242702_39591039_348338_2.5_-55.4_8690	8690	+
chr17	3978420	4269967	chr17_3925169_4216716_291548_3_-41.7_8675	8675	+
chr13	48668995	49077202	chr13_47566996_47975203_408208_2.1_-84.7_8664	8664	+
chr1	211745038	212004337	chr1_209811661_210070960_259300_3.3_-19.2_8646	8646	+
chr15	30691786	31234808	chr15_28479078_29022100_543023_1.6_-52.4_8646	8646	+
chr5	133177799	133541942	chr5_133205698_133569841_364144_2.4_22.5_8645	8645	+
chr8	16979392	17154567	chr8_17023763_17198938_175176_4.9_19.7_8645	8645	+
chr5	130494906	131039800	chr5_130522805_131067699_544895_1.6_-32.6_8643	8643	+
chr15	35025803	35414489	chr15_32813095_33201781_388687_2.2_-5.6_8640	8640	+
chr2	54014188	54176402	chr2_53867692_54029906_162215_5.3_40.2_8630	8630	+
chr17	59821783	60113051	chr17_57176565_57467833_291269_3_-41.2_8625	8625	+
chr17	64641415	64806803	chr17_62071877_62237265_165389_5.2_26.1_8619	8619	+
chr1	206548138	207081685	chr1_204614761_205148308_533548_1.6_-85.7_8607	8607	+
chr21	38445423	38612935	chr21_37367293_37534805_167513_5.1_70.3_8581	8581	+
chr7	5413676	5781342	chr7_5380202_5747868_367667_2.3_-51.4_8572	8572	+
chr15	23131774	23447298	chr15_20683215_20998739_315525_2.7_-10.2_8556	8556	+
chr7	65216016	65618750	chr7_64853451_65256185_402735_2.1_-60.1_8527	8527	+
chr19	11533239	11777987	chr19_11394239_11638987_244749_3.5_-34.7_8504	8504	+
chr15	22835918	23049496	chr15_20387359_20600937_213579_4_4.6_8498	8498	+
chr1	36521948	36786415	chr1_36294535_36559002_264468_3.2_6.9_8486	8486	+
chr3	32300670	32859160	chr3_32275674_32834164_558491_1.5_-79_8486	8486	+
chr3	48470500	48789055	chr3_48445504_48764059_318556_2.6_-83.3_8441	8441	+
chr1	236646318	236902892	chr1_234712941_234969515_256575_3.3_36.5_8436	8436	+
chr7	116135393	116380203	chr7_115922629_116167439_244811_3.4_-82.5_8421	8421	+
chr13	38136766	38360863	chr13_37034766_37258863_224098_3.8_-21_8420	8420	+
chr2	37284443	37518176	chr2_37137947_37371680_233734_3.6_-64.8_8413	8413	+
chr9	134108874	134500170	chr9_133098695_133489991_391297_2.2_-68.5_8413	8413	+
chr17	29485960	29731404	chr17_26510086_26755530_245445_3.4_22_8400	8400	+
chr2	151301604	151344260	chr2_151009850_151052506_42657_19.6_98.9_8369	8369	+
chr19	58772980	59110884	chr19_63464792_63802696_337905_2.5_-36_8368	8368	+
chr3	130546591	130735315	chr3_132029281_132218005_188725_4.4_42.5_8358	8358	+
chr5	111017098	111092566	chr5_111044997_111120465_75469_11.1_89.8_8358	8358	+
chr3	139065661	139214320	chr3_140548351_140697010_148660_5.6_67.9_8355	8355	+
chr2	192147844	192289934	chr2_191856089_191998179_142091_5.9_85.6_8349	8349	+
chr2	54753405	54952212	chr2_54606909_54805716_198808_4.2_81.9_8335	8335	+
chr2	112537743	112876646	chr2_112254214_112593117_338904_2.5_-92.8_8330	8330	+
chr12	88810699	89017391	chr12_87334830_87541522_206693_4_82.4_8327	8327	+
chr6	34063751	34433896	chr6_34171729_34541874_370146_2.2_-62.9_8327	8327	+
chr10	74618967	75006657	chr10_74288973_74676663_387691_2.1_-98.5_8317	8317	+
chr17	4794685	5076290	chr17_4735461_5017014_281554_3_-90.2_8313	8313	+
chr3	133289796	133530161	chr3_134772486_135012851_240366_3.5_-94.7_8305	8305	+
chr11	72980724	73472011	chr11_72658372_73149659_491288_1.7_-22.4_8297	8297	+
chr4	41843878	42089316	chr4_41538635_41784073_245439_3.4_-14.1_8295	8295	+
chr1	202697995	203025744	chr1_200964618_201292367_327750_2.5_-44.8_8289	8289	+
chr4	72120906	72437480	chr4_72339770_72656344_316575_2.6_-81.2_8281	8281	+
chr8	145841231	146280154	chr8_145812039_146250958_438920_1.9_-56.8_8277	8277	+
chr10	32217431	32477768	chr10_32257437_32517774_260338_3.2_-5.5_8273	8273	+
chr15	90170269	90455967	chr15_87971273_88256971_285699_2.9_-96.2_8272	8272	+
chr3	5214184	5261378	chr3_5189184_5236378_47195_17.5_86.2_8258	8258	+
chr12	122618061	122862593	chr12_121184014_121428546_244533_3.4_15.1_8256	8256	+
chr5	60623923	60841309	chr5_60659680_60877066_217387_3.8_46.3_8250	8250	+
chr7	107398547	107643333	chr7_107185783_107430569_244787_3.4_51.9_8246	8246	+
chr19	23158424	23675982	chr19_22950264_23467822_517559_1.6_-39.5_8245	8245	+
chr17	73663465	74262247	chr17_71175060_71773842_598783_1.4_-75.2_8238	8238	+
chr16	23457113	23695413	chr16_23364614_23602914_238301_3.5_66.1_8237	8237	+
chr18	9678219	9955878	chr18_9668219_9945878_277660_3_-12_8209	8209	+
chr3	31494345	31679194	chr3_31469349_31654198_184850_4.4_-16.8_8207	8207	+
chrX	64887539	65044013	chrX_64804264_64960738_156475_5.2_64.9_8197	8197	+
chr1	23885603	24114828	chr1_23758190_23987415_229226_3.6_-99.8_8183	8183	+
chr2	114647665	114719006	chr2_114364135_114435476_71342_11.5_85.6_8180	8180	+
chr1	227935542	228400215	chr1_226002165_226466838_464674_1.8_-61.7_8178	8178	+
chr3	145736880	145876987	chr3_147219570_147359677_140108_5.8_81.3_8177	8177	+
chr1	23394972	23730542	chr1_23267559_23603129_335571_2.4_17.5_8168	8168	+
chrX	99901149	100241937	chrX_99787805_100128593_340789_2.4_-53.8_8136	8136	+
chr10	44865618	44983969	chr10_44185624_44303975_118352_6.9_89.7_8134	8134	+
chr14	81799191	81993354	chr14_80868944_81063107_194164_4.2_42.3_8097	8097	+
chr22	24665301	25086179	chr22_22995301_23416179_420879_1.9_-37.3_8086	8086	+
chr4	144124528	144476626	chr4_144343978_144696076_352099_2.3_-93.9_8063	8063	+
chr2	204154648	204354860	chr2_203862893_204063105_200213_4_39.4_8062	8062	+
chr1	114453805	114524846	chr1_114255328_114326369_71042_11.3_86.6_8062	8062	+
chr9	96209184	96441511	chr9_95249005_95481332_232328_3.5_18.1_8059	8059	+
chr5	121355742	121413991	chr5_121383641_121441890_58250_13.8_85.2_8058	8058	+
chr11	47363560	47772587	chr11_47320136_47729163_409028_2_-78.4_8056	8056	+
chr3	99944199	100274231	chr3_101426889_101756921_330033_2.4_-83.3_8051	8051	+
chr2	20400928	20512262	chr2_20264409_20375743_111335_7.2_73.4_8043	8043	+
chr2	86252270	86439964	chr2_86105781_86293475_187695_4.3_71.5_8041	8041	+
chr6	29692754	30153417	chr6_29800733_30261396_460664_1.7_-51.7_8030	8030	+
chr6	52226789	52522421	chr6_52334748_52630380_295633_2.7_8.4_8030	8030	+
chr1	27526601	27797078	chr1_27399188_27669665_270478_3_-76.3_8021	8021	+
chr2	192542988	192559145	chr2_192251233_192267390_16158_49.6_97_8008	8008	+
chr5	170678809	170932191	chr5_170611414_170864796_253383_3.2_61.2_7997	7997	+
chr17	2489516	2605299	chr17_2436266_2552049_115784_6.9_75.8_7991	7991	+
chr10	101910143	102124564	chr10_101900133_102114554_214422_3.7_-66.8_7987	7987	+
chr2	173955678	174233144	chr2_173663924_173941390_277467_2.9_32.1_7987	7987	+
chr5	82785851	82877047	chr5_82821607_82912803_91197_8.8_79.8_7981	7981	+
chr13	114826397	115092518	chr13_113844499_114110620_266122_3_-64.7_7959	7959	+
chr12	96587801	96786841	chr12_95111932_95310972_199041_4_71.9_7950	7950	+
chr2	99935628	100106845	chr2_99302060_99473277_171218_4.6_68.9_7946	7946	+
chr13	33678200	34411222	chr13_32576200_33309222_733023_1.1_-68.7_7946	7946	+
chr14	90672220	90874501	chr14_89741973_89944254_202282_3.9_-34.2_7936	7936	+
chr9	75515744	75785289	chr9_74705564_74975109_269546_2.9_47_7917	7917	+
chr3	10085245	10379885	chr3_10060245_10354885_294641_2.7_-63.8_7913	7913	+
chr1	111726809	112309499	chr1_111528332_112111022_582691_1.4_-90.6_7899	7899	+
chr15	41849099	42118932	chr15_39636391_39906224_269834_2.9_-47.9_7899	7899	+
chr20	34111258	34467053	chr20_33574672_33930467_355796_2.2_-88_7889	7889	+
chr3	123166707	123452920	chr3_124649397_124935610_286214_2.8_-40.4_7881	7881	+
chr15	89495889	89864196	chr15_87296893_87665200_368308_2.1_-65.3_7868	7868	+
chr4	83673738	83906003	chr4_83892762_84125027_232266_3.4_33.1_7858	7858	+
chr15	40492304	40849602	chr15_38279596_38636894_357299_2.2_-43.1_7810	7810	+
chr18	48422129	48723790	chr18_46676127_46977788_301662_2.6_-12.9_7805	7805	+
chr17	80422096	80656013	chr17_78015385_78249302_233918_3.3_47_7803	7803	+
chr5	139493962	139680203	chr5_139474146_139660387_186242_4.2_-23.9_7797	7797	+
chr14	74844422	75052871	chr14_73914175_74122624_208450_3.7_44_7797	7797	+
chr9	19027115	19379733	chr9_19017115_19369733_352619_2.2_-49.6_7793	7793	+
chr1	39174389	39510932	chr1_38946976_39283519_336544_2.3_-41.5_7785	7785	+
chr12	26110520	26225647	chr12_26001787_26116914_115128_6.8_71.9_7780	7780	+
chr3	55431355	55522292	chr3_55406395_55497332_90938_8.6_95.1_7777	7777	+
chr7	148334256	148712188	chr7_147965189_148343121_377933_2.1_-97.1_7771	7771	+
chr3	51989897	52293991	chr3_51964937_52269031_304095_2.6_-64.3_7765	7765	+
chr3	23847410	24021733	chr3_23822414_23996737_174324_4.5_26.7_7761	7761	+
chr5	110282252	110528760	chr5_110310151_110556659_246509_3.1_54.5_7747	7747	+
chr5	21362212	21577085	chr5_21397969_21612842_214874_3.6_73.2_7744	7744	+
chr9	133404909	133815254	chr9_132394730_132805075_410346_1.9_-88.5_7735	7735	+
chr22	41920799	42105579	chr22_40250745_40435525_184781_4.2_62.8_7729	7729	+
chr1	89206543	89570529	chr1_88979131_89343117_363987_2.1_-55.8_7723	7723	+
chr7	104630452	104885457	chr7_104417688_104672693_255006_3_-10.1_7721	7721	+
chr12	24964464	25047391	chr12_24855731_24938658_82928_9.3_88.7_7715	7715	+
chr2	11216232	11492878	chr2_11133683_11410329_276647_2.8_13.5_7715	7715	+
chr10	80968064	81205736	chr10_80638070_80875742_237673_3.2_21.5_7708	7708	+
chr15	49575700	49935796	chr15_47362992_47723088_360097_2.1_-41.3_7700	7700	+
chr9	131669416	131898972	chr9_130709237_130938793_229557_3.4_-89.8_7698	7698	+
chr4	146025460	146071963	chr4_146244910_146291413_46504_16.5_93.3_7695	7695	+
chr11	61404075	61735179	chr11_61160651_61491755_331105_2.3_-29.4_7678	7678	+
chr14	31480307	31762392	chr14_30550058_30832143_282086_2.7_-12.6_7665	7665	+
chr2	63822562	64189620	chr2_63676066_64043124_367059_2.1_39.9_7664	7664	+
chr11	43340135	43543717	chr11_43296711_43500293_203583_3.8_65.8_7659	7659	+
chr1	1634893	1847390	chr1_1624753_1837250_212498_3.6_39.4_7632	7632	+
chrY	14838482	15032136	chrY_13347876_13541530_193655_3.9_-5_7629	7629	+
chr12	8072686	8250128	chr12_7963953_8141395_177443_4.3_-26.9_7623	7623	+
chr12	93166807	93323091	chr12_91690938_91847222_156285_4.9_61.9_7613	7613	+
chr9	132816002	132998477	chr9_131855823_132038298_182476_4.2_73.5_7597	7597	+
chr10	98191872	98336686	chr10_98181862_98326676_144815_5.2_81_7585	7585	+
chr11	133963488	134118471	chr11_133468698_133623681_154984_4.9_65.2_7585	7585	+
chr20	35061321	35281898	chr20_34494735_34715312_220578_3.4_28.7_7582	7582	+
chr5	109026031	109205300	chr5_109053930_109233199_179270_4.2_-12.3_7581	7581	+
chr10	99185918	99477689	chr10_99175908_99467679_291772_2.6_-6.1_7574	7574	+
chr11	34073868	34211392	chr11_34030444_34167968_137525_5.5_74.8_7570	7570	+
chr11	129902751	130166678	chr11_129407961_129671888_263928_2.9_81_7565	7565	+
chr11	68150128	68524839	chr11_67906704_68281415_374712_2_-46.1_7537	7537	+
chr11	85668660	85779992	chr11_85346308_85457640_111333_6.8_76.4_7536	7536	+
chr15	70877664	71144107	chr15_68664718_68931161_266444_2.8_-91.7_7522	7522	+
chr5	119805765	119998764	chr5_119833664_120026663_193000_3.9_-54.9_7517	7517	+
chr16	68155808	68336484	chr16_66713309_66893985_180677_4.2_51.2_7515	7515	+
chr21	37388416	37788939	chr21_36310286_36710809_400524_1.9_-7.3_7509	7509	+
chr16	15459395	15509292	chr16_15366896_15416793_49898_15_-92.3_7508	7508	+
chr10	28725179	28909570	chr10_28765185_28949576_184392_4.1_44.3_7503	7503	+
chr15	99287074	99645426	chr15_97104597_97462949_358353_2.1_-75.2_7489	7489	+
chr3	194123619	194182963	chr3_195604908_195664252_59345_12.6_87.3_7487	7487	+
chr15	64701788	64981044	chr15_62488841_62768097_279257_2.7_-54.4_7476	7476	+
chr12	67663539	67711801	chr12_65949806_65998068_48263_15.5_93.8_7469	7469	+
chr1	172524886	173457952	chr1_170791509_171724575_933067_0.8_-48.3_7456	7456	+
chr19	3224440	3595974	chr19_3175440_3546974_371535_2_-82.8_7449	7449	+
chr2	201175377	201437810	chr2_200883622_201146055_262434_2.8_32.4_7446	7446	+
chr5	178309875	178690433	chr5_178242481_178623039_380559_2_-65.5_7438	7438	+
chr3	119017553	119250201	chr3_120500243_120732891_232649_3.2_19.1_7437	7437	+
chr19	47213961	47653739	chr19_51905801_52345579_439779_1.7_-98.3_7436	7436	+
chr3	62109165	62282818	chr3_62084205_62257858_173654_4.3_57.6_7434	7434	+
chr7	74601065	74714753	chr7_74239001_74352689_113689_6.5_67.2_7434	7434	+
chr9	74204438	74365343	chr9_73394258_73555163_160906_4.6_76_7433	7433	+
chr15	28305077	28566678	chr15_25978672_26240273_261602_2.8_-5.6_7432	7432	+
chr6	3914321	4130836	chr6_3859320_4075835_216516_3.4_66.5_7430	7430	+
chr19	3870798	4117648	chr19_3821798_4068648_246851_3_38.7_7427	7427	+
chr1	8763040	9023361	chr1_8685627_8945948_260322_2.9_-33.9_7423	7423	+
chr1	10976028	11167573	chr1_10898615_11090160_191546_3.9_55.3_7421	7421	+
chr1	33065835	33358720	chr1_32838422_33131307_292886_2.5_-44.7_7420	7420	+
chr14	60574453	60867280	chr14_59644206_59937033_292828_2.5_-9.5_7413	7413	+
chr11	6411995	6703640	chr11_6368571_6660216_291646_2.5_64.8_7412	7412	+
chr11	19719500	19854232	chr11_19676076_19810808_134733_5.5_24.4_7404	7404	+
chr15	82972088	83208984	chr15_80769143_81006039_236897_3.1_-58.3_7397	7397	+
chr3	51423505	51744941	chr3_51398545_51719981_321437_2.3_31_7397	7397	+
chr12	32260081	32552728	chr12_32151348_32443995_292648_2.5_-26.9_7388	7388	+
chr9	108126794	108472958	chr9_107166615_107512779_346165_2.1_-28.9_7380	7380	+
chr1	200718038	200975762	chr1_198984661_199242385_257725_2.9_-25.7_7359	7359	+
chr1	28679448	29138841	chr1_28552035_29011428_459394_1.6_-34.6_7353	7353	+
chr2	132860698	133039232	chr2_132577168_132755702_178535_4.1_16.3_7350	7350	+
chr15	44057958	44168451	chr15_41845250_41955743_110494_6.7_-94.5_7350	7350	+
chr11	61067025	61213636	chr11_60823601_60970212_146612_5_51.7_7346	7346	+
chr2	33482339	33950368	chr2_33335843_33803872_468030_1.6_-60.2_7340	7340	+
chr9	90939420	91100251	chr9_90129240_90290071_160832_4.6_70.7_7323	7323	+
chr1	225589417	225839671	chr1_223656040_223906294_250255_2.9_26.3_7322	7322	+
chr10	134505364	135028029	chr10_134355354_134878019_522666_1.4_-56.6_7316	7316	+
chr12	69764523	69995316	chr12_68050790_68281583_230794_3.2_32.7_7316	7316	+
chr1	110714576	110944189	chr1_110516099_110745712_229614_3.2_38.8_7297	7297	+
chr17	78263413	78442722	chr17_75878008_76057317_179310_4.1_31.5_7291	7291	+
chr14	56010324	56233613	chr14_55080077_55303366_223290_3.3_66.8_7289	7289	+
chr3	149566070	149769937	chr3_151048760_151252627_203868_3.6_43.6_7287	7287	+
chr1	6108113	6295111	chr1_6030700_6217698_186999_3.9_-5.7_7283	7283	+
chrX	114842582	115021260	chrX_114748838_114935288_186451_3.9_66.3_7279	7279	+
chr14	105119776	105419470	chr14_104190821_104490515_299695_2.4_-40_7265	7265	+
chr3	191050398	191115487	chr3_192533092_192598181_65090_11.2_95.7_7258	7258	+
chr8	124243868	124453988	chr8_124313049_124523169_210121_3.5_69.7_7257	7257	+
chr1	54154747	54693032	chr1_53927335_54465620_538286_1.3_-58.5_7255	7255	+
chr3	37902819	38296549	chr3_37877823_38271553_393731_1.8_-30.3_7254	7254	+
chr12	45627118	45825910	chr12_43913385_44112177_198793_3.6_52.8_7252	7252	+
chr22	39621093	40026138	chr22_37951039_38356084_405046_1.8_-47.7_7247	7247	+
chr2	47917812	48103084	chr2_47771316_47956588_185273_3.9_81.7_7246	7246	+
chr3	142681700	142896578	chr3_144164390_144379268_214879_3.4_67.4_7246	7246	+
chr7	29959763	30120418	chr7_29926288_30086943_160656_4.5_71.4_7236	7236	+
chr19	43174515	43440023	chr19_47866355_48131863_265509_2.7_-8.7_7235	7235	+
chr2	170661935	170940376	chr2_170370181_170648622_278442_2.6_-20.6_7231	7231	+
chr12	44053565	44309969	chr12_42339832_42596236_256405_2.8_-57.3_7212	7212	+
chr7	4802491	5270951	chr7_4769017_5237477_468461_1.5_-54.8_7212	7212	+
chr2	196523366	196602319	chr2_196231611_196310564_78954_9.1_82.4_7211	7211	+
chr2	160545667	160636724	chr2_160253913_160344970_91058_7.9_85.3_7210	7210	+
chr17	7713002	7858905	chr17_7653727_7799630_145904_4.9_54.2_7209	7209	+
chr13	37332621	37614933	chr13_36230621_36512933_282313_2.6_-46.4_7206	7206	+
chr17	15611161	15905417	chr17_15551886_15846142_294257_2.4_-68.2_7205	7205	+
chr8	41119839	41480356	chr8_41238996_41599513_360518_2_47.6_7202	7202	+
chr16	55513034	55618442	chr16_54070535_54175943_105409_6.8_85_7201	7201	+
chr11	66316567	66539339	chr11_66073143_66295915_222773_3.2_42.1_7200	7200	+
chr9	72832118	72969026	chr9_72021938_72158846_136909_5.3_67_7191	7191	+
chr12	122989914	123355003	chr12_121555867_121920956_365090_2_-70.4_7188	7188	+
chr7	6388223	6645326	chr7_6354748_6611851_257104_2.8_-16.3_7180	7180	+
chr9	128358007	128729185	chr9_127397828_127769006_371179_1.9_-58.2_7179	7179	+
chr1	90158265	90486531	chr1_89930853_90259119_328267_2.2_-29.4_7177	7177	+
chr16	57155524	57567749	chr16_55713025_56125250_412226_1.7_-29.9_7172	7172	+
chrX	122459811	122766914	chrX_122287492_122594595_307104_2.3_-57.7_7169	7169	+
chr10	17270735	17279659	chr10_17310741_17319665_8925_80.3_98.3_7168	7168	+
chr6	44081728	44415746	chr6_44189706_44523724_334019_2.1_-77.3_7163	7163	+
chr14	96848575	97044451	chr14_95918328_96114204_195877_3.7_42.5_7161	7161	+
chr9	94830177	95109152	chr9_93869998_94148973_278976_2.6_-52.7_7161	7161	+
chr16	46608639	46836841	chr16_45166140_45394342_228203_3.1_59.8_7150	7150	+
chr2	135710953	135927131	chr2_135427423_135643601_216179_3.3_11_7127	7127	+
chr3	169655656	169854519	chr3_171138350_171337213_198864_3.6_46.4_7124	7124	+
chr14	63753469	64202646	chr14_62823222_63272399_449178_1.6_54.7_7123	7123	+
chr1	51623232	51910758	chr1_51395820_51683346_287527_2.5_44_7097	7097	+
chr20	39660409	39833356	chr20_39093823_39266770_172948_4.1_84.1_7096	7096	+
chr8	962616	1530168	chr8_950023_1517575_567553_1.2_-65.5_7093	7093	+
chr22	21965032	22240096	chr22_20295032_20570096_275065_2.6_-64.4_7082	7082	+
chr2	171457417	171912122	chr2_171165663_171620368_454706_1.6_-43.1_7073	7073	+
chr15	38544302	38778288	chr15_36331594_36565580_233987_3_89.3_7067	7067	+
chrX	119513499	119760471	chrX_119397527_119644499_246973_2.9_37.6_7064	7064	+
chr8	134338239	134583841	chr8_134407421_134653023_245603_2.9_-19.4_7045	7045	+
chr4	39290231	39523187	chr4_38966626_39199582_232957_3_46.1_7040	7040	+
chr20	56877522	57121974	chr20_56310928_56555380_244453_2.9_32.5_7027	7027	+
chr14	77807410	78149872	chr14_76877163_77219625_342463_2_-99.2_7015	7015	+
chr7	22813153	23235621	chr7_22779678_23202146_422469_1.7_-96.7_7012	7012	+
chr8	117657028	117950587	chr8_117726209_118019768_293560_2.4_81.4_7010	7010	+
chr2	128005333	128263222	chr2_127721803_127979692_257890_2.7_29.8_7007	7007	+
chr18	19321233	19494611	chr18_17575231_17748609_173379_4_47.3_6990	6990	+
chrX	24043197	24233471	chrX_23953118_24143392_190275_3.7_44.2_6987	6987	+
chr2	47222883	47403728	chr2_47076387_47257232_180846_3.9_-40.9_6986	6986	+
chr9	37356936	37637326	chr9_37346936_37627326_280391_2.5_52.6_6982	6982	+
chr19	43519937	43764199	chr19_48211777_48456039_244263_2.9_-9.1_6980	6980	+
chr3	111602820	111710686	chr3_113085510_113193376_107867_6.5_69.5_6971	6971	+
chr21	28208782	28295084	chr21_27130653_27216955_86303_8.1_91.1_6969	6969	+
chr16	86467292	87501247	chr16_85024793_86058748_1033956_0.7_-88.1_6963	6963	+
chr1	154851568	155170409	chr1_153118192_153437033_318842_2.2_-48.9_6959	6959	+
chr7	91572029	91870520	chr7_91409965_91708456_298492_2.3_-32.4_6954	6954	+
chr3	127324984	127500765	chr3_128807674_128983455_175782_4_71_6947	6947	+
chr21	44985075	45285341	chr21_43809503_44109769_300267_2.3_-82.7_6940	6940	+
chr6	158924499	159243706	chr6_158844487_159163694_319208_2.2_-85.1_6935	6935	+
chr7	86782927	86970879	chr7_86620863_86808815_187953_3.7_80.4_6922	6922	+
chr12	48056270	48563526	chr12_46342537_46849793_507257_1.4_-65.7_6916	6916	+
chr15	66629375	66914808	chr15_64416429_64701862_285434_2.4_-60.7_6906	6906	+
chr10	73576152	73820921	chr10_73246158_73490927_244770_2.8_17.2_6901	6901	+
chr4	38857787	39123846	chr4_38534182_38800241_266060_2.6_28.1_6897	6897	+
chr3	122036527	122411373	chr3_123519217_123894063_374847_1.8_-82.8_6883	6883	+
chr1	76107077	76260443	chr1_75879665_76033031_153367_4.5_12.6_6870	6870	+
chr5	177305597	177778486	chr5_177238203_177711092_472890_1.5_-51.9_6870	6870	+
chr20	30720735	31024175	chr20_30184396_30487836_303441_2.3_-23.4_6864	6864	+
chr6	36822736	37059703	chr6_36930714_37167681_236968_2.9_5_6851	6851	+
chr3	39255590	39454028	chr3_39230594_39429032_198439_3.4_-60.9_6844	6844	+
chr8	42032731	42390206	chr8_42151888_42509363_357476_1.9_-96.6_6834	6834	+
chr2	118572231	118730296	chr2_118288701_118446766_158066_4.3_51.4_6830	6830	+
chr6	111136213	111368653	chr6_111242906_111475346_232441_2.9_64.1_6829	6829	+
chrX	46919969	47106767	chrX_46804913_46991711_186799_3.7_72.9_6822	6822	+
chr3	69025078	69155241	chr3_69107768_69237931_130164_5.2_78.5_6803	6803	+
chr1	173702835	173967490	chr1_171969458_172234113_264656_2.6_54.6_6801	6801	+
chr9	125003086	125157626	chr9_124042907_124197447_154541_4.4_38.1_6801	6801	+
chr7	98467527	98655208	chr7_98305463_98493144_187682_3.6_79.6_6794	6794	+
chr1	101338623	101447147	chr1_101111211_101219735_108525_6.3_84.2_6786	6786	+
chr15	40198274	40353797	chr15_37985566_38141089_155524_4.4_51.9_6781	6781	+
chr19	1270812	1585238	chr19_1221812_1536238_314427_2.2_-79.6_6779	6779	+
chr17	65069747	65346564	chr17_62500209_62777026_276818_2.4_53.1_6774	6774	+
chr18	33487690	33755225	chr18_31741688_32009223_267536_2.5_-21.8_6767	6767	+
chr5	86596733	86704153	chr5_86632489_86739909_107421_6.3_91_6767	6767	+
chr13	50121505	50502324	chr13_49019506_49400325_380820_1.8_-47.4_6764	6764	+
chr2	162091760	162438012	chr2_161800006_162146258_346253_2_-96.7_6760	6760	+
chr11	63906554	64084708	chr11_63663130_63841284_178155_3.8_61.9_6757	6757	+
chr1	26581632	26802554	chr1_26454219_26675141_220923_3.1_-29.3_6754	6754	+
chr19	49322691	49611378	chr19_54014503_54303190_288688_2.3_36.2_6751	6751	+
chr5	156769537	157031951	chr5_156702115_156964529_262415_2.6_61.2_6744	6744	+
chr14	100550997	100828285	chr14_99620750_99898038_277289_2.4_18.3_6738	6738	+
chr5	134549080	134840509	chr5_134576979_134868408_291430_2.3_38.9_6735	6735	+
chr9	123927223	124111606	chr9_122967044_123151427_184384_3.7_54.4_6733	6733	+
chr20	982572	1493054	chr20_930572_1441054_510483_1.3_-16.2_6732	6732	+
chr1	87170423	87369183	chr1_86943011_87141771_198761_3.4_56.8_6719	6719	+
chr14	103128525	103508355	chr14_102198278_102578108_379831_1.8_-44.5_6713	6713	+
chr15	86076881	86333095	chr15_83877885_84134099_256215_2.6_27.9_6709	6709	+
chr4	186066059	186298317	chr4_186303053_186535311_232259_2.9_-59.4_6708	6708	+
chr2	219989199	220371665	chr2_219697443_220079909_382467_1.8_-56_6702	6702	+
chr14	57508854	57879113	chr14_56578607_56948866_370260_1.8_-49.3_6701	6701	+
chr1	211380397	211661337	chr1_209447020_209727960_280941_2.4_-53.3_6700	6700	+
chr12	118464714	118829112	chr12_116949097_117313495_364399_1.8_-81.9_6694	6694	+
chr19	10025390	10514298	chr19_9886390_10375298_488909_1.4_-62.1_6692	6692	+
chr9	86432621	86694591	chr9_85622441_85884411_261971_2.6_29.9_6684	6684	+
chr8	56683244	57014892	chr8_56845798_57177446_331649_2_-4.1_6677	6677	+
chr6	160430042	160527209	chr6_160350032_160447199_97168_6.9_-42.4_6676	6676	+
chr1	11936118	12224805	chr1_11858705_12147392_288688_2.3_15.7_6655	6655	+
chr2	228211865	228425230	chr2_227920109_228133474_213366_3.1_-90.6_6651	6651	+
chr4	99264297	99525511	chr4_99483320_99744534_261215_2.5_8.2_6622	6622	+
chr1	26059884	26288735	chr1_25932471_26161322_228852_2.9_0.2_6614	6614	+
chr2	44050249	44394037	chr2_43903753_44247541_343789_1.9_-56.5_6609	6609	+
chr3	133894718	134269096	chr3_135377408_135751786_374379_1.8_-87.4_6607	6607	+
chr1	156488513	156845149	chr1_154755137_155111773_356637_1.8_-59.1_6595	6595	+
chr5	68364732	68648102	chr5_68400488_68683858_283371_2.3_-96.1_6581	6581	+
chr1	117910222	118183787	chr1_117711745_117985310_273566_2.4_46.9_6577	6577	+
chr1	3348023	3712669	chr1_3337883_3702529_364647_1.8_-82.7_6563	6563	+
chr14	86002724	86093987	chr14_85072477_85163740_91264_7.2_92.4_6545	6545	+
chr7	120628869	121039414	chr7_120416105_120826650_410546_1.6_68.2_6544	6544	+
chr12	32854385	33016339	chr12_32745652_32907606_161955_4_73.2_6538	6538	+
chr14	95478510	95659990	chr14_94548263_94729743_181481_3.6_57.8_6534	6534	+
chr12	76739079	76844861	chr12_75263210_75368992_105783_6.2_65.7_6533	6533	+
chr17	80107306	80333463	chr17_77700595_77926752_226158_2.9_-9.6_6518	6518	+
chr15	73793753	74367174	chr15_71580806_72154227_573422_1.1_-71.2_6510	6510	+
chr2	235861739	236049498	chr2_235526478_235714237_187760_3.5_43.6_6502	6502	+
chr9	98647249	99170071	chr9_97687070_98209892_522823_1.2_-66.5_6500	6500	+
chr1	235272657	235506303	chr1_233339280_233572926_233647_2.8_-26.4_6497	6497	+
chr7	32877884	33139167	chr7_32844409_33105692_261284_2.5_63.5_6481	6481	+
chr9	97698161	97886195	chr9_96737982_96926016_188035_3.4_71.8_6469	6469	+
chr8	57842292	57892809	chr8_58004846_58055363_50518_12.8_94.9_6465	6465	+
chr6	73786989	74083045	chr6_73843710_74139766_296057_2.2_-74.1_6461	6461	+
chr2	233498306	233792842	chr2_233206550_233501086_294537_2.2_-38.2_6458	6458	+
chr5	77684673	77940792	chr5_77720429_77976548_256120_2.5_-26.6_6440	6440	+
chr9	125524157	125792061	chr9_124563978_124831882_267905_2.4_-46.4_6429	6429	+
chr2	64778969	64893317	chr2_64632473_64746821_114349_5.6_72.9_6425	6425	+
chr1	178308795	178447745	chr1_176575418_176714368_138951_4.6_80.7_6421	6421	+
chr3	159439876	159614983	chr3_160922570_161097677_175108_3.7_71.5_6419	6419	+
chr12	88439287	88592618	chr12_86963418_87116749_153332_4.2_75.8_6415	6415	+
chr12	72004235	72288764	chr12_70290502_70575031_284530_2.3_-72.5_6415	6415	+
chr1	235969366	236324849	chr1_234035989_234391472_355484_1.8_-48.9_6414	6414	+
chr17	76794859	76993947	chr17_74306454_74505542_199089_3.2_13.4_6414	6414	+
chr17	46925321	47018523	chr17_44280320_44373522_93203_6.9_67.7_6402	6402	+
chr8	37547129	37764577	chr8_37666287_37883735_217449_2.9_65.2_6402	6402	+
chr6	26845372	27375894	chr6_26953351_27483873_530523_1.2_-78.7_6401	6401	+
chr2	111295000	111392066	chr2_111008558_111108535_99978_6.4_88.1_6385	6385	+
chr9	101894728	102068809	chr9_100934549_101108630_174082_3.7_83_6383	6383	+
chr1	116926489	117076756	chr1_116728012_116878279_150268_4.2_72_6368	6368	+
chr17	75146967	75496716	chr17_72658562_73008311_349750_1.8_-93.8_6366	6366	+
chr7	148715994	149032210	chr7_148346927_148663143_316217_2_-96.6_6358	6358	+
chr10	43230074	43326555	chr10_42550080_42646561_96482_6.6_84.9_6357	6357	+
chr2	85101840	85282399	chr2_84955351_85135910_180560_3.5_21.1_6357	6357	+
chr4	87835112	88129442	chr4_88054136_88348466_294331_2.2_-53.3_6356	6356	+
chr5	169013068	169064444	chr5_168945646_168997022_51377_12.4_94.7_6350	6350	+
chr17	20319035	20674788	chr17_20259627_20615380_355754_1.8_-95.7_6349	6349	+
chr11	69455908	69638918	chr11_69165089_69347855_182767_3.5_-48.3_6347	6347	+
chr5	138117494	138371314	chr5_138145393_138399213_253821_2.5_45.1_6347	6347	+
chr3	154801815	155027567	chr3_156284509_156510261_225753_2.8_82.1_6345	6345	+
chr8	1711423	1999804	chr8_1698830_1987211_288382_2.2_-65.8_6344	6344	+
chrX	118354676	118605334	chrX_118238704_118489362_250659_2.5_-45.1_6343	6343	+
chr1	7723412	8075769	chr1_7645999_7998356_352358_1.8_-57.2_6342	6342	+
chr7	151832644	152140226	chr7_151463577_151771159_307583_2.1_34.3_6340	6340	+
chr7	158309405	158710087	chr7_158002166_158402848_400683_1.6_-11.3_6336	6336	+
chr20	17458427	17662330	chr20_17406427_17610330_203904_3.1_78.7_6333	6333	+
chr7	66703730	66767841	chr7_66341165_66405276_64112_9.9_95.1_6329	6329	+
chr3	196074978	196313541	chr3_197559375_197797938_238564_2.7_4.6_6328	6328	+
chr6	170622218	170871362	chr6_170464143_170713287_249145_2.5_-82.1_6325	6325	+
chr18	67871307	68098302	chr18_66022287_66249282_226996_2.8_-32_6311	6311	+
chr12	2891087	3181337	chr12_2761348_3051598_290251_2.2_13.9_6299	6299	+
chr11	3992108	4232130	chr11_3948684_4188706_240023_2.6_-3.8_6289	6289	+
chr5	43446171	43705669	chr5_43481928_43741426_259499_2.4_-3.5_6288	6288	+
chr11	12499387	12556307	chr11_12455963_12512883_56921_11_76.2_6287	6287	+
chr20	49456789	49649155	chr20_48890196_49082562_192367_3.3_30.4_6283	6283	+
chr17	43138626	43228946	chr17_40494152_40584729_90578_6.9_84_6279	6279	+
chr16	4322680	4731880	chr16_4262681_4671881_409201_1.5_-9.9_6274	6274	+
chr18	2666757	2891090	chr18_2656757_2881090_224334_2.8_-20.6_6270	6270	+
chr4	569717	913546	chr4_559717_903546_343830_1.8_-61.9_6268	6268	+
chr1	186275924	186389539	chr1_184542547_184656162_113616_5.5_86.7_6262	6262	+
chr19	39860259	39976412	chr19_44552099_44668252_116154_5.4_73.9_6251	6251	+
chr10	47656149	47769908	chr10_47126155_47239914_113760_5.5_77.7_6243	6243	+
chr5	99333156	99403689	chr5_99361055_99431588_70534_8.9_81.2_6243	6243	+
chr4	2733959	2954219	chr4_2703757_2924017_220261_2.8_-38.6_6230	6230	+
chr12	97294198	97346777	chr12_95818329_95870908_52580_11.8_95.4_6220	6220	+
chr2	190530647	190795064	chr2_190238892_190503309_264418_2.3_35.7_6206	6206	+
chr8	131060238	131291032	chr8_131129420_131360214_230795_2.7_-47.3_6206	6206	+
chr4	164848543	165967475	chr4_165067993_166186925_1118933_0.6_-63.2_6199	6199	+
chr3	41173205	41281914	chr3_41148209_41256918_108710_5.7_84.8_6198	6198	+
chr11	70125023	70342700	chr11_69802671_70020348_217678_2.8_29.7_6192	6192	+
chr16	1588099	1878516	chr16_1528100_1818517_290418_2.1_0_6192	6192	+
chr9	136102668	136352877	chr9_135092489_135342698_250210_2.5_68.8_6191	6191	+
chr18	12911642	13124838	chr18_12901642_13114838_213197_2.9_34.6_6183	6183	+
chr1	62808631	63062706	chr1_62581219_62835294_254076_2.4_-64.1_6180	6180	+
chr14	69846892	70039196	chr14_68916645_69108949_192305_3.2_51_6180	6180	+
chr5	169288510	169469728	chr5_169221088_169402306_181219_3.4_41_6178	6178	+
chr14	20784341	20996668	chr14_19854181_20066508_212328_2.9_41.2_6168	6168	+
chr1	25553837	25761550	chr1_25426424_25634137_207714_3_-11.6_6162	6162	+
chr11	125445139	125525441	chr11_124950349_125030651_80303_7.7_89.8_6153	6153	+
chr21	27097537	27484552	chr21_26019408_26406423_387016_1.6_-15.2_6149	6149	+
chr4	17578886	17955502	chr4_17187984_17564600_376617_1.6_-45.1_6144	6144	+
chr6	7880455	8080406	chr6_7825454_8025405_199952_3.1_-75.5_6140	6140	+
chr2	71576091	71662105	chr2_71429599_71515613_86015_7.1_73.1_6138	6138	+
chr3	127774382	127938264	chr3_129257072_129420954_163883_3.7_-64.1_6135	6135	+
chr21	16333767	16437452	chr21_15255638_15359323_103686_5.9_95_6131	6131	+
chr21	35987284	36289137	chr21_34909154_35211007_301854_2_12.9_6125	6125	+
chr15	96869627	96991830	chr15_94670631_94792834_122204_5_96_6123	6123	+
chr9	139252367	139501043	chr9_138372188_138620864_248677_2.5_22_6118	6118	+
chr15	29992628	30114344	chr15_27779920_27901636_121717_5_79.6_6103	6103	+
chr3	57516055	57627478	chr3_57491095_57602518_111424_5.5_74_6099	6099	+
chr2	232197746	232451026	chr2_231905990_232159270_253281_2.4_25_6095	6095	+
chr2	202028485	202345028	chr2_201736730_202053273_316544_1.9_-69.8_6094	6094	+
chr3	43526375	43873351	chr3_43501379_43848355_346977_1.8_-58.2_6094	6094	+
chr18	55217355	55399105	chr18_53368353_53550103_181751_3.4_50.8_6092	6092	+
chr5	39371760	39524813	chr5_39407517_39560570_153054_4_84.5_6092	6092	+
chr3	33863333	33910848	chr3_33838337_33885852_47516_12.8_90.5_6078	6078	+
chr11	35640125	35882957	chr11_35596701_35839533_242833_2.5_12.9_6073	6073	+
chr12	121634863	121868309	chr12_120119246_120352692_233447_2.6_-51.3_6070	6070	+
chr3	29206795	29551659	chr3_29181799_29526663_344865_1.8_13.6_6066	6066	+
chr4	103672608	103818868	chr4_103891651_104038317_146667_4.1_64_6066	6066	+
chr5	15450774	15804282	chr5_15503774_15857282_353509_1.7_7.5_6064	6064	+
chr2	71212470	71376512	chr2_71065978_71230020_164043_3.7_58.8_6043	6043	+
chr15	57524355	57617955	chr15_55311647_55405247_93601_6.4_86.9_6035	6035	+
chr11	108098163	108361969	chr11_107603373_107867179_263807_2.3_-46.7_6025	6025	+
chr12	12171557	12402707	chr12_12062824_12293974_231151_2.6_43.3_6023	6023	+
chrX	108786407	108962894	chrX_108673063_108849550_176488_3.4_62.4_6018	6018	+
chr15	85525026	85791606	chr15_83326030_83592610_266581_2.3_31_6016	6016	+
chr1	226026435	226505892	chr1_224093058_224572515_479458_1.3_-66.7_6015	6015	+
chr2	10476090	10717853	chr2_10393541_10635304_241764_2.5_-18.7_6013	6013	+
chr5	25188507	25913159	chr5_25224264_25948916_724653_0.8_-34.2_6013	6013	+
chr2	224740918	224904045	chr2_224449162_224612289_163128_3.7_85.8_6005	6005	+
chr5	5457435	5611000	chr5_5510435_5664000_153566_3.9_68_5991	5991	+
chr4	7709244	7898555	chr4_7760144_7949455_189312_3.2_42.9_5987	5987	+
chr15	78747618	78953665	chr15_76534673_76740720_206048_2.9_-47.2_5964	5964	+
chr1	46953995	47184246	chr1_46726582_46956833_230252_2.6_-82.2_5954	5954	+
chr2	42472543	42697424	chr2_42326047_42550928_224882_2.6_-57.5_5954	5954	+
chr8	67874322	68211682	chr8_68036876_68374236_337361_1.8_-70.7_5953	5953	+
chr18	72839535	73001816	chr18_70968523_71130804_162282_3.7_45.2_5947	5947	+
chr1	167692767	167944263	chr1_165959391_166210887_251497_2.4_-87_5946	5946	+
chr12	125324315	125587404	chr12_123890268_124153357_263090_2.3_-46.4_5941	5941	+
chr1	67395772	67469915	chr1_67168360_67242503_74144_8_91.7_5921	5921	+
chr12	60098536	60206501	chr12_58384803_58492768_107966_5.5_81.2_5920	5920	+
chr1	183445463	183604938	chr1_181712086_181871561_159476_3.7_77.9_5919	5919	+
chr13	31627824	31735932	chr13_30525824_30633932_108109_5.5_84.5_5916	5916	+
chr5	61643821	61828063	chr5_61679578_61863820_184243_3.2_24.6_5915	5915	+
chr17	43580509	43686327	chr17_40936292_41042110_105819_5.6_73.8_5908	5908	+
chr20	48561822	48809043	chr20_47995229_48242450_247222_2.4_-49.6_5907	5907	+
chr6	71874827	72130459	chr6_71931548_72187180_255633_2.3_45.5_5894	5894	+
chr19	21909546	22272458	chr19_21701386_22064298_362913_1.6_-50.4_5893	5893	+
chr2	120974243	121107772	chr2_120690713_120824242_133530_4.4_62.5_5890	5890	+
chr19	18077746	18344041	chr19_17938746_18205041_266296_2.2_-39.7_5887	5887	+
chr5	6583247	6757062	chr5_6636247_6810062_173816_3.4_18.1_5883	5883	+
chr17	2202519	2322670	chr17_2149269_2269420_120152_4.9_76.5_5881	5881	+
chr17	22018563	22030338	chr17_21942690_21954465_11776_49.9_98.6_5880	5880	+
chr19	4694589	5020137	chr19_4645589_4971137_325549_1.8_-68.5_5879	5879	+
chr2	182756729	182826187	chr2_182464974_182534432_69459_8.5_88.7_5877	5877	+
chr6	108925852	109123290	chr6_109032545_109229983_197439_3_33.6_5858	5858	+
chr1	67743867	67896110	chr1_67516455_67668698_152244_3.8_87.3_5857	5857	+
chr12	75874463	75995398	chr12_74160730_74281665_120936_4.8_61.3_5855	5855	+
chr11	64466314	64700769	chr11_64222890_64457345_234456_2.5_-2.6_5848	5848	+
chr10	43633809	43883424	chr10_42953815_43203430_249616_2.3_-70.5_5834	5834	+
chr13	20132150	20425973	chr13_19030150_19323973_293824_2_20_5826	5826	+
chr2	68269932	68544540	chr2_68123436_68398044_274609_2.1_55.8_5813	5813	+
chr12	107208655	107367842	chr12_105732785_105891972_159188_3.7_82.7_5812	5812	+
chr2	37869167	38045354	chr2_37722671_37898858_176188_3.3_51.5_5801	5801	+
chrX	77130898	77392395	chrX_77017554_77279051_261498_2.2_-95.2_5798	5798	+
chr17	18005203	18321713	chr17_17945928_18262438_316511_1.8_-76.8_5783	5783	+
chrX	120002553	120338934	chrX_119886581_120166615_280035_2.1_59.1_5783	5783	+
chr18	13666397	13761549	chr18_13656397_13751549_95153_6.1_71.5_5781	5781	+
chrX	54470538	54842296	chrX_54487263_54859021_371759_1.6_-29.7_5781	5781	+
chr14	52456233	52604661	chr14_51525983_51674411_148429_3.9_70.5_5774	5774	+
chr1	212179830	212320434	chr1_210246453_210387057_140605_4.1_68_5765	5765	+
chr3	149075164	149260399	chr3_150557854_150743089_185236_3.1_57.6_5749	5749	+
chr16	81009732	81116604	chr16_79567233_79674105_106873_5.4_89.8_5748	5748	+
chr1	47689979	47904408	chr1_47462566_47676995_214430_2.7_38.5_5747	5747	+
chr7	36429240	36604121	chr7_36395765_36570646_174882_3.3_86.6_5746	5746	+
chr1	230973052	231413457	chr1_229039675_229480080_440406_1.3_-60.6_5741	5741	+
chr2	31443697	31585452	chr2_31297201_31438956_141756_4_61.7_5741	5741	+
chr7	77174743	77408586	chr7_77012679_77246522_233844_2.5_37.2_5738	5738	+
chr3	72891406	73116329	chr3_72974096_73199019_224924_2.6_12.5_5737	5737	+
chr1	165616648	166026043	chr1_163883272_164292667_409396_1.4_-52_5736	5736	+
chr3	45621214	45907147	chr3_45596218_45882151_285934_2_-25.4_5736	5736	+
chr17	49064402	49365868	chr17_46419401_46720867_301467_1.9_-82.1_5730	5730	+
chr2	8735719	9013503	chr2_8653170_8930954_277785_2.1_-43.1_5729	5729	+
chr15	52797326	52971564	chr15_50584618_50758856_174239_3.3_73.6_5726	5726	+
chr4	55049932	55236415	chr4_54744689_54931172_186484_3.1_61.2_5726	5726	+
chr10	27400434	27541714	chr10_27440440_27581720_141281_4_84.2_5719	5719	+
chrY	301050	647869	chrY_271050_617869_346820_1.6_-25.4_5714	5714	+
chr2	85805029	86015196	chr2_85658540_85868707_210168_2.7_-78.3_5711	5711	+
chr12	14576753	14680557	chr12_14468020_14571824_103805_5.5_78.3_5708	5708	+
chr7	102781643	103009599	chr7_102568879_102796835_227957_2.5_-42.4_5708	5708	+
chr14	24606794	24803969	chr14_23676634_23873809_197176_2.9_31.4_5705	5705	+
chr1	110459777	110604909	chr1_110261300_110406432_145133_3.9_57.6_5691	5691	+
chr12	77054150	77444572	chr12_75578281_75968703_390423_1.5_-58_5690	5690	+
chr12	49941435	50257325	chr12_48227702_48543592_315891_1.8_-50.1_5688	5688	+
chr17	34805428	35045222	chr17_31879541_32119335_239795_2.4_-31.5_5688	5688	+
chr1	100487918	100797654	chr1_100260506_100570242_309737_1.8_-52.8_5685	5685	+
chr22	29622446	29750818	chr22_27952446_28080818_128373_4.4_89.7_5685	5685	+
chr3	43919338	44161257	chr3_43894342_44136261_241920_2.3_-40.1_5681	5681	+
chr17	19160167	19505148	chr17_19100760_19445740_344981_1.6_-35.4_5679	5679	+
chr19	6366139	6777430	chr19_6317139_6728430_411292_1.4_-17.9_5678	5678	+
chr15	91292618	91524939	chr15_89093622_89325943_232322_2.4_34.6_5674	5674	+
chr10	126515126	126681480	chr10_126505116_126671470_166355_3.4_-6.8_5673	5673	+
chr16	87766338	87979020	chr16_86323839_86536521_212683_2.7_29.8_5660	5660	+
chr20	30132717	30389409	chr20_29596378_29853070_256693_2.2_23.3_5660	5660	+
chr8	64048841	64180134	chr8_64211395_64342688_131294_4.3_78.9_5658	5658	+
chr7	5939930	6203431	chr7_5906456_6169956_263501_2.1_42.7_5656	5656	+
chr1	204864246	205057408	chr1_203130869_203324031_193163_2.9_52.5_5655	5655	+
chr5	67455018	67597166	chr5_67490774_67632922_142149_4_71.2_5651	5651	+
chr9	115897200	116171004	chr9_114937021_115210825_273805_2.1_34.6_5648	5648	+
chr18	52891334	53004249	chr18_51042332_51155247_112916_5_30.1_5645	5645	+
chr3	107435476	107529676	chr3_108918166_109012366_94201_6_86.1_5643	5643	+
chr6	136579704	136599960	chr6_136621397_136641653_20257_27.9_98_5643	5643	+
chr10	79550964	79800533	chr10_79220970_79470539_249570_2.3_-91.6_5634	5634	+
chr3	137960560	138124348	chr3_139443250_139607038_163789_3.4_13.8_5629	5629	+
chr9	33624066	33817971	chr9_33614066_33807971_193906_2.9_35.6_5629	5629	+
chr1	28115946	28294576	chr1_27988533_28167163_178631_3.1_52.1_5618	5618	+
chr6	127603171	127757230	chr6_127644864_127798923_154060_3.6_89.5_5616	5616	+
chr10	3111185	3306553	chr10_3101185_3296553_195369_2.9_54.8_5613	5613	+
chr15	72338092	72672117	chr15_70125146_70459171_334026_1.7_-52.5_5596	5596	+
chr3	148703320	148903486	chr3_150186010_150386176_200167_2.8_50_5594	5594	+
chr9	72217620	72347256	chr9_71407440_71537076_129637_4.3_77.6_5588	5588	+
chr12	12788655	13128318	chr12_12679922_13019585_339664_1.6_-78.9_5582	5582	+
chr6	35837265	36200003	chr6_35945243_36307981_362739_1.5_-71.4_5581	5581	+
chr6	108190441	108365831	chr6_108297134_108472524_175391_3.2_60_5576	5576	+
chr4	26326615	26436148	chr4_25935713_26045246_109534_5.1_78.5_5566	5566	+
chr1	68151009	68173439	chr1_67923597_67946027_22431_24.8_95.7_5562	5562	+
chr2	38789981	39088798	chr2_38643485_38942302_298818_1.9_-31.6_5549	5549	+
chr14	32559811	32625995	chr14_31629562_31695746_66185_8.4_94.3_5544	5544	+
chrX	51487357	51805706	chrX_51504097_51822446_318350_1.7_38.1_5543	5543	+
chrX	46146963	46585143	chrX_46031907_46470087_438181_1.3_-20.7_5539	5539	+
chr17	15930707	16106578	chr17_15871432_16047303_175872_3.1_-55.5_5529	5529	+
chrX	52927489	53254465	chrX_52944214_53271190_326977_1.7_-41.4_5529	5529	+
chr19	54534703	55012287	chr19_59226515_59704099_477585_1.2_-55.8_5524	5524	+
chr12	106409818	106810097	chr12_104933948_105334227_400280_1.4_-89.5_5523	5523	+
chr14	58607854	58975484	chr14_57677607_58045237_367631_1.5_-90.3_5522	5522	+
chr4	99800961	100003344	chr4_100019984_100222367_202384_2.7_36.4_5521	5521	+
chr3	182554783	182736109	chr3_184037477_184218803_181327_3_51.9_5509	5509	+
chr3	185392995	185766163	chr3_186875689_187248857_373169_1.5_-71.8_5502	5502	+
chr11	66888604	67168438	chr11_66645180_66925014_279835_2_3_5500	5500	+
chr12	8866457	9223331	chr12_8757724_9114598_356875_1.5_-85.2_5499	5499	+
chr4	110383978	110634999	chr4_110603427_110854448_251022_2.2_17.7_5495	5495	+
chr8	30244629	30539616	chr8_30364171_30659158_294988_1.9_-68.2_5495	5495	+
chrX	123019549	123339446	chrX_122847230_123167127_319898_1.7_-35_5488	5488	+
chr1	115828594	115879855	chr1_115630117_115681378_51262_10.7_92.7_5486	5486	+
chr2	10775508	11093278	chr2_10692959_11010729_317771_1.7_-19.8_5485	5485	+
chr15	83658613	83876430	chr15_81449617_81667434_217818_2.5_-35.3_5483	5483	+
chr22	19956274	20127426	chr22_18336274_18507426_171153_3.2_60.8_5481	5481	+
chr16	66754939	66968306	chr16_65312440_65525807_213368_2.6_14.9_5470	5470	+
chr9	114124240	114362216	chr9_113164061_113402037_237977_2.3_-33.5_5470	5470	+
chr3	99509448	99593066	chr3_100992138_101075756_83619_6.5_80.6_5466	5466	+
chr12	102018716	102339399	chr12_100542847_100863530_320684_1.7_13.3_5434	5434	+
chr6	90381934	90578834	chr6_90438655_90635555_196901_2.8_-79.2_5430	5430	+
chr10	97227995	97423970	chr10_97217985_97413960_195976_2.8_76.7_5422	5422	+
chr20	1829346	1920554	chr20_1777346_1868554_91209_5.9_82.5_5419	5419	+
chr14	105525252	105995526	chr14_104596297_105066571_470275_1.2_-69_5414	5414	+
chr1	94802205	95006844	chr1_94574793_94779432_204640_2.6_-13.4_5410	5410	+
chr9	6255930	6528670	chr9_6245930_6518670_272741_2_-6.5_5410	5410	+
chr2	181737474	181928145	chr2_181445719_181636390_190672_2.8_64.3_5408	5408	+
chr4	79747076	79837378	chr4_79966100_80056402_90303_6_90_5408	5408	+
chr8	59332756	59512048	chr8_59495310_59674602_179293_3_80.5_5403	5403	+
chr4	48343214	48549789	chr4_48037971_48244546_206576_2.6_-51.3_5400	5400	+
chr11	95953794	96125753	chr11_95593442_95765401_171960_3.1_51.8_5399	5399	+
chr6	114045764	114274590	chr6_114152457_114381283_228827_2.4_35_5399	5399	+
chr8	11647441	11711041	chr8_11684850_11748450_63601_8.5_88.6_5390	5390	+
chr9	111631115	111835833	chr9_110670936_110875654_204719_2.6_43.6_5388	5388	+
chr6	144606597	144904836	chr6_144648290_144946529_298240_1.8_-5.7_5386	5386	+
chr1	204315900	204523625	chr1_202582523_202790248_207726_2.6_-7.7_5385	5385	+
chr2	239140372	239360518	chr2_238805111_239025257_220147_2.4_13.6_5385	5385	+
chr6	80662584	80779595	chr6_80719303_80836314_117012_4.6_91.6_5375	5375	+
chr12	3948919	4208841	chr12_3819180_4079102_259923_2.1_61.8_5374	5374	+
chr18	61471499	61695397	chr18_59622479_59846377_223899_2.4_66.4_5361	5361	+
chr2	28521116	28789895	chr2_28374620_28643399_268780_2_59.3_5360	5360	+
chr9	109932726	110252115	chr9_108972547_109291936_319390_1.7_-36.3_5355	5355	+
chr6	87779904	88009251	chr6_87836623_88065970_229348_2.3_51_5347	5347	+
chr19	38573372	38879434	chr19_43265212_43571274_306063_1.7_22.7_5341	5341	+
chr18	21042811	21252805	chr18_19296809_19506803_209995_2.5_-44.7_5340	5340	+
chr5	43015084	43352932	chr5_43050841_43388689_337849_1.6_-11.2_5322	5322	+
chr8	132916328	133025441	chr8_132985510_133094623_109114_4.9_94.2_5309	5309	+
chr3	100287581	100559736	chr3_101770271_102042426_272156_1.9_-80.5_5306	5306	+
chr9	138608964	138910997	chr9_137748785_138050818_302034_1.8_-41.4_5306	5306	+
chr2	159405108	159537883	chr2_159113354_159246129_132776_4_56.8_5294	5294	+
chr18	18530058	18699714	chr18_16784056_16953712_169657_3.1_60.4_5293	5293	+
chr8	90774990	91049271	chr8_90844127_91118447_274321_1.9_78.3_5292	5292	+
chr12	131192173	131474347	chr12_129758126_130040300_282175_1.9_-46.2_5289	5289	+
chr1	236966765	237167658	chr1_235033388_235234281_200894_2.6_-43.4_5288	5288	+
chr20	60513048	61053215	chr20_59946443_60486610_540168_1_-63.9_5287	5287	+
chr10	44099269	44358773	chr10_43419275_43678779_259505_2_40.5_5286	5286	+
chr7	90747281	90988079	chr7_90585217_90826015_240799_2.2_71.6_5286	5286	+
chr20	43530081	43708547	chr20_42963495_43141961_178467_3_61.9_5277	5277	+
chr3	47029872	47371628	chr3_47004876_47346632_341757_1.5_-87.2_5277	5277	+
chr1	36173607	36419879	chr1_35946194_36192466_246273_2.1_-16.2_5275	5275	+
chr5	75841120	76031015	chr5_75876876_76066771_189896_2.8_52.3_5272	5272	+
chr11	67267835	67693851	chr11_67024411_67450427_426017_1.2_-48.6_5271	5271	+
chr14	93684853	93799442	chr14_92754606_92869195_114590_4.6_78.8_5267	5267	+
chr10	5346435	5500462	chr10_5336435_5490462_154028_3.4_89.3_5261	5261	+
chr4	24472873	24585949	chr4_24081971_24195047_113077_4.7_86.1_5260	5260	+
chr16	67070423	67243776	chr16_65627924_65801277_173354_3_31.4_5254	5254	+
chr12	29493138	29547167	chr12_29384405_29438434_54030_9.7_81.6_5253	5253	+
chrX	351050	612363	chrX_271050_532363_261314_2_-12.2_5249	5249	+
chr22	21192908	21387027	chr22_19522908_19717027_194120_2.7_33.4_5247	5247	+
chr4	52709301	52899877	chr4_52404058_52594634_190577_2.8_88.1_5247	5247	+
chr1	180772497	181059891	chr1_179039120_179326514_287395_1.8_2.8_5234	5234	+
chr15	74653874	74723243	chr15_72440927_72510296_69370_7.5_88.5_5217	5217	+
chr11	86462050	86737155	chr11_86139698_86414803_275106_1.9_-29.4_5216	5216	+
chr18	11570098	11929003	chr18_11560098_11919003_358906_1.5_2_5211	5211	+
chr4	114676852	114900374	chr4_114896301_115119823_223523_2.3_-23.5_5210	5210	+
chr2	55199296	55440863	chr2_55052800_55294367_241568_2.2_-66.7_5203	5203	+
chr19	35513783	36066747	chr19_40205623_40758587_552965_0.9_-74.6_5202	5202	+
chr9	15361379	15589440	chr9_15351379_15579440_228062_2.3_-11.5_5201	5201	+
chr11	74546523	74791208	chr11_74224171_74468856_244686_2.1_-83.2_5197	5197	+
chr6	4740445	5086193	chr6_4685444_5031192_345749_1.5_-79.1_5195	5195	+
chr17	42659375	42964053	chr17_40014901_40319579_304679_1.7_-76.9_5191	5191	+
chr12	22778068	22841787	chr12_22669335_22733054_63720_8.1_87.1_5190	5190	+
chr9	86190419	86364997	chr9_85380239_85554817_174579_3_40.9_5190	5190	+
chr7	41725275	41740128	chr7_41691800_41706653_14854_34.8_97.7_5176	5176	+
chr20	43095076	43142741	chr20_42528490_42576155_47666_10.9_89.4_5173	5173	+
chr15	71997536	72191272	chr15_69784590_69978326_193737_2.7_49.5_5170	5170	+
chr1	9634843	9900495	chr1_9557430_9823082_265653_1.9_-56.4_5169	5169	+
chr4	128806809	129193718	chr4_129026259_129413168_386910_1.3_-56.6_5168	5168	+
chr9	123521658	123631329	chr9_122561479_122671150_109672_4.7_86.9_5165	5165	+
chr15	93428006	93570902	chr15_91229010_91371906_142897_3.6_65.3_5164	5164	+
chr3	63937950	64161018	chr3_63912990_64136058_223069_2.3_40.7_5164	5164	+
chr10	91295389	93042951	chr10_91285369_93032931_1747563_0.3_-86.2_5161	5161	+
chr19	22836130	23041231	chr19_22627970_22833071_205102_2.5_39.8_5161	5161	+
chr8	54708132	55060380	chr8_54870685_55222933_352249_1.5_-26.8_5160	5160	+
chr15	64422051	64658272	chr15_62209104_62445325_236222_2.2_-51.9_5154	5154	+
chr15	79528543	79852893	chr15_77315598_77639948_324351_1.6_-29.7_5152	5152	+
chr18	8568067	8983643	chr18_8558067_8973643_415577_1.2_-68.4_5150	5150	+
chr12	13153361	13371672	chr12_13044628_13262939_218312_2.4_-65.9_5145	5145	+
chr19	22363077	22655428	chr19_22154917_22447268_292352_1.8_-17_5145	5145	+
chr1	185014475	185280504	chr1_183281098_183547127_266030_1.9_45.1_5144	5144	+
chrX	67738548	68005750	chrX_67655273_67922475_267203_1.9_33.2_5142	5142	+
chr6	74320105	74536352	chr6_74376826_74593072_216247_2.4_15.7_5139	5139	+
chr5	56407256	56559367	chr5_56443013_56595124_152112_3.4_80.9_5127	5127	+
chr8	120569460	120844876	chr8_120638641_120914057_275417_1.9_60.4_5126	5126	+
chr1	14026678	14114271	chr1_13899265_13986858_87594_5.9_89.4_5125	5125	+
chr12	69633309	69678483	chr12_67919576_67964750_45175_11.3_84.4_5119	5119	+
chrX	56589930	56864584	chrX_56606655_56881309_274655_1.9_21.4_5119	5119	+
chr3	98514955	98600646	chr3_99997645_100083336_85692_6_84.3_5114	5114	+
chr8	12870955	12987454	chr8_12915326_13031825_116500_4.4_83.1_5111	5111	+
chr19	19567069	19823433	chr19_19428069_19684433_256365_2_10_5110	5110	+
chr9	71840797	72056084	chr9_71030617_71245904_215288_2.4_37.4_5105	5105	+
chr20	3341146	3630169	chr20_3289146_3578169_289024_1.8_8.8_5100	5100	+
chr22	29976976	30218537	chr22_28306976_28548537_241562_2.1_71.7_5100	5100	+
chr1	45097474	45536092	chr1_44870061_45308679_438619_1.2_-18.4_5095	5095	+
chr11	1480409	1991271	chr11_1436985_1947847_510863_1_-65.4_5089	5089	+
chr3	40499265	40638063	chr3_40474269_40613067_138799_3.7_48.1_5086	5086	+
chr1	42957458	43369365	chr1_42730045_43141952_411908_1.2_-80.9_5073	5073	+
chr20	35812514	36100873	chr20_35245928_35534287_288360_1.8_-56.4_5071	5071	+
chr7	80371874	80548371	chr7_80209810_80386307_176498_2.9_-5.9_5070	5070	+
chr8	74128300	74295551	chr8_74290854_74458105_167252_3_71.2_5064	5064	+
chr4	122589070	122778940	chr4_122808520_122998390_189871_2.7_64.8_5057	5057	+
chr22	36001128	36294138	chr22_34331074_34624084_293011_1.7_26.4_5056	5056	+
chr11	93275913	93527192	chr11_92915561_93166840_251280_2_-88.1_5053	5053	+
chr1	245318242	245543712	chr1_243384865_243610335_225471_2.2_16.1_5049	5049	+
chr3	12613547	12877831	chr3_12588547_12852831_264285_1.9_-97.2_5049	5049	+
chr6	129714154	129963220	chr6_129755847_130004913_249067_2_-21.5_5048	5048	+
chr2	219418249	219619085	chr2_219126493_219327329_200837_2.5_23.8_5042	5042	+
chr15	36901558	37110226	chr15_34688850_34897518_208669_2.4_-11.8_5038	5038	+
chr4	177241111	177314890	chr4_177478105_177551884_73780_6.8_92.3_5038	5038	+
chr15	74946629	75268910	chr15_72733682_73055963_322282_1.6_-78.1_5031	5031	+
chr5	76727497	77082494	chr5_76763253_77118250_354998_1.4_-16.5_5029	5029	+
chr8	122624617	122653707	chr8_122693798_122722888_29091_17.2_91.2_5018	5018	+
chr7	35903076	36018606	chr7_35869601_35985131_115531_4.3_84.8_5011	5011	+
chr11	59319626	59549232	chr11_59076202_59305808_229607_2.2_-72.9_5006	5006	+
chr17	80800206	81054723	chr17_78393495_78648144_254650_2_-59.9_5006	5006	+
chrX	76874277	77126524	chrX_76760933_77013180_252248_2_-95.7_5006	5006	+
chr17	3461105	3825554	chr17_3407855_3772303_364449_1.4_-62.1_5004	5004	+
chr5	145493383	145613176	chr5_145473576_145593369_119794_4.2_-37.6_5004	5004	+
chr21	30259831	30440156	chr21_29181702_29362027_180326_2.8_55.5_5003	5003	+
chr22	42979992	43267195	chr22_41309936_41597139_287204_1.7_38.5_5003	5003	+
chr16	66505	319962	chr16_6505_259963_253459_2_-94.1_4999	4999	+
chr2	62934016	63282866	chr2_62787520_63136370_348851_1.4_-10.5_4997	4997	+
chr19	12461099	12779510	chr19_12322099_12640510_318412_1.6_-62.5_4994	4994	+
chr4	74606215	74863393	chr4_74825079_75082257_257179_1.9_70_4993	4993	+
chr12	124421080	124679126	chr12_122987033_123245079_258047_1.9_7.2_4988	4988	+
chr4	113377653	113803237	chr4_113597102_114022686_425585_1.2_-30.2_4984	4984	+
chr15	71355376	71634084	chr15_69142430_69421138_278709_1.8_43.3_4983	4983	+
chr3	30686142	30735632	chr3_30661146_30710636_49491_10.1_88.9_4982	4982	+
chr2	227586883	227779136	chr2_227295127_227487380_192254_2.6_9_4980	4980	+
chr5	82272101	82361055	chr5_82307857_82396811_88955_5.6_88_4978	4978	+
chr9	33916942	34134369	chr9_33906942_34124369_217428_2.3_-8.1_4977	4977	+
chr6	163835207	164082867	chr6_163755197_164002857_247661_2_57.1_4973	4973	+
chr13	24695137	24906016	chr13_23593137_23804016_210880_2.4_33.1_4969	4969	+
chr6	34544105	34741485	chr6_34652083_34849463_197381_2.5_24_4968	4968	+
chr8	99917622	100403922	chr8_99986798_100473098_486301_1_-69.8_4967	4967	+
chr19	45375125	45648955	chr19_50066965_50340795_273831_1.8_16.7_4964	4964	+
chr16	83704395	83995551	chr16_82261896_82553052_291157_1.7_-34.5_4958	4958	+
chr19	60811	310219	chr19_11811_261219_249409_2_-89.1_4954	4954	+
chr2	135011894	135269736	chr2_134728364_134986206_257843_1.9_-37.7_4951	4951	+
chr17	16519482	16826178	chr17_16460207_16766903_306697_1.6_-14.3_4949	4949	+
chr14	88933412	89079357	chr14_88003165_88149110_145946_3.4_79.5_4947	4947	+
chr8	144511896	144733727	chr8_144583039_144804870_221832_2.2_-49.8_4943	4943	+
chr7	93512780	93623681	chr7_93350716_93461617_110902_4.5_79.7_4941	4941	+
chr12	112247245	112486334	chr12_110731628_110970717_239090_2.1_-56_4935	4935	+
chr10	133730180	133836057	chr10_133580170_133686047_105878_4.7_67.7_4933	4933	+
chr12	16408768	16656235	chr12_16300035_16547502_247468_2_63.1_4933	4933	+
chr6	43515349	43753863	chr6_43623327_43861841_238515_2.1_-92.9_4931	4931	+
chr21	46189594	46369632	chr21_45014022_45194060_180039_2.7_42.9_4924	4924	+
chr11	58891560	58975158	chr11_58648136_58731734_83599_5.9_93_4923	4923	+
chr4	68482599	68604891	chr4_68165194_68287486_122293_4_72.5_4922	4922	+
chr10	54073997	54173091	chr10_53744003_53843097_99095_5_80.7_4919	4919	+
chr19	16479346	16757924	chr19_16340346_16618924_278579_1.8_31.5_4918	4918	+
chr2	161078350	161310330	chr2_160786596_161018576_231981_2.1_-46.4_4915	4915	+
chr5	137087459	137399583	chr5_137115358_137427482_312125_1.6_-11.3_4909	4909	+
chr12	91497364	91576698	chr12_90021495_90100829_79335_6.2_81.1_4902	4902	+
chr15	72742927	73050637	chr15_70529981_70837690_307710_1.6_-41.5_4895	4895	+
chr12	68050742	68059445	chr12_66337009_66345712_8704_56.2_99.2_4889	4889	+
chr1	31342666	31604038	chr1_31115253_31376625_261373_1.9_-11.9_4876	4876	+
chr1	65298864	65450884	chr1_65071452_65223472_152021_3.2_83.8_4870	4870	+
chr10	22514938	22961424	chr10_22554944_23001430_446487_1.1_-71.2_4865	4865	+
chr11	126120419	126278481	chr11_125625629_125783691_158063_3.1_76.9_4864	4864	+
chr20	3761644	4040843	chr20_3709644_3988843_279200_1.7_24.6_4864	4864	+
chr5	156186615	156279144	chr5_156119193_156211722_92530_5.3_91.5_4861	4861	+
chr6	10575000	10787570	chr6_10682986_10895556_212571_2.3_56.6_4856	4856	+
chr20	31381815	31446076	chr20_30845476_30909737_64262_7.5_83.4_4851	4851	+
chr3	123517456	123680190	chr3_125000146_125162880_162735_3_44_4848	4848	+
chr5	162866205	162946231	chr5_162798783_162878809_80027_6.1_78.9_4846	4846	+
chr22	45442842	45606765	chr22_43821506_43985429_163924_3_66.4_4836	4836	+
chr2	238591260	238778814	chr2_238255999_238443553_187555_2.6_47.2_4835	4835	+
chr17	36353513	36668596	chr17_33607312_33922122_314811_1.5_-53.6_4830	4830	+
chr22	50453931	50944674	chr22_48796058_49291540_495483_1_-49.4_4830	4830	+
chr1	84551630	85112056	chr1_84324218_84884644_560427_0.9_-61.1_4828	4828	+
chr3	185135200	185363432	chr3_186617894_186846126_228233_2.1_-66.7_4818	4818	+
chr11	46693838	46867650	chr11_46650414_46824226_173813_2.8_73.6_4815	4815	+
chr15	56034907	56285671	chr15_53822199_54072963_250765_1.9_47.9_4814	4814	+
chr14	99864431	100070894	chr14_98934184_99140647_206464_2.3_48_4808	4808	+
chr4	10038428	10240168	chr4_9647526_9849266_201741_2.4_-5.6_4808	4808	+
chr16	50002117	50265267	chr16_48559618_48822768_263151_1.8_12.3_4806	4806	+
chr1	210194382	210440479	chr1_208261005_208507102_246098_2_56.4_4803	4803	+
chr8	128750402	129112241	chr8_128819584_129181423_361840_1.3_41.5_4802	4802	+
chr14	70170125	70352962	chr14_69239878_69422715_182838_2.6_45.7_4796	4796	+
chr7	45805199	46039624	chr7_45771724_46006149_234426_2_65.5_4795	4795	+
chr19	21131908	21333248	chr19_20923748_21125088_201341_2.4_-67_4794	4794	+
chr1	94103143	94385961	chr1_93875731_94158549_282819_1.7_-93.1_4792	4792	+
chr19	46887950	47114005	chr19_51579790_51805845_226056_2.1_-63.9_4788	4788	+
chr8	28572990	28917016	chr8_28628909_28972935_344027_1.4_37.4_4786	4786	+
chr13	20567123	20753448	chr13_19465123_19651448_186326_2.6_65.5_4785	4785	+
chr20	43921882	44054504	chr20_43355296_43487918_132623_3.6_74.5_4784	4784	+
chr17	57076432	57290735	chr17_54431214_54645517_214304_2.2_77.6_4783	4783	+
chr19	48830042	49173433	chr19_53521854_53865245_343392_1.4_0.2_4777	4777	+
chr8	87381039	87681924	chr8_87450155_87751040_300886_1.6_-59.1_4775	4775	+
chr10	129899506	130049719	chr10_129789496_129939709_150214_3.2_46.4_4773	4773	+
chr12	31713217	32137844	chr12_31604484_32029111_424628_1.1_-59_4772	4772	+
chr1	31677746	32096369	chr1_31450333_31868956_418624_1.1_-98.3_4771	4771	+
chr10	102505292	102800342	chr10_102495282_102790332_295051_1.6_-71_4769	4769	+
chr19	36606305	36729629	chr19_41298145_41421469_123325_3.9_53.7_4769	4769	+
chr10	76848790	76991154	chr10_76518796_76661160_142365_3.3_72.1_4766	4766	+
chr19	17212536	17384937	chr19_17073536_17245937_172402_2.8_58.3_4765	4765	+
chr11	82516350	82671344	chr11_82193998_82348992_154995_3.1_42.2_4764	4764	+
chr9	21813942	21974944	chr9_21803942_21964944_161003_3_-70.9_4759	4759	+
chr8	94713379	94969926	chr8_94782555_95039102_256548_1.9_-76.4_4758	4758	+
chr14	66028063	66480443	chr14_65097816_65550196_452381_1.1_-37.5_4755	4755	+
chr9	96928885	97222991	chr9_95968706_96262812_294107_1.6_-40.8_4754	4754	+
chr10	103443113	103603650	chr10_103433103_103593640_160538_3_64.7_4751	4751	+
chr2	176791939	177066175	chr2_176500185_176774421_274237_1.7_18.9_4745	4745	+
chr4	47493029	47709281	chr4_47187786_47404038_216253_2.2_85.1_4740	4740	+
chr5	136311106	136476396	chr5_136339005_136504295_165291_2.9_-43.7_4740	4740	+
chr22	30685097	31050608	chr22_29015097_29380608_365512_1.3_9.5_4739	4739	+
chr19	48204866	48439606	chr19_52896678_53131418_234741_2_-95.1_4737	4737	+
chr1	41268021	41608818	chr1_41040608_41381405_340798_1.4_-73.7_4731	4731	+
chr5	180215722	180414086	chr5_180148328_180346692_198365_2.4_-24.5_4731	4731	+
chr1	186641235	186648418	chr1_184907858_184915041_7184_65.8_99.2_4724	4724	+
chr3	180538420	180819737	chr3_182021114_182302431_281318_1.7_-51.7_4722	4722	+
chr18	23596177	23785997	chr18_21850175_22039995_189821_2.5_75.5_4718	4718	+
chr2	122363210	122533603	chr2_122079680_122250073_170394_2.8_19.8_4708	4708	+
chrX	135873278	136086625	chrX_135700944_135914291_213348_2.2_-44.3_4704	4704	+
chr6	121729595	121976168	chr6_121771294_122017867_246574_1.9_-76.6_4693	4693	+
chr11	2918743	3050764	chr11_2875319_3007340_132022_3.6_64.8_4689	4689	+
chr1	234387073	234745009	chr1_232453696_232811632_357937_1.3_8.7_4679	4679	+
chr6	129370949	129637082	chr6_129412642_129678775_266134_1.8_-22.5_4677	4677	+
chr2	153445631	153616899	chr2_153153877_153325145_171269_2.7_47.4_4666	4666	+
chr19	20727453	20990367	chr19_20519293_20782207_262915_1.8_-13.4_4660	4660	+
chr2	174773835	174989024	chr2_174482081_174697270_215190_2.2_1.5_4655	4655	+
chr1	91794171	92184970	chr1_91566759_91957558_390800_1.2_-16.8_4653	4653	+
chr8	97242653	97506338	chr8_97311829_97575514_263686_1.8_36.9_4648	4648	+
chr12	115026093	115206741	chr12_113510476_113691124_180649_2.6_74.5_4646	4646	+
chr5	122737357	123097432	chr5_122765256_123125331_360076_1.3_-87.4_4646	4646	+
chr3	176665264	176837566	chr3_178147958_178320260_172303_2.7_50.8_4639	4639	+
chr10	116592926	116736574	chr10_116582916_116726564_143649_3.2_64.9_4637	4637	+
chr4	5685523	5955512	chr4_5736424_6006413_269990_1.7_46.3_4636	4636	+
chr19	14513315	14734239	chr19_14374315_14595239_220925_2.1_60.9_4635	4635	+
chr2	30381430	30542183	chr2_30234934_30395687_160754_2.9_74.2_4630	4630	+
chr8	77616707	77896094	chr8_77779262_78058649_279388_1.7_46.3_4629	4629	+
chr7	2274303	2559590	chr7_2240829_2526116_285288_1.6_46.6_4621	4621	+
chr15	25154013	25336763	chr15_22705106_22887856_182751_2.5_70.5_4620	4620	+
chr11	111414596	111637188	chr11_110919806_111142398_222593_2.1_-45.8_4619	4619	+
chr5	157184632	157358564	chr5_157117210_157291142_173933_2.7_26.7_4619	4619	+
chr13	21893950	22058386	chr13_20791950_20956386_164437_2.8_45.8_4618	4618	+
chr11	95546091	95711345	chr11_95185739_95350993_165255_2.8_51.4_4615	4615	+
chrX	74803002	74966632	chrX_74719727_74883357_163631_2.8_61.7_4614	4614	+
chr15	69548110	69746179	chr15_67335164_67533233_198070_2.3_70.4_4610	4610	+
chr8	17794675	17872313	chr8_17838955_17916593_77639_5.9_86.2_4608	4608	+
chr13	107039074	107220156	chr13_105837075_106018157_181083_2.5_58.8_4606	4606	+
chr16	81390367	81745021	chr16_79947868_80302522_354655_1.3_-4.5_4604	4604	+
chr16	75601904	75743734	chr16_74159405_74301235_141831_3.2_65.8_4601	4601	+
chr10	94213426	94429357	chr10_94203406_94419337_215932_2.1_14.5_4599	4599	+
chr18	43795775	43930709	chr18_42049773_42184707_134935_3.4_-5_4598	4598	+
chr7	16639849	16824194	chr7_16606374_16790719_184346_2.5_83.6_4594	4594	+
chr1	91381088	91515296	chr1_91153676_91287884_134209_3.4_80.5_4580	4580	+
chr14	93117943	93305989	chr14_92187696_92375742_188047_2.4_-18.7_4579	4579	+
chr10	17619323	17821898	chr10_17659329_17861904_202576_2.3_-1.8_4571	4571	+
chr9	127021431	127266951	chr9_126061252_126306772_245521_1.9_54.4_4571	4571	+
chr20	34536839	34680920	chr20_34000253_34144334_144082_3.2_5.7_4567	4567	+
chr9	135137507	135224839	chr9_134127328_134214660_87333_5.2_82.5_4559	4559	+
chr1	71518773	71546723	chr1_71291361_71319311_27951_16.3_97.5_4556	4556	+
chr19	32843719	32976071	chr19_37535559_37667911_132353_3.4_48.4_4554	4554	+
chrX	110861024	110980139	chrX_110747680_110866795_119116_3.8_73.6_4554	4554	+
chr1	161128151	161523157	chr1_159394775_159789781_395007_1.2_-75.5_4545	4545	+
chr6	151149072	151421134	chr6_151190765_151462827_272063_1.7_-48.4_4542	4542	+
chr9	32333141	32543893	chr9_32323141_32533893_210753_2.2_60.8_4541	4541	+
chr5	40681688	40834825	chr5_40717445_40870582_153138_3_91.9_4533	4533	+
chr4	126196378	126413714	chr4_126415828_126633164_217337_2.1_63.2_4527	4527	+
chr22	16123008	16416284	chr22_14503008_14796284_293277_1.5_-66.4_4522	4522	+
chr10	14543402	15197360	chr10_14583408_15237366_653959_0.7_50.7_4519	4519	+
chr9	20532528	20995867	chr9_20522528_20985867_463340_1_11.8_4512	4512	+
chr18	3247704	3415733	chr18_3237704_3405733_168030_2.7_-30.6_4511	4511	+
chr6	82880428	83076911	chr6_82937147_83133630_196484_2.3_84.7_4511	4511	+
chr2	3184117	3335874	chr2_3163124_3314881_151758_3_40.7_4508	4508	+
chr9	70856868	71029882	chr9_70046688_70219702_173015_2.6_63.1_4507	4507	+
chr16	32662273	32950838	chr16_32569774_32858339_288566_1.6_-8.1_4504	4504	+
chr10	112168486	112418580	chr10_112158476_112408570_250095_1.8_43.3_4500	4500	+
chr10	21905927	22032028	chr10_21945933_22072034_126102_3.6_44.4_4498	4498	+
chr1	229567147	229841287	chr1_227633770_227907910_274141_1.6_20.1_4493	4493	+
chr2	102759038	102796232	chr2_102125470_102162664_37195_12.1_92.6_4490	4490	+
chr2	223773338	223809190	chr2_223481582_223517434_35853_12.5_92.5_4490	4490	+
chr12	52417148	52702488	chr12_50703415_50988755_285341_1.6_-24.6_4489	4489	+
chr9	79002128	79186937	chr9_78191948_78376757_184810_2.4_55.4_4487	4487	+
chr20	61713747	61920726	chr20_61184192_61391171_206980_2.2_44.4_4477	4477	+
chr3	70902728	71103055	chr3_70985418_71185745_200328_2.2_38.8_4474	4474	+
chr1	54954950	55352764	chr1_54727538_55125352_397815_1.1_-52.6_4460	4460	+
chr5	78671017	78990423	chr5_78706773_79026179_319407_1.4_-22.4_4452	4452	+
chr2	10163983	10301187	chr2_10081434_10218638_137205_3.2_65.2_4451	4451	+
chr5	150409867	150683341	chr5_150390060_150663534_273475_1.6_46.3_4450	4450	+
chr8	21770965	21961655	chr8_21826911_22017600_190690_2.3_51.2_4446	4446	+
chr21	44268313	44448986	chr21_43141382_43322055_180674_2.5_11.5_4445	4445	+
chr6	83874908	83938760	chr6_83931627_83995479_63853_7_84.3_4438	4438	+
chr6	24571792	24786276	chr6_24679771_24894255_214485_2.1_19_4433	4433	+
chr22	40660775	40817104	chr22_38990721_39147050_156330_2.8_64.8_4428	4428	+
chr10	65187193	65384152	chr10_64857199_65054158_196960_2.2_-29.6_4419	4419	+
chr16	67472281	67672831	chr16_66029782_66230332_200551_2.2_58.5_4419	4419	+
chr15	65982756	66242503	chr15_63769810_64029557_259748_1.7_18.5_4403	4403	+
chr20	42086628	42092244	chr20_41520042_41525658_5617_78.3_99.5_4399	4399	+
chr9	114935804	115233228	chr9_113975625_114273049_297425_1.5_-18.5_4398	4398	+
chr18	59894469	60191453	chr18_58045449_58342433_296985_1.5_7.3_4395	4395	+
chr11	58294576	58388393	chr11_58051152_58144969_93818_4.7_90.7_4389	4389	+
chr20	5932590	6285269	chr20_5880590_6233269_352680_1.2_-40.1_4384	4384	+
chr1	92495362	92802126	chr1_92267950_92574714_306765_1.4_-5_4382	4382	+
chr20	37062466	37207301	chr20_36495880_36640715_144836_3_81.1_4372	4372	+
chr7	105029538	105223596	chr7_104816774_105010832_194059_2.3_-9.7_4372	4372	+
chr1	241798869	242053022	chr1_239865492_240119645_254154_1.7_21.8_4368	4368	+
chr19	30313021	30528577	chr19_35004861_35220417_215557_2_59.6_4366	4366	+
chr19	23779685	24015957	chr19_23571525_23807797_236273_1.8_-11.3_4362	4362	+
chr7	2657001	2834817	chr7_2623527_2801343_177817_2.4_41.7_4355	4355	+
chr17	31047989	32366968	chr17_28072102_29391081_1318980_0.3_-98.2_4354	4354	+
chr15	100091908	100346954	chr15_97909431_98164477_255047_1.7_66_4351	4351	+
chr1	12304286	12496666	chr1_12226873_12419253_192381_2.3_12.9_4350	4350	+
chr3	25653974	25796778	chr3_25628978_25771782_142805_3_71.6_4349	4349	+
chr9	37034297	37173009	chr9_37024297_37163009_138713_3.1_70_4347	4347	+
chr3	97583330	97664297	chr3_99066020_99146987_80968_5.4_93.7_4344	4344	+
chr1	166716551	166826700	chr1_164983175_165093324_110150_3.9_87.4_4343	4343	+
chr3	158363360	158547568	chr3_159846054_160030262_184209_2.4_88_4341	4341	+
chr6	66011368	66016273	chr6_66068089_66072994_4906_88.4_99.6_4338	4338	+
chr16	3713375	4056046	chr16_3653376_3996047_342672_1.3_21.8_4335	4335	+
chr5	74646827	74894370	chr5_74682583_74930126_247544_1.7_60.9_4332	4332	+
chrX	128542365	128726290	chrX_128370046_128553971_183926_2.4_67.8_4331	4331	+
chr2	75719916	75898678	chr2_75573424_75752186_178763_2.4_56.4_4329	4329	+
chr12	52087452	52336715	chr12_50373719_50622982_249264_1.7_-10.8_4327	4327	+
chr10	24872899	24910191	chr10_24912905_24950197_37293_11.6_95.5_4317	4317	+
chr4	189270514	189662805	chr4_189507508_189899799_392292_1.1_59.2_4313	4313	+
chr20	17922603	18191356	chr20_17870603_18139356_268754_1.6_-41.3_4309	4309	+
chr1	147579392	147710577	chr1_146046016_146177201_131186_3.3_82.6_4307	4307	+
chr9	140446717	140737193	chr9_139566538_139857014_290477_1.5_-22.4_4306	4306	+
chr1	94638375	94768223	chr1_94410963_94540811_129849_3.3_-24.1_4303	4303	+
chr5	53155026	53841634	chr5_53190783_53877391_686609_0.6_-52.8_4303	4303	+
chr11	10292809	10531810	chr11_10249385_10488386_239002_1.8_-61.2_4289	4289	+
chr6	122733698	122779880	chr6_122775397_122821579_46183_9.3_95.3_4283	4283	+
chr17	71063836	71363137	chr17_68575431_68874732_299302_1.4_14_4279	4279	+
chr16	56839325	57054372	chr16_55396826_55611873_215048_2_25.8_4273	4273	+
chr5	75337762	75577106	chr5_75373518_75612862_239345_1.8_-11.3_4271	4271	+
chr16	31986996	32290031	chr16_31894497_32197532_303036_1.4_-29.1_4268	4268	+
chr11	71707893	71991426	chr11_71385541_71669074_283534_1.5_36.7_4260	4260	+
chrY	1455285	1671153	chrY_1465285_1681153_215869_2_64.2_4255	4255	+
chr19	18496864	18896931	chr19_18357864_18757931_400068_1.1_-43.7_4251	4251	+
chr9	88513753	88881111	chr9_87703573_88070931_367359_1.2_-55.8_4251	4251	+
chr13	50571836	50747628	chr13_49469837_49645629_175793_2.4_18.8_4249	4249	+
chr20	54940024	55150594	chr20_54373431_54584001_210571_2_-60.4_4245	4245	+
chr2	91724939	92047844	chr2_91088666_91411571_322906_1.3_-2.3_4239	4239	+
chr19	11098331	11303643	chr19_10959331_11164643_205313_2.1_-28.1_4234	4234	+
chr16	4850447	5149481	chr16_4790448_5089482_299035_1.4_-8.3_4223	4223	+
chr2	206950173	207121884	chr2_206658418_206830129_171712_2.5_69.1_4222	4222	+
chr16	10934210	11445311	chr16_10841711_11352812_511102_0.8_-0.2_4217	4217	+
chr7	30536630	30673747	chr7_30503155_30640272_137118_3.1_65.8_4217	4217	+
chr2	179296563	179404040	chr2_179004809_179112286_107478_3.9_71.3_4215	4215	+
chr5	158503218	158712451	chr5_158435796_158645029_209234_2_79.4_4215	4215	+
chr15	85212770	85412241	chr15_83013774_83213245_199472_2.1_28.5_4214	4214	+
chr5	159306509	159754053	chr5_159239087_159686631_447545_0.9_-77.6_4202	4202	+
chr6	155095016	155197124	chr6_155136708_155238816_102109_4.1_86.3_4199	4199	+
chr5	174809395	175085159	chr5_174742001_175017765_275765_1.5_-60.5_4198	4198	+
chr17	47370268	47677270	chr17_44725267_45032269_307003_1.4_-28.6_4195	4195	+
chr17	66417748	66586997	chr17_63929343_64098592_169250_2.5_60.8_4186	4186	+
chr3	75591377	75829432	chr3_75674067_75912122_238056_1.8_-82.5_4181	4181	+
chr8	67341805	67625059	chr8_67504359_67787613_283255_1.5_49.2_4175	4175	+
chr12	51449632	51771194	chr12_49735899_50057461_321563_1.3_-51.1_4166	4166	+
chr6	132101948	132271695	chr6_132143641_132313388_169748_2.5_54.3_4165	4165	+
chr1	150117289	150280801	chr1_148383913_148547425_163513_2.5_-73.6_4158	4158	+
chr3	9774019	9935613	chr3_9749019_9910613_161595_2.6_-82.9_4146	4146	+
chr12	51138644	51381628	chr12_49424911_49667895_242985_1.7_-67.8_4140	4140	+
chr1	184589516	184793861	chr1_182856139_183060484_204346_2_58.5_4136	4136	+
chr11	93911497	93922230	chr11_93551145_93561878_10734_38.5_99.1_4135	4135	+
chr9	103015117	103236264	chr9_102054938_102276085_221148_1.9_23.2_4135	4135	+
chr7	132719243	133045663	chr7_132369783_132696203_326421_1.3_-21_4127	4127	+
chr10	71060389	71238068	chr10_70730395_70908074_177680_2.3_52.1_4125	4125	+
chr11	77300359	77633556	chr11_76978007_77311204_333198_1.2_-18.5_4122	4122	+
chr9	659871	805377	chr9_649871_795377_145507_2.8_80_4119	4119	+
chr18	46858161	47021742	chr18_45112159_45275740_163582_2.5_-24.7_4111	4111	+
chr15	98437963	98520447	chr15_96238967_96321451_82485_5_90.2_4110	4110	+
chrX	135044217	135293321	chrX_134871883_135120987_249105_1.6_53.4_4110	4110	+
chr10	64878255	65132966	chr10_64548261_64802972_254712_1.6_-12.4_4101	4101	+
chr11	82783687	82924547	chr11_82461335_82602195_140861_2.9_62.3_4101	4101	+
chr8	41787503	42027685	chr8_41906660_42146842_240183_1.7_-94.4_4097	4097	+
chr2	157352490	157472543	chr2_157060736_157180789_120054_3.4_71_4093	4093	+
chr13	27607850	27830854	chr13_26505850_26728854_223005_1.8_38.3_4087	4087	+
chr2	62030224	62322621	chr2_61883728_62176125_292398_1.4_-57.5_4086	4086	+
chr19	24115514	24310732	chr19_23907354_24102572_195219_2.1_14.5_4084	4084	+
chr7	97820035	98108085	chr7_97657971_97946021_288051_1.4_-34.3_4083	4083	+
chr5	179890684	180137270	chr5_179823290_180069876_246587_1.7_17.4_4078	4078	+
chr21	38844946	38886856	chr21_37766816_37808726_41911_9.7_92.1_4076	4076	+
chrX	1505285	1721306	chrX_1465285_1681306_216022_1.9_62.8_4074	4074	+
chr8	71485724	71520598	chr8_71648278_71683152_34875_11.7_94.1_4074	4074	+
chr19	55790938	56126628	chr19_60482750_60818440_335691_1.2_-49.7_4069	4069	+
chr2	15601248	15771252	chr2_15518699_15688703_170005_2.4_3.7_4069	4069	+
chr1	200294538	200378720	chr1_198561161_198645343_84183_4.8_62.4_4062	4062	+
chr18	34261360	34387888	chr18_32515358_32641886_126529_3.2_91.1_4062	4062	+
chrX	48634628	49035982	chrX_48519572_48922926_403355_1_20.1_4062	4062	+
chr1	38268694	38490065	chr1_38041281_38262652_221372_1.8_34.2_4058	4058	+
chr10	13099903	13361467	chr10_13139909_13401473_261565_1.5_-79.9_4053	4053	+
chr20	36640224	36790057	chr20_36073638_36223471_149834_2.7_82.2_4053	4053	+
chr15	59845034	60061386	chr15_57632326_57848678_216353_1.9_54.7_4052	4052	+
chr13	113299728	113540884	chr13_112347729_112588885_241157_1.7_19.4_4048	4048	+
chr15	78109878	78462060	chr15_75896933_76249115_352183_1.1_-24.8_4048	4048	+
chr17	58365796	58740823	chr17_55720578_56095605_375028_1.1_-36.4_4047	4047	+
chr18	515269	832506	chr18_505269_822506_317238_1.3_51.6_4045	4045	+
chr14	68116156	68266397	chr14_67185909_67336150_150242_2.7_-19_4043	4043	+
chr3	65780291	66008388	chr3_65755331_65983428_228098_1.8_20.2_4033	4033	+
chr9	14787	215399	chr9_4787_205399_200613_2_-93.9_4027	4027	+
chr4	154197053	154259412	chr4_154416503_154478862_62360_6.5_80.8_4025	4025	+
chr19	8386303	8554010	chr19_8292303_8460010_167708_2.4_-9.3_4021	4021	+
chr3	33209425	33467229	chr3_33184429_33442233_257805_1.6_-60.2_4019	4019	+
chr19	2993466	3207720	chr19_2944466_3158720_214255_1.9_-74.7_4017	4017	+
chr1	68511934	68708760	chr1_68284522_68481348_196827_2_76.8_4004	4004	+
chr16	26042966	27375865	chr16_25950467_27283366_1332900_0.3_-71.3_4003	4003	+
chr2	208394122	208632977	chr2_208102367_208341222_238856_1.7_65.4_4001	4001	+
chr17	25540792	25640317	chr17_22564919_22664444_99526_4_79.3_3995	3995	+
chr7	27689014	27980262	chr7_27655539_27946787_291249_1.4_36.6_3986	3986	+
chr11	43740184	44007896	chr11_43696760_43964472_267713_1.5_13.5_3982	3982	+
chr11	128321790	128392037	chr11_127827000_127897247_70248_5.7_89.9_3982	3982	+
chr21	30594927	30740420	chr21_29516798_29662291_145494_2.7_72.8_3981	3981	+
chr20	9083273	9461027	chr20_9031273_9409027_377755_1.1_27.6_3968	3968	+
chr16	67863602	68002389	chr16_66421103_66559890_138788_2.9_66.4_3967	3967	+
chr16	84087434	84214715	chr16_82644935_82772216_127282_3.1_52_3962	3962	+
chr15	89340734	89453243	chr15_87141738_87254247_112510_3.5_15.3_3961	3961	+
chr4	28601957	28765596	chr4_28211055_28374694_163640_2.4_55.7_3949	3949	+
chr15	43235749	43487245	chr15_41023041_41274537_251497_1.6_-36_3949	3949	+
chr1	219781458	219785897	chr1_217848081_217852520_4440_88.7_99.7_3937	3937	+
chr11	88026826	88142506	chr11_87666474_87782154_115681_3.4_97.3_3925	3925	+
chr6	41437754	41908309	chr6_41545732_42016287_470556_0.8_-51.2_3917	3917	+
chr9	100405339	100610561	chr9_99445160_99650382_205223_1.9_59.8_3913	3913	+
chr17	14110727	14252621	chr17_14051452_14193346_141895_2.8_58.1_3910	3910	+
chr9	133984216	134074011	chr9_132974037_133063832_89796_4.4_8.2_3910	3910	+
chr16	58054009	58230819	chr16_56611510_56788320_176811_2.2_75.1_3908	3908	+
chr4	174253858	174555564	chr4_174490433_174792139_301707_1.3_-93.5_3906	3906	+
chr6	112366027	112683373	chr6_112472720_112790066_317347_1.2_57.1_3899	3899	+
chr20	18465800	18574543	chr20_18413800_18522543_108744_3.6_79.7_3897	3897	+
chr3	53080340	53321453	chr3_53055380_53296493_241114_1.6_66.2_3892	3892	+
chr9	135564482	135929430	chr9_134554303_134919251_364949_1.1_-92.8_3887	3887	+
chr20	59793178	60022196	chr20_59226573_59455591_229019_1.7_-55.6_3886	3886	+
chr19	56179822	56363073	chr19_60871634_61054885_183252_2.1_-27.2_3882	3882	+
chr7	63205606	63370551	chr7_62843041_63007986_164946_2.4_23.1_3882	3882	+
chr1	87510456	87574620	chr1_87283044_87347208_64165_6_78.8_3876	3876	+
chr12	122072945	122354503	chr12_120557328_120838886_281559_1.4_58_3876	3876	+
chr9	74969366	74978048	chr9_74159186_74167868_8683_44.6_98.9_3876	3876	+
chrX	149785130	150162581	chrX_149535788_149913239_377452_1_-31.6_3876	3876	+
chr8	11113931	11318089	chr8_11151341_11355499_204159_1.9_20.6_3873	3873	+
chr20	61398206	61599332	chr20_60868651_61069777_201127_1.9_38.6_3873	3873	+
chr8	61429426	61656166	chr8_61591980_61818720_226741_1.7_39.4_3872	3872	+
chr8	8640783	8890214	chr8_8678193_8927624_249432_1.6_13.9_3869	3869	+
chr14	94517361	94631563	chr14_93587114_93701316_114203_3.4_76.6_3868	3868	+
chr7	129351281	129497385	chr7_129138517_129284621_146105_2.6_65.7_3868	3868	+
chr3	167670823	167766246	chr3_169153517_169248940_95424_4.1_88.2_3866	3866	+
chr7	752014	1052908	chr7_718540_1019434_300895_1.3_-57.6_3866	3866	+
chr5	33441125	33503184	chr5_33476882_33538941_62060_6.2_93.9_3857	3857	+
chr13	79886952	80127926	chr13_78784953_79025927_240975_1.6_77.3_3853	3853	+
chr17	21163116	21322668	chr17_21103709_21263261_159553_2.4_32.2_3853	3853	+
chr19	54275561	54461770	chr19_58967373_59153582_186210_2.1_10.5_3853	3853	+
chr6	53099833	53219820	chr6_53207792_53327779_119988_3.2_69.1_3850	3850	+
chr10	118927920	119135255	chr10_118917910_119125245_207336_1.9_50.3_3848	3848	+
chr9	132382521	132585080	chr9_131422342_131624901_202560_1.9_-26.2_3845	3845	+
chr13	73282770	73482891	chr13_72180771_72380892_200122_1.9_60.6_3841	3841	+
chr13	95257266	95282980	chr13_94055267_94080981_25715_14.9_96.9_3833	3833	+
chr19	1074628	1254502	chr19_1025628_1205502_179875_2.1_-85.2_3831	3831	+
chr2	24888594	25141860	chr2_24742098_24995364_253267_1.5_58.8_3830	3830	+
chr3	81539325	81754827	chr3_81622015_81837517_215503_1.8_76_3829	3829	+
chr12	109886630	109974159	chr12_108371013_108458542_87530_4.4_74_3827	3827	+
chr15	25582625	25616976	chr15_23133718_23168069_34352_11.1_92.1_3826	3826	+
chr15	45754107	45981473	chr15_43541399_43768765_227367_1.7_-49.3_3825	3825	+
chr1	44365171	44588215	chr1_44137758_44360802_223045_1.7_54.6_3822	3822	+
chr7	104180194	104311798	chr7_103967430_104099034_131605_2.9_73_3820	3820	+
chr8	143293208	143721937	chr8_143291115_143718939_427825_0.9_-17.7_3817	3817	+
chr7	138088436	138374168	chr7_137738976_138024708_285733_1.3_65.5_3815	3815	+
chr3	142029042	142281744	chr3_143511732_143764434_252703_1.5_31.9_3813	3813	+
chr18	33234539	33422528	chr18_31488537_31676526_187990_2_24.5_3812	3812	+
chr7	106271170	106300347	chr7_106058406_106087583_29178_13.1_93.3_3812	3812	+
chr19	42333664	42508549	chr19_47025504_47200389_174886_2.2_26.1_3803	3803	+
chr1	101704231	101862809	chr1_101476819_101635397_158579_2.4_-5.6_3800	3800	+
chr6	10118654	10412404	chr6_10226640_10520390_293751_1.3_27.1_3795	3795	+
chr1	161640565	161933510	chr1_159907189_160200134_292946_1.3_-12.7_3787	3787	+
chr7	114598285	114658867	chr7_114385521_114446103_60583_6.3_94.2_3787	3787	+
chr1	28421753	28599242	chr1_28294340_28471829_177490_2.1_8.6_3782	3782	+
chr3	141583212	141763066	chr3_143065902_143245756_179855_2.1_52_3770	3770	+
chr11	73941347	74193799	chr11_73618995_73871447_252453_1.5_19.1_3768	3768	+
chr1	64059061	64341748	chr1_63831649_64114336_282688_1.3_11.5_3765	3765	+
chr15	79155549	79190085	chr15_76942604_76977140_34537_10.9_93.2_3762	3762	+
chr10	115614463	115805277	chr10_115604453_115795267_190815_2_15.5_3762	3762	+
chr12	30769019	30992037	chr12_30660286_30883304_223019_1.7_-78.7_3762	3762	+
chr12	27001198	27182456	chr12_26892465_27073723_181259_2.1_61.7_3757	3757	+
chr14	89623401	89763560	chr14_88693154_88833313_140160_2.7_-3.4_3754	3754	+
chr19	5576535	5719895	chr19_5527535_5670895_143361_2.6_71.1_3752	3752	+
chr1	210004051	210029406	chr1_208070674_208096029_25356_14.8_93.2_3750	3750	+
chr12	31184588	31633043	chr12_31075855_31524310_448456_0.8_-57.3_3742	3742	+
chr8	33350521	33462561	chr8_33470063_33582103_112041_3.3_82.4_3738	3738	+
chrX	34645337	34675792	chrX_34555258_34585713_30456_12.3_99_3736	3736	+
chr1	182304991	182357934	chr1_180571614_180624557_52944_7_95.7_3731	3731	+
chr3	45124829	45268002	chr3_45099833_45243006_143174_2.6_40.2_3731	3731	+
chr1	207831850	208041934	chr1_205898473_206108557_210085_1.8_38.8_3730	3730	+
chr15	65674807	65870619	chr15_63461860_63657672_195813_1.9_6.8_3729	3729	+
chr22	42331565	42608559	chr22_40661511_40938503_276993_1.3_-44.4_3725	3725	+
chr4	170541803	170712861	chr4_170778378_170949436_171059_2.2_76.5_3725	3725	+
chr9	80793959	81017673	chr9_79983779_80207493_223715_1.7_67.1_3720	3720	+
chr13	26787548	26978721	chr13_25685548_25876721_191174_1.9_31.2_3715	3715	+
chr5	172656115	172753095	chr5_172588721_172685701_96981_3.8_-88.4_3713	3713	+
chr1	104112096	104292951	chr1_103913619_104094474_180856_2.1_55.9_3711	3711	+
chr16	46990409	47189745	chr16_45547910_45747246_199337_1.9_47.9_3711	3711	+
chr20	5080593	5273626	chr20_5028593_5221626_193034_1.9_61.4_3709	3709	+
chr4	107238006	108125781	chr4_107457455_108345230_887776_0.4_23.3_3702	3702	+
chr6	18217989	18367819	chr6_18325968_18475798_149831_2.5_-11.8_3698	3698	+
chr2	145145854	145281973	chr2_144862324_144998443_136120_2.7_84.1_3694	3694	+
chr15	99797696	99825815	chr15_97615219_97643338_28120_13.1_89.2_3688	3688	+
chr2	101041819	101207203	chr2_100408251_100573635_165385_2.2_38.2_3688	3688	+
chrX	102841452	102940170	chrX_102728108_102826826_98719_3.7_74.8_3688	3688	+
chr1	230313826	230436893	chr1_228380449_228503516_123068_3_51.8_3686	3686	+
chr5	41917108	41952103	chr5_41952865_41987860_34996_10.5_94.8_3684	3684	+
chr9	91870185	92087475	chr9_91060005_91277295_217291_1.7_40.7_3682	3682	+
chr18	32870964	32917551	chr18_31124962_31171549_46588_7.9_87.9_3672	3672	+
chr6	76343219	76511247	chr6_76399939_76567967_168029_2.2_45.6_3672	3672	+
chr6	13521527	13767902	chr6_13629506_13875881_246376_1.5_64.2_3657	3657	+
chr9	6639068	6836161	chr9_6629068_6826161_197094_1.9_26.1_3652	3652	+
chr14	65401145	65935095	chr14_64470898_65004848_533951_0.7_-68.8_3650	3650	+
chr1	228637026	228823648	chr1_226703649_226890271_186623_2_60.2_3649	3649	+
chr4	153704957	153934580	chr4_153924407_154154030_229624_1.6_46.2_3649	3649	+
chr8	82433676	82721669	chr8_82596231_82884224_287994_1.3_52.5_3648	3648	+
chr9	2015329	2193178	chr9_2005329_2183178_177850_2_6.6_3637	3637	+
chr7	63726614	63930436	chr7_63364049_63567871_203823_1.8_-66.9_3635	3635	+
chr2	241332706	241569655	chr2_240981379_241218328_236950_1.5_56.6_3628	3628	+
chr12	19461485	19672667	chr12_19352752_19563934_211183_1.7_-57.3_3627	3627	+
chr7	107234314	107261900	chr7_107021550_107049136_27587_13.1_90.7_3624	3624	+
chr1	113741291	114227646	chr1_113542814_114029169_486356_0.7_-86.3_3616	3616	+
chr4	6613576	6863581	chr4_6664477_6914482_250006_1.4_-99.6_3609	3609	+
chr4	141287299	141600903	chr4_141506749_141820353_313605_1.2_5.4_3609	3609	+
chr7	105731354	105917682	chr7_105518590_105704918_186329_1.9_66.1_3587	3587	+
chr1	113290628	113471982	chr1_113092151_113273505_181355_2_-72_3585	3585	+
chr1	29308845	29642084	chr1_29181432_29514671_333240_1.1_-20.9_3579	3579	+
chr11	44129173	44330819	chr11_44085749_44287395_201647_1.8_35.9_3579	3579	+
chr5	131528118	131607956	chr5_131556017_131635855_79839_4.5_81.7_3578	3578	+
chr16	72762834	72993344	chr16_71320335_71550845_230511_1.6_-9.4_3574	3574	+
chrX	20144967	20285267	chrX_20054888_20195188_140301_2.5_64_3568	3568	+
chr2	38458772	38710120	chr2_38312276_38563624_251349_1.4_-4_3567	3567	+
chr4	108816498	109002490	chr4_109035947_109221939_185993_1.9_56.3_3567	3567	+
chr9	113524580	113799901	chr9_112564401_112839722_275322_1.3_64_3561	3561	+
chr2	207940447	208062206	chr2_207648692_207770451_121760_2.9_83.9_3560	3560	+
chr1	215259729	215550544	chr1_213326352_213617167_290816_1.2_37.6_3552	3552	+
chr10	98708710	98753477	chr10_98698700_98743467_44768_7.9_91.5_3542	3542	+
chr11	114167121	114320949	chr11_113672331_113826159_153829_2.3_84.9_3541	3541	+
chr8	105501541	105511781	chr8_105570717_105580957_10241_34.6_98.2_3540	3540	+
chr10	111723626	112058624	chr10_111713616_112048614_334999_1.1_-28.9_3536	3536	+
chr10	630473	724546	chr10_620473_714546_94074_3.7_73.9_3522	3522	+
chr21	46703280	46962631	chr21_45527708_45787059_259352_1.4_-36.2_3519	3519	+
chr1	211031561	211035615	chr1_209098184_209102238_4055_86.8_99.7_3518	3518	+
chr14	38678533	38682049	chr14_37748284_37751800_3517_100_100_3517	3517	+
chr19	44423706	44770564	chr19_49115546_49462404_346859_1_-47.1_3516	3516	+
chr2	88874305	89111370	chr2_88655420_88892485_237066_1.5_-61.8_3516	3516	+
chrX	102272326	102632959	chrX_102158982_102519615_360634_1_36.5_3513	3513	+
chr1	19934588	20002641	chr1_19807175_19875228_68054_5.2_88.1_3510	3510	+
chr12	113464594	113910242	chr12_111948977_112394625_445649_0.8_14.7_3506	3506	+
chr3	119511025	119721072	chr3_120993715_121203762_210048_1.7_-43.7_3506	3506	+
chr4	6864072	7062640	chr4_6914973_7113541_198569_1.8_-99.5_3502	3502	+
chr9	4944346	5109563	chr9_4934346_5099563_165218_2.1_53_3495	3495	+
chr14	59810744	60035435	chr14_58880497_59105188_224692_1.6_64_3494	3494	+
chr12	108082326	108135074	chr12_106606456_106659204_52749_6.6_94.7_3490	3490	+
chr5	179559412	179780234	chr5_179492018_179712840_220823_1.6_45.3_3486	3486	+
chr6	20407792	20565963	chr6_20515771_20673942_158172_2.2_69.6_3476	3476	+
chr18	46259248	46477812	chr18_44513246_44731810_218565_1.6_-30.5_3472	3472	+
chr4	114373028	114588441	chr4_114592477_114807890_215414_1.6_-72.5_3472	3472	+
chr1	227123621	227335276	chr1_225190244_225401899_211656_1.6_48.8_3471	3471	+
chr16	48286066	48419538	chr16_46843567_46977039_133473_2.6_69.7_3469	3469	+
chr3	140583305	140812740	chr3_142065995_142295430_229436_1.5_-24.3_3469	3469	+
chr8	95261987	95539650	chr8_95331163_95608826_277664_1.2_42.8_3469	3469	+
chr19	7815535	8258326	chr19_7721535_8164326_442792_0.8_-61.3_3461	3461	+
chr8	66514921	66631730	chr8_66677475_66794284_116810_3_54.5_3455	3455	+
chr8	124818266	124930264	chr8_124887447_124999445_111999_3.1_90.3_3454	3454	+
chr1	109102987	109339448	chr1_108904510_109140971_236462_1.5_-2.7_3451	3451	+
chr6	74191734	74230550	chr6_74248455_74287271_38817_8.9_82.9_3447	3447	+
chr3	19981822	20054180	chr3_19956826_20029184_72359_4.7_77.7_3436	3436	+
chr11	123301645	123525604	chr11_122806855_123030814_223960_1.5_60.2_3433	3433	+
chr3	156866170	156978593	chr3_158348864_158461287_112424_3.1_84.4_3433	3433	+
chr10	3818956	3825980	chr10_3808956_3815980_7025_48.8_98.6_3431	3431	+
chr9	100756837	100976773	chr9_99796658_100016594_219937_1.6_-6.8_3431	3431	+
chrX	155058947	155255345	chrX_154712141_154908539_196399_1.7_77.5_3431	3431	+
chr17	35296377	35620862	chr17_32370490_32694975_324486_1.1_15.9_3425	3425	+
chr3	29840789	30051366	chr3_29815793_30026370_210578_1.6_-10.3_3425	3425	+
chr1	37876440	38164664	chr1_37649027_37937251_288225_1.2_-81.1_3424	3424	+
chr10	124914403	124931427	chr10_124904393_124921417_17025_20.1_97.9_3422	3422	+
chr3	56597588	56695133	chr3_56572628_56670173_97546_3.5_92_3416	3416	+
chr5	36100874	36195404	chr5_36136631_36231161_94531_3.6_87.2_3416	3416	+
chr8	133816729	133860113	chr8_133885911_133929295_43385_7.9_85.2_3416	3416	+
chr1	247274800	247395397	chr1_245341423_245462020_120598_2.8_37.7_3405	3405	+
chr12	20602661	20707265	chr12_20493928_20598532_104605_3.2_15.5_3399	3399	+
chr16	1175921	1483185	chr16_1115922_1423186_307265_1.1_-65_3398	3398	+
chr5	93903227	94071058	chr5_93928983_94096814_167832_2_10.2_3398	3398	+
chr5	143512286	143549628	chr5_143492479_143529821_37343_9.1_94.9_3397	3397	+
chr5	171288953	171534275	chr5_171221558_171466880_245323_1.4_-93.9_3396	3396	+
chr8	142333535	142602484	chr8_142402717_142671666_268950_1.3_-37.5_3390	3390	+
chr5	118309262	118583418	chr5_118337161_118611317_274157_1.2_41.4_3383	3383	+
chr20	4610041	4682316	chr20_4558041_4630316_72276_4.7_52.3_3380	3380	+
chr2	159810692	160088711	chr2_159518938_159796957_278020_1.2_-32.9_3379	3379	+
chr18	77648354	77935100	chr18_75749342_76036091_286750_1.2_-80.9_3378	3378	+
chr6	169596862	169637906	chr6_169338787_169379831_41045_8.2_95_3371	3371	+
chr6	24976550	25261850	chr6_25084529_25369829_285301_1.2_33.7_3368	3368	+
chr18	66313342	66344469	chr18_64464322_64495449_31128_10.8_96_3364	3364	+
chr20	33412836	33872465	chr20_32876497_33335879_459383_0.7_-60.7_3362	3362	+
chr1	243646484	243801060	chr1_241713107_241867683_154577_2.2_49.2_3360	3360	+
chr14	45432270	45711715	chr14_44502020_44781465_279446_1.2_-52.3_3359	3359	+
chr11	46321400	46450829	chr11_46277976_46407405_129430_2.6_69.5_3358	3358	+
chr17	11914281	12141190	chr17_11855006_12081915_226910_1.5_-19.6_3358	3358	+
chr19	15224582	15626252	chr19_15085582_15487252_401671_0.8_-29.8_3347	3347	+
chr14	50863371	51132120	chr14_49933121_50201870_268750_1.2_-43.1_3346	3346	+
chr10	49523912	49661577	chr10_49193918_49331583_137666_2.4_70.7_3343	3343	+
chr22	35647647	35888006	chr22_33977647_34217988_240342_1.4_29.1_3343	3343	+
chr4	190228367	190419927	chr4_190465361_190656921_191561_1.7_-55.4_3342	3342	+
chr6	170013595	170244746	chr6_169755520_169986671_231152_1.4_69.3_3339	3339	+
chr12	114672167	114849461	chr12_113156550_113333844_177295_1.9_69.2_3334	3334	+
chr1	235577757	235800663	chr1_233644380_233867286_222907_1.5_9.9_3333	3333	+
chr4	48780875	49169115	chr4_48475632_48863872_388241_0.9_29.1_3333	3333	+
chrX	12837606	12995430	chrX_12747527_12905351_157825_2.1_79.3_3330	3330	+
chr2	25942137	26046175	chr2_25795641_25899679_104039_3.2_73.7_3329	3329	+
chr1	106239518	106436139	chr1_106041041_106237662_196622_1.7_92.7_3326	3326	+
chr2	236945066	237364665	chr2_236609805_237029404_419600_0.8_-5.6_3318	3318	+
chr2	222808978	222909494	chr2_222517222_222617738_100517_3.3_79.5_3317	3317	+
chr8	95777916	96023360	chr8_95847092_96092536_245445_1.4_48.8_3317	3317	+
chr8	74704967	74897135	chr8_74867521_75059689_192169_1.7_-13.6_3317	3317	+
chr3	75263589	75571199	chr3_75346279_75653889_307611_1.1_-82.7_3315	3315	+
chr1	151955331	152084230	chr1_150221955_150350854_128900_2.6_76.3_3314	3314	+
chr1	6531650	6714197	chr1_6454237_6636784_182548_1.8_-22.9_3304	3304	+
chr17	16283968	16344861	chr17_16224693_16285586_60894_5.4_81.7_3303	3303	+
chrX	40374628	40589428	chrX_40259572_40474372_214801_1.5_45.9_3295	3295	+
chr7	42834552	42977404	chr7_42801077_42943929_142853_2.3_80.2_3294	3294	+
chr8	27455870	27661371	chr8_27511787_27717290_205504_1.6_52.4_3294	3294	+
chr6	41059207	41341079	chr6_41167185_41449057_281873_1.2_-26.2_3293	3293	+
chr11	110007780	110231892	chr11_109512990_109737102_224113_1.5_31.8_3288	3288	+
chr19	4267879	4621242	chr19_4218879_4572242_353364_0.9_-70.7_3287	3287	+
chr4	15004605	15151689	chr4_14613703_14760787_147085_2.2_82.5_3287	3287	+
chr15	101717220	101835528	chr15_99534743_99653051_118309_2.8_73.1_3285	3285	+
chr20	21146802	21349209	chr20_21094802_21297209_202408_1.6_4.6_3284	3284	+
chr2	158032641	158297282	chr2_157740887_158005528_264642_1.2_56.9_3276	3276	+
chr16	33039463	33230705	chr16_32946964_33138206_191243_1.7_52.7_3275	3275	+
chr7	140034690	140426143	chr7_139681159_140072612_391454_0.8_-34.7_3270	3270	+
chr6	109687893	109724321	chr6_109794586_109831014_36429_9_91.2_3267	3267	+
chr3	186838859	187009554	chr3_188321553_188492248_170696_1.9_74.7_3265	3265	+
chr22	44352846	44511753	chr22_42684179_42843086_158908_2.1_49_3261	3261	+
chr4	3190668	3534187	chr4_3160466_3503985_343520_0.9_36.8_3261	3261	+
chr3	160873119	161147501	chr3_162355813_162630195_274383_1.2_34.6_3259	3259	+
chr11	92436619	92629448	chr11_92076267_92269096_192830_1.7_55.8_3251	3251	+
chr11	482813	533937	chr11_472813_523937_51125_6.4_35.1_3249	3249	+
chr8	9590846	9638877	chr8_9628256_9676287_48032_6.8_87.9_3247	3247	+
chr9	119115837	119326081	chr9_118155658_118365902_210245_1.5_55_3246	3246	+
chr2	208922100	209221907	chr2_208630345_208930152_299808_1.1_-73.1_3240	3240	+
chr2	30863192	30866913	chr2_30716696_30720417_3722_87_99.7_3237	3237	+
chr9	127488995	127642421	chr9_126528816_126682242_153427_2.1_73.3_3230	3230	+
chr4	2437587	2661875	chr4_2407385_2631673_224289_1.4_-70.6_3229	3229	+
chr16	14294073	14467654	chr16_14201574_14375155_173582_1.9_-6.6_3227	3227	+
chr13	100037727	100215580	chr13_98835728_99013581_177854_1.8_5.1_3227	3227	+
chr9	34223946	34320125	chr9_34213946_34310125_96180_3.4_52.4_3224	3224	+
chr12	72893302	73059269	chr12_71179569_71345536_165968_1.9_49.6_3223	3223	+
chrX	148561814	148687098	chrX_148369719_148494894_125176_2.6_81_3220	3220	+
chr7	152299206	152600810	chr7_151930139_152231743_301605_1.1_26.9_3219	3219	+
chr1	77584923	77865910	chr1_77357511_77638498_280988_1.1_17.1_3218	3218	+
chr10	88125855	88414427	chr10_88115835_88404407_288573_1.1_-47.9_3217	3217	+
chr16	19514340	19659269	chr16_19421841_19566770_144930_2.2_73.3_3213	3213	+
chr10	112696393	112772447	chr10_112686383_112762437_76055_4.2_81_3213	3213	+
chr4	185480713	185736559	chr4_185717707_185973553_255847_1.3_22.5_3209	3209	+
chrX	2502397	2659959	chrX_2512397_2669959_157563_2_76.2_3208	3208	+
chr7	1784703	2058462	chr7_1751229_2024988_273760_1.2_-58.8_3206	3206	+
chr1	118319455	118502522	chr1_118120978_118304045_183068_1.7_29.3_3201	3201	+
chr12	10658404	10875964	chr12_10549671_10767231_217561_1.5_67.3_3199	3199	+
chr7	27284783	27501750	chr7_27251308_27468275_216968_1.5_-63.7_3199	3199	+
chr22	31798929	32112846	chr22_30128929_30442846_313918_1_-46.2_3191	3191	+
chr3	193296805	193413240	chr3_194779499_194895934_116436_2.7_67.8_3191	3191	+
chr15	45139601	45508471	chr15_42926893_43295763_368871_0.9_-83.3_3184	3184	+
chr4	100819426	100912606	chr4_101038449_101131629_93181_3.4_75.2_3181	3181	+
chr18	29410209	29710403	chr18_27664207_27964401_300195_1.1_-22_3179	3179	+
chr1	160817989	161092291	chr1_159084613_159358915_274303_1.2_-71.7_3177	3177	+
chr13	41894801	41959404	chr13_40792801_40857404_64604_4.9_78.6_3173	3173	+
chr11	32112614	32127219	chr11_32069190_32083795_14606_21.7_97.7_3171	3171	+
chr8	12199129	12486666	chr8_12243500_12531037_287538_1.1_-14.9_3169	3169	+
chr4	87643373	87792179	chr4_87862397_88011203_148807_2.1_-16.4_3164	3164	+
chr9	80195161	80430701	chr9_79384981_79620521_235541_1.3_27.3_3159	3159	+
chr3	33038525	33185856	chr3_33013529_33160860_147332_2.1_-57.2_3155	3155	+
chr6	37971582	38142807	chr6_38079560_38250785_171226_1.8_-9.6_3155	3155	+
chr7	108054133	108215127	chr7_107841369_108002363_160995_2_71.1_3155	3155	+
chr2	101874187	101893571	chr2_101240619_101260003_19385_16.3_97.1_3154	3154	+
chr5	92865005	93019525	chr5_92890761_93045281_154521_2_76.2_3154	3154	+
chr20	2633853	2641462	chr20_2581853_2589462_7610_41.4_98.6_3151	3151	+
chr13	45113648	45170244	chr13_44011648_44068244_56597_5.6_88.8_3149	3149	+
chr11	74329516	74530260	chr11_74007164_74207908_200745_1.6_-77.3_3149	3149	+
chr4	152021522	152155686	chr4_152240972_152375136_134165_2.3_80.8_3144	3144	+
chr4	37688338	38051260	chr4_37364733_37727655_362923_0.9_-40.9_3142	3142	+
chr12	390386	586484	chr12_260647_456745_196099_1.6_55.3_3139	3139	+
chr1	65744770	65991321	chr1_65517358_65763909_246552_1.3_-4.8_3138	3138	+
chr5	52709683	52979192	chr5_52745440_53014949_269510_1.2_42.4_3138	3138	+
chr4	78908686	79103352	chr4_79127710_79322376_194667_1.6_51.9_3137	3137	+
chr2	128381214	128610744	chr2_128097684_128327214_229531_1.4_25.1_3133	3133	+
chr9	30688903	30832322	chr9_30678903_30822322_143420_2.2_83.3_3129	3129	+
chr11	71155028	71414117	chr11_70832676_71091765_259090_1.2_-10.8_3127	3127	+
chr4	40815052	40936535	chr4_40509809_40631292_121484_2.6_37.9_3124	3124	+
chr5	907095	1080549	chr5_960095_1133549_173455_1.8_-84.9_3122	3122	+
chr7	63475746	63602798	chr7_63113181_63240233_127053_2.5_42.1_3122	3122	+
chr5	90650289	90775034	chr5_90686045_90810790_124746_2.5_74_3117	3117	+
chr5	118728923	119016930	chr5_118756822_119044829_288008_1.1_25.6_3117	3117	+
chrX	106672411	106894265	chrX_106559067_106780921_221855_1.4_12.6_3104	3104	+
chr4	109542213	109637939	chr4_109761662_109857388_95727_3.2_84.8_3102	3102	+
chrX	71379706	71495689	chrX_71296431_71412414_115984_2.7_56.1_3100	3100	+
chr3	16274949	16451030	chr3_16249953_16426034_176082_1.8_34.8_3098	3098	+
chr1	78958318	79216511	chr1_78730906_78989099_258194_1.2_11.9_3095	3095	+
chr13	23269966	23493117	chr13_22167966_22391117_223152_1.4_55.2_3090	3090	+
chr16	53859907	54147414	chr16_52417408_52704915_287508_1.1_1.3_3090	3090	+
chrX	80184966	80259108	chrX_80071622_80145764_74143_4.2_82.6_3088	3088	+
chr5	176238295	176370597	chr5_176170901_176303203_132303_2.3_44.7_3087	3087	+
chr8	6894902	7277968	chr8_6882312_7265378_383067_0.8_-21.2_3086	3086	+
chr8	105249	376144	chr8_95249_366144_270896_1.1_-13.7_3079	3079	+
chr15	69003869	69113781	chr15_66790923_66900835_109913_2.8_60.7_3076	3076	+
chr14	20137166	20148712	chr14_19207006_19218552_11547_26.6_99.1_3075	3075	+
chr16	31766162	31927833	chr16_31673663_31835334_161672_1.9_-21_3066	3066	+
chr18	57597648	57864727	chr18_55748628_56015707_267080_1.1_-76.6_3062	3062	+
chr8	57353895	57501401	chr8_57516449_57663955_147507_2.1_82.3_3060	3060	+
chrX	16713543	16888172	chrX_16623464_16798093_174630_1.8_70.5_3058	3058	+
chr1	95362660	95392806	chr1_95135248_95165394_30147_10.1_92.1_3056	3056	+
chr2	175087753	175269031	chr2_174795999_174977277_181279_1.7_25.9_3051	3051	+
chr3	65212566	65524800	chr3_65187606_65499840_312235_1_18.9_3051	3051	+
chr19	37392681	37734347	chr19_42084521_42426187_341667_0.9_13.8_3051	3051	+
chr2	152654338	152683083	chr2_152362584_152391329_28746_10.6_96.8_3049	3049	+
chr15	21220807	21372742	chr15_19485466_19637401_151936_2_53.3_3044	3044	+
chr7	129761788	129806397	chr7_129549024_129593633_44610_6.8_92.8_3039	3039	+
chr2	58275871	58479796	chr2_58129375_58333300_203926_1.5_66.6_3036	3036	+
chr12	117346098	117604909	chr12_115830481_116089292_258812_1.2_-72.7_3034	3034	+
chr8	19171400	19351950	chr8_19215680_19396230_180551_1.7_73.3_3033	3033	+
chr1	59095646	59359695	chr1_58868234_59132283_264050_1.1_10.2_3032	3032	+
chr2	17864885	18034586	chr2_17728366_17898067_169702_1.8_66.4_3024	3024	+
chr11	131856578	132016482	chr11_131361788_131521692_159905_1.9_-29_3019	3019	+
chr10	78644745	78768149	chr10_78314751_78438155_123405_2.4_37.8_3015	3015	+
chrX	48336253	48438626	chrX_48221197_48323570_102374_2.9_54.4_3014	3014	+
chr1	158424472	158618590	chr1_156691096_156885214_194119_1.6_76.1_3010	3010	+
chr17	19861319	20108766	chr17_19801911_20049358_247448_1.2_44.1_3007	3007	+
chr9	116613175	117110283	chr9_115652996_116150104_497109_0.6_-37.1_3006	3006	+
chr7	157918939	158197504	chr7_157611700_157890265_278566_1.1_-28.2_3005	3005	+
chr8	7557924	7954198	chr8_7595334_7991608_396275_0.8_-87.2_3003	3003	+
chr4	123103419	123249534	chr4_123322869_123468984_146116_2_28.1_2992	2992	+
chr22	46473893	46765535	chr22_44852557_45144199_291643_1_42.2_2988	2988	+
chrX	128939543	129200244	chrX_128767224_129027925_260702_1.1_-4.1_2986	2986	+
chr5	31515134	31733496	chr5_31550891_31769253_218363_1.4_24.2_2976	2976	+
chr7	155473182	155596201	chr7_155165943_155288962_123020_2.4_57.9_2976	2976	+
chrX	24732613	25051153	chrX_24642534_24961074_318541_0.9_44.5_2976	2976	+
chr8	116424048	116679653	chr8_116493224_116748827_255604_1.2_52.2_2975	2975	+
chr11	107920581	108043203	chr11_107425791_107548413_122623_2.4_32.9_2969	2969	+
chr5	17208858	17354739	chr5_17261858_17407739_145882_2_75.3_2966	2966	+
chr3	129754171	129918793	chr3_131236861_131401483_164623_1.8_59.9_2964	2964	+
chr1	231488779	231717624	chr1_229555402_229784247_228846_1.3_-38.4_2960	2960	+
chr2	24095600	24291413	chr2_23949104_24144917_195814_1.5_64.6_2957	2957	+
chr11	8704610	8711210	chr11_8661186_8667786_6601_44.7_99_2950	2950	+
chr9	136706217	136944820	chr9_135696038_135934641_238604_1.2_-55.1_2950	2950	+
chr10	75009153	75206432	chr10_74679159_74876438_197280_1.5_-97_2949	2949	+
chrY	10029450	10037932	chrY_10639450_10647932_8483_34.8_98.1_2948	2948	+
chr9	70335155	70490138	chr9_69574975_69729958_154984_1.9_78.3_2943	2943	+
chr19	56888262	57133886	chr19_61580074_61825698_245625_1.2_34.1_2940	2940	+
chr13	79188755	79484827	chr13_78086756_78382828_296073_1_-51.7_2939	2939	+
chr5	173316052	173495957	chr5_173248658_173428563_179906_1.6_65.1_2939	2939	+
chr10	79396573	79541231	chr10_79066579_79211237_144659_2_-85.4_2935	2935	+
chr12	70671811	70748176	chr12_68958078_69034443_76366_3.8_92.5_2933	2933	+
chr2	86693676	86743492	chr2_86547187_86597003_49817_5.9_78.9_2933	2933	+
chr22	18074969	18372013	chr22_16454969_16752013_297045_1_46.4_2932	2932	+
chr6	135219046	135360960	chr6_135260739_135402653_141915_2.1_48.1_2930	2930	+
chr9	69655459	69882102	chr9_68945279_69171922_226644_1.3_39.2_2928	2928	+
chr10	16562673	16859503	chr10_16602679_16899509_296831_1_68_2927	2927	+
chr6	134490513	134619538	chr6_134532206_134661231_129026_2.3_44.7_2925	2925	+
chr9	106762529	106901620	chr9_105802350_105941441_139092_2.1_90.4_2924	2924	+
chrX	39467745	39732274	chrX_39352689_39617218_264530_1.1_-24.1_2910	2910	+
chr14	61116507	61439345	chr14_60186260_60509098_322839_0.9_15.6_2907	2907	+
chr3	138362148	138553916	chr3_139844838_140036606_191769_1.5_-80.8_2907	2907	+
chr21	15635460	15753944	chr21_14557331_14675815_118485_2.5_81.8_2904	2904	+
chr12	124786225	125023907	chr12_123352178_123589860_237683_1.2_-66.2_2903	2903	+
chr15	67381360	67525122	chr15_65168414_65312176_143763_2_56.4_2903	2903	+
chr20	308651	489372	chr20_256651_437372_180722_1.6_77_2903	2903	+
chr15	20358927	20366135	chr15_18618941_18626149_7209_40.2_94.7_2898	2898	+
chrX	134092859	134185466	chrX_133920525_134013132_92608_3.1_75.8_2896	2896	+
chr12	94796076	94943842	chr12_93320207_93467973_147767_2_62.8_2888	2888	+
chr4	148347232	148555878	chr4_148566682_148775328_208647_1.4_60.9_2886	2886	+
chrX	41533168	41649657	chrX_41418112_41534601_116490_2.5_33.5_2883	2883	+
chr7	89861620	90104102	chr7_89699556_89942038_242483_1.2_-4.1_2880	2880	+
chr7	7612051	7782218	chr7_7578576_7748743_170168_1.7_76.5_2879	2879	+
chr10	35805304	35986853	chr10_35845310_36026859_181550_1.6_56_2878	2878	+
chr10	135111441	135293661	chr10_134961431_135143651_182221_1.6_4.2_2875	2875	+
chr1	116184532	116520347	chr1_115986055_116321870_335816_0.9_-45.9_2872	2872	+
chr19	40872296	41019072	chr19_45564136_45710912_146777_2_59.1_2871	2871	+
chr2	168811153	169088616	chr2_168519399_168796862_277464_1_70.7_2869	2869	+
chr5	21795598	21996919	chr5_21831355_22032676_201322_1.4_-43.5_2868	2868	+
chr15	65255482	65579617	chr15_63042535_63366670_324136_0.9_-25.1_2862	2862	+
chr13	27132010	27261659	chr13_26030010_26159659_129650_2.2_59_2861	2861	+
chr20	55855538	56064170	chr20_55288945_55497576_208632_1.4_54.6_2860	2860	+
chr2	222283648	222489544	chr2_221991892_222197788_205897_1.4_68.9_2859	2859	+
chr5	77290486	77523345	chr5_77326242_77559101_232860_1.2_44.5_2858	2858	+
chr11	68663869	69008171	chr11_68420445_68764747_344303_0.8_-37.8_2855	2855	+
chr1	93170081	93309189	chr1_92942669_93081777_139109_2.1_82.9_2852	2852	+
chr2	207504415	207657379	chr2_207212660_207365624_152965_1.9_71.7_2852	2852	+
chr10	27801157	27963948	chr10_27841163_28003954_162792_1.7_64.9_2847	2847	+
chr20	46130614	46414107	chr20_45564021_45847514_283494_1_55.7_2847	2847	+
chr13	38923950	38937094	chr13_37821950_37835094_13145_21.7_97.1_2846	2846	+
chr15	63883032	64126290	chr15_61670085_61913343_243259_1.2_67.1_2845	2845	+
chr18	45361969	45423216	chr18_43615967_43677214_61248_4.6_87.8_2843	2843	+
chr21	40434900	40769185	chr21_39356770_39691055_334286_0.9_-6.9_2842	2842	+
chrY	7171968	7247378	chrY_7231968_7307378_75411_3.8_96.7_2838	2838	+
chr5	171541868	171881827	chr5_171474473_171814432_339960_0.8_-94.2_2835	2835	+
chr8	119773970	119945638	chr8_119843151_120014819_171669_1.7_81.5_2835	2835	+
chr13	19634937	19956852	chr13_18532937_18854852_321916_0.9_-43.1_2829	2829	+
chr8	144077298	144295371	chr8_144148673_144366746_218074_1.3_-57.1_2829	2829	+
chr11	113582667	113670089	chr11_113087877_113175299_87423_3.2_93_2829	2829	+
chr4	157665951	157771638	chr4_157885401_157991088_105688_2.7_69.1_2811	2811	+
chr19	18977313	19168911	chr19_18838313_19029911_191599_1.5_-8.8_2809	2809	+
chr5	76332402	76587623	chr5_76368158_76623379_255222_1.1_18.5_2807	2807	+
chr6	111587371	111885357	chr6_111694064_111992050_297987_0.9_-68.4_2805	2805	+
chr3	96335918	96497325	chr3_97818608_97980015_161408_1.7_60.1_2794	2794	+
chr13	41383667	41556461	chr13_40281667_40454461_172795_1.6_57.4_2791	2791	+
chr16	3339567	3536380	chr16_3279568_3476381_196814_1.4_44.5_2788	2788	+
chr15	53177647	53230711	chr15_50964939_51018003_53065_5.3_83.5_2786	2786	+
chr3	32031327	32263243	chr3_32006331_32238247_231917_1.2_-68_2785	2785	+
chr2	121618515	121825780	chr2_121334985_121542250_207266_1.3_31.6_2784	2784	+
chr6	90001105	90052273	chr6_90057824_90108992_51169_5.4_88.5_2783	2783	+
chr17	62225081	62290951	chr17_59578813_59644683_65871_4.2_83.2_2782	2782	+
chr11	92086105	92231622	chr11_91725753_91871270_145518_1.9_14.2_2780	2780	+
chr3	194995867	195063374	chr3_196477156_196544663_67508_4.1_88.7_2778	2778	+
chr3	61547577	61827863	chr3_61522617_61802903_280287_1_25.3_2775	2775	+
chr3	189674578	189861719	chr3_191157272_191344413_187142_1.5_66.9_2774	2774	+
chr1	157014294	157169543	chr1_155280918_155436167_155250_1.8_57.3_2773	2773	+
chrX	21896525	22012743	chrX_21806446_21922664_116219_2.4_64.6_2772	2772	+
chr2	169571403	169631134	chr2_169279649_169339380_59732_4.6_91.5_2770	2770	+
chr1	121115814	121138535	chr1_120817337_120840058_22722_12.2_97.1_2764	2764	+
chr11	132201176	132289895	chr11_131706386_131795105_88720_3.1_72.2_2764	2764	+
chr1	245775168	245870847	chr1_243841791_243937470_95680_2.9_82.6_2762	2762	+
chr7	43635411	43666427	chr7_43601936_43632952_31017_8.9_92.9_2759	2759	+
chr22	32730121	32894519	chr22_31060121_31224519_164399_1.7_-17.9_2757	2757	+
chr9	2621261	2900599	chr9_2611261_2890599_279339_1_67_2757	2757	+
chr20	19804122	20014183	chr20_19752122_19962183_210062_1.3_87.4_2755	2755	+
chr3	42166863	42267273	chr3_42141867_42242277_100411_2.7_72.9_2752	2752	+
chr7	32491814	32627409	chr7_32458339_32593934_135596_2_79_2752	2752	+
chr19	9449814	9677859	chr19_9310814_9538859_228046_1.2_-58.1_2748	2748	+
chr7	57071006	57342763	chr7_57074948_57346705_271758_1_45.9_2748	2748	+
chrX	149282621	149592785	chrX_149033279_149343443_310165_0.9_-68.3_2738	2738	+
chr7	138658769	138764527	chr7_138309309_138415067_105759_2.6_78.3_2722	2722	+
chr4	13601795	13649925	chr4_13210893_13259023_48131_5.7_94.8_2720	2720	+
chr2	264089	314969	chr2_254089_304969_50881_5.3_90.6_2716	2716	+
chr7	24681300	24932270	chr7_24647825_24898795_250971_1.1_54.7_2712	2712	+
chr6	12123783	12331817	chr6_12231769_12439803_208035_1.3_43.5_2711	2711	+
chr19	43967379	44352339	chr19_48659219_49044179_384961_0.7_-53.2_2710	2710	+
chr3	147130197	147885229	chr3_148612887_149367919_755033_0.4_-63.2_2707	2707	+
chr1	97144519	97279946	chr1_96917107_97052534_135428_2_67.9_2706	2706	+
chr2	105882765	106015591	chr2_105249197_105382023_132827_2_82.1_2706	2706	+
chr14	74179549	74470480	chr14_73249302_73540233_290932_0.9_18.1_2700	2700	+
chr10	7820817	8006532	chr10_7860823_8046538_185716_1.5_38.9_2697	2697	+
chr9	141070717	141152274	chr9_140190538_140272095_81558_3.3_83.5_2695	2695	+
chr11	89934822	90017336	chr11_89574470_89656984_82515_3.3_58.9_2688	2688	+
chr17	47754004	47906007	chr17_45109003_45261006_152004_1.8_8.8_2679	2679	+
chr8	100653991	100904272	chr8_100723167_100973448_250282_1.1_-71.8_2674	2674	+
chr2	210779255	210886398	chr2_210487500_210594643_107144_2.5_74.7_2673	2673	+
chr13	36877890	36909953	chr13_35775890_35807953_32064_8.3_91.3_2671	2671	+
chr5	173940256	174094426	chr5_173872862_174027032_154171_1.7_-27.6_2663	2663	+
chr22	46963522	47108292	chr22_45342186_45486956_144771_1.8_70_2662	2662	+
chr2	203880886	204009997	chr2_203589131_203718242_129112_2.1_-22.8_2659	2659	+
chr4	15494179	15711373	chr4_15103277_15320471_217195_1.2_-16.8_2652	2652	+
chr3	96068149	96070796	chr3_97550839_97553486_2648_100_100_2648	2648	+
chr11	32608422	32624078	chr11_32564998_32580654_15657_16.9_95.6_2646	2646	+
chr20	44374042	44728777	chr20_43807449_44162184_354736_0.7_-54.3_2641	2641	+
chr10	129160256	129336958	chr10_129050246_129226948_176703_1.5_57.3_2633	2633	+
chr7	17351937	17384229	chr7_17318462_17350754_32293_8.2_97.3_2633	2633	+
chr12	74931784	74942533	chr12_73218051_73228800_10750_24.5_99.4_2630	2630	+
chr8	47696992	48069427	chr8_47816157_48188592_372436_0.7_-3.3_2626	2626	+
chr12	47412625	47529520	chr12_45698892_45815787_116896_2.2_77.4_2625	2625	+
chr2	131341341	131486980	chr2_131057811_131203450_145640_1.8_30.1_2622	2622	+
chr12	34176835	34372822	chr12_34068102_34264089_195988_1.3_28.5_2615	2615	+
chr3	14168337	14239900	chr3_14143338_14214904_71567_3.7_86.7_2613	2613	+
chr4	159198889	159201501	chr4_159418339_159420951_2613_100_100_2613	2613	+
chr3	76483119	76485876	chr3_76565809_76568566_2758_94.6_100_2609	2609	+
chr2	127313090	127472834	chr2_127029560_127189304_159745_1.6_-35.4_2608	2608	+
chr7	112090466	112161006	chr7_111877702_111948242_70541_3.7_86.6_2608	2608	+
chr19	42776999	42989896	chr19_47468839_47681736_212898_1.2_56.8_2606	2606	+
chr4	190741620	191022733	chr4_190978614_191256714_278101_0.9_45.8_2606	2606	+
chr14	58988110	59114580	chr14_58057863_58184333_126471_2.1_-75.3_2605	2605	+
chr9	103493380	103738978	chr9_102533201_102778799_245599_1.1_52.7_2605	2605	+
chr10	65662045	66633688	chr10_65332051_66303694_971644_0.3_-57_2603	2603	+
chr6	153291986	153476375	chr6_153333679_153518068_184390_1.4_44.2_2603	2603	+
chr10	23425776	23428708	chr10_23465782_23468714_2933_88.7_99.9_2601	2601	+
chr17	76044901	76254059	chr17_73556496_73765654_209159_1.2_10.5_2598	2598	+
chr3	12880720	13099079	chr3_12855720_13074079_218360_1.2_-97.2_2598	2598	+
chr8	125464708	125559450	chr8_125533889_125628631_94743_2.7_85.9_2596	2596	+
chr12	25357383	25380400	chr12_25248650_25271667_23018_11.3_96.5_2594	2594	+
chr2	139036074	139046432	chr2_138752544_138762902_10359_25_97.1_2592	2592	+
chr4	148743895	148888069	chr4_148963345_149107519_144175_1.8_49.8_2590	2590	+
chr9	115567034	115652838	chr9_114606855_114692659_85805_3_82.7_2590	2590	+
chr2	62362867	62490291	chr2_62216371_62343795_127425_2_-32_2589	2589	+
chrX	153994448	154045813	chrX_153647642_153699007_51366_5_78.3_2583	2583	+
chr1	87794133	87812230	chr1_87566721_87584818_18098_14.3_95.7_2581	2581	+
chr2	56093715	56149586	chr2_55947219_56003090_55872_4.6_85.8_2581	2581	+
chr22	29183443	29339735	chr22_27513443_27669735_156293_1.7_79.2_2579	2579	+
chr7	88077659	88315384	chr7_87915595_88153320_237726_1.1_37.3_2577	2577	+
chr10	107389894	107449357	chr10_107379884_107439347_59464_4.3_95.8_2576	2576	+
chr12	117013654	117193707	chr12_115498037_115678090_180054_1.4_3.7_2572	2572	+
chrX	138972923	139193038	chrX_138800589_139020704_220116_1.2_37.1_2571	2571	+
chr2	152954479	153192594	chr2_152662725_152900840_238116_1.1_-19.6_2565	2565	+
chrX	117883589	117927599	chrX_117767617_117811627_44011_5.8_85.3_2560	2560	+
chrX	150573683	150577751	chrX_150324341_150328409_4069_62.9_99.6_2560	2560	+
chr2	136956284	137087595	chr2_136672754_136804065_131312_1.9_47.3_2559	2559	+
chr2	95403609	95847374	chr2_94767336_95211101_443766_0.6_10.4_2557	2557	+
chr6	38555206	38652273	chr6_38663184_38760251_97068_2.6_86.6_2549	2549	+
chr8	110255273	110565336	chr8_110324449_110634512_310064_0.8_-30.8_2549	2549	+
chr18	71708326	72057522	chr18_69859306_70208502_349197_0.7_-73.7_2547	2547	+
chr2	215591674	215712248	chr2_215299919_215420493_120575_2.1_68_2547	2547	+
chr19	7483923	7773393	chr19_7389923_7679393_289471_0.9_-64.4_2543	2543	+
chr1	158984487	159023567	chr1_157251111_157290191_39081_6.5_88.3_2542	2542	+
chrX	91237375	91369539	chrX_91124031_91256195_132165_1.9_36.1_2535	2535	+
chr19	40325274	40581601	chr19_45017114_45273441_256328_1_35.7_2526	2526	+
chr22	20781605	20941548	chr22_19111605_19271548_159944_1.6_37.6_2526	2526	+
chr18	29991501	30093761	chr18_28245499_28347759_102261_2.5_71.7_2516	2516	+
chrX	44492812	44834094	chrX_44377756_44719038_341283_0.7_-41.6_2515	2515	+
chr7	100199851	100205772	chr7_100037787_100043708_5922_42.3_97.2_2503	2503	+
chrY	21685176	21760010	chrY_20144564_20219398_74835_3.3_88.5_2500	2500	+
chr19	14181140	14317789	chr19_14042140_14178789_136650_1.8_57.1_2499	2499	+
chr2	148837531	149352933	chr2_148554001_149069403_515403_0.5_-67.8_2495	2495	+
chr8	6482204	6756660	chr8_6469612_6744070_274459_0.9_49.9_2495	2495	+
chr12	9660020	9849129	chr12_9551287_9740396_189110_1.3_-31.7_2492	2492	+
chr16	5289655	5522155	chr16_5229656_5462156_232501_1.1_30.7_2492	2492	+
chr14	95100163	95267850	chr14_94169916_94337603_167688_1.5_24.9_2489	2489	+
chrY	5075456	5442462	chrY_5135456_5502462_367007_0.7_71.4_2485	2485	+
chr18	76905052	77106696	chr18_75006040_75207684_201645_1.2_-19.6_2481	2481	+
chr3	143690476	143850196	chr3_145173166_145332886_159721_1.6_84.6_2479	2479	+
chr19	9763778	9964931	chr19_9624778_9825931_201154_1.2_-27.7_2478	2478	+
chr6	88858866	89002463	chr6_88915585_89059182_143598_1.7_77.4_2478	2478	+
chr18	74072966	74206146	chr18_72201954_72335134_133181_1.9_77.2_2473	2473	+
chr10	76153841	76469023	chr10_75823847_76139029_315183_0.8_-86.6_2471	2471	+
chr16	47538700	47733417	chr16_46096201_46290918_194718_1.3_72.6_2470	2470	+
chr22	22657454	22663736	chr22_20987454_20993736_6283_39.3_99.2_2467	2467	+
chr4	129737554	129796193	chr4_129957004_130015643_58640_4.2_92.7_2466	2466	+
chr4	13297446	13340525	chr4_12906544_12949623_43080_5.7_92_2464	2464	+
chr20	10329882	10639265	chr20_10277882_10587265_309384_0.8_84.1_2463	2463	+
chr8	79510541	79674486	chr8_79673096_79837041_163946_1.5_77.1_2463	2463	+
chrX	84010140	84145088	chrX_83896796_84031744_134949_1.8_64_2463	2463	+
chr8	54445851	54626936	chr8_54608404_54789489_181086_1.4_-31.4_2462	2462	+
chr14	30982313	31290929	chr14_30052064_30360680_308617_0.8_-21.4_2456	2456	+
chr18	51681192	51888250	chr18_49935190_50142248_207059_1.2_-55.5_2454	2454	+
chr11	8014353	8126587	chr11_7970929_8083163_112235_2.2_69.1_2453	2453	+
chr8	69917081	70044226	chr8_70079635_70206780_127146_1.9_28.4_2453	2453	+
chr1	240919316	241162006	chr1_238985939_239228629_242691_1_-2.8_2450	2450	+
chr6	21594002	21598758	chr6_21701981_21706737_4757_51.4_99.8_2446	2446	+
chr7	126935710	127079066	chr7_126722946_126866302_143357_1.7_70.7_2439	2439	+
chrX	133508438	133785357	chrX_133336104_133613023_276920_0.9_6.1_2435	2435	+
chr7	10490812	10493236	chr7_10457337_10459761_2425_100_100_2425	2425	+
chr18	7888077	8143880	chr18_7878077_8133880_255804_0.9_49.9_2424	2424	+
chrX	85218660	85416411	chrX_85105316_85303067_197752_1.2_-24.1_2421	2421	+
chr10	131669562	132076105	chr10_131559552_131966095_406544_0.6_-5.8_2420	2420	+
chr5	7878044	8044207	chr5_7931044_8097207_166164_1.5_77.4_2417	2417	+
chr10	101721474	101874904	chr10_101711464_101864894_153431_1.6_-93.6_2415	2415	+
chr17	78717731	78950736	chr17_76332326_76565331_233006_1_-48.2_2409	2409	+
chr8	107543989	107764165	chr8_107613165_107833341_220177_1.1_49.4_2407	2407	+
chr1	197067043	197191868	chr1_195333666_195458491_124826_1.9_87.4_2406	2406	+
chr6	142383743	142540716	chr6_142425436_142582409_156974_1.5_76.5_2406	2406	+
chr3	116363207	116365610	chr3_117845897_117848300_2404_100_100_2404	2404	+
chr6	132593119	132793499	chr6_132634812_132835192_200381_1.2_67.9_2399	2399	+
chr8	97614543	97797437	chr8_97683719_97866613_182895_1.3_11.6_2395	2395	+
chr5	81331152	81614089	chr5_81366908_81649845_282938_0.8_-78.2_2390	2390	+
chr13	73636107	73689546	chr13_72534108_72587547_53440_4.5_83.3_2388	2388	+
chr11	121178895	121394494	chr11_120684105_120899704_215600_1.1_50.5_2380	2380	+
chr11	124494676	124817720	chr11_123999886_124322930_323045_0.7_-70.8_2380	2380	+
chr3	29639757	29788535	chr3_29614761_29763539_148779_1.6_-9.8_2374	2374	+
chr1	215740674	215794786	chr1_213807297_213861409_54113_4.4_86.8_2367	2367	+
chr3	179418704	179551616	chr3_180901398_181034310_132913_1.8_21.9_2367	2367	+
chr1	168867605	169101348	chr1_167134229_167367972_233744_1_47.8_2366	2366	+
chr9	91617006	91725839	chr9_90806826_90915659_108834_2.2_70_2361	2361	+
chr6	135732495	135957153	chr6_135774188_135998846_224659_1_-19.2_2358	2358	+
chr10	61447831	61666218	chr10_61117837_61336224_218388_1.1_84.2_2355	2355	+
chr10	72432318	72639756	chr10_72102324_72309762_207439_1.1_66.6_2351	2351	+
chr2	160175696	160319512	chr2_159883942_160027758_143817_1.6_-7.8_2348	2348	+
chr1	213277793	213446577	chr1_211344416_211513200_168785_1.4_29_2347	2347	+
chr14	51710555	51781786	chr14_50780305_50851536_71232_3.3_79.1_2347	2347	+
chr6	48116294	48182510	chr6_48224253_48290469_66217_3.5_90.2_2346	2346	+
chr7	64853656	65020173	chr7_64491091_64657608_166518_1.4_38.9_2346	2346	+
chr8	30915851	31078577	chr8_31035393_31198119_162727_1.4_44_2345	2345	+
chr10	122619538	122744095	chr10_122609528_122734085_124558_1.9_74.3_2344	2344	+
chr7	10973171	11151178	chr7_10939696_11117703_178008_1.3_73.5_2343	2343	+
chrX	43761326	43916886	chrX_43646270_43801830_155561_1.5_72.7_2340	2340	+
chr9	95439322	95609028	chr9_94479143_94648849_169707_1.4_68.4_2337	2337	+
chr19	17679206	17838238	chr19_17540206_17699238_159033_1.5_61.5_2332	2332	+
chr6	28699605	28938043	chr6_28807584_29046022_238439_1_-8.9_2331	2331	+
chr1	169345719	169435315	chr1_167612343_167701939_89597_2.6_88.7_2329	2329	+
chr9	119460188	119464035	chr9_118500009_118503856_3848_60.5_99_2327	2327	+
chr17	35766807	35992328	chr17_32840920_33066441_225522_1_39.2_2320	2320	+
chr16	33961623	33964321	chr16_33869124_33871822_2699_85.6_99.8_2310	2310	+
chr12	8613151	8799980	chr12_8504418_8691247_186830_1.2_-55.2_2309	2309	+
chr2	200789748	200792844	chr2_200497993_200501089_3097_74.6_99.6_2309	2309	+
chr9	14920786	15055824	chr9_14910786_15045824_135039_1.7_49.2_2308	2308	+
chr16	52689002	52691303	chr16_51246503_51248804_2302_100_100_2302	2302	+
chrX	129545361	129631035	chrX_129373042_129458716_85675_2.7_78.1_2301	2301	+
chr1	108677966	108757006	chr1_108479489_108558529_79041_2.9_84.9_2299	2299	+
chr3	13593583	13679544	chr3_13568583_13654545_85963_2.7_77.2_2289	2289	+
chr15	37183495	37394151	chr15_34970787_35181443_210657_1.1_-28.2_2280	2280	+
chr22	24135648	24325906	chr22_22465648_22655906_190259_1.2_66.8_2275	2275	+
chr8	15398021	15622595	chr8_15442392_15666966_224575_1_67.2_2271	2271	+
chr22	43454663	43739446	chr22_41784607_42069390_284784_0.8_50.3_2270	2270	+
chr10	36713512	36813180	chr10_36753518_36853186_99669_2.3_86.4_2267	2267	+
chr4	22595701	22864774	chr4_22204799_22473872_269074_0.8_-15.2_2267	2267	+
chr4	25256676	25403532	chr4_24865774_25012630_146857_1.5_79.4_2267	2267	+
chr19	45864682	46191868	chr19_50556522_50883708_327187_0.7_-76.5_2261	2261	+
chrX	92476817	92543730	chrX_92363473_92430386_66914_3.4_94_2258	2258	+
chr11	76731530	77025737	chr11_76409178_76703385_294208_0.8_16.2_2257	2257	+
chr5	23299938	23304918	chr5_23335695_23340675_4981_45.3_99.7_2256	2256	+
chr3	136455304	136667483	chr3_137937994_138150173_212180_1.1_52.3_2254	2254	+
chr4	135873305	135968282	chr4_136092755_136187732_94978_2.4_80.9_2248	2248	+
chr6	71317525	71571309	chr6_71374246_71628030_253785_0.9_42.6_2241	2241	+
chr6	125294714	125408432	chr6_125336413_125450131_113719_2_82_2241	2241	+
chrX	118672822	118725035	chrX_118556850_118609063_52214_4.3_67.5_2236	2236	+
chrX	114009235	114134998	chrX_113915491_114041254_125764_1.8_25_2232	2232	+
chr6	168718070	169178338	chr6_168460919_168920263_459345_0.5_-61.6_2230	2230	+
chr3	9944364	10047036	chr3_9919364_10022036_102673_2.2_-77.3_2229	2229	+
chr11	60609400	60703780	chr11_60365976_60460356_94381_2.4_72_2225	2225	+
chr7	37488140	38351127	chr7_37454665_38317652_862988_0.3_-78.7_2225	2225	+
chrX	23093694	23096253	chrX_23003615_23006174_2560_86.9_99.8_2225	2225	+
chr10	81915321	82007614	chr10_81905301_81997594_92294_2.4_78.4_2222	2222	+
chrX	3227315	3286252	chrX_3237315_3296252_58938_3.8_87.2_2221	2221	+
chr15	80351888	80430656	chr15_78138943_78217711_78769_2.8_90.1_2220	2220	+
chr15	62116890	62374703	chr15_59904182_60161995_257814_0.9_69.2_2214	2214	+
chr9	114611805	114697094	chr9_113651626_113736915_85290_2.6_84.1_2214	2214	+
chr6	5788539	6005257	chr6_5733538_5950256_216719_1_50.6_2210	2210	+
chr8	70899513	71190907	chr8_71062067_71353461_291395_0.8_-67.1_2210	2210	+
chr11	70576600	70797785	chr11_70254248_70475433_221186_1_-26.4_2206	2206	+
chr17	41423383	41601554	chr17_38778909_38957080_178172_1.2_-21_2206	2206	+
chr6	145103034	145173869	chr6_145144727_145215562_70836_3.1_84_2204	2204	+
chr5	35871219	35879433	chr5_35906976_35915190_8215_26.8_98.4_2199	2199	+
chr8	136524594	136659454	chr8_136593776_136728636_134861_1.6_81.8_2199	2199	+
chr7	22421312	22551678	chr7_22387837_22518203_130367_1.7_69.7_2197	2197	+
chr6	58244102	58447352	chr6_58352061_58555311_203251_1.1_41.4_2196	2196	+
chr6	143081213	143217613	chr6_143122906_143259306_136401_1.6_81.8_2196	2196	+
chr13	102220056	102372286	chr13_101018057_101170287_152231_1.4_52.9_2188	2188	+
chr19	41135367	41333300	chr19_45827207_46025140_197934_1.1_38.5_2188	2188	+
chr8	20066841	20079017	chr8_20111121_20123297_12177_18_98.6_2187	2187	+
chr1	42642934	42846446	chr1_42415521_42619033_203513_1.1_1_2185	2185	+
chr12	17141961	17145001	chr12_17033228_17036268_3041_71.8_99.8_2183	2183	+
chr1	172108006	172255931	chr1_170374629_170522554_147926_1.5_85.9_2179	2179	+
chr1	72625278	72767623	chr1_72397866_72540211_142346_1.5_58.3_2178	2178	+
chr2	158485215	158723020	chr2_158193461_158431266_237806_0.9_56.2_2174	2174	+
chr18	44470590	44684026	chr18_42724588_42938024_213437_1_-26.3_2170	2170	+
chr4	63682489	63685911	chr4_63365084_63368506_3423_63.3_99.7_2168	2168	+
chr11	11261892	11560983	chr11_11218468_11517559_299092_0.7_16.9_2165	2165	+
chr10	30590958	30807774	chr10_30630964_30847780_216817_1_54.6_2160	2160	+
chr3	137599061	137601300	chr3_139081751_139083990_2240_96.4_99.9_2159	2159	+
chr9	41776067	41885613	chr9_41766067_41875613_109547_2_78_2159	2159	+
chr9	90285501	90404605	chr9_89475321_89594425_119105_1.8_77.7_2159	2159	+
chr2	139316508	139412283	chr2_139032978_139128753_95776_2.3_90.7_2158	2158	+
chr20	25206187	25597187	chr20_25154187_25545187_391001_0.6_-24.2_2156	2156	+
chr6	139691561	139695794	chr6_139733254_139737487_4234_50.9_99.3_2156	2156	+
chr9	44304463	44473389	chr9_44244459_44413385_168927_1.3_69.3_2154	2154	+
chr3	12111668	12271384	chr3_12086668_12246384_159717_1.3_-37.7_2149	2149	+
chr3	131103081	131220629	chr3_132585771_132703319_117549_1.8_77.9_2144	2144	+
chr1	56960709	57085232	chr1_56733297_56857820_124524_1.7_88.3_2143	2143	+
chr15	58000841	58020611	chr15_55788133_55807903_19771_10.8_96.8_2141	2141	+
chr7	141300090	141505146	chr7_140946559_141151615_205057_1_-4.8_2135	2135	+
chr22	18898335	19166474	chr22_17278335_17546474_268140_0.8_26.2_2134	2134	+
chr22	26817998	26986034	chr22_25147998_25316034_168037_1.3_70.4_2132	2132	+
chr7	19736930	20043015	chr7_19703455_20009540_306086_0.7_73.7_2128	2128	+
chr1	55532578	55689484	chr1_55305166_55462072_156907_1.4_55.3_2126	2126	+
chr19	45036956	45166768	chr19_49728796_49858608_129813_1.6_17.3_2123	2123	+
chr4	166159937	166327439	chr4_166379387_166546889_167503_1.3_72.8_2120	2120	+
chr9	4633532	4782146	chr9_4623532_4772146_148615_1.4_57.7_2117	2117	+
chr3	187877007	188124170	chr3_189359701_189606864_247164_0.9_44.2_2115	2115	+
chr2	175584473	175712022	chr2_175292719_175420268_127550_1.7_46.8_2113	2113	+
chr3	93707411	93847306	chr3_95190101_95329996_139896_1.5_85.8_2110	2110	+
chr7	12263767	12276718	chr7_12230292_12243243_12952_16.3_98.2_2107	2107	+
chr10	97759748	97949968	chr10_97749738_97939958_190221_1.1_67.2_2101	2101	+
chr4	3944080	4228862	chr4_3995010_4279763_284754_0.7_-43.4_2101	2101	+
chr4	106405783	106638937	chr4_106625232_106858386_233155_0.9_-99.1_2095	2095	+
chr13	51938719	52035549	chr13_50836720_50933550_96831_2.2_66.4_2082	2082	+
chr10	21317924	21402691	chr10_21357930_21442697_84768_2.5_87.7_2079	2079	+
chr18	77187397	77487083	chr18_75288385_75588071_299687_0.7_-25.3_2079	2079	+
chr9	36616033	36818706	chr9_36606033_36808706_202674_1_72.1_2079	2079	+
chr9	66960482	67026877	chr9_66700302_66766697_66396_3.1_92.8_2075	2075	+
chrX	106374943	106595887	chrX_106261599_106482543_220945_0.9_3.9_2072	2072	+
chr1	98011319	98187291	chr1_97783907_97959879_175973_1.2_73.9_2069	2069	+
chr1	75088541	75230664	chr1_74861129_75003252_142124_1.5_94.1_2065	2065	+
chr2	239986131	240266179	chr2_239651068_239931116_280049_0.7_21.3_2065	2065	+
chr3	125513954	125648555	chr3_126996644_127131245_134602_1.5_66.9_2065	2065	+
chr3	43040756	43118471	chr3_43015760_43093475_77716_2.7_53.1_2062	2062	+
chr14	96553290	96730282	chr14_95623043_95800035_176993_1.2_-77.3_2060	2060	+
chr6	43402376	43507354	chr6_43510354_43615332_104979_2_-84.7_2058	2058	+
chr4	112998595	113277731	chr4_113218044_113497180_279137_0.7_-13.9_2057	2057	+
chr8	91521662	91657936	chr8_91590838_91727112_136275_1.5_87.7_2057	2057	+
chr1	50791987	51050447	chr1_50564574_50823035_258462_0.8_41.5_2053	2053	+
chr18	74471560	74964018	chr18_72600548_73093006_492459_0.4_-42_2047	2047	+
chrX	103401242	103438364	chrX_103287898_103325020_37123_5.5_97.6_2042	2042	+
chr3	72307479	72426649	chr3_72390169_72509339_119171_1.7_79.3_2041	2041	+
chr8	35261875	35383194	chr8_35381417_35502736_121320_1.7_72.7_2039	2039	+
chr1	58513514	58614064	chr1_58286102_58386652_100551_2_36.5_2038	2038	+
chr6	128290701	128643521	chr6_128332394_128685214_352821_0.6_35.5_2038	2038	+
chr1	241630621	241683158	chr1_239697244_239749781_52538_3.9_85.3_2037	2037	+
chr22	32352032	32435930	chr22_30682032_30765930_83899_2.4_64.8_2035	2035	+
chr10	12070786	12391595	chr10_12110792_12431601_320810_0.6_-7.6_2032	2032	+
chrX	66943876	66949977	chrX_66860601_66866702_6102_33.2_99.3_2025	2025	+
chr1	243988827	244219887	chr1_242055450_242286510_231061_0.9_-34.7_2021	2021	+
chr1	33747207	33983126	chr1_33519794_33755713_235920_0.9_53.2_2018	2018	+
chr14	91759298	91976791	chr14_90829051_91046544_217494_0.9_-15.1_2018	2018	+
chr12	10264392	10375581	chr12_10155659_10266848_111190_1.8_74.2_2017	2017	+
chr13	74257692	74420534	chr13_73155693_73318535_162843_1.2_37.2_2012	2012	+
chr2	72105817	72552786	chr2_71959325_72406294_446970_0.4_9.2_2011	2011	+
chr3	157131656	157188341	chr3_158614350_158671035_56686_3.5_81.3_2008	2008	+
chr22	28247741	28307177	chr22_26577741_26637177_59437_3.4_90.8_2007	2007	+
chr5	122152969	122359637	chr5_122180868_122387536_206669_1_48.3_2007	2007	+
chrX	10066101	10225813	chrX_10026101_10185813_159713_1.3_71.8_2002	2002	+
chr16	71316791	71483130	chr16_69874292_70040631_166340_1.2_-61.4_2001	2001	+
chrX	30648231	30873535	chrX_30558152_30783456_225305_0.9_82.8_2001	2001	+
chr6	11094520	11276250	chr6_11202506_11384236_181731_1.1_74.2_2000	2000	+
chrX	154448448	154522327	chrX_154101642_154175521_73880_2.7_76.7_2000	2000	+
chr6	15245307	15434142	chr6_15353286_15542121_188836_1.1_87.3_1996	1996	+
chr9	7476984	7598567	chr9_7466984_7588567_121584_1.6_36.4_1996	1996	+
chr11	45605585	45955413	chr11_45562161_45911989_349829_0.6_14.1_1995	1995	+
chr1	192215362	192293910	chr1_190481985_190560533_78549_2.5_80.4_1994	1994	+
chr2	62697576	62823310	chr2_62551080_62676814_125735_1.6_56.6_1994	1994	+
chr2	99169225	99312206	chr2_98535657_98678638_142982_1.4_75.3_1990	1990	+
chr20	52184274	52369296	chr20_51617681_51802703_185023_1.1_29.3_1988	1988	+
chr2	48573505	48738647	chr2_48427009_48592151_165143_1.2_60.9_1986	1986	+
chr6	5412690	5613624	chr6_5357689_5558623_200935_1_1.1_1985	1985	+
chrX	49396348	49460296	chrX_49283304_49347007_63704_3.1_70.7_1983	1983	+
chr10	122114049	122374187	chr10_122104039_122364177_260139_0.8_52.2_1982	1982	+
chr3	122728267	122944175	chr3_124210957_124426865_215909_0.9_-22.8_1981	1981	+
chr13	47313575	47358497	chr13_46211576_46256498_44923_4.4_89.4_1978	1978	+
chr5	115488561	115628488	chr5_115516460_115656387_139928_1.4_37.4_1978	1978	+
chr13	28024250	28241016	chr13_26922250_27139016_216767_0.9_-92_1978	1978	+
chr9	4097948	4293611	chr9_4087948_4283611_195664_1_56.7_1977	1977	+
chr2	43449607	43569648	chr2_43303111_43423152_120042_1.6_71.7_1969	1969	+
chr14	80666277	80669393	chr14_79736030_79739146_3117_62.9_99.8_1962	1962	+
chr5	34174612	34218637	chr5_34210369_34254394_44026_4.5_90.3_1961	1961	+
chrX	67290060	67354476	chrX_67206785_67271201_64417_3_87.7_1961	1961	+
chr3	14489110	14647994	chr3_14464114_14622998_158885_1.2_71.1_1959	1959	+
chr7	133975831	134147024	chr7_133626371_133797564_171194_1.1_-7.9_1959	1959	+
chr2	75060898	75119744	chr2_74914406_74973252_58847_3.3_60.4_1958	1958	+
chrX	147010175	147134400	chrX_146817867_146942092_124226_1.6_84.8_1958	1958	+
chr6	35735105	35803326	chr6_35843083_35911304_68222_2.9_13.1_1957	1957	+
chr10	124175324	124274411	chr10_124165314_124264401_99088_2_75.5_1952	1952	+
chrX	104650421	104653172	chrX_104537077_104539828_2752_70.9_99.6_1952	1952	+
chr22	23465259	23804734	chr22_21795259_22134734_339476_0.6_-52.9_1948	1948	+
chr8	6290379	6331828	chr8_6277787_6319236_41450_4.7_87.6_1943	1943	+
chr11	16760129	16778808	chr11_16716705_16735384_18680_10.4_96.5_1940	1940	+
chr13	40175076	40326359	chr13_39073076_39224359_151284_1.3_74.1_1940	1940	+
chr11	2415198	2418699	chr11_2371774_2375275_3502_55.4_99.6_1939	1939	+
chr2	101449844	101622851	chr2_100816276_100989283_173008_1.1_68.4_1938	1938	+
chr8	82102886	82195869	chr8_82265441_82358424_92984_2.1_87.3_1937	1937	+
chr1	37412731	37569021	chr1_37185318_37341608_156291_1.2_74.5_1937	1937	+
chr1	152920984	153198351	chr1_151187608_151464975_277368_0.7_38.9_1936	1936	+
chr1	163043198	163051642	chr1_161309822_161318266_8445_22.9_98.5_1931	1931	+
chr14	68713716	68888972	chr14_67783469_67958725_175257_1.1_42.3_1931	1931	+
chr5	44811915	44821140	chr5_44847672_44856897_9226_20.9_97.8_1931	1931	+
chr9	79890931	80046550	chr9_79080751_79236370_155620_1.2_54.8_1931	1931	+
chr1	183902091	184042819	chr1_182168714_182309442_140729_1.4_50.9_1928	1928	+
chr4	22255478	22444429	chr4_21864576_22053527_188952_1_43.5_1921	1921	+
chr18	39368880	39661316	chr18_37622878_37915314_292437_0.7_84.3_1918	1918	+
chr15	25868855	26026387	chr15_23419948_23577480_157533_1.2_-21.8_1914	1914	+
chrX	26704114	26767694	chrX_26614035_26677615_63581_3_77.3_1912	1912	+
chr9	71224366	71398054	chr9_70414186_70587874_173689_1.1_-2.1_1911	1911	+
chr1	166135573	166246837	chr1_164402197_164513461_111265_1.7_36_1909	1909	+
chr11	72492442	72652129	chr11_72170090_72329777_159688_1.2_59.1_1908	1908	+
chr9	104152957	104470041	chr9_103192778_103509862_317085_0.6_-29.4_1906	1906	+
chr7	144343824	144345728	chr7_143974757_143976661_1905_100_100_1905	1905	+
chr1	96912254	96914154	chr1_96684842_96686742_1901_100_100_1901	1901	+
chr19	38187860	38283672	chr19_42879700_42975512_95813_2_82.4_1901	1901	+
chr6	50671128	50980724	chr6_50779087_51088683_309597_0.6_44.3_1899	1899	+
chr22	50151977	50321108	chr22_48537981_48707112_169132_1.1_19.6_1899	1899	+
chr6	32093621	32294341	chr6_32201599_32402319_200721_0.9_-52.8_1898	1898	+
chr4	111232487	111542829	chr4_111451936_111762278_310343_0.6_19_1896	1896	+
chr8	126011592	126204370	chr8_126080773_126273552_192780_1_65.7_1895	1895	+
chrX	135579757	135594119	chrX_135407423_135421785_14363_13.2_97.6_1891	1891	+
chr22	49551570	49805062	chr22_47937574_48191066_253493_0.7_22.9_1890	1890	+
chr4	98946503	98966632	chr4_99165526_99185655_20130_9.4_95.8_1887	1887	+
chr5	84760306	84964816	chr5_84796062_85000572_204511_0.9_59.9_1886	1886	+
chr6	130761612	130764052	chr6_130803305_130805745_2441_77.2_99.7_1884	1884	+
chr13	100583733	100803446	chr13_99381734_99601447_219714_0.9_54.2_1884	1884	+
chr1	46706022	46827723	chr1_46478609_46600310_121702_1.5_29_1883	1883	+
chr6	99849030	100024184	chr6_99955751_100130905_175155_1.1_54.4_1881	1881	+
chr13	80910566	80914992	chr13_79808567_79812993_4427_42.4_99.4_1878	1878	+
chr6	137865108	138192585	chr6_137906801_138234278_327478_0.6_-21_1877	1877	+
chr7	100275623	100465922	chr7_100113559_100303858_190300_1_-97.2_1877	1877	+
chr9	77562305	77761856	chr9_76752125_76951676_199552_0.9_30.8_1874	1874	+
chr6	166746293	166825746	chr6_166666283_166745736_79454_2.4_84.1_1870	1870	+
chr19	51120590	51430817	chr19_55812402_56122629_310228_0.6_-63.5_1865	1865	+
chr15	51237963	51342208	chr15_49025255_49129500_104246_1.8_80.6_1864	1864	+
chr2	150426160	150503678	chr2_150134406_150211924_77519_2.4_82.3_1861	1861	+
chr10	2434572	2565725	chr10_2424572_2555725_131154_1.4_87.8_1861	1861	+
chr9	101369271	101371347	chr9_100409092_100411168_2077_89.4_99.7_1856	1856	+
chr11	85345117	85375205	chr11_85022765_85052853_30089_6.2_92.3_1853	1853	+
chr7	50513692	50828015	chr7_50481186_50795509_314324_0.6_57.3_1852	1852	+
chr13	95617874	95953986	chr13_94415875_94751987_336113_0.6_43.4_1851	1851	+
chr12	72656777	72781351	chr12_70943044_71067618_124575_1.5_61.8_1843	1843	+
chr4	4314803	4755103	chr4_4365704_4806004_440301_0.4_-49.8_1843	1843	+
chr6	150461876	150585379	chr6_150503569_150627072_123504_1.5_28_1840	1840	+
chr17	17697000	17750873	chr17_17637725_17691598_53874_3.4_80.5_1837	1837	+
chr2	42047062	42077804	chr2_41900566_41931308_30743_6_96.3_1836	1836	+
chr12	119453224	119633866	chr12_117937607_118118249_180643_1_49_1835	1835	+
chr7	34109791	34194069	chr7_34076316_34160594_84279_2.2_82.5_1832	1832	+
chr13	101000399	101296983	chr13_99798400_100094984_296585_0.6_50.3_1829	1829	+
chr4	138369202	138453588	chr4_138588652_138673038_84387_2.2_91.1_1825	1825	+
chr6	1514791	1781738	chr6_1459790_1726737_266948_0.7_23_1825	1825	+
chr7	62751835	62956433	chr7_62389270_62593868_204599_0.9_-47.8_1823	1823	+
chr20	45239469	45362904	chr20_44672876_44796311_123436_1.5_79.3_1812	1812	+
chr4	9490952	9705132	chr4_9100050_9314230_214181_0.8_-27.2_1812	1812	+
chr1	117452520	117681255	chr1_117254043_117482778_228736_0.8_-10.6_1811	1811	+
chr13	46530674	46585698	chr13_45428675_45483699_55025_3.3_94.8_1811	1811	+
chr6	133136001	133319248	chr6_133177694_133360941_183248_1_-0.4_1809	1809	+
chr1	108047783	108210423	chr1_107849306_108011946_162641_1.1_52.4_1801	1801	+
chr14	36278171	36350894	chr14_35347922_35420645_72724_2.5_63.2_1801	1801	+
chr7	25162345	25252654	chr7_25128870_25219179_90310_2_61.5_1801	1801	+
chr6	105606352	105781552	chr6_105713045_105888245_175201_1_76.6_1800	1800	+
chr18	20516682	20798373	chr18_18770680_19052371_281692_0.6_-86.3_1799	1799	+
chr8	33716831	33827435	chr8_33836373_33946977_110605_1.6_71.4_1793	1793	+
chr6	138288890	138483311	chr6_138330583_138525004_194422_0.9_-25.3_1790	1790	+
chr12	7591590	7830222	chr12_7482857_7721489_238633_0.7_39.7_1789	1789	+
chr7	79726315	79846943	chr7_79564251_79684879_120629_1.5_91.5_1788	1788	+
chr12	4461451	4723050	chr12_4331712_4593311_261600_0.7_-75.3_1787	1787	+
chr2	182400174	182402068	chr2_182108419_182110313_1895_94.2_99.7_1786	1786	+
chr10	13570165	13702452	chr10_13610171_13742458_132288_1.3_48.5_1785	1785	+
chr3	28319613	28489567	chr3_28294617_28464571_169955_1_64.4_1782	1782	+
chr17	12568992	12693007	chr17_12509717_12633732_124016_1.4_79.7_1781	1781	+
chr8	49830522	49833078	chr8_49993075_49995631_2557_69.7_99.7_1781	1781	+
chrY	20309819	20311596	chrY_18769207_18770984_1778_100_100_1778	1778	+
chr11	20404740	20596854	chr11_20361316_20553430_192115_0.9_60.7_1776	1776	+
chr21	17102459	17250927	chr21_16024330_16172798_148469_1.2_80.3_1775	1775	+
chr14	76479968	76672835	chr14_75549721_75742588_192868_0.9_44.1_1772	1772	+
chr4	6201994	6304557	chr4_6252895_6355458_102564_1.7_79.8_1764	1764	+
chr16	12478631	12758897	chr16_12386132_12666398_280267_0.6_-97.8_1760	1760	+
chr13	111955564	112275544	chr13_110753565_111073545_319981_0.5_57_1755	1755	+
chr8	23700160	23702296	chr8_23756105_23758241_2137_82.1_99.8_1755	1755	+
chr17	55480366	55759994	chr17_52835365_53114993_279629_0.6_-28.2_1755	1755	+
chr2	113737990	113943872	chr2_113454461_113660343_205883_0.9_-93.8_1754	1754	+
chr5	31822684	31848186	chr5_31858441_31883943_25503_6.9_73.5_1752	1752	+
chr4	147176694	147208364	chr4_147396144_147427814_31671_5.5_86.7_1748	1748	+
chr9	112294804	112514471	chr9_111334625_111554292_219668_0.8_-10_1744	1744	+
chr1	159728945	159890380	chr1_157995569_158157004_161436_1.1_-44.7_1743	1743	+
chrX	97506880	97645889	chrX_97393536_97532545_139010_1.3_91.5_1742	1742	+
chrX	11135269	11391576	chrX_11045190_11301497_256308_0.7_79.4_1740	1740	+
chr4	117519296	117521438	chr4_117738744_117740886_2143_81.1_99.9_1738	1738	+
chrX	139865225	139866962	chrX_139692891_139694628_1738_100_100_1738	1738	+
chr14	51186828	51297609	chr14_50256578_50367359_110782_1.6_30.4_1735	1735	+
chr14	81127385	81289945	chr14_80197138_80359698_162561_1.1_50.1_1735	1735	+
chrX	72443065	72444798	chrX_72359790_72361523_1734_100_100_1734	1734	+
chr9	117253868	117458589	chr9_116293689_116498410_204722_0.8_34_1730	1730	+
chr1	202302576	202441339	chr1_200569199_200707962_138764_1.2_47.4_1728	1728	+
chr5	130325529	130345252	chr5_130353428_130373151_19724_8.8_88_1728	1728	+
chr6	146120418	146276530	chr6_146162111_146318223_156113_1.1_62_1723	1723	+
chr12	55803501	55807575	chr12_54089768_54093842_4075_42.3_99.2_1722	1722	+
chr10	57358098	57427848	chr10_57028104_57097854_69751_2.5_94_1721	1721	+
chr16	34320856	34489732	chr16_34178357_34347233_168877_1_52.9_1719	1719	+
chr4	125587538	125631874	chr4_125806988_125851324_44337_3.9_95_1717	1717	+
chr13	32275533	32665932	chr13_31173533_31563932_390400_0.4_-11.9_1713	1713	+
chr19	33851713	34080605	chr19_38543553_38772445_228893_0.7_-65.8_1713	1713	+
chr2	236433763	236605423	chr2_236098502_236270162_171661_1_39.1_1710	1710	+
chr1	249105343	249231297	chr1_247071966_247197920_125955_1.4_95_1709	1709	+
chr1	46468149	46500529	chr1_46240736_46273116_32381_5.3_89.1_1707	1707	+
chr3	68682850	68686269	chr3_68765540_68768959_3420_49.8_99.5_1704	1704	+
chr4	69179320	69242492	chr4_68861915_68925087_63173_2.7_87.4_1703	1703	+
chr1	194157965	194159665	chr1_192424588_192426288_1701_100_100_1701	1701	+
chr9	3697861	3829553	chr9_3687861_3819553_131693_1.3_69.3_1701	1701	+
chr12	20094314	20096013	chr12_19985581_19987280_1700_100_100_1700	1700	+
chr2	84518060	84668569	chr2_84371571_84522080_150510_1.1_84.4_1697	1697	+
chr3	126708081	126825285	chr3_128190771_128307975_117205_1.4_80.4_1692	1692	+
chr16	50783511	50833373	chr16_49341012_49390874_49863_3.4_86.4_1690	1690	+
chr1	4755986	4933855	chr1_4655846_4833715_177870_0.9_10.6_1689	1689	+
chr10	29709827	29751124	chr10_29749833_29791130_41298_4.1_92.9_1687	1687	+
chr9	94166492	94186966	chr9_93206313_93226787_20475_8.2_96.6_1684	1684	+
chr3	23175880	23336769	chr3_23150884_23311773_160890_1_73.4_1683	1683	+
chr1	157678730	157681025	chr1_155945354_155947649_2296_73.3_99.8_1682	1682	+
chr2	167053791	167133702	chr2_166762037_166841948_79912_2.1_80.1_1681	1681	+
chr6	63921414	63937627	chr6_63979373_63995586_16214_10.4_91.8_1680	1680	+
chr9	95874067	95947354	chr9_94913888_94987175_73288_2.3_71.3_1680	1680	+
chr17	56423213	56609330	chr17_53778212_53964329_186118_0.9_22.2_1679	1679	+
chr13	61068554	61212152	chr13_59966555_60110153_143599_1.2_62.2_1678	1678	+
chr21	24762585	24837183	chr21_23684456_23759054_74599_2.2_63.3_1675	1675	+
chr6	47470957	47720913	chr6_47578916_47828872_249957_0.7_75.2_1672	1672	+
chr1	17733770	17735812	chr1_17606357_17608399_2043_81.8_99.8_1671	1671	+
chr19	52089957	52152505	chr19_56781769_56844317_62549_2.7_88.7_1671	1671	+
chr15	35574800	35694564	chr15_33362092_33481856_119765_1.4_-25.2_1668	1668	+
chr6	138726234	138971973	chr6_138767927_139013666_245740_0.7_-71.7_1666	1666	+
chr8	100454623	100624896	chr8_100523799_100694072_170274_1_-64.9_1665	1665	+
chr14	75936101	76318052	chr14_75005854_75387805_381952_0.4_-14.7_1665	1665	+
chr9	129445753	129677307	chr9_128485574_128717128_231555_0.7_56.4_1664	1664	+
chr2	24535172	24587605	chr2_24388676_24441109_52434_3.2_91.2_1661	1661	+
chr4	159588295	159828032	chr4_159807745_160047482_239738_0.7_59.6_1658	1658	+
chr5	112801025	112937463	chr5_112828924_112965362_136439_1.2_72.9_1656	1656	+
chr21	33697542	33758081	chr21_32619413_32679952_60540_2.7_93.2_1655	1655	+
chr6	28121252	28333724	chr6_28229231_28441703_212473_0.8_-37.2_1655	1655	+
chrX	9686898	9787277	chrX_9646898_9747277_100380_1.6_78.7_1655	1655	+
chrX	13726867	14263228	chrX_13636788_14173149_536362_0.3_-75_1652	1652	+
chr13	39587389	39616459	chr13_38485389_38514459_29071_5.7_91_1650	1650	+
chr6	46172698	46174339	chr6_46280657_46282298_1642_100_100_1642	1642	+
chrX	132804877	132922594	chrX_132632543_132750260_117718_1.4_77.4_1639	1639	+
chr18	10532732	10552590	chr18_10522732_10542590_19859_8.2_97.7_1637	1637	+
chr6	19613267	19839892	chr6_19721246_19947871_226626_0.7_68_1637	1637	+
chrX	125605710	125686880	chrX_125433391_125514561_81171_2_93.5_1634	1634	+
chr7	123181997	123336852	chr7_122969233_123124088_154856_1.1_81.6_1629	1629	+
chr4	11263829	11374904	chr4_10872927_10984002_111076_1.5_88.4_1627	1627	+
chr17	58804477	58929365	chr17_56159259_56284147_124889_1.3_2.7_1623	1623	+
chr3	67425422	67652149	chr3_67508112_67734839_226728_0.7_-51.1_1623	1623	+
chr8	63767903	63777424	chr8_63930457_63939978_9522_17_98_1621	1621	+
chr1	218475610	218510246	chr1_216542233_216576869_34637_4.7_94.4_1619	1619	+
chr9	26841588	26926036	chr9_26831588_26916036_84449_1.9_87_1615	1615	+
chrX	91715036	91931903	chrX_91601692_91818559_216868_0.7_58.4_1614	1614	+
chr15	76467775	76585034	chr15_74254830_74372089_117260_1.4_69.1_1612	1612	+
chr16	51557070	51681170	chr16_50114571_50238671_124101_1.3_77.8_1611	1611	+
chrX	80532393	80553886	chrX_80419049_80440542_21494_7.5_92.7_1610	1610	+
chr10	94070796	94111378	chr10_94060776_94101358_40583_4_75_1609	1609	+
chr14	95853411	96109067	chr14_94923164_95178820_255657_0.6_-24.7_1605	1605	+
chr4	54257064	54442059	chr4_53951821_54136816_184996_0.9_68.8_1605	1605	+
chr8	27956213	28158144	chr8_28012132_28214063_201932_0.8_4.7_1604	1604	+
chr22	43959513	44198692	chr22_42290846_42530025_239180_0.7_-2.9_1598	1598	+
chr17	70010386	70121655	chr17_67521981_67633250_111270_1.4_69_1596	1596	+
chr1	174857950	174979660	chr1_173124573_173246283_121711_1.3_61.4_1594	1594	+
chr17	54910812	55183904	chr17_52265811_52538903_273093_0.6_64.2_1594	1594	+
chr15	31620112	31769506	chr15_29407404_29556798_149395_1.1_79.3_1590	1590	+
chrX	19368017	19379173	chrX_19277938_19289094_11157_14.2_97.2_1587	1587	+
chr6	66507627	66547955	chr6_66564348_66604676_40329_3.9_96_1582	1582	+
chr10	126086175	126229386	chr10_126076165_126219376_143212_1.1_12.9_1576	1576	+
chr11	71503901	71511997	chr11_71181549_71189645_8097_19.5_92.7_1576	1576	+
chr9	34589480	34646782	chr9_34579480_34636782_57303_2.8_91.3_1576	1576	+
chr3	172473105	172538656	chr3_173955799_174021350_65552_2.4_70.9_1575	1575	+
chr1	191114461	191116168	chr1_189381084_189382791_1708_92_100_1572	1572	+
chr1	82062116	82189028	chr1_81834704_81961616_126913_1.2_50.2_1570	1570	+
chr18	60998625	61089586	chr18_59149605_59240566_90962_1.7_78.4_1569	1569	+
chr22	33669889	33847026	chr22_31999889_32177026_177138_0.9_79_1564	1564	+
chr5	59754980	59928366	chr5_59790737_59964123_173387_0.9_-37.5_1564	1564	+
chr7	7273877	7284046	chr7_7240402_7250571_10170_15.4_98.1_1564	1564	+
chr2	188616267	188782630	chr2_188324512_188490875_166364_0.9_67.4_1563	1563	+
chr19	28246106	28268757	chr19_32937946_32960597_22652_6.9_93.2_1563	1563	+
chr6	2149502	2342734	chr6_2094501_2287733_193233_0.8_-6.3_1558	1558	+
chr3	18580158	18581949	chr3_18555162_18556953_1792_86.9_99.9_1557	1557	+
chr8	128098826	128100472	chr8_128168008_128169654_1647_94.5_99.9_1556	1556	+
chr1	207495649	207510490	chr1_205562272_205577113_14842_10.5_97.5_1554	1554	+
chr7	14110527	14231746	chr7_14077052_14198271_121220_1.3_59.7_1554	1554	+
chr15	67920125	68118425	chr15_65707179_65905479_198301_0.8_26.3_1554	1554	+
chr16	75203489	75327915	chr16_73760990_73885416_124427_1.2_31.2_1550	1550	+
chr16	10622926	10626973	chr16_10530427_10534474_4048_38.2_99.5_1547	1547	+
chr4	153258861	153535432	chr4_153478311_153754882_276572_0.6_18.5_1544	1544	+
chr6	148774284	148939683	chr6_148815977_148981376_165400_0.9_66_1543	1543	+
chr20	49190982	49200903	chr20_48624389_48634310_9922_15.5_96.6_1536	1536	+
chr3	62764849	63082473	chr3_62739889_63057513_317625_0.5_56.2_1535	1535	+
chr4	146545105	146686797	chr4_146764555_146906247_141693_1.1_13.4_1535	1535	+
chr7	17833309	18126514	chr7_17799834_18093039_293206_0.5_67_1531	1531	+
chr2	45104038	45397208	chr2_44957542_45250712_293171_0.5_-7.3_1523	1523	+
chr13	28003853	28014548	chr13_26901853_26912548_10696_14.2_49.5_1521	1521	+
chr17	2901461	2939524	chr17_2848211_2886274_38064_4_90.7_1519	1519	+
chr14	99268639	99494600	chr14_98338392_98564353_225962_0.7_50.3_1518	1518	+
chr16	54683131	55094662	chr16_53240632_53652163_411532_0.4_-39.3_1517	1517	+
chr10	45445854	45569004	chr10_44765860_44889010_123151_1.2_87.6_1516	1516	+
chr16	77232568	77246494	chr16_75790069_75803995_13927_10.9_97_1514	1514	+
chr7	53070559	53369941	chr7_53038053_53337435_299383_0.5_23.4_1514	1514	+
chr4	106155312	106158471	chr4_106374761_106377920_3160_47.9_98.9_1513	1513	+
chr6	88227864	88387712	chr6_88284583_88444431_159849_0.9_-6.3_1508	1508	+
chr1	178063131	178141543	chr1_176329754_176408166_78413_1.9_71.2_1505	1505	+
chr13	28270225	28403900	chr13_27168225_27301900_133676_1.1_-66.9_1504	1504	+
chr2	197000813	197049414	chr2_196709058_196757659_48602_3.1_92.1_1504	1504	+
chr8	4644835	4776565	chr8_4632243_4763973_131731_1.1_58.4_1495	1495	+
chr18	36914820	37089012	chr18_35168818_35343010_174193_0.9_87.7_1494	1494	+
chr22	40271481	40390331	chr22_38601427_38720277_118851_1.3_47.4_1493	1493	+
chr13	44453262	44544994	chr13_43351262_43442994_91733_1.6_83.2_1486	1486	+
chr9	138340389	138424599	chr9_137480210_137564420_84211_1.8_68.2_1486	1486	+
chr5	80483890	80608526	chr5_80519646_80644282_124637_1.2_54.8_1485	1485	+
chr1	80748932	80929676	chr1_80521520_80702264_180745_0.8_53.3_1482	1482	+
chr15	29409229	29561629	chr15_27196521_27348921_152401_1_58.5_1475	1475	+
chr5	87677952	87899061	chr5_87713708_87934817_221110_0.7_75.2_1475	1475	+
chr5	89808614	89821121	chr5_89844370_89856877_12508_11.8_99.1_1474	1474	+
chr6	131705605	131926679	chr6_131747298_131968372_221075_0.7_-60.5_1473	1473	+
chr10	15723985	15883746	chr10_15763991_15923752_159762_0.9_84.9_1471	1471	+
chr2	149447711	149627874	chr2_149164181_149344344_180164_0.8_23.2_1469	1469	+
chr1	212763175	212997701	chr1_210829798_211064324_234527_0.6_20.3_1468	1468	+
chr8	109226734	109257000	chr8_109295910_109326176_30267_4.8_93.9_1465	1465	+
chr14	102808796	102846555	chr14_101878549_101916308_37760_3.9_-33_1463	1463	+
chr5	81188183	81306012	chr5_81223939_81341768_117830_1.2_-78.4_1460	1460	+
chr20	2945421	3052732	chr20_2893421_3000732_107312_1.4_84.3_1457	1457	+
chr13	68304961	68406883	chr13_67202962_67304884_101923_1.4_-4.2_1456	1456	+
chr3	98234697	98240277	chr3_99717387_99722967_5581_26.1_93_1455	1455	+
chr4	183069962	183250904	chr4_183306956_183487898_180943_0.8_26.4_1451	1451	+
chr4	104493552	104497158	chr4_104713001_104716607_3607_40.2_99.7_1450	1450	+
chrX	44168320	44243463	chrX_44053264_44128407_75144_1.9_70.4_1446	1446	+
chr20	26188610	26190322	chr20_26136610_26138322_1713_84_99.9_1439	1439	+
chr9	99652639	99698017	chr9_98692460_98737838_45379_3.2_86.3_1439	1439	+
chr11	30249849	30390068	chr11_30206425_30346644_140220_1_81.7_1438	1438	+
chr2	5704539	5839626	chr2_5621990_5757077_135088_1.1_34.5_1433	1433	+
chr6	51274158	51484411	chr6_51382117_51592370_210254_0.7_62.8_1433	1433	+
chr2	12163665	12165394	chr2_12081116_12082845_1730_82.8_99.9_1432	1432	+
chr3	175694740	175696260	chr3_177177434_177178954_1521_93.8_99.9_1427	1427	+
chr3	60675691	60718385	chr3_60650731_60693425_42695_3.3_96.7_1426	1426	+
chr4	26870353	27148903	chr4_26479451_26758001_278551_0.5_49.8_1425	1425	+
chr7	1409096	1600322	chr7_1375622_1566848_191227_0.7_4.6_1425	1425	+
chr8	75515220	75516644	chr8_75677775_75679199_1425_100_100_1425	1425	+
chr17	51834346	52032594	chr17_49189345_49387593_198249_0.7_62.1_1424	1424	+
chr2	232995259	233200771	chr2_232703503_232909015_205513_0.7_-54.1_1423	1423	+
chrY	27453785	27643953	chrY_25863173_26053341_190169_0.7_89.5_1421	1421	+
chr3	116745348	116848253	chr3_118228038_118330943_102906_1.4_73.3_1414	1414	+
chr9	105966325	105968802	chr9_105006146_105008623_2478_57.1_99.5_1414	1414	+
chr7	124535073	124675433	chr7_124322309_124462669_140361_1_86.5_1412	1412	+
chr12	107665186	107712684	chr12_106189316_106236814_47499_3_93.7_1410	1410	+
chr9	66544369	66547837	chr9_66284189_66287657_3469_40.6_99.7_1410	1410	+
chr16	73840325	73975498	chr16_72397826_72532999_135174_1_51.7_1407	1407	+
chr6	146755195	146925802	chr6_146796888_146967495_170608_0.8_56.9_1407	1407	+
chr3	143222152	143314888	chr3_144704842_144797578_92737_1.5_81.2_1406	1406	+
chr6	96974112	97096940	chr6_97080833_97203661_122829_1.1_87.3_1406	1406	+
chr6	82456071	82460197	chr6_82512790_82516916_4127_33.9_99.6_1400	1400	+
chr10	18964236	19120486	chr10_19004242_19160492_156251_0.9_76.1_1398	1398	+
chr8	623793	745863	chr8_613793_735863_122071_1.1_12.6_1397	1397	+
chr5	64016673	64079908	chr5_64052429_64115664_63236_2.2_93.3_1394	1394	+
chr2	119870078	120130135	chr2_119586548_119846605_260058_0.5_35.1_1393	1393	+
chr4	32967420	33013439	chr4_32643815_32689834_46020_3_90.2_1393	1393	+
chr4	101944980	102015150	chr4_102164003_102234173_70171_2_81.7_1390	1390	+
chr15	51758319	51828857	chr15_49545611_49616149_70539_2_85.9_1387	1387	+
chr7	90304078	90547116	chr7_90142014_90385052_243039_0.6_-54_1386	1386	+
chr8	36845628	37093402	chr8_36964786_37212560_247775_0.6_25.1_1385	1385	+
chr17	79096247	79216243	chr17_76710842_76830838_119997_1.2_-66.3_1380	1380	+
chr12	11311911	11462733	chr12_11203178_11354000_150823_0.9_58.2_1379	1379	+
chr4	44682665	44704653	chr4_44377422_44399410_21989_6.3_98.4_1378	1378	+
chrX	99193967	99411845	chrX_99080623_99298501_217879_0.6_0.9_1376	1376	+
chr7	54487273	54724403	chr7_54454767_54691897_237131_0.6_-59.5_1375	1375	+
chr9	22747122	22749192	chr9_22737122_22739192_2071_66.3_99.9_1374	1374	+
chrX	115235948	115238941	chrX_115149976_115152969_2994_45.9_99_1373	1373	+
chr6	37336626	37466296	chr6_37444604_37574274_129671_1.1_56.3_1372	1372	+
chr21	14721455	14901545	chr21_13643326_13823416_180091_0.8_15.9_1370	1370	+
chr3	126173695	126484129	chr3_127656385_127966819_310435_0.4_26.5_1364	1364	+
chr2	238949826	239023895	chr2_238614565_238688634_74070_1.8_34.4_1362	1362	+
chr8	61878268	62116092	chr8_62040822_62278646_237825_0.6_-89_1362	1362	+
chr11	110658432	110659803	chr11_110163642_110165013_1372_99.2_100_1361	1361	+
chr1	102251747	102346018	chr1_102024335_102118606_94272_1.4_71.3_1360	1360	+
chr2	119332072	119648597	chr2_119048542_119365067_316526_0.4_25.6_1360	1360	+
chr10	114575313	114577055	chr10_114565303_114567045_1743_77.9_99.8_1358	1358	+
chr13	86927864	86932277	chr13_85725865_85730278_4414_30.7_99.2_1357	1357	+
chr3	77365090	77366853	chr3_77447780_77449543_1764_76.9_99.9_1357	1357	+
chr6	166403702	166478942	chr6_166323692_166398932_75241_1.8_50.3_1357	1357	+
chr8	81177703	81213867	chr8_81340258_81376422_36165_3.7_90.9_1356	1356	+
chrX	69369971	69665954	chrX_69286696_69582679_295984_0.5_24.7_1355	1355	+
chr9	38396840	38644443	chr9_38386840_38634443_247604_0.5_67.6_1348	1348	+
chr12	128594416	128958270	chr12_127160369_127524223_363855_0.4_42.9_1346	1346	+
chr3	22423169	22424514	chr3_22398173_22399518_1346_100_100_1346	1346	+
chr21	45724802	45948237	chr21_44549230_44772665_223436_0.6_-96.4_1345	1345	+
chr18	5206505	5244228	chr18_5196505_5234228_37724_3.6_91.9_1344	1344	+
chr3	106823555	106825889	chr3_108306245_108308579_2335_57.5_99.6_1343	1343	+
chr6	131160722	131277310	chr6_131202415_131319003_116589_1.2_70.6_1343	1343	+
chr3	1637377	1947957	chr3_1612377_1922957_310581_0.4_67.6_1342	1342	+
chr8	61818919	61852355	chr8_61981473_62014909_33437_4_49_1339	1339	+
chr6	100498158	100584622	chr6_100604879_100691343_86465_1.5_72.1_1337	1337	+
chrX	131252903	131351786	chrX_131080584_131179467_98884_1.4_87.2_1337	1337	+
chrX	84343435	84345651	chrX_84230091_84232307_2217_60.1_99.6_1333	1333	+
chr10	34635273	34742796	chr10_34675279_34782802_107524_1.2_61.1_1332	1332	+
chr18	21597020	21714889	chr18_19851018_19968887_117870_1.1_82.9_1332	1332	+
chr6	107360986	107630947	chr6_107467679_107737640_269962_0.5_51.3_1332	1332	+
chrX	57419263	57421805	chrX_57435988_57438530_2543_52.3_99.8_1330	1330	+
chr3	114040488	114047501	chr3_115523178_115530191_7014_18.9_98.6_1329	1329	+
chr8	76288966	76467226	chr8_76451521_76629781_178261_0.7_-44.9_1329	1329	+
chr2	228846289	228884811	chr2_228554533_228593055_38523_3.4_88.4_1328	1328	+
chr10	91176947	91178434	chr10_91166927_91168414_1488_89.2_99.9_1327	1327	+
chrX	86890532	86959308	chrX_86777188_86845964_68777_1.9_67.8_1325	1325	+
chr6	79943678	80146868	chr6_80000397_80203587_203191_0.7_53.7_1323	1323	+
chr12	78973541	79198348	chr12_77497672_77722479_224808_0.6_64.1_1322	1322	+
chr20	13254680	13374440	chr20_13202680_13322440_119761_1.1_68.4_1322	1322	+
chr5	57985407	58335711	chr5_58021164_58371468_350305_0.4_21.9_1322	1322	+
chrX	63653073	63832341	chrX_63569798_63749066_179269_0.7_62.7_1322	1322	+
chr10	134017031	134123022	chr10_133867021_133973012_105992_1.2_1.7_1320	1320	+
chr8	102349686	102381882	chr8_102418862_102451058_32197_4.1_83.9_1320	1320	+
chr10	95660923	95720739	chr10_95650913_95710729_59817_2.2_77.8_1318	1318	+
chr11	2151221	2153842	chr11_2107797_2110418_2622_50.2_99.4_1317	1317	+
chr5	147719369	147820779	chr5_147699562_147800972_101411_1.3_94.8_1317	1317	+
chrX	65717555	65863173	chrX_65634280_65779898_145619_0.9_65.4_1317	1317	+
chr1	107600994	107867161	chr1_107402517_107668684_266168_0.5_-91.7_1316	1316	+
chr7	156273869	156476808	chr7_155966630_156169569_202940_0.6_58.9_1314	1314	+
chr10	64565956	64567922	chr10_64235962_64237928_1967_66.8_99.7_1313	1313	+
chr7	150067343	150181362	chr7_149698276_149812295_114020_1.2_82_1312	1312	+
chr9	123148171	123232677	chr9_122187992_122272498_84507_1.6_85.6_1312	1312	+
chr4	41262565	41270523	chr4_40957322_40965280_7959_16.4_97.5_1309	1309	+
chr3	190548904	190551585	chr3_192031598_192034279_2682_48.7_99.8_1307	1307	+
chr13	108756798	108882438	chr13_107554799_107680439_125641_1_83.2_1302	1302	+
chr7	65705261	65751757	chr7_65342696_65389192_46497_2.8_58.1_1301	1301	+
chrY	19868213	19869669	chrY_18377607_18379063_1457_89.2_99.9_1300	1300	+
chr13	110221625	110418336	chr13_109019626_109216337_196712_0.7_32.4_1297	1297	+
chr3	17052102	17202209	chr3_17027106_17177213_150108_0.9_65.8_1296	1296	+
chr1	209395952	209464812	chr1_207462575_207531435_68861_1.9_92.9_1295	1295	+
chr8	53536397	53626747	chr8_53698950_53789300_90351_1.4_76.6_1295	1295	+
chr2	109797949	109991694	chr2_109164381_109358126_193746_0.7_70.7_1292	1292	+
chr1	103345234	103544412	chr1_103117822_103317000_199179_0.6_80.4_1289	1289	+
chr3	188242379	188327678	chr3_189725073_189810372_85300_1.5_52.6_1287	1287	+
chr1	81563953	81674999	chr1_81336541_81447587_111047_1.2_49.6_1286	1286	+
chr3	157814771	157994285	chr3_159297465_159476979_179515_0.7_65.2_1286	1286	+
chr10	19340895	19342506	chr10_19380901_19382512_1612_79.7_99.8_1284	1284	+
chr12	9447404	9590593	chr12_9338671_9481860_143190_0.9_-22.9_1284	1284	+
chrX	27535372	27537899	chrX_27445293_27447820_2528_50.8_99.9_1283	1283	+
chr20	12360606	12361942	chr20_12308606_12309942_1337_95.2_99.9_1273	1273	+
chr7	47315815	47354946	chr7_47282340_47321471_39132_3.3_92.4_1273	1273	+
chr19	8855314	8897002	chr19_8716314_8758002_41689_3.1_-14.2_1272	1272	+
chr12	2702429	2743017	chr12_2572690_2613278_40589_3.1_62.5_1272	1272	+
chr5	20302532	20418857	chr5_20338289_20454614_116326_1.1_82.6_1267	1267	+
chr16	51174668	51187545	chr16_49732169_49745046_12878_9.8_97.7_1265	1265	+
chrX	14852331	14857959	chrX_14762252_14767880_5629_22.5_99.3_1265	1265	+
chr1	8390177	8435914	chr1_8312764_8358501_45738_2.8_88.8_1264	1264	+
chr2	26901044	27003780	chr2_26754548_26857284_102737_1.2_38.7_1264	1264	+
chr20	37580386	37607154	chr20_37013800_37040568_26769_4.7_93.2_1261	1261	+
chr1	244572578	244601141	chr1_242639201_242667764_28564_4.4_94.2_1260	1260	+
chr16	77822607	78083624	chr16_76380108_76641125_261018_0.5_59.2_1260	1260	+
chr14	77352797	77580741	chr14_76422550_76650494_227945_0.6_44.7_1259	1259	+
chrX	32223972	32225229	chrX_32133893_32135150_1258_100_100_1258	1258	+
chr13	66361603	66500805	chr13_65259604_65398806_139203_0.9_88_1257	1257	+
chr9	45443626	45563567	chr9_45333622_45453563_119942_1_61.3_1257	1257	+
chr13	82263963	82265218	chr13_81161964_81163219_1256_100_100_1256	1256	+
chr6	9419740	9779408	chr6_9527726_9887394_359669_0.3_-33.5_1255	1255	+
chr5	8581069	8727037	chr5_8634069_8780037_145969_0.9_58.6_1252	1252	+
chr8	83203184	83204616	chr8_83365739_83367171_1433_87.4_100_1252	1252	+
chr13	43652624	43910480	chr13_42550624_42808480_257857_0.5_-84.1_1251	1251	+
chr4	171525813	171587817	chr4_171762388_171824392_62005_2_93_1251	1251	+
chrX	38660548	38667973	chrX_38545492_38552917_7426_16.8_99.3_1247	1247	+
chr2	156120390	156340514	chr2_155828636_156048760_220125_0.6_54.7_1246	1246	+
chr21	32999203	33041049	chr21_31921074_31962920_41847_3_87.4_1245	1245	+
chr7	106826250	106938800	chr7_106613486_106726036_112551_1.1_77.4_1245	1245	+
chr6	101870423	101920648	chr6_101977144_102027362_50219_2.5_92.9_1242	1242	+
chr8	141072726	141206640	chr8_141141908_141275822_133915_0.9_5.4_1242	1242	+
chr2	106360955	106509906	chr2_105727387_105876338_148952_0.8_55.6_1242	1242	+
chr2	209937506	210046937	chr2_209645751_209755182_109432_1.1_63.4_1239	1239	+
chr4	185160128	185287581	chr4_185397122_185524575_127454_1_55.8_1239	1239	+
chr14	77100325	77102093	chr14_76170078_76171846_1769_70_99.8_1238	1238	+
chr8	19614396	19701784	chr8_19658676_19746064_87389_1.4_85.8_1238	1238	+
chr1	22827977	22939407	chr1_22700564_22811994_111431_1.1_67_1237	1237	+
chr6	161469562	161533079	chr6_161389552_161453069_63518_1.9_78.9_1237	1237	+
chrX	23721886	23804295	chrX_23631807_23714216_82410_1.5_-21.2_1237	1237	+
chr1	119543100	119762538	chr1_119344623_119564061_219439_0.6_32.2_1236	1236	+
chr2	165429993	165552046	chr2_165138239_165260292_122054_1_79.6_1236	1236	+
chr1	77165438	77166671	chr1_76938026_76939259_1234_100_100_1234	1234	+
chr11	103057987	103281763	chr11_102563197_102786973_223777_0.6_-13.9_1233	1233	+
chr2	188280202	188361889	chr2_187988447_188070134_81688_1.5_82.9_1233	1233	+
chr9	18661996	18718389	chr9_18651996_18708389_56394_2.2_86.5_1233	1233	+
chr11	56457811	56468520	chr11_56214387_56225096_10710_11.5_97.7_1229	1229	+
chr6	113494783	113546479	chr6_113601476_113653172_51697_2.4_89.1_1229	1229	+
chr7	20621677	20867359	chr7_20588202_20833884_245683_0.5_6.7_1226	1226	+
chr21	15008107	15207015	chr21_13929978_14128886_198909_0.6_1.1_1224	1224	+
chr12	8511621	8582489	chr12_8402888_8473756_70869_1.7_-60_1223	1223	+
chrX	15569828	15835528	chrX_15479749_15745449_265701_0.5_16.3_1222	1222	+
chr4	16014524	16362930	chr4_15623622_15972028_348407_0.4_42.7_1220	1220	+
chr5	129308513	129477437	chr5_129336412_129505336_168925_0.7_85.1_1220	1220	+
chr2	41383678	41385017	chr2_41237182_41238521_1340_91_100_1219	1219	+
chrX	89146657	89369284	chrX_89033313_89255940_222628_0.5_23.4_1218	1218	+
chr7	53929964	53933446	chr7_53897458_53900940_3483_34.9_99.4_1215	1215	+
chr13	99404655	99544601	chr13_98202656_98342602_139947_0.9_-47.3_1212	1212	+
chr3	57168051	57283612	chr3_57143091_57258652_115562_1_-86.7_1212	1212	+
chr3	3177324	3194308	chr3_3152324_3169308_16985_7.1_99.3_1210	1210	+
chr12	44552684	44783353	chr12_42838951_43069620_230670_0.5_21.1_1209	1209	+
chr16	35036432	35037639	chr16_34893933_34895140_1208_100_100_1208	1208	+
chr4	142150633	142161813	chr4_142370083_142381263_11181_10.8_98.8_1207	1207	+
chr5	2298347	2548810	chr5_2351347_2601810_250464_0.5_41.8_1203	1203	+
chr15	92828938	92830506	chr15_90629942_90631510_1569_76.6_99.9_1202	1202	+
chr8	80483287	80569608	chr8_80645842_80732163_86322_1.4_66.6_1202	1202	+
chr21	43235209	43411812	chr21_42108278_42284881_176604_0.7_76.2_1200	1200	+
chr20	29534002	29633582	chr20_28147663_28247243_99581_1.2_96.9_1198	1198	+
chr4	53462019	53494344	chr4_53156776_53189101_32326_3.7_92.5_1197	1197	+
chr12	92537293	92562442	chr12_91061424_91086573_25150_4.7_95_1193	1193	+
chr4	160163903	160280761	chr4_160383353_160500211_116859_1_56.1_1193	1193	+
chr4	156385157	156387149	chr4_156604607_156606599_1993_59.7_99.9_1190	1190	+
chr1	197658144	197744216	chr1_195924767_196010839_86073_1.4_88.7_1186	1186	+
chr1	4235486	4580712	chr1_4135346_4480572_345227_0.3_8.7_1177	1177	+
chr4	117219208	117221522	chr4_117438657_117440971_2315_50.8_99.7_1176	1176	+
chr2	223436496	223499373	chr2_223144740_223207617_62878_1.9_61.2_1175	1175	+
chr7	36858607	36980122	chr7_36825132_36946647_121516_1_52.7_1174	1174	+
chr7	149417402	149604503	chr7_149048335_149235436_187102_0.6_-2_1173	1173	+
chr5	65867864	65918161	chr5_65903620_65953917_50298_2.3_91.6_1169	1169	+
chr5	123984540	124145015	chr5_124012439_124172914_160476_0.7_63.5_1168	1168	+
chr11	119565013	119843616	chr11_119070223_119348826_278604_0.4_-35.4_1167	1167	+
chr7	70185453	70256723	chr7_69823389_69894659_71271_1.6_77.8_1167	1167	+
chr2	1082782	1221967	chr2_1072782_1209272_136491_0.9_55.9_1166	1166	+
chr11	5592218	5686638	chr11_5548794_5643214_94421_1.2_93.4_1165	1165	+
chr2	158921787	158954400	chr2_158630033_158662646_32614_3.6_89.4_1164	1164	+
chr9	67311122	67334319	chr9_67000942_67024139_23198_5_95_1163	1163	+
chr12	130837627	130871930	chr12_129403580_129437883_34304_3.4_82.5_1162	1162	+
chr5	115898150	116052434	chr5_115926049_116080333_154285_0.8_43.2_1159	1159	+
chrX	75365125	75556314	chrX_75281528_75472718_191191_0.6_52.6_1159	1159	+
chrX	117526541	117619679	chrX_117410569_117503707_93139_1.2_48_1156	1156	+
chr6	70414812	70456876	chr6_70471533_70513597_42065_2.7_95.2_1155	1155	+
chrX	106091361	106292905	chrX_105978017_106179561_201545_0.6_-20.7_1155	1155	+
chr1	79356640	79521759	chr1_79129228_79294347_165120_0.7_27.5_1153	1153	+
chr2	4561398	4562621	chr2_4539273_4540496_1224_94.2_100_1153	1153	+
chrY	17019696	17053789	chrY_15529090_15563183_34094_3.4_95.7_1152	1152	+
chrY	22921714	23719590	chrY_21331102_22128978_797877_0.1_-9.7_1152	1152	+
chr2	197637620	197711995	chr2_197345865_197420240_74376_1.5_74.9_1150	1150	+
chr12	18845630	18847011	chr12_18736897_18738278_1382_83.1_99.9_1148	1148	+
chr1	117211119	117301373	chr1_117012642_117102896_90255_1.3_23.3_1147	1147	+
chr2	210543190	210596962	chr2_210251435_210305207_53773_2.1_85.4_1147	1147	+
chr13	67840961	67964144	chr13_66738962_66862145_123184_0.9_66.7_1146	1146	+
chr7	87150674	87152051	chr7_86988610_86989987_1378_83.2_99.9_1146	1146	+
chrX	142935318	142968393	chrX_142762984_142796059_33076_3.5_91.3_1145	1145	+
chr6	139225902	139364117	chr6_139267595_139405810_138216_0.8_19.7_1144	1144	+
chr13	90012802	90167220	chr13_88810803_88965221_154419_0.7_75.8_1143	1143	+
chr3	898332	1000957	chr3_873332_975957_102626_1.1_89.3_1142	1142	+
chr11	116298802	116649488	chr11_115804012_116154698_350687_0.3_35.5_1141	1141	+
chr9	12972734	13106813	chr9_12962734_13096813_134080_0.9_91.5_1141	1141	+
chr4	8133378	8271602	chr4_8184278_8322502_138225_0.8_-44.8_1138	1138	+
chr8	81471028	81472164	chr8_81633583_81634719_1137_100_100_1137	1137	+
chr9	81649708	81823924	chr9_80839528_81013744_174217_0.7_52.4_1135	1135	+
chr21	34085523	34214095	chr21_33007394_33135965_128572_0.9_74_1131	1131	+
chr12	38531456	38715752	chr12_36817723_37002019_184297_0.6_87.6_1130	1130	+
chr4	56734519	56770789	chr4_56429276_56465546_36271_3.1_95.2_1129	1129	+
chr6	79503245	79725015	chr6_79559964_79781734_221771_0.5_49.2_1128	1128	+
chr1	61772688	61927207	chr1_61545276_61699795_154520_0.7_39.4_1125	1125	+
chr1	34287434	34594674	chr1_34060021_34367261_307241_0.4_43.3_1123	1123	+
chr4	53740003	54011725	chr4_53434760_53706482_271723_0.4_41.2_1123	1123	+
chr6	167114647	167466099	chr6_167034637_167386089_351453_0.3_39.5_1121	1121	+
chr11	56124730	56241219	chr11_55881306_55997795_116490_1_46.7_1120	1120	+
chr2	105294904	105489742	chr2_104661336_104856174_194839_0.6_-82.5_1117	1117	+
chr10	42832280	42957948	chr10_42152286_42277954_125669_0.9_45.1_1116	1116	+
chr13	19197038	19256075	chr13_18095038_18154075_59038_1.9_83.1_1114	1114	+
chr18	59479129	59561756	chr18_57630109_57712736_82628_1.3_87.6_1114	1114	+
chr4	134070458	134073916	chr4_134289908_134293366_3459_32.2_99.6_1114	1114	+
chr18	55684900	55838510	chr18_53835898_53989508_153611_0.7_32.8_1113	1113	+
chr7	21927884	21951379	chr7_21894409_21917904_23496_4.7_95.1_1111	1111	+
chr12	82746352	82801519	chr12_81270483_81325650_55168_2_91.3_1110	1110	+
chr13	36049024	36139221	chr13_34947024_35037221_90198_1.2_79.3_1109	1109	+
chr4	66279122	66440078	chr4_65961717_66122673_160957_0.7_44_1108	1108	+
chr9	85566951	85956797	chr9_84756771_85146617_389847_0.3_17.8_1107	1107	+
chr3	11195959	11318370	chr3_11170959_11293370_122412_0.9_70.6_1106	1106	+
chr3	74068432	74312727	chr3_74151122_74395417_244296_0.5_18.9_1106	1106	+
chr5	107929212	108121252	chr5_107957111_108149151_192041_0.6_-75.3_1106	1106	+
chr1	71871227	71873114	chr1_71643815_71645702_1888_58.4_99.8_1103	1103	+
chr1	175891095	176173221	chr1_174157718_174439844_282127_0.4_-60.6_1102	1102	+
chr6	27420197	27492363	chr6_27528176_27600342_72167_1.5_-6.8_1102	1102	+
chrX	63264407	63265507	chrX_63181132_63182232_1101_100_100_1101	1101	+
chr17	26311756	26374742	chr17_23335883_23398869_62987_1.7_74.2_1100	1100	+
chr18	15197838	15272331	chr18_15187838_15262331_74494_1.5_84.1_1099	1099	+
chr2	195052059	195053288	chr2_194760304_194761533_1230_89.1_100_1096	1096	+
chr8	26868078	26922884	chr8_26923995_26978801_54807_2_78.4_1096	1096	+
chr1	238090083	238107317	chr1_236156706_236173940_17235_6.3_95_1089	1089	+
chr14	54420269	54522957	chr14_53490019_53592707_102689_1.1_76.2_1088	1088	+
chr2	178862444	179059420	chr2_178570690_178767666_196977_0.6_-52_1087	1087	+
chrX	68337445	68394479	chrX_68254170_68311204_57035_1.9_71.6_1086	1086	+
chr9	13987650	14280373	chr9_13977650_14270373_292724_0.4_41.6_1085	1085	+
chr11	105961968	105984528	chr11_105467178_105489738_22561_4.8_96.8_1082	1082	+
chr7	109479088	109639068	chr7_109266324_109426304_159981_0.7_38.9_1081	1081	+
chr7	96810414	96851022	chr7_96648350_96688958_40609_2.7_94.4_1080	1080	+
chr2	56977667	57332009	chr2_56831171_57185513_354343_0.3_45.3_1079	1079	+
chrY	15398564	15467124	chrY_13907958_13976518_68561_1.6_66.7_1073	1073	+
chr18	47322123	47466980	chr18_45576121_45720978_144858_0.7_40.5_1069	1069	+
chrX	117262644	117327113	chrX_117146672_117211141_64470_1.7_78.8_1067	1067	+
chrX	61998678	61999860	chrX_61915403_61916585_1183_89.9_100_1063	1063	+
chr7	87391131	87537063	chr7_87229067_87374999_145933_0.7_59.6_1059	1059	+
chr12	33473222	33608424	chr12_33364489_33499691_135203_0.8_79.1_1058	1058	+
chr4	25657332	25849399	chr4_25266430_25458497_192068_0.6_55.7_1058	1058	+
chr19	55485205	55609141	chr19_60177017_60300953_123937_0.9_32.4_1057	1057	+
chr2	47702086	47708052	chr2_47555590_47561556_5967_17.7_92.4_1056	1056	+
chr10	27009025	27064306	chr10_27049031_27104312_55282_1.9_91.4_1055	1055	+
chr1	12815778	12908137	chr1_12738365_12830724_92360_1.1_40.5_1052	1052	+
chr10	62475119	62554135	chr10_62145125_62224141_79017_1.3_94_1046	1046	+
chr3	10731625	10982145	chr3_10706625_10957145_250521_0.4_40.7_1046	1046	+
chr22	40983688	41070439	chr22_39313634_39400385_86752_1.2_-58.8_1045	1045	+
chr6	99228055	99374973	chr6_99334776_99481694_146919_0.7_82.3_1044	1044	+
chr13	69559317	69560621	chr13_68457318_68458622_1305_79.8_99.9_1041	1041	+
chr20	8572405	8863454	chr20_8520405_8811454_291050_0.4_-17.7_1041	1041	+
chr2	187866685	187957778	chr2_187574930_187666023_91094_1.1_81.3_1039	1039	+
chr6	42175264	42179736	chr6_42283242_42287714_4473_23.2_98.5_1038	1038	+
chr10	114190427	114308769	chr10_114180417_114298759_118343_0.9_56_1035	1035	+
chr16	20808213	20911655	chr16_20715714_20819156_103443_1_89.7_1034	1034	+
chr18	34937168	35147124	chr18_33191166_33401122_209957_0.5_-36.2_1031	1031	+
chr18	76447450	76662150	chr18_74548438_74763138_214701_0.5_-17_1031	1031	+
chr5	144608405	144769553	chr5_144588598_144749746_161149_0.6_88.2_1031	1031	+
chr12	59313809	59414705	chr12_57600076_57700972_100897_1_72.4_1026	1026	+
chr9	43400186	43426453	chr9_43340182_43366449_26268_3.9_93.3_1024	1024	+
chrX	80845459	80938131	chrX_80732115_80824787_92673_1.1_68.6_1021	1021	+
chr13	72249022	72250041	chr13_71147023_71148042_1020_100_100_1020	1020	+
chr14	32953308	32954324	chr14_32023059_32024075_1017_100_100_1017	1017	+
chrX	17566383	17745674	chrX_17476304_17655595_179292_0.6_63.5_1016	1016	+
chr7	34750405	34971310	chr7_34716930_34937835_220906_0.5_52.5_1015	1015	+
chr8	105869417	106023843	chr8_105938593_106093019_154427_0.7_71.4_1014	1014	+
chr18	14885130	14888750	chr18_14875130_14878750_3621_28_99.4_1013	1013	+
chr8	49297009	49470389	chr8_49459562_49632942_173381_0.6_46.6_1013	1013	+
chr1	99127046	99164471	chr1_98899634_98937059_37426_2.7_93.7_1011	1011	+
chr3	112724304	112738463	chr3_114206994_114221153_14160_7.1_96.2_1011	1011	+
chr17	8906660	9154769	chr17_8847385_9095494_248110_0.4_-4.8_1010	1010	+
chr12	5743685	6028484	chr12_5613946_5898745_284800_0.4_-56.8_1010	1010	+
chr20	16712698	16721901	chr20_16660698_16669901_9204_11_98.8_1010	1010	+
chr5	107006486	107062807	chr5_107034385_107090706_56322_1.8_86_1007	1007	+
chrX	116093082	116098379	chrX_115977110_115982407_5298_19_98_1007	1007	+
chr5	173024897	173040333	chr5_172957503_172972939_15437_6.5_97.2_1003	1003	+
chr2	42936051	43054626	chr2_42789555_42908130_118576_0.8_69.9_1000	1000	+
chr17	13392205	13496850	chr17_13332930_13437575_104646_1_65.8_1000	1000	+
chr3	50683105	50757243	chr3_50658109_50732247_74139_1.3_49_999	999	+
chr7	42003334	42154107	chr7_41969859_42120632_150774_0.7_65.3_997	997	+
chr18	14377860	14502387	chr18_14367860_14492387_124528_0.8_73.8_992	992	+
chr3	78646478	78978198	chr3_78729168_79060888_331721_0.3_81.9_991	991	+
chr1	199356702	199357858	chr1_197623325_197624481_1157_85.6_99.9_990	990	+
chr14	44547146	44589881	chr14_43616896_43659631_42736_2.3_90_985	985	+
chr19	34112880	34305897	chr19_38804720_38997737_193018_0.5_-74.8_984	984	+
chr21	28739425	28793425	chr21_27661296_27715296_54001_1.8_76.3_984	984	+
chrX	62517735	62519143	chrX_62434460_62435868_1409_69.8_99.9_984	984	+
chr6	107090362	107127435	chr6_107197055_107234128_37074_2.7_91.2_983	983	+
chr7	48941952	48943123	chr7_48912498_48913669_1172_83.7_99.9_981	981	+
chr4	124983788	125225438	chr4_125203238_125444888_241651_0.4_55.7_980	980	+
chr13	60779928	60851506	chr13_59677929_59749507_71579_1.4_83.3_978	978	+
chr6	24002051	24003117	chr6_24110030_24111096_1067_91.5_100_976	976	+
chr11	28308879	28353979	chr11_28265455_28310555_45101_2.2_83_974	974	+
chrX	151939377	151996453	chrX_151690033_151747109_57077_1.7_84.9_970	970	+
chr16	27503601	27520081	chr16_27411102_27427582_16481_5.9_92_967	967	+
chr6	12514153	12515118	chr6_12622139_12623104_966_100_100_966	966	+
chr13	91924167	91999889	chr13_90722168_90797890_75723_1.3_72.5_965	965	+
chr10	119632941	119800085	chr10_119622931_119790075_167145_0.6_66.2_965	965	+
chr2	80334030	80389968	chr2_80187541_80243479_55939_1.7_87.1_965	965	+
chr7	18988224	19155808	chr7_18954749_19122333_167585_0.6_71.3_964	964	+
chr8	92971949	93156673	chr8_93041125_93225849_184725_0.5_54.2_962	962	+
chr21	32432765	32627787	chr21_31354636_31549658_195023_0.5_73.8_959	959	+
chr4	155361346	155460482	chr4_155580796_155679932_99137_1_75.8_959	959	+
chr9	16727712	16870383	chr9_16717712_16860383_142672_0.7_70.3_956	956	+
chrX	50648452	50674096	chrX_50665192_50690836_25645_3.7_93.7_956	956	+
chr17	69617029	69804965	chr17_67128624_67316560_187937_0.5_-31.6_955	955	+
chr18	24128918	24412197	chr18_22382916_22666195_283280_0.3_50.3_955	955	+
chr7	28194288	28319313	chr7_28160813_28285838_125026_0.8_26.1_954	954	+
chr7	124120573	124121522	chr7_123907809_123908758_950_100_100_950	950	+
chrY	8596671	8878653	chrY_8656671_8938653_281983_0.3_51.2_950	950	+
chr19	29698425	29925215	chr19_34390265_34617055_226791_0.4_17.9_947	947	+
chr6	97590967	97613347	chr6_97697688_97720068_22381_4.2_97.1_947	947	+
chr6	92436473	92525664	chr6_92493194_92582385_89192_1.1_91_946	946	+
chr1	70996167	71126617	chr1_70768755_70899205_130451_0.7_51.1_945	945	+
chr10	19779476	20036104	chr10_19819482_20076110_256629_0.4_51.1_944	944	+
chr7	31825997	31855730	chr7_31792522_31822255_29734_3.2_94.3_942	942	+
chr6	57840560	57841724	chr6_57948519_57949683_1165_80.9_99.9_942	942	+
chr10	125515940	125805370	chr10_125505930_125795360_289431_0.3_2.1_941	941	+
chr6	424050	601474	chr6_369050_546474_177425_0.5_73_941	941	+
chrX	55478549	55479489	chrX_55495274_55496214_941_100_100_941	941	+
chr18	22030821	22068235	chr18_20284819_20322233_37415_2.5_94.2_938	938	+
chr5	42465410	42562319	chr5_42501167_42598076_96910_1_70.9_938	938	+
chr22	45199926	45297879	chr22_43578590_43676543_97954_1_55.3_937	937	+
chr4	116842088	116843142	chr4_117061537_117062591_1055_88.8_100_937	937	+
chr8	18240784	18393192	chr8_18285064_18437472_152409_0.6_50.6_935	935	+
chr15	55473901	55582100	chr15_53261193_53369392_108200_0.9_58.2_932	932	+
chr4	68904476	68905524	chr4_68587071_68588119_1049_88.6_100_929	929	+
chr12	83545075	83546002	chr12_82069206_82070133_928_100_100_928	928	+
chr21	20229908	20230834	chr21_19151779_19152705_927_100_100_927	927	+
chr12	109547603	109548651	chr12_108031986_108033034_1049_88.3_99.9_926	926	+
chr14	25735452	25736542	chr14_24805292_24806382_1091_84.8_99.9_925	925	+
chr17	10584327	10764179	chr17_10525052_10704904_179853_0.5_71.7_925	925	+
chr21	40186693	40195866	chr21_39108563_39117736_9174_10.1_98_925	925	+
chr20	52830818	52835822	chr20_52264225_52269229_5005_18.5_99.2_925	925	+
chr11	29747288	29864170	chr11_29703864_29820746_116883_0.8_79.9_923	923	+
chr9	98175519	98278897	chr9_97215340_97318718_103379_0.9_42.1_923	923	+
chr4	139482057	139589784	chr4_139701507_139809234_107728_0.9_60.7_923	923	+
chr12	62273379	62415982	chr12_60559646_60702249_142604_0.6_-16.7_922	922	+
chr8	21211248	21456289	chr8_21255528_21500569_245042_0.4_50.1_920	920	+
chr2	96042680	96192965	chr2_95406407_95556692_150286_0.6_49_919	919	+
chr9	93150293	93206029	chr9_92190113_92245849_55737_1.6_81.6_919	919	+
chr10	29187805	29287337	chr10_29227811_29327343_99533_0.9_64.6_914	914	+
chr3	166783637	166956589	chr3_168266331_168439283_172953_0.5_6.7_913	913	+
chr12	63665273	63666418	chr12_61951540_61952685_1146_79.5_99.9_911	911	+
chr6	95128278	95228682	chr6_95184999_95285403_100405_0.9_83.3_911	911	+
chr18	6462111	6463019	chr18_6452111_6453019_909_100_100_909	909	+
chr9	42853617	43098181	chr9_42843613_43088177_244565_0.4_50.8_907	907	+
chrX	147546156	147547073	chrX_147353848_147354765_918_98.8_100_907	907	+
chr20	11898996	11906562	chr20_11846996_11854562_7567_12_98.4_905	905	+
chr16	23077424	23193938	chr16_22984925_23101439_116515_0.8_77.7_901	901	+
chr2	234749362	234836043	chr2_234414101_234500782_86682_1_87.4_900	900	+
chr10	123450727	123549747	chr10_123440717_123539737_99021_0.9_83.3_900	900	+
chrX	101800903	101894711	chrX_101687559_101781367_93809_1_63.4_900	900	+
chr3	179930332	180041975	chr3_181413026_181524669_111644_0.8_73.7_899	899	+
chr1	83640142	83645508	chr1_83412730_83418096_5367_16.7_99.2_898	898	+
chr11	78385218	79831912	chr11_78062866_79509560_1446695_0.1_-71_897	897	+
chr12	39613112	39861153	chr12_37899379_38147420_248042_0.4_-26_896	896	+
chr3	110401144	110402038	chr3_111883834_111884728_895_100_100_895	895	+
chr19	46294098	46405174	chr19_50985938_51097014_111077_0.8_41.9_891	891	+
chr8	14166486	14167659	chr8_14210857_14212030_1174_75.9_99.9_891	891	+
chr1	41827866	42051668	chr1_41600453_41824255_223803_0.4_-19_886	886	+
chr16	31579480	31580640	chr16_31486981_31488141_1161_76.3_99.7_886	886	+
chr10	100807375	100995864	chr10_100797365_100985854_188490_0.5_70.6_885	885	+
chr11	44770219	45048530	chr11_44726795_45005106_278312_0.3_20.9_884	884	+
chr5	84295394	84506554	chr5_84331150_84542310_211161_0.4_44.7_884	884	+
chr5	141974365	142261361	chr5_141954549_142241545_286997_0.3_-82.9_884	884	+
chr1	119157441	119255952	chr1_118958964_119057475_98512_0.9_77.3_883	883	+
chr15	81585081	81791046	chr15_79372136_79578101_205966_0.4_21.6_881	881	+
chr18	3977535	3978414	chr18_3967535_3968414_880_100_100_880	880	+
chr17	4448435	4475849	chr17_4395184_4422598_27415_3.2_82.8_879	879	+
chr14	29062948	29142933	chr14_28132699_28212684_79986_1.1_85.6_878	878	+
chr4	84479561	85414566	chr4_84698585_85633590_935006_0.1_-36.4_877	877	+
chr17	6653104	6679346	chr17_6593828_6620070_26243_3.3_88.1_874	874	+
chr6	85445562	85470899	chr6_85502281_85527618_25338_3.4_97.3_871	871	+
chr3	134583443	134720562	chr3_136066133_136203252_137120_0.6_64.6_867	867	+
chr10	42607118	42646388	chr10_41927124_41966394_39271_2.2_77.8_865	865	+
chr6	15934974	16108428	chr6_16042953_16216407_173455_0.5_77_865	865	+
chr4	124098992	124319750	chr4_124318442_124539200_220759_0.4_54.3_864	864	+
chr9	88940220	88990552	chr9_88130040_88180372_50333_1.7_16.3_863	863	+
chr5	85913696	85916379	chr5_85949452_85952135_2684_32.1_99.5_861	861	+
chr3	85900784	86064041	chr3_85983474_86146731_163258_0.5_82.9_860	860	+
chr2	67567569	67631943	chr2_67421073_67485447_64375_1.3_66.5_858	858	+
chr14	43744147	43770111	chr14_42813897_42839861_25965_3.3_97.1_857	857	+
chr17	63556962	63651616	chr17_60987424_61082078_94655_0.9_70.5_857	857	+
chr19	50891720	50986561	chr19_55583532_55678373_94842_0.9_25.9_855	855	+
chr2	211296204	211301171	chr2_211004449_211009416_4968_17.2_99.1_854	854	+
chr1	221875567	221912723	chr1_219942190_219979346_37157_2.3_85.5_849	849	+
chr2	25362271	25635078	chr2_25215775_25488582_272808_0.3_32.8_849	849	+
chr6	8413507	8430399	chr6_8358506_8375398_16893_5_96_849	849	+
chr1	217793212	218024095	chr1_215859835_216090718_230884_0.4_66_848	848	+
chr6	161857535	162110736	chr6_161777525_162030726_253202_0.3_17.4_848	848	+
chr3	182177602	182328579	chr3_183660296_183811273_150978_0.6_66.7_846	846	+
chr8	29489501	29601533	chr8_29545420_29657452_112033_0.8_62.3_845	845	+
chr16	49547998	49668561	chr16_48105499_48226062_120564_0.7_72.4_844	844	+
chr5	99711287	99729370	chr5_99739186_99757269_18084_4.7_96.6_842	842	+
chrX	74604115	74621069	chrX_74520840_74537794_16955_5_91.1_841	841	+
chr2	39477522	39658942	chr2_39331026_39512446_181421_0.5_60.6_840	840	+
chr1	220823567	221055699	chr1_218890190_219122322_232133_0.4_27_838	838	+
chr10	73011704	73157146	chr10_72681710_72827152_145443_0.6_43_838	838	+
chr16	31470932	31487609	chr16_31378433_31395110_16678_5_73.7_838	838	+
chr20	23285300	23350492	chr20_23233300_23298492_65193_1.3_80.9_836	836	+
chrY	26381146	26508663	chrY_24790534_24918051_127518_0.7_78.8_836	836	+
chr8	99368677	99467589	chr8_99437853_99536765_98913_0.8_70.2_834	834	+
chrX	107327820	107381276	chrX_107214476_107267932_53457_1.6_79.6_833	833	+
chr15	22426247	22546054	chr15_19927611_20047418_119808_0.7_47.4_831	831	+
chr6	12716839	12824140	chr6_12824825_12932126_107302_0.8_72.6_830	830	+
chr11	50227428	50378268	chr11_50184004_50334844_150841_0.5_68.7_829	829	+
chr16	80632733	80737224	chr16_79190234_79294725_104492_0.8_69.7_829	829	+
chr9	16267956	16437506	chr9_16257956_16427506_169551_0.5_41.7_829	829	+
chr8	138986778	139788173	chr8_139055960_139857355_801396_0.1_-50.1_828	828	+
chr22	44939979	44964123	chr22_43318643_43342787_24145_3.4_93.4_826	826	+
chr17	70610237	70739180	chr17_68121832_68250775_128944_0.6_46.7_825	825	+
chr4	10595543	10774647	chr4_10204641_10383745_179105_0.5_34.1_825	825	+
chr1	79986901	79987776	chr1_79759489_79760364_876_93.6_100_820	820	+
chr4	121263623	121448844	chr4_121483073_121668294_185222_0.4_26.5_820	820	+
chr21	18890899	18981492	chr21_17812770_17903363_90594_0.9_41.8_819	819	+
chr3	134978079	135163155	chr3_136460769_136645845_185077_0.4_-39_817	817	+
chr1	111217337	111391194	chr1_111018860_111192717_173858_0.5_-41.9_814	814	+
chr3	71802856	72022116	chr3_71885546_72104806_219261_0.4_61.1_814	814	+
chrX	87350668	87351813	chrX_87237324_87238469_1146_70.9_99.9_813	813	+
chr1	30687839	30848996	chr1_30460426_30621583_161158_0.5_59.8_811	811	+
chrX	132351203	132547224	chrX_132178869_132374890_196022_0.4_49.4_811	811	+
chr18	70285551	70286630	chr18_68436531_68437610_1080_75_100_810	810	+
chr7	112406897	112535409	chr7_112194133_112322645_128513_0.6_61.6_809	809	+
chr4	16717333	16864859	chr4_16326431_16473957_147527_0.5_71.9_807	807	+
chr17	10075248	10162575	chr17_10015973_10103300_87328_0.9_72.9_804	804	+
chr7	133314681	133493874	chr7_132965221_133144414_179194_0.4_21.2_804	804	+
chr7	71604223	71802219	chr7_71242159_71440155_197997_0.4_33.1_802	802	+
chr8	34731529	34732330	chr8_34851071_34851872_802_100_100_802	802	+
chrX	87624360	87626974	chrX_87511016_87513630_2615_30.7_99.3_802	802	+
chr1	61548277	61669894	chr1_61320865_61442482_121618_0.7_21.5_801	801	+
chr20	24943644	24951022	chr20_24891644_24899022_7379_10.8_97.4_798	798	+
chr9	31253877	31254930	chr9_31243877_31244930_1054_75.5_99.9_796	796	+
chrX	136508029	136548661	chrX_136335695_136376327_40633_2_93_796	796	+
chr10	50648809	50678616	chr10_50318815_50348622_29808_2.7_36.4_793	793	+
chr13	60466137	60566344	chr13_59364138_59464345_100208_0.8_68.9_793	793	+
chr22	16886194	17076294	chr22_15266194_15456294_190101_0.4_73.1_793	793	+
chr2	162849318	162852928	chr2_162557564_162561174_3611_21.9_98.7_792	792	+
chr5	128262641	128448979	chr5_128290540_128476878_186339_0.4_60.4_790	790	+
chr1	54780598	54871676	chr1_54553186_54644264_91079_0.9_27.6_789	789	+
chr13	31418475	31419262	chr13_30316475_30317262_788_100_100_788	788	+
chr4	91759564	91760351	chr4_91978587_91979374_788_100_100_788	788	+
chr5	165809212	165985441	chr5_165741790_165918019_176230_0.4_-22.7_785	785	+
chr10	103094625	103277420	chr10_103084615_103267410_182796_0.4_-37.5_784	784	+
chr16	25378122	25465828	chr16_25285623_25373329_87707_0.9_68.9_784	784	+
chr11	134605090	134716006	chr11_134110300_134221216_110917_0.7_56.8_781	781	+
chr11	84731802	84732875	chr11_84409450_84410523_1074_72.5_99.8_779	779	+
chr17	51183106	51183884	chr17_48538105_48538883_779_100_100_779	779	+
chr4	188771451	188892488	chr4_189008445_189129482_121038_0.6_24.2_779	779	+
chr6	137113329	137222176	chr6_137155022_137263869_108848_0.7_63.7_779	779	+
chr7	110731243	110803810	chr7_110518479_110591046_72568_1.1_84.1_779	779	+
chrX	81752585	81753363	chrX_81639241_81640019_779_100_100_779	779	+
chr2	235238011	235364420	chr2_234902750_235029159_126410_0.6_78.6_777	777	+
chr1	242528636	242539443	chr1_240595259_240606066_10808_7.2_97.5_776	776	+
chr12	129787845	129872671	chr12_128353798_128438624_84827_0.9_67.2_774	774	+
chr2	184472069	184472840	chr2_184180314_184181085_772_100_100_772	772	+
chr3	17913259	17914030	chr3_17888263_17889034_772_100_100_772	772	+
chr15	84322669	84408945	chr15_82113673_82199949_86277_0.9_69.6_770	770	+
chr7	158991508	159048800	chr7_158684269_158741561_57293_1.3_89.9_769	769	+
chr1	198918259	198965940	chr1_197184882_197232563_47682_1.6_88_767	767	+
chr9	87096364	87271531	chr9_86286184_86461351_175168_0.4_70_766	766	+
chr22	20397013	20504273	chr22_18777013_18884273_107261_0.7_-18.6_765	765	+
chr8	131878333	132007744	chr8_131947515_132076926_129412_0.6_71.8_763	763	+
chr22	27282738	27283499	chr22_25612738_25613499_762_100_100_762	762	+
chr18	14104918	14105677	chr18_14094918_14095677_760_100_100_760	760	+
chr8	55435405	55609718	chr8_55597958_55772272_174315_0.4_53.7_759	759	+
chr7	103629710	103828984	chr7_103416946_103616220_199275_0.4_58.2_758	758	+
chr13	59334368	59585852	chr13_58232369_58483853_251485_0.3_74.1_757	757	+
chr4	58357089	59835028	chr4_58051846_59517623_1465778_0.1_-41.2_757	757	+
chr9	8713207	8713963	chr9_8703207_8703963_757_100_100_757	757	+
chr4	43412052	43412807	chr4_43106809_43107564_756_100_100_756	756	+
chr20	53691053	53691807	chr20_53124460_53125214_755_100_100_755	755	+
chr3	80265770	80266746	chr3_80348460_80349436_977_77.3_99.9_755	755	+
chr1	9325009	9350999	chr1_9247596_9273586_25991_2.9_93.2_749	749	+
chr11	29297508	29298253	chr11_29254084_29254829_746_100_100_746	746	+
chr2	117778787	117938548	chr2_117495257_117655018_159762_0.5_72.3_746	746	+
chrX	83319003	83443293	chrX_83205659_83329949_124291_0.6_59.4_740	740	+
chr3	173532241	173710939	chr3_175014935_175193633_178699_0.4_4.3_739	739	+
chr8	10465344	10697487	chr8_10502754_10734897_232144_0.3_-69_739	739	+
chr4	134793109	134824392	chr4_135012559_135043842_31284_2.4_95.8_736	736	+
chr10	5009687	5043744	chr10_4999687_5033744_34058_2.2_92.6_735	735	+
chr13	97536629	97646728	chr13_96334630_96444729_110100_0.7_52_735	735	+
chr10	82278595	82279447	chr10_82268575_82269427_853_86_100_734	734	+
chr16	17956476	18027121	chr16_17863977_17934622_70646_1_75.8_733	733	+
chr8	81724439	81892464	chr8_81886994_82055019_168026_0.4_47_733	733	+
chr7	53574047	53652437	chr7_53541541_53619931_78391_0.9_62_730	730	+
chr3	82058083	82255421	chr3_82140773_82338111_197339_0.4_56.8_728	728	+
chr1	18839602	18931682	chr1_18712189_18804269_92081_0.8_60.1_726	726	+
chr1	208870654	208947893	chr1_206937277_207014516_77240_0.9_88.6_725	725	+
chr12	127435474	127651100	chr12_126001427_126217053_215627_0.3_37.7_723	723	+
chr2	130253887	130254609	chr2_129970357_129971079_723_100_100_723	723	+
chr13	90823200	90883107	chr13_89621201_89681108_59908_1.2_88.3_722	722	+
chr3	46352377	46606437	chr3_46327381_46581441_254061_0.3_40.8_722	722	+
chr3	174095110	174095831	chr3_175577804_175578525_722_100_100_722	722	+
chr5	165455574	165456295	chr5_165388152_165388873_722_100_100_722	722	+
chr18	22914661	22931112	chr18_21168659_21185110_16452_4.4_98.4_720	720	+
chr3	94890710	95057250	chr3_96373400_96539940_166541_0.4_52.8_719	719	+
chr5	31053613	31054331	chr5_31089370_31090088_719_100_100_719	719	+
chr7	44507457	44550829	chr7_44473982_44517354_43373_1.6_29.3_714	714	+
chrX	55156671	55208619	chrX_55173396_55225344_51949_1.4_72.1_714	714	+
chr14	30045824	30108112	chr14_29115575_29177863_62289_1.1_85.5_711	711	+
chr5	56111568	56178506	chr5_56147325_56214263_66939_1.1_80.7_711	711	+
chr12	55196248	55197291	chr12_53482515_53483558_1044_68_99.9_710	710	+
chr12	117286384	117320237	chr12_115770767_115804620_33854_2.1_14.2_709	709	+
chr11	100537171	100537878	chr11_100042381_100043088_708_100_100_708	708	+
chr8	115041695	115172820	chr8_115110871_115241996_131126_0.5_80_708	708	+
chr4	42403771	42474294	chr4_42098528_42169051_70524_1_63.2_707	707	+
chr7	9654913	9655619	chr7_9621438_9622144_707_100_100_707	707	+
chr6	163199237	163378512	chr6_163119227_163298502_179276_0.4_26.5_705	705	+
chr7	144737314	144738099	chr7_144368247_144369032_786_89.6_100_704	704	+
chr16	82181876	82183156	chr16_80739377_80740657_1281_54.9_99.8_703	703	+
chr5	33162251	33162952	chr5_33198008_33198709_702_100_100_702	702	+
chr3	109128061	109190528	chr3_110610751_110673218_62468_1.1_96.3_698	698	+
chr4	130081493	130344706	chr4_130300943_130564156_263214_0.3_8_698	698	+
chr17	14608272	14608968	chr17_14548997_14549693_697_100_100_697	697	+
chr5	154641780	154788373	chr5_154621973_154768566_146594_0.5_67.8_696	696	+
chr6	54350254	54640207	chr6_54458213_54748166_289954_0.2_29.8_696	696	+
chr10	31113265	31321561	chr10_31153271_31361567_208297_0.3_-34_695	695	+
chr18	47721501	47985206	chr18_45975499_46239204_263706_0.3_-26.6_695	695	+
chr3	167401755	167438120	chr3_168884449_168920814_36366_1.9_89.8_695	695	+
chr4	167063612	167181747	chr4_167283062_167401197_118136_0.6_89.4_694	694	+
chr2	161587431	161770169	chr2_161295677_161478415_182739_0.4_37.6_693	693	+
chr1	18325835	18610654	chr1_18198422_18483241_284820_0.2_17.2_691	691	+
chr2	4004596	4051487	chr2_3982471_4029362_46892_1.5_87.8_691	691	+
chr14	46936621	47120817	chr14_46006371_46190567_184197_0.4_77.7_689	689	+
chr4	4895850	4896822	chr4_4946751_4947723_973_70.7_99.8_688	688	+
chr1	99473660	99494826	chr1_99246248_99267414_21167_3.2_91.4_687	687	+
chr5	2746594	2876578	chr5_2799594_2929578_129985_0.5_55_686	686	+
chr1	63600376	63789372	chr1_63372964_63561960_188997_0.4_12.2_685	685	+
chr2	7273598	7464917	chr2_7191049_7382368_191320_0.4_60.3_685	685	+
chr4	145493325	145494057	chr4_145712775_145713507_733_93.5_100_685	685	+
chr7	140867546	141036223	chr7_140514015_140682692_168678_0.4_41.1_685	685	+
chr12	40180300	40462414	chr12_38466567_38748681_282115_0.2_41.2_683	683	+
chr13	109664437	109793187	chr13_108462438_108591188_128751_0.5_69.8_683	683	+
chr6	62284031	62358777	chr6_62341990_62416736_74747_0.9_91.8_683	683	+
chrX	143214714	143362469	chrX_143042391_143190155_147765_0.5_66.8_683	683	+
chr4	46725790	46726471	chr4_46420547_46421228_682_100_100_682	682	+
chr7	43313736	43320832	chr7_43280261_43287357_7097_9.6_95.7_682	682	+
chr10	132422227	132529232	chr10_132312217_132419222_107006_0.6_54.7_681	681	+
chr11	107047073	107048363	chr11_106552283_106553573_1291_52.5_99.8_678	678	+
chrX	130780883	130782039	chrX_130608564_130609720_1157_58.6_99.9_678	678	+
chr12	58638237	58815572	chr12_56924504_57101839_177336_0.4_-21.9_677	677	+
chr12	120118082	120128332	chr12_118602465_118612715_10251_6.6_97.8_674	674	+
chr15	94576939	94577612	chr15_92377943_92378616_674_100_100_674	674	+
chr2	143846379	144046140	chr2_143562849_143762610_199762_0.3_65.3_674	674	+
chr7	81577165	81712444	chr7_81415101_81550380_135280_0.5_54.7_672	672	+
chrX	28676721	28677411	chrX_28586642_28587332_691_97.3_100_672	672	+
chr14	106444507	106445177	chr14_105515552_105516222_671_100_100_671	671	+
chr9	84745825	84746577	chr9_83935645_83936397_753_89.1_100_671	671	+
chr1	187532565	187604107	chr1_185799188_185870730_71543_0.9_92_669	669	+
chr6	11537429	11538406	chr6_11645415_11646392_978_68.4_99.9_669	669	+
chr6	106552724	106764149	chr6_106659417_106870842_211426_0.3_35.4_669	669	+
chr3	53750481	53914214	chr3_53725521_53889254_163734_0.4_55.1_668	668	+
chr9	107513179	107756192	chr9_106553000_106796013_243014_0.3_42.8_668	668	+
chr8	80739726	80915437	chr8_80902281_81077992_175712_0.4_31.4_667	667	+
chr2	198956579	199157487	chr2_198664824_198865732_200909_0.3_28.1_665	665	+
chr13	43930921	44109333	chr13_42828921_43007333_178413_0.4_-82.8_664	664	+
chr4	10390735	10448003	chr4_9999833_10057101_57269_1.2_66.1_662	662	+
chr1	48331831	48443535	chr1_48104418_48216122_111705_0.6_69.7_661	661	+
chr1	147082934	147094345	chr1_145549558_145560969_11412_5.8_93.4_661	661	+
chr20	50072521	50351437	chr20_49505928_49784844_278917_0.2_-29.4_661	661	+
chr8	2720019	2720851	chr8_2707426_2708258_833_79.2_100_660	660	+
chr12	17516979	17747993	chr12_17408246_17639260_231015_0.3_-44.6_657	657	+
chr11	106528779	106696849	chr11_106033989_106202059_168071_0.4_-16.6_657	657	+
chr2	49392321	49537148	chr2_49245825_49390652_144828_0.5_68.2_653	653	+
chr8	98155217	98288820	chr8_98224393_98357996_133604_0.5_66.3_653	653	+
chr6	130407276	130461711	chr6_130448969_130503404_54436_1.2_88_651	651	+
chr10	87766608	87767503	chr10_87756588_87757483_896_72.4_99.9_649	649	+
chr14	57103220	57150459	chr14_56172973_56220212_47240_1.4_89.4_649	649	+
chr5	86179938	86180585	chr5_86215694_86216341_648_100_100_648	648	+
chr1	58071366	58086542	chr1_57843954_57859130_15177_4.3_96.6_646	646	+
chr4	172851041	172976388	chr4_173087616_173212963_125348_0.5_74.4_646	646	+
chrY	882841	967691	chrY_852841_937691_84851_0.8_76.1_646	646	+
chr3	188988701	189061719	chr3_190471395_190544413_73019_0.9_82.8_645	645	+
chr2	165947013	165986716	chr2_165655259_165694962_39704_1.6_93.4_645	645	+
chr1	81892664	81893983	chr1_81665252_81666571_1320_48.7_99.7_643	643	+
chr20	16238539	16239181	chr20_16186539_16187181_643_100_100_643	643	+
chr18	1574826	2358758	chr18_1564826_2348758_783933_0.1_-41_642	642	+
chr3	112969612	113079915	chr3_114452302_114562605_110304_0.6_-36_642	642	+
chr3	68194136	68194896	chr3_68276826_68277586_761_84.2_100_641	641	+
chr4	181153608	181951916	chr4_181390602_182188910_798309_0.1_-33.5_640	640	+
chr5	13592125	13638496	chr5_13645125_13691496_46372_1.4_90.9_640	640	+
chrX	62986811	62987450	chrX_62903536_62904175_640_100_100_640	640	+
chr2	229888998	230045876	chr2_229597242_229754120_156879_0.4_61.2_639	639	+
chr5	166962158	167050432	chr5_166894736_166983010_88275_0.7_89.5_639	639	+
chr13	55014816	55015453	chr13_53912817_53913454_638_100_100_638	638	+
chr18	7117641	7135524	chr18_7107641_7125524_17884_3.6_89.6_638	638	+
chr5	49928974	49929611	chr5_49964731_49965368_638_100_100_638	638	+
chrY	9343065	9365909	chrY_9953065_9975909_22845_2.8_92.7_638	638	+
chr10	11504351	11653509	chr10_11544357_11693515_149159_0.4_68_636	636	+
chr2	147186730	147346371	chr2_146903200_147062841_159642_0.4_56.8_636	636	+
chr2	23621719	23826648	chr2_23475224_23680153_204930_0.3_-57_635	635	+
chr3	54660078	54660710	chr3_54635118_54635750_633_100_100_633	633	+
chrX	96697673	96854782	chrX_96584329_96741438_157110_0.4_78.5_630	630	+
chr2	229193735	229248112	chr2_228901979_228956356_54378_1.2_84.9_629	629	+
chrX	79815804	79817289	chrX_79702460_79703945_1486_42.3_99.6_629	629	+
chr14	97326872	97342596	chr14_96396625_96412349_15725_4_94.7_627	627	+
chr1	66703768	67086793	chr1_66476356_66859381_383026_0.2_17.5_626	626	+
chr1	233424575	233425200	chr1_231491198_231491823_626_100_100_626	626	+
chr15	48022322	48023142	chr15_45809614_45810434_821_76.2_100_626	626	+
chr2	164009050	164084939	chr2_163717296_163793185_75890_0.8_94.6_624	624	+
chr12	98329238	98462443	chr12_96853369_96986574_133206_0.5_65.7_623	623	+
chrY	9213589	9236450	chrY_9273589_9296450_22862_2.7_95.6_619	619	+
chr17	32949907	33042641	chr17_29974020_30066754_92735_0.7_58.5_618	618	+
chr20	6759355	6760307	chr20_6707355_6708307_953_64.8_99.9_618	618	+
chr13	107515989	107516653	chr13_106313990_106314654_665_92.8_100_617	617	+
chr2	56427306	56611814	chr2_56280810_56465318_184509_0.3_33.8_617	617	+
chrX	109439668	109590054	chrX_109326324_109476710_150387_0.4_19.9_615	615	+
chr11	25553273	25610350	chr11_25509849_25566926_57078_1.1_94.5_614	614	+
chr7	97527798	97528410	chr7_97365734_97366346_613_100_100_613	613	+
chrX	121672438	121673139	chrX_121500119_121500820_702_87.2_100_612	612	+
chr9	120845082	120845692	chr9_119884903_119885513_611_100_100_611	611	+
chr18	26231880	26232776	chr18_24485878_24486774_897_67.8_99.9_608	608	+
chr20	39267570	39321606	chr20_38700984_38755020_54037_1.1_89.5_608	608	+
chr1	84038660	84039341	chr1_83811248_83811929_682_88.7_100_605	605	+
chr3	178210999	178211603	chr3_179693693_179694297_605_100_100_605	605	+
chrX	150916970	151060314	chrX_150667626_150810970_143345_0.4_57.9_605	605	+
chr20	24254446	24527868	chr20_24202446_24475868_273423_0.2_56.2_604	604	+
chr13	69857812	69980585	chr13_68755813_68878586_122774_0.5_72.6_602	602	+
chr3	73440042	73612133	chr3_73522732_73694823_172092_0.3_45.2_602	602	+
chr16	61089337	61089936	chr16_59646838_59647437_600_100_100_600	600	+
chr1	169771758	169959430	chr1_168038382_168226054_187673_0.3_44.5_597	597	+
chr19	30926190	30936012	chr19_35618030_35627852_9823_6.1_97.7_597	597	+
chr10	82896363	82904217	chr10_82886343_82894197_7855_7.6_99.2_596	596	+
chr4	19815273	19815868	chr4_19424371_19424966_596_100_100_596	596	+
chr2	6417485	6419234	chr2_6334936_6336685_1750_34_99.5_595	595	+
chr4	29663933	29751834	chr4_29273031_29360932_87902_0.7_76.6_594	594	+
chr14	84638221	84639010	chr14_83707974_83708763_790_75.1_100_593	593	+
chr11	83500389	83688362	chr11_83178037_83366010_187974_0.3_67.2_592	592	+
chr3	177234377	177405676	chr3_178717071_178888370_171300_0.3_64.4_592	592	+
chr4	89617789	89658635	chr4_89836812_89877658_40847_1.4_92.8_592	592	+
chr1	98490198	98520076	chr1_98262786_98292664_29879_2_90.3_590	590	+
chr10	35360098	35500794	chr10_35400104_35540800_140697_0.4_-3.4_590	590	+
chrX	71880315	71948109	chrX_71797040_71864834_67795_0.9_75.5_589	589	+
chr4	130824386	130825243	chr4_131043836_131044693_858_68.5_99.9_588	588	+
chr9	9090821	9091408	chr9_9080821_9081408_588_100_100_588	588	+
chr10	134177690	134219052	chr10_134027680_134069042_41363_1.4_50.2_587	587	+
chr7	155941396	155947703	chr7_155634157_155640464_6308_9.3_98.4_587	587	+
chr14	70636153	70833660	chr14_69705906_69903413_197508_0.3_18.2_585	585	+
chr19	37004805	37005834	chr19_41696645_41697674_1030_56.5_99.7_582	582	+
chr22	27655355	27828660	chr22_25985355_26158660_173306_0.3_69_579	579	+
chr5	161177526	161178683	chr5_161110104_161111261_1158_50_99.8_579	579	+
chr8	85777019	85861283	chr8_85939574_86023838_84265_0.7_60.2_579	579	+
chr7	25625305	25729550	chr7_25591830_25696075_104246_0.6_72.2_577	577	+
chr17	9549127	9756372	chr17_9489852_9697097_207246_0.3_6.1_574	574	+
chr20	21735808	21736381	chr20_21683808_21684381_574_100_100_574	574	+
chr5	26670459	26850759	chr5_26706216_26886516_180301_0.3_53.3_573	573	+
chrX	88622292	88735936	chrX_88508948_88622592_113645_0.5_72.5_570	570	+
chr6	89321458	89322638	chr6_89378177_89379357_1181_48.2_99.8_569	569	+
chr11	41319051	41326462	chr11_41275627_41283038_7412_7.7_97.6_568	568	+
chr10	58117417	58117983	chr10_57787423_57787989_567_100_100_567	567	+
chr5	26228638	26229204	chr5_26264395_26264961_567_100_100_567	567	+
chr20	57976399	58152894	chr20_57409794_57586289_176496_0.3_65.2_565	565	+
chr4	93623071	93743657	chr4_93842094_93962680_120587_0.5_73.8_565	565	+
chr7	136848781	136953822	chr7_136499321_136604362_105042_0.5_71.5_565	565	+
chr1	30201158	30421672	chr1_29973745_30194259_220515_0.3_17.4_564	564	+
chr2	46101927	46259622	chr2_45955431_46113126_157696_0.4_23.5_564	564	+
chr2	191208375	191236375	chr2_190916620_190944620_28001_2_91.9_564	564	+
chr7	4247144	4286629	chr7_4213670_4253155_39486_1.4_78.2_563	563	+
chr16	19895221	20085367	chr16_19802722_19992868_190147_0.3_19.7_562	562	+
chr9	42490931	42491538	chr9_42480927_42481534_608_92.3_100_561	561	+
chr1	222163685	222229872	chr1_220230308_220296495_66188_0.8_73.8_560	560	+
chr4	66959832	66960390	chr4_66642427_66642985_559_100_100_559	559	+
chr4	132674621	132779041	chr4_132894071_132998491_104421_0.5_85.2_559	559	+
chrX	134567720	134664957	chrX_134395386_134492623_97238_0.6_74.5_559	559	+
chr2	140979138	140981477	chr2_140695608_140697947_2340_23.8_99.5_557	557	+
chr6	1927220	2029660	chr6_1872219_1974659_102441_0.5_15_557	557	+
chr15	79960524	79961424	chr15_77747579_77748479_901_61.7_99.6_556	556	+
chr17	34504317	34592564	chr17_31528430_31616677_88248_0.6_41.5_554	554	+
chr11	39182951	39183512	chr11_39139527_39140088_562_98.4_100_553	553	+
chr13	94047373	94225855	chr13_92845374_93023856_178483_0.3_65.6_553	553	+
chr22	17565849	17674199	chr22_15945849_16054199_108351_0.5_73.1_551	551	+
chr11	117642311	117702137	chr11_117147521_117207347_59827_0.9_83_550	550	+
chr1	50307608	50524272	chr1_50080195_50296859_216665_0.3_46.2_549	549	+
chr10	11108692	11185118	chr10_11148698_11225124_76427_0.7_76.2_548	548	+
chr4	186550072	186695530	chr4_186787066_186932524_145459_0.4_51.5_548	548	+
chr1	51253566	51323691	chr1_51026154_51096279_70126_0.8_37.4_546	546	+
chr13	90485406	90485950	chr13_89283407_89283951_545_100_100_545	545	+
chr10	8524169	8556797	chr10_8564175_8596803_32629_1.7_84.7_543	543	+
chr16	78859349	78859982	chr16_77416850_77417483_634_85.5_100_542	542	+
chr5	85276748	85383077	chr5_85312504_85418833_106330_0.5_66.1_542	542	+
chrX	140233074	140795228	chrX_140060740_140622894_562155_0.1_-34.8_541	541	+
chr10	71539028	71562507	chr10_71209034_71232513_23480_2.3_75.9_540	540	+
chrX	96192252	96213044	chrX_96078908_96099700_20793_2.6_95.7_540	540	+
chrX	7268567	7269854	chrX_7278567_7279854_1288_41.8_99.9_538	538	+
chr1	237766221	237766757	chr1_235832844_235833380_537_100_100_537	537	+
chr1	104618114	104860213	chr1_104419637_104661736_242100_0.2_-9_536	536	+
chr1	176585584	176586119	chr1_174852207_174852742_536_100_100_536	536	+
chr7	85010416	85010951	chr7_84848352_84848887_536_100_100_536	536	+
chr8	51674766	52322306	chr8_51837319_52484859_647541_0.1_-54.7_536	536	+
chr5	158017931	158117612	chr5_157950509_158050190_99682_0.5_74.3_535	535	+
chr5	163820096	164028336	chr5_163752674_163960914_208241_0.3_-34.2_534	534	+
chrX	18359245	18444209	chrX_18269166_18354130_84965_0.6_63.5_534	534	+
chr1	144213637	144222101	chr1_142924994_142933458_8465_6.3_96.5_532	532	+
chr15	95348525	95399225	chr15_93149529_93200229_50701_1_93.5_532	532	+
chr3	192454842	192516081	chr3_193937536_193998775_61240_0.9_83_532	532	+
chr2	2700471	2786049	chr2_2679478_2765056_85579_0.6_78.6_531	531	+
chr9	99246682	99259164	chr9_98286503_98298985_12483_4.3_84.4_531	531	+
chr20	14738264	14738793	chr20_14686264_14686793_530_100_100_530	530	+
chr4	156927547	156928074	chr4_157146997_157147524_528_100_100_528	528	+
chr7	33539957	33855638	chr7_33506482_33822163_315682_0.2_-39_528	528	+
chr18	76089874	76232510	chr18_74190862_74333498_142637_0.4_33.9_527	527	+
chr21	42589710	42878240	chr21_41511580_41800110_288531_0.2_37.7_527	527	+
chr4	175604814	175605354	chr4_175841389_175841929_541_97.4_100_527	527	+
chr10	109654535	109674893	chr10_109644525_109664883_20359_2.6_97.3_526	526	+
chr6	54074615	54075475	chr6_54182574_54183434_861_61.1_99.9_526	526	+
chr14	91232841	91233365	chr14_90302594_90303118_525_100_100_525	525	+
chr3	114567069	114596522	chr3_116049759_116079212_29454_1.8_89.6_525	525	+
chr13	105466710	105467231	chr13_104264711_104265232_522_100_100_522	522	+
chr4	90033701	90034626	chr4_90252724_90253649_926_56.3_99.9_521	521	+
chr17	54446544	54580655	chr17_51801543_51935654_134112_0.4_59.5_520	520	+
chr5	92603619	92604138	chr5_92629375_92629894_520_100_100_520	520	+
chrX	33059489	33060008	chrX_32969410_32969929_520_100_100_520	520	+
chr10	33951130	34153623	chr10_33991136_34193629_202494_0.3_-8_519	519	+
chr18	26836575	26837093	chr18_25090573_25091091_519_100_100_519	519	+
chrX	131659012	131883506	chrX_131486693_131711187_224495_0.2_27.1_519	519	+
chr1	192685277	192685794	chr1_190951900_190952417_518_100_100_518	518	+
chr2	59652399	59830957	chr2_59505903_59684461_178559_0.3_37_517	517	+
chr6	123180761	123374134	chr6_123222460_123415833_193374_0.3_51.9_517	517	+
chr11	133416399	133416961	chr11_132921609_132922171_563_91.5_100_515	515	+
chr21	10990811	11039178	chr21_10012682_10061049_48368_1.1_98.7_515	515	+
chr10	34943652	35104668	chr10_34983658_35144674_161017_0.3_20.1_514	514	+
chr2	14139086	14176910	chr2_14056537_14094361_37825_1.4_93.6_513	513	+
chr7	35208802	35209314	chr7_35175327_35175839_513_100_100_513	513	+
chrX	932841	1017691	chrX_852841_937691_84851_0.6_73.7_513	513	+
chr5	105751788	105889253	chr5_105779687_105917152_137466_0.4_55.4_512	512	+
chr6	137519545	137524873	chr6_137561238_137566566_5329_9.6_98.4_510	510	+
chr13	84911331	85103334	chr13_83809332_84001335_192004_0.3_12_509	509	+
chr12	68415003	68430202	chr12_66701270_66716469_15200_3.3_95.9_507	507	+
chr2	12858275	12881536	chr2_12775726_12798987_23262_2.2_95.2_505	505	+
chr3	6813274	6976509	chr3_6788274_6951509_163236_0.3_70.7_505	505	+
chr8	114388736	114389240	chr8_114457912_114458416_505_100_100_505	505	+
chr2	129594254	129715740	chr2_129310724_129432210_121487_0.4_68.9_504	504	+
chr4	96181151	96181654	chr4_96400174_96400677_504_100_100_504	504	+
chr10	37670857	37693861	chr10_37710863_37733867_23005_2.2_90.9_503	503	+
chr4	91156149	91365596	chr4_91375172_91584619_209448_0.2_-3.5_503	503	+
chr6	6795026	6842962	chr6_6740025_6787961_47937_1_82.3_503	503	+
chr4	30721194	30725841	chr4_30330292_30334939_4648_10.8_99.3_502	502	+
chr4	63376180	63376681	chr4_63058775_63059276_502_100_100_502	502	+
chr2	50792231	51056860	chr2_50645735_50910364_264630_0.2_61.5_501	501	+
chr2	180129095	180296121	chr2_179837340_180004366_167027_0.3_63_501	501	+
chr3	11585030	11599401	chr3_11560030_11574401_14372_3.5_96.5_501	501	+
chr6	19067008	19144157	chr6_19174987_19252136_77150_0.6_83.7_501	501	+
chr9	14613741	14618561	chr9_14603741_14608561_4821_10.4_98.6_501	501	+
chr15	54264348	54310279	chr15_52051640_52097571_45932_1.1_85_500	500	+
chr12	26491182	26658415	chr12_26382449_26549682_167234_0.3_-6.5_497	497	+
chr10	115242518	115243013	chr10_115232508_115233003_496_100_100_496	496	+
chr14	36988280	37047378	chr14_36058031_36117129_59099_0.8_82_496	496	+
chrX	56269413	56269908	chrX_56286138_56286633_496_100_100_496	496	+
chr2	669308	692007	chr2_659308_682007_22700_2.2_89.9_496	496	+
chr2	57851628	57993411	chr2_57705132_57846915_141784_0.3_50_494	494	+
chrX	6340320	6340812	chrX_6350320_6350812_493_100_100_493	493	+
chr20	31954605	32048783	chr20_31418266_31512444_94179_0.5_44.1_493	493	+
chr8	40011042	40011758	chr8_40130199_40130915_717_68.6_99.9_492	492	+
chr7	63680198	63680688	chr7_63317633_63318123_491_100_100_491	491	+
chr10	53458664	53564511	chr10_53128670_53234517_105848_0.5_60.5_490	490	+
chr14	30392464	30395316	chr14_29462215_29465067_2853_17.2_99.2_490	490	+
chr4	86729751	86749260	chr4_86948775_86968284_19510_2.5_91.4_489	489	+
chr16	10160846	10178458	chr16_10068347_10085959_17613_2.8_96.1_488	488	+
chrX	98974325	98975548	chrX_98860981_98862204_1224_39.7_99.7_486	486	+
chr11	98065908	98240301	chr11_97571118_97745511_174394_0.3_80.5_485	485	+
chr7	92970661	92988027	chr7_92808597_92825963_17367_2.8_94.6_483	483	+
chrX	127755469	127848813	chrX_127583150_127676494_93345_0.5_86.6_483	483	+
chr6	120583303	120647717	chr6_120625002_120689416_64415_0.7_81.9_482	482	+
chr17	53638474	53873027	chr17_50993473_51228026_234554_0.2_59.2_481	481	+
chr6	57466973	57512747	chr6_57574932_57620706_45775_1_74.3_480	480	+
chr1	142623710	142638375	chr1_141565233_141579898_14666_3.3_97.7_478	478	+
chr2	179658951	179679195	chr2_179367196_179387440_20245_2.4_92.2_478	478	+
chr3	192872935	193011735	chr3_194355629_194494429_138801_0.3_51.5_478	478	+
chr8	62963614	62964090	chr8_63126168_63126644_477_100_100_477	477	+
chr4	37246746	37291011	chr4_36923141_36967406_44266_1.1_78.3_476	476	+
chr12	108522986	108604207	chr12_107047116_107128337_81222_0.6_73.8_475	475	+
chr4	106058330	106058804	chr4_106277779_106278253_475_100_100_475	475	+
chr8	13536709	13729336	chr8_13581080_13773707_192628_0.2_56_475	475	+
chr1	14925091	15087165	chr1_14797678_14959752_162075_0.3_71.5_474	474	+
chr9	119942920	119943390	chr9_118982741_118983211_471_100_100_471	471	+
chr4	147964574	148008090	chr4_148184024_148227540_43517_1.1_87.3_470	470	+
chr4	164399507	164440890	chr4_164618957_164660340_41384_1.1_90_470	470	+
chr3	154394496	154500302	chr3_155877190_155982996_105807_0.4_50_469	469	+
chr7	51199631	51327872	chr7_51167125_51295366_128242_0.4_65.6_466	466	+
chr21	22200428	22200892	chr21_21122299_21122763_465_100_100_465	465	+
chr2	51824196	51864946	chr2_51677700_51718450_40751_1.1_94.7_464	464	+
chr14	79679906	79929160	chr14_78749659_78998913_249255_0.2_66.2_462	462	+
chr16	5839102	6069073	chr16_5779103_6009074_229972_0.2_27.6_461	461	+
chr20	12989484	13004019	chr20_12937484_12952019_14536_3.2_94.4_461	461	+
chr8	121806617	121824219	chr8_121875798_121893400_17603_2.6_94.9_461	461	+
chr10	66929180	66929639	chr10_66599186_66599645_460_100_100_460	460	+
chr12	129294388	129308736	chr12_127860341_127874689_14349_3.2_93.8_458	458	+
chr20	58508073	58791802	chr20_57941468_58225197_283730_0.2_46.8_458	458	+
chrX	95502113	95718098	chrX_95388769_95604754_215986_0.2_21.1_457	457	+
chr11	36295818	36472700	chr11_36252394_36429276_176883_0.3_25.9_457	457	+
chr13	35040830	35596820	chr13_33938830_34494820_555991_0.1_-58.9_457	457	+
chr2	23274923	23342777	chr2_23128428_23196282_67855_0.7_83.9_457	457	+
chr10	133115675	133315722	chr10_133005665_133205712_200048_0.2_10.4_455	455	+
chr8	135295106	135353224	chr8_135364288_135422406_58119_0.8_91.9_455	455	+
chr11	121535847	121572659	chr11_121041057_121077869_36813_1.2_74.3_455	455	+
chr18	5504072	5543494	chr18_5494072_5533494_39423_1.2_85_455	455	+
chr10	37283956	37284409	chr10_37323962_37324415_454_100_100_454	454	+
chr4	21769461	21840395	chr4_21378559_21449493_70935_0.6_83_454	454	+
chr21	38126054	38139555	chr21_37047924_37061425_13502_3.4_89.9_453	453	+
chrX	9147484	9157642	chrX_9107484_9117642_10159_4.5_98.2_453	453	+
chr1	41119759	41120278	chr1_40892346_40892865_520_87.1_99.9_453	453	+
chr15	61179544	61295778	chr15_58966836_59083070_116235_0.4_71.6_452	452	+
chr5	8261721	8290908	chr5_8314721_8343908_29188_1.5_86.8_452	452	+
chr22	48077442	48729259	chr22_46456106_47107923_651818_0.1_-50.3_451	451	+
chr4	62971338	62971788	chr4_62653933_62654383_451_100_100_451	451	+
chr6	81083748	81084198	chr6_81140467_81140917_451_100_100_451	451	+
chrX	3635164	3635614	chrX_3645164_3645614_451_100_100_451	451	+
chr12	24286668	24545456	chr12_24177935_24436723_258789_0.2_38.3_450	450	+
chr2	143019912	143555703	chr2_142736382_143272173_535792_0.1_-45.7_449	449	+
chrX	108297366	108297813	chrX_108184022_108184469_448_100_100_448	448	+
chr11	90848923	91493098	chr11_90488571_91132746_644176_0.1_-37.6_447	447	+
chr8	126921428	127086442	chr8_126990610_127155624_165015_0.3_46.3_447	447	+
chr4	81652895	81713632	chr4_81871919_81932656_60738_0.7_74.8_446	446	+
chr5	116976090	117115209	chr5_117003989_117143108_139120_0.3_52.2_446	446	+
chr8	68864379	69042227	chr8_69026933_69204781_177849_0.3_32.8_446	446	+
chr2	189092243	189092735	chr2_188800488_188800980_493_90.3_100_445	445	+
chr7	68105817	68106705	chr7_67743753_67744641_889_50.1_99.9_445	445	+
chrX	51063860	51150149	chrX_51080600_51166889_86290_0.5_74.5_445	445	+
chr16	82452065	82469062	chr16_81009566_81026563_16998_2.6_93.8_444	444	+
chr5	117700882	117754760	chr5_117728781_117782659_53879_0.8_81.9_444	444	+
chr10	113593393	113662137	chr10_113583383_113652127_68745_0.6_79.6_442	442	+
chr4	143518840	143771697	chr4_143738290_143991147_252858_0.2_24.7_442	442	+
chr7	68527346	68527787	chr7_68165282_68165723_442_100_100_442	442	+
chr3	58858681	58859121	chr3_58833721_58834161_441_100_100_441	441	+
chr4	85770956	85837455	chr4_85989980_86056479_66500_0.7_81.5_441	441	+
chr21	20966177	21112220	chr21_19888048_20034091_146044_0.3_78.8_439	439	+
chr4	122290605	122291043	chr4_122510055_122510493_439_100_100_439	439	+
chr3	94225587	94226024	chr3_95708277_95708714_438_100_100_438	438	+
chrX	139434592	139499070	chrX_139262258_139326736_64479_0.7_73.5_438	438	+
chr2	213563053	213696581	chr2_213271298_213404826_133529_0.3_75.7_436	436	+
chr8	125155507	125165067	chr8_125224688_125234248_9561_4.6_95.9_436	436	+
chr5	7238110	7395805	chr5_7291110_7448805_157696_0.3_67.3_435	435	+
chr10	108109124	108310232	chr10_108099114_108300222_201109_0.2_54.9_434	434	+
chr8	127392909	127568063	chr8_127462091_127637245_175155_0.2_43_433	433	+
chr13	29563249	29566266	chr13_28461249_28464266_3018_14.3_99_432	432	+
chr1	189101587	189102017	chr1_187368210_187368640_431_100_100_431	431	+
chr2	83027589	83042888	chr2_82881100_82896399_15300_2.8_96.3_431	431	+
chr5	59246511	59353469	chr5_59282268_59389226_106959_0.4_73.5_431	431	+
chr6	119479446	119602307	chr6_119521145_119644006_122862_0.4_45.1_431	431	+
chr13	57262599	57405827	chr13_56160600_56303828_143229_0.3_70.4_430	430	+
chr9	29212147	29404836	chr9_29202147_29394836_192690_0.2_85_430	430	+
chr11	49858519	49907635	chr11_49815095_49864211_49117_0.9_84.8_430	430	+
chr3	187439253	187461453	chr3_188921947_188944147_22201_1.9_94.8_429	429	+
chr11	99131243	100207940	chr11_98636453_99713150_1076698_0_-69.4_428	428	+
chr17	32767186	32801785	chr17_29791299_29825898_34600_1.2_76.9_428	428	+
chr20	47222710	47246136	chr20_46656117_46679543_23427_1.8_84.4_427	427	+
chr7	21020156	21082595	chr7_20986681_21049120_62440_0.7_59.4_427	427	+
chrX	94743912	94754720	chrX_94630568_94641376_10809_4_97.8_427	427	+
chr3	168384813	168585879	chr3_169867507_170068573_201067_0.2_67.4_426	426	+
chr1	56016763	56059131	chr1_55789351_55831719_42369_1_87.2_425	425	+
chr1	239215863	239216287	chr1_237282486_237282910_425_100_100_425	425	+
chr5	120911562	120952217	chr5_120939461_120980116_40656_1_82.9_425	425	+
chr12	126068393	126091361	chr12_124634346_124657314_22969_1.8_94.5_424	424	+
chr15	27774612	27787095	chr15_25448207_25460690_12484_3.4_91_422	422	+
chr13	71468966	71498902	chr13_70366967_70396903_29937_1.4_96.1_422	422	+
chr6	63257249	63258175	chr6_63315208_63316134_927_45.4_99.9_421	421	+
chr11	95115663	95214010	chr11_94755311_94853658_98348_0.4_68.6_421	421	+
chr10	80062865	80193169	chr10_79732871_79863175_130305_0.3_50.5_420	420	+
chr13	87871187	87871606	chr13_86669188_86669607_420_100_100_420	420	+
chr2	116476809	116528005	chr2_116193279_116244475_51197_0.8_87.1_419	419	+
chr3	35724341	35913684	chr3_35699345_35888688_189344_0.2_78.9_419	419	+
chr6	23192119	23441099	chr6_23300098_23549078_248981_0.2_55.7_419	419	+
chr1	223567646	223595137	chr1_221634269_221661760_27492_1.5_91.6_418	418	+
chr12	114399982	114501989	chr12_112884365_112986372_102008_0.4_6.1_418	418	+
chr4	154525360	154580095	chr4_154744810_154799545_54736_0.8_-11.4_418	418	+
chr10	12719395	12745584	chr10_12759401_12785590_26190_1.6_92.1_417	417	+
chr14	26655071	26673740	chr14_25724911_25743580_18670_2.2_95.8_417	417	+
chr4	81952808	82136021	chr4_82171832_82355045_183214_0.2_23.6_417	417	+
chr7	80962809	80963225	chr7_80800745_80801161_417_100_100_417	417	+
chr4	27657083	27732278	chr4_27266181_27341376_75196_0.6_78.3_416	416	+
chr16	65698364	65881959	chr16_64255865_64439460_183596_0.2_47_416	416	+
chr4	62641165	62641580	chr4_62323760_62324175_416_100_100_416	416	+
chrX	107683702	107939339	chrX_107570358_107825995_255638_0.2_15.6_416	416	+
chr1	99732119	99934338	chr1_99504707_99706926_202220_0.2_15_415	415	+
chr2	14760525	14905989	chr2_14677976_14823440_145465_0.3_65.8_415	415	+
chr7	8484144	8597821	chr7_8450669_8564346_113678_0.4_75.5_415	415	+
chrX	26225044	26225458	chrX_26134965_26135379_415_100_100_415	415	+
chr17	79009392	79073935	chr17_76623987_76688530_64544_0.6_-65.2_414	414	+
chrX	36392870	36443655	chrX_36302791_36353576_50786_0.8_93.2_414	414	+
chr4	175139765	175205294	chr4_175376340_175441869_65530_0.6_83.7_413	413	+
chrX	41958056	41958468	chrX_41843000_41843412_413_100_100_413	413	+
chr14	88419237	88674798	chr14_87488990_87744551_255562_0.2_1.3_412	412	+
chr15	53779367	53950342	chr15_51566659_51737634_170976_0.2_37.8_412	412	+
chr6	16634077	16719458	chr6_16742056_16827437_85382_0.5_77.2_412	412	+
chr7	122321350	122321761	chr7_122108586_122108997_412_100_100_412	412	+
chr7	143982946	143995799	chr7_143613879_143626732_12854_3.2_90.9_412	412	+
chr10	64160003	64161858	chr10_63830009_63831864_1856_22.1_99.5_411	411	+
chr11	128681239	128681735	chr11_128186449_128186945_497_82.7_100_411	411	+
chr16	14016083	14016493	chr16_13923584_13923994_411_100_100_411	411	+
chr22	25749704	25758545	chr22_24079704_24088545_8842_4.6_96.8_411	411	+
chr4	32698054	32767160	chr4_32341952_32411058_69107_0.6_70.5_411	411	+
chr5	92225976	92226429	chr5_92251732_92252185_454_90.5_100_411	411	+
chr8	87055372	87055782	chr8_87124488_87124898_411_100_100_411	411	+
chr4	28077562	28104372	chr4_27686660_27713470_26811_1.5_92.4_410	410	+
chr17	5812657	5818291	chr17_5753381_5759015_5635_7.3_98.7_409	409	+
chr2	78928583	78928991	chr2_78782091_78782499_409_100_100_409	409	+
chr8	129988994	130023792	chr8_130058176_130092974_34799_1.2_93.1_409	409	+
chrY	14089130	14093014	chrY_12599130_12603014_3885_10.5_99.5_409	409	+
chr6	107852363	107929653	chr6_107959056_108036346_77291_0.5_65.3_409	409	+
chr3	115616363	115763240	chr3_117099053_117245930_146878_0.3_75.6_408	408	+
chr13	42234779	42264513	chr13_41132779_41162513_29735_1.4_85.1_407	407	+
chr2	220703523	220854739	chr2_220411767_220562983_151217_0.3_36.1_407	407	+
chr3	148266534	148383537	chr3_149749224_149866227_117004_0.3_63.5_407	407	+
chr4	14024033	14048182	chr4_13633131_13657280_24150_1.7_93.7_407	407	+
chr5	3513288	3735241	chr5_3566288_3788241_221954_0.2_18.7_407	407	+
chr5	45325373	45382093	chr5_45361130_45417850_56721_0.7_81.3_407	407	+
chr6	83435672	83574658	chr6_83492391_83631377_138987_0.3_53.8_407	407	+
chr8	78477445	78477851	chr8_78640000_78640406_407_100_100_407	407	+
chr13	112721599	112726748	chr13_111769600_111774749_5150_7.9_98.7_406	406	+
chr18	31260191	31311774	chr18_29514189_29565772_51584_0.8_94.5_405	405	+
chr5	106530724	106531128	chr5_106558623_106559027_405_100_100_405	405	+
chr5	168678420	168727992	chr5_168610998_168660570_49573_0.8_75.8_404	404	+
chr12	5692963	5693365	chr12_5563224_5563626_403_100_100_403	403	+
chr2	126569695	126570097	chr2_126286165_126286567_403_100_100_403	403	+
chr21	17550595	17689044	chr21_16472466_16610915_138450_0.3_53.9_403	403	+
chr3	108278016	108290523	chr3_109760706_109773213_12508_3.2_94.8_402	402	+
chr4	137076990	137132962	chr4_137296440_137352412_55973_0.7_86.4_402	402	+
chr9	45018035	45028081	chr9_44958031_44968077_10047_4_96.4_400	400	+
chr10	42737695	42738622	chr10_42057701_42058628_928_43_99.4_399	399	+
chr10	9270590	9343046	chr10_9310596_9383052_72457_0.5_83_398	398	+
chr4	137540758	137544700	chr4_137760208_137764150_3943_10.1_99.1_398	398	+
chr5	152610553	152871345	chr5_152590746_152851538_260793_0.2_48_398	398	+
chr2	77540283	77540679	chr2_77393791_77394187_397_100_100_397	397	+
chr6	149262361	149433354	chr6_149304054_149475047_170994_0.2_32.3_397	397	+
chr6	163540680	163577614	chr6_163460670_163497604_36935_1.1_42_397	397	+
chr5	57751356	57754097	chr5_57787113_57789854_2742_14.5_99_397	397	+
chr7	46902713	46903108	chr7_46869238_46869633_396_100_100_396	396	+
chr4	146460884	146461278	chr4_146680334_146680728_395_100_100_395	395	+
chr6	13924999	14084298	chr6_14032978_14192277_159300_0.2_-1.1_395	395	+
chr7	15740938	15741332	chr7_15707463_15707857_395_100_100_395	395	+
chr7	96324015	96339204	chr7_96161951_96177140_15190_2.6_96.2_395	395	+
chrX	105571413	105571807	chrX_105458069_105458463_395_100_100_395	395	+
chr1	177616507	177640735	chr1_175883130_175907358_24229_1.6_88.2_392	392	+
chr14	47670042	47798309	chr14_46739792_46868059_128268_0.3_76.7_392	392	+
chr15	57234822	57240882	chr15_55022114_55028174_6061_6.5_89.4_392	392	+
chr7	121874488	121874879	chr7_121661724_121662115_392_100_100_392	392	+
chr15	93876475	93876865	chr15_91677479_91677869_391_100_100_391	391	+
chr2	133340034	133377536	chr2_133056504_133094006_37503_1_87.7_391	391	+
chr6	114723329	114847158	chr6_114830022_114953851_123830_0.3_40_391	391	+
chr15	37782914	37783303	chr15_35570206_35570595_390_100_100_390	390	+
chr16	82817526	82892093	chr16_81375027_81449594_74568_0.5_72.2_390	390	+
chr4	72979052	72979831	chr4_73197916_73198695_780_49.9_99.9_389	389	+
chrX	114367558	114367946	chrX_114273814_114274202_389_100_100_389	389	+
chr4	12641850	12642236	chr4_12250948_12251334_387_100_100_387	387	+
chr8	5241413	5241799	chr8_5228821_5229207_387_100_100_387	387	+
chrX	16216739	16217125	chrX_16126660_16127046_387_100_100_387	387	+
chr6	119025428	119256471	chr6_119132121_119298170_166050_0.2_50.4_386	386	+
chr12	74042464	74042847	chr12_72328731_72329114_384_100_100_384	384	+
chr9	74622674	74623057	chr9_73812494_73812877_384_100_100_384	384	+
chr4	33969782	33970164	chr4_33646177_33646559_383_100_100_383	383	+
chr11	31302077	31302458	chr11_31258653_31259034_382_100_100_382	382	+
chr5	51681032	51681413	chr5_51716789_51717170_382_100_100_382	382	+
chr7	117151860	117253437	chr7_116939096_117040673_101578_0.4_61.1_382	382	+
chrX	3952417	4000976	chrX_3962417_4010976_48560_0.8_84.8_381	381	+
chr2	60113471	60257896	chr2_59966975_60111400_144426_0.3_46.2_381	381	+
chr20	22565066	22713619	chr20_22513066_22661619_148554_0.3_52.3_381	381	+
chr12	5082301	5082783	chr12_4952562_4953044_483_78.7_100_380	380	+
chr2	18443762	18444141	chr2_18307243_18307622_380_100_100_380	380	+
chr20	50727346	50800260	chr20_50160753_50233667_72915_0.5_70.4_379	379	+
chrY	17564147	17661131	chrY_16073541_16170525_96985_0.4_81.1_379	379	+
chr13	110076394	110076771	chr13_108874395_108874772_378_100_100_378	378	+
chr7	21259863	21260239	chr7_21226388_21226764_377_100_100_377	377	+
chr1	143344727	143345102	chr1_142186250_142186625_376_100_100_376	376	+
chr17	11236290	11323990	chr17_11177015_11264715_87701_0.4_81.5_375	375	+
chr5	50570993	50571367	chr5_50606750_50607124_375_100_100_375	375	+
chr2	124242786	124431802	chr2_123959256_124148272_189017_0.2_29.3_374	374	+
chr7	146864641	146865014	chr7_146495574_146495947_374_100_100_374	374	+
chr11	84195923	84256242	chr11_83873571_83933890_60320_0.6_79.9_373	373	+
chr2	177491197	177567795	chr2_177199443_177276041_76599_0.5_73.5_373	373	+
chr6	49219159	49328004	chr6_49327118_49435963_108846_0.3_88.4_373	373	+
chr9	133830672	133911248	chr9_132820493_132901069_80577_0.5_-80.8_373	373	+
chr1	69652095	69652464	chr1_69424683_69425052_370_100_100_370	370	+
chr11	59845746	59846115	chr11_59602322_59602691_370_100_100_370	370	+
chr6	40457456	40502248	chr6_40565434_40610226_44793_0.8_90.9_370	370	+
chr10	25305739	25306105	chr10_25345745_25346111_367_100_100_367	367	+
chr1	5258971	5418574	chr1_5158831_5318434_159604_0.2_55.4_366	366	+
chr16	61975936	62086719	chr16_60533437_60644220_110784_0.3_87.5_365	365	+
chr6	14677253	14688590	chr6_14785232_14796569_11338_3.2_98_364	364	+
chr2	193912913	194580844	chr2_193621158_194289089_667932_0.1_-29.4_363	363	+
chr15	47250433	47476890	chr15_45037725_45264182_226458_0.2_55.8_362	362	+
chr1	48877515	48902786	chr1_48650102_48675373_25272_1.4_94.3_361	361	+
chr13	102915191	102915551	chr13_101713192_101713552_361_100_100_361	361	+
chr2	41012017	41012377	chr2_40865521_40865881_361_100_100_361	361	+
chr15	54613445	54613802	chr15_52400737_52401094_358_100_100_358	358	+
chr2	22306621	22502518	chr2_22160126_22356023_195898_0.2_72.8_358	358	+
chr8	58837006	58892732	chr8_58999560_59055286_55727_0.6_85.7_358	358	+
chr8	4985455	4985811	chr8_4972863_4973219_357_100_100_357	357	+
chr11	28719033	28767747	chr11_28675609_28724323_48715_0.7_82.8_355	355	+
chr8	46951809	46952162	chr8_47070974_47071327_354_100_100_354	354	+
chr14	74004667	74021279	chr14_73074420_73091032_16613_2.1_63.5_352	352	+
chr2	202628051	202628401	chr2_202336296_202336646_351_100_100_351	351	+
chr7	129045848	129046198	chr7_128833084_128833434_351_100_100_351	351	+
chr15	70176967	70368159	chr15_67964021_68155213_191193_0.2_55.7_349	349	+
chr3	94655937	94656285	chr3_96138627_96138975_349_100_100_349	349	+
chr7	112757328	112757675	chr7_112544564_112544911_348_100_100_348	348	+
chr8	35002645	35002990	chr8_35122187_35122532_346_100_100_346	346	+
chr8	77114096	77114440	chr8_77276651_77276995_345_100_100_345	345	+
chr20	40176165	40176508	chr20_39609579_39609922_344_100_100_344	344	+
chr2	146742028	146941348	chr2_146458498_146657818_199321_0.2_18.9_343	343	+
chr2	205808505	205808847	chr2_205516750_205517092_343_100_100_343	343	+
chr22	22956875	23159937	chr22_21286875_21489937_203063_0.2_-64.7_343	343	+
chr3	181429895	181430236	chr3_182912589_182912930_342_100_100_342	342	+
chr10	10216127	10216466	chr10_10256133_10256472_340_100_100_340	340	+
chr12	103889077	103889416	chr12_102413207_102413546_340_100_100_340	340	+
chr19	31768151	31840616	chr19_36459991_36532456_72466_0.5_89.5_338	338	+
chr18	67068237	67068572	chr18_65219217_65219552_336_100_100_336	336	+
chr3	188838	239658	chr3_163838_214658_50821_0.7_69.2_335	335	+
chr7	3377792	3378124	chr7_3344318_3344650_333_100_100_333	333	+
chr8	86529533	86529864	chr8_86716785_86717116_332_100_100_332	332	+
chr2	17100610	17188084	chr2_16964091_17051565_87475_0.4_77_330	330	+
chr18	20035420	20164520	chr18_18289418_18418518_129101_0.3_63.4_329	329	+
chr16	56059637	56059964	chr16_54617138_54617465_328_100_100_328	328	+
chr8	93424561	93424887	chr8_93493737_93494063_327_100_100_327	327	+
chr4	115430915	115431240	chr4_115650364_115650689_326_100_100_326	326	+
chr8	86194754	86195079	chr8_86382006_86382331_326_100_100_326	326	+
chr8	138195694	138196019	chr8_138264876_138265201_326_100_100_326	326	+
chr5	11931750	11932315	chr5_11984750_11985315_566_57.4_100_325	325	+
chr8	92097885	92098209	chr8_92167061_92167385_325_100_100_325	325	+
chr8	111946782	111947106	chr8_112015958_112016282_325_100_100_325	325	+
chr10	63212783	63213106	chr10_62882789_62883112_324_100_100_324	324	+
chr13	67269459	67275498	chr13_66167460_66173499_6040_5.3_99_323	323	+
chr6	159654479	159654801	chr6_159574469_159574791_323_100_100_323	323	+
chr15	27216572	27216892	chr15_24799318_24799638_321_100_100_321	321	+
chr3	5806883	5895501	chr3_5781883_5870501_88619_0.4_83.8_321	321	+
chr8	10769138	10770478	chr8_10806548_10807888_1341_23.9_98.6_321	321	+
chr2	120457390	120457709	chr2_120173860_120174179_320_100_100_320	320	+
chr7	57928819	57929138	chr7_57932761_57933080_320_100_100_320	320	+
chr17	71739189	71739506	chr17_69250784_69251101_318_100_100_318	318	+
chr4	75230889	75231206	chr4_75449753_75450070_318_100_100_318	318	+
chr17	6225745	6226061	chr17_6166469_6166785_317_100_100_317	317	+
chr2	50105747	50106063	chr2_49959251_49959567_317_100_100_317	317	+
chr10	52698005	52836869	chr10_52368011_52506875_138865_0.2_24.5_315	315	+
chr11	115820974	115821529	chr11_115326184_115326739_556_56.7_99.9_315	315	+
chr21	31635766	31636080	chr21_30557637_30557951_315_100_100_315	315	+
chr5	4326813	4327127	chr5_4379813_4380127_315_100_100_315	315	+
chr2	78019885	78020197	chr2_77873393_77873705_313_100_100_313	313	+
chr4	49581441	49581753	chr4_49276198_49276510_313_100_100_313	313	+
chr4	111866518	111866830	chr4_112085967_112086279_313_100_100_313	313	+
chr6	155589324	155589636	chr6_155631016_155631328_313_100_100_313	313	+
chr9	46319259	46319571	chr9_46209255_46209567_313_100_100_313	313	+
chr3	82856176	82856487	chr3_82938866_82939177_312_100_100_312	312	+
chr10	108755437	108924765	chr10_108745427_108914755_169329_0.2_62_311	311	+
chr12	4433532	4433841	chr12_4303793_4304102_310_100_100_310	310	+
chr8	78933862	78934171	chr8_79096417_79096726_310_100_100_310	310	+
chr1	107329178	107329486	chr1_107130701_107131009_309_100_100_309	309	+
chr12	28717635	28717943	chr12_28608902_28609210_309_100_100_309	309	+
chr2	124966752	125200373	chr2_124683222_124916843_233622_0.1_12.9_309	309	+
chr6	118774309	118774615	chr6_118881002_118881308_307_100_100_307	307	+
chr7	117513447	117513753	chr7_117300683_117300989_307_100_100_307	307	+
chr20	48251928	48252233	chr20_47685335_47685640_306_100_100_306	306	+
chr7	122621539	122621844	chr7_122408775_122409080_306_100_100_306	306	+
chr12	115761152	115761456	chr12_114245535_114245839_305_100_100_305	305	+
chr13	84693342	84693646	chr13_83591343_83591647_305_100_100_305	305	+
chr8	137878228	137878532	chr8_137947410_137947714_305_100_100_305	305	+
chr10	118345917	118433609	chr10_118335907_118423599_87693_0.3_40.4_304	304	+
chr7	109812600	109932501	chr7_109599836_109719737_119902_0.3_31.1_303	303	+
chr13	108261425	108261726	chr13_107059426_107059727_302_100_100_302	302	+
chr1	82655928	82656227	chr1_82428516_82428815_300_100_100_300	300	+
chr5	62378736	62460162	chr5_62414492_62495918_81427_0.4_73.5_299	299	+
chrX	90510608	90694804	chrX_90397264_90581460_184197_0.2_45.8_298	298	+
chr7	110273979	110429945	chr7_110061215_110217181_155967_0.2_48.3_297	297	+
chrX	37698452	37698746	chrX_37583396_37583690_295_100_100_295	295	+
chr6	9323919	9324212	chr6_9431905_9432198_294_100_100_294	294	+
chr8	75188821	75189114	chr8_75351376_75351669_294_100_100_294	294	+
chr2	221424563	221437583	chr2_221132807_221145827_13021_2.3_97.8_293	293	+
chr4	70296582	70296874	chr4_70331171_70331463_293_100_100_293	293	+
chrY	6293534	6293826	chrY_6353534_6353826_293_100_100_293	293	+
chrY	21237537	21237829	chrY_19696925_19697217_293_100_100_293	293	+
chr4	182305437	182305728	chr4_182542431_182542722_292_100_100_292	292	+
chr6	133706052	133874864	chr6_133747745_133916557_168813_0.2_-33.6_292	292	+
chr18	32450547	32450837	chr18_30704545_30704835_291_100_100_291	291	+
chr7	21440674	21466911	chr7_21407199_21433436_26238_1.1_85.6_291	291	+
chr8	71978412	72186806	chr8_72140966_72349360_208395_0.1_13.3_291	291	+
chr15	32085116	32085405	chr15_29872408_29872697_290_100_100_290	290	+
chr11	22850079	22850367	chr11_22806655_22806943_289_100_100_289	289	+
chr4	34292713	34293001	chr4_33969108_33969396_289_100_100_289	289	+
chr5	24543221	24560655	chr5_24578978_24596412_17435_1.7_97_289	289	+
chrX	49864989	49865277	chrX_49751729_49752017_289_100_100_289	289	+
chr8	50404555	50453999	chr8_50567108_50616552_49445_0.6_84.1_287	287	+
chrX	66594390	66594676	chrX_66511115_66511401_287_100_100_287	287	+
chr6	68643821	68644106	chr6_68700542_68700827_286_100_100_286	286	+
chr2	80726577	80808903	chr2_80580088_80662414_82327_0.3_75.6_285	285	+
chr16	7410277	7410560	chr16_7350278_7350561_284_100_100_284	284	+
chr2	83445981	83446264	chr2_83299492_83299775_284_100_100_284	284	+
chr5	11072861	11073143	chr5_11125861_11126143_283_100_100_283	283	+
chr8	121211604	121233003	chr8_121280785_121302184_21400_1.3_94.2_283	283	+
chr13	85578842	85579123	chr13_84476843_84477124_282_100_100_282	282	+
chr2	200135736	200219914	chr2_199843981_199928159_84179_0.3_72.5_282	282	+
chr11	104820270	104820550	chr11_104325480_104325760_281_100_100_281	281	+
chr8	23989195	24026602	chr8_24045140_24082547_37408_0.8_87.1_281	281	+
chr9	83799222	83799502	chr9_82989042_82989322_281_100_100_281	281	+
chrX	64071875	64072155	chrX_63988600_63988880_281_100_100_281	281	+
chr1	196646570	196646849	chr1_194913193_194913472_280_100_100_280	280	+
chr9	17415976	17416255	chr9_17405976_17406255_280_100_100_280	280	+
chr18	25038361	25038639	chr18_23292359_23292637_279_100_100_279	279	+
chr3	163651145	163719402	chr3_165133839_165202096_68258_0.4_89.5_279	279	+
chr7	16248567	16248845	chr7_16215092_16215370_279_100_100_279	279	+
chr8	18729914	18730192	chr8_18774194_18774472_279_100_100_279	279	+
chr3	111197695	111197972	chr3_112680385_112680662_278_100_100_278	278	+
chr4	173301205	173301482	chr4_173537780_173538057_278_100_100_278	278	+
chr8	39717718	39717994	chr8_39836875_39837151_277_100_100_277	277	+
chrY	15816130	15816406	chrY_14325524_14325800_277_100_100_277	277	+
chr1	32098671	32098946	chr1_31871258_31871533_276_100_100_276	276	+
chr10	125242716	125342730	chr10_125232706_125332720_100015_0.3_42.4_276	276	+
chr20	53426243	53426517	chr20_52859650_52859924_275_100_100_275	275	+
chr1	247669448	247669721	chr1_245736071_245736344_274_100_100_274	274	+
chr11	124043221	124043494	chr11_123548431_123548704_274_100_100_274	274	+
chr2	19490109	19490382	chr2_19353590_19353863_274_100_100_274	274	+
chr20	14300393	14300666	chr20_14248393_14248666_274_100_100_274	274	+
chr19	7082859	7083131	chr19_7033859_7034131_273_100_100_273	273	+
chr5	113596885	113597157	chr5_113624784_113625056_273_100_100_273	273	+
chr4	29164576	29164847	chr4_28773674_28773945_272_100_100_272	272	+
chr10	23989383	23989653	chr10_24029389_24029659_271_100_100_271	271	+
chr1	34837915	34838183	chr1_34610502_34610770_269_100_100_269	269	+
chr5	87028202	87028470	chr5_87063958_87064226_269_100_100_269	269	+
chr5	93294465	93294733	chr5_93320221_93320489_269_100_100_269	269	+
chr9	87573844	87574112	chr9_86763664_86763932_269_100_100_269	269	+
chr18	41445433	41445700	chr18_39699431_39699698_268_100_100_268	268	+
chr18	43139053	43139320	chr18_41393051_41393318_268_100_100_268	268	+
chr6	94112421	94112688	chr6_94169142_94169409_268_100_100_268	268	+
chr8	32024995	32025262	chr8_32144537_32144804_268_100_100_268	268	+
chr6	78205993	78206259	chr6_78262712_78262978_267_100_100_267	267	+
chr18	49486677	49486942	chr18_47740675_47740940_266_100_100_266	266	+
chr11	101464992	101465256	chr11_100970202_100970466_265_100_100_265	265	+
chr3	158970831	158971095	chr3_160453525_160453789_265_100_100_265	265	+
chr12	117958893	117977776	chr12_116443276_116462159_18884_1.4_86.3_264	264	+
chr14	64615218	64615481	chr14_63684971_63685234_264_100_100_264	264	+
chr18	4459213	4459475	chr18_4449213_4449475_263_100_100_263	263	+
chr14	27107800	27214544	chr14_26177640_26284384_106745_0.2_75.5_261	261	+
chr18	68547497	68547757	chr18_66698477_66698737_261_100_100_261	261	+
chr3	55960751	55961011	chr3_55935791_55936051_261_100_100_261	261	+
chr10	113258092	113258350	chr10_113248082_113248340_259_100_100_259	259	+
chr9	40634189	40634445	chr9_40624189_40624445_257_100_100_257	257	+
chr9	41503192	41503448	chr9_41493192_41493448_257_100_100_257	257	+
chr16	76066737	76066992	chr16_74624238_74624493_256_100_100_256	256	+
chr2	79404908	79405163	chr2_79258416_79258671_256_100_100_256	256	+
chr2	169971808	169972063	chr2_169680054_169680309_256_100_100_256	256	+
chr5	160645171	160645425	chr5_160577749_160578003_255_100_100_255	255	+
chr10	132819726	132819979	chr10_132709716_132709969_254_100_100_254	254	+
chr13	57888931	57889184	chr13_56786932_56787185_254_100_100_254	254	+
chr2	67108191	67108444	chr2_66961695_66961948_254_100_100_254	254	+
chr21	23922591	23922844	chr21_22844462_22844715_254_100_100_254	254	+
chr3	131490076	131562927	chr3_132972766_133045617_72852_0.3_73.1_253	253	+
chr5	169931039	169931291	chr5_169863617_169863869_253_100_100_253	253	+
chrX	37209084	37266122	chrX_37094005_37151043_57039_0.4_86.9_253	253	+
chr15	82354994	82355245	chr15_80142049_80142300_252_100_100_252	252	+
chr2	81290548	81290799	chr2_81144059_81144310_252_100_100_252	252	+
chr4	133479988	133480239	chr4_133699438_133699689_252_100_100_252	252	+
chr1	62208188	62208438	chr1_61980776_61981026_251_100_100_251	251	+
chr11	24518457	24518707	chr11_24475033_24475283_251_100_100_251	251	+
chr4	23870672	23870922	chr4_23479770_23480020_251_100_100_251	251	+
chr6	45517499	45703097	chr6_45625477_45811075_185599_0.1_60.5_251	251	+
chr8	56014428	56014678	chr8_56176982_56177232_251_100_100_251	251	+
chr6	126080388	126080637	chr6_126122081_126122330_250_100_100_250	250	+
chr7	109133405	109133654	chr7_108920641_108920890_250_100_100_250	250	+
chr7	136399269	136399518	chr7_136049809_136050058_250_100_100_250	250	+
chr2	2272675	2272923	chr2_2251682_2251930_249_100_100_249	249	+
chr6	98253692	98253940	chr6_98360413_98360661_249_100_100_249	249	+
chr1	152487842	152488089	chr1_150754466_150754713_248_100_100_248	248	+
chr2	18765681	18765927	chr2_18629162_18629408_247_100_100_247	247	+
chr2	126213498	126213744	chr2_125929968_125930214_247_100_100_247	247	+
chr20	22254216	22254462	chr20_22202216_22202462_247_100_100_247	247	+
chr2	124698636	124698881	chr2_124415106_124415351_246_100_100_246	246	+
chr20	38290037	38290282	chr20_37723451_37723696_246_100_100_246	246	+
chr8	10094525	10094770	chr8_10131935_10132180_246_100_100_246	246	+
chr2	81893668	81893912	chr2_81747179_81747423_245_100_100_245	245	+
chr20	51855815	51856059	chr20_51289222_51289466_245_100_100_245	245	+
chr5	121710059	121710303	chr5_121737958_121738202_245_100_100_245	245	+
chr9	89627156	89627400	chr9_88816976_88817220_245_100_100_245	245	+
chrX	40010868	40011112	chrX_39895812_39896056_245_100_100_245	245	+
chr5	57457310	57457553	chr5_57493067_57493310_244_100_100_244	244	+
chr18	49138566	49138808	chr18_47392564_47392806_243_100_100_243	243	+
chrX	83004249	83004491	chrX_82890905_82891147_243_100_100_243	243	+
chr11	48990152	48990393	chr11_48946728_48946969_242_100_100_242	242	+
chr14	33481179	33481420	chr14_32550930_32551171_242_100_100_242	242	+
chr2	11860495	11860736	chr2_11777946_11778187_242_100_100_242	242	+
chr4	112473110	112473351	chr4_112692559_112692800_242_100_100_242	242	+
chr4	188316475	188426369	chr4_188553469_188663363_109895_0.2_54.2_241	241	+
chr1	68980119	68980359	chr1_68752707_68752947_241_100_100_241	241	+
chr2	21586805	21587045	chr2_21440310_21440550_241_100_100_241	241	+
chr3	26232489	26232729	chr3_26207493_26207733_241_100_100_241	241	+
chr3	139654083	139654323	chr3_141136773_141137013_241_100_100_241	241	+
chr6	160940961	160941201	chr6_160860951_160861191_241_100_100_241	241	+
chr6	164459418	164535924	chr6_164379408_164455914_76507_0.3_79.7_241	241	+
chr12	70294510	70294749	chr12_68580777_68581016_240_100_100_240	240	+
chr13	58336222	58336461	chr13_57234223_57234462_240_100_100_240	240	+
chr6	102307183	102307422	chr6_102413876_102414115_240_100_100_240	240	+
chr6	104473655	104473894	chr6_104580348_104580587_240_100_100_240	240	+
chr8	64614469	64614708	chr8_64777023_64777262_240_100_100_240	240	+
chr13	68875936	68876174	chr13_67773937_67774175_239_100_100_239	239	+
chr7	46362917	46363155	chr7_46329442_46329680_239_100_100_239	239	+
chr8	113526669	113526907	chr8_113595845_113596083_239_100_100_239	239	+
chr12	41958487	41958724	chr12_40244754_40244991_238_100_100_238	238	+
chr14	85417524	85417761	chr14_84487277_84487514_238_100_100_238	238	+
chr17	75777098	75777335	chr17_73288693_73288930_238_100_100_238	238	+
chr4	96815898	96860255	chr4_97034921_97079278_44358_0.5_93_238	238	+
chrX	112076681	112076918	chrX_111963337_111963574_238_100_100_238	238	+
chr18	41901659	41901895	chr18_40155657_40155893_237_100_100_237	237	+
chr4	79445126	79445362	chr4_79664150_79664386_237_100_100_237	237	+
chr5	104435240	104435476	chr5_104463139_104463375_237_100_100_237	237	+
chr14	41625855	41626090	chr14_40695605_40695840_236_100_100_236	236	+
chr8	128428812	128429047	chr8_128497994_128498229_236_100_100_236	236	+
chr4	30124903	30125137	chr4_29734001_29734235_235_100_100_235	235	+
chr8	51348127	51348361	chr8_51510680_51510914_235_100_100_235	235	+
chr8	85186184	85186418	chr8_85348739_85348973_235_100_100_235	235	+
chr2	227177168	227177401	chr2_226885412_226885645_234_100_100_234	234	+
chr4	136292276	136292509	chr4_136511726_136511959_234_100_100_234	234	+
chr8	136241984	136242217	chr8_136311166_136311399_234_100_100_234	234	+
chrY	25784518	25784751	chrY_24193906_24194139_234_100_100_234	234	+
chr14	45007662	45007894	chr14_44077412_44077644_233_100_100_233	233	+
chr3	173065121	173155560	chr3_174547815_174638254_90440_0.3_76.1_233	233	+
chr3	181717997	181718229	chr3_183200691_183200923_233_100_100_233	233	+
chr4	14701916	14702148	chr4_14311014_14311246_233_100_100_233	233	+
chr12	39498968	39499199	chr12_37785235_37785466_232_100_100_232	232	+
chr16	63685896	63686127	chr16_62243397_62243628_232_100_100_232	232	+
chrX	95228809	95229040	chrX_95115465_95115696_232_100_100_232	232	+
chr1	170184210	170184440	chr1_168450834_168451064_231_100_100_231	231	+
chr5	28290995	28291225	chr5_28326752_28326982_231_100_100_231	231	+
chr8	52615402	52615632	chr8_52777955_52778185_231_100_100_231	231	+
chr10	7127039	7141236	chr10_7167045_7181242_14198_1.6_96.5_230	230	+
chr10	53079690	53125330	chr10_52749696_52795336_45641_0.5_81.3_230	230	+
chr12	83121240	83177559	chr12_81645371_81701690_56320_0.4_63.2_230	230	+
chr20	45701980	45702209	chr20_45135387_45135616_230_100_100_230	230	+
chr8	20825323	20825552	chr8_20869603_20869832_230_100_100_230	230	+
chr18	63857500	63857728	chr18_62008480_62008708_229_100_100_229	229	+
chr2	226857684	226857912	chr2_226565928_226566156_229_100_100_229	229	+
chr9	25677217	25677444	chr9_25667217_25667444_228_100_100_228	228	+
chr10	110620632	110736921	chr10_110610622_110726911_116290_0.2_86.9_227	227	+
chr13	104003058	104003283	chr13_102801059_102801284_226_100_100_226	226	+
chr2	166758215	166758440	chr2_166466461_166466686_226_100_100_226	226	+
chr11	129487926	129488150	chr11_128993136_128993360_225_100_100_225	225	+
chr5	155091116	155091340	chr5_155071309_155071533_225_100_100_225	225	+
chr6	71024606	71024830	chr6_71081327_71081551_225_100_100_225	225	+
chr6	139013474	139013698	chr6_139055167_139055391_225_100_100_225	225	+
chrX	43137908	43138132	chrX_43022852_43023076_225_100_100_225	225	+
chr12	114291533	114291756	chr12_112775916_112776139_224_100_100_224	224	+
chr3	118471576	118471799	chr3_119954266_119954489_224_100_100_224	224	+
chr7	81237720	81237943	chr7_81075656_81075879_224_100_100_224	224	+
chr9	40203156	40203379	chr9_40193156_40193379_224_100_100_224	224	+
chr1	217308832	217309054	chr1_215375455_215375677_223_100_100_223	223	+
chr1	218811626	218811848	chr1_216878249_216878471_223_100_100_223	223	+
chr1	221410891	221509887	chr1_219477514_219576510_98997_0.2_72.2_223	223	+
chr11	41030532	41030754	chr11_40987108_40987330_223_100_100_223	223	+
chr13	70436206	70436428	chr13_69334207_69334429_223_100_100_223	223	+
chr2	140606035	140606257	chr2_140322505_140322727_223_100_100_223	223	+
chr2	145692462	145692684	chr2_145408932_145409154_223_100_100_223	223	+
chr5	116520937	116521159	chr5_116548836_116549058_223_100_100_223	223	+
chr7	35570431	35570653	chr7_35536956_35537178_223_100_100_223	223	+
chr18	51190728	51190949	chr18_49444726_49444947_222_100_100_222	222	+
chr6	77849785	77850006	chr6_77906504_77906725_222_100_100_222	222	+
chr10	43902563	43902783	chr10_43222569_43222789_221_100_100_221	221	+
chr11	115019558	115019778	chr11_114524768_114524988_221_100_100_221	221	+
chr4	23323118	23323338	chr4_22932216_22932436_221_100_100_221	221	+
chr8	65374729	65374949	chr8_65537283_65537503_221_100_100_221	221	+
chrY	25196885	25197105	chrY_23606273_23606493_221_100_100_221	221	+
chr13	81193843	81194062	chr13_80091844_80092063_220_100_100_220	220	+
chr8	54031540	54031759	chr8_54194093_54194312_220_100_100_220	220	+
chrX	2012871	2013090	chrX_1972871_1973090_220_100_100_220	220	+
chrY	1962871	1963090	chrY_1972871_1973090_220_100_100_220	220	+
chr1	60795546	60795764	chr1_60568134_60568352_219_100_100_219	219	+
chr11	96601509	96601727	chr11_96106719_96106937_219_100_100_219	219	+
chr18	35464063	35464281	chr18_33718061_33718279_219_100_100_219	219	+
chr4	126706024	126706242	chr4_126925474_126925692_219_100_100_219	219	+
chr7	113834173	113834391	chr7_113621409_113621627_219_100_100_219	219	+
chr7	118540120	118540338	chr7_118327356_118327574_219_100_100_219	219	+
chr1	95945173	95945390	chr1_95717761_95717978_218_100_100_218	218	+
chr12	85547671	85547888	chr12_84071802_84072019_218_100_100_218	218	+
chr14	78810775	78810992	chr14_77880528_77880745_218_100_100_218	218	+
chr3	157473445	157473662	chr3_158956139_158956356_218_100_100_218	218	+
chr4	126999050	126999267	chr4_127218500_127218717_218_100_100_218	218	+
chr10	68805102	68805318	chr10_68475108_68475324_217_100_100_217	217	+
chr11	104552841	104553057	chr11_104058051_104058267_217_100_100_217	217	+
chr14	29693327	29693543	chr14_28763078_28763294_217_100_100_217	217	+
chr5	135043061	135043277	chr5_135070960_135071176_217_100_100_217	217	+
chr2	156661300	156661515	chr2_156369546_156369761_216_100_100_216	216	+
chr21	41719983	41720198	chr21_40641853_40642068_216_100_100_216	216	+
chr13	26209044	26209258	chr13_25107044_25107258_215_100_100_215	215	+
chr20	19217851	19218065	chr20_19165851_19166065_215_100_100_215	215	+
chr5	124747725	124747939	chr5_124775624_124775838_215_100_100_215	215	+
chr5	166404190	166404404	chr5_166336768_166336982_215_100_100_215	215	+
chr8	96742498	96742712	chr8_96811674_96811888_215_100_100_215	215	+
chrX	142357545	142357759	chrX_142185211_142185425_215_100_100_215	215	+
chr10	124639243	124639456	chr10_124629233_124629446_214_100_100_214	214	+
chr5	29605047	29605260	chr5_29640804_29641017_214_100_100_214	214	+
chr5	113294665	113294878	chr5_113322564_113322777_214_100_100_214	214	+
chr7	29409988	29410201	chr7_29376513_29376726_214_100_100_214	214	+
chr7	48603552	48603765	chr7_48574098_48574311_214_100_100_214	214	+
chr7	123673366	123673579	chr7_123460602_123460815_214_100_100_214	214	+
chr8	88489743	88489956	chr8_88558859_88559072_214_100_100_214	214	+
chr12	71391880	71392092	chr12_69678147_69678359_213_100_100_213	213	+
chr12	127205119	127205331	chr12_125771072_125771284_213_100_100_213	213	+
chr13	88255636	88255848	chr13_87053637_87053849_213_100_100_213	213	+
chr14	43163822	43164034	chr14_42233572_42233784_213_100_100_213	213	+
chr2	97463131	97463343	chr2_96826858_96827070_213_100_100_213	213	+
chr3	39851075	39851287	chr3_39826079_39826291_213_100_100_213	213	+
chr4	55833228	55833440	chr4_55527985_55528197_213_100_100_213	213	+
chr6	47084653	47084865	chr6_47192612_47192824_213_100_100_213	213	+
chr9	129089476	129089688	chr9_128129297_128129509_213_100_100_213	213	+
chrX	124789464	124789676	chrX_124617145_124617357_213_100_100_213	213	+
chr5	9837625	9837836	chr5_9890625_9890836_212_100_100_212	212	+
chr5	41375718	41375929	chr5_41411475_41411686_212_100_100_212	212	+
chr6	95080	95291	chr6_40080_40291_212_100_100_212	212	+
chr8	106604376	106604587	chr8_106673552_106673763_212_100_100_212	212	+
chr10	61050634	61050844	chr10_60720640_60720850_211_100_100_211	211	+
chr11	21271186	21271396	chr11_21227762_21227972_211_100_100_211	211	+
chr17	39394660	39394870	chr17_36648186_36648396_211_100_100_211	211	+
chr2	122981114	122981324	chr2_122697584_122697794_211_100_100_211	211	+
chr22	49045282	49045492	chr22_47431718_47431928_211_100_100_211	211	+
chr4	75579405	75579615	chr4_75798429_75798639_211_100_100_211	211	+
chr4	94201987	94202197	chr4_94421010_94421220_211_100_100_211	211	+
chr7	13003204	13003414	chr7_12969729_12969939_211_100_100_211	211	+
chr7	14914175	14914385	chr7_14880700_14880910_211_100_100_211	211	+
chrX	111260799	111261009	chrX_111147455_111147665_211_100_100_211	211	+
chr1	216849586	216849795	chr1_214916209_214916418_210_100_100_210	210	+
chr13	53818858	53819067	chr13_52716859_52717068_210_100_100_210	210	+
chr15	24720434	24720643	chr15_22271527_22271736_210_100_100_210	210	+
chr2	29799179	29799388	chr2_29652683_29652892_210_100_100_210	210	+
chr20	13756753	13756962	chr20_13704753_13704962_210_100_100_210	210	+
chr4	35582867	35583076	chr4_35259262_35259471_210_100_100_210	210	+
chr4	168685158	168685367	chr4_168921733_168921942_210_100_100_210	210	+
chr5	4007803	4008012	chr5_4060803_4061012_210_100_100_210	210	+
chr7	71098140	71098349	chr7_70736076_70736285_210_100_100_210	210	+
chr8	50882323	50882532	chr8_51044876_51045085_210_100_100_210	210	+
chr8	94126611	94126820	chr8_94195787_94195996_210_100_100_210	210	+
chr10	106400192	106400400	chr10_106390182_106390390_209_100_100_209	209	+
chr10	131049053	131049261	chr10_130939043_130939251_209_100_100_209	209	+
chr2	134463615	134463823	chr2_134180085_134180293_209_100_100_209	209	+
chr4	64287291	64287499	chr4_63969886_63970094_209_100_100_209	209	+
chr4	67843087	67843295	chr4_67525682_67525890_209_100_100_209	209	+
chr5	20035907	20036115	chr5_20071664_20071872_209_100_100_209	209	+
chr1	117368929	117369136	chr1_117170452_117170659_208_100_100_208	208	+
chr11	44561969	44562176	chr11_44518545_44518752_208_100_100_208	208	+
chr12	40885243	40885450	chr12_39171510_39171717_208_100_100_208	208	+
chr13	93223272	93223479	chr13_92021273_92021480_208_100_100_208	208	+
chr2	98823394	98823601	chr2_98189826_98190033_208_100_100_208	208	+
chr2	123840659	123840866	chr2_123557129_123557336_208_100_100_208	208	+
chr2	138001648	138001855	chr2_137718118_137718325_208_100_100_208	208	+
chr4	167972650	167972857	chr4_168209225_168209432_208_100_100_208	208	+
chr5	23980783	23980990	chr5_24016540_24016747_208_100_100_208	208	+
chr6	45036384	45036591	chr6_45144362_45144569_208_100_100_208	208	+
chr6	141568901	141569108	chr6_141610594_141610801_208_100_100_208	208	+
chr7	114210912	114211119	chr7_113998148_113998355_208_100_100_208	208	+
chr9	78170190	78170397	chr9_77360010_77360217_208_100_100_208	208	+
chrX	144176696	144176903	chrX_143984388_143984595_208_100_100_208	208	+
chrY	58969660	58969867	chrY_57379048_57379255_208_100_100_208	208	+
chr10	118199179	118199385	chr10_118189169_118189375_207_100_100_207	207	+
chr13	40746535	40746741	chr13_39644535_39644741_207_100_100_207	207	+
chr13	65532612	65532818	chr13_64430613_64430819_207_100_100_207	207	+
chr21	21798067	21798273	chr21_20719938_20720144_207_100_100_207	207	+
chr3	164972649	164972855	chr3_166455343_166455549_207_100_100_207	207	+
chr4	82377736	82377942	chr4_82596760_82596966_207_100_100_207	207	+
chr5	106196504	106196710	chr5_106224403_106224609_207_100_100_207	207	+
chr7	133648357	133648563	chr7_133298897_133299103_207_100_100_207	207	+
chr8	34209993	34210199	chr8_34329535_34329741_207_100_100_207	207	+
chr9	116449971	116450177	chr9_115489792_115489998_207_100_100_207	207	+
chrX	116886019	116886225	chrX_116770047_116770253_207_100_100_207	207	+
chr10	56359738	56359943	chr10_56029744_56029949_206_100_100_206	206	+
chr13	83640195	83640400	chr13_82538196_82538401_206_100_100_206	206	+
chr16	13696079	13696284	chr16_13603580_13603785_206_100_100_206	206	+
chr2	218267948	218268153	chr2_217976193_217976398_206_100_100_206	206	+
chr4	142633951	142634156	chr4_142853401_142853606_206_100_100_206	206	+
chr4	154943150	154943355	chr4_155162600_155162805_206_100_100_206	206	+
chr5	88393273	88393478	chr5_88429029_88429234_206_100_100_206	206	+
chr5	143900671	143900876	chr5_143880864_143881069_206_100_100_206	206	+
chr6	68101471	68101676	chr6_68158192_68158397_206_100_100_206	206	+
chr7	108524680	108524885	chr7_108311916_108312121_206_100_100_206	206	+
chr7	117833861	117834066	chr7_117621097_117621302_206_100_100_206	206	+
chr8	113126584	113126789	chr8_113195760_113195965_206_100_100_206	206	+
chr1	46640642	46640846	chr1_46413229_46413433_205_100_100_205	205	+
chr10	30329823	30330027	chr10_30369829_30370033_205_100_100_205	205	+
chr11	19191954	19192158	chr11_19148530_19148734_205_100_100_205	205	+
chr12	103473791	103473995	chr12_101997921_101998125_205_100_100_205	205	+
chr2	125530971	125531175	chr2_125247441_125247645_205_100_100_205	205	+
chr22	47615908	47616112	chr22_45994572_45994776_205_100_100_205	205	+
chr4	19104306	19104510	chr4_18713404_18713608_205_100_100_205	205	+
chr4	55612511	55612715	chr4_55307268_55307472_205_100_100_205	205	+
chr8	3378707	3378911	chr8_3366115_3366319_205_100_100_205	205	+
chr9	84400779	84400983	chr9_83590599_83590803_205_100_100_205	205	+
chrX	31524614	31524818	chrX_31434535_31434739_205_100_100_205	205	+
chr1	64787528	64787731	chr1_64560116_64560319_204_100_100_204	204	+
chr1	190611416	190611619	chr1_188878039_188878242_204_100_100_204	204	+
chr11	22053641	22053844	chr11_22010217_22010420_204_100_100_204	204	+
chr12	112525240	112525443	chr12_111009623_111009826_204_100_100_204	204	+
chr13	78233590	78233793	chr13_77131591_77131794_204_100_100_204	204	+
chr18	38568474	38568677	chr18_36822472_36822675_204_100_100_204	204	+
chr18	50294611	50294814	chr18_48548609_48548812_204_100_100_204	204	+
chr2	215145680	215145883	chr2_214853925_214854128_204_100_100_204	204	+
chr2	226277870	226278073	chr2_225986114_225986317_204_100_100_204	204	+
chr5	81980289	81980492	chr5_82016045_82016248_204_100_100_204	204	+
chr5	83472146	83472349	chr5_83507902_83508105_204_100_100_204	204	+
chr6	69829298	69829501	chr6_69886019_69886222_204_100_100_204	204	+
chr6	154553271	154553474	chr6_154594963_154595166_204_100_100_204	204	+
chr10	7535527	7535729	chr10_7575533_7575735_203_100_100_203	203	+
chr15	100820593	100820795	chr15_98638116_98638318_203_100_100_203	203	+
chr16	66396334	66396536	chr16_64953835_64954037_203_100_100_203	203	+
chr18	75481429	75481631	chr18_73610417_73610619_203_100_100_203	203	+
chr20	23615858	23616060	chr20_23563858_23564060_203_100_100_203	203	+
chr21	25365379	25365581	chr21_24287250_24287452_203_100_100_203	203	+
chr4	97782882	97783084	chr4_98001905_98002107_203_100_100_203	203	+
chr4	152969256	152969458	chr4_153188706_153188908_203_100_100_203	203	+
chr6	53698164	53698366	chr6_53806123_53806325_203_100_100_203	203	+
chr7	31310950	31311152	chr7_31277475_31277677_203_100_100_203	203	+
chr8	105207347	105207549	chr8_105276523_105276725_203_100_100_203	203	+
chrX	54949507	54949709	chrX_54966232_54966434_203_100_100_203	203	+
chrX	68730821	68731023	chrX_68647546_68647748_203_100_100_203	203	+
chrY	28654280	28654482	chrY_27063668_27063870_203_100_100_203	203	+
chr1	105021984	105022185	chr1_104823507_104823708_202_100_100_202	202	+
chr16	64294265	64294466	chr16_62851766_62851967_202_100_100_202	202	+
chr16	83158922	83159123	chr16_81716423_81716624_202_100_100_202	202	+
chr2	78639808	78640009	chr2_78493316_78493517_202_100_100_202	202	+
chr5	19218584	19218785	chr5_19254341_19254542_202_100_100_202	202	+
chr5	27235548	27235749	chr5_27271305_27271506_202_100_100_202	202	+
chr7	50196346	50196547	chr7_50166892_50167093_202_100_100_202	202	+
chr8	102699685	102699886	chr8_102768861_102769062_202_100_100_202	202	+
chr8	109750041	109750242	chr8_109819217_109819418_202_100_100_202	202	+
chrX	4480188	4480389	chrX_4490188_4490389_202_100_100_202	202	+
chr12	97822810	97823010	chr12_96346941_96347141_201_100_100_201	201	+
chr14	86836200	86836400	chr14_85905953_85906153_201_100_100_201	201	+
chr15	58577457	58577657	chr15_56364749_56364949_201_100_100_201	201	+
chr2	212639215	212639415	chr2_212347460_212347660_201_100_100_201	201	+
chr2	214769884	214770084	chr2_214478129_214478329_201_100_100_201	201	+
chr3	114873427	114873627	chr3_116356117_116356317_201_100_100_201	201	+
chr4	32271528	32271728	chr4_31915426_31915626_201_100_100_201	201	+
chr5	120531914	120532114	chr5_120559813_120560013_201_100_100_201	201	+
chr8	79205172	79205372	chr8_79367727_79367927_201_100_100_201	201	+
chr8	130520452	130520652	chr8_130589634_130589834_201_100_100_201	201	+
chr10	20384555	20384754	chr10_20424561_20424760_200_100_100_200	200	+
chr10	78046893	78047092	chr10_77716899_77717098_200_100_100_200	200	+
chr12	67278028	67278227	chr12_65564295_65564494_200_100_100_200	200	+
chr16	13162028	13162227	chr16_13069529_13069728_200_100_100_200	200	+
chr2	213015935	213016134	chr2_212724180_212724379_200_100_100_200	200	+
chr20	46752026	46752225	chr20_46185433_46185632_200_100_100_200	200	+
chr3	85266462	85266661	chr3_85349152_85349351_200_100_100_200	200	+
chr4	24175570	24175769	chr4_23784668_23784867_200_100_100_200	200	+
chr4	36465529	36465728	chr4_36141924_36142123_200_100_100_200	200	+
chr4	131861714	131861913	chr4_132081164_132081363_200_100_100_200	200	+
chr4	143094743	143094942	chr4_143314193_143314392_200_100_100_200	200	+
chr4	176883287	176883486	chr4_177120281_177120480_200_100_100_200	200	+
chr5	83854183	83854382	chr5_83889939_83890138_200_100_100_200	200	+
chr6	44700221	44700420	chr6_44808199_44808398_200_100_100_200	200	+
chr7	51923754	51923953	chr7_51891248_51891447_200_100_100_200	200	+
chr8	29194661	29194860	chr8_29250580_29250779_200_100_100_200	200	+
chr9	85048969	85049168	chr9_84238789_84238988_200_100_100_200	200	+
chr9	88059243	88059442	chr9_87249063_87249262_200_100_100_200	200	+
chr2	81617476	81617674	chr2_81470987_81471185_199_100_100_199	199	+
chr21	39862463	39862661	chr21_38784333_38784531_199_100_100_199	199	+
chr4	18390600	18390798	chr4_17999698_17999896_199_100_100_199	199	+
chr4	94756022	94756220	chr4_94975045_94975243_199_100_100_199	199	+
chr5	162380167	162380365	chr5_162312745_162312943_199_100_100_199	199	+
chr6	121001198	121001396	chr6_121042897_121043095_199_100_100_199	199	+
chr6	154086939	154087137	chr6_154128632_154128830_199_100_100_199	199	+
chrY	24846020	24846218	chrY_23255408_23255606_199_100_100_199	199	+
chr1	163317519	163317716	chr1_161584143_161584340_198_100_100_198	198	+
chr10	2006566	2006763	chr10_1996566_1996763_198_100_100_198	198	+
chr10	9765919	9766116	chr10_9805925_9806122_198_100_100_198	198	+
chr11	49426180	49426377	chr11_49382756_49382953_198_100_100_198	198	+
chr18	60645687	60645884	chr18_58796667_58796864_198_100_100_198	198	+
chr6	116032087	116032284	chr6_116138780_116138977_198_100_100_198	198	+
chr8	16103006	16103203	chr8_16147377_16147574_198_100_100_198	198	+
chrX	83115780	83115977	chrX_83002436_83002633_198_100_100_198	198	+
chr20	54067288	54067484	chr20_53500695_53500891_197_100_100_197	197	+
chr21	41290543	41290739	chr21_40212413_40212609_197_100_100_197	197	+
chr3	146239634	146239830	chr3_147722324_147722520_197_100_100_197	197	+
chr5	170346468	170346664	chr5_170279073_170279269_197_100_100_197	197	+
chr6	105307392	105307588	chr6_105414085_105414281_197_100_100_197	197	+
chr7	125362030	125362226	chr7_125149266_125149462_197_100_100_197	197	+
chr8	65768183	65810546	chr8_65930737_65973100_42364_0.5_89.3_197	197	+
chrY	24175254	24175450	chrY_22584642_22584838_197_100_100_197	197	+
chr12	17833107	17833302	chr12_17724374_17724569_196_100_100_196	196	+
chr2	13358223	13358418	chr2_13275674_13275869_196_100_100_196	196	+
chr7	11591953	11592148	chr7_11558478_11558673_196_100_100_196	196	+
chr7	146153062	146153257	chr7_145783995_145784190_196_100_100_196	196	+
chr9	31912288	31912483	chr9_31902288_31902483_196_100_100_196	196	+
chrX	17300942	17301137	chrX_17210863_17211058_196_100_100_196	196	+
chr14	62623475	62623669	chr14_61693228_61693422_195_100_100_195	195	+
chr17	71641215	71641409	chr17_69152810_69153004_195_100_100_195	195	+
chr2	137417591	137417785	chr2_137134061_137134255_195_100_100_195	195	+
chr20	41675592	41675786	chr20_41109006_41109200_195_100_100_195	195	+
chr3	25278088	25278282	chr3_25253092_25253286_195_100_100_195	195	+
chr3	124162627	124162821	chr3_125645317_125645511_195_100_100_195	195	+
chr5	30105110	30105304	chr5_30140867_30141061_195_100_100_195	195	+
chr8	60003572	60003766	chr8_60166126_60166320_195_100_100_195	195	+
chr6	84664901	84665094	chr6_84721620_84721813_194_100_100_194	194	+
chr8	75989540	75989733	chr8_76152095_76152288_194_100_100_194	194	+
chr11	4590423	4590615	chr11_4546999_4547191_193_100_100_193	193	+
chr15	53504844	53505036	chr15_51292136_51292328_193_100_100_193	193	+
chr2	86832158	86832350	chr2_86685669_86685861_193_100_100_193	193	+
chr2	168176090	168176282	chr2_167884336_167884528_193_100_100_193	193	+
chr6	145469659	145469851	chr6_145511352_145511544_193_100_100_193	193	+
chr13	63835420	63835611	chr13_62733421_62733612_192_100_100_192	192	+
chr2	123505766	123505957	chr2_123222236_123222427_192_100_100_192	192	+
chr4	18677697	18677888	chr4_18286795_18286986_192_100_100_192	192	+
chr5	100442031	100442222	chr5_100469930_100470121_192_100_100_192	192	+
chr13	106247240	106247430	chr13_105045241_105045431_191_100_100_191	191	+
chr8	25799221	25799411	chr8_25855138_25855328_191_100_100_191	191	+
chr10	102428333	102428521	chr10_102418323_102418511_189_100_100_189	189	+
chr21	19950272	19950460	chr21_18872143_18872331_189_100_100_189	189	+
chr7	103312722	103312910	chr7_103099958_103100146_189_100_100_189	189	+
chr12	61970586	61970773	chr12_60256853_60257040_188_100_100_188	188	+
chr14	56585208	56585394	chr14_55654961_55655147_187_100_100_187	187	+
chr3	69591591	69591777	chr3_69674281_69674467_187_100_100_187	187	+
chr4	111048887	111049072	chr4_111268336_111268521_186_100_100_186	186	+
chr3	24984695	24984879	chr3_24959699_24959883_185_100_100_185	185	+
chr13	88588541	88588721	chr13_87386542_87386722_181_100_100_181	181	+
chr8	31497071	31497250	chr8_31616613_31616792_180_100_100_180	180	+
chr3	163004731	163004907	chr3_164487425_164487601_177_100_100_177	177	+
chr5	107327611	107327786	chr5_107355510_107355685_176_100_100_176	176	+
chr19	51071260	51071433	chr19_55763072_55763245_174_100_100_174	174	+
chr3	150987595	150987764	chr3_152470285_152470454_170_100_100_170	170	+
chr2	212163785	212163953	chr2_211872030_211872198_169_100_100_169	169	+
chr5	5979410	5979578	chr5_6032410_6032578_169_100_100_169	169	+
chr9	76264584	76264750	chr9_75454404_75454570_167_100_100_167	167	+
chr5	21039490	21039655	chr5_21075247_21075412_166_100_100_166	166	+
chr6	65029636	65029796	chr6_65087595_65087755_161_100_100_161	161	+
chr6	65599198	65599353	chr6_65655919_65656074_156_100_100_156	156	+
chrX	29366918	29367073	chrX_29276839_29276994_156_100_100_156	156	+
chr8	58381939	58449744	chr8_58544493_58612298_67806_0.2_82.5_151	151	+
chrY	19296443	19296591	chrY_17805837_17805985_149_100_100_149	149	+
chr17	52303694	52303841	chr17_49658693_49658840_148_100_100_148	148	+
chr10	55226489	55226626	chr10_54896495_54896632_138_100_100_138	138	+
chr16	52404632	52404768	chr16_50962133_50962269_137_100_100_137	137	+
chr18	27868907	27869043	chr18_26122905_26123041_137_100_100_137	137	+
chr6	124216134	124216270	chr6_124257833_124257969_137_100_100_137	137	+
chr14	88045995	88046130	chr14_87115748_87115883_136_100_100_136	136	+
chr8	120281790	120281925	chr8_120350971_120351106_136_100_100_136	136	+
chr2	90275906	90276040	chr2_89913211_89913345_135_100_100_135	135	+
chr11	104107722	104107855	chr11_103612932_103613065_134_100_100_134	134	+
chr3	59149895	59150028	chr3_59124935_59125068_134_100_100_134	134	+
chr8	138742647	138742778	chr8_138811829_138811960_132_100_100_132	132	+
chr6	94532336	94532466	chr6_94589057_94589187_131_100_100_131	131	+
chr4	21346112	21346241	chr4_20955210_20955339_130_100_100_130	130	+
chr4	147526407	147526536	chr4_147745857_147745986_130_100_100_130	130	+
chr3	144115496	144115623	chr3_145598186_145598313_128_100_100_128	128	+
chr7	86221223	86221350	chr7_86059159_86059286_128_100_100_128	128	+
chr4	70582758	70601412	chr4_70617347_70636001_18655_0.7_93.5_127	127	+
chr5	117405585	117405711	chr5_117433484_117433610_127_100_100_127	127	+
chr14	30710252	30710377	chr14_29780003_29780128_126_100_100_126	126	+
chr14	49348780	49348901	chr14_48418530_48418651_122_100_100_122	122	+
chr8	79998935	79999052	chr8_80161490_80161607_118_100_100_118	118	+
chr8	84757187	84878980	chr8_84919742_85041535_121794_0.1_60.4_118	118	+
chrX	105211760	105211877	chrX_105098416_105098533_118_100_100_118	118	+
chr16	8350855	8350957	chr16_8290856_8290958_103_100_100_103	103	+
chr3	34358046	34358146	chr3_34333050_34333150_101_100_100_101	101	+
chr9	27204411	27204510	chr9_27194411_27194510_100_100_100_100	100	+
chr2	216702243	216702341	chr2_216410488_216410586_99_100_100_99	99	+
chr18	36005202	36005299	chr18_34259200_34259297_98_100_100_98	98	+
chr3	70265810	70265907	chr3_70348500_70348597_98_100_100_98	98	+
chr9	10182371	10182467	chr9_10172371_10172467_97_100_100_97	97	+
chr2	6953544	6953639	chr2_6870995_6871090_96_100_100_96	96	+
chr20	51068831	51068926	chr20_50502238_50502333_96_100_100_96	96	+
chr4	149641166	149641258	chr4_149860616_149860708_93_100_100_93	93	+
chr13	92272062	92272152	chr13_91070063_91070153_91_100_100_91	91	+
chr5	123693371	123693461	chr5_123721270_123721360_91_100_100_91	91	+
chr7	82009795	82009883	chr7_81847731_81847819_89_100_100_89	89	+
chr2	181272597	181272683	chr2_180980842_180980928_87_100_100_87	87	+
chr8	93699308	93699394	chr8_93768484_93768570_87_100_100_87	87	+
chrX	137320638	137320724	chrX_137148304_137148390_87_100_100_87	87	+
chr6	141098850	141098934	chr6_141140543_141140627_85_100_100_85	85	+
chr9	122307110	122307192	chr9_121346931_121347013_83_100_100_83	83	+
chr6	106157532	106173438	chr6_106264225_106280131_15907_0.5_95.8_82	82	+
chr6	6491863	6491928	chr6_6436862_6436927_66_100_100_66	66	+
chr14	72480927	72480989	chr14_71550680_71550742_63_100_100_63	63	+
chr14	42316378	42316439	chr14_41386128_41386189_62_100_100_62	62	+
chr7	3788697	3788758	chr7_3755223_3755284_62_100_100_62	62	+
chr12	41280180	41280240	chr12_39566447_39566507_61_100_100_61	61	+
chr3	64643765	64643825	chr3_64618805_64618865_61_100_100_61	61	+
chr9	44752202	44752262	chr9_44692198_44692258_61_100_100_61	61	+
chr4	182751347	182751406	chr4_182988341_182988400_60_100_100_60	60	+
chr5	18879437	18879496	chr5_18915194_18915253_60_100_100_60	60	+
chr6	141987211	141987270	chr6_142028904_142028963_60_100_100_60	60	+
chrX	28122209	28122266	chrX_28032130_28032187_58_100_100_58	58	+
chr2	186416881	186416935	chr2_186125126_186125180_55_100_100_55	55	+
chr3	19090830	19090884	chr3_19065834_19065888_55_100_100_55	55	+
chr8	92486876	92486928	chr8_92556052_92556104_53_100_100_53	53	+
chr8	63434633	63434684	chr8_63597187_63597238_52_100_100_52	52	+
chr11	81241361	81241410	chr11_80919009_80919058_50_100_100_50	50	+
chr1	56505033	56505079	chr1_56277621_56277667_47_100_100_47	47	+
chr2	49839714	49839759	chr2_49693218_49693263_46_100_100_46	46	+
chr1	59773808	59773832	chr1_59546396_59546420_25_100_100_25	25	+
chr11	7024634	7024658	chr11_6981210_6981234_25_100_100_25	25	+
chr11	38611280	38611304	chr11_38567856_38567880_25_100_100_25	25	+
chr12	86249048	86249072	chr12_84773179_84773203_25_100_100_25	25	+
chr12	87013773	87013797	chr12_85537904_85537928_25_100_100_25	25	+
chr12	91039544	91039568	chr12_89563675_89563699_25_100_100_25	25	+
chr13	88859330	88859354	chr13_87657331_87657355_25_100_100_25	25	+
chr13	93530255	93530279	chr13_92328256_92328280_25_100_100_25	25	+
chr14	28193304	28193328	chr14_27263144_27263168_25_100_100_25	25	+
chr2	116920301	116920325	chr2_116636771_116636795_25_100_100_25	25	+
chr3	7347005	7347029	chr3_7322005_7322029_25_100_100_25	25	+
chr3	104764599	104764623	chr3_106247289_106247313_25_100_100_25	25	+
chr4	31290000	31290024	chr4_30899098_30899122_25_100_100_25	25	+
chr5	45683742	45683766	chr5_45719499_45719523_25_100_100_25	25	+
chr5	63323785	63323809	chr5_63359541_63359565_25_100_100_25	25	+
chr6	46786533	46786557	chr6_46894492_46894516_25_100_100_25	25	+
chr8	89790356	89790380	chr8_89859472_89859496_25_100_100_25	25	+
chr9	79486529	79486553	chr9_78676349_78676373_25_100_100_25	25	+
chrX	76205551	76205575	chrX_76121942_76121966_25_100_100_25	25	+
