# Supplementary material for: Cell cycle, oncogenic and tumor suppressor pathways regulate numerous long and macro non-protein-coding RNAs
Source: Genome Biol. 2014 Mar 4;15(3):R48. doi: 10.1186/gb-2014-15-3-r48 (PMC4054595; doi:10.1186/gb-2014-15-3-r48)
Supplement: Additional file 2 — Online supplemental material containing BED formatted files of differentially expressed regions and macroRNAs, as well as CSV tables listing all proximal ncRNA-mRNA pairs regulated in astrocytoma. [file gb-2014-15-3-r48-S2.zip › online_data/Stairfinder/CC/CC_G2_high.hg19.bed]

# bandwidth=1e+05
# level=0.5
# topN=-1
# topN.freq=FALSE
# prop=0.01
# split=1
# max.splits=0
# name  start   end     name_start_end_length_coverage_silhouette_score score   +
chr2	36526697	36818244	chr2_36380201_36671748_291548_45.1_47.4_131386	131386	+
chr12	66152366	66431611	chr12_64438633_64717878_279246_29.9_-38.8_83572	83572	+
chr1	145208991	145442359	chr1_143920348_144153716_233369_33.9_-28.8_79135	79135	+
chr5	14143435	14510031	chr5_14196435_14563031_366597_20.6_-8.2_75377	75377	+
chr4	20254217	20527745	chr4_19863315_20136843_273529_21.8_-99.6_59694	59694	+
chr16	29392277	29636152	chr16_29299778_29543653_243876_19_60.9_46279	46279	+
chr11	19719500	20143087	chr11_19676076_20099663_423588_10.5_25.5_44518	44518	+
chr11	35160595	35254020	chr11_35117171_35210596_93426_46.7_79.9_43630	43630	+
chr16	28354284	28881215	chr16_28261785_28788716_526932_8_-52.2_41968	41968	+
chr6	56297320	56589780	chr6_56405279_56697739_292461_13.6_-89.8_39898	39898	+
chr16	14738074	15204354	chr16_14645575_15111855_466281_8.5_-97.5_39738	39738	+
chr10	69634105	69971132	chr10_69304111_69641138_337028_11.1_-8.9_37278	37278	+
chr16	22358178	22554928	chr16_22265679_22462429_196751_18.9_-67.5_37197	37197	+
chr13	76210456	76467911	chr13_75108457_75365912_257456_14.1_-21.3_36427	36427	+
chr11	118235689	118639120	chr11_117740899_118144330_403432_8.7_-86.8_35033	35033	+
chr4	77812438	78024036	chr4_78031462_78243060_211599_16.4_25.5_34773	34773	+
chr11	62283303	62506089	chr11_62039879_62262665_222787_15.5_-30.6_34528	34528	+
chr11	12696864	12967944	chr11_12653440_12924520_271081_12.7_30.1_34509	34509	+
chr5	95070362	95289000	chr5_95096118_95314756_218639_15.2_-96.4_33212	33212	+
chr7	93934612	94060606	chr7_93772548_93898542_125995_26.2_88.8_32974	32974	+
chr7	72301160	72621376	chr7_71939096_72259312_320217_10.3_-31.3_32847	32847	+
chr4	177599027	177713312	chr4_177836021_177950306_114286_28.4_88.9_32427	32427	+
chr4	123748276	123868686	chr4_123967726_124088136_120411_26.2_56.1_31579	31579	+
chr1	39720243	39957381	chr1_39492830_39729968_237139_12.8_-7.6_30361	30361	+
chr2	216190684	216300885	chr2_215898929_216009130_110202_26.9_91.9_29640	29640	+
chr12	105509331	105775146	chr12_104033461_104299276_265816_11.1_-52.6_29513	29513	+
chr12	57450122	57704259	chr12_55736389_55990526_254138_11.6_62.7_29508	29508	+
chr2	87605620	88032194	chr2_87459131_87813309_354179_8.3_-58.9_29356	29356	+
chr11	65064770	65396529	chr11_64821346_65153105_331760_8.8_-94.4_29350	29350	+
chr6	73333337	73574135	chr6_73390058_73630856_240799_12.1_-73.8_29096	29096	+
chr16	21845506	22032721	chr16_21753007_21940222_187216_15.4_32.7_28753	28753	+
chr14	102348360	102628736	chr14_101418113_101698489_280377_10.2_-61.4_28479	28479	+
chr2	238232733	238431005	chr2_237897472_238095744_198273_14.2_77_28114	28114	+
chr12	56360646	56737344	chr12_54646913_55023611_376699_7.4_-86.3_27979	27979	+
chr7	128279347	128598861	chr7_128066583_128386097_319515_8.7_-86.7_27695	27695	+
chr8	118932656	119123895	chr8_119001837_119193076_191240_14.4_-48.6_27465	27465	+
chr16	21413088	21550161	chr16_21320589_21457662_137074_20_52.9_27422	27422	+
chr11	121899098	122051259	chr11_121404308_121556469_152162_17.9_88.8_27288	27288	+
chr1	203595949	203873207	chr1_201862572_202139830_277259_9.6_-32.2_26559	26559	+
chr19	52869633	53572931	chr19_57561445_58264743_703299_3.8_-80.2_26449	26449	+
chr16	16330664	16559414	chr16_16238165_16466915_228751_11.5_22.9_26326	26326	+
chr4	119990963	120379476	chr4_120210411_120598924_388514_6.7_-98_26144	26144	+
chr7	134459787	134744585	chr7_134110327_134395125_284799_9.1_-4.2_25858	25858	+
chr11	118768269	119316569	chr11_118273479_118821779_548301_4.7_-64.4_25801	25801	+
chr2	191745500	191910866	chr2_191453745_191619111_165367_15.6_77.6_25715	25715	+
chr16	30094669	30409747	chr16_30002170_30317248_315079_8.1_-70.5_25624	25624	+
chr3	151986619	152183505	chr3_153469309_153666195_196887_12.9_82.3_25352	25352	+
chr11	9303041	9817597	chr11_9259617_9774173_514557_4.8_-92.4_24708	24708	+
chr3	183833632	184083054	chr3_185316326_185565748_249423_9.9_-15.8_24640	24640	+
chr15	63233631	63448005	chr15_61020684_61235058_214375_11.4_56.4_24399	24399	+
chrX	153495235	153760954	chrX_153148429_153414148_265720_9.1_-55.9_24082	24082	+
chr2	113126850	113534564	chr2_112843321_113251035_407715_5.8_23_23764	23764	+
chr6	75794070	76029257	chr6_75850790_76085977_235188_10.1_-54.1_23755	23755	+
chr16	70010414	70406341	chr16_68567915_68963842_395928_5.9_-66.8_23537	23537	+
chr17	7119825	7491311	chr17_7060549_7432035_371487_6.3_-29_23519	23519	+
chr5	97981226	98232186	chr5_98009126_98260086_250961_9.3_-0.8_23260	23260	+
chr17	38245469	38706767	chr17_35498995_35960293_461299_4.9_-50_22828	22828	+
chr7	101840068	102303178	chr7_101626788_102090414_463627_4.9_-88.4_22775	22775	+
chr1	182835128	183170052	chr1_181101751_181436675_334925_6.7_-94.6_22455	22455	+
chr15	81039567	81294236	chr15_78826622_79081291_254670_8.7_-30.3_22238	22238	+
chr1	198126914	198291506	chr1_196393537_196558129_164593_13.5_69.5_22204	22204	+
chr12	6493713	6880133	chr12_6363974_6750394_386421_5.7_-62.5_22198	22198	+
chr6	31466028	31807483	chr6_31574007_31915462_341456_6.5_-66.8_22131	22131	+
chr7	116139790	116559191	chr7_115927026_116346427_419402_5.3_-65.8_22084	22084	+
chr11	475105	1009855	chr11_465105_999855_534751_4.1_-82.1_21993	21993	+
chr2	96480177	96652700	chr2_95843904_96016427_172524_12.7_82.3_21891	21891	+
chr17	40465641	41216042	chr17_37719167_38469568_750402_2.9_-93.9_21778	21778	+
chr1	162467820	162814248	chr1_160734444_161080872_346429_6.3_6.3_21768	21768	+
chr1	214522855	214837740	chr1_212589478_212904363_314886_6.9_0.5_21679	21679	+
chr12	54624718	54812853	chr12_52910985_53099120_188136_11.4_27.8_21458	21458	+
chr7	130538036	130615559	chr7_130188576_130266099_77524_27.6_87.8_21364	21364	+
chr10	75673272	75900330	chr10_75343278_75570336_227059_9.4_46.1_21256	21256	+
chr14	52119455	52197414	chr14_51189205_51267164_77960_27.2_87.1_21174	21174	+
chrX	45604899	45773637	chrX_45489843_45658581_168739_12.5_36.2_21114	21114	+
chr1	85784172	86049646	chr1_85556760_85822234_265475_7.9_-27.4_20980	20980	+
chr10	70496622	70968746	chr10_70166628_70638752_472125_4.4_-64.2_20648	20648	+
chr4	151003185	151178654	chr4_151222635_151398104_175470_11.6_49_20442	20442	+
chr6	26017217	26322348	chr6_26125196_26430327_305132_6.7_-70.2_20364	20364	+
chr15	48633338	48905390	chr15_46420630_46692682_272053_7.5_-55_20315	20315	+
chr5	137492669	137956681	chr5_137520568_137984580_464013_4.4_-46.4_20192	20192	+
chr7	74912713	75172674	chr7_74750649_75010610_259962_7.8_9.4_20175	20175	+
chr3	197346924	197847707	chr3_198831321_199332104_500784_4_-69.8_19988	19988	+
chr11	126667694	126870101	chr11_126172904_126375311_202408_9.8_-58.5_19929	19929	+
chr4	119312421	119754937	chr4_119531869_119974385_442517_4.5_-71_19842	19842	+
chr11	101981688	102273056	chr11_101486898_101778266_291369_6.8_22.6_19841	19841	+
chr8	25126400	25367769	chr8_25182317_25423686_241370_8.1_-77.8_19620	19620	+
chr12	49222341	49784980	chr12_47508608_48071247_562640_3.5_-76.8_19578	19578	+
chr16	2493599	2827157	chr16_2433600_2767158_333559_5.9_-0.8_19535	19535	+
chr1	179804868	180231481	chr1_178071491_178498104_426614_4.6_-89.2_19532	19532	+
chr15	32897578	33027962	chr15_30684870_30815254_130385_15_70.6_19521	19521	+
chr11	57367327	57625838	chr11_57123903_57382414_258512_7.5_-70.4_19451	19451	+
chr12	64195867	64546919	chr12_62482134_62833186_351053_5.5_9.8_19329	19329	+
chr12	862191	1305418	chr12_732452_1175679_443228_4.3_-74.9_19082	19082	+
chr8	62413119	62656988	chr8_62575673_62819542_243870_7.8_-44.7_19003	19003	+
chrX	40936163	41209407	chrX_40821107_41094351_273245_6.9_35.1_18941	18941	+
chr14	101202904	101455278	chr14_100272657_100525031_252375_7.5_-29.5_18921	18921	+
chr17	57647818	57921000	chr17_55002600_55275782_273183_6.9_-6.5_18895	18895	+
chr7	99621138	100081186	chr7_99459074_99919122_460049_4.1_-27.5_18860	18860	+
chr8	48685693	48955825	chr8_48848246_49118378_270133_6.9_-77.4_18687	18687	+
chr12	50256903	50872789	chr12_48543170_49159056_615887_3_-52.4_18663	18663	+
chr5	164595	477448	chr5_217595_530448_312854_6_-80.6_18628	18628	+
chr17	62493135	62771468	chr17_59923597_60201930_278334_6.7_-14.8_18591	18591	+
chr16	69602605	69791956	chr16_68160106_68349457_189352_9.8_57.8_18589	18589	+
chr4	187476509	187668988	chr4_187713503_187905982_192480_9.7_64.4_18589	18589	+
chr2	110310592	110768052	chr2_109667881_110125341_457461_4.1_-95.6_18560	18560	+
chr5	133996760	134264241	chr5_134024659_134292140_267482_6.9_-43.9_18399	18399	+
chr16	18778054	19001090	chr16_18685555_18908591_223037_8.2_26.2_18392	18392	+
chr7	55003228	55327842	chr7_54970722_55295336_324615_5.7_-99_18346	18346	+
chrX	70455242	70824121	chrX_70371967_70740846_368880_4.9_-39.8_18098	18098	+
chr12	46577122	46766573	chr12_44863389_45052840_189452_9.6_59.5_18097	18097	+
chr5	179025618	179302187	chr5_178958224_179234793_276570_6.5_-87.2_18068	18068	+
chr1	201634723	201948121	chr1_199901346_200214744_313399_5.8_-76.3_18060	18060	+
chr19	53707180	54057871	chr19_58398992_58749683_350692_5.1_-89.9_17952	17952	+
chr4	1733677	1983854	chr4_1703475_1953652_250178_7.2_-99.6_17934	17934	+
chr3	120025398	120219262	chr3_121508088_121701952_193865_9.2_51.1_17835	17835	+
chr21	47328942	47879285	chr21_46153370_46703713_550344_3.2_-60.1_17825	17825	+
chr17	1247776	1801274	chr17_1194526_1748024_553499_3.2_-56.3_17758	17758	+
chr3	160117394	160239789	chr3_161600088_161722483_122396_14.4_71_17608	17608	+
chr1	120371855	120612392	chr1_120173378_120413915_240538_7.3_16.1_17536	17536	+
chr12	53646955	53937280	chr12_51933222_52223547_290326_6_-15.6_17495	17495	+
chr2	109197277	109403586	chr2_108563709_108770018_206310_8.5_41.7_17459	17459	+
chr9	35546409	35802064	chr9_35536409_35792064_255656_6.8_2.1_17380	17380	+
chr15	39827363	39890906	chr15_37614655_37678198_63544_27.2_77_17305	17305	+
chr10	89256782	89728504	chr10_89246762_89718484_471723_3.7_-93.9_17263	17263	+
chr10	94966669	95288865	chr10_94956659_95278855_322197_5.4_-16.9_17240	17240	+
chr8	38645366	38962330	chr8_38764523_39081487_316965_5.4_-47.2_17212	17212	+
chr3	155571007	156528609	chr3_157053701_158011303_957603_1.8_-93.8_17183	17183	+
chr6	32939912	33425051	chr6_33047890_33533029_485140_3.5_-51.8_17140	17140	+
chr3	132106791	133375739	chr3_133589481_134858429_1268949_1.3_-72.7_17080	17080	+
chr3	195542809	195978271	chr3_197027206_197462668_435463_3.9_-70.3_17068	17068	+
chr3	128888285	130735276	chr3_130370975_132217966_1846992_0.9_-70.2_16915	16915	+
chr2	46803142	46993697	chr2_46656646_46847201_190556_8.9_65.2_16912	16912	+
chr9	131183017	131484055	chr9_130222838_130523876_301039_5.6_-23.9_16903	16903	+
chr4	71554440	71896295	chr4_71773304_72115159_341856_4.9_17.7_16834	16834	+
chr18	9115935	9679389	chr18_9105935_9669389_563455_3_-85.8_16767	16767	+
chr3	178916663	179288634	chr3_180399357_180771328_371972_4.5_-84.2_16706	16706	+
chr2	242088539	242383667	chr2_241737212_242032340_295129_5.6_-31.8_16548	16548	+
chr9	21402431	21559197	chr9_21392431_21549197_156767_10.6_14.2_16547	16547	+
chr12	98909446	99126761	chr12_97433577_97650892_217316_7.6_-11.6_16490	16490	+
chr12	65639384	65860607	chr12_63925651_64146874_221224_7.4_6.4_16431	16431	+
chr5	176562428	177027394	chr5_176495034_176960000_464967_3.5_-51.8_16424	16424	+
chr16	18325765	18573501	chr16_18233266_18481002_247737_6.6_-83.8_16396	16396	+
chr4	95376299	95589385	chr4_95595322_95808408_213087_7.7_54.1_16313	16313	+
chr9	35943109	36211935	chr9_35933109_36201935_268827_6.1_45.8_16304	16304	+
chr1	32384528	32800684	chr1_32157115_32573271_416157_3.9_-97.7_16272	16272	+
chr7	78856574	79100294	chr7_78694510_78938230_243721_6.6_-82.4_16189	16189	+
chr10	51532143	51892982	chr10_51202149_51562988_360840_4.5_-63.5_16146	16146	+
chr10	33189207	33515207	chr10_33229213_33555213_326001_4.9_-73.7_16132	16132	+
chr11	65617847	65847148	chr11_65374423_65603724_229302_7_30.7_16104	16104	+
chr10	121259508	121757188	chr10_121249498_121747178_497681_3.2_-71.4_16077	16077	+
chr1	52231438	52553986	chr1_52004026_52326574_322549_5_-44.6_16014	16014	+
chr15	30781151	31064821	chr15_28568443_28852113_283671_5.6_-69.5_16011	16011	+
chr3	150127033	150347468	chr3_151609723_151830158_220436_7.2_14.1_15978	15978	+
chr19	803904	1272917	chr19_754904_1223917_469014_3.4_-85.7_15971	15971	+
chr15	43644030	44063786	chr15_41431322_41851078_419757_3.8_-87.4_15964	15964	+
chr2	32515574	32855769	chr2_32369078_32709273_340196_4.7_-61.5_15949	15949	+
chr15	90809176	91178330	chr15_88610180_88979334_369155_4.3_-90.4_15846	15846	+
chr3	52204942	52742019	chr3_52179982_52717059_537078_2.9_-41_15840	15840	+
chr12	120876135	121283518	chr12_119360518_119767901_407384_3.9_-58.9_15828	15828	+
chr14	54878101	55258928	chr14_53947851_54328678_380828_4.1_29_15751	15751	+
chr17	44325297	44799597	chr17_41681074_42154781_473708_3.3_-77.1_15674	15674	+
chr7	75931889	76280376	chr7_75769825_76118312_348488_4.5_28_15641	15641	+
chr5	132092089	132478040	chr5_132119988_132505939_385952_4_-23_15607	15607	+
chr1	223918884	224477510	chr1_221985507_222544133_558627_2.8_-60.5_15594	15594	+
chr14	23238899	23596641	chr14_22308739_22666481_357743_4.4_-41.1_15591	15591	+
chr12	78334028	78606593	chr12_76858159_77130724_272566_5.7_38.6_15582	15582	+
chr12	110719499	110974344	chr12_109203882_109458727_254846_6.1_-47_15537	15537	+
chr19	12812140	13269542	chr19_12673140_13130542_457403_3.4_-96.9_15449	15449	+
chr5	102295496	102699796	chr5_102323395_102727695_404301_3.8_-79.3_15442	15442	+
chr12	68946707	69255216	chr12_67232974_67541483_308510_5_58.9_15432	15432	+
chr12	108912185	109210316	chr12_107436315_107734445_298131_5.1_63.9_15321	15321	+
chr2	69373206	69766678	chr2_69226710_69620182_393473_3.9_-86.9_15222	15222	+
chr12	56811390	57108590	chr12_55097657_55394857_297201_5.1_-36.4_15180	15180	+
chr17	48133493	48467158	chr17_45488492_45822157_333666_4.5_-97.6_15131	15131	+
chr12	57856723	58220886	chr12_56142990_56507153_364164_4.2_-4.6_15120	15120	+
chr2	85469259	85876457	chr2_85322770_85729968_407199_3.7_-32.5_15114	15114	+
chr12	133160514	133477020	chr12_131670587_131987093_316507_4.8_-83.4_15108	15108	+
chr3	188477834	188707704	chr3_189960528_190190398_229871_6.5_47.2_15037	15037	+
chr5	71403261	71515986	chr5_71439017_71551742_112726_13.3_68_14942	14942	+
chr13	23903257	24036127	chr13_22801257_22934127_132871_11.2_73.9_14927	14927	+
chr14	21630686	22053686	chr14_20700526_21123526_423001_3.5_-81.2_14916	14916	+
chr5	65222253	65475914	chr5_65258009_65511670_253662_5.9_20.3_14881	14881	+
chr3	171772815	172144848	chr3_173255509_173627542_372034_4_-96.2_14834	14834	+
chr11	117005713	117242080	chr11_116510923_116747290_236368_6.3_-75.8_14787	14787	+
chr6	30435252	30727946	chr6_30543231_30835925_292695_5_26.9_14762	14762	+
chr6	42694810	43310622	chr6_42802788_43418600_615813_2.4_-89.8_14698	14698	+
chr15	60639463	60771298	chr15_58426755_58558590_131836_11.1_93.3_14695	14695	+
chr1	16719669	17012624	chr1_16592256_16885211_292956_5_15.5_14674	14674	+
chr1	24790448	25233940	chr1_24663035_25106527_443493_3.3_-71.3_14674	14674	+
chr17	26794809	27076256	chr17_23818936_24100383_281448_5.2_42.3_14613	14613	+
chr11	27505398	27912631	chr11_27461974_27869207_407234_3.6_6.2_14601	14601	+
chr10	88598612	89013065	chr10_88588592_89003045_414454_3.5_-81.2_14587	14587	+
chr3	57994167	58257048	chr3_57969207_58232088_262882_5.5_11.6_14539	14539	+
chr4	56194343	56325179	chr4_55889100_56019936_130837_11_85.2_14438	14438	+
chr11	122683945	123063511	chr11_122189155_122568721_379567_3.8_-99.7_14428	14428	+
chr12	6937665	7188329	chr12_6807926_7058584_250659_5.8_-38.3_14428	14428	+
chr2	61336334	61765229	chr2_61189838_61618733_428896_3.3_-81.2_14344	14344	+
chr17	65780874	66043085	chr17_63211336_63473547_262212_5.5_-42.2_14337	14337	+
chr10	105138004	105417508	chr10_105127994_105407498_279505_5.1_-7.4_14313	14313	+
chr6	86136871	86388040	chr6_86193590_86444759_251170_5.7_-37.9_14303	14303	+
chr11	3380416	3914168	chr11_3336992_3870744_533753_2.7_-58.3_14210	14210	+
chr19	49843800	50413179	chr19_54535612_55104991_569380_2.5_-64.8_14205	14205	+
chr7	74072041	74445302	chr7_73709977_74083238_373262_3.8_-50.9_14197	14197	+
chr1	171459418	171653627	chr1_169726042_169920250_194209_7.3_52.7_14158	14158	+
chr15	40253842	40703122	chr15_38041134_38490414_449281_3.2_-95.7_14157	14157	+
chr7	76641113	76745626	chr7_76479049_76583562_104514_13.5_92.8_14069	14069	+
chr7	98930868	99236259	chr7_98768804_99074195_305392_4.6_60.3_14065	14065	+
chr4	57687627	57976254	chr4_57382384_57671011_288628_4.9_-22_14038	14038	+
chr3	37988457	39454028	chr3_37963461_39429032_1465572_1_-86.8_14023	14023	+
chr4	83274430	83502545	chr4_83493454_83721569_228116_6.1_-41.9_14000	14000	+
chr2	189767613	190028479	chr2_189475858_189736724_260867_5.4_-73.5_13995	13995	+
chr11	66888604	67560753	chr11_66645180_67317329_672150_2.1_-93.2_13987	13987	+
chr19	41631207	41916746	chr19_46323047_46608586_285540_4.9_36_13928	13928	+
chr1	178854204	179171204	chr1_177120827_177437827_317001_4.4_-22.1_13907	13907	+
chr1	244852547	245054540	chr1_242919170_243121163_201994_6.9_36.1_13889	13889	+
chr5	151041026	151230339	chr5_151021219_151210532_189314_7.3_56.6_13878	13878	+
chr21	34804431	35029869	chr21_33726301_33951739_225439_6.2_34.3_13868	13868	+
chr16	69170546	69497833	chr16_67728047_68055334_327288_4.2_-82.9_13816	13816	+
chr1	78194087	78557915	chr1_77966675_78330503_363829_3.8_-88.2_13775	13775	+
chr4	169796505	170192705	chr4_170033080_170429280_396201_3.4_57.4_13636	13636	+
chr4	39701429	39979286	chr4_39377824_39655681_277858_4.9_-54.7_13554	13554	+
chr15	89398764	89914858	chr15_87199768_87715862_516095_2.6_-17.7_13536	13536	+
chr2	217363932	218824278	chr2_217072177_218532523_1460347_0.9_-95.3_13532	13532	+
chr6	36411514	36762067	chr6_36519492_36870045_350554_3.9_-44.3_13506	13506	+
chr9	82186910	82341367	chr9_81376730_81531187_154458_8.7_71.8_13367	13367	+
chr22	38850920	39083737	chr22_37180866_37413683_232818_5.7_-84.2_13361	13361	+
chr17	45616852	45761787	chr17_42971851_43116786_144936_9.2_67.6_13350	13350	+
chr2	114195322	114512966	chr2_113911792_114229436_317645_4.2_19.7_13328	13328	+
chrX	73596009	73890148	chrX_73512734_73806873_294140_4.5_-0.5_13299	13299	+
chr2	54753442	54956123	chr2_54606946_54809627_202682_6.6_83.2_13284	13284	+
chr3	196467530	196771233	chr3_197951927_198255630_303704_4.4_-57.9_13258	13258	+
chr19	58101866	58453374	chr19_62793678_63145186_351509_3.8_-86.1_13190	13190	+
chr17	39845093	40179727	chr17_37098619_37433253_334635_3.9_-37_13141	13141	+
chr10	71880245	72219730	chr10_71550251_71889736_339486_3.9_55.3_13123	13123	+
chr10	129814700	129921419	chr10_129704690_129811409_106720_12.3_76.4_13115	13115	+
chrX	53406225	53707217	chrX_53422950_53723942_300993_4.4_-39.1_13113	13113	+
chr16	74333897	74646749	chr16_72891398_73204250_312853_4.2_-88.9_13053	13053	+
chr7	91864769	92355267	chr7_91702705_92193203_490499_2.7_-27.7_13030	13030	+
chr11	32916529	33183118	chr11_32873105_33139694_266590_4.9_-16.9_13024	13024	+
chr5	135326181	135517881	chr5_135354080_135545780_191701_6.8_72.8_13016	13016	+
chr12	53279560	53575684	chr12_51565827_51861951_296125_4.4_-10.2_13012	13012	+
chr4	17643783	17956758	chr4_17252881_17565856_312976_4.1_-75.1_12987	12987	+
chr4	81082333	81219485	chr4_81301357_81438509_137153_9.5_58.7_12968	12968	+
chr1	35562929	35864587	chr1_35335516_35637174_301659_4.3_-85.7_12966	12966	+
chr5	167863976	169074877	chr5_167796554_169007455_1210902_1.1_-77.9_12933	12933	+
chr11	75812	441549	chr11_65812_431549_365738_3.5_-69.4_12887	12887	+
chr7	43958347	44323264	chr7_43924872_44289789_364918_3.5_-59.1_12876	12876	+
chrX	119343691	119760734	chrX_119227719_119644762_417044_3.1_-34_12873	12873	+
chr2	198175468	198416662	chr2_197883713_198124907_241195_5.3_-22.1_12864	12864	+
chr11	47298184	47800491	chr11_47254760_47757067_502308_2.6_-87.6_12843	12843	+
chr12	1553622	1756441	chr12_1423883_1626702_202820_6.3_24.5_12826	12826	+
chr2	9411237	9770642	chr2_9328688_9688093_359406_3.6_-48.2_12825	12825	+
chr5	72144121	72356685	chr5_72179877_72392441_212565_6_-49.1_12824	12824	+
chr15	72742927	74277056	chr15_70529981_72064109_1534129_0.8_-89.2_12795	12795	+
chr11	107916889	108361969	chr11_107422099_107867179_445081_2.9_-27.2_12792	12792	+
chr11	10742223	10903810	chr11_10698799_10860386_161588_7.9_73.1_12773	12773	+
chr3	101283588	101577943	chr3_102766278_103060633_294356_4.3_-10.7_12724	12724	+
chr10	120691575	120936709	chr10_120681565_120926699_245135_5.2_-0.1_12665	12665	+
chr10	48185715	48331446	chr10_47805721_47951452_145732_8.7_33.1_12648	12648	+
chr2	112008240	112252709	chr2_111724711_111969180_244470_5.2_-64.7_12607	12607	+
chr8	70378941	70602745	chr8_70541495_70765299_223805_5.6_76.6_12588	12588	+
chr10	75431343	75573010	chr10_75101349_75243016_141668_8.9_50.5_12576	12576	+
chr1	19389431	19671848	chr1_19262018_19544435_282418_4.4_-85.3_12543	12543	+
chr17	27778424	27955790	chr17_24802550_24979916_177367_7.1_50.4_12540	12540	+
chr16	84599166	85015654	chr16_83156667_83573155_416489_3_-46.1_12522	12522	+
chr1	43825005	44202136	chr1_43597592_43974723_377132_3.3_-50.6_12457	12457	+
chr11	33563283	33768920	chr11_33519859_33725496_205638_6.1_14.6_12450	12450	+
chr19	43174515	43771838	chr19_47866355_48463678_597324_2.1_-55.7_12420	12420	+
chr14	62162530	62299133	chr14_61232283_61368886_136604_9.1_89.9_12380	12380	+
chr3	185135200	185766487	chr3_186617894_187249181_631288_2_-69.8_12365	12365	+
chr11	46644016	46840153	chr11_46600592_46796729_196138_6.3_72.9_12351	12351	+
chr1	154128736	154387505	chr1_152395360_152654129_258770_4.8_48.8_12349	12349	+
chr8	42761301	43056909	chr8_42880458_43176066_295609_4.2_-13.1_12334	12334	+
chr14	69254328	69445955	chr14_68324081_68515708_191628_6.4_43.7_12326	12326	+
chr22	41368418	41755644	chr22_39698364_40085590_387227_3.2_-64.6_12297	12297	+
chr12	104512717	104834396	chr12_103036847_103358526_321680_3.8_-74.6_12254	12254	+
chr16	89348628	89811487	chr16_87876129_88338988_462860_2.6_-66.6_12250	12250	+
chr7	55944444	56457999	chr7_55911938_56425493_513556_2.4_-52.5_12246	12246	+
chr4	88812900	88998932	chr4_89031924_89217956_186033_6.6_27.9_12239	12239	+
chr13	25669894	25946073	chr13_24567894_24844073_276180_4.4_28.7_12212	12212	+
chr12	123701016	124146927	chr12_122266969_122712880_445912_2.7_-68.8_12172	12172	+
chr20	62171815	62659204	chr20_61642259_62129648_487390_2.5_-89.7_12114	12114	+
chr11	18212378	18592006	chr11_18168954_18548582_379629_3.2_-99.2_12065	12065	+
chr17	44998503	45249511	chr17_42353502_42604510_251009_4.8_-37.3_12060	12060	+
chr3	37089032	37369335	chr3_37064036_37344339_280304_4.3_-82.1_12054	12054	+
chr10	103826206	104158343	chr10_103816196_104148333_332138_3.6_-60.5_12051	12051	+
chr8	32408557	32624906	chr8_32528099_32744448_216350_5.5_70.5_11991	11991	+
chr4	73879886	74124218	chr4_74098750_74343082_244333_4.9_67_11966	11966	+
chr7	36429279	36493220	chr7_36395804_36459745_63942_18.7_94.5_11950	11950	+
chr5	70023397	70242093	chr5_70059153_70277849_218697_5.5_-41.9_11935	11935	+
chr22	36632620	36773604	chr22_34962566_35103550_140985_8.5_75.8_11928	11928	+
chr11	63391490	63639421	chr11_63148066_63395997_247932_4.8_-62.1_11927	11927	+
chr16	56341063	56977527	chr16_54898564_55535028_636465_1.9_-80.4_11873	11873	+
chr7	44714763	44924229	chr7_44681288_44890754_209467_5.6_-9_11809	11809	+
chr1	197055859	197192117	chr1_195322482_195458740_136259_8.6_81.1_11778	11778	+
chr4	140211041	140450434	chr4_140430491_140669884_239394_4.9_26.9_11775	11775	+
chr12	110288839	110573349	chr12_108773222_109057732_284511_4.1_48.8_11745	11745	+
chr2	1518677	1784646	chr2_1497684_1763653_265970_4.4_-45.3_11736	11736	+
chr5	10233248	10437997	chr5_10286248_10490997_204750_5.7_64.9_11717	11717	+
chr5	138630612	138966500	chr5_138658511_138946684_288174_4.1_-70.2_11717	11717	+
chr4	1019585	1408840	chr4_1009585_1398840_389256_3_-50.4_11711	11711	+
chr7	63961043	64534388	chr7_63598478_64171823_573346_2_-86.1_11705	11705	+
chr14	53083739	53386170	chr14_52153489_52455920_302432_3.9_-17.2_11701	11701	+
chr5	140698129	140966825	chr5_140678313_140947009_268697_4.4_-46_11692	11692	+
chr14	55423698	55738438	chr14_54493448_54808191_314744_3.7_-89.6_11681	11681	+
chrY	2497664	2863313	chrY_2557664_2923313_365650_3.2_-90.4_11671	11671	+
chr16	89880922	90288922	chr16_88408423_88816423_408001_2.9_-50.5_11660	11660	+
chr5	96065207	96392926	chr5_96090963_96418682_327720_3.6_-24.1_11642	11642	+
chr18	43417409	43843746	chr18_41671407_42097744_426338_2.7_-99.6_11634	11634	+
chr5	39371760	40865797	chr5_39407517_40901554_1494038_0.8_-57.2_11629	11629	+
chr10	31607734	31902455	chr10_31647740_31942461_294722_3.9_-84.1_11627	11627	+
chr1	27024783	27327401	chr1_26897370_27199988_302619_3.8_-20.5_11554	11554	+
chr11	111691935	112055885	chr11_111197145_111561095_363951_3.2_-57.2_11537	11537	+
chr1	160082349	160328537	chr1_158348973_158595161_246189_4.7_-35.6_11534	11534	+
chr2	74274590	74724640	chr2_74128098_74578148_450051_2.6_-79.2_11529	11529	+
chr5	112154750	112354972	chr5_112182649_112382871_200223_5.8_44.7_11517	11517	+
chr19	47061831	47653702	chr19_51753671_52345542_591872_1.9_-98.8_11514	11514	+
chr4	59219	515034	chr4_49219_505034_455816_2.5_-95.3_11514	11514	+
chr1	53236879	53567272	chr1_53009467_53339860_330394_3.5_-66.5_11494	11494	+
chr12	2801638	3149533	chr12_2671899_3019794_347896_3.3_-62.8_11400	11400	+
chr15	82913079	83208946	chr15_80710134_81006001_295868_3.9_-4.7_11395	11395	+
chr3	169650817	169890572	chr3_171133511_171373266_239756_4.8_24.1_11395	11395	+
chr19	34663427	35024562	chr19_39355267_39716402_361136_3.2_-63.9_11387	11387	+
chr16	64954940	65151127	chr16_63512441_63708628_196188_5.8_91.9_11365	11365	+
chrX	100417839	100911267	chrX_100304495_100797923_493429_2.3_-91.8_11349	11349	+
chr7	66207230	66610726	chr7_65844665_66248161_403497_2.8_-18.6_11342	11342	+
chr5	148730910	148961234	chr5_148711103_148941427_230325_4.9_14.2_11328	11328	+
chr5	139815667	140086199	chr5_139795851_140066383_270533_4.2_21.4_11324	11324	+
chr10	93565974	93788803	chr10_93555954_93778783_222830_5.1_1_11295	11295	+
chr4	123102315	123280890	chr4_123321765_123500340_178576_6.3_32.3_11273	11273	+
chr15	102249657	102325817	chr15_100067180_100143340_76161_14.8_91.7_11248	11248	+
chr15	75743322	76193301	chr15_73530375_73980356_449982_2.5_-80.6_11208	11208	+
chr16	11845063	12036679	chr16_11752564_11944180_191617_5.8_-21.5_11184	11184	+
chr20	35090381	35491871	chr20_34523795_34925285_401491_2.8_-43_11182	11182	+
chr1	115078529	115315803	chr1_114880052_115117326_237275_4.7_29.4_11172	11172	+
chr20	47601936	47863400	chr20_47035343_47296807_261465_4.3_-57.2_11154	11154	+
chr19	39057733	39360890	chr19_43749573_44052730_303158_3.7_47.2_11151	11151	+
chr11	12131810	12457981	chr11_12088386_12414557_326172_3.4_-65.3_11135	11135	+
chr12	132379688	132657235	chr12_130945641_131223188_277548_4_-10.7_11129	11129	+
chr12	104208725	104497275	chr12_102732855_103021405_288551_3.9_-93.1_11126	11126	+
chr10	63699915	63964895	chr10_63369921_63634901_264981_4.2_-36.5_11114	11114	+
chr3	141121820	141379128	chr3_142604510_142861818_257309_4.3_-52.9_11095	11095	+
chr2	65294534	65540243	chr2_65148038_65393747_245710_4.5_-14.9_11086	11086	+
chr12	122618468	123255378	chr12_121184421_121821331_636911_1.7_-57.1_11058	11058	+
chr2	108443589	108603022	chr2_107810021_107969454_159434_6.9_65_11051	11051	+
chr10	101462205	101874904	chr10_101452195_101864894_412700_2.7_-74.5_11040	11040	+
chr10	5760828	5969513	chr10_5800834_6009519_208686_5.3_-39.4_11029	11029	+
chr7	26229795	26316228	chr7_26196320_26282753_86434_12.7_88.2_11002	11002	+
chr2	96838235	97075976	chr2_96201962_96439703_237742_4.6_-54.8_10996	10996	+
chr2	102330416	102511111	chr2_101696848_101877543_180696_6.1_-76.8_10958	10958	+
chr7	107234314	107643333	chr7_107021550_107430569_409020_2.7_-59.2_10933	10933	+
chr11	120207575	120435627	chr11_119712785_119940837_228053_4.8_46_10932	10932	+
chr3	112256487	112416533	chr3_113739177_113899223_160047_6.8_84.4_10932	10932	+
chr10	105727429	106113565	chr10_105717419_106103555_386137_2.8_48.6_10928	10928	+
chr7	100636656	100867530	chr7_100423376_100654250_230875_4.7_20.1_10880	10880	+
chr2	26217622	26621456	chr2_26071126_26474960_403835_2.7_7.3_10869	10869	+
chr6	64258569	64424289	chr6_64316528_64482248_165721_6.6_35_10864	10864	+
chr1	16103583	16386943	chr1_15976170_16259530_283361_3.8_6.2_10854	10854	+
chr10	85841136	86321064	chr10_85831116_86311044_479929_2.3_-20.9_10832	10832	+
chr9	117782880	117869178	chr9_116822701_116908999_86299_12.6_80.4_10832	10832	+
chr6	56869263	57075326	chr6_56977222_57183285_206064_5.2_39.6_10818	10818	+
chr22	31298172	31500525	chr22_29628172_29830525_202354_5.3_8.5_10816	10816	+
chr2	73466711	73800538	chr2_73320219_73654046_333828_3.2_-55.2_10798	10798	+
chr2	27434701	27908162	chr2_27288205_27761666_473462_2.3_-54.6_10790	10790	+
chr12	76358572	76477145	chr12_74644839_74763412_118574_9.1_77.4_10767	10767	+
chr3	169997941	170214579	chr3_171480635_171697273_216639_5_32.2_10737	10737	+
chr2	55459798	55849768	chr2_55313302_55703272_389971_2.7_-65.9_10723	10723	+
chr9	125448759	127266951	chr9_124488580_126306772_1818193_0.6_-72_10692	10692	+
chr22	33197681	33259133	chr22_31527681_31589133_61453_17.4_92.4_10680	10680	+
chr10	80980943	81273545	chr10_80650949_80943551_292603_3.6_-53.6_10673	10673	+
chr6	7339052	7621231	chr6_7284051_7566230_282180_3.8_-59.3_10667	10667	+
chr18	12913233	13760506	chr18_12903233_13750506_847274_1.3_-48.9_10663	10663	+
chr4	6613543	7062602	chr4_6664444_7113503_449060_2.4_-21_10661	10661	+
chr2	87100211	87383691	chr2_86953722_87237202_283481_3.8_-93.5_10658	10658	+
chr3	172319715	172539214	chr3_173802409_174021908_219500_4.9_58.7_10658	10658	+
chr2	203210977	203432216	chr2_202919222_203140461_221240_4.8_-26.7_10629	10629	+
chrX	47307684	47775460	chrX_47192628_47660404_467777_2.3_17.5_10589	10589	+
chrX	99925718	100403152	chrX_99812374_100289808_477435_2.2_-91.7_10569	10569	+
chr5	86580407	86707179	chr5_86616163_86742935_126773_8.3_92.6_10554	10554	+
chr12	112673318	112947571	chr12_111157701_111431954_274254_3.8_-23.8_10519	10519	+
chr11	14293183	14666404	chr11_14249759_14622980_373222_2.8_-72.8_10485	10485	+
chr9	112787166	113018835	chr9_111826987_112058656_231670_4.5_-3.7_10444	10444	+
chr13	103257079	103528354	chr13_102055080_102326355_271276_3.8_66.4_10433	10433	+
chr19	2120809	2478212	chr19_2071809_2429212_357404_2.9_-83.9_10424	10424	+
chr2	201248335	201683707	chr2_200956580_201391952_435373_2.4_-99.5_10424	10424	+
chr1	220104643	220490824	chr1_218171266_218557447_386182_2.7_0_10394	10394	+
chr3	49999907	50357746	chr3_49974911_50332750_357840_2.9_-65.2_10383	10383	+
chr1	1078553	1500334	chr1_1068416_1490197_421782_2.5_-80.9_10373	10373	+
chr16	24573155	24931378	chr16_24480656_24838879_358224_2.9_-56.7_10363	10363	+
chr17	29482928	29788205	chr17_26507054_26812331_305278_3.4_-42.4_10345	10345	+
chr17	28711906	29036734	chr17_25736032_26060860_324829_3.2_-76.4_10341	10341	+
chr17	61391713	61669456	chr17_58745445_59023188_277744_3.7_-99.6_10339	10339	+
chr5	34686866	34954951	chr5_34722623_34990708_268086_3.9_-2_10331	10331	+
chr13	28788604	29252507	chr13_27686604_28150507_463904_2.2_-74.3_10324	10324	+
chr5	64560229	65054619	chr5_64595985_65090375_494391_2.1_-83.2_10323	10323	+
chr15	34634016	34843590	chr15_32421308_32630882_209575_4.9_32.6_10304	10304	+
chr9	137533812	137742701	chr9_136673633_136882522_208890_4.9_54.4_10300	10300	+
chr16	9057661	9250793	chr16_8965162_9158294_193133_5.3_37.5_10277	10277	+
chr3	105085844	105377629	chr3_106568534_106860319_291786_3.5_9_10269	10269	+
chr11	70124732	70342700	chr11_69802380_70020348_217969_4.7_32.9_10261	10261	+
chr9	127911471	128126236	chr9_126951292_127166057_214766_4.8_-17.2_10258	10258	+
chr1	40428366	40830866	chr1_40200953_40603453_402501_2.5_-55.2_10241	10241	+
chr1	149781801	150055044	chr1_148048425_148321668_273244_3.7_-91_10231	10231	+
chr17	30535074	30831341	chr17_27559187_27855454_296268_3.5_-23.3_10231	10231	+
chr10	94212756	94429547	chr10_94202736_94419527_216792_4.7_23.5_10224	10224	+
chr17	61669806	61909028	chr17_59023538_59262760_239223_4.3_-99.5_10209	10209	+
chr7	55538366	55816455	chr7_55505860_55783949_278090_3.7_-59.8_10190	10190	+
chr6	158288443	158734875	chr6_158208431_158654863_446433_2.3_-3.9_10186	10186	+
chr1	167943953	168222078	chr1_166210577_166488702_278126_3.7_-63.9_10168	10168	+
chr13	97893420	98128435	chr13_96691421_96926436_235016_4.3_-74.9_10139	10139	+
chr15	41522844	41774948	chr15_39310136_39562240_252105_4_-23.3_10136	10136	+
chr5	36885801	37227940	chr5_36921558_37263697_342140_3_-34.5_10134	10134	+
chr8	26149156	26522963	chr8_26205073_26578880_373808_2.7_26.3_10114	10114	+
chr4	2695286	3142457	chr4_2665084_3112255_447172_2.3_-75.3_10100	10100	+
chr9	5419124	5968241	chr9_5409124_5958241_549118_1.8_-73.8_10091	10091	+
chr11	93358058	93583409	chr11_92997706_93223057_225352_4.5_44.1_10089	10089	+
chr2	130737779	131131874	chr2_130454249_130848344_394096_2.6_-39.1_10084	10084	+
chr11	6411913	6742580	chr11_6368489_6699156_330668_3_-1.2_10073	10073	+
chr8	144897717	145161222	chr8_144969705_145233210_263506_3.8_-48.4_10073	10073	+
chr5	55134648	55289398	chr5_55170405_55325155_154751_6.5_71.9_10048	10048	+
chr13	42728784	42896677	chr13_41626784_41794677_167894_6_37.5_10032	10032	+
chr2	151301568	151344260	chr2_151009814_151052506_42693_23.5_98.9_10032	10032	+
chr7	156971266	157210002	chr7_156664027_156902763_238737_4.2_16.1_10020	10020	+
chr11	61030011	61205331	chr11_60786587_60961907_175321_5.7_45.3_10016	10016	+
chr1	155871796	156387804	chr1_154138420_154654428_516009_1.9_-88.6_10013	10013	+
chr2	131753421	132022847	chr2_131469891_131739317_269427_3.7_-4.8_10009	10009	+
chr5	79546147	79966218	chr5_79581903_80001974_420072_2.4_-36.7_9991	9991	+
chr17	37560675	37783773	chr17_34814201_35037299_223099_4.5_-9.6_9984	9984	+
chr20	3541226	3899512	chr20_3489226_3847512_358287_2.8_-89.8_9975	9975	+
chr2	128846702	129042070	chr2_128563172_128758540_195369_5.1_-27.2_9951	9951	+
chr2	216977607	217124135	chr2_216685852_216832380_146529_6.8_56.5_9942	9942	+
chr11	94491312	94731981	chr11_94130960_94371629_240670_4.1_19_9932	9932	+
chr13	98965877	99171775	chr13_97763878_97969776_205899_4.8_54.2_9926	9926	+
chr3	186272236	186640584	chr3_187754930_188123278_368349_2.7_-72.6_9926	9926	+
chr19	10748594	11032716	chr19_10609594_10893716_284123_3.5_-23.2_9915	9915	+
chr4	122589038	122778940	chr4_122808488_122998390_189903_5.2_65.7_9912	9912	+
chr4	103947520	104117411	chr4_104166969_104336860_169892_5.8_74.8_9895	9895	+
chr19	11832765	12223782	chr19_11693765_12084782_391018_2.5_-52.3_9889	9889	+
chr15	52154948	52414756	chr15_49942240_50202048_259809_3.8_49.7_9876	9876	+
chr1	205496786	205759777	chr1_203763409_204026400_262992_3.7_-47.6_9838	9838	+
chr1	246647174	247206954	chr1_244713797_245273577_559781_1.7_-60.7_9794	9794	+
chr19	23779685	24310769	chr19_23571525_24102609_531085_1.8_-45.1_9790	9790	+
chr11	43333538	43543717	chr11_43290114_43500293_210180_4.7_-54.3_9785	9785	+
chr17	48609671	49079277	chr17_45964670_46434276_469607_2.1_-88.2_9768	9768	+
chr8	29885239	30211037	chr8_30004781_30330579_325799_3_-67.2_9766	9766	+
chr1	112960149	113291497	chr1_112761672_113093020_331349_2.9_24.9_9763	9763	+
chr12	79952487	80325268	chr12_78476618_78849399_372782_2.6_-25.1_9762	9762	+
chr4	76568284	76903225	chr4_76787308_77122249_334942_2.9_10.1_9751	9751	+
chr7	142961543	143307268	chr7_142671665_143017390_345726_2.8_-28.3_9748	9748	+
chrX	64887539	65044013	chrX_64804264_64960738_156475_6.2_61.5_9742	9742	+
chr1	157964453	158165965	chr1_156231077_156432589_201513_4.8_51.6_9738	9738	+
chrX	118354676	118725072	chrX_118238704_118609100_370397_2.6_26.7_9735	9735	+
chr5	172195141	172518091	chr5_172127746_172450697_322952_3_-27.5_9726	9726	+
chr15	44624113	44944054	chr15_42411405_42731346_319942_3_-38.4_9723	9723	+
chr6	27656048	27861713	chr6_27764027_27969692_205666_4.7_-31.5_9713	9713	+
chr10	79396573	79799843	chr10_79066579_79469849_403271_2.4_18_9691	9691	+
chr3	48963020	49323750	chr3_48938024_49298754_360731_2.7_-90.1_9686	9686	+
chr11	16996192	17366143	chr11_16952768_17322719_369952_2.6_-30.6_9675	9675	+
chr3	23847410	24120387	chr3_23822414_24095391_272978_3.5_-74.2_9663	9663	+
chr19	16178256	16345845	chr19_16039256_16206845_167590_5.8_55.7_9662	9662	+
chr1	10155510	10523166	chr1_10078097_10445753_367657_2.6_-72.2_9661	9661	+
chr3	9390299	9518922	chr3_9365299_9493922_128624_7.5_80_9633	9633	+
chr4	57222261	57369260	chr4_56917018_57064017_147000_6.6_80.7_9630	9630	+
chr11	63906554	64138894	chr11_63663130_63895470_232341_4.1_37_9627	9627	+
chr17	33893456	34174247	chr17_30917569_31198360_280792_3.4_-35.5_9610	9610	+
chr14	105119776	105487422	chr14_104190821_104558467_367647_2.6_-37.2_9584	9584	+
chr16	58497328	58753236	chr16_57054829_57310737_255909_3.7_76.1_9576	9576	+
chr3	42518475	42827656	chr3_42493479_42802660_309182_3.1_-95.5_9571	9571	+
chr11	65978521	66203564	chr11_65735097_65960140_225044_4.2_39.5_9552	9552	+
chr15	68401114	68658503	chr15_66188168_66445557_257390_3.7_-71.6_9527	9527	+
chr12	120533505	120809531	chr12_119017888_119293914_276027_3.4_-0.4_9520	9520	+
chr21	30259901	30740496	chr21_29181772_29662367_480596_2_74.9_9518	9518	+
chr5	52221044	52503008	chr5_52256801_52538765_281965_3.4_63.3_9495	9495	+
chr8	101715067	101964634	chr8_101784243_102033810_249568_3.8_13.4_9469	9469	+
chr5	154172099	154315619	chr5_154152292_154295812_143521_6.6_31.2_9463	9463	+
chr13	52973995	53274254	chr13_51871996_52172255_300260_3.1_-11.5_9394	9394	+
chr19	21365712	21838889	chr19_21157552_21630729_473178_2_-81.3_9377	9377	+
chr3	182554745	182736146	chr3_184037439_184218840_181402_5.2_53.6_9346	9346	+
chr8	22992461	23305428	chr8_23048406_23361373_312968_3_-0.3_9345	9345	+
chr2	187364836	187545436	chr2_187073081_187253681_180601_5.2_67_9342	9342	+
chr14	81642820	82128541	chr14_80712573_81198294_485722_1.9_-100_9339	9339	+
chr13	98637589	98809564	chr13_97435590_97607565_171976_5.4_35.7_9331	9331	+
chr16	85433414	85589263	chr16_83990915_84146764_155850_6_15_9313	9313	+
chr12	21598283	21807730	chr12_21489550_21698997_209448_4.4_28.9_9312	9312	+
chr16	31049932	31203039	chr16_30957433_31110540_153108_6.1_6.3_9310	9310	+
chr13	77456443	77752074	chr13_76354444_76650075_295632_3.1_-89.8_9309	9309	+
chr12	12788655	13174553	chr12_12679922_13065820_385899_2.4_23.5_9307	9307	+
chr2	70314598	70524425	chr2_70168102_70377929_209828_4.4_-42.1_9304	9304	+
chr11	3988710	4233216	chr11_3945286_4189792_244507_3.8_-10_9298	9298	+
chr17	72949146	73335256	chr17_70460741_70846851_386111_2.4_-19.3_9292	9292	+
chrX	123019549	123339483	chrX_122847230_123167164_319935_2.9_-27.5_9288	9288	+
chr20	57466785	57612428	chr20_56900180_57045823_145644_6.4_20.4_9284	9284	+
chr4	87593440	87835519	chr4_87812464_88054543_242080_3.8_50.5_9284	9284	+
chr6	35195240	35524079	chr6_35303218_35632057_328840_2.8_-18.5_9284	9284	+
chrY	14838482	15032173	chrY_13347876_13541567_193692_4.8_-48.9_9283	9283	+
chr15	40710489	41028653	chr15_38497781_38815945_318165_2.9_-93.6_9278	9278	+
chr6	17507377	17765218	chr6_17615356_17873197_257842_3.6_-79.7_9263	9263	+
chr17	78263413	78368538	chr17_75878008_75983133_105126_8.8_72.4_9259	9259	+
chr14	64867450	65068499	chr14_63937203_64138252_201050_4.6_19.4_9247	9247	+
chr11	33258523	33472770	chr11_33215099_33429346_214248_4.3_27.9_9243	9243	+
chr13	110965783	111291168	chr13_109763784_110089169_325386_2.8_-19.6_9236	9236	+
chr17	27475190	27614669	chr17_24499316_24638795_139480_6.6_74.3_9231	9231	+
chr10	96313831	96490095	chr10_96303821_96480085_176265_5.2_81.6_9225	9225	+
chr9	139700450	140099337	chr9_138820271_139219158_398888_2.3_24.3_9215	9215	+
chr1	240255802	240526235	chr1_238322425_238592858_270434_3.4_-57.3_9192	9192	+
chr20	30753569	31145444	chr20_30217230_30609105_391876_2.3_-78.2_9191	9191	+
chr6	3978356	4979726	chr6_3923355_4924725_1001371_0.9_-89.8_9190	9190	+
chr2	178077365	178216246	chr2_177785611_177924492_138882_6.6_55.2_9184	9184	+
chr4	83739815	83934096	chr4_83958839_84153120_194282_4.7_-29_9178	9178	+
chr16	33489879	33778225	chr16_33397380_33685726_288347_3.2_-92_9164	9164	+
chr17	36858487	37123936	chr17_34112013_34377462_265450_3.5_27.7_9162	9162	+
chr10	46117949	46357425	chr10_45437955_45677431_239477_3.8_61.3_9160	9160	+
chr4	144270396	144476764	chr4_144489846_144696214_206369_4.4_60.8_9146	9146	+
chr3	113375179	113639168	chr3_114857869_115121858_263990_3.5_18.2_9145	9145	+
chr19	57723105	58084544	chr19_62414917_62776356_361440_2.5_-85.8_9118	9118	+
chr2	173266721	173473994	chr2_172974967_173182240_207274_4.4_57.3_9117	9117	+
chr17	45974992	46154458	chr17_43329991_43509457_179467_5.1_-57.9_9096	9096	+
chr4	41843934	42089561	chr4_41538691_41784318_245628_3.7_47.2_9095	9095	+
chr10	73576190	73993580	chr10_73246196_73663586_417391_2.2_-74.8_9093	9093	+
chr7	98467527	98639881	chr7_98305463_98477817_172355_5.3_65.2_9074	9074	+
chr7	63204567	63680688	chr7_62842002_63318123_476122_1.9_-74.4_9069	9069	+
chr10	126453972	126765673	chr10_126443962_126755663_311702_2.9_-95.1_9066	9066	+
chr9	108123492	108536602	chr9_107163313_107576423_413111_2.2_56.9_9053	9053	+
chr1	22062859	22470194	chr1_21935446_22342781_407336_2.2_-20.3_9049	9049	+
chr6	43331303	43753863	chr6_43439281_43861841_422561_2.1_-84.4_9049	9049	+
chr15	69562812	69747898	chr15_67349866_67534952_185087_4.9_-81.9_9048	9048	+
chr5	1157535	1577706	chr5_1210535_1630706_420172_2.2_-82.9_9037	9037	+
chr14	73538241	73743373	chr14_72607994_72813126_205133_4.4_-70.9_9034	9034	+
chr17	7657610	7976671	chr17_7598335_7917396_319062_2.8_43.5_9031	9031	+
chr16	436580	924886	chr16_376581_864887_488307_1.8_-81_9018	9018	+
chr7	158309439	158719087	chr7_158002200_158411848_409649_2.2_-70.8_9006	9006	+
chr12	46211370	46343779	chr12_44497637_44630046_132410_6.8_82.1_9003	9003	+
chr8	16966019	17154745	chr8_17010390_17199116_188727_4.8_76.1_8998	8998	+
chr19	58772980	59110884	chr19_63464792_63802696_337905_2.7_-60.8_8997	8997	+
chr14	58677902	58988960	chr14_57747655_58058713_311059_2.9_-45.6_8991	8991	+
chr2	183582593	183888760	chr2_183290838_183597005_306168_2.9_-17.5_8984	8984	+
chr22	38071622	38339924	chr22_36401568_36669870_268303_3.3_-1.3_8965	8965	+
chr10	127519920	127824372	chr10_127509910_127814362_304453_2.9_-30.3_8960	8960	+
chrX	46919557	47107700	chrX_46804501_46992644_188144_4.8_69.3_8954	8954	+
chr1	243138197	243471516	chr1_241204820_241538139_333320_2.7_-9.6_8948	8948	+
chr10	101910143	102296401	chr10_101900133_102286391_386259_2.3_-90.7_8936	8936	+
chr11	68150128	68525254	chr11_67906704_68281830_375127_2.4_-8.2_8931	8931	+
chr20	34111192	34467225	chr20_33574606_33930639_356034_2.5_-90.4_8931	8931	+
chr10	134365862	134811428	chr10_134215852_134661418_445567_2_-58.9_8920	8920	+
chr11	133963687	134117384	chr11_133468897_133622594_153698_5.8_65_8895	8895	+
chr14	92335694	92629888	chr14_91405447_91699641_294195_3_54.4_8893	8893	+
chr7	148334373	148725499	chr7_147965306_148356432_391127_2.3_-55.6_8886	8886	+
chr14	67665788	68060697	chr14_66735541_67130450_394910_2.2_-74.8_8875	8875	+
chr3	187893208	188163820	chr3_189375902_189646514_270613_3.3_-39.7_8866	8866	+
chr2	192543030	192559106	chr2_192251275_192267351_16077_55_97.2_8847	8847	+
chr11	71478987	71992028	chr11_71156635_71669676_513042_1.7_-62.8_8844	8844	+
chr7	39729984	40136175	chr7_39696509_40102700_406192_2.2_-26_8844	8844	+
chr8	37963118	38325307	chr8_38082275_38444464_362190_2.4_31.6_8841	8841	+
chr5	125759541	125963834	chr5_125787440_125991733_204294_4.3_52_8838	8838	+
chr1	155226134	155744939	chr1_153492758_154011563_518806_1.7_-80_8831	8831	+
chr13	113733058	113977805	chr13_112781059_113025806_244748_3.6_-87.7_8814	8814	+
chr1	206548256	206907337	chr1_204614879_204973960_359082_2.5_9.3_8813	8813	+
chr9	33025059	33266108	chr9_33015059_33256108_241050_3.6_-93.6_8798	8798	+
chr3	44487115	44968329	chr3_44462119_44943333_481215_1.8_-79_8793	8793	+
chr11	125366082	125526796	chr11_124871292_125032006_160715_5.5_85.5_8766	8766	+
chr14	39501264	39685996	chr14_38571015_38755747_184733_4.7_56.5_8725	8725	+
chr1	2160323	2391172	chr1_2150183_2381032_230850_3.8_-62.1_8721	8721	+
chr1	21750597	21810490	chr1_21623184_21683077_59894_14.5_85.4_8708	8708	+
chr4	99237430	99554582	chr4_99456453_99773605_317153_2.7_-79_8698	8698	+
chr2	11216389	11492302	chr2_11133840_11409753_275914_3.1_17.4_8659	8659	+
chr19	11533239	11777987	chr19_11394239_11638987_244749_3.5_-38.3_8657	8657	+
chr18	2571543	2891172	chr18_2561543_2881172_319630_2.7_-48.2_8650	8650	+
chr6	144612829	144898480	chr6_144654522_144940173_285652_3_-92.5_8650	8650	+
chr1	151025287	151396638	chr1_149291911_149663262_371352_2.3_-34.6_8646	8646	+
chr10	76735310	77055592	chr10_76405316_76725598_320283_2.7_-1_8642	8642	+
chr5	68364766	68710577	chr5_68400522_68746333_345812_2.5_-55.4_8638	8638	+
chr3	128199935	128636298	chr3_129682625_130118988_436364_2_-85.5_8637	8637	+
chr17	4693414	5085714	chr17_4640154_5026438_386285_2.2_-32.9_8633	8633	+
chr3	196024917	196313352	chr3_197509314_197797749_288436_3_-55.5_8631	8631	+
chr2	20400889	20647910	chr2_20264370_20511391_247022_3.5_-99.6_8616	8616	+
chr12	27786289	27955527	chr12_27677556_27846794_169239_5.1_37.6_8612	8612	+
chr10	91390043	91637279	chr10_91380023_91627259_247237_3.5_53.2_8611	8611	+
chr6	80662584	80780324	chr6_80719303_80837043_117741_7.3_89.3_8601	8601	+
chr6	144033082	144262587	chr6_144074775_144304280_229506_3.7_0.8_8572	8572	+
chr11	34073868	34213401	chr11_34030444_34169977_139534_6.1_73.4_8567	8567	+
chr14	50044155	50363758	chr14_49113905_49433508_319604_2.7_16.2_8563	8563	+
chr16	1993047	2329141	chr16_1933048_2269142_336095_2.5_-75.3_8561	8561	+
chr2	132110596	132385204	chr2_131827066_132101674_274609_3.1_-1_8560	8560	+
chr17	8172647	8526633	chr17_8113372_8467358_353987_2.4_-87.9_8551	8551	+
chr5	32221929	32614516	chr5_32257686_32650273_392588_2.2_-78_8551	8551	+
chr9	134280529	134462352	chr9_133270350_133452173_181824_4.7_75.1_8537	8537	+
chr18	65042330	65182664	chr18_63193310_63333644_140335_6.1_95.9_8530	8530	+
chr9	131669451	131911208	chr9_130709272_130951029_241758_3.5_-71.8_8522	8522	+
chr12	118469204	118855422	chr12_116953587_117339805_386219_2.2_11_8520	8520	+
chr5	68950578	69503676	chr5_68986334_69539432_553099_1.5_-93.6_8519	8519	+
chr6	147560231	147829937	chr6_147601924_147871630_269707_3.2_-51.9_8519	8519	+
chr5	153610935	153873999	chr5_153591128_153854192_263065_3.2_-85.3_8518	8518	+
chr6	160100370	160219457	chr6_160020360_160139447_119088_7.1_73.4_8501	8501	+
chr3	8794050	8977774	chr3_8769050_8952774_183725_4.6_70.9_8480	8480	+
chr14	75052576	75498232	chr14_74122329_74567985_445657_1.9_-55.5_8467	8467	+
chr1	20964311	21191248	chr1_20836898_21063835_226938_3.7_-3.5_8458	8458	+
chr8	103661213	104068259	chr8_103730389_104137435_407047_2.1_-92.5_8457	8457	+
chr4	145985689	146152943	chr4_146205139_146372393_167255_5.1_74.6_8449	8449	+
chr15	49089506	49436544	chr15_46876798_47223836_347039_2.4_-43.2_8447	8447	+
chr6	116538927	116892846	chr6_116645620_116999539_353920_2.4_-89.3_8445	8445	+
chr13	21522094	21751705	chr13_20420094_20649705_229612_3.7_30.1_8429	8429	+
chr7	138968148	139311627	chr7_138618688_138962167_343480_2.5_-48.5_8418	8418	+
chr1	27480993	27745053	chr1_27353580_27617640_264061_3.2_-77.3_8398	8398	+
chr4	522565	952478	chr4_512565_942478_429914_2_-94.5_8394	8394	+
chr11	11901699	12030138	chr11_11858275_11986714_128440_6.5_59.5_8393	8393	+
chr21	36160309	36289137	chr21_35082179_35211007_128829_6.5_73.2_8360	8360	+
chr9	19027115	19379733	chr9_19017115_19369733_352619_2.4_48.1_8358	8358	+
chr15	42686290	42873921	chr15_40473582_40661213_187632_4.4_21.2_8347	8347	+
chr5	127471370	127727958	chr5_127499269_127755857_256589_3.3_-61.3_8347	8347	+
chr1	156436562	156845149	chr1_154703186_155111773_408588_2_-71.8_8335	8335	+
chr2	28974747	29171012	chr2_28828251_29024516_196266_4.2_55.6_8331	8331	+
chr16	30598900	30913588	chr16_30506401_30821089_314689_2.6_-19.8_8315	8315	+
chr13	49641834	49830081	chr13_48539835_48728082_188248_4.4_35.7_8309	8309	+
chr18	12211513	12451073	chr18_12201513_12441073_239561_3.5_58.7_8291	8291	+
chr16	23548539	23701696	chr16_23456040_23609197_153158_5.4_78.3_8278	8278	+
chr5	133177799	133541905	chr5_133205698_133569804_364107_2.3_-74.8_8272	8272	+
chr3	123166707	123426805	chr3_124649397_124909495_260099_3.2_-75.2_8271	8271	+
chr11	129902751	130166678	chr11_129407961_129671888_263928_3.1_44.7_8264	8264	+
chr22	45872823	46202894	chr22_44251487_44581558_330072_2.5_-67_8252	8252	+
chr7	135192910	135483828	chr7_134843450_135134368_290919_2.8_-0.5_8239	8239	+
chr19	23158424	23675982	chr19_22950264_23467822_517559_1.6_-42.3_8234	8234	+
chrX	73251299	73492746	chrX_73168024_73409471_241448_3.4_4.5_8231	8231	+
chr3	191075693	191115735	chr3_192558387_192598429_40043_20.5_95.4_8219	8219	+
chr2	136362321	136674031	chr2_136078791_136390501_311711_2.6_-87.7_8200	8200	+
chr2	160545667	160636724	chr2_160253913_160344970_91058_9_87.1_8198	8198	+
chr9	34917114	35149159	chr9_34907114_35139159_232046_3.5_46.4_8175	8175	+
chr10	32202823	32477768	chr10_32242829_32517774_274946_3_-10.3_8163	8163	+
chr11	102647312	102714453	chr11_102152522_102219663_67142_12.1_86.2_8144	8144	+
chr2	111295000	111430440	chr2_111008558_111146911_138354_5.9_68.5_8130	8130	+
chr11	74329553	74720647	chr11_74007201_74398295_391095_2.1_-51.8_8114	8114	+
chr3	194123619	194183041	chr3_195604908_195664330_59423_13.6_87.3_8108	8108	+
chr17	18364211	18769299	chr17_18304936_18710024_405089_2_-70.9_8106	8106	+
chr2	218929462	219270654	chr2_218637707_218978898_341192_2.4_-15.5_8097	8097	+
chr4	48343188	48600682	chr4_48037945_48295439_257495_3.1_9.6_8095	8095	+
chr14	104095526	104199854	chr14_103165279_103269607_104329_7.8_66_8091	8091	+
chr5	82785936	82877109	chr5_82821692_82912865_91174_8.9_82_8087	8087	+
chr2	152263289	152333503	chr2_151971535_152041749_70215_11.5_85.9_8081	8081	+
chr5	114726189	114956490	chr5_114754088_114984389_230302_3.5_21.4_8078	8078	+
chr13	32811453	33111303	chr13_31709453_32009303_299851_2.7_9.7_8064	8064	+
chr9	130206571	130639981	chr9_129246392_129679802_433411_1.9_-18.8_8063	8063	+
chr15	58888315	59153087	chr15_56675607_56940379_264773_3_-92.6_8053	8053	+
chr21	37388273	37785473	chr21_36310143_36707343_397201_2_-48.8_8038	8038	+
chr9	75515641	75785289	chr9_74705461_74975109_269649_3_48.9_8038	8038	+
chr15	22862898	23132145	chr15_20414339_20683586_269248_3_43.3_8032	8032	+
chr9	90939420	91154453	chr9_90129240_90344273_215034_3.7_65.9_8030	8030	+
chr12	62775226	63053032	chr12_61061493_61339299_277807_2.9_-54_8030	8030	+
chr11	66316567	66558119	chr11_66073143_66314695_241553_3.3_13.7_8022	8022	+
chr3	27415678	27676995	chr3_27390682_27651999_261318_3.1_-46.2_8008	8008	+
chr15	70877664	71144107	chr15_68664718_68931161_266444_3_-90.5_7973	7973	+
chr3	49331719	49683036	chr3_49306723_49658040_351318_2.3_-93.3_7952	7952	+
chr16	53162969	53476830	chr16_51720470_52034331_313862_2.5_-64.9_7951	7951	+
chr6	151546696	151790694	chr6_151588389_151832387_243999_3.2_-18.6_7918	7918	+
chr6	2948642	3226125	chr6_2893641_3171124_277484_2.8_45.6_7906	7906	+
chr11	13588468	13823818	chr11_13545044_13780394_235351_3.4_66.2_7903	7903	+
chr12	8072686	8387369	chr12_7963953_8278636_314684_2.5_-53.4_7898	7898	+
chr14	35009987	35331534	chr14_34079738_34401285_321548_2.5_-55.1_7896	7896	+
chr1	36554357	36786415	chr1_36326944_36559002_232059_3.4_-65.5_7887	7887	+
chr17	60585781	60871410	chr17_57939513_58225142_285630_2.8_-23.5_7882	7882	+
chr2	172348099	172604775	chr2_172056345_172313021_256677_3.1_12.9_7877	7877	+
chr16	86467292	87572699	chr16_85024793_86130200_1105408_0.7_-88.5_7871	7871	+
chr5	142658060	142782964	chr5_142638253_142763157_124905_6.3_88.8_7866	7866	+
chr13	48807273	49058114	chr13_47705274_47956115_250842_3.1_34.9_7861	7861	+
chr5	110096866	110528760	chr5_110124765_110556659_431895_1.8_36.3_7858	7858	+
chr4	99620536	100003344	chr4_99839559_100222367_382809_2.1_-93.5_7854	7854	+
chr10	47132721	47241985	chr10_46552727_46661991_109265_7.2_87.9_7851	7851	+
chr4	38870239	39255728	chr4_38546634_38932123_385490_2_-71.7_7814	7814	+
chr13	114826397	115092518	chr13_113844499_114110620_266122_2.9_-69.7_7812	7812	+
chr19	20191040	20634230	chr19_20052040_20426070_374031_2.1_-42.7_7812	7812	+
chr2	55197348	55277467	chr2_55050852_55130971_80120_9.7_83.8_7810	7810	+
chr6	117752989	118030617	chr6_117859682_118137310_277629_2.8_69.8_7793	7793	+
chr13	30710815	31128123	chr13_29608815_30026123_417309_1.9_-53.8_7789	7789	+
chr14	103767105	103879127	chr14_102836858_102948880_112023_6.9_38.2_7778	7778	+
chrX	114728273	115026633	chrX_114634529_114940661_306133_2.5_10.7_7776	7776	+
chr10	99069465	99517269	chr10_99059455_99507259_447805_1.7_-70.1_7775	7775	+
chr8	22140488	22515844	chr8_22196433_22571789_375357_2.1_-69.1_7770	7770	+
chr18	9708446	9955771	chr18_9698446_9945771_247326_3.1_-64.5_7768	7768	+
chr16	67472281	67916568	chr16_66029782_66474069_444288_1.7_-84.2_7763	7763	+
chr21	38437812	38752142	chr21_37359682_37674012_314331_2.5_-45.2_7756	7756	+
chr6	52362373	52533333	chr6_52470332_52641292_170961_4.5_-79.5_7746	7746	+
chr6	160412151	160527209	chr6_160332141_160447199_115059_6.7_83.1_7739	7739	+
chr6	149690995	149918854	chr6_149732688_149960547_227860_3.4_-60.6_7738	7738	+
chr14	35468657	36003867	chr14_34538408_35073618_535211_1.4_-65.3_7723	7723	+
chr4	184114720	184431896	chr4_184351714_184668890_317177_2.4_14.1_7718	7718	+
chr11	122484503	122683664	chr11_121989713_122188874_199162_3.9_-99.6_7716	7716	+
chr13	96249578	96508732	chr13_95047579_95306733_259155_3_-84.5_7716	7716	+
chr6	44081728	44413627	chr6_44189706_44521605_331900_2.3_-76.7_7707	7707	+
chr14	71936942	72206126	chr14_71006695_71275879_269185_2.9_-47.7_7698	7698	+
chr10	116592926	116736505	chr10_116582916_116726495_143580_5.4_69.9_7695	7695	+
chr10	134876667	135293907	chr10_134726657_135143897_417241_1.8_-60.2_7692	7692	+
chr5	180524873	180754275	chr5_180457479_180686881_229403_3.4_49.3_7687	7687	+
chr12	93730156	93969562	chr12_92254287_92493693_239407_3.2_-21_7684	7684	+
chr12	111767050	112081153	chr12_110251433_110565536_314104_2.4_-69.2_7667	7667	+
chr10	102587301	102800342	chr10_102577291_102790332_213042_3.6_5.1_7663	7663	+
chrY	301050	635674	chrY_271050_605674_334625_2.3_20.1_7658	7658	+
chr19	22271138	22655428	chr19_22062978_22447268_384291_2_-16.8_7646	7646	+
chr14	90729603	90921188	chr14_89799356_89990941_191586_4_-2.3_7641	7641	+
chrX	152760451	152989950	chrX_152413645_152643144_229500_3.3_-36.3_7640	7640	+
chr8	104199300	104512944	chr8_104268476_104582120_313645_2.4_-43.5_7630	7630	+
chr2	173955678	174232824	chr2_173663924_173941070_277147_2.7_-50.4_7618	7618	+
chr4	7671112	7941482	chr4_7722012_7992382_270371_2.8_-48.1_7611	7611	+
chr9	33624066	33922436	chr9_33614066_33912436_298371_2.5_-85.5_7606	7606	+
chr7	32794454	33123325	chr7_32760979_33089850_328872_2.3_-87.2_7595	7595	+
chr17	56048948	56171810	chr17_53403947_53526809_122863_6.2_58.8_7593	7593	+
chr10	133730180	133773076	chr10_133580170_133623066_42897_17.7_89.6_7592	7592	+
chr4	87967214	88129442	chr4_88186238_88348466_162229_4.7_68.1_7579	7579	+
chr4	52709301	52899877	chr4_52404058_52594634_190577_4_86.4_7572	7572	+
chr7	83586746	84659364	chr7_83424682_84497300_1072619_0.7_-55.9_7563	7563	+
chr17	17029948	17179568	chr17_16970673_17120293_149621_5_52.2_7553	7553	+
chr6	151148748	151422887	chr6_151190441_151464580_274140_2.8_36.6_7553	7553	+
chr10	46719679	46918327	chr10_46139685_46338333_198649_3.8_68.6_7539	7539	+
chr17	42635125	43009821	chr17_39990651_40365347_374697_2_-29.8_7538	7538	+
chr15	38544337	38777987	chr15_36331629_36565279_233651_3.2_38_7537	7537	+
chr17	74468216	74820189	chr17_71979811_72331784_351974_2.1_-25.5_7532	7532	+
chr14	71413528	71580867	chr14_70483281_70650620_167340_4.5_71.3_7517	7517	+
chr5	130493567	131013608	chr5_130521466_131041507_520042_1.4_-32.4_7511	7511	+
chr7	5459918	5781342	chr7_5426444_5747868_321425_2.3_2_7504	7504	+
chr17	5238366	5403092	chr17_5179090_5343816_164727_4.6_56.8_7500	7500	+
chr16	15460493	15658698	chr16_15367994_15566199_198206_3.8_-97.9_7498	7498	+
chr1	45976756	46247615	chr1_45749343_46020202_270860_2.8_-45.5_7489	7489	+
chr6	158901928	159263052	chr6_158821916_159183040_361125_2.1_19.9_7488	7488	+
chr17	20674377	21101851	chr17_20614969_21042443_427475_1.8_-75.7_7482	7482	+
chr2	192174667	192290042	chr2_191882912_191998287_115376_6.5_86.4_7479	7479	+
chr6	87830276	88046921	chr6_87886995_88103640_216646_3.5_-22.5_7477	7477	+
chr20	30156850	30389551	chr20_29620511_29853212_232702_3.2_-88.6_7470	7470	+
chr6	34063751	34433896	chr6_34171729_34541874_370146_2_-68.2_7466	7466	+
chr18	25531068	25736840	chr18_23785066_23990838_205773_3.6_85.2_7455	7455	+
chr1	153507030	153825763	chr1_151773654_152092387_318734_2.3_-8.1_7446	7446	+
chr12	60098536	60206532	chr12_58384803_58492799_107997_6.9_81.3_7446	7446	+
chr5	175717060	176017736	chr5_175649666_175950342_300677_2.5_-45.1_7443	7443	+
chr3	110830898	110919683	chr3_112313588_112402373_88786_8.4_86.4_7440	7440	+
chr14	60574416	60867121	chr14_59644169_59936874_292706_2.5_-13.4_7416	7416	+
chr7	104630471	104885457	chr7_104417707_104672693_254987_2.9_-5.5_7416	7416	+
chr7	137406647	137684066	chr7_137057187_137334606_277420_2.7_11.4_7415	7415	+
chr15	35082442	35414489	chr15_32869734_33201781_332048_2.2_-12.6_7411	7411	+
chr12	89893874	90049864	chr12_88418005_88573995_155991_4.7_60.9_7408	7408	+
chr3	86990129	87097715	chr3_87072819_87180405_107587_6.9_82.8_7408	7408	+
chr8	17793106	17973330	chr8_17837386_18017610_180225_4.1_84.4_7407	7407	+
chr10	17270699	17279620	chr10_17310705_17319626_8922_83_98.4_7402	7402	+
chr17	30202181	30470169	chr17_27226294_27494282_267989_2.8_-68.8_7400	7400	+
chr2	232201234	232663819	chr2_231909478_232372063_462586_1.6_-93.7_7397	7397	+
chr15	66621491	66859670	chr15_64408545_64646724_238180_3.1_-66.7_7395	7395	+
chr7	73458157	73646583	chr7_73096093_73284519_188427_3.9_49.7_7394	7394	+
chr12	100451842	100734608	chr12_98975973_99258739_282767_2.6_-93.8_7383	7383	+
chr3	180491319	180737918	chr3_181974013_182220612_246600_3_47.7_7375	7375	+
chr17	64641415	64825536	chr17_62071877_62255998_184122_4_8.8_7371	7371	+
chr11	95437689	95713016	chr11_95077337_95352664_275328_2.7_32.2_7363	7363	+
chr9	106762529	106902836	chr9_105802350_105942657_140308_5.2_81.9_7359	7359	+
chr5	108380377	108717418	chr5_108408276_108745317_337042_2.2_-10.8_7355	7355	+
chr15	28835333	29050020	chr15_26634374_26849061_214688_3.4_-76.9_7350	7350	+
chr8	103217285	103424567	chr8_103286461_103493743_207283_3.5_59.3_7350	7350	+
chr19	3869368	4117648	chr19_3820368_4068648_248281_3_22.5_7347	7347	+
chr8	37554689	37764577	chr8_37673847_37883735_209889_3.5_21.2_7337	7337	+
chr1	222662953	222907571	chr1_220729576_220974194_244619_3_-86.6_7333	7333	+
chr3	14984863	15322388	chr3_14959867_15297392_337526_2.2_-81.2_7331	7331	+
chr11	85668626	85780027	chr11_85346274_85457675_111402_6.6_72.7_7324	7324	+
chr18	56400580	56652891	chr18_54551560_54803871_252312_2.9_-90.1_7306	7306	+
chrX	128542365	128876324	chrX_128370046_128704005_333960_2.2_-28.9_7306	7306	+
chr16	71681732	72040585	chr16_70239233_70598086_358854_2_-24.5_7305	7305	+
chr5	16665470	16877941	chr5_16718470_16930941_212472_3.4_-66.8_7304	7304	+
chr5	149743595	150099967	chr5_149723788_150080160_356373_2_-61.8_7297	7297	+
chr4	77053516	77266874	chr4_77272540_77485898_213359_3.4_-30.5_7288	7288	+
chr1	170632300	170708473	chr1_168898924_168975097_76174_9.6_75.3_7285	7285	+
chr10	74618895	74896655	chr10_74288901_74566661_277761_2.6_-43.5_7281	7281	+
chr7	6274611	6629848	chr7_6241136_6596373_355238_2_-28.7_7273	7273	+
chr7	23299973	23682800	chr7_23266498_23649325_382828_1.9_-59.3_7270	7270	+
chr15	82615752	82824641	chr15_80402807_80611696_208890_3.5_27.7_7264	7264	+
chr1	28823063	29096321	chr1_28695650_28968908_273259_2.7_8.8_7262	7262	+
chr11	72980724	73292392	chr11_72658372_72970040_311669_2.3_25_7262	7262	+
chr2	162164906	162437974	chr2_161873152_162146220_273069_2.7_-15.8_7256	7256	+
chr1	150318836	150597707	chr1_148585460_148864331_278872_2.6_-87_7245	7245	+
chr5	121355814	121413991	chr5_121383713_121441890_58178_12.5_86.1_7244	7244	+
chr5	162866205	162946131	chr5_162798783_162878709_79927_9.1_82.8_7240	7240	+
chr3	124540112	124748277	chr3_126022802_126230967_208166_3.5_-37.3_7236	7236	+
chr7	65220444	65618750	chr7_64857879_65256185_398307_1.8_-99.5_7231	7231	+
chr17	46925580	47129717	chr17_44280579_44484716_204138_3.5_59.6_7228	7228	+
chr4	110383958	110635407	chr4_110603407_110854856_251450_2.9_21_7220	7220	+
chr15	77338305	77572189	chr15_75125360_75359244_233885_3.1_29.8_7211	7211	+
chrX	24024412	24231642	chrX_23934333_24141563_207231_3.5_45.6_7210	7210	+
chr4	13338003	13649925	chr4_12947101_13259023_311923_2.3_76.1_7202	7202	+
chr12	93166384	93278827	chr12_91690515_91802958_112444_6.4_76.4_7195	7195	+
chr16	55513034	55618442	chr16_54070535_54175943_105409_6.8_80.5_7176	7176	+
chr1	114453805	114524771	chr1_114255328_114326294_70967_10.1_83.7_7157	7157	+
chr10	44865767	44983969	chr10_44185773_44303975_118203_6.1_89.7_7156	7156	+
chr1	89206615	89570529	chr1_88979203_89343117_363915_2_-57.1_7142	7142	+
chr19	3285791	3578000	chr19_3236791_3529000_292210_2.4_-22.7_7131	7131	+
chr11	64466314	64693464	chr11_64222890_64450040_227151_3.1_18.6_7130	7130	+
chr1	154840170	155170346	chr1_153106794_153436970_330177_2.2_-46_7121	7121	+
chr2	99812565	100106556	chr2_99178997_99472988_293992_2.4_25.4_7112	7112	+
chr13	114048324	114260554	chr13_113096325_113308555_212231_3.3_-77.6_7107	7107	+
chr10	194130	494981	chr10_184130_484981_300852_2.4_-29.2_7107	7107	+
chr1	8763040	8954665	chr1_8685627_8877252_191626_3.7_-31.3_7103	7103	+
chr2	201684643	202032443	chr2_201392888_201740688_347801_2_-99.4_7100	7100	+
chr12	24964426	25034445	chr12_24855693_24925712_70020_10.1_89.7_7088	7088	+
chr15	90142555	90378851	chr15_87943559_88179855_236297_3_-28.7_7076	7076	+
chr3	183432922	183606334	chr3_184915616_185089028_173413_4.1_9.9_7055	7055	+
chr3	111602889	111711237	chr3_113085579_113193927_108349_6.5_72.6_7046	7046	+
chr6	100833592	101095317	chr6_100940313_101202038_261726_2.7_-95.4_7033	7033	+
chr2	133011812	133151861	chr2_132728282_132868331_140050_5_77_7025	7025	+
chr7	22921617	23247662	chr7_22888142_23214187_326046_2.2_-58.9_7021	7021	+
chr10	115614329	115844819	chr10_115604319_115834809_230491_3_-43_7017	7017	+
chr6	111136100	111368653	chr6_111242793_111475346_232554_3_65.4_7012	7012	+
chr18	48465898	48723790	chr18_46719896_46977788_257893_2.7_31_7001	7001	+
chr10	112210486	112418580	chr10_112200476_112408570_208095_3.4_64.8_6999	6999	+
chr1	11005564	11167308	chr1_10928151_11089895_161745_4.3_61.2_6990	6990	+
chrX	135044217	135314365	chrX_134871883_135142031_270149_2.6_-26_6978	6978	+
chr6	170527738	170871327	chr6_170369663_170713252_343590_2_-89.8_6967	6967	+
chr6	36822736	37059703	chr6_36930714_37167681_236968_2.9_-6.2_6950	6950	+
chr3	31494307	31679089	chr3_31469311_31654093_184783_3.8_58.9_6948	6948	+
chr13	45796153	46010961	chr13_44694153_44908962_214810_3.2_23_6942	6942	+
chr2	47276106	47403803	chr2_47129610_47257307_127698_5.4_52.4_6929	6929	+
chr14	32559811	32741362	chr14_31629562_31811113_181552_3.8_78_6909	6909	+
chr14	96790128	97054086	chr14_95859881_96123839_263959_2.6_-38.6_6906	6906	+
chr15	91419607	91537788	chr15_89220611_89338792_118182_5.8_62.6_6902	6902	+
chr10	74960257	75226896	chr10_74630263_74896902_266640_2.6_-96.5_6899	6899	+
chr7	5939856	6204247	chr7_5906382_6170772_264391_2.6_-29.5_6897	6897	+
chr16	17196387	17353390	chr16_17103888_17260891_157004_4.4_81.4_6891	6891	+
chr5	8917816	9066792	chr5_8970816_9119792_148977_4.6_73.9_6884	6884	+
chr10	49215658	49266984	chr10_48885664_48936990_51327_13.4_91.4_6881	6881	+
chr15	28377015	28636045	chr15_26050610_26309640_259031_2.7_-26.5_6878	6878	+
chr8	67378754	67680263	chr8_67541308_67842817_301510_2.3_-48.1_6870	6870	+
chr4	79699068	79847884	chr4_79918092_80066908_148817_4.6_81.1_6868	6868	+
chr19	20988745	21333248	chr19_20780585_21125088_344504_2_-78.2_6866	6866	+
chr8	98594022	98877790	chr8_98663198_98946966_283769_2.4_19.6_6866	6866	+
chr10	90665175	90974559	chr10_90655155_90964539_309385_2.2_-90.8_6865	6865	+
chr15	67292455	67525122	chr15_65079509_65312176_232668_3_48.2_6865	6865	+
chr2	28616003	28789895	chr2_28469507_28643399_173893_3.9_76.9_6864	6864	+
chr5	54455911	54737897	chr5_54491668_54773654_281987_2.4_-25.5_6863	6863	+
chr19	39787730	40031191	chr19_44479570_44723031_243462_2.8_59.1_6859	6859	+
chr5	149312150	149560822	chr5_149292343_149541015_248673_2.8_-60.1_6843	6843	+
chr1	93603480	93989113	chr1_93376068_93761701_385634_1.8_-75.2_6840	6840	+
chr10	98191872	98380800	chr10_98181862_98370790_188929_3.6_70.6_6838	6838	+
chr6	29692794	30037750	chr6_29800773_30145729_344957_2_-34.1_6836	6836	+
chr17	75137090	75496716	chr17_72648685_73008311_359627_1.9_17.5_6830	6830	+
chr19	4598610	5146149	chr19_4549610_5097149_547540_1.2_-86.3_6827	6827	+
chr1	1630410	1847534	chr1_1620270_1837394_217125_3.1_43.1_6815	6815	+
chr20	32868023	33162561	chr20_32331684_32626222_294539_2.3_-33.6_6808	6808	+
chr8	141525204	141669773	chr8_141594386_141738955_144570_4.7_60.5_6803	6803	+
chr10	48923426	49088913	chr10_48543432_48708919_165488_4.1_77.1_6794	6794	+
chr17	42112248	42542448	chr17_39467774_39897974_430201_1.6_-34.6_6794	6794	+
chr6	149959585	150267657	chr6_150001278_150309350_308073_2.2_-67.8_6781	6781	+
chr2	63822455	64189507	chr2_63675959_64043011_367053_1.8_39.6_6775	6775	+
chr12	116397354	116587926	chr12_114881737_115072309_190573_3.6_-38.5_6766	6766	+
chrX	120002464	120338934	chrX_119886492_120166615_280124_2.4_36.8_6746	6746	+
chr2	190530613	190795064	chr2_190238858_190503309_264452_2.5_37.1_6740	6740	+
chr9	128358007	128729655	chr9_127397828_127769476_371649_1.8_-17.9_6737	6737	+
chr2	230529842	230744884	chr2_230238086_230453128_215043_3.1_91.7_6736	6736	+
chr9	101891151	102068809	chr9_100930972_101108630_177659_3.8_49.4_6735	6735	+
chrX	77158126	77387282	chrX_77044782_77273938_229157_2.9_-63.6_6711	6711	+
chr17	2489651	2593450	chr17_2436401_2540200_103800_6.5_72.3_6701	6701	+
chr11	69455871	69569439	chr11_69165052_69278620_113569_5.9_41.6_6694	6694	+
chr2	106996983	107083552	chr2_106363415_106449984_86570_7.7_81.4_6690	6690	+
chr1	149089383	149263679	chr1_147356007_147530303_174297_3.8_60.1_6676	6676	+
chr2	231682382	231945080	chr2_231390626_231653324_262699_2.5_-98_6671	6671	+
chr22	36001128	36294247	chr22_34331074_34624193_293120_2.3_38.3_6669	6669	+
chr3	123452724	123680190	chr3_124935414_125162880_227467_2.9_-50.9_6664	6664	+
chr16	1588099	1962538	chr16_1528100_1902539_374440_1.8_-88.3_6661	6661	+
chr10	104402749	104641236	chr10_104392739_104631226_238488_2.8_-31.7_6658	6658	+
chr19	14507014	14734239	chr19_14368014_14595239_227226_2.9_56.7_6648	6648	+
chr15	29904581	30065680	chr15_27691873_27852972_161100_4.1_38.2_6645	6645	+
chr18	56032253	56390505	chr18_54183233_54541485_358253_1.9_-90.7_6644	6644	+
chr21	27097458	27484552	chr21_26019329_26406423_387095_1.7_-17.5_6640	6640	+
chr17	80387761	80685666	chr17_77981050_78278955_297906_2.2_-20.9_6615	6615	+
chr4	108816428	109021778	chr4_109035877_109241227_205351_3.2_-6.5_6613	6613	+
chr1	246187541	246552579	chr1_244254164_244619202_365039_1.8_-38.4_6608	6608	+
chr4	39290052	39523187	chr4_38966447_39199582_233136_2.8_-60.7_6606	6606	+
chr22	21932687	22240053	chr22_20262687_20570053_307367_2.1_-69.5_6597	6597	+
chr7	86782583	86970879	chr7_86620519_86808815_188297_3.5_79_6581	6581	+
chr22	41924460	42119221	chr22_40254406_40449167_194762_3.4_47.2_6579	6579	+
chr2	114647665	114720020	chr2_114364135_114436490_72356_9.1_84.3_6576	6576	+
chr15	99250957	99505968	chr15_97068480_97323491_255012_2.6_-47.5_6564	6564	+
chr8	117658640	117887204	chr8_117727821_117956385_228565_2.9_-98.6_6559	6559	+
chr20	49456789	49649225	chr20_48890196_49082632_192437_3.4_76_6557	6557	+
chr9	94768232	95094711	chr9_93808053_94134532_326480_2_-30.6_6557	6557	+
chr6	145069272	146127612	chr6_145110965_146169305_1058341_0.6_-92.5_6551	6551	+
chr9	132687202	132998428	chr9_131727023_132038249_311227_2.1_-9.2_6537	6537	+
chr18	56995248	57211700	chr18_55146228_55362680_216453_3_-51.7_6520	6520	+
chr1	39174460	39510932	chr1_38947047_39283519_336473_1.9_-52.4_6511	6511	+
chr17	57092939	57290735	chr17_54447721_54645517_197797_3.3_-71.6_6499	6499	+
chr12	88439287	88592618	chr12_86963418_87116749_153332_4.2_26.9_6484	6484	+
chr6	7124693	7313405	chr6_7069692_7258404_188713_3.4_-86.9_6484	6484	+
chr14	57646163	57879113	chr14_56715916_56948866_232951_2.8_43.6_6482	6482	+
chr15	23257808	23500958	chr15_20809249_21052399_243151_2.7_25.8_6482	6482	+
chr12	67663539	67708369	chr12_65949806_65994636_44831_14.5_95.8_6479	6479	+
chr4	126239783	126413753	chr4_126459233_126633203_173971_3.7_89.5_6476	6476	+
chr8	1711469	2029550	chr8_1698876_2016957_318082_2_22.5_6476	6476	+
chr17	4068270	4204987	chr17_4015019_4151736_136718_4.7_31.4_6470	6470	+
chr11	61731962	61937257	chr11_61488538_61693833_205296_3.1_43.8_6465	6465	+
chr15	41849099	42118826	chr15_39636391_39906118_269728_2.4_-86.9_6465	6465	+
chr3	142666425	142897013	chr3_144149115_144379703_230589_2.8_59.9_6465	6465	+
chr9	109920421	110252115	chr9_108960242_109291936_331695_1.9_-63.6_6462	6462	+
chr15	59161769	59459645	chr15_56949061_57246937_297877_2.2_-90.2_6461	6461	+
chr2	204082392	204399893	chr2_203790637_204108138_317502_2_-66.7_6459	6459	+
chr15	64737195	65040011	chr15_62524248_62827064_302817_2.1_-29.7_6456	6456	+
chr15	85983726	86291080	chr15_83784730_84092084_307355_2.1_-77_6453	6453	+
chr6	71874777	72130459	chr6_71931498_72187180_255683_2.5_47.4_6445	6445	+
chr18	72839535	73001453	chr18_70968523_71130441_161919_4_46.7_6439	6439	+
chr5	882321	1098665	chr5_935321_1151665_216345_3_-33.2_6435	6435	+
chr17	15607457	15827734	chr17_15548182_15768459_220278_2.9_52.4_6430	6430	+
chr2	42472543	42697393	chr2_42326047_42550897_224851_2.9_-59.6_6429	6429	+
chr1	26581632	26802554	chr1_26454219_26675141_220923_2.9_-23.3_6428	6428	+
chr12	26110520	26300828	chr12_26001787_26192095_190309_3.4_47.8_6422	6422	+
chr3	10083182	10387498	chr3_10058182_10362498_304317_2.1_-60.6_6411	6411	+
chr8	42026606	42390206	chr8_42145763_42509363_363601_1.8_-91.9_6411	6411	+
chr2	135710953	135927533	chr2_135427423_135644003_216581_3_14.7_6410	6410	+
chr22	46470351	46765535	chr22_44849015_45144199_295185_2.2_34.4_6410	6410	+
chr12	2162612	2482651	chr12_2032873_2352912_320040_2_42.9_6408	6408	+
chr1	11980150	12227305	chr1_11902737_12149892_247156_2.6_4.8_6395	6395	+
chrX	46146882	46541939	chrX_46031826_46426883_395058_1.6_-77.4_6378	6378	+
chr12	378617	621527	chr12_248878_491788_242911_2.6_-3.9_6376	6376	+
chr18	19321233	19494611	chr18_17575231_17748609_173379_3.7_48.6_6374	6374	+
chr12	95648786	95908797	chr12_94172917_94432928_260012_2.5_6.2_6373	6373	+
chr15	72338092	72672182	chr15_70125146_70459236_334091_1.9_-56.8_6371	6371	+
chr3	176665264	176770595	chr3_178147958_178253289_105332_6_80.1_6368	6368	+
chr9	123901713	124111641	chr9_122941534_123151462_209929_3_42.1_6368	6368	+
chr19	6271780	6777430	chr19_6222780_6728430_505651_1.3_-74.6_6362	6362	+
chr3	135719825	135871037	chr3_137202515_137353727_151213_4.2_65.5_6362	6362	+
chr1	228086095	228336625	chr1_226152718_226403248_250531_2.5_18.2_6356	6356	+
chr12	97294243	97346898	chr12_95818374_95871029_52656_12.1_86.3_6355	6355	+
chr11	35640125	35882993	chr11_35596701_35839569_242869_2.6_1.5_6347	6347	+
chr18	47818	219532	chr18_37818_209532_171715_3.7_-43.5_6345	6345	+
chr4	55059356	55164135	chr4_54754113_54858892_104780_6.1_74.4_6342	6342	+
chr14	31480273	31676727	chr14_30550024_30746478_196455_3.2_52.9_6334	6334	+
chr2	37325550	37518176	chr2_37179054_37371680_192627_3.3_24.4_6325	6325	+
chr5	138118830	138371314	chr5_138146729_138399213_252485_2.5_-46.7_6316	6316	+
chr19	416921	691146	chr19_367921_642146_274226_2.3_11.3_6313	6313	+
chr21	28208752	28295045	chr21_27130623_27216916_86294_7.3_90.1_6308	6308	+
chr3	55450536	55522248	chr3_55425576_55497288_71713_8.8_95.4_6299	6299	+
chr12	72005494	72288764	chr12_70291761_70575031_283271_2.2_-72.3_6285	6285	+
chr15	85634190	85959057	chr15_83435194_83760061_324868_1.9_-76.7_6285	6285	+
chr10	60474431	60591109	chr10_60144437_60261115_116679_5.4_69_6284	6284	+
chr3	5085375	5298285	chr3_5060375_5273285_212911_2.9_-21.6_6278	6278	+
chr5	43494851	43705076	chr5_43530608_43740833_210226_3_44.3_6271	6271	+
chr1	186275924	186389467	chr1_184542547_184656090_113544_5.5_89.4_6269	6269	+
chr3	149577199	149769937	chr3_151059889_151252627_192739_3.3_73.2_6269	6269	+
chr19	54534667	55012287	chr19_59226479_59704099_477621_1.3_-60.9_6263	6263	+
chr10	38457622	38780319	chr10_38497628_38820325_322698_1.9_-42.2_6261	6261	+
chr7	74601101	74714717	chr7_74239037_74352653_113617_5.5_67.6_6254	6254	+
chr10	28725179	28909795	chr10_28765185_28949801_184617_3.4_36.7_6250	6250	+
chr2	85003473	85281673	chr2_84856984_85135184_278201_2.2_-17_6246	6246	+
chr7	29959799	30120593	chr7_29926324_30087118_160795_3.9_65.3_6246	6246	+
chr3	47703882	48081044	chr3_47678886_48056048_377163_1.7_-71.5_6246	6246	+
chr1	202715255	202992586	chr1_200981878_201259209_277332_2.3_1.3_6244	6244	+
chr1	109235491	109493064	chr1_109037014_109294587_257574_2.4_-62.8_6243	6243	+
chr1	225589382	225826724	chr1_223656005_223893347_237343_2.6_39_6241	6241	+
chr13	30083528	30166110	chr13_28981528_29064110_82583_7.6_85.3_6236	6236	+
chr20	56877487	57035395	chr20_56310893_56468801_157909_3.9_70_6227	6227	+
chr19	18077746	18313510	chr19_17938746_18174510_235765_2.6_3.3_6222	6222	+
chr12	32854385	33027467	chr12_32745652_32918734_173083_3.6_74.3_6220	6220	+
chr22	39621093	40026061	chr22_37951039_38356007_404969_1.5_-23.1_6214	6214	+
chr11	82516350	82671344	chr11_82193998_82348992_154995_4_44.6_6208	6208	+
chr7	35872333	36014178	chr7_35838858_35980703_141846_4.4_75_6206	6206	+
chr17	80108084	80329731	chr17_77701373_77923020_221648_2.8_13.1_6202	6202	+
chr12	69964075	69995362	chr12_68250342_68281629_31288_19.8_94.5_6200	6200	+
chr3	133914205	134269119	chr3_135396895_135751809_354915_1.7_-85.3_6195	6195	+
chr1	6170248	6295111	chr1_6092835_6217698_124864_5_66.5_6193	6193	+
chr3	32300670	32750291	chr3_32275674_32725295_449622_1.4_-76.1_6180	6180	+
chr10	89037267	89247536	chr10_89027247_89237516_210270_2.9_-88.9_6174	6174	+
chr11	128328829	128392118	chr11_127834039_127897328_63290_9.8_84.2_6172	6172	+
chr15	96869375	96991830	chr15_94670379_94792834_122456_5_81.8_6159	6159	+
chr8	64048411	64180134	chr8_64210965_64342688_131724_4.7_46.7_6150	6150	+
chr12	43954647	44224570	chr12_42240914_42510837_269924_2.3_16.5_6146	6146	+
chr12	102116866	102590721	chr12_100640997_101114851_473855_1.3_-49.9_6138	6138	+
chr14	105700770	106114346	chr14_104771815_105185391_413577_1.5_-68.3_6137	6137	+
chr19	60554	324569	chr19_11554_275569_264016_2.3_-90.4_6134	6134	+
chr8	11566277	11711041	chr8_11603686_11748450_144765_4.2_72.9_6128	6128	+
chr1	7723412	8075769	chr1_7645999_7998356_352358_1.7_4_6126	6126	+
chr1	47690958	47904408	chr1_47463545_47676995_213451_2.9_40.8_6125	6125	+
chr13	111372291	111591691	chr13_110170292_110389692_219401_2.8_36.4_6124	6124	+
chr6	136579668	136599923	chr6_136621361_136641616_20256_30.2_98.7_6124	6124	+
chr10	64878255	65132931	chr10_64548261_64802937_254677_2.4_-18.5_6122	6122	+
chr2	235862629	236049464	chr2_235527368_235714203_186836_3.3_38.1_6121	6121	+
chr2	64778969	64971628	chr2_64632473_64825132_192660_3.2_21_6118	6118	+
chr1	3464151	3713023	chr1_3454011_3702883_248873_2.5_8.9_6112	6112	+
chr1	236139434	236324849	chr1_234206057_234391472_185416_3.3_68.6_6107	6107	+
chr20	17497588	17662330	chr20_17445588_17610330_164743_3.7_82.4_6106	6106	+
chrX	108786334	108962894	chrX_108672990_108849550_176561_3.5_65.1_6105	6105	+
chr16	46614974	46731646	chr16_45172475_45289147_116673_5.2_70.1_6104	6104	+
chrX	135873137	136086777	chrX_135700803_135914443_213641_2.9_65.8_6104	6104	+
chr11	10292856	10536570	chr11_10249432_10493146_243715_2.5_-85_6087	6087	+
chr5	170678882	170911119	chr5_170611487_170843724_232238_2.6_67.1_6082	6082	+
chr2	54014188	54176402	chr2_53867692_54029906_162215_3.7_44.5_6080	6080	+
chr3	48470500	48788637	chr3_48445504_48763641_318138_1.9_-83.4_6078	6078	+
chr8	57842292	57892809	chr8_58004846_58055363_50518_12_92.6_6077	6077	+
chr9	96209741	96441434	chr9_95249562_95481255_231694_2.6_25.3_6073	6073	+
chr11	86518614	86737155	chr11_86196262_86414803_218542_2.8_-8.3_6070	6070	+
chr1	236646352	236902892	chr1_234712975_234969515_256541_2.4_8.8_6061	6061	+
chr3	139065661	139214524	chr3_140548351_140697214_148864_4.1_52.4_6058	6058	+
chr2	171457562	171974376	chr2_171165808_171682622_516815_1.2_-79.1_6054	6054	+
chrX	76849089	77131136	chrX_76735745_77017792_282048_2.1_-75.9_6045	6045	+
chr11	125937362	126279355	chr11_125442572_125784565_341994_1.8_45.8_6037	6037	+
chr1	116919424	117076789	chr1_116720947_116878312_157366_3.8_80.2_6020	6020	+
chr3	122016553	122432883	chr3_123499243_123915573_416331_1.4_-29.4_6010	6010	+
chr8	59333229	59512013	chr8_59495783_59674567_178785_3.4_69.1_6008	6008	+
chr5	177305597	177753139	chr5_177238203_177685745_447543_1.3_-46.2_6007	6007	+
chr20	43530123	43708591	chr20_42963537_43142005_178469_3.4_65.2_6004	6004	+
chr5	110934277	111092566	chr5_110962176_111120465_158290_3.8_67.1_6003	6003	+
chr17	33403762	33787285	chr17_30427875_30811398_383524_1.6_-72.3_6002	6002	+
chr16	29808172	29932954	chr16_29715673_29840455_124783_4.8_50.5_6002	6002	+
chr12	69633279	69764739	chr12_67919546_68051006_131461_4.6_85.4_5999	5999	+
chr1	62905398	63099263	chr1_62677986_62871851_193866_3.1_-89.8_5988	5988	+
chr9	136123268	136365110	chr9_135113089_135354931_241843_2.5_79.1_5980	5980	+
chr15	78755224	78953745	chr15_76542279_76740800_198522_3_54.5_5972	5972	+
chr10	630433	861651	chr10_620433_851651_231219_2.6_-32.6_5969	5969	+
chr13	38136766	38320528	chr13_37034766_37218528_183763_3.2_-23.5_5962	5962	+
chr1	46932489	47184818	chr1_46705076_46957405_252330_2.4_1_5960	5960	+
chr1	150063919	150307742	chr1_148330543_148574366_243824_2.4_-89.4_5960	5960	+
chr14	74844422	75002800	chr14_73914175_74072553_158379_3.8_24.7_5958	5958	+
chr4	103649814	103818938	chr4_103868858_104038387_169530_3.5_48.7_5958	5958	+
chr1	26059884	26231346	chr1_25932471_26103933_171463_3.5_56.5_5952	5952	+
chr20	35677710	36073945	chr20_35111124_35507359_396236_1.5_-82.8_5951	5951	+
chr2	37869097	38045354	chr2_37722601_37898858_176258_3.4_23.3_5946	5946	+
chr15	74904730	75268910	chr15_72691783_73055963_364181_1.6_23.8_5944	5944	+
chr10	3111185	3306553	chr10_3101185_3296553_195369_3_59.3_5939	5939	+
chr2	47917812	48103084	chr2_47771316_47956588_185273_3.2_77.7_5938	5938	+
chr3	88102145	88269648	chr3_88184835_88352338_167504_3.5_42.3_5936	5936	+
chr11	82783617	82924547	chr11_82461265_82602195_140931_4.2_70_5934	5934	+
chr14	55880514	56233613	chr14_54950267_55303366_353100_1.7_-83.8_5927	5927	+
chr1	70687298	70717515	chr1_70459886_70490103_30218_19.6_96.1_5917	5917	+
chr10	103544408	103606435	chr10_103534398_103596425_62028_9.5_90.1_5913	5913	+
chr4	174239506	174555564	chr4_174476081_174792139_316059_1.9_66.8_5904	5904	+
chr4	68374579	68616792	chr4_68057174_68299387_242214_2.4_-14.3_5902	5902	+
chr4	24472873	24586087	chr4_24081971_24195185_113215_5.2_85.7_5901	5901	+
chr11	111414596	111637221	chr11_110919806_111142431_222626_2.6_-37.6_5899	5899	+
chr12	3948612	4208879	chr12_3818873_4079140_260268_2.3_70.9_5896	5896	+
chr16	87732358	88034653	chr16_86289859_86592154_302296_1.9_-75_5892	5892	+
chr9	37780585	37887964	chr9_37770585_37877964_107380_5.5_75.3_5889	5889	+
chr15	93427121	93570902	chr15_91228125_91371906_143782_4.1_57.2_5882	5882	+
chr8	145778790	146279720	chr8_145749598_146250524_500927_1.2_-85.3_5882	5882	+
chr4	141287368	141600359	chr4_141506818_141819809_312992_1.9_43.8_5869	5869	+
chr1	51623232	51874011	chr1_51395820_51646599_250780_2.3_-61_5868	5868	+
chr8	962496	1511710	chr8_949903_1499117_549215_1.1_-61_5868	5868	+
chr1	117910222	118321469	chr1_117711745_118122992_411248_1.4_-37_5867	5867	+
chr14	77925882	78184963	chr14_76995635_77254716_259082_2.3_-82.1_5865	5865	+
chr2	220046651	220369064	chr2_219754895_220077308_322414_1.8_-28.8_5863	5863	+
chr4	154197053	154259797	chr4_154416503_154479247_62745_9.3_82.7_5862	5862	+
chr12	107208655	107520044	chr12_105732785_106044174_311390_1.9_33.5_5858	5858	+
chr10	43569020	43892009	chr10_42889026_43212015_322990_1.8_-91.7_5857	5857	+
chr15	57524407	57617955	chr15_55311699_55405247_93549_6.3_88_5855	5855	+
chr2	71575807	71662105	chr2_71429315_71515613_86299_6.8_71.9_5855	5855	+
chr11	58294502	58461796	chr11_58051078_58218372_167295_3.5_65.8_5853	5853	+
chrX	351050	685756	chrX_271050_605756_334707_1.7_51_5847	5847	+
chr3	148703475	148903486	chr3_150186165_150386176_200012_2.9_49.6_5845	5845	+
chr14	31028974	31171652	chr14_30098725_30241403_142679_4.1_62.1_5842	5842	+
chr8	12850752	12968702	chr8_12895123_13013073_117951_4.9_51.6_5838	5838	+
chr20	54940024	55093939	chr20_54373431_54527346_153916_3.8_33_5836	5836	+
chr19	13876594	14317789	chr19_13737594_14178789_441196_1.3_14.6_5834	5834	+
chr20	5869547	6196307	chr20_5817547_6144307_326761_1.8_76_5830	5830	+
chr8	94713379	94969926	chr8_94782555_95039102_256548_2.3_61.3_5830	5830	+
chr15	49658290	50090715	chr15_47445582_47878007_432426_1.3_-24.4_5828	5828	+
chr9	37356936	37637363	chr9_37346936_37627363_280428_2.1_51.9_5825	5825	+
chr4	183549768	183836280	chr4_183786762_184073274_286513_2_-41.8_5814	5814	+
chr1	164662872	164890957	chr1_162929496_163157581_228086_2.5_19.8_5808	5808	+
chr16	81009665	81124338	chr16_79567166_79681839_114674_5.1_86.7_5806	5806	+
chr17	43503861	43686327	chr17_40859644_41042110_182467_3.2_82.5_5802	5802	+
chr7	150651827	150935949	chr7_150282760_150566882_284123_2_-21.7_5801	5801	+
chr12	76740121	76786577	chr12_75264252_75310708_46457_12.5_91_5799	5799	+
chr5	60629636	60841309	chr5_60665393_60877066_211674_2.7_49.4_5797	5797	+
chr2	86253423	86438073	chr2_86106934_86291584_184651_3.1_31.6_5787	5787	+
chr14	69791274	70039196	chr14_68861027_69108949_247923_2.3_51.7_5783	5783	+
chr4	114319348	114620931	chr4_114538797_114840380_301584_1.9_-55.8_5778	5778	+
chr4	47458464	47709281	chr4_47153221_47404038_250818_2.3_51.1_5777	5777	+
chr1	193038105	193221344	chr1_191304728_191487967_183240_3.2_76.8_5773	5773	+
chr5	21380517	21514584	chr5_21416274_21550341_134068_4.3_88.6_5771	5771	+
chr12	88887065	88939757	chr12_87411196_87463888_52693_10.9_93.2_5766	5766	+
chr16	88694236	88873889	chr16_87221737_87401390_179654_3.2_32.1_5760	5760	+
chr12	45679833	45825873	chr12_43966100_44112140_146041_3.9_-9.2_5759	5759	+
chr2	71030252	71361319	chr2_70883760_71214827_331068_1.7_36.1_5756	5756	+
chr17	76836164	76993947	chr17_74347759_74505542_157784_3.6_43_5747	5747	+
chr4	177241111	177261949	chr4_177478105_177498943_20839_27.6_97.6_5746	5746	+
chrX	133904482	134185538	chrX_133732148_134013204_281057_2_-39.7_5741	5741	+
chr16	70560378	70714914	chr16_69117879_69272415_154537_3.7_70.9_5736	5736	+
chrX	122532376	122866840	chrX_122360057_122694521_334465_1.7_-32.5_5733	5733	+
chr5	15616103	15755229	chr5_15669103_15808229_139127_4.1_68.4_5710	5710	+
chr12	64803643	64844513	chr12_63089910_63130780_40871_14_13.9_5708	5708	+
chr5	99333228	99403724	chr5_99361127_99431623_70497_8.1_88.4_5708	5708	+
chr11	46304081	46450829	chr11_46260657_46407405_146749_3.9_69.3_5706	5706	+
chr7	102781643	103010862	chr7_102568879_102798098_229220_2.5_-38.5_5703	5703	+
chr12	101680030	101864206	chr12_100204161_100388337_184177_3.1_66.1_5702	5702	+
chr12	15774108	16190128	chr12_15665375_16081395_416021_1.4_5_5701	5701	+
chr5	6599518	6865874	chr5_6652518_6918874_266357_2.1_54.2_5699	5699	+
chr8	27455870	27680771	chr8_27511787_27736690_224904_2.5_57.2_5684	5684	+
chr22	29622446	29750818	chr22_27952446_28080818_128373_4.4_90.5_5679	5679	+
chr2	159363505	159537909	chr2_159071751_159246155_174405_3.3_31.1_5673	5673	+
chrX	51487357	51665371	chrX_51504097_51682111_178015_3.2_77.8_5665	5665	+
chr8	100403716	100904272	chr8_100472892_100973448_500557_1.1_-96.3_5662	5662	+
chr9	86583459	86694591	chr9_85773279_85884411_111133_5.1_82.7_5660	5660	+
chr21	16333696	16435538	chr21_15255567_15357409_101843_5.6_93.2_5653	5653	+
chr20	43095076	43185746	chr20_42528490_42619160_90671_6.2_94_5639	5639	+
chr4	26326826	26436335	chr4_25935924_26045433_109510_5.1_71.3_5629	5629	+
chr11	58891639	59027224	chr11_58648215_58783800_135586_4.1_88.1_5622	5622	+
chr2	231310595	231665710	chr2_231018839_231373954_355116_1.6_-89.9_5605	5605	+
chr1	110009256	110236322	chr1_109810779_110037845_227067_2.5_-14_5587	5587	+
chr15	52797364	52971564	chr15_50584656_50758856_174201_3.2_65.9_5578	5578	+
chr4	128733769	129045844	chr4_128953219_129265294_312076_1.8_-73.2_5567	5567	+
chr10	112640920	112781167	chr10_112630910_112771157_140248_4_71.2_5561	5561	+
chr5	70751501	70954404	chr5_70787257_70990160_202904_2.7_83.8_5561	5561	+
chr10	43230110	43466388	chr10_42550116_42786394_236279_2.4_58.2_5560	5560	+
chr12	75874463	75900801	chr12_74160730_74187068_26339_21.1_94.3_5560	5560	+
chr14	103057809	103447374	chr14_102127562_102517127_389566_1.4_-87.8_5560	5560	+
chr17	25540792	25680877	chr17_22564919_22705004_140086_4_76.7_5555	5555	+
chr6	163835240	164082867	chr6_163755230_164002857_247628_2.2_-3.7_5544	5544	+
chr5	126732334	126890292	chr5_126760233_126918191_157959_3.5_82_5534	5534	+
chr1	200729918	200975798	chr1_198996541_199242421_245881_2.2_-73.7_5531	5531	+
chr8	87393721	87681924	chr8_87462837_87751040_288204_1.9_-74_5530	5530	+
chr3	57304052	57743279	chr3_57279092_57718319_439228_1.3_-93.7_5526	5526	+
chr20	37063744	37206757	chr20_36497158_36640171_143014_3.9_86.2_5525	5525	+
chr1	211590437	212004337	chr1_209657060_210070960_413901_1.3_-67.2_5524	5524	+
chr15	64364885	64673687	chr15_62151938_62460740_308803_1.8_-39.3_5521	5521	+
chr1	90084784	90486531	chr1_89857372_90259119_401748_1.4_39.3_5520	5520	+
chr10	98675300	98799280	chr10_98665290_98789270_123981_4.4_84.9_5514	5514	+
chr6	114178378	114277886	chr6_114285071_114384579_99509_5.5_59.8_5511	5511	+
chr21	38792574	38887503	chr21_37714444_37809373_94930_5.8_3.6_5510	5510	+
chr5	180160809	180414086	chr5_180093415_180346692_253278_2.2_-78.3_5507	5507	+
chr19	22836024	23041192	chr19_22627864_22833032_205169_2.7_31_5489	5489	+
chr20	982572	1447546	chr20_930572_1395546_464975_1.2_-72.4_5488	5488	+
chr1	110459898	110754659	chr1_110261421_110556182_294762_1.9_-13.6_5486	5486	+
chr20	32500066	32803698	chr20_31963727_32267359_303633_1.8_-41.1_5485	5485	+
chr21	35275712	35515380	chr21_34197582_34437250_239669_2.3_-15.9_5479	5479	+
chr1	172411402	173457952	chr1_170678025_171724575_1046551_0.5_-50.5_5478	5478	+
chr6	121729595	121976168	chr6_121771294_122017867_246574_2.2_-88.7_5477	5477	+
chr13	50097199	50489352	chr13_48995200_49387353_392154_1.4_-89.9_5475	5475	+
chr19	45261364	45648955	chr19_49953204_50340795_387592_1.4_-30.3_5471	5471	+
chr9	114132674	114432407	chr9_113172495_113472228_299734_1.8_59.1_5448	5448	+
chr2	33585596	33862848	chr2_33439100_33716352_277253_2_-59.3_5447	5447	+
chr4	113377546	113710166	chr4_113596995_113929615_332621_1.6_-21_5432	5432	+
chr2	8735749	9013539	chr2_8653200_8930990_277791_2_-41.3_5425	5425	+
chr6	129712663	129963185	chr6_129754356_130004878_250523_2.2_-20.6_5423	5423	+
chr9	133491695	133803955	chr9_132481516_132793776_312261_1.7_-91.3_5423	5423	+
chr14	20784444	20996259	chr14_19854284_20066099_211816_2.6_59.2_5422	5422	+
chr7	790537	1052944	chr7_757063_1019470_262408_2.1_-22.4_5420	5420	+
chr17	3461105	3749736	chr17_3407855_3696485_288631_1.9_1.3_5418	5418	+
chr2	68274199	68544540	chr2_68127703_68398044_270342_2_48.3_5418	5418	+
chr1	68124827	68297504	chr1_67897415_68070092_172678_3.1_77.5_5409	5409	+
chr10	111860310	112058624	chr10_111850300_112048614_198315_2.7_33.4_5407	5407	+
chr3	99895059	100143065	chr3_101377749_101625755_248007_2.2_49.5_5396	5396	+
chr2	182765278	182826187	chr2_182473523_182534432_60910_8.8_89.7_5388	5388	+
chr7	131083972	131180288	chr7_130734512_130830828_96317_5.6_78.2_5388	5388	+
chr11	2918743	3147965	chr11_2875319_3104541_229223_2.3_-90.1_5384	5384	+
chr22	45442842	45606805	chr22_43821506_43985469_163964_3.3_56.8_5381	5381	+
chr2	208394062	208632977	chr2_208102307_208341222_238916_2.3_63.8_5376	5376	+
chr10	27337777	27541714	chr10_27377783_27581720_203938_2.6_60.2_5370	5370	+
chr3	15679429	15901418	chr3_15654433_15876422_221990_2.4_65.2_5363	5363	+
chr6	108881147	109006004	chr6_108987840_109112697_124858_4.3_77.2_5352	5352	+
chr17	59868408	60142660	chr17_57223190_57497442_274253_1.9_-51.6_5340	5340	+
chr12	51380826	51821805	chr12_49667093_50108072_440980_1.2_-73.4_5331	5331	+
chr22	21087195	21307599	chr22_19417195_19637599_220405_2.4_44.4_5329	5329	+
chr17	19160130	19564575	chr17_19100723_19505167_404445_1.3_-42.8_5327	5327	+
chr16	66947213	67232504	chr16_65504714_65790005_285292_1.9_-73.1_5325	5325	+
chr19	49376922	49654071	chr19_54068734_54345883_277150_1.9_23.4_5312	5312	+
chr2	27256897	27356222	chr2_27110401_27209726_99326_5.3_51.2_5312	5312	+
chr11	61404039	61621741	chr11_61160615_61378317_217703_2.4_11.8_5292	5292	+
chr2	238950133	239360027	chr2_238614872_239024766_409895_1.3_-53.5_5288	5288	+
chr1	54231956	54555772	chr1_54004544_54328360_323817_1.6_-10.6_5287	5287	+
chr4	148463870	148888069	chr4_148683320_149107519_424200_1.2_-41.8_5279	5279	+
chr8	21770965	22059415	chr8_21826911_22115360_288450_1.8_-91.9_5274	5274	+
chr13	20132955	20426081	chr13_19030955_19324081_293127_1.8_12.3_5261	5261	+
chrX	153053268	153285084	chrX_152706462_152938278_231817_2.3_-26.4_5255	5255	+
chr15	50733498	50897325	chr15_48520790_48684617_163828_3.2_37.1_5248	5248	+
chr6	152527285	152751835	chr6_152568978_152793528_224551_2.3_21.3_5246	5246	+
chr12	96617241	96692801	chr12_95141372_95216932_75561_6.9_87.7_5245	5245	+
chr18	55267824	55399105	chr18_53418822_53550103_131282_4_57.8_5233	5233	+
chr19	17212568	17502150	chr19_17073568_17363150_289583_1.8_-86.4_5233	5233	+
chr14	52433644	52622914	chr14_51503394_51692664_189271_2.8_46_5227	5227	+
chr12	42554052	42835384	chr12_40840319_41121651_281333_1.9_-34.6_5217	5217	+
chr10	124895340	124931427	chr10_124885330_124921417_36088_14.5_95.7_5216	5216	+
chr14	93562399	93760823	chr14_92632152_92830576_198425_2.6_7.4_5214	5214	+
chr11	43740184	43964232	chr11_43696760_43920808_224049_2.3_48.2_5213	5213	+
chr19	19823144	20117680	chr19_19684144_19978680_294537_1.8_-47.1_5212	5212	+
chr17	15931156	16097984	chr17_15871881_16038709_166829_3.1_56.5_5207	5207	+
chr2	62030224	62490291	chr2_61883728_62343795_460068_1.1_32.5_5201	5201	+
chr17	29061624	29298314	chr17_26085750_26322440_236691_2.2_-69.4_5199	5199	+
chr17	74005464	74342618	chr17_71517059_71854213_337155_1.5_-68.6_5198	5198	+
chr2	196523512	196601686	chr2_196231757_196309931_78175_6.6_90.8_5189	5189	+
chr11	114167013	114320949	chr11_113672223_113826159_153937_3.4_55.1_5187	5187	+
chr5	5344549	5611000	chr5_5397549_5664000_266452_1.9_79.3_5186	5186	+
chrX	56590356	56872861	chrX_56607081_56889586_282506_1.8_58.8_5183	5183	+
chr19	38495938	38888838	chr19_43187778_43580678_392901_1.3_11.9_5180	5180	+
chr1	173702872	173962149	chr1_171969495_172228772_259278_2_55.6_5179	5179	+
chr22	42980337	43267231	chr22_41310281_41597175_286895_1.8_-33.9_5178	5178	+
chr5	73923734	74227778	chr5_73959490_74263534_304045_1.7_-49.2_5178	5178	+
chr20	39708613	39833318	chr20_39142027_39266732_124706_4.1_54.8_5174	5174	+
chr4	152021522	152097924	chr4_152240972_152317374_76403_6.8_82.8_5172	5172	+
chr20	31269374	31446076	chr20_30733035_30909737_176703_2.9_2.1_5171	5171	+
chr11	93862508	93922230	chr11_93502156_93561878_59723_8.6_95.3_5163	5163	+
chr11	73387247	73689532	chr11_73064895_73367180_302286_1.7_1.5_5154	5154	+
chr8	56686042	57080081	chr8_56848596_57242635_394040_1.3_-9.9_5151	5151	+
chr11	110007924	110231966	chr11_109513134_109737176_224043_2.3_13.3_5145	5145	+
chr14	100612044	100820221	chr14_99681797_99889974_208178_2.5_-32.4_5143	5143	+
chr10	88125855	88414427	chr10_88115835_88404407_288573_1.8_-58.5_5142	5142	+
chr5	156849450	157031951	chr5_156782028_156964529_182502_2.8_70.3_5142	5142	+
chr11	74985268	75283903	chr11_74662916_74961551_298636_1.7_3.4_5139	5139	+
chr6	18130537	18367819	chr6_18238516_18475798_237283_2.2_42.4_5126	5126	+
chr15	98437963	98520447	chr15_96238967_96321451_82485_6.2_95_5124	5124	+
chr7	66703730	66760907	chr7_66341165_66398342_57178_9_88.2_5119	5119	+
chr17	20327779	20642766	chr17_20268371_20583358_314988_1.6_-74.1_5118	5118	+
chr10	104848445	105037803	chr10_104838435_105027793_189359_2.7_13.9_5114	5114	+
chr3	173444962	173811646	chr3_174927656_175294340_366685_1.4_-80_5112	5112	+
chr8	90774990	91049307	chr8_90844127_91118483_274357_1.9_79.1_5110	5110	+
chrX	149932038	150162581	chrX_149682696_149913239_230544_2.2_-73.1_5105	5105	+
chr7	80371915	80548298	chr7_80209851_80386234_176384_2.9_79.9_5095	5095	+
chr13	21893350	22070387	chr13_20791350_20968387_177038_2.9_17.1_5094	5094	+
chr5	122736782	123097432	chr5_122764681_123125331_360651_1.4_-70.2_5090	5090	+
chr18	67871271	68098302	chr18_66022251_66249282_227032_2.2_55.5_5088	5088	+
chr8	30244592	30491394	chr8_30364134_30610936_246803_2.1_-61.7_5082	5082	+
chr5	38881637	39061337	chr5_38917394_39097094_179701_2.8_63.6_5079	5079	+
chr5	76728555	77229579	chr5_76764311_77265335_501025_1_-66.2_5079	5079	+
chr20	17910866	18191356	chr20_17858866_18139356_280491_1.8_56.6_5068	5068	+
chr6	101100511	101338920	chr6_101207232_101445641_238410_2.1_-95_5056	5056	+
chrX	52977381	53254428	chrX_52994106_53271153_277048_1.8_-49.7_5056	5056	+
chr8	41347774	41480356	chr8_41466931_41599513_132583_3.8_62.5_5052	5052	+
chr5	108924228	109204897	chr5_108952127_109232796_280670_1.8_46.2_5051	5051	+
chr3	154801851	155027567	chr3_156284545_156510261_225717_2.2_56.4_5048	5048	+
chr8	124787370	125559450	chr8_124856551_125628631_772081_0.7_-11.8_5045	5045	+
chr19	36546051	36728909	chr19_41237891_41420749_182859_2.8_51.2_5038	5038	+
chr17	36353549	36668528	chr17_33607348_33922054_314707_1.6_-52.3_5035	5035	+
chr19	12575051	12806935	chr19_12436051_12667935_231885_2.2_-93.4_5035	5035	+
chr6	127603171	127757230	chr6_127644864_127798923_154060_3.3_89_5035	5035	+
chr6	155055584	155166387	chr6_155097276_155208079_110804_4.5_79.7_5033	5033	+
chr11	73808881	74197607	chr11_73486529_73875255_388727_1.3_-21.9_5031	5031	+
chr1	235272767	235506419	chr1_233339390_233573042_233653_2.1_-38.1_5023	5023	+
chr18	3247704	3458131	chr18_3237704_3448131_210428_2.4_39.9_5023	5023	+
chr2	10188073	10476286	chr2_10105524_10393737_288214_1.7_24.5_5020	5020	+
chr2	24888558	25045623	chr2_24742062_24899127_157066_3.2_78_5017	5017	+
chr17	22020650	22030338	chr17_21944777_21954465_9689_51.8_98.9_5015	5015	+
chr6	109466371	109789893	chr6_109573064_109896586_323523_1.5_-23.5_5011	5011	+
chr5	145666814	145999512	chr5_145647007_145979705_332699_1.5_-74.4_5001	5001	+
chr2	10775508	11093278	chr2_10692959_11010729_317771_1.6_-60.5_5000	5000	+
chr2	238619299	238819927	chr2_238284038_238484666_200629_2.5_-15.2_4987	4987	+
chr4	170541803	170754192	chr4_170778378_170990767_212390_2.3_70.8_4987	4987	+
chr5	61602277	61847275	chr5_61638034_61883032_244999_2_-29.8_4987	4987	+
chr11	95982599	96125534	chr11_95622247_95765182_142936_3.5_64.9_4983	4983	+
chr12	29493138	29659660	chr12_29384405_29550927_166523_3_-37.9_4980	4980	+
chr1	33122966	33358720	chr1_32895553_33131307_235755_2.1_-36.3_4976	4976	+
chr7	77174670	77359521	chr7_77012606_77197457_184852_2.7_-60.4_4974	4974	+
chr1	226098493	226505859	chr1_224165116_224572482_407367_1.2_-56.1_4973	4973	+
chr6	148774284	148939683	chr6_148815977_148981376_165400_3_90.2_4971	4971	+
chr9	86190384	86364997	chr9_85380204_85554817_174614_2.8_82.5_4968	4968	+
chr3	193296876	193500375	chr3_194779570_194983069_203500_2.4_79.6_4962	4962	+
chr1	94560036	94768223	chr1_94332624_94540811_208188_2.4_70.6_4951	4951	+
chrX	133511496	133785357	chrX_133339162_133613023_273862_1.8_-51.8_4951	4951	+
chr4	186066821	186283303	chr4_186303815_186520297_216483_2.3_-24.4_4950	4950	+
chr8	95531214	95904234	chr8_95600390_95973410_373021_1.3_-94.5_4946	4946	+
chr14	66028063	66480443	chr14_65097816_65550196_452381_1.1_-42.9_4945	4945	+
chr19	8386374	8553968	chr19_8292374_8459968_167595_2.9_48.6_4940	4940	+
chr20	34537240	34775816	chr20_34000654_34239230_238577_2.1_-59.6_4937	4937	+
chr3	121227171	121567211	chr3_122709861_123049901_340041_1.5_-85.3_4937	4937	+
chr4	15494143	15770102	chr4_15103241_15379200_275960_1.8_-18.3_4933	4933	+
chr5	178349614	178691537	chr5_178282220_178624143_341924_1.4_-69.5_4933	4933	+
chr1	25553837	25727038	chr1_25426424_25599625_173202_2.8_-3.6_4931	4931	+
chr8	54684513	55060380	chr8_54847066_55222933_375868_1.3_-59.9_4926	4926	+
chr9	15361417	15588638	chr9_15351417_15578638_227222_2.2_79.2_4903	4903	+
chr2	62934016	63282866	chr2_62787520_63136370_348851_1.4_-9.1_4897	4897	+
chr6	7881729	8097751	chr6_7826728_8042750_216023_2.3_-50.4_4892	4892	+
chr5	33441125	33612807	chr5_33476882_33648564_171683_2.8_84.6_4891	4891	+
chr6	108192206	108365873	chr6_108298899_108472566_173668_2.8_50.7_4886	4886	+
chr6	34544105	34741485	chr6_34652083_34849463_197381_2.5_-4.9_4882	4882	+
chr21	46189594	46369605	chr21_45014022_45194033_180012_2.7_45.2_4881	4881	+
chr4	9981220	10240244	chr4_9590318_9849342_259025_1.9_-30.2_4868	4868	+
chrX	48682507	49035982	chrX_48567451_48922926_355476_1.4_-64.4_4859	4859	+
chr12	31901037	32260409	chr12_31792304_32151676_359373_1.4_24.7_4857	4857	+
chr7	4905042	5263351	chr7_4871568_5229877_358310_1.4_-90.2_4855	4855	+
chr2	174725756	174989024	chr2_174434002_174697270_263269_1.8_8.5_4853	4853	+
chr10	3818956	3827435	chr10_3808956_3817435_8480_57.2_99.4_4851	4851	+
chr4	2437587	2661875	chr4_2407385_2631673_224289_2.2_-50.3_4850	4850	+
chr17	80800206	81054647	chr17_78393495_78648068_254574_1.9_-60.1_4849	4849	+
chr1	204244274	204605274	chr1_202510897_202871897_361001_1.3_-78.9_4847	4847	+
chr5	1603853	1845156	chr5_1656853_1898156_241304_2_-76_4844	4844	+
chr11	76061903	76261890	chr11_75739551_75939538_199988_2.4_74.1_4843	4843	+
chr16	57173961	57509211	chr16_55731462_56066712_335251_1.4_-13.1_4840	4840	+
chr12	91497364	91576698	chr12_90021495_90100829_79335_6.1_76.9_4834	4834	+
chr16	50069238	50265364	chr16_48626739_48822865_196127_2.5_4.1_4832	4832	+
chr8	67874322	68211682	chr8_68036876_68374236_337361_1.4_-71.2_4830	4830	+
chr19	1299861	1567389	chr19_1250861_1518389_267529_1.8_-72.4_4819	4819	+
chr10	918990	1175619	chr10_908990_1165619_256630_1.9_-3.9_4816	4816	+
chr4	37806964	38134950	chr4_37483359_37811345_327987_1.5_26.3_4814	4814	+
chr12	14576753	14655411	chr12_14468020_14546678_78659_6.1_79.3_4803	4803	+
chr6	76312028	76551119	chr6_76368748_76607839_239092_2_-76.2_4799	4799	+
chr2	120974396	121187857	chr2_120690866_120904327_213462_2.2_41_4794	4794	+
chr12	131274612	131362194	chr12_129840565_129928147_87583_5.5_78.2_4780	4780	+
chr4	78740284	79205824	chr4_78959308_79424848_465541_1_-44.6_4778	4778	+
chrX	110861094	111003311	chrX_110747750_110889967_142218_3.4_66.4_4776	4776	+
chr8	74128300	74236955	chr8_74290854_74399509_108656_4.4_82.9_4772	4772	+
chr19	9406378	9939343	chr19_9267378_9800343_532966_0.9_-47.4_4770	4770	+
chr12	8866384	9181573	chr12_8757651_9072840_315190_1.5_-46.7_4766	4766	+
chr13	37419771	37679112	chr13_36317771_36577112_259342_1.8_78_4765	4765	+
chr8	144511896	144735579	chr8_144583039_144806722_223684_2.1_-51.5_4765	4765	+
chr19	48197488	48434255	chr19_52889300_53126067_236768_2_-95.1_4763	4763	+
chrX	69506386	69665954	chrX_69423111_69582679_159569_3_51.7_4759	4759	+
chr11	77327352	77633556	chr11_77005000_77311204_306205_1.6_12.6_4752	4752	+
chr1	67411823	67469553	chr1_67184411_67242141_57731_8.2_93_4750	4750	+
chr13	52540873	52719095	chr13_51438874_51617096_178223_2.7_81.9_4749	4749	+
chr4	114669096	114900374	chr4_114888545_115119823_231279_2.1_-38.5_4748	4748	+
chr2	181737474	181928182	chr2_181445719_181636427_190709_2.5_71.1_4747	4747	+
chr1	161088964	161440384	chr1_159355588_159707008_351421_1.3_-50.1_4730	4730	+
chr12	65088936	65218553	chr12_63375203_63504820_129618_3.6_-83.1_4728	4728	+
chrY	1455285	1671270	chrY_1465285_1681270_215986_2.2_64.7_4722	4722	+
chrX	71264346	71548432	chrX_71181071_71465157_284087_1.7_19.2_4718	4718	+
chr11	59342000	59549232	chr11_59098576_59305808_207233_2.3_-65.8_4715	4715	+
chr3	72926015	73116296	chr3_73008705_73198986_190282_2.5_-64.1_4712	4712	+
chr3	33863333	33910592	chr3_33838337_33885596_47260_10_90.5_4708	4708	+
chr17	79314902	79526045	chr17_76929497_77136489_206993_2.3_-74_4703	4703	+
chr9	138656591	138976222	chr9_137796412_138116043_319632_1.5_-77.4_4703	4703	+
chr7	27689014	27980226	chr7_27655539_27946751_291213_1.6_50.3_4699	4699	+
chr2	224740918	224866644	chr2_224449162_224574888_125727_3.7_71.1_4698	4698	+
chr16	4322220	4741753	chr16_4262221_4681754_419534_1.1_3.3_4695	4695	+
chr18	23596940	23785397	chr18_21850938_22039395_188458_2.5_81.5_4693	4693	+
chr3	40351156	40740774	chr3_40326160_40715778_389619_1.2_-57.6_4689	4689	+
chr10	65187193	65394514	chr10_64857199_65064520_207322_2.3_-26.6_4682	4682	+
chr1	183445463	183604938	chr1_181712086_181871561_159476_2.9_61_4665	4665	+
chr15	71355376	71634084	chr15_69142430_69421138_278709_1.7_44.8_4663	4663	+
chr13	33222892	33351181	chr13_32120892_32249181_128290_3.6_53.8_4662	4662	+
chr22	24915510	25086729	chr22_23245510_23416729_171220_2.7_30.4_4660	4660	+
chr3	107429179	107529752	chr3_108911869_109012442_100574_4.6_76.8_4655	4655	+
chr9	97049212	97260426	chr9_96089033_96300247_211215_2.2_28.7_4654	4654	+
chr3	145736880	145876987	chr3_147219570_147359677_140108_3.3_79.9_4651	4651	+
chr2	38458630	38710120	chr2_38312134_38563624_251491_1.8_20.4_4648	4648	+
chr20	60513048	61022217	chr20_59946443_60455612_509170_0.9_-63.5_4647	4647	+
chr1	94946013	95006780	chr1_94718601_94779368_60768_7.6_88.6_4644	4644	+
chr3	63937988	64178926	chr3_63913028_64153966_240939_1.9_24.2_4642	4642	+
chr12	115108080	115182781	chr12_113592463_113667164_74702_6.2_92.8_4640	4640	+
chr6	26889956	27179715	chr6_26997935_27287694_289760_1.6_-68.6_4638	4638	+
chr1	87170423	87376105	chr1_86943011_87148693_205683_2.3_41.5_4631	4631	+
chr19	11096843	11277067	chr19_10957843_11138067_180225_2.6_-17.6_4627	4627	+
chr2	102759078	102796161	chr2_102125510_102162593_37084_12.5_92.9_4624	4624	+
chr3	30686142	30735557	chr3_30661146_30710561_49416_9.4_95.9_4623	4623	+
chr3	119017592	119354921	chr3_120500282_120837611_337330_1.4_-4.8_4620	4620	+
chr15	65688577	65983069	chr15_63475630_63770123_294494_1.6_-26.9_4611	4611	+
chr15	36905612	37110226	chr15_34692904_34897518_204615_2.3_-5.1_4607	4607	+
chr5	75841120	76031015	chr5_75876876_76066771_189896_2.4_52_4591	4591	+
chr5	126112838	126255668	chr5_126140737_126283567_142831_3.2_73.5_4586	4586	+
chr9	72832118	73028365	chr9_72021938_72218185_196248_2.3_14_4583	4583	+
chr3	127774382	127819580	chr3_129257072_129302270_45199_10.1_87.2_4581	4581	+
chr14	24551285	24845366	chr14_23621125_23915206_294082_1.6_-35.6_4580	4580	+
chr21	40499476	40872349	chr21_39421346_39794219_372874_1.2_-80.7_4578	4578	+
chr22	16123082	16416247	chr22_14503082_14796247_293166_1.6_-71.2_4576	4576	+
chr3	33183802	33621675	chr3_33158806_33596679_437874_1_-90.8_4574	4574	+
chr2	202899499	203130813	chr2_202607744_202839058_231315_2_-85.9_4573	4573	+
chr5	77717548	77940792	chr5_77753304_77976548_223245_2_-23.5_4571	4571	+
chr19	21909473	22156454	chr19_21701313_21948294_246982_1.9_-39.2_4570	4570	+
chr20	42087816	42281973	chr20_41521230_41715387_194158_2.4_-66.5_4568	4568	+
chr5	145493525	145651299	chr5_145473718_145631492_157775_2.9_-75_4566	4566	+
chr12	100968420	101152193	chr12_99492551_99676324_183774_2.5_1.8_4563	4563	+
chr20	5080557	5273626	chr20_5028557_5221626_193070_2.4_66.9_4549	4549	+
chr5	139372654	139637447	chr5_139352838_139617631_264794_1.7_-47.7_4543	4543	+
chr18	8620538	8832768	chr18_8610538_8822768_212231_2.1_40.1_4537	4537	+
chr13	50502057	50747628	chr13_49400058_49645629_245572_1.8_-81_4536	4536	+
chr17	17942868	18321713	chr17_17883593_18262438_378846_1.2_-69.5_4524	4524	+
chr8	134338308	134558235	chr8_134407490_134627417_219928_2.1_14.1_4517	4517	+
chr4	129770106	129796258	chr4_129989556_130015708_26153_17.3_94.9_4515	4515	+
chr4	5642339	5955512	chr4_5693240_6006413_313174_1.4_-0.1_4506	4506	+
chrX	102841452	102974066	chrX_102728108_102860722_132615_3.4_73.2_4490	4490	+
chr14	68082300	68266660	chr14_67152053_67336413_184361_2.4_-68.3_4488	4488	+
chr1	231253448	231717624	chr1_229320071_229784247_464177_1_-46.1_4486	4486	+
chr14	70179605	70352962	chr14_69249358_69422715_173358_2.6_57_4486	4486	+
chr6	73764846	74003017	chr6_73821567_74059738_238172_1.9_-57.6_4484	4484	+
chr1	67743867	67896069	chr1_67516455_67668657_152203_2.9_79.7_4483	4483	+
chr16	31926613	32290031	chr16_31834114_32197532_363419_1.2_3_4483	4483	+
chr4	125587109	125632339	chr4_125806559_125851789_45231_9.9_95_4477	4477	+
chr20	21306837	21503504	chr20_21254837_21451504_196668_2.3_-64.5_4474	4474	+
chr1	23884597	24112930	chr1_23757184_23985517_228334_2_55.7_4472	4472	+
chr3	75263589	75592095	chr3_75346279_75674785_328507_1.4_-23.3_4472	4472	+
chr7	30536479	30821824	chr7_30503004_30788349_285346_1.6_15.3_4471	4471	+
chr15	79528543	79852893	chr15_77315598_77639948_324351_1.4_-34.9_4470	4470	+
chr14	76620850	76801058	chr14_75690603_75870811_180209_2.5_75.3_4462	4462	+
chr6	24571792	24786276	chr6_24679771_24894255_214485_2.1_-1.9_4462	4462	+
chr1	109756517	109953858	chr1_109558040_109755381_197342_2.3_-5.4_4460	4460	+
chr1	150768957	150941610	chr1_149035581_149208234_172654_2.6_9.3_4458	4458	+
chr2	228205009	228421500	chr2_227913253_228129744_216492_2.1_-90.6_4454	4454	+
chr8	74705003	75561859	chr8_74867557_75724414_856858_0.5_-74.2_4449	4449	+
chr6	35836688	36200003	chr6_35944666_36307981_363316_1.2_-75_4442	4442	+
chr20	43954525	44054504	chr20_43387939_43487918_99980_4.4_79.9_4437	4437	+
chr1	101343012	101446656	chr1_101115600_101219244_103645_4.3_63.4_4435	4435	+
chr17	16284302	16520964	chr17_16225027_16461689_236663_1.9_-20.3_4431	4431	+
chr2	66662325	66799669	chr2_66515829_66653173_137345_3.2_79.2_4429	4429	+
chr3	69025709	69155241	chr3_69108399_69237931_129533_3.4_85.4_4429	4429	+
chr15	78030590	78290546	chr15_75817645_76077601_259957_1.7_9.1_4414	4414	+
chr11	57067209	57173847	chr11_56823785_56930423_106639_4.1_54.9_4412	4412	+
chr6	132101887	132271695	chr6_132143580_132313388_169809_2.6_18.6_4411	4411	+
chr8	9473695	9638731	chr8_9511105_9676141_165037_2.7_-26.1_4388	4388	+
chr12	12264012	12402707	chr12_12155279_12293974_138696_3.2_69.7_4387	4387	+
chr20	48561822	48808473	chr20_47995229_48241880_246652_1.8_18.9_4383	4383	+
chr16	15727473	15982624	chr16_15634974_15890125_255152_1.7_-58.3_4368	4368	+
chr5	172652795	172753095	chr5_172585401_172685701_100301_4.3_76.6_4361	4361	+
chr3	41213231	41281574	chr3_41188235_41256578_68344_6.4_93.3_4360	4360	+
chr17	65103410	65373917	chr17_62533872_62804379_270508_1.6_50.6_4353	4353	+
chrX	74803002	74966702	chrX_74719727_74883427_163701_2.7_62_4350	4350	+
chr1	147579392	147710613	chr1_146046016_146177237_131222_3.3_82.6_4344	4344	+
chr19	30412048	30584342	chr19_35103888_35276182_172295_2.5_81.4_4342	4342	+
chr1	87510528	87811229	chr1_87283116_87583817_300702_1.4_-3.5_4341	4341	+
chr17	76044901	76337972	chr17_73556496_73849567_293072_1.5_-19.1_4341	4341	+
chr1	45097452	45309873	chr1_44870039_45082460_212422_2_64.7_4337	4337	+
chr12	117013654	117483575	chr12_115498037_115967958_469922_0.9_44.4_4333	4333	+
chr7	91624894	91758382	chr7_91462830_91596318_133489_3.2_50.3_4332	4332	+
chr3	98451114	98600681	chr3_99933804_100083371_149568_2.9_80.1_4331	4331	+
chr12	48284454	48563423	chr12_46570721_46849690_278970_1.6_7.3_4327	4327	+
chr2	122363282	122533603	chr2_122079752_122250073_170322_2.5_16.1_4322	4322	+
chr7	127556236	127732750	chr7_127343472_127519986_176515_2.4_57.8_4319	4319	+
chr18	52891369	52990247	chr18_51042367_51141245_98879_4.4_87.9_4318	4318	+
chr12	124421156	124499389	chr12_122987109_123065342_78234_5.5_78_4305	4305	+
chr9	114981145	115234196	chr9_114020966_114274017_253052_1.7_-8.2_4296	4296	+
chr9	133815041	134074050	chr9_132804862_133063871_259010_1.7_-85.8_4291	4291	+
chr2	176789800	176936779	chr2_176498046_176645025_146980_2.9_49.2_4289	4289	+
chr8	130949770	131181306	chr8_131018952_131250488_231537_1.9_2.4_4285	4285	+
chr6	112366027	112683373	chr6_112472720_112790066_317347_1.3_55.9_4280	4280	+
chr9	124990211	125157626	chr9_124030032_124197447_167416_2.6_-28.6_4279	4279	+
chr22	29999965	30218537	chr22_28329965_28548537_218573_2_64.8_4276	4276	+
chr10	5346435	5500433	chr10_5336435_5490433_153999_2.8_90_4272	4272	+
chr1	28115946	28233826	chr1_27988533_28106413_117881_3.6_62.9_4271	4271	+
chr10	44099821	44285915	chr10_43419827_43605921_186095_2.3_-55_4271	4271	+
chr9	132382521	132590625	chr9_131422342_131630446_208105_2.1_-18.9_4269	4269	+
chr8	77616963	77896131	chr8_77779518_78058686_279169_1.5_50_4267	4267	+
chr16	19514202	19659269	chr16_19421703_19566770_145068_2.9_79.7_4265	4265	+
chr5	43125184	43352969	chr5_43160941_43388726_227786_1.9_30.7_4263	4263	+
chr2	17864812	18034586	chr2_17728293_17898067_169775_2.5_43.9_4262	4262	+
chr12	68050773	68059399	chr12_66337040_66345666_8627_49.3_99.2_4252	4252	+
chr3	9738955	10034645	chr3_9713955_10009645_295691_1.4_-51.7_4249	4249	+
chr1	9599371	9931425	chr1_9521958_9854012_332055_1.3_-16.8_4245	4245	+
chr22	24567616	24811647	chr22_22897616_23141647_244032_1.7_-13.5_4245	4245	+
chr17	2057120	2322488	chr17_2003870_2269238_265369_1.6_37.4_4244	4244	+
chrX	48336290	48634823	chrX_48221234_48519767_298534_1.4_-47.3_4242	4242	+
chr2	179260428	179369230	chr2_178968674_179077476_108803_3.9_73.7_4236	4236	+
chr1	236966765	237167658	chr1_235033388_235234281_200894_2.1_-48.2_4233	4233	+
chr9	2015329	2193513	chr9_2005329_2183513_178185_2.4_2.4_4233	4233	+
chr1	76208367	76259343	chr1_75980955_76031931_50977_8.3_84.9_4224	4224	+
chr14	93117943	93447627	chr14_92187696_92517380_329685_1.3_-66_4210	4210	+
chr4	107239425	108125781	chr4_107458874_108345230_886357_0.5_13.4_4210	4210	+
chr2	225630194	225761111	chr2_225338438_225469355_130918_3.2_71.6_4207	4207	+
chr14	103929978	104038151	chr14_102999731_103107904_108174_3.9_26.4_4198	4198	+
chr13	107039146	107220156	chr13_105837147_106018157_181011_2.3_5.2_4193	4193	+
chr3	159484323	159614983	chr3_160967017_161097677_130661_3.2_74.4_4192	4192	+
chr5	41853434	41921447	chr5_41889191_41957204_68014_6.1_75_4181	4181	+
chr1	229433163	229773254	chr1_227499786_227839877_340092_1.2_-43.8_4180	4180	+
chr7	2274303	2559590	chr7_2240829_2526116_285288_1.5_48.9_4177	4177	+
chr1	23543844	23671355	chr1_23416431_23543942_127512_3.3_69.8_4174	4174	+
chr7	2657001	2834817	chr7_2623527_2801343_177817_2.3_41.4_4171	4171	+
chr1	31762034	32098867	chr1_31534621_31871454_336834_1.2_-78.5_4170	4170	+
chr12	19427364	19662176	chr12_19318631_19553443_234813_1.8_40.3_4168	4168	+
chr5	136311106	136428466	chr5_136339005_136456365_117361_3.5_-15.1_4166	4166	+
chr2	15537499	15771112	chr2_15454950_15688563_233614_1.8_21.9_4162	4162	+
chr1	186641235	186648309	chr1_184907858_184914932_7075_58.8_99.2_4158	4158	+
chr8	109241287	110656918	chr8_109310463_110726094_1415632_0.3_-99.9_4156	4156	+
chr7	97822037	98108085	chr7_97659973_97946021_286049_1.5_-17.8_4150	4150	+
chr17	43138626	43228464	chr17_40494152_40584247_90096_4.6_79.4_4146	4146	+
chr9	123521806	123631373	chr9_122561627_122671194_109568_3.8_84.1_4144	4144	+
chr17	71063836	71307494	chr17_68575431_68819089_243659_1.7_23.6_4140	4140	+
chr19	42191159	42497652	chr19_46882999_47189492_306494_1.4_23.7_4140	4140	+
chr19	48830670	49173433	chr19_53522482_53865245_342764_1.2_-27.3_4139	4139	+
chr14	45542479	45759615	chr14_44612229_44829365_217137_1.9_27.3_4137	4137	+
chr8	41787534	41909433	chr8_41906691_42028590_121900_3.4_58.2_4135	4135	+
chr13	27607850	27830818	chr13_26505850_26728818_222969_1.9_39.3_4134	4134	+
chr1	41249289	41608778	chr1_41021876_41381365_359490_1.1_-87.6_4128	4128	+
chr11	1619071	1956320	chr11_1575647_1912896_337250_1.2_-54.8_4128	4128	+
chr1	100459029	100858880	chr1_100231617_100631468_399852_1_-55.1_4127	4127	+
chr7	151818908	152140226	chr7_151449841_151771159_321319_1.3_19.3_4119	4119	+
chr10	97759748	97949968	chr10_97749738_97939958_190221_2.2_36.7_4117	4117	+
chr15	45181231	45508471	chr15_42968523_43295763_327241_1.3_29.4_4117	4117	+
chr2	233546396	233792870	chr2_233254640_233501114_246475_1.7_-26.6_4110	4110	+
chr2	175093969	175427037	chr2_174802215_175135283_333069_1.2_-23.8_4100	4100	+
chr3	149075164	149260399	chr3_150557854_150743089_185236_2.2_42.7_4100	4100	+
chr6	66011368	66016309	chr6_66068089_66073030_4942_83_99.7_4100	4100	+
chr6	90382257	90680157	chr6_90438978_90736878_297901_1.4_-71.1_4095	4095	+
chrX	67819918	68006216	chrX_67736643_67922941_186299_2.2_15.3_4081	4081	+
chr1	182304991	182361333	chr1_180571614_180627956_56343_7.2_97_4073	4073	+
chr9	74204438	74365313	chr9_73394258_73555133_160876_2.5_78.2_4071	4071	+
chr17	66508571	66614158	chr17_64020166_64125753_105588_3.9_85.4_4069	4069	+
chr20	3208795	3528131	chr20_3156795_3476131_319337_1.3_-89.6_4068	4068	+
chr3	179399550	179551616	chr3_180882244_181034310_152067_2.7_-28.1_4068	4068	+
chr6	53099801	53219820	chr6_53207760_53327779_120020_3.4_69.9_4066	4066	+
chr9	135137545	135370747	chr9_134127366_134360568_233203_1.7_1_4065	4065	+
chr5	75337698	75577039	chr5_75373454_75612795_239342_1.7_-14.4_4062	4062	+
chr6	111620963	111912890	chr6_111727656_112019583_291928_1.4_-0.9_4059	4059	+
chr4	3914189	4237820	chr4_3965109_4288721_323613_1.3_-50_4056	4056	+
chr10	54074037	54149213	chr10_53744043_53819219_75177_5.4_95.2_4054	4054	+
chr20	61428441	61593835	chr20_60898886_61064280_165395_2.5_54.3_4053	4053	+
chr5	78668000	78982066	chr5_78703756_79017822_314067_1.3_-33.4_4047	4047	+
chr1	204864289	205113643	chr1_203130912_203380266_249355_1.6_-3.2_4046	4046	+
chr1	37967348	38274923	chr1_37739935_38047510_307576_1.3_-14.5_4044	4044	+
chr22	42397234	42608966	chr22_40727180_40938910_211731_1.9_-41.7_4042	4042	+
chr7	114595266	114658789	chr7_114382502_114446025_63524_6.4_88.7_4039	4039	+
chr4	3174625	3375551	chr4_3144423_3345349_200927_2_-52_4038	4038	+
chr9	111631115	111782553	chr9_110670936_110822374_151439_2.7_74.6_4031	4031	+
chr18	18530167	18699714	chr18_16784165_16953712_169548_2.4_90_4030	4030	+
chr19	18496841	18870995	chr19_18357841_18731995_374155_1.1_-84.3_4026	4026	+
chrX	80184925	80332556	chrX_80071581_80219212_147632_2.7_79.1_4022	4022	+
chr4	153603617	153934580	chr4_153823067_154154030_330964_1.2_-21.7_4021	4021	+
chr4	25256676	25415400	chr4_24865774_25024498_158725_2.5_70.4_4020	4020	+
chr10	21905952	22031996	chr10_21945958_22072002_126045_3.2_44.9_4017	4017	+
chr18	21042811	21290264	chr18_19296809_19544262_247454_1.6_59.7_4015	4015	+
chr10	22452926	22898794	chr10_22492932_22938800_445869_0.9_53.5_4013	4013	+
chr11	123301014	123525604	chr11_122806224_123030814_224591_1.8_63.3_4011	4011	+
chr2	75719815	75897424	chr2_75573323_75750932_177610_2.3_56_4004	4004	+
chrX	117752485	117927889	chrX_117636513_117811917_175405_2.3_-42.9_4000	4000	+
chr13	33678200	34411010	chr13_32576200_33309010_732811_0.5_-52.5_3995	3995	+
chr13	100037727	100215580	chr13_98835728_99013581_177854_2.2_14.1_3995	3995	+
chr22	40502362	40817104	chr22_38832308_39147050_314743_1.3_-17.8_3994	3994	+
chr1	230973026	231159310	chr1_229039649_229225933_186285_2.1_-10.3_3993	3993	+
chr9	34087954	34320049	chr9_34077954_34310049_232096_1.7_-56.4_3990	3990	+
chrX	21896525	22012716	chrX_21806446_21922637_116192_3.4_67.1_3989	3989	+
chr3	12613547	12877801	chr3_12588547_12852801_264255_1.5_-97_3984	3984	+
chr7	1682489	2105185	chr7_1649015_2071711_422697_0.9_-80.3_3979	3979	+
chr8	105501577	105521418	chr8_105570753_105590594_19842_20_97.8_3977	3977	+
chr5	72638990	72875879	chr5_72674746_72911635_236890_1.7_25.9_3977	3977	+
chr18	642708	832506	chr18_632708_822506_189799_2.1_56.6_3973	3973	+
chr18	32706876	32917586	chr18_30960874_31171584_210711_1.9_-76.1_3972	3972	+
chr17	47394914	47677304	chr17_44749913_45032303_282391_1.4_-32.9_3964	3964	+
chr16	11023199	11511922	chr16_10930700_11419423_488724_0.8_-74.9_3961	3961	+
chr16	68155827	68334809	chr16_66713328_66892310_178983_2.2_49.2_3959	3959	+
chr19	10106993	10428093	chr19_9967993_10289093_321101_1.2_-41.7_3957	3957	+
chr16	66643726	66920513	chr16_65201227_65478014_276788_1.4_-70.3_3955	3955	+
chr12	77054150	77440027	chr12_75578281_75964158_385878_1_-57.1_3951	3951	+
chr2	169493198	169728184	chr2_169201444_169436430_234987_1.7_75_3948	3948	+
chr22	32111351	32435930	chr22_30441351_30765930_324580_1.2_-66.2_3945	3945	+
chr10	124172396	124274446	chr10_124162386_124264436_102051_3.9_78.6_3935	3935	+
chr12	16507045	16555356	chr12_16398312_16446623_48312_8.1_92.2_3935	3935	+
chr7	151045973	151201273	chr7_150676906_150832206_155301_2.5_30.9_3934	3934	+
chr2	38971477	39234340	chr2_38824981_39087844_262864_1.5_-91.6_3932	3932	+
chr10	72531597	72640228	chr10_72201603_72310234_108632_3.6_87.1_3928	3928	+
chr19	55790938	56126628	chr19_60482750_60818440_335691_1.2_-55_3926	3926	+
chr2	202243816	202344953	chr2_201952061_202053198_101138_3.9_84.2_3919	3919	+
chr2	157352490	157472543	chr2_157060736_157180789_120054_3.3_93.2_3916	3916	+
chr1	167734760	167903963	chr1_166001384_166170587_169204_2.3_-47.2_3913	3913	+
chr1	241794387	242052986	chr1_239861010_240119609_258600_1.5_8.3_3913	3913	+
chr22	18075120	18576592	chr22_16455120_16956592_501473_0.8_11.8_3911	3911	+
chr5	56407256	56559330	chr5_56443013_56595087_152075_2.6_81.3_3909	3909	+
chr2	91815607	92047807	chr2_91179334_91411534_232201_1.7_-75.3_3904	3904	+
chr3	47058224	47304977	chr3_47033228_47279981_246754_1.6_47.7_3896	3896	+
chr1	245318278	245642296	chr1_243384901_243708919_324019_1.2_-21.9_3888	3888	+
chr2	206921261	207121884	chr2_206629506_206830129_200624_1.9_50.4_3883	3883	+
chr6	142383780	142766803	chr6_142425473_142808496_383024_1_25.5_3880	3880	+
chr9	80793993	81017673	chr9_79983813_80207493_223681_1.7_4.2_3872	3872	+
chr11	8704610	8941169	chr11_8661186_8897745_236560_1.6_-46.9_3862	3862	+
chr14	89038373	89079357	chr14_88108126_88149110_40985_9.4_85.9_3861	3861	+
chr12	30769019	31006607	chr12_30660286_30897874_237589_1.6_-88.9_3860	3860	+
chr7	120739917	121039035	chr7_120527153_120826271_299119_1.3_-66.4_3859	3859	+
chr20	1829346	1920554	chr20_1777346_1868554_91209_4.2_85.1_3850	3850	+
chr9	116020962	116170934	chr9_115060783_115210755_149973_2.6_78.2_3847	3847	+
chr3	62109442	62281685	chr3_62084482_62256725_172244_2.2_40.8_3846	3846	+
chr14	75549591	75643427	chr14_74619344_74713180_93837_4.1_42.2_3845	3845	+
chr9	79013666	79209854	chr9_78203486_78399674_196189_2_62.3_3844	3844	+
chr5	67455018	67597166	chr5_67490774_67632922_142149_2.7_86.7_3843	3843	+
chr9	6416931	6669652	chr9_6406931_6659652_252722_1.5_-28.8_3843	3843	+
chr9	139253190	139476152	chr9_138373011_138595973_222963_1.7_43.1_3833	3833	+
chr16	76612	402701	chr16_16612_342702_326091_1.2_-93.9_3831	3831	+
chrX	54470538	54589643	chrX_54487263_54606368_119106_3.2_76_3828	3828	+
chr1	14026760	14114235	chr1_13899347_13986822_87476_4.4_97.4_3820	3820	+
chr4	10413050	11430723	chr4_10022148_11039821_1017674_0.4_-72.7_3818	3818	+
chr21	44971141	45194290	chr21_43795569_44018718_223150_1.7_-73.9_3810	3810	+
chr10	129030379	129329251	chr10_128920369_129219241_298873_1.3_11.6_3808	3808	+
chr7	17349486	17384229	chr7_17316011_17350754_34744_10.9_97.5_3804	3804	+
chr9	98734452	99150216	chr9_97774273_98190037_415765_0.9_-91.6_3802	3802	+
chr2	112636291	112875451	chr2_112352762_112591922_239161_1.6_-75.6_3802	3802	+
chr9	32333474	32544183	chr9_32323474_32534183_210710_1.8_63.9_3801	3801	+
chr4	15004605	15172607	chr4_14613703_14781705_168003_2.3_68.5_3795	3795	+
chr8	133787296	133860113	chr8_133856478_133929295_72818_5.2_82.9_3791	3791	+
chr15	25154013	25331727	chr15_22705106_22882820_177715_2.1_76.2_3790	3790	+
chr5	74646827	74892920	chr5_74682583_74928676_246094_1.5_61_3790	3790	+
chr7	104308146	104486154	chr7_104095382_104273390_178009_2.1_19.3_3789	3789	+
chr18	11623202	12028986	chr18_11613202_12018986_405785_0.9_-71.4_3787	3787	+
chr15	83658558	83808142	chr15_81449562_81599146_149585_2.5_63.5_3787	3787	+
chrX	92383572	92543730	chrX_92270228_92430386_160159_2.4_91.1_3773	3773	+
chr9	99672106	100566179	chr9_98711927_99606000_894074_0.4_-88.6_3771	3771	+
chr1	110820438	110944189	chr1_110621961_110745712_123752_3_55.6_3770	3770	+
chr13	20567123	20753342	chr13_19465123_19651342_186220_2_59_3770	3770	+
chr3	99417949	99664520	chr3_100900639_101147210_246572_1.5_70.1_3759	3759	+
chr1	230218599	230417729	chr1_228285222_228484352_199131_1.9_-19.7_3756	3756	+
chr19	40696774	40947518	chr19_45388614_45639358_250745_1.5_46.7_3755	3755	+
chr19	54271314	54467600	chr19_58963126_59159412_196287_1.9_-12.5_3754	3754	+
chr12	52082766	52204857	chr12_50369033_50491124_122092_3.1_67.2_3749	3749	+
chr2	44428183	44626804	chr2_44281687_44480308_198622_1.9_41_3745	3745	+
chr15	56034907	56285671	chr15_53822199_54072963_250765_1.5_30.5_3744	3744	+
chr7	105675838	105954714	chr7_105463074_105741950_278877_1.3_49.6_3734	3734	+
chr15	66063777	66181719	chr15_63850831_63968773_117943_3.2_37.4_3733	3733	+
chr7	26961680	27237977	chr7_26928205_27204502_276298_1.3_12.5_3730	3730	+
chr5	25909332	25913123	chr5_25945089_25948880_3792_98.2_100_3725	3725	+
chr8	97243144	97506299	chr8_97312320_97575475_263156_1.4_25.4_3725	3725	+
chr1	180849233	181181590	chr1_179115856_179448213_332358_1.1_-46.2_3720	3720	+
chr19	56179930	56363073	chr19_60871742_61054885_183144_2_-26.9_3720	3720	+
chr2	58275871	58688997	chr2_58129375_58542501_413127_0.9_38.8_3719	3719	+
chr6	170013595	170212211	chr6_169755520_169954136_198617_1.9_66.8_3714	3714	+
chr14	86049524	86093987	chr14_85119277_85163740_44464_8.4_99.1_3713	3713	+
chr12	121678075	121868238	chr12_120162458_120352621_190164_1.9_-35.9_3702	3702	+
chr21	46755245	46996319	chr21_45579673_45820747_241075_1.5_65.6_3697	3697	+
chr12	72893302	73059306	chr12_71179569_71345573_166005_2.2_43_3695	3695	+
chr15	85164547	85483604	chr15_82965551_83284608_319058_1.2_-61.5_3683	3683	+
chr3	140583305	140698299	chr3_142065995_142180989_114995_3.2_75.7_3680	3680	+
chr6	129371021	129634261	chr6_129412714_129675954_263241_1.4_-16.1_3676	3676	+
chrX	129450556	129759600	chrX_129278237_129587281_309045_1.2_-60.1_3672	3672	+
chr11	44129173	44330854	chr11_44085749_44287430_201682_1.8_52.8_3669	3669	+
chr7	63726614	63930436	chr7_63364049_63567871_203823_1.8_-69.1_3665	3665	+
chr4	56724400	56898327	chr4_56419157_56593084_173928_2.1_71.2_3663	3663	+
chr6	122734601	122779918	chr6_122776300_122821617_45318_8.1_95.8_3663	3663	+
chr18	46858161	47027345	chr18_45112159_45281343_169185_2.2_53.2_3662	3662	+
chr6	82880428	83076796	chr6_82937147_83133515_196369_1.9_54.3_3659	3659	+
chr20	46180102	46414107	chr20_45613509_45847514_234006_1.6_64.3_3658	3658	+
chr7	129317930	129566885	chr7_129105166_129354121_248956_1.5_-29.6_3655	3655	+
chrX	149282518	149639730	chrX_149033176_149390388_357213_1_-79.6_3655	3655	+
chr8	12282841	12522836	chr8_12327212_12567207_239996_1.5_59.3_3654	3654	+
chr21	45402115	45565453	chr21_44226543_44389881_163339_2.2_43.7_3643	3643	+
chr4	164853836	165229748	chr4_165073286_165449198_375913_1_55.3_3640	3640	+
chr7	132719243	133041393	chr7_132369783_132691933_322151_1.1_-73.5_3639	3639	+
chr8	100014334	100396639	chr8_100083510_100465815_382306_1_-94.7_3639	3639	+
chr15	72063328	72260540	chr15_69850382_70047594_197213_1.8_-62.8_3638	3638	+
chr11	88026794	88142506	chr11_87666442_87782154_115713_3.1_94.7_3638	3638	+
chr18	66341066	66370915	chr18_64492046_64521895_29850_12.2_96.4_3633	3633	+
chr1	43161723	43395461	chr1_42934310_43168048_233739_1.6_38.5_3630	3630	+
chr15	100136615	100346954	chr15_97954138_98164477_210340_1.7_75.6_3630	3630	+
chr12	109886630	109974194	chr12_108371013_108458577_87565_4.1_73_3625	3625	+
chr2	161128864	161282388	chr2_160837110_160990634_153525_2.4_80.4_3623	3623	+
chr2	153504269	153616689	chr2_153212515_153324935_112421_3.2_85.2_3621	3621	+
chr7	93514597	93623681	chr7_93352533_93461617_109085_3.3_83.9_3620	3620	+
chr2	223773431	223809121	chr2_223481675_223517365_35691_10.1_93.2_3617	3617	+
chr1	243612108	243716303	chr1_241678731_241782926_104196_3.5_50.5_3616	3616	+
chr7	43580865	43807148	chr7_43547390_43773673_226284_1.6_-27.5_3614	3614	+
chr10	24872859	24910164	chr10_24912865_24950170_37306_9.7_94.8_3614	3614	+
chr13	73282734	73496626	chr13_72180735_72394627_213893_1.7_41.3_3599	3599	+
chr1	104112096	104292951	chr1_103913619_104094474_180856_2_53.9_3595	3595	+
chr16	48292469	48612131	chr16_46849970_47169632_319663_1.1_-80.9_3593	3593	+
chr2	40339704	40566310	chr2_40193208_40419814_226607_1.6_-75.2_3586	3586	+
chr4	100802309	100912641	chr4_101021332_101131664_110333_3.2_76.1_3580	3580	+
chr4	74608472	74805360	chr4_74827336_75024224_196889_1.8_77_3578	3578	+
chr5	82272101	82353044	chr5_82307857_82388800_80944_4.4_90.9_3572	3572	+
chr6	139456823	139695794	chr6_139498516_139737487_238972_1.5_-21.6_3572	3572	+
chr8	19171400	19351986	chr8_19215680_19396266_180587_2_40.5_3572	3572	+
chr1	163043198	163325534	chr1_161309822_161592158_282337_1.3_16.7_3570	3570	+
chr13	31710795	31729847	chr13_30608795_30627847_19053_18.7_95.2_3568	3568	+
chr3	141583533	141763066	chr3_143066223_143245756_179534_2_53.5_3568	3568	+
chr13	60217976	60616521	chr13_59115977_59514522_398546_0.9_32.2_3564	3564	+
chr7	106271170	106300227	chr7_106058406_106087463_29058_12.3_94.2_3563	3563	+
chr3	45714129	45786824	chr3_45689133_45761828_72696_4.9_74.4_3561	3561	+
chr17	34883425	35079066	chr17_31957538_32153179_195642_1.8_78.3_3552	3552	+
chr1	6531650	6968074	chr1_6454237_6890661_436425_0.8_-53.5_3551	3551	+
chr2	170470978	170668461	chr2_170179224_170376707_197484_1.8_-17.7_3550	3550	+
chr11	8009959	8126623	chr11_7966535_8083199_116665_3_74.4_3549	3549	+
chr15	45754107	45981401	chr15_43541399_43768693_227295_1.6_10.5_3541	3541	+
chr8	132966053	133024878	chr8_133035235_133094060_58826_6_97_3540	3540	+
chr7	42834552	43083994	chr7_42801077_43050519_249443_1.4_61.4_3533	3533	+
chr9	103035159	103352671	chr9_102074980_102392492_317513_1.1_25.7_3526	3526	+
chr8	11113931	11320332	chr8_11151341_11357742_206402_1.7_28.5_3523	3523	+
chr8	71485799	71565335	chr8_71648353_71727889_79537_4.4_90.6_3512	3512	+
chr8	122624802	122653318	chr8_122693983_122722499_28517_12.3_90.3_3509	3509	+
chr20	4610076	4711863	chr20_4558076_4659863_101788_3.4_54_3508	3508	+
chr12	27001198	27293159	chr12_26892465_27184426_291962_1.2_50.3_3504	3504	+
chr19	35646469	35875229	chr19_40338309_40567069_228761_1.5_6.2_3504	3504	+
chr8	82433763	82721643	chr8_82596318_82884198_287881_1.2_52.2_3502	3502	+
chr2	118476403	118741201	chr2_118192873_118457671_264799_1.3_41.1_3497	3497	+
chr6	169481490	169637425	chr6_169223415_169379350_155936_2.2_66.3_3491	3491	+
chr9	88461095	88745745	chr9_87650915_87935565_284651_1.2_-51.9_3489	3489	+
chrX	155119027	155255345	chrX_154772221_154908539_136319_2.6_37.1_3487	3487	+
chr9	113635509	113799901	chr9_112675330_112839722_164393_2.1_52.9_3486	3486	+
chr8	144077298	144295335	chr8_144148673_144366710_218038_1.6_-51.5_3485	3485	+
chr15	25582547	25617019	chr15_23133640_23168112_34473_10.1_92.2_3481	3481	+
chr9	140438856	140737193	chr9_139558677_139857014_298338_1.2_-37.2_3481	3481	+
chr10	118927920	119134085	chr10_118917910_119124075_206166_1.7_35.8_3480	3480	+
chr14	95478510	95767421	chr14_94548263_94837174_288912_1.2_-7_3479	3479	+
chr13	24695137	24905879	chr13_23593137_23803879_210743_1.6_-16.8_3474	3474	+
chr8	124117521	124449669	chr8_124186702_124518850_332149_1_-3.6_3473	3473	+
chr19	19576068	19766175	chr19_19437068_19627175_190108_1.8_-12_3465	3465	+
chr22	19956274	20172109	chr22_18336274_18552109_215836_1.6_66.1_3462	3462	+
chr14	96553253	96731115	chr14_95623006_95800868_177863_1.9_-35_3457	3457	+
chr9	97769568	97886195	chr9_96809389_96926016_116628_3_74.8_3453	3453	+
chr19	36037391	36399299	chr19_40729231_41091139_361909_1_-73.2_3452	3452	+
chr15	79052220	79190049	chr15_76839275_76977104_137830_2.5_61.3_3446	3446	+
chr4	38690519	38827693	chr4_38366914_38504088_137175_2.5_24_3437	3437	+
chr9	74969366	75086063	chr9_74159186_74275883_116698_2.9_81.8_3433	3433	+
chr1	227123621	227335276	chr1_225190244_225401899_211656_1.6_50.5_3432	3432	+
chr6	10575000	10787570	chr6_10682986_10895556_212571_1.6_55.8_3431	3431	+
chr15	99797737	99825915	chr15_97615260_97643438_28179_12.2_94.3_3425	3425	+
chr19	15224582	15450003	chr19_15085582_15311003_225422_1.5_49.8_3421	3421	+
chr7	127197793	127395291	chr7_126985029_127182527_197499_1.7_57.3_3417	3417	+
chr3	25650665	25796813	chr3_25625669_25771817_146149_2.3_38.2_3416	3416	+
chr11	32112614	32127219	chr11_32069190_32083795_14606_23.4_98.3_3415	3415	+
chr2	231947510	232121147	chr2_231655754_231829391_173638_2_-95.7_3414	3414	+
chr9	659871	805261	chr9_649871_795261_145391_2.3_80.9_3413	3413	+
chr18	51681228	51933448	chr18_49935226_50187446_252221_1.4_86.3_3411	3411	+
chr9	91926067	92087475	chr9_91115887_91277295_161409_2.1_71.6_3409	3409	+
chr1	92495362	92695079	chr1_92267950_92467667_199718_1.7_18.2_3407	3407	+
chr1	247274800	247395397	chr1_245341423_245462020_120598_2.8_27.3_3401	3401	+
chr9	37001310	37150647	chr9_36991310_37140647_149338_2.3_74.4_3401	3401	+
chr14	38678533	38682013	chr14_37748284_37751764_3481_97.7_100_3400	3400	+
chr3	194995953	195102831	chr3_196477242_196584120_106879_3.2_71.4_3394	3394	+
chrX	103374972	103438861	chrX_103261628_103325517_63890_5.3_85.3_3393	3393	+
chr12	52467388	52650995	chr12_50753655_50937262_183608_1.8_-16.8_3389	3389	+
chr4	48851827	49169115	chr4_48546584_48863872_317289_1.1_12.4_3387	3387	+
chr11	67815060	68035757	chr11_67571636_67792333_220698_1.5_-89.8_3385	3385	+
chr1	12304286	12414299	chr1_12226873_12336886_110014_3.1_47.9_3379	3379	+
chr2	128006183	128263187	chr2_127722653_127979657_257005_1.3_-42.9_3376	3376	+
chr1	185014475	185272807	chr1_183281098_183539430_258333_1.3_46.6_3375	3375	+
chr18	33606729	33736670	chr18_31860727_31990668_129942_2.6_71.8_3373	3373	+
chr22	30532738	31050559	chr22_28862738_29380559_517822_0.7_-52.6_3372	3372	+
chr21	44158563	44358884	chr21_43031632_43231953_200322_1.7_-17.4_3370	3370	+
chr2	10567356	10689108	chr2_10484807_10606559_121753_2.8_52.9_3365	3365	+
chr11	76731277	77066929	chr11_76408925_76744577_335653_1_40.1_3365	3365	+
chr1	54823152	55352658	chr1_54595740_55125246_529507_0.6_-39.2_3363	3363	+
chr15	59845034	60061386	chr15_57632326_57848678_216353_1.6_44.3_3358	3358	+
chr11	68663869	68883286	chr11_68420445_68639862_219418_1.5_40.4_3357	3357	+
chr1	212209057	212502666	chr1_210275680_210569289_293610_1.1_-11.7_3352	3352	+
chr16	33786668	33966173	chr16_33694169_33873674_179506_1.9_-92_3352	3352	+
chr7	88077743	88269859	chr7_87915679_88107795_192117_1.7_65.9_3344	3344	+
chr5	118309262	118507701	chr5_118337161_118535600_198440_1.7_67.5_3339	3339	+
chr16	85706163	85850001	chr16_84263664_84407502_143839_2.3_-86.7_3336	3336	+
chr1	165551129	165878405	chr1_163817753_164145029_327277_1_-43.2_3328	3328	+
chr12	10578213	10875964	chr12_10469480_10767231_297752_1.1_32.5_3325	3325	+
chr9	100610382	100954930	chr9_99650203_99994751_344549_1_-77.3_3318	3318	+
chr10	97354368	97440399	chr10_97344358_97430389_86032_3.9_77_3316	3316	+
chr2	101874187	101905492	chr2_101240619_101271924_31306_10.6_95.5_3315	3315	+
chr7	138088436	138374168	chr7_137738976_138024708_285733_1.2_63.1_3303	3303	+
chr3	160942633	161147501	chr3_162425327_162630195_204869_1.6_69.7_3302	3302	+
chr16	32662273	32941985	chr16_32569774_32849486_279713_1.2_14_3298	3298	+
chr16	3696100	4056046	chr16_3636101_3996047_359947_0.9_-30.8_3297	3297	+
chr4	101940568	102117306	chr4_102159591_102336329_176739_1.9_-9.8_3297	3297	+
chr6	24976585	25261960	chr6_25084564_25369939_285376_1.2_15.4_3295	3295	+
chr6	83877228	84103272	chr6_83933947_84159991_226045_1.5_58.7_3293	3293	+
chr9	30688903	30832322	chr9_30678903_30822322_143420_2.3_85.5_3293	3293	+
chrX	148561899	148628580	chrX_148369804_148436485_66682_4.9_88.1_3290	3290	+
chr10	122619573	122668299	chr10_122609563_122658289_48727_6.8_91.3_3290	3290	+
chr3	75673875	75829432	chr3_75756565_75912122_155558_2.1_14.5_3289	3289	+
chr4	106405783	106767092	chr4_106625232_106986541_361310_0.9_41.3_3283	3283	+
chr9	72325454	72338554	chr9_71515274_71528374_13101_25.1_98_3283	3283	+
chr2	145145854	145281973	chr2_144862324_144998443_136120_2.4_91.2_3282	3282	+
chr10	17645801	17887657	chr10_17685807_17927663_241857_1.4_63.9_3279	3279	+
chr20	2442272	2641574	chr20_2390272_2589574_199303_1.6_66_3278	3278	+
chr2	134957260	135269736	chr2_134673730_134986206_312477_1_-60.1_3276	3276	+
chr20	52184021	52276875	chr20_51617428_51710282_92855_3.5_65_3274	3274	+
chr1	200375031	200534743	chr1_198641654_198801366_159713_2_-37.4_3271	3271	+
chr9	36589460	36677366	chr9_36579460_36667366_87907_3.7_69.3_3268	3268	+
chr2	44103001	44293330	chr2_43956505_44146834_190330_1.7_55.1_3265	3265	+
chr1	228637026	228823648	chr1_226703649_226890271_186623_1.7_56.7_3263	3263	+
chr8	8751301	8982896	chr8_8788711_9020306_231596_1.4_47.6_3258	3258	+
chr1	166716551	166866550	chr1_164983175_165133174_150000_2.2_76.8_3256	3256	+
chr17	64193889	64527412	chr17_61624351_61957874_333524_1_-56.7_3256	3256	+
chr18	77626313	77935100	chr18_75727301_76036091_308791_1.1_3.9_3254	3254	+
chr20	61809782	61947877	chr20_61280227_61418322_138096_2.4_73.1_3254	3254	+
chr10	13099903	13322862	chr10_13139909_13362868_222960_1.5_-39.5_3245	3245	+
chr22	44352846	44511753	chr22_42684179_42843086_158908_2_45.7_3244	3244	+
chr2	25963842	26046274	chr2_25817346_25899778_82433_3.9_77.4_3242	3242	+
chr5	134549109	134724815	chr5_134577008_134752714_175707_1.8_81.8_3238	3238	+
chr1	121088551	121231839	chr1_120790074_120933362_143289_2.3_91.5_3238	3238	+
chr3	43384801	43760638	chr3_43359805_43735642_375838_0.9_32_3236	3236	+
chr12	20602661	20707193	chr12_20493928_20598460_104533_3.1_89.9_3232	3232	+
chrX	16713508	16888172	chrX_16623429_16798093_174665_1.8_70.8_3228	3228	+
chr16	75587225	75690762	chr16_74144726_74248263_103538_3.1_86.6_3226	3226	+
chr14	99866384	99986958	chr14_98936137_99056711_120575_2.7_70.7_3219	3219	+
chr7	148947437	149171334	chr7_148578370_148802267_223898_1.4_-59.6_3218	3218	+
chr17	21163116	21218240	chr17_21103709_21158833_55125_5.8_62_3216	3216	+
chr11	113582667	113746259	chr11_113087877_113251469_163593_2_84.6_3215	3215	+
chr12	74931784	75034152	chr12_73218051_73320419_102369_3.1_95.2_3212	3212	+
chr2	219432963	219617772	chr2_219141207_219326016_184810_1.7_31.3_3212	3212	+
chr12	125396185	125517608	chr12_123962138_124083561_121424_2.6_37.7_3211	3211	+
chr19	16523684	16757959	chr19_16384684_16618959_234276_1.4_-33.4_3208	3208	+
chr11	71193527	71414117	chr11_70871175_71091765_220591_1.5_-27.4_3207	3207	+
chrX	40374664	40574074	chrX_40259608_40459018_199411_1.6_38_3202	3202	+
chrX	46575633	46771890	chrX_46460577_46656834_196258_1.6_-54_3202	3202	+
chr1	116184532	116400501	chr1_115986055_116202024_215970_1.5_65.6_3201	3201	+
chr1	65298900	65339215	chr1_65071488_65111803_40316_7.9_94.4_3195	3195	+
chr1	158984487	159024783	chr1_157251111_157291407_40297_7.9_88.8_3192	3192	+
chr19	20727381	20879197	chr19_20519221_20671037_151817_2.1_23.5_3184	3184	+
chr20	308614	489372	chr20_256614_437372_180759_1.8_73.1_3184	3184	+
chr3	51423540	51435132	chr3_51398580_51410172_11593_27.5_98.3_3183	3183	+
chr10	120441407	120449118	chr10_120431397_120439108_7712_41.2_98.5_3181	3181	+
chr3	156706241	157044702	chr3_158188935_158527396_338462_0.9_-3.6_3179	3179	+
chr11	32608563	32624042	chr11_32565139_32580618_15480_20.5_96.1_3176	3176	+
chr17	35310161	35620862	chr17_32384274_32694975_310702_1_25.3_3176	3176	+
chr1	28421753	28564594	chr1_28294340_28437181_142842_2.2_46.2_3175	3175	+
chr12	8511802	8799980	chr12_8403069_8691247_288179_1.1_-85.7_3175	3175	+
chrY	10011426	10037968	chrY_10621426_10647968_26543_11.9_98.3_3171	3171	+
chr3	138016391	138124198	chr3_139499081_139606888_107808_2.9_68.1_3169	3169	+
chr6	28121112	28244956	chr6_28229091_28352935_123845_2.6_8_3169	3169	+
chr8	6894902	7277968	chr8_6882312_7265378_383067_0.8_-1.2_3168	3168	+
chr3	186838859	187009518	chr3_188321553_188492212_170660_1.9_76.7_3167	3167	+
chrX	106672411	106959806	chrX_106559067_106846462_287396_1.1_-11.8_3167	3167	+
chr5	93903146	94030778	chr5_93928902_94056534_127633_2.5_67.8_3165	3165	+
chr5	158584535	158712190	chr5_158517113_158644768_127656_2.5_59_3145	3145	+
chr16	14294073	14467654	chr16_14201574_14375155_173582_1.8_6.3_3140	3140	+
chr2	152975795	153250982	chr2_152684041_152959228_275188_1.1_-90.9_3140	3140	+
chr2	101044193	101207823	chr2_100410625_100574255_163631_1.9_54.4_3138	3138	+
chr22	20776834	20941548	chr22_19106834_19271548_164715_1.9_22.5_3134	3134	+
chr5	92919515	93019525	chr5_92945271_93045281_100011_3.1_86.9_3131	3131	+
chr13	28112112	28403900	chr13_27010112_27301900_291789_1.1_16.2_3130	3130	+
chr12	13350919	13371672	chr12_13242186_13262939_20754_15.1_93.8_3128	3128	+
chr13	26787548	26978818	chr13_25685548_25876818_191271_1.6_39_3122	3122	+
chr6	153174033	153452194	chr6_153215726_153493887_278162_1.1_45_3121	3121	+
chr2	31457442	31584555	chr2_31310946_31438059_127114_2.4_87.4_3112	3112	+
chr20	37555128	37607084	chr20_36988542_37040498_51957_6_93.7_3106	3106	+
chrX	150572078	150577751	chrX_150322736_150328409_5674_54.7_99.5_3103	3103	+
chr4	159588295	159745812	chr4_159807745_159965262_157518_2_36.4_3089	3089	+
chr15	35529450	35694564	chr15_33316742_33481856_165115_1.9_27.8_3088	3088	+
chr19	42720779	42989896	chr19_47412619_47681736_269118_1.1_41.7_3085	3085	+
chr1	111923188	112004010	chr1_111724711_111805533_80823_3.8_86.4_3083	3083	+
chr7	27368754	27565641	chr7_27335279_27532166_196888_1.6_36_3078	3078	+
chr5	37314221	37506653	chr5_37349978_37542410_192433_1.6_-96_3077	3077	+
chrX	66805571	66949903	chrX_66722296_66866628_144333_2.1_33.7_3077	3077	+
chr1	178380706	178447622	chr1_176647329_176714245_66917_4.6_92.5_3076	3076	+
chr2	30863192	30866979	chr2_30716696_30720483_3788_81_99.5_3068	3068	+
chr1	219781493	219961056	chr1_217848116_218027679_179564_1.7_58.4_3067	3067	+
chr15	101716408	101840867	chr15_99533931_99658390_124460_2.5_85.3_3067	3067	+
chr18	33243531	33422420	chr18_31497529_31676418_178890_1.7_68.3_3061	3061	+
chrX	12838876	12995466	chrX_12748797_12905387_156591_2_69.1_3058	3058	+
chr17	49098492	49249211	chr17_46453491_46604210_150720_2_-64.2_3058	3058	+
chr6	135219301	135449779	chr6_135260994_135491472_230479_1.3_65.5_3058	3058	+
chr2	227586883	227779136	chr2_227295127_227487380_192254_1.6_5.1_3057	3057	+
chr20	36640224	36770604	chr20_36073638_36204018_130381_2.3_42.2_3057	3057	+
chr7	157477351	157734750	chr7_157170112_157427511_257400_1.2_-35.3_3057	3057	+
chr9	80195161	80430748	chr9_79384981_79620568_235588_1.3_34.8_3056	3056	+
chrX	20008904	20285267	chrX_19918825_20195188_276364_1.1_33.5_3052	3052	+
chr12	70671848	70748520	chr12_68958115_69034787_76673_4_93.7_3050	3050	+
chr19	32843855	33078306	chr19_37535695_37770146_234452_1.3_-10.8_3050	3050	+
chr8	28572954	28748149	chr8_28628873_28804068_175196_1.7_40.5_3049	3049	+
chr19	7815535	8060258	chr19_7721535_7966258_244724_1.2_10.1_3047	3047	+
chr20	18465764	18616947	chr20_18413764_18564947_151184_2_60.7_3047	3047	+
chr5	150480522	150647683	chr5_150460715_150627876_167162_1.8_80.6_3046	3046	+
chr1	91852652	92174352	chr1_91625240_91946940_321701_0.9_-56.9_3040	3040	+
chr3	167677452	167761605	chr3_169160146_169244299_84154_3.6_86.2_3040	3040	+
chr18	59951017	60191453	chr18_58101997_58342433_240437_1.3_-55.1_3037	3037	+
chr7	16714005	16824085	chr7_16680530_16790610_110081_2.8_89.2_3036	3036	+
chr3	47451374	47651893	chr3_47426378_47626897_200520_1.5_-75.7_3033	3033	+
chr22	35653477	35888043	chr22_33983477_34218025_234549_1.3_30.3_3032	3032	+
chr3	19981822	20178354	chr3_19956826_20153358_196533_1.5_-48.3_3007	3007	+
chr5	157183505	157358498	chr5_157116083_157291076_174994_1.7_71_3006	3006	+
chr6	146755195	147124757	chr6_146796888_147166450_369563_0.8_52.3_3003	3003	+
chr2	30381394	30482584	chr2_30234898_30336088_101191_3_71.1_3001	3001	+
chr17	58511037	58740752	chr17_55865819_56095534_229716_1.3_-14.6_2999	2999	+
chrX	41533053	41649657	chrX_41417997_41534601_116605_2.6_50.8_2996	2996	+
chr19	37382779	37874918	chr19_42074619_42566758_492140_0.6_-85.4_2994	2994	+
chr8	81177703	81557443	chr8_81340258_81719998_379741_0.8_-5.1_2988	2988	+
chr1	109534873	109647223	chr1_109336396_109448746_112351_2.7_-5.2_2985	2985	+
chr6	74227150	74230550	chr6_74283871_74287271_3401_87.8_99.5_2985	2985	+
chrX	34645672	34648655	chrX_34555593_34558576_2984_100_100_2984	2984	+
chr14	63758236	64068597	chr14_62827989_63138350_310362_1_-21.7_2979	2979	+
chr21	15744090	15753907	chr21_14665961_14675778_9818_30.3_98.9_2978	2978	+
chr6	167835805	168468052	chr6_167755795_168210901_455107_0.7_29_2973	2973	+
chrX	39530996	39770033	chrX_39415940_39654977_239038_1.2_23.8_2971	2971	+
chr9	20532528	20995765	chr9_20522528_20985765_463238_0.6_43.3_2969	2969	+
chr17	11914317	12046511	chr17_11855042_11987236_132195_2.2_91_2958	2958	+
chr5	17221039	17354595	chr5_17274039_17407595_133557_2.2_81_2954	2954	+
chr9	70856868	70918368	chr9_70046688_70108188_61501_4.8_92.4_2954	2954	+
chr6	90001066	90052108	chr6_90057785_90108827_51043_5.8_89.8_2949	2949	+
chr3	81539325	81692153	chr3_81622015_81774843_152829_1.9_88.9_2937	2937	+
chr10	81851000	82007614	chr10_81840980_81997594_156615_1.9_69.5_2931	2931	+
chr12	120112094	120295549	chr12_118596477_118779932_183456_1.6_44.1_2929	2929	+
chr14	51100740	51297609	chr14_50170490_50367359_196870_1.5_58.1_2920	2920	+
chr3	100295793	100467797	chr3_101778483_101950487_172005_1.7_60.9_2920	2920	+
chr18	61471463	61670223	chr18_59622443_59821203_198761_1.5_50.9_2919	2919	+
chr4	129076619	129193718	chr4_129296069_129413168_117100_2.5_-54.1_2919	2919	+
chr16	47497244	47733489	chr16_46054745_46290990_236246_1.2_68.4_2915	2915	+
chr19	18990817	19165116	chr19_18851817_19026116_174300_1.7_40.4_2915	2915	+
chr2	222808978	222828932	chr2_222517222_222537176_19955_14.6_93_2910	2910	+
chr9	21817953	22012408	chr9_21807953_22002408_194456_1.5_-80.2_2910	2910	+
chr16	83711786	83845937	chr16_82269287_82403438_134152_2.2_41.7_2908	2908	+
chr13	45075363	45170244	chr13_43973363_44068244_94882_3.1_92.9_2905	2905	+
chrY	26301511	26508663	chrY_24710899_24918051_207153_1.4_80.2_2905	2905	+
chr4	109434553	109637939	chr4_109654002_109857388_203387_1.4_45.2_2900	2900	+
chr7	140033827	140404836	chr7_139680296_140051305_371010_0.8_-86.8_2900	2900	+
chr1	44365171	44570181	chr1_44137758_44342768_205011_1.4_53.2_2899	2899	+
chr19	2993426	3186307	chr19_2944426_3137307_192882_1.5_-35.5_2899	2899	+
chr18	45361969	45423216	chr18_43615967_43677214_61248_4.7_87.7_2898	2898	+
chr14	65527891	65935095	chr14_64597644_65004848_407205_0.7_-28_2893	2893	+
chr5	153429223	153442413	chr5_153409416_153422606_13191_21.9_97_2891	2891	+
chr2	40592374	40657522	chr2_40445878_40511026_65149_4.4_-9.4_2890	2890	+
chr2	105882798	106015591	chr2_105249230_105382023_132794_2.2_60.7_2884	2884	+
chr16	81509002	81902380	chr16_80066503_80459881_393379_0.7_-54.7_2879	2879	+
chr9	91615880	91665183	chr9_90805700_90855003_49304_5.8_89.6_2876	2876	+
chr13	41744756	41959404	chr13_40642756_40857404_214649_1.3_14.7_2875	2875	+
chr11	121174076	121233531	chr11_120679286_120738741_59456_4.8_84.8_2873	2873	+
chr3	53080340	53321453	chr3_53055380_53296493_241114_1.2_52.5_2866	2866	+
chr1	29308882	29506578	chr1_29181469_29379165_197697_1.4_18.1_2865	2865	+
chr16	5167677	5522191	chr16_5107678_5462192_354515_0.8_-87.6_2862	2862	+
chr19	17654157	17846427	chr19_17515157_17707427_192271_1.5_-19.3_2859	2859	+
chr3	125514030	125802864	chr3_126996720_127285554_288835_1_55.3_2857	2857	+
chr3	15344966	15483702	chr3_15319970_15458706_138737_2.1_-57.6_2855	2855	+
chr1	71529174	71546762	chr1_71301762_71319350_17589_16.2_97.9_2851	2851	+
chrX	102272326	102632959	chrX_102158982_102519615_360634_0.8_18.4_2848	2848	+
chr14	95100017	95348037	chr14_94169770_94417790_248021_1.1_-45.8_2846	2846	+
chr6	38555140	38652342	chr6_38663118_38760320_97203_2.9_77.3_2845	2845	+
chr8	54445851	54626936	chr8_54608404_54789489_181086_1.6_-35.8_2844	2844	+
chr8	89050148	89180226	chr8_89119264_89249342_130079_2.2_78.1_2844	2844	+
chr8	61429469	61535293	chr8_61592023_61697847_105825_2.7_54.6_2840	2840	+
chr2	209073410	209221873	chr2_208781655_208930118_148464_1.9_55.6_2836	2836	+
chr7	32511415	32626673	chr7_32477940_32593198_115259_2.5_50.2_2833	2833	+
chr16	84087468	84158908	chr16_82644969_82716409_71441_4_73_2832	2832	+
chr18	34297712	34385536	chr18_32551710_32639534_87825_3.2_81.5_2832	2832	+
chr10	78645297	78846409	chr10_78315303_78516415_201113_1.4_-73.2_2824	2824	+
chr3	158363872	158547503	chr3_159846566_160030197_183632_1.5_81_2823	2823	+
chr1	93298962	93309614	chr1_93071550_93082202_10653_26.5_98.5_2821	2821	+
chr14	20097582	20148712	chr14_19167305_19218552_51248_5.5_96.5_2819	2819	+
chr14	94517652	94631563	chr14_93587405_93701316_113912_2.5_88.3_2819	2819	+
chr1	96912254	97145230	chr1_96684842_96917818_232977_1.2_-36.3_2818	2818	+
chr10	90983376	91178434	chr10_90973356_91168414_195059_1.4_-91.8_2818	2818	+
chr2	158114665	158235475	chr2_157822911_157943721_120811_2.3_81.8_2817	2817	+
chr5	118814469	119016847	chr5_118842368_119044746_202379_1.4_0.1_2817	2817	+
chr5	179956213	180137270	chr5_179888819_180069876_181058_1.6_-55.5_2815	2815	+
chr7	129761824	129832600	chr7_129549060_129619836_70777_4_87.4_2813	2813	+
chr6	134490513	134619538	chr6_134532206_134661231_129026_2.2_68.1_2809	2809	+
chr1	36173607	36389520	chr1_35946194_36162107_215914_1.3_-92.6_2808	2808	+
chr2	200657082	200792960	chr2_200365327_200501205_135879_2.1_58.5_2807	2807	+
chr2	121583823	121825780	chr2_121300293_121542250_241958_1.2_43.3_2797	2797	+
chr1	119977454	120139665	chr1_119778977_119941188_162212_1.7_42.9_2793	2793	+
chr11	60587483	60703780	chr11_60344059_60460356_116298_2.4_70.4_2793	2793	+
chr9	4944382	5109432	chr9_4934382_5099432_165051_1.7_53.9_2792	2792	+
chr1	207930332	208041934	chr1_205996955_206108557_111603_2.5_58.4_2786	2786	+
chrX	24732613	25051153	chrX_24642534_24961074_318541_0.9_51.9_2786	2786	+
chr2	99082337	99366223	chr2_98448769_98732655_283887_1_24.6_2785	2785	+
chrX	114009235	114245458	chrX_113915491_114151714_236224_1.2_-19.3_2784	2784	+
chr4	159198919	159201698	chr4_159418369_159421148_2780_100_100_2780	2780	+
chrX	2547664	2659340	chrX_2557664_2669340_111677_2.5_57.5_2771	2771	+
chr15	74653874	74725820	chr15_72440927_72512873_71947_3.8_83.3_2769	2769	+
chr19	5576535	5691788	chr19_5527535_5642788_115254_2.4_77.9_2767	2767	+
chrX	138972923	139193038	chrX_138800589_139020704_220116_1.3_43_2766	2766	+
chr1	112245803	112404067	chr1_112047326_112205590_158265_1.7_-7.6_2763	2763	+
chr3	138362148	138553916	chr3_139844838_140036606_191769_1.4_-80.8_2763	2763	+
chr4	63682450	63686262	chr4_63365045_63368857_3813_72.4_99.7_2759	2759	+
chr7	155409038	155596201	chr7_155101799_155288962_187164_1.5_-26.5_2759	2759	+
chr10	62475155	62554450	chr10_62145161_62224456_79296_3.5_96.7_2758	2758	+
chr4	157665951	157892285	chr4_157885401_158111735_226335_1.2_23.4_2756	2756	+
chr2	127313020	127479149	chr2_127029490_127195619_166130_1.7_23.2_2753	2753	+
chr5	119805765	120022663	chr5_119833664_120050562_216899_1.3_81.5_2751	2751	+
chr8	128750402	129031582	chr8_128819584_129100764_281181_1_56.2_2751	2751	+
chr8	143533310	143868469	chr8_143530312_143865471_335160_0.8_-44.7_2749	2749	+
chr9	19316	179090	chr9_9316_169090_159775_1.7_-88.2_2740	2740	+
chr8	20066806	20079017	chr8_20111086_20123297_12212_22.4_98.7_2737	2737	+
chr12	14923698	14949982	chr12_14814965_14841249_26285_10.4_95.7_2736	2736	+
chr4	190228403	190397002	chr4_190465397_190633996_168600_1.6_-14.1_2736	2736	+
chr1	91381088	91515296	chr1_91153676_91287884_134209_2_66.7_2734	2734	+
chr1	160639793	160866114	chr1_158906417_159132738_226322_1.2_-72.1_2734	2734	+
chr12	112247311	112460763	chr12_110731694_110945146_213453_1.3_-73.5_2732	2732	+
chr20	59793244	60022196	chr20_59226639_59455591_228953_1.2_23_2732	2732	+
chr7	57070974	57342763	chr7_57074916_57346705_271790_1_-53.2_2728	2728	+
chr12	32406571	32498694	chr12_32297838_32389961_92124_3_74.6_2724	2724	+
chr8	7748582	8071432	chr8_7785992_8108842_322851_0.8_-89.8_2716	2716	+
chr6	28699748	29044077	chr6_28807727_29152056_344330_0.8_-44.9_2715	2715	+
chr11	85345117	85375205	chr11_85022765_85052853_30089_9_92.1_2713	2713	+
chr2	89075895	89111326	chr2_88857010_88892441_35432_7.7_92.8_2711	2711	+
chr2	167053689	167159825	chr2_166761935_166868071_106137_2.6_81.5_2711	2711	+
chr15	75541595	75708499	chr15_73328648_73495552_166905_1.6_-42.2_2707	2707	+
chrY	5075456	5442462	chrY_5135456_5502462_367007_0.7_84_2705	2705	+
chr9	79867175	80046550	chr9_79056995_79236370_179376_1.5_52.6_2699	2699	+
chr17	73702358	73790023	chr17_71213953_71301618_87666_3.1_74.4_2697	2697	+
chr2	225338820	225450057	chr2_225047064_225158301_111238_2.4_81.1_2696	2696	+
chr4	85591610	85859808	chr4_85810634_86078832_268199_1_59.3_2696	2696	+
chrX	44492812	44732680	chrX_44377756_44617624_239869_1.1_40.9_2691	2691	+
chr11	131856578	131941432	chr11_131361788_131446642_84855_3.2_68.8_2688	2688	+
chr1	117452520	117681255	chr1_117254043_117482778_228736_1.2_-7.7_2686	2686	+
chr19	44470221	44770528	chr19_49162061_49462368_300308_0.9_3.5_2686	2686	+
chr6	37941642	38142807	chr6_38049620_38250785_201166_1.3_28_2686	2686	+
chr17	16586818	16826209	chr17_16527543_16766934_239392_1.1_-46.3_2680	2680	+
chr5	176238295	176332392	chr5_176170901_176264998_94098_2.8_55.2_2678	2678	+
chr10	49609568	49675775	chr10_49279574_49345781_66208_4_93.8_2669	2669	+
chr3	96068194	96070906	chr3_97550884_97553596_2713_98.4_100_2669	2669	+
chr13	41383738	41642909	chr13_40281738_40540909_259172_1_6.6_2668	2668	+
chr6	41065056	41320711	chr6_41173034_41428689_255656_1_-82.3_2665	2665	+
chr6	143663921	143828629	chr6_143705614_143870322_164709_1.6_71.3_2660	2660	+
chr9	6727607	6836161	chr9_6717607_6826161_108555_2.4_-14.6_2656	2656	+
chr4	135873228	135968360	chr4_136092678_136187810_95133_2.8_80.9_2654	2654	+
chr16	72762834	72878426	chr16_71320335_71435927_115593_2.3_63.8_2653	2653	+
chr11	89934397	90017336	chr11_89574045_89656984_82940_3.2_73.2_2650	2650	+
chr3	96335918	96497325	chr3_97818608_97980015_161408_1.6_60_2644	2644	+
chr19	40325248	40531330	chr19_45017088_45223170_206083_1.3_56.5_2641	2641	+
chr16	33039499	33230705	chr16_32947000_33138206_191207_1.4_-13_2634	2634	+
chr10	23281309	23428708	chr10_23321315_23468714_147400_1.8_70.2_2632	2632	+
chr2	86693676	86850816	chr2_86547187_86704327_157141_1.7_67.6_2632	2632	+
chr4	185480713	185637761	chr4_185717707_185874755_157049_1.7_33.2_2631	2631	+
chr8	47696992	48069427	chr8_47816157_48188592_372436_0.7_-3.2_2627	2627	+
chr16	1334383	1488270	chr16_1274384_1428271_153888_1.7_46.1_2625	2625	+
chr3	56647584	56681201	chr3_56622624_56656241_33618_7.8_96.6_2625	2625	+
chr5	174919044	175107540	chr5_174851650_175040146_188497_1.4_15.3_2622	2622	+
chr15	44085775	44158591	chr15_41873067_41945883_72817_3.6_-27.7_2621	2621	+
chr7	120606869	120699840	chr7_120394105_120487076_92972_2.8_-9.3_2614	2614	+
chr16	58054687	58230784	chr16_56612188_56788285_176098_1.5_79.2_2612	2612	+
chr2	241392207	241514062	chr2_241040880_241162735_121856_2.1_62.1_2611	2611	+
chr1	211031637	211035358	chr1_209098260_209101981_3722_70.1_99.5_2610	2610	+
chr14	61116507	61439245	chr14_60186260_60508998_322739_0.8_-12.1_2606	2606	+
chr9	103493380	103738978	chr9_102533201_102778799_245599_1.1_13.5_2605	2605	+
chr9	90285501	90535511	chr9_89475321_89725331_250011_1_33.4_2603	2603	+
chrX	43761299	43891036	chrX_43646243_43775980_129738_2_72.3_2603	2603	+
chr5	21882649	22061911	chr5_21918406_22097668_179263_1.5_-32.4_2602	2602	+
chr5	143538982	143626350	chr5_143519175_143606543_87369_3_86.2_2602	2602	+
chr15	65255519	65459205	chr15_63042572_63246258_203687_1.3_12.8_2598	2598	+
chr7	37414926	38351127	chr7_37381451_38317652_936202_0.3_-7.6_2598	2598	+
chr12	25357383	25395605	chr12_25248650_25286872_38223_6.8_91.2_2595	2595	+
chr2	139036074	139046432	chr2_138752544_138762902_10359_25_97.2_2592	2592	+
chr9	135767589	135896540	chr9_134757410_134886361_128952_2_63.2_2591	2591	+
chr2	170753030	170940376	chr2_170461276_170648622_187347_1.4_-5.3_2590	2590	+
chr6	20411608	20546782	chr6_20519587_20654761_135175_1.9_74.2_2590	2590	+
chr3	14168337	14239900	chr3_14143338_14214904_71567_3.6_86.5_2588	2588	+
chrX	135579757	135594155	chrX_135407423_135421821_14399_18_97.6_2587	2587	+
chrX	147011476	147134436	chrX_146819168_146942128_122961_2.1_78.4_2587	2587	+
chr7	105029512	105223596	chr7_104816748_105010832_194085_1.3_-20.5_2585	2585	+
chr10	65928992	66633688	chr10_65598998_66303694_704697_0.4_-35.6_2582	2582	+
chr14	75923244	76318052	chr14_74992997_75387805_394809_0.7_-2.9_2582	2582	+
chr5	173940256	174094426	chr5_173872862_174027032_154171_1.7_80.2_2579	2579	+
chr8	163205	304552	chr8_153205_294552_141348_1.8_72.4_2577	2577	+
chr8	141813574	142010946	chr8_141882756_142080128_197373_1.3_-42_2575	2575	+
chrX	54836088	55033964	chrX_54852813_55050689_197877_1.3_15.7_2575	2575	+
chr3	146994503	147885229	chr3_148477193_149367919_890727_0.3_-11.4_2573	2573	+
chr7	10388214	10493236	chr7_10354739_10459761_105023_2.4_-20_2571	2571	+
chrY	21749006	21870942	chrY_20208394_20330330_121937_2.1_90.5_2571	2571	+
chr8	57353931	57501401	chr8_57516485_57663955_147471_1.7_60.4_2570	2570	+
chr18	54278103	54424554	chr18_52429101_52575552_146452_1.8_88.2_2568	2568	+
chr2	5704579	5840411	chr2_5622030_5757862_135833_1.9_91.1_2568	2568	+
chr2	182357945	182402140	chr2_182066190_182110385_44196_5.8_87.1_2568	2568	+
chr1	59096681	59466279	chr1_58869269_59238867_369599_0.7_48.9_2564	2564	+
chr10	107445231	107449422	chr10_107435221_107439412_4192_61.2_99.8_2564	2564	+
chr1	31342666	31532518	chr1_31115253_31305105_189853_1.3_36.5_2562	2562	+
chr11	2356580	2424951	chr11_2313156_2381527_68372_3.7_91.5_2562	2562	+
chr2	131414289	131486980	chr2_131130759_131203450_72692_3.5_59.9_2561	2561	+
chr2	24095636	24303466	chr2_23949140_24156970_207831_1.2_77.5_2560	2560	+
chr6	13521674	13767902	chr6_13629653_13875881_246229_1_74.3_2560	2560	+
chrX	91237375	91369560	chrX_91124031_91256216_132186_1.9_36.1_2556	2556	+
chr6	41659557	41941050	chr6_41767535_42049028_281494_0.9_-79.6_2555	2555	+
chr9	7476984	7622367	chr9_7466984_7612367_145384_1.8_54_2555	2555	+
chr18	29991501	30093725	chr18_28245499_28347723_102225_2.5_80.1_2543	2543	+
chr3	76483119	76485806	chr3_76565809_76568496_2688_94.5_100_2539	2539	+
chr11	124736130	125003475	chr11_124241340_124508685_267346_0.9_-41.4_2538	2538	+
chr10	35805304	35986853	chr10_35845310_36026859_181550_1.4_44.2_2530	2530	+
chr7	41725501	41739945	chr7_41692026_41706470_14445_17.5_97.7_2527	2527	+
chr7	1311689	1600280	chr7_1278215_1566806_288592_0.9_-28.8_2525	2525	+
chr2	136956284	137087595	chr2_136672754_136804065_131312_1.9_67.9_2516	2516	+
chr9	14920732	15055824	chr9_14910732_15045824_135093_1.9_56.6_2515	2515	+
chr6	99849030	100029318	chr6_99955751_100136039_180289_1.4_65.2_2510	2510	+
chr5	53814894	53841599	chr5_53850651_53877356_26706_9.4_94_2509	2509	+
chr7	138658769	138764795	chr7_138309309_138415335_106027_2.4_76.1_2505	2505	+
chr1	169096392	169356929	chr1_167363016_167623553_260538_1_16_2501	2501	+
chrX	1505285	1661550	chrX_1465285_1621550_156266_1.6_-4.7_2496	2496	+
chr22	46963522	47108256	chr22_45342186_45486920_144735_1.7_70.2_2494	2494	+
chr10	104210513	104332977	chr10_104200503_104322967_122465_2_5.7_2491	2491	+
chr11	34472479	34602573	chr11_34429055_34559149_130095_1.9_70.7_2491	2491	+
chr17	47753968	47905866	chr17_45108967_45260865_151899_1.6_13_2491	2491	+
chr2	234746014	234836043	chr2_234410753_234500782_90030_2.8_88_2478	2478	+
chr4	112999024	113277764	chr4_113218473_113497213_278741_0.9_-0.3_2476	2476	+
chrX	85218732	85416411	chrX_85105388_85303067_197680_1.3_-59.2_2476	2476	+
chr1	64059061	64309552	chr1_63831649_64082140_250492_1_58.7_2472	2472	+
chr1	210004165	210025355	chr1_208070788_208091978_21191_11.7_93.7_2472	2472	+
chr5	68765685	68938218	chr5_68801441_68973974_172534_1.4_-78.3_2469	2469	+
chr5	36122842	36183082	chr5_36158599_36218839_60241_4.1_89.3_2468	2468	+
chr8	79513952	79679849	chr8_79676507_79842404_165898_1.5_90.4_2468	2468	+
chr16	4924393	5151437	chr16_4864394_5091438_227045_1.1_-86.8_2464	2464	+
chr4	44665452	44705098	chr4_44360209_44399855_39647_6.2_96.4_2459	2459	+
chr7	12263767	12276544	chr7_12230292_12243069_12778_19.2_98.3_2459	2459	+
chr20	10329918	10639265	chr20_10277918_10587265_309348_0.8_36_2458	2458	+
chr13	113104209	113433153	chr13_112152210_112481154_328945_0.7_-53.3_2457	2457	+
chr1	101704275	101862809	chr1_101476863_101635397_158535_1.5_27.7_2451	2451	+
chr1	211346912	211488437	chr1_209413535_209555060_141526_1.7_-15.1_2451	2451	+
chrX	154439180	154522361	chrX_154092374_154175555_83182_2.9_73.8_2446	2446	+
chr15	53177610	53230711	chr15_50964902_51018003_53102_4.6_83.4_2432	2432	+
chr10	14938827	15197360	chr10_14978833_15237366_258534_0.9_-60.6_2429	2429	+
chr22	32748572	32894480	chr22_31078572_31224480_145909_1.7_66.3_2429	2429	+
chr5	35871107	35879360	chr5_35906864_35915117_8254_29.4_98.5_2425	2425	+
chrX	117262644	117577681	chrX_117146672_117461709_315038_0.8_-23.2_2420	2420	+
chr2	109745541	110015317	chr2_109111973_109381749_269777_0.9_-69.3_2416	2416	+
chr7	143493342	143560851	chr7_143124275_143191784_67510_3.6_77.1_2416	2416	+
chrY	27453785	27643875	chrY_25863173_26053263_190091_1.3_91_2410	2410	+
chr10	131761372	132062672	chr10_131651362_131952662_301301_0.8_-79.8_2409	2409	+
chr16	3339822	3536380	chr16_3279823_3476381_196559_1.2_11.9_2408	2408	+
chr8	97605826	97736153	chr8_97675002_97805329_130328_1.8_24_2407	2407	+
chrX	62517735	62570315	chrX_62434460_62487040_52581_4.6_92.7_2406	2406	+
chr12	108082363	108133909	chr12_106606493_106658039_51547_4.7_95.2_2401	2401	+
chr1	84551666	84710452	chr1_84324254_84483040_158787_1.5_76.8_2399	2399	+
chr22	31798929	32061815	chr22_30128929_30391815_262887_0.9_-53.3_2399	2399	+
chr12	9660790	9849129	chr12_9552057_9740396_188340_1.3_61.5_2396	2396	+
chr2	210881167	210887385	chr2_210589412_210595630_6219_38.5_99.2_2392	2392	+
chr16	12474887	12904920	chr16_12382388_12812421_430034_0.6_-59.6_2390	2390	+
chr12	4461411	4766982	chr12_4331672_4637243_305572_0.8_-81.9_2387	2387	+
chr1	158424507	158496270	chr1_156691131_156762894_71764_3.3_66.2_2383	2383	+
chr3	32031255	32263243	chr3_32006259_32238247_231989_1_-73.6_2380	2380	+
chr21	17102539	17251000	chr21_16024410_16172871_148462_1.6_92.3_2378	2378	+
chr4	153332449	153535570	chr4_153551899_153755020_203122_1.2_-9.7_2378	2378	+
chr3	116363207	116365574	chr3_117845897_117848264_2368_100_100_2368	2368	+
chr13	51841035	52159218	chr13_50739036_51057219_318184_0.7_-61.8_2365	2365	+
chr8	70899191	71186349	chr8_71061745_71348903_287159_0.8_54.2_2364	2364	+
chr5	77290522	77458853	chr5_77326278_77494609_168332_1.4_-8.1_2359	2359	+
chr3	13612276	13920703	chr3_13587276_13895704_308429_0.8_-87.7_2358	2358	+
chr17	78937162	79215130	chr17_76551757_76829725_277969_0.8_-99.4_2358	2358	+
chr1	152920984	153198327	chr1_151187608_151464951_277344_0.8_17.7_2357	2357	+
chr15	58000841	58020611	chr15_55788133_55807903_19771_11.9_98.1_2354	2354	+
chr9	104152853	104324872	chr9_103192674_103364693_172020_1.4_80.9_2352	2352	+
chr5	171288875	171542058	chr5_171221480_171474663_253184_0.9_-11.2_2351	2351	+
chr3	119510953	119721096	chr3_120993643_121203786_210144_1.1_12.9_2343	2343	+
chr1	108678238	108757006	chr1_108479761_108558529_78769_3_87.3_2340	2340	+
chr12	113494521	113812845	chr12_111978904_112297228_318325_0.7_-28.5_2340	2340	+
chr21	15044943	15377742	chr21_13966814_14299613_332800_0.7_-6.7_2340	2340	+
chr3	42166900	42267237	chr3_42141904_42242241_100338_2.3_85.8_2340	2340	+
chr13	79335209	79484788	chr13_78233210_78382789_149580_1.6_48.2_2339	2339	+
chr9	101369271	101549653	chr9_100409092_100589474_180383_1.3_40.7_2335	2335	+
chr12	114792508	114849425	chr12_113276891_113333808_56918_4.1_86.7_2334	2334	+
chr7	24681262	24932305	chr7_24647787_24898830_251044_0.9_48.1_2333	2333	+
chr2	175937827	176049377	chr2_175646073_175757623_111551_2.1_70.1_2331	2331	+
chr10	14561280	14766104	chr10_14601286_14806110_204825_1.1_35.5_2329	2329	+
chr14	81127385	81386203	chr14_80197138_80455956_258819_0.9_-29.3_2326	2326	+
chrX	130676371	131351786	chrX_130504052_131179467_675416_0.3_-10.6_2326	2326	+
chr15	80351888	80430656	chr15_78138943_78217711_78769_2.9_82.1_2323	2323	+
chr4	9491024	9776167	chr4_9100122_9385265_285144_0.8_41.5_2321	2321	+
chr6	12319578	12695701	chr6_12427564_12803687_376124_0.6_-57_2314	2314	+
chrX	104650384	104653248	chrX_104537040_104539904_2865_80.8_99.7_2314	2314	+
chr13	38934747	38937058	chr13_37832747_37835058_2312_100_100_2312	2312	+
chr5	169288624	169469728	chr5_169221202_169402306_181105_1.3_27.2_2312	2312	+
chr3	173996698	174202650	chr3_175479392_175685344_205953_1.1_26.9_2309	2309	+
chr13	23183033	23492986	chr13_22081033_22390986_309954_0.7_24.3_2306	2306	+
chr7	79726241	79847310	chr7_79564177_79685246_121070_1.9_91.5_2305	2305	+
chr1	244205372	244322960	chr1_242271995_242389583_117589_2_82.3_2304	2304	+
chr13	73636035	73792394	chr13_72534036_72690395_156360_1.5_56.3_2303	2303	+
chr7	108054133	108214334	chr7_107841369_108001570_160202_1.4_38_2303	2303	+
chr19	41135367	41333121	chr19_45827207_46024961_197755_1.2_33.8_2302	2302	+
chr13	79886758	79945333	chr13_78784759_78843334_58576_3.9_84.8_2299	2299	+
chr2	72211258	72516221	chr2_72064766_72369729_304964_0.8_-1.6_2299	2299	+
chr22	22657454	22663736	chr22_20987454_20993736_6283_36.6_98.6_2297	2297	+
chr10	7838898	8006498	chr10_7878904_8046504_167601_1.4_46.3_2293	2293	+
chr8	107602195	107763506	chr8_107671371_107832682_161312_1.4_59.3_2270	2270	+
chr5	131528504	131638705	chr5_131556403_131666604_110202_2.1_71.8_2266	2266	+
chr1	161654727	162040049	chr1_159921351_160306673_385323_0.6_-1.8_2263	2263	+
chr13	47288757	47358497	chr13_46186758_46256498_69741_3.2_87.7_2263	2263	+
chr1	68511965	68708760	chr1_68284553_68481348_196796_1.1_67.8_2262	2262	+
chr16	52689043	52691303	chr16_51246544_51248804_2261_100_100_2261	2261	+
chr15	63872532	64126290	chr15_61659585_61913343_253759_0.9_56_2254	2254	+
chr6	133136001	133410116	chr6_133177694_133451809_274116_0.8_21.6_2253	2253	+
chr2	43396861	43569683	chr2_43250365_43423187_172823_1.3_77.2_2252	2252	+
chrX	19368017	19606936	chrX_19277938_19516857_238920_0.9_-0.7_2251	2251	+
chr1	68941696	68954829	chr1_68714284_68727417_13134_17.1_97.5_2247	2247	+
chr18	7888041	8248092	chr18_7878041_8238092_360052_0.6_-4.5_2247	2247	+
chr6	50671128	51034829	chr6_50779087_51142788_363702_0.6_34.8_2245	2245	+
chrX	84010140	84101910	chrX_83896796_83988566_91771_2.4_73.6_2245	2245	+
chr1	240933067	241162006	chr1_238999690_239228629_228940_1_8.8_2243	2243	+
chr17	62225757	62291060	chr17_59579489_59644792_65304_3.4_86_2241	2241	+
chr5	34174658	34217219	chr5_34210415_34252976_42562_5.3_91_2241	2241	+
chr7	141286383	141505182	chr7_140932852_141151651_218800_1_86.7_2241	2241	+
chr5	146771031	146927619	chr5_146751224_146907812_156589_1.4_78.4_2237	2237	+
chr3	188242414	188333114	chr3_189725108_189815808_90701_2.5_-57.5_2236	2236	+
chr5	159626825	159850001	chr5_159559403_159782579_223177_1_29.6_2233	2233	+
chr12	31184588	31591650	chr12_31075855_31482917_407063_0.5_-79_2232	2232	+
chr3	152785064	152882264	chr3_154267754_154364954_97201_2.3_82.3_2229	2229	+
chr3	127325056	127494527	chr3_128807746_128977217_169472_1.3_82.4_2228	2228	+
chr1	151955331	152083154	chr1_150221955_150349778_127824_1.7_73_2224	2224	+
chr4	68904476	69078149	chr4_68587071_68760744_173674_1.3_15.1_2218	2218	+
chrX	136508029	136744275	chrX_136335695_136571941_236247_0.9_41_2217	2217	+
chr22	28247741	28307177	chr22_26577741_26637177_59437_3.7_87.7_2214	2214	+
chr8	70041705	70044226	chr8_70204259_70206780_2522_87.7_99.9_2212	2212	+
chr6	125397755	125407690	chr6_125439454_125449389_9936_22.3_98.1_2211	2211	+
chr1	77557165	77806285	chr1_77329753_77578873_249121_0.9_-46.3_2209	2209	+
chr2	149216046	149627874	chr2_148932516_149344344_411829_0.5_20_2207	2207	+
chr19	7483923	7731386	chr19_7389923_7637386_247464_0.9_-25.3_2205	2205	+
chr11	124494712	124670245	chr11_123999922_124175455_175534_1.3_-20.4_2204	2204	+
chr4	22595701	22729682	chr4_22204799_22338780_133982_1.6_12.8_2201	2201	+
chr7	19736930	20043015	chr7_19703455_20009540_306086_0.7_64.9_2201	2201	+
chr15	43235791	43408724	chr15_41023083_41196016_172934_1.3_-36.3_2199	2199	+
chr20	44374042	44690757	chr20_43807449_44124164_316716_0.7_-66.9_2195	2195	+
chr1	113992174	114165632	chr1_113793697_113967155_173459_1.3_-32.8_2184	2184	+
chr15	30297516	30518014	chr15_28084808_28305306_220499_1_56.4_2181	2181	+
chr19	33781201	34080605	chr19_38473041_38772445_299405_0.7_-63.8_2180	2180	+
chr2	264089	308869	chr2_254089_298869_44781_4.9_92_2179	2179	+
chr6	132593119	132781753	chr6_132634812_132823446_188635_1.2_38.3_2173	2173	+
chr5	52709719	52942286	chr5_52745476_52978043_232568_0.9_47_2171	2171	+
chr9	114676797	114697237	chr9_113716618_113737058_20441_10.6_96.6_2171	2171	+
chr22	26818036	26986034	chr22_25148036_25316034_167999_1.3_70.4_2169	2169	+
chr8	49778785	49833897	chr8_49941338_49996450_55113_3.9_92.9_2166	2166	+
chr1	234740645	234743513	chr1_232807268_232810136_2869_75.4_99.6_2164	2164	+
chr14	73957934	74180536	chr14_73027687_73250289_222603_1_-98_2162	2162	+
chr4	165841774	165967475	chr4_166061224_166186925_125702_1.7_56.2_2156	2156	+
chr1	84955916	85193258	chr1_84728504_84965846_237343_0.9_55.5_2151	2151	+
chr16	27144465	27280074	chr16_27051966_27187575_135610_1.6_60.6_2151	2151	+
chr3	12111668	12274139	chr3_12086668_12249139_162472_1.3_-40.5_2142	2142	+
chr14	50834607	50929569	chr14_49904357_49999319_94963_2.3_79.6_2141	2141	+
chr4	160163903	160280801	chr4_160383353_160500251_116899_1.8_59.5_2140	2140	+
chrX	3227315	3286252	chrX_3237315_3296252_58938_3.6_88.1_2139	2139	+
chr3	189422004	189861719	chr3_190904698_191344413_439716_0.5_-68.5_2135	2135	+
chr12	9391866	9466546	chr12_9283133_9357813_74681_2.9_82.4_2130	2130	+
chr7	133976254	134152783	chr7_133626794_133803323_176530_1.2_56_2128	2128	+
chr6	96974112	97096940	chr6_97080833_97203661_122829_1.7_80.5_2125	2125	+
chr7	64853684	65020148	chr7_64491119_64657583_166465_1.3_40_2123	2123	+
chr6	32136693	32294341	chr6_32244671_32402319_157649_1.3_12.3_2119	2119	+
chr7	157918939	158134014	chr7_157611700_157826775_215076_1_-40.2_2119	2119	+
chr7	95034550	95936352	chr7_94872486_95774288_901803_0.2_-59.6_2114	2114	+
chr1	106239771	106436139	chr1_106041294_106237662_196369_1.1_71.3_2112	2112	+
chr2	175584473	175711949	chr2_175292719_175420195_127477_1.7_59.1_2110	2110	+
chr15	62214580	62456698	chr15_60001872_60243990_242119_0.9_-8.6_2109	2109	+
chr3	108273113	108407646	chr3_109755803_109890336_134534_1.6_81.6_2107	2107	+
chr5	84760268	84964886	chr5_84796024_85000642_204619_1_60_2103	2103	+
chr7	144131876	144345728	chr7_143762809_143976661_213853_1_-81.6_2102	2102	+
chr5	173284361	173495957	chr5_173216967_173428563_211597_1_70.4_2100	2100	+
chr7	87464980	87537244	chr7_87302916_87375180_72265_2.9_88.3_2094	2094	+
chr7	50512497	50828015	chr7_50479991_50795509_315519_0.7_56_2090	2090	+
chr19	38187860	38284073	chr19_42879700_42975913_96214_2.2_79.3_2081	2081	+
chr1	19934588	19984536	chr1_19807175_19857123_49949_4.2_89.9_2080	2080	+
chr2	215591674	215712248	chr2_215299919_215420493_120575_1.7_88.7_2077	2077	+
chr5	179559447	179780234	chr5_179492053_179712840_220788_0.9_64.4_2072	2072	+
chr9	119115947	119162185	chr9_118155768_118202006_46239_4.5_91.1_2072	2072	+
chr5	25188584	25190666	chr5_25224341_25226423_2083_99.4_100_2071	2071	+
chr3	142030306	142280382	chr3_143512996_143763072_250077_0.8_23_2070	2070	+
chr10	36723304	36813180	chr10_36763310_36853186_89877_2.3_87.5_2068	2068	+
chr7	10973099	11091451	chr7_10939624_11057976_118353_1.7_88.8_2063	2063	+
chr1	215259769	215550544	chr1_213326392_213617167_290776_0.7_38.5_2062	2062	+
chr1	55500835	55744963	chr1_55273423_55517551_244129_0.8_31.8_2059	2059	+
chr7	97332727	97601732	chr7_97170663_97439668_269006_0.8_3.7_2056	2056	+
chr15	69003869	69238802	chr15_66790923_67025856_234934_0.9_26.7_2055	2055	+
chr5	159377466	159492564	chr5_159310044_159425142_115099_1.8_43.8_2055	2055	+
chr10	11950999	12395879	chr10_11991005_12435885_444881_0.5_41.2_2049	2049	+
chr7	90747281	90990173	chr7_90585217_90828109_242893_0.8_66.4_2049	2049	+
chrX	63653034	63832992	chrX_63569759_63749717_179959_1.1_55.2_2048	2048	+
chr1	46706022	46827723	chr1_46478609_46600310_121702_1.7_64_2046	2046	+
chr6	48116331	48182473	chr6_48224290_48290432_66143_3.1_75.9_2044	2044	+
chr3	137599132	137601300	chr3_139081822_139083990_2169_94.1_99.9_2042	2042	+
chr12	17141923	17275418	chr12_17033190_17166685_133496_1.5_63.5_2040	2040	+
chrY	7172003	7247378	chrY_7232003_7307378_75376_2.7_98.1_2040	2040	+
chr18	46272567	46477451	chr18_44526565_44731449_204885_1_20.5_2039	2039	+
chr1	42642934	42846370	chr1_42415521_42618957_203437_1_1.2_2036	2036	+
chrX	23093731	23096181	chrX_23003652_23006102_2451_83_99.8_2034	2034	+
chr8	33355975	33397941	chr8_33475517_33517483_41967_4.8_89.1_2025	2025	+
chr20	19981377	20026116	chr20_19929377_19974116_44740_4.5_87.8_2024	2024	+
chr12	47470504	47529520	chr12_45756771_45815787_59017_3.4_85.9_2019	2019	+
chr4	98946384	98966632	chr4_99165407_99185655_20249_10_95.4_2018	2018	+
chr1	94138665	94353630	chr1_93911253_94126218_214966_0.9_-60.6_2018	2018	+
chr6	128290701	128505936	chr6_128332394_128547629_215236_0.9_22.1_2015	2015	+
chrX	49396386	49460405	chrX_49283342_49347116_63775_3.2_70.7_2013	2013	+
chrX	14852289	14939078	chrX_14762210_14848999_86790_2.3_84.7_2011	2011	+
chr12	34176835	34372822	chr12_34068102_34264089_195988_1_23.7_2011	2011	+
chr4	69179320	69242407	chr4_68861915_68925002_63088_3.2_75.5_2008	2008	+
chr4	6201994	6411410	chr4_6252895_6462311_209417_1_-7.3_2006	2006	+
chr8	126011290	126204370	chr8_126080471_126273552_193082_1_69.8_2005	2005	+
chr17	35766807	35969552	chr17_32840920_33043665_202746_1_38_2004	2004	+
chr2	42047062	42097699	chr2_41900566_41951203_50638_3.9_93.2_2000	2000	+
chr14	80666238	80669470	chr14_79735991_79739223_3233_61.8_99.8_1997	1997	+
chr15	31540899	31769506	chr15_29328191_29556798_228608_0.9_66_1996	1996	+
chr1	50791987	51050447	chr1_50564574_50823035_258462_0.8_36.7_1988	1988	+
chr1	183902091	184043211	chr1_182168714_182309834_141121_1.4_76.8_1987	1987	+
chr8	6588234	6756660	chr8_6575642_6744070_168429_1.2_62_1983	1983	+
chr10	95718560	95791413	chr10_95708550_95781403_72854_2.7_73_1981	1981	+
chr8	145514884	145754171	chr8_145485692_145724979_239288_0.8_-73.2_1981	1981	+
chr1	95362660	95367901	chr1_95135248_95140489_5242_37.8_99.4_1979	1979	+
chr1	97981278	98187327	chr1_97753866_97959915_206050_1_73_1979	1979	+
chr1	213178470	213436136	chr1_211245093_211502759_257667_0.8_31.4_1979	1979	+
chr4	138369202	138557483	chr4_138588652_138776933_188282_1.1_57.1_1979	1979	+
chr4	72363157	72436563	chr4_72582021_72655427_73407_2.7_79.1_1973	1973	+
chr1	115773616	115878000	chr1_115575139_115679523_104385_1.9_85.5_1971	1971	+
chr7	106800412	107013244	chr7_106587648_106800480_212833_0.9_45.6_1967	1967	+
chr9	127489147	127639753	chr9_126528968_126679574_150607_1.3_71_1964	1964	+
chr6	88875851	89002426	chr6_88932570_89059145_126576_1.5_81.8_1961	1961	+
chr13	19690539	19879278	chr13_18588539_18777278_188740_1_-17.4_1959	1959	+
chr3	157154429	157188341	chr3_158637123_158671035_33913_5.8_80.2_1955	1955	+
chrX	15569828	15863626	chrX_15479749_15773547_293799_0.7_35.8_1952	1952	+
chr8	136612122	136659454	chr8_136681304_136728636_47333_4.1_85.6_1951	1951	+
chr10	16633593	16859503	chr10_16673599_16899509_225911_0.9_72.5_1951	1951	+
chr5	31733359	31848186	chr5_31769116_31883943_114828_1.7_35_1948	1948	+
chr10	114452737	114586782	chr10_114442727_114576772_134046_1.4_57.4_1943	1943	+
chr14	51713771	51781786	chr14_50783521_50851536_68016_2.9_72.3_1943	1943	+
chr1	225965531	225978244	chr1_224032154_224044867_12714_15.2_84.9_1937	1937	+
chr12	10264451	10384344	chr12_10155718_10275611_119894_1.6_69.2_1936	1936	+
chr7	7612009	7782218	chr7_7578534_7748743_170210_1.1_25.9_1936	1936	+
chr17	59477223	59668638	chr17_56832005_57023420_191416_1_33.8_1935	1935	+
chr11	119565013	119842227	chr11_119070223_119347437_277215_0.7_-15.6_1929	1929	+
chr2	207941490	208062206	chr2_207649735_207770451_120717_1.6_81.1_1927	1927	+
chr8	15375798	15664055	chr8_15420169_15708426_288258_0.7_85.4_1927	1927	+
chr7	126935710	127015100	chr7_126722946_126802336_79391_2.4_83.2_1926	1926	+
chr2	112504170	112614473	chr2_112220641_112330944_110304_1.7_-49_1925	1925	+
chr19	45864682	46224111	chr19_50556522_50915951_359430_0.5_-59.5_1924	1924	+
chr13	44453262	44544994	chr13_43351262_43442994_91733_2.1_67.4_1920	1920	+
chrX	98974789	99195314	chrX_98861445_99081970_220526_0.9_32.3_1920	1920	+
chr2	128477896	128610707	chr2_128194366_128327177_132812_1.4_24.3_1917	1917	+
chr6	135778583	135957774	chr6_135820276_135999467_179192_1.1_-50_1917	1917	+
chr21	32999277	33073533	chr21_31921148_31995404_74257_2.6_77.4_1916	1916	+
chr3	136455269	136667369	chr3_137937959_138150059_212101_0.9_52.3_1914	1914	+
chr6	143002982	143195249	chr6_143044675_143236942_192268_1_22.1_1913	1913	+
chr6	79911204	80146868	chr6_79967923_80203587_235665_0.8_42.5_1911	1911	+
chr12	122240922	122354590	chr12_120725305_120838973_113669_1.7_67.7_1908	1908	+
chr2	159834254	160054211	chr2_159542500_159762457_219958_0.9_-73.5_1903	1903	+
chr17	6350751	6679303	chr17_6291475_6620027_328553_0.6_30.2_1899	1899	+
chr21	24762585	24837363	chr21_23684456_23759234_74779_2.5_90.8_1899	1899	+
chr9	129382821	129752874	chr9_128422642_128792695_370054_0.5_-52.6_1899	1899	+
chr15	37184005	37394151	chr15_34971297_35181443_210147_0.9_-17.3_1896	1896	+
chr6	58244669	58446628	chr6_58352628_58554587_201960_0.9_75.7_1891	1891	+
chr6	79647174	79725015	chr6_79703893_79781734_77842_2.4_74.6_1882	1882	+
chrX	30635488	30849614	chrX_30545409_30759535_214127_0.9_-78_1882	1882	+
chrX	26704114	26767694	chrX_26614035_26677615_63581_3_77.2_1881	1881	+
chr2	152654302	152684757	chr2_152362548_152393003_30456_6.2_92_1880	1880	+
chr8	140908322	141206762	chr8_140977504_141275944_298441_0.6_-31.6_1880	1880	+
chr2	24535172	24587605	chr2_24388676_24441109_52434_3.6_90_1878	1878	+
chr7	112086266	112200078	chr7_111873502_111987314_113813_1.6_67.5_1875	1875	+
chr2	150426303	150453364	chr2_150134549_150161610_27062_6.9_98.6_1873	1873	+
chr14	36278171	36350928	chr14_35347922_35420679_72758_2.6_63.3_1871	1871	+
chr1	227504705	227622245	chr1_225571328_225688868_117541_1.6_14.9_1867	1867	+
chr8	6079350	6331828	chr8_6066758_6319236_252479_0.7_-41.3_1865	1865	+
chr14	68713716	68888972	chr14_67783469_67958725_175257_1.1_42.3_1861	1861	+
chr18	47721501	47919983	chr18_45975499_46173981_198483_0.9_49.8_1861	1861	+
chr6	5396975	5610468	chr6_5341974_5555467_213494_0.9_32.4_1856	1856	+
chr1	202302328	202486446	chr1_200568951_200753069_184119_1_29.5_1853	1853	+
chr9	95439360	95600069	chr9_94479181_94639890_160710_1.2_60.5_1853	1853	+
chr4	117519250	117521438	chr4_117738698_117740886_2189_84.5_99.8_1849	1849	+
chr8	53536279	53630371	chr8_53698832_53792924_94093_2_72.7_1849	1849	+
chr4	189570995	189663150	chr4_189807989_189900144_92156_2_87.7_1848	1848	+
chr14	74182775	74470480	chr14_73252528_73540233_287706_0.6_-98.2_1847	1847	+
chrX	9684276	9787277	chrX_9644276_9747277_103002_1.8_84.9_1846	1846	+
chr5	137087532	137130905	chr5_137115431_137158804_43374_4.3_85.4_1844	1844	+
chr14	95853411	96010933	chr14_94923164_95080686_157523_1.2_12.5_1843	1843	+
chr10	59954733	60154971	chr10_59624739_59824977_200239_0.9_28.2_1840	1840	+
chr3	190493647	190552252	chr3_191976341_192034946_58606_3.1_89.8_1840	1840	+
chr1	46476279	46500529	chr1_46248866_46273116_24251_7.6_94.6_1835	1835	+
chr8	76288966	76532457	chr8_76451521_76695012_243492_0.8_8.4_1834	1834	+
chrX	91714887	91931903	chrX_91601543_91818559_217017_0.8_58.4_1833	1833	+
chr4	41259524	41391554	chr4_40954281_41086311_132031_1.4_74.3_1832	1832	+
chr10	81433017	81515480	chr10_81103023_81185486_82464_2.2_-89_1831	1831	+
chr3	114039646	114064661	chr3_115522336_115547351_25016_7.3_95.4_1831	1831	+
chr7	124120573	124675433	chr7_123907809_124462669_554861_0.3_-4.1_1831	1831	+
chr1	58513514	58522256	chr1_58286102_58294844_8743_20.9_97.2_1830	1830	+
chr13	95264426	95413169	chr13_94062427_94211170_148744_1.2_74.5_1830	1830	+
chr15	20222102	20366098	chr15_18482116_18626112_143997_1.3_32.8_1828	1828	+
chrX	142719776	142967989	chrX_142547442_142795655_248214_0.7_50_1824	1824	+
chr3	43078622	43122975	chr3_43053626_43097979_44354_4.1_80.9_1820	1820	+
chr17	58804477	58929329	chr17_56159259_56284111_124853_1.5_-22.6_1817	1817	+
chr9	4633532	4782146	chr9_4623532_4772146_148615_1.2_57.6_1814	1814	+
chr3	179907050	180043247	chr3_181389744_181525941_136198_1.3_74.7_1813	1813	+
chr20	25271077	25427366	chr20_25219077_25375366_156290_1.2_25.3_1812	1812	+
chr6	166746918	166825777	chr6_166666908_166745767_78860_2.3_76_1806	1806	+
chr9	116613175	116931189	chr9_115652996_115971010_318015_0.6_-0.7_1806	1806	+
chr13	110221625	110456715	chr13_109019626_109254716_235091_0.8_35.1_1805	1805	+
chrY	20286568	20311596	chrY_18745956_18770984_25029_7.2_90.3_1803	1803	+
chr11	110658432	110828020	chr11_110163642_110333230_169589_1.1_65.6_1803	1803	+
chr1	215759783	215794606	chr1_213826406_213861229_34824_5.2_92.8_1802	1802	+
chr17	56423257	56646131	chr17_53778256_54001130_222875_0.8_31.8_1802	1802	+
chr4	146387721	146547055	chr4_146607171_146766505_159335_1.1_-82.2_1802	1802	+
chr6	167363655	167454788	chr6_167283645_167374778_91134_2_74.4_1800	1800	+
chr3	16274949	16445091	chr3_16249953_16420095_170143_1.1_84.3_1797	1797	+
chrX	80532393	80554030	chrX_80419049_80440686_21638_8.3_90.1_1796	1796	+
chr9	95798116	95947317	chr9_94837937_94987138_149202_1.2_54.5_1794	1794	+
chr3	184316317	184612747	chr3_185799011_186095441_296431_0.6_-71.6_1788	1788	+
chr2	67567528	67632016	chr2_67421032_67485520_64489_2.8_75_1786	1786	+
chr11	28308815	28353979	chr11_28265391_28310555_45165_4_85.2_1785	1785	+
chr4	26997029	27148903	chr4_26606127_26758001_151875_1.2_84.5_1783	1783	+
chrX	65717555	65863273	chrX_65634280_65779998_145719_1.2_77.2_1782	1782	+
chr19	8839060	8897002	chr19_8700060_8758002_57943_3.1_90.1_1779	1779	+
chr13	27132010	27261623	chr13_26030010_26159623_129614_1.4_44.1_1773	1773	+
chr10	82896363	82904934	chr10_82886343_82894914_8572_20.6_99.1_1768	1768	+
chr3	18487270	18581949	chr3_18462274_18556953_94680_1.9_90.8_1766	1766	+
chr7	25162345	25252654	chr7_25128870_25219179_90310_2_59.2_1765	1765	+
chr12	20094279	20096041	chr12_19985546_19987308_1763_100_100_1763	1763	+
chr9	138340495	138424599	chr9_137480316_137564420_84105_2.1_85.2_1761	1761	+
chr4	33010996	33013439	chr4_32687391_32689834_2444_71.8_99.7_1756	1756	+
chr6	63921414	63937627	chr6_63979373_63995586_16214_10.8_93.2_1756	1756	+
chr6	138726275	139013810	chr6_138767968_139055503_287536_0.6_48.8_1753	1753	+
chr8	30911879	31077158	chr8_31031421_31196700_165280_1.1_47.1_1752	1752	+
chr13	25008487	25060482	chr13_23906487_23958482_51996_3.4_76.5_1750	1750	+
chr8	120493454	120865526	chr8_120562635_120934707_372073_0.5_19.3_1748	1748	+
chr16	75203653	75285768	chr16_73761154_73843269_82116_2.1_85.4_1745	1745	+
chr5	59755085	59940752	chr5_59790842_59976509_185668_0.9_-40.2_1744	1744	+
chr11	30249849	30390068	chr11_30206425_30346644_140220_1.2_73.6_1740	1740	+
chrX	139865225	139866962	chrX_139692891_139694628_1738_100_100_1738	1738	+
chr16	31463676	31580640	chr16_31371177_31488141_116965_1.5_70.8_1736	1736	+
chr9	71723092	72044740	chr9_70912912_71234560_321649_0.5_-18.9_1736	1736	+
chr12	100402876	100445017	chr12_98927007_98969148_42142_4.1_-69.7_1734	1734	+
chr6	47470957	47720888	chr6_47578916_47828847_249932_0.7_60.3_1734	1734	+
chr12	51138715	51213859	chr12_49424982_49500126_75145_2.3_-28.9_1733	1733	+
chr4	139075350	139163461	chr4_139294800_139382911_88112_2_91.3_1733	1733	+
chr3	44012631	44161185	chr3_43987635_44136189_148555_1.2_70.5_1730	1730	+
chr10	126086139	126150504	chr10_126076129_126140494_64366_2.7_86.7_1729	1729	+
chr18	44663311	44684026	chr18_42917309_42938024_20716_8.3_94.7_1728	1728	+
chr7	62751797	62956433	chr7_62389232_62593868_204637_0.8_-68.2_1725	1725	+
chr6	5788571	5974229	chr6_5733570_5919228_185659_0.9_48.2_1722	1722	+
chr7	22550173	22672363	chr7_22516698_22638888_122191_1.4_-18.2_1719	1719	+
chr3	98234659	98240371	chr3_99717349_99723061_5713_30.1_99.1_1717	1717	+
chr6	138288819	138413357	chr6_138330512_138455050_124539_1.4_52.8_1717	1717	+
chr9	70337011	70490138	chr9_69576831_69729958_153128_1.1_76.2_1715	1715	+
chr4	156375635	156387149	chr4_156595085_156606599_11515_14.9_97.5_1713	1713	+
chr1	235577727	235667624	chr1_233644350_233734247_89898_1.9_56.4_1712	1712	+
chr7	34679994	34971201	chr7_34646519_34937726_291208_0.6_39.8_1711	1711	+
chrX	57419263	57620586	chrX_57435988_57637311_201324_0.8_68.8_1709	1709	+
chr3	192454744	192620836	chr3_193937438_194103530_166093_1_71_1706	1706	+
chr11	16760109	16777654	chr11_16716685_16734230_17546_9.7_96.1_1704	1704	+
chr21	33854860	34214095	chr21_32776731_33135965_359235_0.5_-27.6_1703	1703	+
chr11	72492442	72652129	chr11_72170090_72329777_159688_1.1_41.7_1700	1700	+
chr10	114190284	114308769	chr10_114180274_114298759_118486_1.4_57.3_1698	1698	+
chr10	21318114	21402558	chr10_21358120_21442564_84445_2_87.7_1697	1697	+
chr1	65895511	65899378	chr1_65668099_65671966_3868_43.8_99.3_1695	1695	+
chr11	11271963	11426527	chr11_11228539_11383103_154565_1.1_23.8_1695	1695	+
chr13	100986740	101192520	chr13_99784741_99990521_205781_0.8_55.3_1694	1694	+
chr10	61447903	61666218	chr10_61117909_61336224_218316_0.8_78.6_1692	1692	+
chr5	156188649	156279144	chr5_156121227_156211722_90496_1.9_90.7_1678	1678	+
chr12	107665065	107667260	chr12_106189195_106191390_2196_76.3_99.6_1676	1676	+
chr5	23300958	23304918	chr5_23336715_23340675_3961_42.1_99.7_1666	1666	+
chr4	147104001	147208324	chr4_147323451_147427774_104324_1.6_54.3_1666	1666	+
chr10	57358054	57427815	chr10_57028060_57097821_69762_2.4_94_1664	1664	+
chr22	24143052	24325906	chr22_22473052_22655906_182855_0.9_30.8_1663	1663	+
chr3	68682850	68686192	chr3_68765540_68768882_3343_49.7_99.5_1663	1663	+
chr6	46172698	46174360	chr6_46280657_46282319_1663_100_100_1663	1663	+
chr10	118199138	118660101	chr10_118189128_118650091_460964_0.4_-27.4_1662	1662	+
chr5	76331341	76442781	chr5_76367097_76478537_111441_1.5_70.3_1660	1660	+
chr14	59931350	59971028	chr14_59001103_59040781_39679_4.2_90.8_1659	1659	+
chr6	161188008	162110736	chr6_161107998_162030726_922729_0.2_-43.4_1657	1657	+
chr22	29183443	29252515	chr22_27513443_27582515_69073_2.4_93.2_1656	1656	+
chr7	7273946	7384796	chr7_7240471_7351321_110851_1.5_75.4_1655	1655	+
chr1	37249549	37500274	chr1_37022136_37272861_250726_0.7_-20.8_1651	1651	+
chr18	29437618	29656070	chr18_27691616_27910068_218453_0.8_33.6_1651	1651	+
chr18	74071720	74136953	chr18_72200708_72265941_65234_2.5_89.8_1651	1651	+
chr4	89341204	89629014	chr4_89560227_89848037_287811_0.6_2.6_1651	1651	+
chr13	46490123	46563299	chr13_45388124_45461300_73177_2.3_92.8_1648	1648	+
chr22	23465259	23864090	chr22_21795259_22194090_398832_0.4_32.3_1648	1648	+
chr9	117110059	117458589	chr9_116149880_116498410_348531_0.5_-15.8_1648	1648	+
chr20	33632334	33872367	chr20_33095995_33335781_239787_0.7_-68.8_1646	1646	+
chr8	128098826	128328821	chr8_128168008_128398003_229996_0.7_-44.8_1645	1645	+
chr10	119632724	119800003	chr10_119622714_119789993_167280_1_74.6_1643	1643	+
chrX	84343393	84345795	chrX_84230049_84232451_2403_68.3_99.7_1642	1642	+
chr1	174973635	174979909	chr1_173240258_173246532_6275_26.1_98.7_1640	1640	+
chr12	124786188	124900526	chr12_123352141_123466479_114339_1.4_50.8_1640	1640	+
chr2	239937132	240204243	chr2_239602069_239869180_267112_0.6_-15.2_1639	1639	+
chrX	132804877	132922594	chrX_132632543_132750260_117718_1.4_77.4_1639	1639	+
chrX	97506880	97645971	chrX_97393536_97532627_139092_1.2_85.9_1638	1638	+
chr22	43959513	44198692	chr22_42290846_42530025_239180_0.7_-2.9_1634	1634	+
chr11	132204919	132289837	chr11_131710129_131795047_84919_1.9_78.8_1632	1632	+
chr7	34061365	34193949	chr7_34027890_34160474_132585_1.2_47.4_1632	1632	+
chr7	150033708	150209991	chr7_149664641_149840924_176284_0.9_79.2_1632	1632	+
chr6	41530477	41635461	chr6_41638455_41743439_104985_1.6_-45_1630	1630	+
chr13	28003853	28014442	chr13_26901853_26912442_10590_15.4_95.6_1627	1627	+
chr7	144702634	144738099	chr7_144333567_144369032_35466_4.6_91.8_1626	1626	+
chr12	22778068	22841534	chr12_22669335_22732801_63467_2.6_95.3_1621	1621	+
chrX	67290060	67354442	chrX_67206785_67271167_64383_2.5_87.7_1619	1619	+
chr16	51557070	51681170	chr16_50114571_50238671_124101_1.3_77.4_1611	1611	+
chr14	91759258	91976791	chr14_90829011_91046544_217534_0.7_63.5_1607	1607	+
chr4	164399507	164448525	chr4_164618957_164667975_49019_3.3_95.3_1605	1605	+
chr3	87294844	87372786	chr3_87377534_87455476_77943_2.1_80.5_1604	1604	+
chr9	135481019	135565156	chr9_134470840_134554977_84138_1.9_39.6_1604	1604	+
chr5	115553045	115628820	chr5_115580944_115656719_75776_2.1_70_1602	1602	+
chr6	131160653	131277310	chr6_131202346_131319003_116658_1.4_56.6_1597	1597	+
chr4	104493552	104497230	chr4_104713001_104716679_3679_43.3_99.6_1593	1593	+
chr11	127810386	127945397	chr11_127315596_127450607_135012_1.2_76.8_1591	1591	+
chr20	9364818	9461027	chr20_9312818_9409027_96210_1.7_75.5_1591	1591	+
chr4	120980815	121096306	chr4_121200263_121315756_115494_1.4_65.4_1590	1590	+
chrX	96171432	96369943	chrX_96058088_96256599_198512_0.8_71.5_1589	1589	+
chr15	29409229	29527288	chr15_27196521_27314580_118060_1.3_63.2_1588	1588	+
chr8	143303401	143462073	chr8_143301308_143459980_158673_1_3.1_1588	1588	+
chr9	41698023	41885537	chr9_41688023_41875537_187515_0.8_50.1_1586	1586	+
chr1	227694263	227843426	chr1_225760886_225910049_149164_1.1_-11_1584	1584	+
chr3	33075732	33171570	chr3_33050736_33146574_95839_1.6_-71.5_1577	1577	+
chr6	10118654	10366824	chr6_10226640_10474810_248171_0.6_-75.4_1577	1577	+
chrX	115235948	115238976	chrX_115149976_115153004_3029_52_99.5_1576	1576	+
chr19	35435037	35532722	chr19_40126877_40224562_97686_1.6_58.3_1575	1575	+
chrY	19868213	19870079	chrY_18377607_18379473_1867_84.3_99.9_1574	1574	+
chr21	18889558	18981492	chr21_17811429_17903363_91935_1.7_69.2_1572	1572	+
chr3	12880756	13028750	chr3_12855756_13003750_147995_1.1_-96.5_1572	1572	+
chr3	60675691	60778098	chr3_60650731_60753138_102408_1.5_87.4_1572	1572	+
chr22	40271408	40423964	chr22_38601354_38753910_152557_1_-22.3_1571	1571	+
chr11	77780805	77852931	chr11_77458453_77530579_72127_2.2_77.3_1570	1570	+
chr1	82062081	82189028	chr1_81834669_81961616_126948_1.2_50.4_1569	1569	+
chr8	91521662	91779874	chr8_91590838_91849050_258213_0.6_66.2_1569	1569	+
chr20	2945421	3052807	chr20_2893421_3000807_107387_1.5_48.3_1568	1568	+
chr3	177193385	178211567	chr3_178676079_179694261_1018183_0.2_-21.8_1565	1565	+
chr6	42174678	42195309	chr6_42282656_42303287_20632_7.6_95.2_1560	1560	+
chr10	2563294	2565686	chr10_2553294_2555686_2393_65.2_99.8_1560	1560	+
chr12	7591590	7830222	chr12_7482857_7721489_238633_0.7_46.6_1560	1560	+
chr9	69655459	69882102	chr9_68945279_69171922_226644_0.7_20_1560	1560	+
chr13	111869888	112091622	chr13_110667889_110889623_221735_0.7_68.6_1559	1559	+
chr8	142469122	142602484	chr8_142538304_142671666_133363_1.2_23.2_1559	1559	+
chr11	45832923	45955448	chr11_45789499_45912024_122526_1.3_64.3_1558	1558	+
chr1	192215398	192217079	chr1_190482021_190483702_1682_92.5_99.9_1556	1556	+
chr6	37336626	37450686	chr6_37444604_37558664_114061_1.4_65.3_1556	1556	+
chr7	42003334	42213029	chr7_41969859_42179554_209696_0.7_66.7_1555	1555	+
chr4	22389095	22444539	chr4_21998193_22053637_55445_2.8_79_1554	1554	+
chr3	192871560	192873843	chr3_194354254_194356537_2284_67.9_99.5_1550	1550	+
chr5	20183468	20305616	chr5_20219225_20341373_122149_1.3_72.9_1549	1549	+
chr9	89626603	89628160	chr9_88816423_88817980_1558_99.3_100_1547	1547	+
chr11	70576636	70797785	chr11_70254284_70475433_221150_0.7_59.4_1545	1545	+
chr14	25735452	25901429	chr14_24805292_24971269_165978_0.9_73.3_1545	1545	+
chr3	122854270	122944151	chr3_124336960_124426841_89882_1.7_15.9_1536	1536	+
chr7	123181085	123336852	chr7_122968321_123124088_155768_1_73.1_1536	1536	+
chr2	188280202	188410922	chr2_187988447_188119167_130721_1.2_71.7_1535	1535	+
chr6	1395485	1612722	chr6_1340484_1557721_217238_0.7_-30_1535	1535	+
chr2	188616267	188782630	chr2_188324512_188490875_166364_0.9_59.6_1534	1534	+
chr2	197000850	197687633	chr2_196709095_197395878_686784_0.2_-44.1_1534	1534	+
chr13	108756798	108882401	chr13_107554799_107680402_125604_1.2_87.2_1532	1532	+
chr20	26188610	26190322	chr20_26136610_26138322_1713_89.4_99.9_1531	1531	+
chr1	18596231	19043595	chr1_18468818_18916182_447365_0.3_-46.1_1529	1529	+
chr19	51170018	51430817	chr19_55861830_56122629_260800_0.6_27.3_1528	1528	+
chrX	27535840	27537899	chrX_27445761_27447820_2060_74.2_99.9_1528	1528	+
chr18	76661879	76906444	chr18_74762867_75007432_244566_0.6_-39.1_1527	1527	+
chr8	101165430	101321805	chr8_101234606_101390981_156376_1_77.6_1527	1527	+
chr1	184589516	184793861	chr1_182856139_183060484_204346_0.7_28.7_1525	1525	+
chrX	72443065	72444798	chrX_72359790_72361523_1734_87.9_99.9_1524	1524	+
chr1	79003007	79403710	chr1_78775595_79176298_400704_0.4_-72.3_1523	1523	+
chr13	36049024	36139184	chr13_34947024_35037184_90161_1.7_84.1_1523	1523	+
chr13	36878593	36909805	chr13_35776593_35807805_31213_4.9_93.5_1521	1521	+
chr19	52090452	52152647	chr19_56782264_56844459_62196_2.4_88.3_1519	1519	+
chrX	106374943	106595924	chrX_106261599_106482580_220982_0.7_-47.8_1519	1519	+
chr7	6762216	6864323	chr7_6728741_6830848_102108_1.5_-82.3_1516	1516	+
chrX	79816198	79966346	chrX_79702854_79853002_150149_1_79.1_1516	1516	+
chr8	4644835	4676774	chr8_4632243_4664182_31940_4.7_93.4_1515	1515	+
chr7	53929964	53933379	chr7_53897458_53900873_3416_44.2_99.6_1509	1509	+
chr4	146560252	146724465	chr4_146779702_146943915_164214_0.9_-77.9_1507	1507	+
chr2	165430150	165552356	chr2_165138396_165260602_122207_1.2_84.6_1505	1505	+
chr2	237128935	237364665	chr2_236793674_237029404_235731_0.6_2.1_1504	1504	+
chr13	80910351	80914951	chr13_79808352_79812952_4601_32.7_99.2_1503	1503	+
chr1	72625351	72767899	chr1_72397939_72540487_142549_1.1_58.5_1500	1500	+
chr1	81564099	81893492	chr1_81336687_81666080_329394_0.5_-14.4_1500	1500	+
chr1	8378113	8435914	chr1_8300700_8358501_57802_2.6_85.5_1499	1499	+
chr2	236433799	236601531	chr2_236098538_236266270_167733_0.9_41.4_1498	1498	+
chr1	210340439	210440442	chr1_208407062_208507065_100004_1.5_85.4_1496	1496	+
chr6	101877935	102124746	chr6_101984656_102231439_246784_0.6_-89.8_1496	1496	+
chr13	32275460	32527444	chr13_31173460_31425444_251985_0.6_-4.9_1494	1494	+
chr4	124165581	124319750	chr4_124385031_124539200_154170_1_52.7_1494	1494	+
chr6	91172221	91270068	chr6_91228942_91326789_97848_1.5_92.1_1494	1494	+
chr9	93914280	94186930	chr9_92954101_93226751_272651_0.5_50.8_1492	1492	+
chr22	49551570	49805171	chr22_47937574_48191175_253602_0.6_25.3_1485	1485	+
chr4	142946971	143225572	chr4_143166421_143445022_278602_0.5_61.6_1485	1485	+
chr8	35381239	35383050	chr8_35500781_35502592_1812_82_99.9_1485	1485	+
chrX	75365125	75556314	chrX_75281528_75472718_191191_0.8_73_1484	1484	+
chr17	32364496	32583981	chr17_29388609_29608094_219486_0.7_37.4_1483	1483	+
chr12	38531492	38722661	chr12_36817759_37008928_191170_0.8_85.7_1481	1481	+
chr7	14110527	14231746	chr7_14077052_14198271_121220_1.2_59.7_1481	1481	+
chrX	14262022	14415419	chrX_14171943_14325340_153398_1_-28.4_1476	1476	+
chr7	53255291	53369941	chr7_53222785_53337435_114651_1.3_59_1474	1474	+
chrX	125605710	125607263	chrX_125433391_125434944_1554_94.6_100_1470	1470	+
chr3	97583330	97663361	chr3_99066020_99146051_80032_1.8_93.1_1469	1469	+
chr6	51274158	51402278	chr6_51382117_51510237_128121_1.1_68.7_1467	1467	+
chr4	40788250	40818090	chr4_40483007_40512847_29841_4.9_97.3_1465	1465	+
chr14	77101068	77228364	chr14_76170821_76298117_127297_1.1_32.5_1457	1457	+
chr2	211296100	211341566	chr2_211004345_211049811_45467_3.2_92.3_1456	1456	+
chr3	93761889	93795872	chr3_95244579_95278562_33984_4.3_98.1_1455	1455	+
chr9	2811422	2900745	chr9_2801422_2890745_89324_1.6_73.5_1455	1455	+
chr5	147719369	147820779	chr5_147699562_147800972_101411_1.4_94.5_1454	1454	+
chr12	55803501	55807575	chr12_54089768_54093842_4075_35.5_98.8_1448	1448	+
chr13	86927864	86931745	chr13_85725865_85729746_3882_37.2_99.7_1446	1446	+
chr6	39926067	39967885	chr6_40034045_40075863_41819_3.5_95.1_1446	1446	+
chr11	105881538	105984563	chr11_105386748_105489773_103026_1.4_89.4_1444	1444	+
chrX	44167701	44169472	chrX_44052645_44054416_1772_81.5_99.9_1444	1444	+
chr11	125763313	125770226	chr11_125268523_125275436_6914_20.8_97.8_1441	1441	+
chr6	166403702	166478942	chr6_166323692_166398932_75241_1.9_2_1439	1439	+
chr4	155457579	155477116	chr4_155677029_155696566_19538_7.3_95.8_1434	1434	+
chrX	89367880	89370884	chrX_89254536_89257540_3005_47.7_99.4_1434	1434	+
chr3	157839826	157994222	chr3_159322520_159476916_154397_0.9_75.5_1433	1433	+
chr16	54145652	54325685	chr16_52703153_52883186_180034_0.8_59.8_1431	1431	+
chr4	86509015	86893648	chr4_86728039_87112672_384634_0.4_-25.5_1430	1430	+
chr8	33716831	33827435	chr8_33836373_33946977_110605_1.3_65.8_1430	1430	+
chr5	90650289	90772749	chr5_90686045_90808505_122461_1.2_75.8_1429	1429	+
chr3	131103186	131220629	chr3_132585876_132703319_117444_1.2_80.7_1428	1428	+
chr19	55485277	55624195	chr19_60177089_60316007_138919_1_54.2_1423	1423	+
chr9	141070675	141149462	chr9_140190496_140269283_78788_1.8_88.3_1423	1423	+
chr11	92086493	92100133	chr11_91726141_91739781_13641_10.4_98.4_1421	1421	+
chrX	151939352	152220720	chrX_151690008_151971376_281369_0.5_52.1_1421	1421	+
chr18	57816774	57864727	chr18_55967754_56015707_47954_3_90.4_1420	1420	+
chr13	61027443	61212152	chr13_59925444_60110153_184710_0.8_34.3_1419	1419	+
chr22	44836743	44964184	chr22_43215407_43342848_127442_1.1_63.6_1417	1417	+
chr6	71317496	71319032	chr6_71374217_71375753_1537_92.2_100_1417	1417	+
chr3	116745348	116848219	chr3_118228038_118330909_102872_1.4_68.1_1416	1416	+
chr5	81188183	81331248	chr5_81223939_81367004_143066_1_33_1415	1415	+
chr6	85445717	85457970	chr6_85502436_85514689_12254_11.5_99.1_1413	1413	+
chr6	137864963	138028387	chr6_137906656_138070080_163425_0.9_70.5_1413	1413	+
chrX	109252434	109590210	chrX_109139090_109476866_337777_0.4_-47.2_1412	1412	+
chr21	40073527	40196653	chr21_38995397_39118523_123127_1.1_76.9_1409	1409	+
chr3	57168051	57294116	chr3_57143091_57269156_126066_1.1_-88.1_1409	1409	+
chrX	50515674	50674096	chrX_50532414_50690836_158423_0.9_79.7_1400	1400	+
chr11	50227354	50378268	chr11_50183930_50334844_150915_0.9_83.3_1399	1399	+
chr20	49070434	49200494	chr20_48503841_48633901_130061_1.1_74.5_1399	1399	+
chr9	77419374	77761856	chr9_76609194_76951676_342483_0.4_56.8_1398	1398	+
chrX	38548136	38667973	chrX_38433080_38552917_119838_1.2_81.1_1398	1398	+
chr4	166135600	166263505	chr4_166355050_166482955_127906_1.1_58.6_1397	1397	+
chr14	100360903	100431885	chr14_99430656_99501638_70983_2_73.4_1396	1396	+
chr2	26870427	27016979	chr2_26723931_26870483_146553_1_14.3_1395	1395	+
chr8	36845701	36953639	chr8_36964859_37072797_107939_1.3_86.4_1394	1394	+
chr12	72667096	72781384	chr12_70953363_71067651_114289_1.2_50.8_1393	1393	+
chr2	232985546	233285831	chr2_232693790_232994075_300286_0.5_-54.9_1391	1391	+
chr9	115449588	115637076	chr9_114489409_114676897_187489_0.7_26.7_1390	1390	+
chr4	16014524	16258191	chr4_15623622_15867289_243668_0.6_48.6_1389	1389	+
chr7	90042437	90044173	chr7_89880373_89882109_1737_79.9_97.8_1388	1388	+
chr9	13987686	14280373	chr9_13977686_14270373_292688_0.5_77.4_1388	1388	+
chr17	31255583	31312335	chr17_28279696_28336448_56753_2.4_90.4_1386	1386	+
chr11	20404668	20596889	chr11_20361244_20553465_192222_0.7_51.3_1385	1385	+
chr4	178257207	178360898	chr4_178494201_178597892_103692_1.3_69_1385	1385	+
chr3	143704347	143850196	chr3_145187037_145332886_145850_0.9_85.7_1381	1381	+
chr16	34320856	34404735	chr16_34178357_34262236_83880_1.6_86.2_1381	1381	+
chrX	11135305	11347596	chrX_11045226_11257517_212292_0.7_66.7_1381	1381	+
chr1	4235486	4514979	chr1_4135346_4414839_279494_0.5_62.9_1380	1380	+
chr17	12620510	12693007	chr17_12561235_12633732_72498_1.9_85.4_1380	1380	+
chr18	14222120	14502387	chr18_14212120_14492387_280268_0.5_2.1_1379	1379	+
chr3	62765001	63082507	chr3_62740041_63057547_317507_0.4_35.4_1379	1379	+
chr8	49297009	49470389	chr8_49459562_49632942_173381_0.8_69.1_1376	1376	+
chr2	158485215	158622761	chr2_158193461_158331007_137547_1_72.3_1375	1375	+
chr20	23334781	23352333	chr20_23282781_23300333_17553_7.8_97_1375	1375	+
chr1	42925376	42966064	chr1_42697963_42738651_40689_3.4_66.7_1374	1374	+
chr4	175101205	175240836	chr4_175337780_175477411_139632_1_82.9_1370	1370	+
chr5	81571347	81573715	chr5_81607103_81609471_2369_57.8_99.4_1370	1370	+
chr7	54487235	54724356	chr7_54454729_54691850_237122_0.6_-57.3_1366	1366	+
chr1	241639528	241680680	chr1_239706151_239747303_41153_3.3_86.3_1365	1365	+
chr7	148876881	148909556	chr7_148507814_148540489_32676_4.2_55.6_1363	1363	+
chr8	61878268	62116092	chr8_62040822_62278646_237825_0.6_-89_1362	1362	+
chr5	31421352	31554241	chr5_31457109_31589998_132890_1_72_1358	1358	+
chr10	76153841	76360309	chr10_75823847_76030315_206469_0.7_-79.9_1354	1354	+
chr4	190741657	190906143	chr4_190978651_191143137_164487_0.8_64.4_1354	1354	+
chr12	130773758	130871930	chr12_129339711_129437883_98173_1.4_83.9_1353	1353	+
chrX	105974872	106292905	chrX_105861528_106179561_318034_0.4_-35.6_1353	1353	+
chr18	20516645	20573608	chr18_18770643_18827606_56964_2.4_86.7_1350	1350	+
chrY	24452802	25559310	chrY_22862190_23968698_1106509_0.1_24.2_1349	1349	+
chr3	22423169	22424514	chr3_22398173_22399518_1346_100_100_1346	1346	+
chr16	26042937	26044281	chr16_25950438_25951782_1345_100_100_1345	1345	+
chr8	26868042	26922884	chr8_26923959_26978801_54843_2.5_83.2_1345	1345	+
chr14	99268671	99494600	chr14_98338424_98564353_225930_0.6_50.3_1339	1339	+
chr22	47553326	47792526	chr22_45931990_46171190_239201_0.6_71.9_1339	1339	+
chr10	125515940	125805407	chr10_125505930_125795397_289468_0.5_15.9_1338	1338	+
chr20	9065065	9170129	chr20_9013065_9118129_105065_1.3_46.7_1336	1336	+
chr3	126708081	126754407	chr3_128190771_128237097_46327_2.9_90.1_1334	1334	+
chr15	55473823	55651935	chr15_53261115_53439227_178113_0.7_69.2_1333	1333	+
chr9	105966376	105968802	chr9_105006197_105008623_2427_54.9_99.8_1332	1332	+
chr17	78717766	78850421	chr17_76332361_76465016_132656_1_38.1_1331	1331	+
chr2	209937506	210046937	chr2_209645751_209755182_109432_1.2_87.7_1331	1331	+
chr11	5592176	5686530	chr11_5548752_5643106_94355_1.4_64.6_1330	1330	+
chr4	4754115	4896854	chr4_4805016_4947755_142740_0.9_59.7_1330	1330	+
chr16	20749089	21011414	chr16_20656590_20918915_262326_0.5_8.9_1327	1327	+
chr1	166135573	166246837	chr1_164402197_164513461_111265_1.2_23.5_1326	1326	+
chr11	80363158	80364789	chr11_80040806_80042437_1632_81.2_100_1325	1325	+
chr9	99169514	99259164	chr9_98209335_98298985_89651_1.5_-61.4_1324	1324	+
chr10	45445854	45568759	chr10_44765860_44888765_122906_1.1_82.5_1323	1323	+
chr20	13254680	13374440	chr20_13202680_13322440_119761_1.1_68.4_1322	1322	+
chr6	12120914	12125820	chr6_12228900_12233806_4907_26.9_98.9_1321	1321	+
chr17	17697252	17797122	chr17_17637977_17737847_99871_1.3_44.1_1320	1320	+
chr17	19861357	20108766	chr17_19801949_20049358_247410_0.5_8.2_1320	1320	+
chr4	91759564	91949379	chr4_91978587_92168402_189816_0.7_79.2_1316	1316	+
chr1	2986926	3218521	chr1_2976786_3208381_231596_0.6_-54.2_1315	1315	+
chr7	143826543	144092938	chr7_143457476_143723871_266396_0.5_-69.4_1313	1313	+
chr4	106155241	106158471	chr4_106374690_106377920_3231_40.5_98.6_1309	1309	+
chr8	82167647	82196954	chr8_82330202_82359509_29308_4.5_92.8_1307	1307	+
chr1	157678730	157680035	chr1_155945354_155946659_1306_100_100_1306	1306	+
chrX	68302037	68394915	chrX_68218762_68311640_92879_1.4_81.3_1305	1305	+
chr13	74261298	74420416	chr13_73159299_73318417_159119_0.8_13_1304	1304	+
chr14	32953308	33033121	chr14_32023059_32102872_79814_1.6_75.3_1303	1303	+
chrX	10109629	10225813	chrX_10069629_10185813_116185_1.1_79.5_1302	1302	+
chr16	27492349	27815764	chr16_27399850_27723265_323416_0.4_-61.2_1301	1301	+
chr4	54248445	54325671	chr4_53943202_54020428_77227_1.7_71.9_1301	1301	+
chr16	46990891	47177619	chr16_45548392_45735120_186729_0.7_-65.7_1300	1300	+
chr20	12360643	12361942	chr20_12308643_12309942_1300_100_100_1300	1300	+
chr1	103343227	103544412	chr1_103115815_103317000_201186_0.6_40.4_1299	1299	+
chr15	51237963	51342208	chr15_49025255_49129500_104246_1.2_77_1298	1298	+
chr8	104728401	104837313	chr8_104797577_104906489_108913_1.2_54_1296	1296	+
chr10	122114090	122349346	chr10_122104080_122339336_235257_0.6_42.3_1295	1295	+
chr4	141998227	142155518	chr4_142217677_142374968_157292_0.8_41.2_1294	1294	+
chr6	35735105	35803326	chr6_35843083_35911304_68222_1.9_-11.4_1293	1293	+
chr6	88374348	88387782	chr6_88431067_88444501_13435_9.6_96.5_1293	1293	+
chrX	107327784	107564119	chrX_107214440_107450775_236336_0.5_3.3_1293	1293	+
chr21	14722919	14901545	chr21_13644790_13823416_178627_0.7_17.5_1289	1289	+
chr12	119591252	119633866	chr12_118075635_118118249_42615_3_84.7_1288	1288	+
chr3	78646346	78767036	chr3_78729036_78849726_120691_1.1_68.6_1288	1288	+
chr9	71224366	71395755	chr9_70414186_70585575_171390_0.8_63.4_1288	1288	+
chr7	89761742	90026103	chr7_89599678_89864039_264362_0.5_-87.7_1287	1287	+
chr10	19340895	19342470	chr10_19380901_19382476_1576_81.5_99.9_1284	1284	+
chr12	92537293	92562442	chr12_91061424_91086573_25150_5.1_94.2_1276	1276	+
chr9	22655654	22749192	chr9_22645654_22739192_93539_1.4_90.7_1272	1272	+
chr10	82277771	82279447	chr10_82267751_82269427_1677_75.7_99.8_1270	1270	+
chr16	31766199	31818262	chr16_31673700_31725763_52064_2.4_76.4_1268	1268	+
chr10	50583896	50682311	chr10_50253902_50352317_98416_1.3_31.6_1267	1267	+
chr10	37283884	37286116	chr10_37323890_37326122_2233_56.7_99.8_1266	1266	+
chr5	130325592	130344959	chr5_130353491_130372858_19368_6.5_87.8_1264	1264	+
chr20	11898962	11905395	chr20_11846962_11853395_6434_19.6_99.4_1263	1263	+
chr5	115249042	115388036	chr5_115276941_115415935_138995_0.9_-68.3_1263	1263	+
chr6	105584901	105781412	chr6_105691594_105888105_196512_0.6_68.9_1263	1263	+
chr7	31714483	32110122	chr7_31681008_32076647_395640_0.3_29.9_1263	1263	+
chr19	28246106	28264512	chr19_32937946_32956352_18407_6.9_99.4_1263	1263	+
chr11	84729884	84732875	chr11_84407532_84410523_2992_42.1_99.7_1261	1261	+
chr4	116718158	116843217	chr4_116937607_117062666_125060_1_78_1261	1261	+
chr2	48522775	48604240	chr2_48376279_48457744_81466_1.5_85.1_1257	1257	+
chr13	82263963	82265218	chr13_81161964_81163219_1256_100_100_1256	1256	+
chr7	36858571	36997102	chr7_36825096_36963627_138532_0.9_74.9_1253	1253	+
chr1	249142159	249231297	chr1_247108782_247197920_89139_1.4_94.4_1252	1252	+
chr20	52830901	52874892	chr20_52264308_52308299_43992_2.8_89.4_1252	1252	+
chr8	83203184	83204616	chr8_83365739_83367171_1433_87.4_100_1252	1252	+
chr11	103049723	103281763	chr11_102554933_102786973_232041_0.5_-30.1_1251	1251	+
chr11	56457766	56459027	chr11_56214342_56215603_1262_99_100_1250	1250	+
chr2	38796857	38960873	chr2_38650361_38814377_164017_0.8_-84.5_1250	1250	+
chr7	57528827	57659728	chr7_57532769_57663670_130902_1_53.5_1250	1250	+
chr1	108047783	108210348	chr1_107849306_108011871_162566_0.8_69.8_1249	1249	+
chr18	60998625	61210799	chr18_59149605_59361779_212175_0.6_-9.8_1242	1242	+
chr8	28909238	29062359	chr8_28965157_29118278_153122_0.8_24.1_1242	1242	+
chr13	100609275	100803479	chr13_99407276_99601480_194205_0.6_29.8_1241	1241	+
chr2	122097307	122135200	chr2_121813777_121851670_37894_3.3_73.2_1241	1241	+
chr15	92828938	92830506	chr15_90629942_90631510_1569_79_99.9_1240	1240	+
chr1	209395952	209464812	chr1_207462575_207531435_68861_1.8_92.8_1239	1239	+
chr1	107448584	107691159	chr1_107250107_107492682_242576_0.5_-13.2_1237	1237	+
chr7	109479088	109639460	chr7_109266324_109426696_160373_0.8_69.2_1236	1236	+
chr7	132021537	132248653	chr7_131672077_131899193_227117_0.5_37.1_1236	1236	+
chr1	77165438	77166671	chr1_76938026_76939259_1234_100_100_1234	1234	+
chr1	191114796	191116168	chr1_189381419_189382791_1373_89.9_100_1234	1234	+
chr3	14526911	14597843	chr3_14501915_14572847_70933_1.7_86.2_1233	1233	+
chr3	106822957	106825927	chr3_108305647_108308617_2971_41.4_99.5_1231	1231	+
chr2	12163665	12164931	chr2_12081116_12082382_1267_97_100_1229	1229	+
chr3	143235930	143314925	chr3_144718620_144797615_78996_1.6_84.6_1228	1228	+
chr1	41847771	42199767	chr1_41620358_41972354_351997_0.3_24.3_1227	1227	+
chrX	32223972	32225196	chrX_32133893_32135117_1225_100_100_1225	1225	+
chr22	43505950	43739446	chr22_41835894_42069390_233497_0.5_44.8_1224	1224	+
chr10	30669372	30917774	chr10_30709378_30957780_248403_0.5_-5.9_1223	1223	+
chr15	67835322	67921788	chr15_65622376_65708842_86467_1.4_86.2_1220	1220	+
chr14	77352771	77491622	chr14_76422524_76561375_138852_0.9_40.3_1219	1219	+
chr2	41383678	41385017	chr2_41237182_41238521_1340_91_100_1219	1219	+
chr7	87150601	87152051	chr7_86988537_86989987_1451_84_99.9_1219	1219	+
chr5	87890050	87971808	chr5_87925806_88007564_81759_1.5_74.5_1218	1218	+
chr2	65883318	65894818	chr2_65736822_65748322_11501_10.6_96.8_1217	1217	+
chr22	19318325	19537175	chr22_17698325_17917175_218851_0.6_16.9_1217	1217	+
chr9	18632824	18718389	chr9_18622824_18708389_85566_1.4_84.1_1217	1217	+
chr18	77187397	77370439	chr18_75288385_75471427_183043_0.7_-16.2_1216	1216	+
chr15	32057344	32085374	chr15_29844636_29872666_28031_4.3_92.7_1212	1212	+
chr16	82181876	82468994	chr16_80739377_81026495_287119_0.4_34_1210	1210	+
chr8	63767903	63769340	chr8_63930457_63931894_1438_84.1_99.9_1210	1210	+
chr16	35036432	35037639	chr16_34893933_34895140_1208_100_100_1208	1208	+
chr6	57687125	57841724	chr6_57795084_57949683_154600_0.8_41.3_1203	1203	+
chr1	12662095	12908029	chr1_12584682_12830616_245935_0.5_-55.7_1202	1202	+
chr11	116298728	116715634	chr11_115803938_116220844_416907_0.3_-1.5_1201	1201	+
chr3	61728113	61870868	chr3_61703153_61845908_142756_0.8_20_1201	1201	+
chr3	65341185	65580416	chr3_65316225_65555456_239232_0.5_-41.6_1199	1199	+
chr2	195052059	195136264	chr2_194760304_194844509_84206_1.4_94.3_1193	1193	+
chr2	75061414	75119897	chr2_74914922_74973405_58484_2_77.6_1192	1192	+
chr16	68598130	68720660	chr16_67155631_67278161_122531_1_53.2_1190	1190	+
chrX	99410855	99460125	chrX_99297511_99346781_49271_2.4_72.5_1188	1188	+
chr13	68405697	68406883	chr13_67303698_67304884_1187_100_100_1187	1187	+
chr2	119870114	120130091	chr2_119586584_119846561_259978_0.5_35.1_1186	1186	+
chr16	71318604	71489763	chr16_69876105_70047264_171160_0.7_-0.6_1185	1185	+
chr15	76467775	76585034	chr15_74254830_74372089_117260_1_64.7_1184	1184	+
chr2	84518136	84670595	chr2_84371647_84524106_152460_0.8_67.7_1184	1184	+
chr3	170584079	170611212	chr3_172066773_172093906_27134_4.4_95_1184	1184	+
chr5	2548534	2914111	chr5_2601534_2967111_365578_0.3_17.1_1182	1182	+
chrX	105516117	105571807	chrX_105402773_105458463_55691_2.1_91_1181	1181	+
chr13	102227627	102374558	chr13_101025628_101172559_146932_0.8_53.6_1178	1178	+
chr17	10075248	10695639	chr17_10015973_10636364_620392_0.2_-78.5_1178	1178	+
chr17	39182303	39411905	chr17_36435829_36665431_229603_0.5_-19.9_1178	1178	+
chr6	70414812	70456848	chr6_70471533_70513569_42037_2.8_87.8_1178	1178	+
chr12	11181456	11325034	chr12_11072723_11216301_143579_0.8_74.6_1176	1176	+
chr3	11204781	11361165	chr3_11179781_11336165_156385_0.8_46.6_1176	1176	+
chr16	57763746	57836446	chr16_56321247_56393947_72701_1.6_82.6_1175	1175	+
chr9	69066411	69118662	chr9_68356231_68408482_52252_2.2_88.4_1175	1175	+
chrX	7268010	7271220	chrX_7278010_7281220_3211_36.5_99.4_1172	1172	+
chr6	96034193	96056411	chr6_96140914_96163132_22219_5.3_97.9_1171	1171	+
chr1	5826727	5945216	chr1_5749314_5867803_118490_1_-3.6_1170	1170	+
chr22	20378788	20504273	chr22_18758788_18884273_125486_0.9_-7.1_1170	1170	+
chr5	65867827	65918161	chr5_65903583_65953917_50335_2.3_91.6_1170	1170	+
chr13	66361571	66362975	chr13_65259572_65260976_1405_83.1_100_1168	1168	+
chr3	65673238	65924932	chr3_65648278_65899972_251695_0.5_-36.1_1168	1168	+
chrX	61998641	61999860	chrX_61915366_61916585_1220_95.7_100_1167	1167	+
chr15	25868855	26108318	chr15_23419948_23659411_239464_0.5_-66.9_1165	1165	+
chr2	162868220	163074706	chr2_162576466_162782952_206487_0.6_74.5_1165	1165	+
chr4	132647179	132779041	chr4_132866629_132998491_131863_0.9_91_1162	1162	+
chr7	47315815	47354946	chr7_47282340_47321471_39132_3_92.4_1159	1159	+
chrX	116093121	116098379	chrX_115977149_115982407_5259_22_98.7_1159	1159	+
chr9	102601327	102784594	chr9_101641148_101824415_183268_0.6_-20.8_1157	1157	+
chr16	51174810	51194396	chr16_49732311_49751897_19587_5.9_96.4_1155	1155	+
chr3	167215262	167438120	chr3_168697956_168920814_222859_0.5_57_1154	1154	+
chr9	34589480	34637542	chr9_34579480_34627542_48063_2.4_89.9_1152	1152	+
chr8	21403714	21582732	chr8_21447994_21627012_179019_0.6_51_1148	1148	+
chrX	63264363	63265507	chrX_63181088_63182232_1145_100_100_1145	1145	+
chr5	107929212	108121252	chr5_107957111_108149151_192041_0.6_-93.4_1144	1144	+
chr2	95403609	95578480	chr2_94767336_94942207_174872_0.7_34.7_1139	1139	+
chr4	117219208	117221522	chr4_117438657_117440971_2315_49.2_99.7_1138	1138	+
chr6	2341599	2342734	chr6_2286598_2287733_1136_100_100_1136	1136	+
chrX	87350593	87351848	chrX_87237249_87238504_1256_90.3_100_1134	1134	+
chr2	101502651	101620835	chr2_100869083_100987267_118185_1_76.8_1130	1130	+
chr6	66546775	66547955	chr6_66603496_66604676_1181_95.7_100_1130	1130	+
chr1	212763175	213028616	chr1_210829798_211095239_265442_0.4_6.9_1127	1127	+
chr10	29187805	29398979	chr10_29227811_29438985_211175_0.5_49.6_1126	1126	+
chr17	54967594	55183827	chr17_52322593_52538826_216234_0.5_72.8_1122	1122	+
chr7	152841019	153821179	chr7_152471952_153452112_980161_0.1_-53.1_1120	1120	+
chr4	96079270	96285270	chr4_96298293_96504293_206001_0.5_-40.3_1117	1117	+
chr4	4508998	4577962	chr4_4559899_4628863_68965_1.6_63.1_1116	1116	+
chr5	8581069	8727037	chr5_8634069_8780037_145969_0.8_15.8_1116	1116	+
chr1	102251783	102252896	chr1_102024371_102025484_1114_100_100_1114	1114	+
chr2	169020168	169104180	chr2_168728414_168812426_84013_1.3_80.1_1114	1114	+
chr2	946161	1221967	chr2_936161_1209272_273112_0.4_49.3_1113	1113	+
chr12	18845630	18847011	chr12_18736897_18738278_1382_80.5_99.9_1112	1112	+
chr4	171525743	171526942	chr4_171762318_171763517_1200_92.7_100_1112	1112	+
chr13	19197065	19301260	chr13_18095065_18199260_104196_1.1_86.6_1110	1110	+
chrX	86958200	86959308	chrX_86844856_86845964_1109_100_100_1109	1109	+
chr3	29930712	30048743	chr3_29905716_30023747_118032_0.9_60.7_1108	1108	+
chr4	66279122	66440078	chr4_65961717_66122673_160957_0.7_44_1108	1108	+
chr13	21175804	21191916	chr13_20073804_20089916_16113_6.9_93.9_1105	1105	+
chr2	105294788	105491172	chr2_104661220_104857604_196385_0.6_35.7_1105	1105	+
chr9	123058737	123216162	chr9_122098558_122255983_157426_0.7_67.1_1105	1105	+
chr18	39593316	39617813	chr18_37847314_37871811_24498_4.5_94.6_1102	1102	+
chr21	32432729	32627823	chr21_31354600_31549694_195095_0.6_73.8_1102	1102	+
chr18	70187645	70286630	chr18_68338625_68437610_98986_1.1_95.7_1101	1101	+
chr5	115898178	116052403	chr5_115926077_116080302_154226_0.7_43.2_1100	1100	+
chr7	96810303	96830805	chr7_96648239_96668741_20503_5.4_92.8_1098	1098	+
chr12	39623491	39861153	chr12_37909758_38147420_237663_0.5_19.6_1097	1097	+
chr16	17898691	18151018	chr16_17806192_18058519_252328_0.4_16.6_1097	1097	+
chr7	51327637	51465626	chr7_51295131_51433120_137990_0.8_83.5_1096	1096	+
chrY	17019696	17053789	chrY_15529090_15563183_34094_3.2_94.6_1096	1096	+
chr5	123984503	124145015	chr5_124012402_124172914_160513_0.7_13.9_1095	1095	+
chr10	27005850	27040794	chr10_27045856_27080800_34945_3.1_92.4_1094	1094	+
chr3	110401144	110489715	chr3_111883834_111972405_88572_1.2_74.4_1094	1094	+
chr1	119543135	119762502	chr1_119344658_119564025_219368_0.5_32.2_1093	1093	+
chr2	45104038	45508154	chr2_44957542_45361658_404117_0.3_56.9_1093	1093	+
chr16	10622926	10626345	chr16_10530427_10533846_3420_31.9_99.5_1091	1091	+
chr1	79829710	79987882	chr1_79602298_79760470_158173_0.7_-47.3_1090	1090	+
chr21	20213483	20230834	chr21_19135354_19152705_17352_6.3_93.8_1090	1090	+
chr1	238090120	238107317	chr1_236156743_236173940_17198_6.3_95_1088	1088	+
chr10	65662045	65663130	chr10_65332051_65333136_1086_100_100_1086	1086	+
chr10	29709781	29714587	chr10_29749787_29754593_4807_22.6_99.1_1084	1084	+
chr2	127811742	127940502	chr2_127528212_127656972_128761_0.8_18.1_1084	1084	+
chr2	4561434	4562621	chr2_4539309_4540496_1188_91.1_100_1082	1082	+
chr2	222283685	222489544	chr2_221991929_222197788_205860_0.5_63.1_1078	1078	+
chr6	15818460	16108465	chr6_15926439_16216444_290006_0.4_2.3_1078	1078	+
chr9	112294889	112296659	chr9_111334710_111336480_1771_60.8_99.8_1077	1077	+
chr6	10397231	10412404	chr6_10505217_10520390_15174_7.1_74.7_1076	1076	+
chr22	37415371	37623330	chr22_35745317_35953276_207960_0.5_-4.8_1073	1073	+
chr12	78973541	79198348	chr12_77497672_77722479_224808_0.5_64.1_1067	1067	+
chr19	50752924	50986420	chr19_55444736_55678232_233497_0.5_30.9_1067	1067	+
chrX	74546737	74621089	chrX_74463462_74537814_74353_1.4_73_1067	1067	+
chrX	17699459	17772594	chrX_17609380_17682515_73136_1.5_90.9_1064	1064	+
chr9	93150257	93206029	chr9_92190077_92245849_55773_1.9_81.6_1062	1062	+
chr10	34635273	34777973	chr10_34675279_34817979_142701_0.7_38.2_1056	1056	+
chr8	14166515	14167794	chr8_14210886_14212165_1280_82.4_99.9_1055	1055	+
chr13	90012887	90167220	chr13_88810888_88965221_154334_0.7_75.8_1051	1051	+
chr5	122154438	122425214	chr5_122182337_122453113_270777_0.4_-2.1_1051	1051	+
chr1	199263056	199357754	chr1_197529679_197624377_94699_1.1_84.2_1050	1050	+
chr9	67293537	67331389	chr9_66983357_67021209_37853_2.8_92.4_1050	1050	+
chr14	90325421	90429842	chr14_89395174_89499595_104422_1_0.1_1048	1048	+
chr20	44778727	44995545	chr20_44212134_44428952_216819_0.5_-49.2_1041	1041	+
chr14	64151892	64202646	chr14_63221645_63272399_50755_2_60.3_1040	1040	+
chrX	87624360	87627259	chrX_87511016_87513915_2900_35.9_99.5_1040	1040	+
chr1	30105480	30421672	chr1_29878067_30194259_316193_0.3_12.7_1039	1039	+
chr3	109110987	109190528	chr3_110593677_110673218_79542_1.3_78.8_1038	1038	+
chr1	33747207	33960313	chr1_33519794_33732900_213107_0.5_37.8_1036	1036	+
chr20	45239469	45362904	chr20_44672876_44796311_123436_0.8_72.5_1036	1036	+
chr7	18988224	19155808	chr7_18954749_19122333_167585_0.6_71.3_1036	1036	+
chr3	71008074	71103018	chr3_71090764_71185708_94945_1.1_88.9_1034	1034	+
chr15	40201991	40241487	chr15_37989283_38028779_39497_2.6_-36.7_1032	1032	+
chr6	21594038	21597160	chr6_21702017_21705139_3123_32.9_99.7_1026	1026	+
chr12	64860616	65082277	chr12_63146883_63368544_221662_0.5_-95.5_1024	1024	+
chr6	19613267	19614289	chr6_19721246_19722268_1023_100_100_1023	1023	+
chr4	25657332	25849399	chr4_25266430_25458497_192068_0.5_53.5_1022	1022	+
chr15	22440230	22547252	chr15_19941594_20048616_107023_1_48.7_1021	1021	+
chr13	72249022	72250041	chr13_71147023_71148042_1020_100_100_1020	1020	+
chr5	7878044	7901269	chr5_7931044_7954269_23226_4.4_89.5_1019	1019	+
chr1	80749073	80917526	chr1_80521661_80690114_168454_0.6_68.5_1017	1017	+
chr3	17198755	17202175	chr3_17173759_17177179_3421_29.7_99.2_1017	1017	+
chr7	133493600	133682451	chr7_133144140_133332991_188852_0.5_-43.6_1016	1016	+
chr10	19777985	20036104	chr10_19817991_20076110_258120_0.4_60.6_1013	1013	+
chr1	82877149	83680390	chr1_82649737_83452978_803242_0.1_-51.1_1006	1006	+
chr17	67314757	68237979	chr17_64826352_65749574_923223_0.1_-17.7_1005	1005	+
chr5	173024897	173040333	chr5_172957503_172972939_15437_6.5_96.9_1005	1005	+
chr14	65346582	65438860	chr14_64416335_64508613_92279_1.1_48.1_1003	1003	+
chr13	60849861	60851547	chr13_59747862_59749548_1687_59.3_99.7_1001	1001	+
chr2	156120390	156340149	chr2_155828636_156048395_219760_0.5_54.5_999	999	+
chr3	898332	1000883	chr3_873332_975883_102552_1_86.6_997	997	+
chr8	19677020	19703443	chr8_19721300_19747723_26424_3.8_93.6_997	997	+
chr10	96997400	97031618	chr10_96987390_97021608_34219_2.9_93.1_996	996	+
chr16	73974504	73975498	chr16_72532005_72532999_995_100_100_995	995	+
chr16	50582136	50831033	chr16_49139637_49388534_248898_0.4_-93.4_994	994	+
chr2	46020249	46237723	chr2_45873753_46091227_217475_0.5_58.7_994	994	+
chrX	147546156	147547147	chrX_147353848_147354839_992_100_100_992	992	+
chr2	17566200	17600255	chr2_17429681_17463736_34056_2.9_82.5_991	991	+
chr14	43744183	43770111	chr14_42813933_42839861_25929_3.8_95.6_990	990	+
chr18	5002693	5244192	chr18_4992693_5234192_241500_0.4_48.7_989	989	+
chr10	58117273	58120088	chr10_57787279_57790094_2816_35.1_99.7_988	988	+
chr7	12546423	12728313	chr7_12512948_12694838_181891_0.5_-71.5_986	986	+
chr4	124983634	125067228	chr4_125203084_125286678_83595_1.2_47.7_985	985	+
chr12	113909963	114103416	chr12_112394346_112587799_193454_0.5_0_983	983	+
chr5	31053577	31171845	chr5_31089334_31207602_118269_0.8_68.7_982	982	+
chr14	44547146	44589881	chr14_43616896_43659631_42736_2.3_91.2_976	976	+
chr6	24002051	24003117	chr6_24110030_24111096_1067_91.5_100_976	976	+
chr2	47703507	47708052	chr2_47557011_47561556_4546_21.4_94.5_974	974	+
chr2	228846324	228884811	chr2_228554568_228593055_38488_2.5_93.2_974	974	+
chr10	13578927	13841157	chr10_13618933_13881163_262231_0.4_-92.8_972	972	+
chr8	28157163	28158144	chr8_28213082_28214063_982_99_100_972	972	+
chr10	73057612	73301403	chr10_72727618_72971409_243792_0.4_49.9_969	969	+
chr1	15284902	15480623	chr1_15157489_15353210_195722_0.5_59.4_968	968	+
chr13	69559317	69560621	chr13_68457318_68458622_1305_74.2_99.9_968	968	+
chr7	3144867	3378160	chr7_3111393_3344686_233294_0.4_21.9_967	967	+
chr12	83545075	83546038	chr12_82069206_82070169_964_100_100_964	964	+
chr3	182177566	182328691	chr3_183660260_183811385_151126_0.6_55.7_964	964	+
chr21	28792679	28931285	chr21_27714550_27853156_138607_0.7_50.2_962	962	+
chrX	101802556	102064540	chrX_101689212_101951196_261985_0.4_24.5_959	959	+
chr4	66904755	66960473	chr4_66587350_66643068_55719_1.7_69.4_958	958	+
chr13	97507642	97646728	chr13_96305643_96444729_139087_0.7_59.5_958	958	+
chr4	16704681	16900226	chr4_16313779_16509324_195546_0.5_56.9_957	957	+
chr13	40175131	40325882	chr13_39073131_39223882_150752_0.6_66.7_949	949	+
chr6	149262361	149433354	chr6_149304054_149475047_170994_0.6_66.7_949	949	+
chr6	6795026	6842962	chr6_6740025_6787961_47937_2_88.5_947	947	+
chrX	128986565	129059147	chrX_128814246_128886828_72583_1.3_-78.2_947	947	+
chr6	95120971	95228682	chr6_95177692_95285403_107712_0.9_85.6_941	941	+
chr11	31451837	31669394	chr11_31408413_31625970_217558_0.4_-6.1_941	941	+
chr7	156273801	156476736	chr7_155966562_156169497_202936_0.5_49.3_940	940	+
chr18	71815753	71876740	chr18_69966733_70027720_60988_1.5_77.8_939	939	+
chr13	24248080	24441903	chr13_23146080_23339903_193824_0.5_54.4_938	938	+
chr2	207631597	207655495	chr2_207339842_207363740_23899_3.9_94.6_938	938	+
chr15	95244083	95399535	chr15_93045087_93200539_155453_0.6_30.9_933	933	+
chr4	111337433	111339454	chr4_111556882_111558903_2022_46.1_99.6_933	933	+
chr7	121545596	121597266	chr7_121332832_121384502_51671_1.8_87.8_931	931	+
chr22	50277557	50319226	chr22_48663561_48705230_41670_2.2_69.5_931	931	+
chr5	99716874	99729049	chr5_99744773_99756948_12176_7.6_97.4_931	931	+
chr4	188771373	188892488	chr4_189008367_189129482_121116_0.8_76.8_930	930	+
chr9	98175492	98278897	chr9_97215313_97318718_103406_0.9_42.1_930	930	+
chr4	185065633	185220831	chr4_185302627_185457825_155199_0.6_-8.2_929	929	+
chr3	1771804	1947925	chr3_1746804_1922925_176122_0.5_-35.6_927	927	+
chr13	90823844	90883648	chr13_89621845_89681649_59805_1.5_88.4_926	926	+
chr18	45800730	46006468	chr18_44054728_44260466_205739_0.4_24.5_925	925	+
chr1	44710447	44883361	chr1_44483034_44655948_172915_0.5_-94.4_922	922	+
chr16	53859944	53922963	chr16_52417445_52480464_63020_1.5_81.4_921	921	+
chr6	97553177	97679517	chr6_97659898_97786238_126341_0.7_70.7_921	921	+
chr1	111217337	111391194	chr1_111018860_111192717_173858_0.5_57.8_920	920	+
chr13	91924167	91999844	chr13_90722168_90797845_75678_1.2_92.8_920	920	+
chr8	116546368	116679653	chr8_116615543_116748827_133285_0.7_73.9_918	918	+
chr9	84701532	84746577	chr9_83891352_83936397_45046_2_88.1_915	915	+
chr14	89626023	89833600	chr14_88695776_88903353_207578_0.4_63.9_914	914	+
chr20	820041	825897	chr20_768041_773897_5857_15.6_96.8_911	911	+
chr18	6462111	6463019	chr18_6452111_6453019_909_100_100_909	909	+
chrY	15398489	15399396	chrY_13907883_13908790_908_100_100_908	908	+
chr17	69547225	69617946	chr17_67058820_67129541_70722_1.3_90.7_903	903	+
chr1	221054570	221900048	chr1_219121193_219966671_845479_0.1_-60.6_902	902	+
chr12	52913387	53040700	chr12_51199654_51326967_127314_0.7_15.3_902	902	+
chr7	48941952	48964876	chr7_48912498_48935422_22925_3.9_96.9_901	901	+
chr20	16712735	16721820	chr20_16660735_16669820_9086_9.9_97.5_900	900	+
chr12	28605433	28717943	chr12_28496700_28609210_112511_0.8_79.1_900	900	+
chr6	424050	601474	chr6_369050_546474_177425_0.5_69.2_900	900	+
chr11	44746517	44972271	chr11_44703093_44928847_225755_0.4_35.6_899	899	+
chr2	139327282	139329542	chr2_139043752_139046012_2261_39.7_99.5_898	898	+
chrX	71880315	72163778	chrX_71797040_72080503_283464_0.3_-68.9_898	898	+
chr16	49547998	49719278	chr16_48105499_48276779_171281_0.5_28.4_897	897	+
chr3	73939445	74185700	chr3_74022135_74268390_246256_0.4_61.6_895	895	+
chr3	72307443	72450034	chr3_72390133_72532724_142592_0.6_83.9_892	892	+
chr10	100807375	100995864	chr10_100797365_100985854_188490_0.5_22.3_889	889	+
chr12	55145843	55197255	chr12_53432110_53483522_51413_1.7_83.3_889	889	+
chr9	88940158	88990552	chr9_88129978_88180372_50395_1.8_74.5_888	888	+
chr5	58118497	58335678	chr5_58154254_58371435_217182_0.4_10.1_886	886	+
chr13	107515989	107614456	chr13_106313990_106412457_98468_0.9_78_885	885	+
chr4	29593720	29751964	chr4_29202818_29361062_158245_0.6_8.9_884	884	+
chr1	56889188	57085232	chr1_56661776_56857820_196045_0.5_77.4_883	883	+
chr3	71622621	71804032	chr3_71705311_71886722_181412_0.5_76.1_883	883	+
chr18	3977535	3978414	chr18_3967535_3968414_880_100_100_880	880	+
chr14	29062948	29142933	chr14_28132699_28212684_79986_1.1_81.9_878	878	+
chr6	54350146	54489754	chr6_54458105_54597713_139609_0.6_66.3_878	878	+
chr4	46511999	46726471	chr4_46206756_46421228_214473_0.4_-39.2_872	872	+
chr1	119157441	119256382	chr1_118958964_119057905_98942_0.9_77.2_871	871	+
chr3	67425347	67578708	chr3_67508037_67661398_153362_0.6_78.1_870	870	+
chr8	61818919	61852355	chr8_61981473_62014909_33437_2.6_36_867	867	+
chr5	57750438	57877934	chr5_57786195_57913691_127497_0.7_73.4_866	866	+
chr1	17733994	17735555	chr1_17606581_17608142_1562_55.4_99.7_865	865	+
chr11	56124789	56125653	chr11_55881365_55882229_865_100_100_865	865	+
chr2	234077667	234203579	chr2_233741732_233868318_126587_0.7_71.7_865	865	+
chr5	85913696	85916632	chr5_85949452_85952388_2937_29.4_99.4_864	864	+
chr1	217793212	218024039	chr1_215859835_216090662_230828_0.4_41.7_863	863	+
chr13	67840961	67964144	chr13_66738962_66862145_123184_0.7_50_862	862	+
chr5	53155133	53187597	chr5_53190890_53223354_32465_2.6_90_860	860	+
chr2	178862444	178970587	chr2_178570690_178678833_108144_0.8_75.3_858	858	+
chr8	55372100	55609805	chr8_55534653_55772359_237707_0.4_14.2_858	858	+
chr2	158921824	158923820	chr2_158630070_158632066_1997_42.8_99.6_854	854	+
chr1	99157030	99191431	chr1_98929618_98964019_34402_2.5_92_852	852	+
chr5	9359182	9550116	chr5_9412182_9603116_190935_0.4_27.2_850	850	+
chr12	22200428	22218505	chr12_22091695_22109772_18078_4.7_95.3_849	849	+
chr6	9661025	9662005	chr6_9769011_9769991_981_86.5_99.9_849	849	+
chr1	242528636	242592195	chr1_240595259_240658818_63560_1.3_87.9_848	848	+
chr20	7812681	7962175	chr20_7760681_7910175_149495_0.6_59.2_847	847	+
chr2	184472069	184472914	chr2_184180314_184181159_846_100_100_846	846	+
chr7	112713365	112757675	chr7_112500601_112544911_44311_1.9_89.9_846	846	+
chr10	114873408	114927178	chr10_114863398_114917168_53771_1.6_88.6_843	843	+
chr13	55014816	55143157	chr13_53912817_54041158_128342_0.7_92.1_843	843	+
chr18	74471560	74632218	chr18_72600548_72761206_160659_0.5_59.6_840	840	+
chr2	223464627	223499337	chr2_223172871_223207581_34711_2.4_75.3_839	839	+
chr5	2273051	2338781	chr5_2326051_2391781_65731_1.3_83.8_839	839	+
chr6	107090362	107111031	chr6_107197055_107217724_20670_4.1_94.7_838	838	+
chr10	71538741	71562116	chr10_71208747_71232122_23376_3.6_95_836	836	+
chr13	102639693	102915509	chr13_101437694_101713510_275817_0.3_30.8_834	834	+
chr18	34849531	35147124	chr18_33103529_33401122_297594_0.3_65.2_834	834	+
chr14	64434420	64519783	chr14_63504173_63589536_85364_1_78.4_833	833	+
chr19	37005423	37130371	chr19_41697263_41822211_124949_0.7_-2.3_831	831	+
chrX	36229488	36393137	chrX_36139409_36303058_163650_0.5_89.7_831	831	+
chr4	43412052	43412881	chr4_43106809_43107638_830_100_100_830	830	+
chr12	68429742	68624327	chr12_66716009_66910594_194586_0.4_-34.6_829	829	+
chr12	128841371	129193215	chr12_127407324_127759168_351845_0.2_21.9_828	828	+
chr18	47322123	47386418	chr18_45576121_45640416_64296_1.3_68.3_828	828	+
chr13	31318047	31419190	chr13_30216047_30317190_101144_0.8_15.7_827	827	+
chr18	36914820	36915645	chr18_35168818_35169643_826_100_100_826	826	+
chr10	125188858	125342730	chr10_125178848_125332720_153873_0.5_47.1_825	825	+
chr8	80483431	80484329	chr8_80645986_80646884_899_91.4_100_822	822	+
chrX	55156599	55208619	chrX_55173324_55225344_52021_1.6_72.1_822	822	+
chr9	120845082	120945431	chr9_119884903_119985252_100350_0.8_89_820	820	+
chr8	78375782	78542391	chr8_78538337_78704946_166610_0.5_77.5_818	818	+
chr17	51834346	51835162	chr17_49189345_49190161_817_100_100_817	817	+
chr2	126419486	126580914	chr2_126135956_126297384_161429_0.5_74.6_816	816	+
chr7	9654805	9655619	chr7_9621330_9622144_815_100_100_815	815	+
chr7	133749244	133750183	chr7_133399784_133400723_940_86.4_99.8_812	812	+
chr16	77224798	77468565	chr16_75782299_76026066_243768_0.3_62.3_811	811	+
chr5	171637317	171808587	chr5_171569922_171741192_171271_0.5_-36.2_810	810	+
chr4	134070380	134110658	chr4_134289830_134330108_40279_2_97_808	808	+
chr15	84322669	84408945	chr15_82113673_82199949_86277_0.9_78.4_807	807	+
chr8	18240784	18393192	chr8_18285064_18437472_152409_0.5_62.2_807	807	+
chr7	152446363	152600810	chr7_152077296_152231743_154448_0.5_-2.5_805	805	+
chr1	14876875	14958477	chr1_14749462_14831064_81603_1_83.5_804	804	+
chr16	88262381	88348421	chr16_86819882_86905922_86041_0.9_-26_804	804	+
chr8	48292925	48410514	chr8_48455478_48573067_117590_0.7_16.9_804	804	+
chr11	107047073	107132671	chr11_106552283_106637881_85599_0.9_69.9_802	802	+
chr5	83742347	84506554	chr5_83778103_84542310_764208_0.1_-56.9_802	802	+
chr2	25362271	25548038	chr2_25215775_25401542_185768_0.4_68.6_801	801	+
chr11	29747288	29748085	chr11_29703864_29704661_798_100_100_798	798	+
chr21	45848167	45948166	chr21_44672595_44772594_100000_0.8_-53.1_798	798	+
chr4	42403159	42474224	chr4_42097916_42168981_71066_1.1_85_797	797	+
chr10	76468070	76468986	chr10_76138076_76138992_917_86.8_99.9_796	796	+
chr2	235238011	235287124	chr2_234902750_234951863_49114_1.6_92_795	795	+
chr6	92436446	92525738	chr6_92493167_92582459_89293_0.9_94.9_795	795	+
chr11	100537171	100537964	chr11_100042381_100043174_794_100_100_794	794	+
chr19	46282799	46405247	chr19_50974639_51097087_122449_0.6_-27.7_793	793	+
chr1	152283030	152488089	chr1_150549654_150754713_205060_0.4_31.8_791	791	+
chr6	168718070	168792754	chr6_168460919_168535603_74685_1.1_61_791	791	+
chrX	51928986	51934922	chrX_51945726_51951662_5937_13.3_98.7_790	790	+
chr13	43681196	43682613	chr13_42579196_42580613_1418_55.6_99.8_788	788	+
chr17	14608386	14635870	chr17_14549111_14576595_27485_2.9_92.5_788	788	+
chr17	14248893	14252147	chr17_14189618_14192872_3255_24.1_99.4_785	785	+
chr21	10990811	11039178	chr21_10012682_10061049_48368_1.6_99.1_785	785	+
chr10	133018258	133115950	chr10_132908248_133005940_97693_0.8_78.8_783	783	+
chr2	140979138	141156079	chr2_140695608_140872549_176942_0.4_81_783	783	+
chr15	33304536	33305547	chr15_31091828_31092839_1012_77.3_99.9_782	782	+
chr11	106528779	106698211	chr11_106033989_106203421_169433_0.5_-38.9_781	781	+
chr3	66621200	66842495	chr3_66703890_66925185_221296_0.4_31.7_781	781	+
chr17	51183106	51183884	chr17_48538105_48538883_779_100_100_779	779	+
chr20	50142550	50383980	chr20_49575957_49817387_241431_0.3_-20.4_779	779	+
chr21	45217724	45285491	chr21_44042152_44109919_67768_1.1_-47.6_779	779	+
chrX	81752585	81753363	chrX_81639241_81640019_779_100_100_779	779	+
chr5	165809212	165828047	chr5_165741790_165760625_18836_4.1_93.8_778	778	+
chrX	101382197	101604911	chrX_101268853_101491567_222715_0.3_25.1_778	778	+
chr1	75217915	75230004	chr1_74990503_75002592_12090_6.4_98.6_778	778	+
chr18	15197838	15271650	chr18_15187838_15261650_73813_1.1_84.2_777	777	+
chr1	169799763	169938345	chr1_168066387_168204969_138583_0.6_62.6_776	776	+
chr6	113823605	113903184	chr6_113930298_114009877_79580_1_71.4_774	774	+
chrX	62985739	62987450	chrX_62902464_62904175_1712_45.2_99.7_774	774	+
chr14	103465820	103523659	chr14_102535573_102593412_57840_1.3_-51.7_772	772	+
chr8	105886045	106023843	chr8_105955221_106093019_137799_0.6_62.4_772	772	+
chr2	96071287	96192714	chr2_95435014_95556441_121428_0.6_65.7_771	771	+
chr1	4772292	5020675	chr1_4672152_4920535_248384_0.3_35.8_770	770	+
chr3	77365764	77366779	chr3_77448454_77449469_1016_75.8_100_770	770	+
chr14	54420269	54458519	chr14_53490019_53528269_38251_2_94_768	768	+
chr2	4004560	4051487	chr2_3982435_4029362_46928_1.6_87.8_768	768	+
chr12	81189345	81239760	chr12_79713476_79763891_50416_1.5_96.4_767	767	+
chr6	11537499	11731623	chr6_11645485_11839609_194125_0.4_5.9_767	767	+
chr5	107006522	107062807	chr5_107034421_107090706_56286_1.4_79_766	766	+
chr4	19737222	19815868	chr4_19346320_19424966_78647_1_82.2_765	765	+
chr1	38484087	38489427	chr1_38256674_38262014_5341_14.3_96.4_764	764	+
chr3	68042993	68194896	chr3_68125683_68277586_151904_0.5_78.3_764	764	+
chr8	34731567	34732330	chr8_34851109_34851872_764_100_100_764	764	+
chr6	74038459	74083045	chr6_74095180_74139766_44587_1.7_-19.1_763	763	+
chr4	90865719	91156459	chr4_91084742_91375482_290741_0.3_6.4_762	762	+
chr22	27282738	27283499	chr22_25612738_25613499_762_100_100_762	762	+
chr2	80389281	80390041	chr2_80242792_80243552_761_100_100_761	761	+
chr8	40010996	40012091	chr8_40130153_40131248_1096_69.4_99.9_761	761	+
chr16	67942802	67986386	chr16_66500303_66543887_43585_1.7_-38.7_757	757	+
chr20	53691053	53691807	chr20_53124460_53125214_755_100_100_755	755	+
chr17	55543691	55757670	chr17_52898690_53112669_213980_0.4_-21.9_753	753	+
chr9	119461305	119462836	chr9_118501126_118502657_1532_49.2_98.8_753	753	+
chr18	10532659	10551531	chr18_10522659_10541531_18873_4_97.9_752	752	+
chrX	55478805	55516531	chrX_55495530_55533256_37727_2_90.8_751	751	+
chr8	62963614	63057115	chr8_63126168_63219669_93502_0.8_69.8_750	750	+
chr13	59584393	59585925	chr13_58482394_58483926_1533_48.8_99.9_748	748	+
chr11	29297508	29298253	chr11_29254084_29254829_746_100_100_746	746	+
chr7	71407243	71751094	chr7_71045179_71389030_343852_0.2_-88.7_745	745	+
chr2	7273598	7464917	chr2_7191049_7382368_191320_0.4_70.7_742	742	+
chr22	17565849	17714712	chr22_15945849_16094712_148864_0.5_72.6_741	741	+
chr8	18675794	18858226	chr8_18720074_18902506_182433_0.4_57.1_739	739	+
chr5	4326813	4471986	chr5_4379813_4524986_145174_0.5_69.8_739	739	+
chr8	135154005	135476647	chr8_135223187_135545829_322643_0.2_64_739	739	+
chr15	81585007	81616226	chr15_79372062_79403281_31220_2.4_82.5_736	736	+
chr2	164009050	164110519	chr2_163717296_163818765_101470_0.7_68.2_736	736	+
chr20	29623073	29631687	chr20_28236734_28245348_8615_8.5_99.6_734	734	+
chr12	63665273	63666418	chr12_61951540_61952685_1146_64_99.9_733	733	+
chr17	71548166	71739506	chr17_69059761_69251101_191341_0.4_-17.9_733	733	+
chr4	145493325	145494057	chr4_145712775_145713507_733_100_100_733	733	+
chr5	112899498	112937064	chr5_112927397_112964963_37567_2_90.9_733	733	+
chr8	85776941	85861358	chr8_85939496_86023913_84418_0.9_83.7_732	732	+
chr12	5545922	5737605	chr12_5416183_5607866_191684_0.4_33.7_731	731	+
chr18	74831310	75085012	chr18_72960298_73214000_253703_0.3_15.2_730	730	+
chrY	9195519	9236450	chrY_9255519_9296450_40932_1.8_91.5_730	730	+
chr2	60013893	60257896	chr2_59867397_60111400_244004_0.3_21_729	729	+
chr7	70159106	70227947	chr7_69797042_69865883_68842_1.1_80.1_728	728	+
chr1	58071408	58102849	chr1_57843996_57875437_31442_2.3_95_728	728	+
chr14	30066732	30392751	chr14_29136483_29462502_326020_0.2_31.7_728	728	+
chr3	160622598	160665810	chr3_162105292_162148504_43213_1.7_84.4_728	728	+
chr16	77898182	78083464	chr16_76455683_76640965_185283_0.4_71.3_727	727	+
chr20	22540931	22713725	chr20_22488931_22661725_172795_0.4_59.9_725	725	+
chr14	57082499	57150459	chr14_56152252_56220212_67961_1.1_64.7_723	723	+
chr2	130253887	130254609	chr2_129970357_129971079_723_100_100_723	723	+
chr6	126080352	126299975	chr6_126122045_126341668_219624_0.3_47.7_723	723	+
chr6	82457908	82459034	chr6_82514627_82515753_1127_64_99.8_721	721	+
chr9	8713243	8713963	chr9_8703243_8703963_721_100_100_721	721	+
chrX	80937333	80938053	chrX_80823989_80824709_721_100_100_721	721	+
chr2	59615644	59830957	chr2_59469148_59684461_215314_0.3_21.7_719	719	+
chrX	41958056	42010007	chrX_41843000_41894951_51952_1.4_83.4_718	718	+
chrX	64071875	64139104	chrX_63988600_64055829_67230_1.1_81.4_718	718	+
chr1	71870697	71873114	chr1_71643285_71645702_2418_29.7_99.4_717	717	+
chr3	166783637	166784353	chr3_168266331_168267047_717_100_100_717	717	+
chr7	18067106	18126682	chr7_18033631_18093207_59577_1.2_91.4_717	717	+
chr3	187439253	187440172	chr3_188921947_188922866_920_77.8_99.9_716	716	+
chr3	28368288	28489567	chr3_28343292_28464571_121280_0.6_67.5_715	715	+
chr3	80265806	80266746	chr3_80348496_80349436_941_76_100_715	715	+
chr8	31635838	32025299	chr8_31755380_32144841_389462_0.2_-46.5_715	715	+
chr20	45789884	45927111	chr20_45223291_45360518_137228_0.5_26_714	714	+
chr1	50307608	50513925	chr1_50080195_50286512_206318_0.3_50.7_713	713	+
chrX	83319003	83443339	chrX_83205659_83329995_124337_0.6_73.8_713	713	+
chr11	115793357	115821529	chr11_115298567_115326739_28173_2.5_94.5_712	712	+
chr12	114291499	114400223	chr12_112775882_112884606_108725_0.7_57.8_709	709	+
chr8	115041695	115172820	chr8_115110871_115241996_131126_0.5_73.3_708	708	+
chr12	62415266	62415982	chr12_60701533_60702249_717_98.5_100_706	706	+
chr3	11518454	11599711	chr3_11493454_11574711_81258_0.9_65.8_706	706	+
chr9	45450132	45728241	chr9_45340128_45618237_278110_0.3_71.4_705	705	+
chr1	176585660	177197698	chr1_174852283_175464321_612039_0.1_2.7_702	702	+
chr22	18821551	18906870	chr22_17201551_17286870_85320_0.8_76.9_702	702	+
chr3	17913365	17914066	chr3_17888369_17889070_702_100_100_702	702	+
chr5	33162251	33162952	chr5_33198008_33198709_702_100_100_702	702	+
chr7	157801045	157851859	chr7_157493806_157544620_50815_1.4_49.5_702	702	+
chr18	76388506	76573513	chr18_74489494_74674501_185008_0.4_-28.1_701	701	+
chr3	94655937	95017363	chr3_96138627_96500053_361427_0.2_72_701	701	+
chr5	80483890	80601041	chr5_80519646_80636797_117152_0.6_62.6_701	701	+
chr15	51766521	51914422	chr15_49553813_49701714_147902_0.5_58.9_700	700	+
chr17	53853741	54043758	chr17_51208740_51398757_190018_0.4_68.6_700	700	+
chr20	50746485	51068926	chr20_50179892_50502333_322442_0.2_31.8_699	699	+
chr2	83042659	83084609	chr2_82896170_82938120_41951_1.7_92.4_698	698	+
chr7	20621643	20854777	chr7_20588168_20821302_233135_0.3_-94.8_697	697	+
chr20	16238487	16239181	chr20_16186487_16187181_695_100_100_695	695	+
chr10	23989383	24181357	chr10_24029389_24221363_191975_0.4_59.6_693	693	+
chr2	669308	692007	chr2_659308_682007_22700_3.1_94.2_693	693	+
chr18	14105124	14123264	chr18_14095124_14113264_18141_3.8_88.2_692	692	+
chr3	1637377	1659018	chr3_1612377_1634018_21642_3.2_87.5_690	690	+
chr6	33740253	33791030	chr6_33848231_33899008_50778_1.4_57.9_687	687	+
chr16	19895265	20094691	chr16_19802766_20002192_199427_0.3_43.8_686	686	+
chr3	163651181	164749000	chr3_165133875_166231694_1097820_0.1_-0.4_686	686	+
chr4	156927547	157050306	chr4_157146997_157269756_122760_0.6_77.4_685	685	+
chr7	33685714	33741854	chr7_33652239_33708379_56141_1.2_74.6_685	685	+
chr1	142623710	142660259	chr1_141565233_141601782_36550_1.9_95.9_684	684	+
chr13	69848568	70133388	chr13_68746569_69031389_284821_0.2_34.2_684	684	+
chr18	21620756	21660820	chr18_19874754_19914818_40065_1.7_92_684	684	+
chr10	132422227	132529232	chr10_132312217_132419222_107006_0.6_54.7_681	681	+
chr12	115931656	116030825	chr12_114416039_114515208_99170_0.7_59_681	681	+
chr4	53462127	53494344	chr4_53156884_53189101_32218_2.1_91.4_681	681	+
chr17	13239035	13504288	chr17_13179760_13445013_265254_0.3_46.6_680	680	+
chr5	144608928	144880469	chr5_144589121_144860662_271542_0.3_15.4_679	679	+
chr7	20866932	21020371	chr7_20833457_20986896_153440_0.4_-92_679	679	+
chr1	7237561	7542489	chr1_7160148_7465076_304929_0.2_-81.6_678	678	+
chr1	198918302	198965940	chr1_197184925_197232563_47639_1.4_89.4_678	678	+
chr3	168332977	168576669	chr3_169815671_170059363_243693_0.3_71.6_677	677	+
chr5	44814972	44827460	chr5_44850729_44863217_12489_5.4_99.3_676	676	+
chr7	129045889	129074684	chr7_128833125_128861920_28796_2.3_89.4_676	676	+
chr8	128396250	128429047	chr8_128465432_128498229_32798_2.1_68.1_676	676	+
chr13	95672656	95953800	chr13_94470657_94751801_281145_0.2_27.9_675	675	+
chr15	94576939	94577612	chr15_92377943_92378616_674_100_100_674	674	+
chr11	36458882	36680799	chr11_36415458_36637375_221918_0.3_9.4_673	673	+
chr20	25733137	25929389	chr20_25681137_25877389_196253_0.3_-53.1_673	673	+
chr9	44472265	44474312	chr9_44412261_44414308_2048_32.9_99.6_673	673	+
chr21	42589743	42878240	chr21_41511613_41800110_288498_0.2_1.2_672	672	+
chr22	16867806	16886567	chr22_15247806_15266567_18762_3.6_82.4_672	672	+
chr6	107360986	107551453	chr6_107467679_107658146_190468_0.4_49.3_672	672	+
chr7	21941377	21951379	chr7_21907902_21917904_10003_6.7_96_672	672	+
chr8	34180542	34411626	chr8_34300084_34531168_231085_0.3_52_671	671	+
chr4	93623035	93743657	chr4_93842058_93962680_120623_0.6_37.6_669	669	+
chr8	4985530	5241799	chr8_4972938_5229207_256270_0.3_17.2_669	669	+
chr5	106530724	106616676	chr5_106558623_106644575_85953_0.8_74.5_661	661	+
chr3	46494265	46747518	chr3_46469269_46722522_253254_0.3_3.8_659	659	+
chr5	64019460	64100283	chr5_64055216_64136039_80824_0.8_84.5_659	659	+
chr3	23175956	23250417	chr3_23150960_23225421_74462_0.9_77.2_658	658	+
chr1	233344228	233425266	chr1_231410851_231491889_81039_0.8_73.9_656	656	+
chr13	109664464	109793187	chr13_108462465_108591188_128724_0.5_69.8_656	656	+
chr18	53249517	53393271	chr18_51400515_51544269_143755_0.5_63.2_656	656	+
chr2	198926637	198957027	chr2_198634882_198665272_30391_2.2_90_656	656	+
chr8	92097366	92098209	chr8_92166542_92167385_844_77.6_99.9_655	655	+
chr5	13592125	13638496	chr5_13645125_13691496_46372_1.4_93.9_651	651	+
chr5	120911493	121007323	chr5_120939392_121035222_95831_0.7_47.2_651	651	+
chr6	126579056	126667541	chr6_126620749_126709234_88486_0.7_79_650	650	+
chr4	62971338	63153663	chr4_62653933_62836258_182326_0.4_18.4_649	649	+
chr15	57221114	57272181	chr15_55008406_55059473_51068_1.3_86.6_645	645	+
chr19	29698425	29699069	chr19_34390265_34390909_645_100_100_645	645	+
chr3	50685617	50861941	chr3_50660621_50836945_176325_0.4_-28.8_645	645	+
chr7	65705298	65751757	chr7_65342733_65389192_46460_1.4_-24.5_644	644	+
chrX	94668058	94755104	chrX_94554714_94641760_87047_0.7_87.8_644	644	+
chr13	39917313	39918064	chr13_38815313_38816064_752_85.5_100_643	643	+
chr8	40736227	40755128	chr8_40855384_40874285_18902_3.4_96.6_643	643	+
chr9	66545559	66546620	chr9_66285379_66286440_1062_60.5_99.9_643	643	+
chr5	89705724	89923915	chr5_89741480_89959671_218192_0.3_64.7_642	642	+
chr6	106323273	106553109	chr6_106429966_106659802_229837_0.3_-2_642	642	+
chr12	3475127	3578542	chr12_3345388_3448803_103416_0.6_33.3_641	641	+
chr1	112190839	112191894	chr1_111992362_111993417_1056_60.6_99.2_640	640	+
chr6	14660175	14688590	chr6_14768154_14796569_28416_2.2_94.6_639	639	+
chr5	49928974	49929611	chr5_49964731_49965368_638_100_100_638	638	+
chr8	29489501	29490137	chr8_29545420_29546056_637_100_100_637	637	+
chr14	84638221	84639010	chr14_83707974_83708763_790_80.5_100_636	636	+
chr8	86855010	87055782	chr8_86924102_87124898_200797_0.3_-29.4_636	636	+
chr8	126449041	126579252	chr8_126518223_126648434_130212_0.5_64.7_636	636	+
chr9	33941635	34048908	chr9_33931635_34038908_107274_0.6_-73_636	636	+
chr12	26593989	26853317	chr12_26485256_26744584_259329_0.2_-14.3_635	635	+
chr2	180129135	180296121	chr2_179837380_180004366_166987_0.4_75.3_635	635	+
chr8	80739726	80804015	chr8_80902281_80966570_64290_1_83.4_635	635	+
chr3	54660078	54660710	chr3_54635118_54635750_633_100_100_633	633	+
chr4	154579742	154580567	chr4_154799192_154800017_826_76.5_99.7_632	632	+
chr16	88449220	88497047	chr16_86976721_87024548_47828_1.3_33.3_631	631	+
chr5	50570993	50705813	chr5_50606750_50741570_134821_0.5_65.7_631	631	+
chr10	31192531	31321561	chr10_31232537_31361567_129031_0.5_24.3_630	630	+
chr2	95756068	95880888	chr2_95119795_95244615_124821_0.5_53.3_628	628	+
chr1	79520297	79521007	chr1_79292885_79293595_711_88.2_99.9_627	627	+
chr15	48022322	48023142	chr15_45809614_45810434_821_76.2_99.9_626	626	+
chr2	19490060	19673524	chr2_19353541_19537005_183465_0.3_34.3_625	625	+
chr6	118320094	118320718	chr6_118426787_118427411_625_100_100_625	625	+
chr8	96166621	96203133	chr8_96235797_96272309_36513_1.7_86.3_625	625	+
chr10	99976717	100067972	chr10_99966707_100057962_91256_0.7_86.8_624	624	+
chr3	69413051	69692832	chr3_69495741_69775522_279782_0.2_27.8_620	620	+
chr3	126351894	126436715	chr3_127834584_127919405_84822_0.7_79.3_620	620	+
chr2	236790825	236945356	chr2_236455564_236610095_154532_0.4_-42.7_615	615	+
chr13	85457306	85585086	chr13_84355307_84483087_127781_0.5_76_614	614	+
chr2	161622223	161745600	chr2_161330469_161453846_123378_0.5_73.9_614	614	+
chr10	66929027	66929639	chr10_66599033_66599645_613_100_100_613	613	+
chr5	85382730	85630455	chr5_85418486_85666211_247726_0.2_41.8_613	613	+
chr5	86179938	86180550	chr5_86215694_86216306_613_100_100_613	613	+
chr5	97014387	97077579	chr5_97040143_97103335_63193_1_85.3_613	613	+
chr16	73416876	73655651	chr16_71974377_72213152_238776_0.3_18.6_612	612	+
chr17	32793103	32827946	chr17_29817216_29852059_34844_1.8_89.1_612	612	+
chr8	139740680	140336570	chr8_139809862_140405752_595891_0.1_17.3_612	612	+
chr9	42853544	43011235	chr9_42843540_43001231_157692_0.4_53.7_612	612	+
chr12	127650350	127725070	chr12_126216303_126291023_74721_0.8_73.3_612	612	+
chr1	30745297	30848996	chr1_30517884_30621583_103700_0.6_64.8_611	611	+
chr14	88419237	88454587	chr14_87488990_87524340_35351_1.7_93.3_610	610	+
chr1	62455940	62525763	chr1_62228528_62298351_69824_0.9_81.3_608	608	+
chr12	40280632	40563975	chr12_38566899_38850242_283344_0.2_55_607	607	+
chrX	143214714	143392763	chrX_143042391_143220449_178059_0.3_60.7_607	607	+
chrX	132286788	132351794	chrX_132114454_132179460_65007_0.9_78_606	606	+
chr6	55620470	55804139	chr6_55728429_55912098_183670_0.3_43.4_605	605	+
chr5	26670684	26850759	chr5_26706441_26886516_180076_0.3_79.5_604	604	+
chr8	68862854	68895103	chr8_69025408_69057657_32250_1.9_93.5_604	604	+
chr18	26231880	26232776	chr18_24485878_24486774_897_67.2_99.9_603	603	+
chr6	163199237	163378512	chr6_163119227_163298502_179276_0.3_42.9_603	603	+
chr2	6417485	6419977	chr2_6334936_6337428_2493_24.1_99.7_602	602	+
chr6	54074709	54075475	chr6_54182668_54183434_767_78.4_99.9_601	601	+
chr6	15035221	15341499	chr6_15143200_15449478_306279_0.2_41.2_600	600	+
chr8	92998402	93156673	chr8_93067578_93225849_158272_0.4_70.9_599	599	+
chr11	41303481	41326462	chr11_41260057_41283038_22982_2.6_98.2_598	598	+
chr9	42490931	42491538	chr9_42480927_42481534_608_98.4_100_598	598	+
chr8	112788906	114102220	chr8_112858082_114171396_1313315_0_-67.3_597	597	+
chr11	75598910	75728034	chr11_75276558_75405682_129125_0.5_72.8_596	596	+
chr7	28318718	28319313	chr7_28285243_28285838_596_100_100_596	596	+
chr10	29986812	29987405	chr10_30026818_30027411_594_100_100_594	594	+
chr5	129476003	129477437	chr5_129503902_129505336_1435_41.3_99.6_593	593	+
chr7	53574010	53574602	chr7_53541504_53542096_593_100_100_593	593	+
chr3	134564625	134841074	chr3_136047315_136323764_276450_0.2_37.7_591	591	+
chr2	229986314	230045876	chr2_229694558_229754120_59563_1_87.8_590	590	+
chr9	9090821	9091408	chr9_9080821_9081408_588_100_100_588	588	+
chrX	82751965	83004663	chrX_82638621_82891319_252699_0.2_19.8_586	586	+
chr1	97243034	97272597	chr1_97015622_97045185_29564_2_70.4_585	585	+
chr4	12556062	12642308	chr4_12165160_12251406_86247_0.7_63_583	583	+
chr7	11860446	11872091	chr7_11826971_11838616_11646_5_97.2_583	583	+
chr7	136398504	136399518	chr7_136049044_136050058_1015_57.3_99.8_582	582	+
chr20	57976399	58254582	chr20_57409794_57687977_278184_0.2_47.2_581	581	+
chr7	68105817	68223149	chr7_67743753_67861085_117333_0.5_74.4_581	581	+
chr2	147235813	147346480	chr2_146952283_147062950_110668_0.5_61.2_580	580	+
chr8	72530483	72730894	chr8_72693037_72893448_200412_0.3_64.1_580	580	+
chr5	165455718	165456295	chr5_165388296_165388873_578_100_100_578	578	+
chr4	175604814	175605389	chr4_175841389_175841964_576_100_100_576	576	+
chr9	16389836	16437506	chr9_16379836_16427506_47671_1.2_89.1_576	576	+
chr8	81778623	81933155	chr8_81941178_82095710_154533_0.4_-47.6_575	575	+
chr7	85010416	85010987	chr7_84848352_84848923_572_100_100_572	572	+
chr2	205435354	205525205	chr2_205143599_205233450_89852_0.6_68.5_570	570	+
chr7	146761595	146865014	chr7_146392528_146495947_103420_0.6_86.7_570	570	+
chrX	88622292	88735936	chrX_88508948_88622592_113645_0.5_72.5_570	570	+
chr17	34501320	34636774	chr17_31525433_31660887_135455_0.4_7.2_569	569	+
chr20	24943644	24944212	chr20_24891644_24892212_569_100_100_569	569	+
chr2	23621719	23740111	chr2_23475224_23593616_118393_0.5_57.8_568	568	+
chr3	154032836	154070365	chr3_155515530_155553059_37530_1.5_87.6_568	568	+
chr11	108711961	108811667	chr11_108217171_108316877_99707_0.6_15.8_567	567	+
chr18	7117641	7301146	chr18_7107641_7291146_183506_0.3_54.7_565	565	+
chr2	57331722	57993411	chr2_57185226_57846915_661690_0.1_-57.3_562	562	+
chr17	49580048	49580608	chr17_46935047_46935607_561_100_100_561	561	+
chr8	118535393	118535953	chr8_118604574_118605134_561_100_100_561	561	+
chr16	61089337	61089896	chr16_59646838_59647397_560_100_100_560	560	+
chrX	103892214	103892773	chrX_103778870_103779429_560_100_100_560	560	+
chrX	112076616	112110823	chrX_111963272_111997479_34208_1.6_96.9_560	560	+
chr1	17302396	17355350	chr1_17174983_17227937_52955_1.1_-7.4_559	559	+
chr19	30926190	30936012	chr19_35618030_35627852_9823_5.7_97.3_559	559	+
chr9	38301560	38397759	chr9_38291560_38387759_96200_0.6_61.1_559	559	+
chr1	72400679	72454490	chr1_72173267_72227078_53812_1_68.8_557	557	+
chr5	92603619	92604175	chr5_92629375_92629931_557_100_100_557	557	+
chr5	120531832	120532806	chr5_120559731_120560705_975_57.1_99.9_557	557	+
chr6	49325734	49328004	chr6_49433693_49435963_2271_24.5_99.4_557	557	+
chr1	100153357	100178652	chr1_99925945_99951240_25296_2.2_94.1_556	556	+
chr18	76089874	76232510	chr18_74190862_74333498_142637_0.4_8.9_556	556	+
chr4	189270514	189271266	chr4_189507508_189508260_753_73.2_99.9_551	551	+
chr7	133314681	133353143	chr7_132965221_133003683_38463_1.4_73_551	551	+
chr11	134605090	134716006	chr11_134110300_134221216_110917_0.5_51.3_550	550	+
chr4	43900868	43901417	chr4_43595625_43596174_550_100_100_550	550	+
chr5	126515127	126515676	chr5_126543026_126543575_550_100_100_550	550	+
chrX	18290656	18359529	chrX_18200577_18269450_68874_0.8_86.8_549	549	+
chrY	14089206	14093014	chrY_12599206_12603014_3809_14.4_99.3_549	549	+
chr6	162817775	162990642	chr6_162737765_162910632_172868_0.3_17.4_548	548	+
chr3	10738101	10758427	chr3_10713101_10733427_20327_2.7_91.5_547	547	+
chr13	57631384	57889261	chr13_56529385_56787262_257878_0.2_84.8_546	546	+
chr2	189434050	189459893	chr2_189142295_189168138_25844_2.1_91.8_545	545	+
chr9	12972812	13022064	chr9_12962812_13012064_49253_1.1_85.3_545	545	+
chr22	27655313	27708497	chr22_25985313_26038497_53185_1_84.7_543	543	+
chr6	100498158	100499091	chr6_100604879_100605812_934_58_99.5_542	542	+
chr7	21440638	21469247	chr7_21407163_21435772_28610_1.9_95.5_541	541	+
chr10	8555877	8556797	chr10_8595883_8596803_921_58.6_99.9_540	540	+
chr4	28077562	28104372	chr4_27686660_27713470_26811_2_92.4_540	540	+
chr6	169178084	169247071	chr6_168920009_168988996_68988_0.8_64.8_540	540	+
chr17	72205213	72206076	chr17_69716808_69717671_864_62.3_99.9_538	538	+
chr2	48860109	48928567	chr2_48713613_48782071_68459_0.8_63.7_535	535	+
chr3	181267575	181430236	chr3_182750269_182912930_162662_0.3_43.7_535	535	+
chr10	87766608	87767550	chr10_87756588_87757530_943_56.6_99.8_534	534	+
chr17	8906694	9146297	chr17_8847419_9087022_239604_0.2_5.5_533	533	+
chr7	3747955	4068829	chr7_3714481_4035355_320875_0.2_42.2_532	532	+
chr11	92930816	92952612	chr11_92570464_92592260_21797_2.4_91_531	531	+
chr15	79961174	80044527	chr15_77748229_77831582_83354_0.6_-21.9_531	531	+
chr18	42819678	43139320	chr18_41073676_41393318_319643_0.2_23.5_531	531	+
chr9	111389049	111389579	chr9_110428870_110429400_531_100_100_531	531	+
chr20	14738264	14738793	chr20_14686264_14686793_530_100_100_530	530	+
chr1	175891095	176015575	chr1_174157718_174282198_124481_0.4_71_529	529	+
chr8	106584667	106609319	chr8_106653843_106678495_24653_2.1_97.1_528	528	+
chrX	28676918	28677445	chrX_28586839_28587366_528_100_100_528	528	+
chr20	48250060	48252267	chr20_47683467_47685674_2208_23.9_99.1_527	527	+
chr3	189056169	189073528	chr3_190538863_190556222_17360_3_94.2_526	526	+
chr1	69605118	69652464	chr1_69377706_69425052_47347_1.1_92.8_525	525	+
chr3	51698713	51701026	chr3_51673753_51676066_2314_22.7_90.1_525	525	+
chr4	179207901	179208425	chr4_179444895_179445419_525_100_100_525	525	+
chr6	27491236	27491760	chr6_27599215_27599739_525_100_100_525	525	+
chrX	9147484	9157678	chrX_9107484_9117678_10195_5.1_98.2_525	525	+
chr11	22850004	22919855	chr11_22806580_22876431_69852_0.8_76.1_524	524	+
chr11	103498125	103498763	chr11_103003335_103003973_639_82_99.9_524	524	+
chr13	67248064	67275498	chr13_66146065_66173499_27435_1.9_96.8_524	524	+
chrX	56251807	56269875	chrX_56268532_56286600_18069_2.9_92.9_524	524	+
chr4	69241888	69242407	chr4_69393784_69394304_521_100_100_521	521	+
chr5	154678520	154788373	chr5_154658713_154768566_109854_0.5_-66.6_521	521	+
chr10	15820923	15883702	chr10_15860929_15923708_62780_0.8_90_520	520	+
chr4	176883214	176883733	chr4_177120208_177120727_520_100_100_520	520	+
chr6	123180761	123209676	chr6_123222460_123251375_28916_1.8_92.9_519	519	+
chr1	192685277	192685794	chr1_190951900_190952417_518_100_100_518	518	+
chr22	30441805	30443060	chr22_28771805_28773060_1256_41.2_97_518	518	+
chr4	62641063	62641580	chr4_62323658_62324175_518_100_100_518	518	+
chr2	143846402	144046295	chr2_143562872_143762765_199894_0.3_43.9_517	517	+
chr13	75154588	75297460	chr13_74052589_74195461_142873_0.4_53.1_516	516	+
chr3	86063084	86063933	chr3_86145774_86146623_850_60.7_99.9_516	516	+
chr12	24286668	24476899	chr12_24177935_24368166_190232_0.3_61.1_515	515	+
chr4	172874126	172974291	chr4_173110701_173210866_100166_0.5_59.1_514	514	+
chr8	69218428	69437988	chr8_69380982_69600542_219561_0.2_32.3_514	514	+
chr12	82750742	82801519	chr12_81274873_81325650_50778_1_84.3_513	513	+
chr7	35208802	35209314	chr7_35175327_35175839_513_100_100_513	513	+
chr1	9223060	9325349	chr1_9145647_9247936_102290_0.5_62.1_511	511	+
chr10	109514317	109674893	chr10_109504307_109664883_160577_0.3_60.8_508	508	+
chr14	84054598	84188400	chr14_83124351_83258153_133803_0.4_70.4_508	508	+
chr1	190476338	190611687	chr1_188742961_188878310_135350_0.4_73.2_507	507	+
chr2	51056577	51126753	chr2_50910081_50980257_70177_0.7_81_507	507	+
chr20	31954605	32048783	chr20_31418266_31512444_94179_0.5_71.4_507	507	+
chr11	79151160	79779807	chr11_78828808_79457455_628648_0.1_-7.1_506	506	+
chr20	42697733	42771223	chr20_42131147_42204637_73491_0.7_77.5_506	506	+
chr5	26228671	26229175	chr5_26264428_26264932_505_100_100_505	505	+
chrY	9343065	9365909	chrY_9953065_9975909_22845_2.2_96.5_505	505	+
chr10	37670857	37693824	chr10_37710863_37733830_22968_2.2_88.6_503	503	+
chr1	27425738	27457800	chr1_27298325_27330387_32063_1.6_9_502	502	+
chr4	63376180	63376681	chr4_63058775_63059276_502_100_100_502	502	+
chr9	31254429	31254930	chr9_31244429_31244930_502_100_100_502	502	+
chr2	148778742	148975430	chr2_148495212_148691900_196689_0.3_18.5_501	501	+
chr21	22200428	22200928	chr21_21122299_21122799_501_100_100_501	501	+
chr10	39047070	39150735	chr10_39087076_39190741_103666_0.5_32.6_501	501	+
chr1	41093682	41186862	chr1_40866269_40959449_93181_0.5_-40.4_500	500	+
chr10	35360062	35499468	chr10_35400068_35539474_139407_0.4_32.2_499	499	+
chr8	86350890	86529811	chr8_86538142_86717063_178922_0.3_13.8_499	499	+
chr2	166304673	166415199	chr2_166012919_166123445_110527_0.5_69.2_499	499	+
chr13	22947777	22978960	chr13_21845777_21876960_31184_1.6_85_497	497	+
chr10	34931145	35104668	chr10_34971151_35144674_173524_0.3_-11.5_494	494	+
chr10	43902523	44052768	chr10_43222529_43372774_150246_0.3_-93_493	493	+
chr7	13003130	13004519	chr7_12969655_12971044_1390_35.5_99.7_493	493	+
chr12	33607454	33607945	chr12_33498721_33499212_492_100_100_492	492	+
chr5	7238110	7396098	chr5_7291110_7449098_157989_0.3_45.8_492	492	+
chr5	22567547	22794811	chr5_22603304_22830568_227265_0.2_64.5_491	491	+
chr7	43313736	43314226	chr7_43280261_43280751_491_100_100_491	491	+
chr14	91232876	91233365	chr14_90302629_90303118_490_100_100_490	490	+
chr4	167972577	167973066	chr4_168209152_168209641_490_100_100_490	490	+
chr5	164028039	164190092	chr5_163960617_164122670_162054_0.3_53.1_489	489	+
chr1	61548277	61669931	chr1_61320865_61442519_121655_0.4_75.6_489	489	+
chr20	19217851	19372885	chr20_19165851_19320885_155035_0.3_64.2_488	488	+
chr11	59845746	59892221	chr11_59602322_59648797_46476_1_83.4_487	487	+
chr13	105466710	105467195	chr13_104264711_104265196_486_100_100_486	486	+
chr2	2700407	2786049	chr2_2679414_2765056_85643_0.6_70.8_486	486	+
chr3	382500	391580	chr3_357500_366580_9081_5.4_95.6_486	486	+
chr10	33951164	34153623	chr10_33991170_34193629_202460_0.2_37.9_485	485	+
chr20	58687676	58933896	chr20_58121071_58367291_246221_0.2_43.3_485	485	+
chrX	33059489	33059973	chrX_32969410_32969894_485_100_100_485	485	+
chr7	46362917	46562043	chr7_46329442_46528568_199127_0.2_38.9_484	484	+
chr8	24771516	24775428	chr8_24827421_24831333_3913_12.4_97.7_484	484	+
chr18	26836575	26837057	chr18_25090573_25091055_483_100_100_483	483	+
chr19	37211260	37240446	chr19_41903100_41932286_29187_1.7_64.5_483	483	+
chr5	161177557	161235316	chr5_161110135_161167894_57760_0.8_73.5_483	483	+
chr9	26905536	26919537	chr9_26895536_26909537_14002_3.4_95.3_482	482	+
chrX	124216264	124876958	chrX_124043945_124704639_660695_0.1_9.4_482	482	+
chr1	187493411	187532838	chr1_185760034_185799461_39428_1.2_95.4_481	481	+
chr1	211542457	211547672	chr1_209609080_209614295_5216_9.2_88.9_481	481	+
chr4	111865841	111866830	chr4_112085290_112086279_990_48.6_99.8_481	481	+
chr10	42607118	42608861	chr10_41927124_41928867_1744_27.5_99.4_480	480	+
chr21	20869887	20966458	chr21_19791758_19888329_96572_0.5_85_480	480	+
chr11	133371688	133416639	chr11_132876898_132921849_44952_1.1_70.4_479	479	+
chr6	130761696	130762174	chr6_130803389_130803867_479_100_100_479	479	+
chr9	138037355	138062354	chr9_137177176_137202175_25000_1.9_57.1_479	479	+
chr1	197658144	197705257	chr1_195924767_195971880_47114_1_81.4_477	477	+
chr8	2719982	2720759	chr8_2707389_2708166_778_61.3_99.9_477	477	+
chr19	31767642	31768395	chr19_36459482_36460235_754_63_99.9_475	475	+
chr4	106058330	106058804	chr4_106277779_106278253_475_100_100_475	475	+
chr17	9756004	9756561	chr17_9696729_9697286_558_84.8_100_473	473	+
chr6	62284031	62284503	chr6_62341990_62342462_473_100_100_473	473	+
chr6	102372311	102517047	chr6_102479004_102623740_144737_0.3_39.4_473	473	+
chr7	92935085	92988027	chr7_92773021_92825963_52943_0.9_83.1_472	472	+
chr4	173301000	173301482	chr4_173537575_173538057_483_97.7_100_472	472	+
chr7	90355875	90420535	chr7_90193811_90258471_64661_0.7_67.1_472	472	+
chr9	119942920	119943390	chr9_118982741_118983211_471_100_100_471	471	+
chr4	167063612	167181747	chr4_167283062_167401197_118136_0.4_85.3_470	470	+
chr17	13980035	13980504	chr17_13920760_13921229_470_100_100_470	470	+
chr4	139482057	139482526	chr4_139701507_139701976_470_100_100_470	470	+
chr2	77540211	77540679	chr2_77393719_77394187_469_100_100_469	469	+
chr16	82708297	82892060	chr16_81265798_81449561_183764_0.3_8.7_467	467	+
chr5	66498059	67153553	chr5_66533815_67189309_655495_0.1_-54_465	465	+
chr21	29421697	29520425	chr21_28343568_28442296_98729_0.5_86.6_465	465	+
chr2	51824196	51864946	chr2_51677700_51718450_40751_1.1_94.2_464	464	+
chr3	73480934	73584037	chr3_73563624_73666727_103104_0.5_71.1_464	464	+
chr7	70869250	71098349	chr7_70507186_70736285_229100_0.2_19.2_462	462	+
chr4	59094629	59334010	chr4_58789386_59028767_239382_0.2_51.1_460	460	+
chr7	154580545	154611847	chr7_154211478_154242780_31303_1.5_91.9_459	459	+
chr6	47200259	47221268	chr6_47308218_47329227_21010_2.2_91.8_458	458	+
chr6	63257249	63258175	chr6_63315208_63316134_927_49.4_99.9_458	458	+
chrX	55989034	56004372	chrX_56005759_56021097_15339_3_94_457	457	+
chr9	3824757	3930010	chr9_3814757_3920010_105254_0.4_65_456	456	+
chr20	12989524	13004019	chr20_12937524_12952019_14496_3.1_94.4_454	454	+
chr3	54156579	54221103	chr3_54131619_54196143_64525_0.7_76.9_454	454	+
chr2	12808745	12858491	chr2_12726196_12775942_49747_0.9_92.3_453	453	+
chr1	57517170	57582378	chr1_57289758_57354966_65209_0.7_85_451	451	+
chr9	78164407	78170397	chr9_77354227_77360217_5991_7.5_98.6_451	451	+
chr7	81232474	81237979	chr7_81070410_81075915_5506_8.2_98.1_451	451	+
chr1	63727858	63789372	chr1_63500446_63561960_61515_0.7_77.4_449	449	+
chr4	84380789	84382325	chr4_84599813_84601349_1537_29.1_99.5_448	448	+
chr7	118520897	118540338	chr7_118308133_118327574_19442_2.3_97.3_448	448	+
chrX	108297366	108297813	chrX_108184022_108184469_448_100_100_448	448	+
chr1	143344727	143345173	chr1_142186250_142186696_447_100_100_447	447	+
chr4	55612473	55841200	chr4_55307230_55535957_228728_0.2_27.1_446	446	+
chr6	120583339	120647717	chr6_120625038_120689416_64379_0.7_81.9_446	446	+
chr9	38643430	38644409	chr9_38633430_38634409_980_45.5_99.8_446	446	+
chr1	70996204	70997323	chr1_70768792_70769911_1120_39.7_99.8_445	445	+
chr10	11505339	11653509	chr10_11545345_11693515_148171_0.3_-27.3_445	445	+
chr12	5082279	5082783	chr12_4952540_4953044_505_88.1_100_445	445	+
chr22	33731486	33777904	chr22_32061486_32107904_46419_1_90.3_445	445	+
chrX	77769724	78019146	chrX_77656380_77905802_249423_0.2_34.9_445	445	+
chrX	127848577	127849792	chrX_127676258_127677473_1216_36.4_99.9_443	443	+
chr7	68527346	68527787	chr7_68165282_68165723_442_100_100_442	442	+
chr6	94333797	94381170	chr6_94390518_94437891_47374_0.9_93.7_442	442	+
chr10	80180847	80193169	chr10_79850853_79863175_12323_3.6_96.2_440	440	+
chr16	7227222	7505504	chr16_7167223_7445505_278283_0.2_84_440	440	+
chrX	3542621	3635542	chrX_3552621_3645542_92922_0.5_-0.2_440	440	+
chr13	90485406	90485844	chr13_89283407_89283845_439_100_100_439	439	+
chrX	37209130	37313890	chrX_37094051_37198811_104761_0.4_72.9_438	438	+
chr1	177616507	177640888	chr1_175883130_175907511_24382_1.8_94.3_436	436	+
chr18	73424253	73439661	chr18_71553241_71568649_15409_2.8_96.5_436	436	+
chr8	10031992	10094770	chr8_10069402_10132180_62779_0.7_83.2_436	436	+
chrX	58011415	58011897	chrX_58028140_58028622_483_90.3_100_436	436	+
chr10	4596489	4782723	chr10_4586489_4772723_186235_0.2_29.4_434	434	+
chr2	21001126	21132029	chr2_20864607_20995510_130904_0.3_62.9_434	434	+
chr21	43085106	43235448	chr21_41958175_42108517_150343_0.3_5.2_433	433	+
chrY	58968571	59002325	chrY_57377959_57411713_33755_1.3_99.9_433	433	+
chr1	189101587	189102017	chr1_187368210_187368640_431_100_100_431	431	+
chr11	25609920	25610350	chr11_25566496_25566926_431_100_100_431	431	+
chr20	8572330	8709956	chr20_8520330_8657956_137627_0.3_61.4_431	431	+
chr5	151919603	152871345	chr5_151899796_152851538_951743_0_-57.6_430	430	+
chr7	69484806	69657555	chr7_69122742_69295491_172750_0.2_36.7_430	430	+
chr9	122334411	122351975	chr9_121374232_121391796_17565_2.4_96.5_428	428	+
chr3	41857160	41901059	chr3_41832164_41876063_43900_1_81.9_427	427	+
chr10	14884566	14886625	chr10_14924572_14926631_2060_20.7_96.9_426	426	+
chr8	73694890	73810083	chr8_73857444_73972637_115194_0.4_22.6_426	426	+
chr1	29809266	29848204	chr1_29681853_29720791_38939_1.1_47.7_425	425	+
chr6	104899923	105092308	chr6_105006616_105199001_192386_0.2_54.9_425	425	+
chr9	74622674	74623098	chr9_73812494_73812918_425_100_100_425	425	+
chr13	103947963	104003283	chr13_102745964_102801284_55321_0.8_86.9_424	424	+
chr8	137374965	137574960	chr8_137444147_137644142_199996_0.2_34.2_424	424	+
chr9	43400186	43400609	chr9_43340182_43340605_424_100_100_424	424	+
chr3	114434490	114596522	chr3_115917180_116079212_162033_0.3_-8.2_423	423	+
chr15	27774612	27787095	chr15_25448207_25460690_12484_3.4_96.3_422	422	+
chr11	89522112	89597443	chr11_89161760_89237091_75332_0.6_77.8_422	422	+
chr20	40176087	40176508	chr20_39609501_39609922_422_100_100_422	422	+
chr1	62166475	62208399	chr1_61939063_61980987_41925_1_83.2_421	421	+
chr2	56977667	56978087	chr2_56831171_56831591_421_100_100_421	421	+
chr18	55685911	55686330	chr18_53836909_53837328_420_100_100_420	420	+
chr7	81577417	81712444	chr7_81415353_81550380_135028_0.3_44.8_420	420	+
chr10	60939197	61050844	chr10_60609203_60720850_111648_0.4_28.5_419	419	+
chr14	106928682	106938464	chr14_105999727_106009509_9783_4.3_98.1_418	418	+
chr1	78845953	78958572	chr1_78618541_78731160_112620_0.4_-60.4_418	418	+
chr9	83766816	83799502	chr9_82956636_82989322_32687_1.3_86.9_418	418	+
chr2	144283331	144382685	chr2_143999801_144099155_99355_0.4_58.3_418	418	+
chr10	113593393	113728468	chr10_113583383_113718458_135076_0.3_59.8_417	417	+
chr4	81952808	82136021	chr4_82171832_82355045_183214_0.2_62.4_417	417	+
chr7	80962809	80963225	chr7_80800745_80801161_417_100_100_417	417	+
chrX	150916937	150917353	chrX_150667593_150668009_417_100_100_417	417	+
chr4	27641120	27732278	chr4_27250218_27341376_91159_0.5_73.7_416	416	+
chr4	134793109	134793524	chr4_135012559_135012974_416_100_100_416	416	+
chr7	145694289	145709210	chr7_145325222_145340143_14922_2.8_98_416	416	+
chrX	26225044	26225458	chrX_26134965_26135379_415_100_100_415	415	+
chr18	50123163	50294814	chr18_48377161_48548812_171652_0.2_73.1_415	415	+
chr19	13580583	13588134	chr19_13441583_13449134_7552_5.5_97.5_414	414	+
chr3	112726915	112738463	chr3_114209605_114221153_11549_3.6_96.4_414	414	+
chr4	154844022	154959470	chr4_155063472_155178920_115449_0.4_56.3_414	414	+
chr3	29324503	29432564	chr3_29299507_29407568_108062_0.4_69.1_413	413	+
chr5	3488421	3716199	chr5_3541421_3769199_227779_0.2_22_413	413	+
chr6	40457456	40457868	chr6_40565434_40565846_413_100_100_413	413	+
chrX	130201985	130312905	chrX_130029666_130140586_110921_0.4_69.6_413	413	+
chr1	178063131	178067879	chr1_176329754_176334502_4749_8.7_98.6_412	412	+
chr11	100207665	100208121	chr11_99712875_99713331_457_90.2_100_412	412	+
chr4	14122889	14295558	chr4_13731987_13904656_172670_0.2_50.7_412	412	+
chr4	147550731	147580027	chr4_147770181_147799477_29297_1.4_75.5_412	412	+
chr7	122321350	122321761	chr7_122108586_122108997_412_100_100_412	412	+
chrX	96692010	96854782	chrX_96578666_96741438_162773_0.3_49.6_412	412	+
chr13	35495462	35596820	chr13_34393462_34494820_101359_0.4_77.7_411	411	+
chr16	14016083	14016493	chr16_13923584_13923994_411_100_100_411	411	+
chr1	208870654	208871063	chr1_206937277_206937686_410_100_100_410	410	+
chr2	214632845	214770084	chr2_214341090_214478329_137240_0.3_67.2_410	410	+
chr6	159653352	159654689	chr6_159573342_159574679_1338_30.6_99.7_410	410	+
chrX	107939136	107940554	chrX_107825792_107827210_1419_28.9_99.7_410	410	+
chr13	77014503	77166710	chr13_75912504_76064711_152208_0.3_33_409	409	+
chr10	108310026	108489343	chr10_108300016_108479333_179318_0.2_10.9_408	408	+
chr4	115379647	115431162	chr4_115599096_115650611_51516_0.8_88.1_408	408	+
chr17	2916702	2934298	chr17_2863452_2881048_17597_2.3_92.2_407	407	+
chr6	45517499	45523948	chr6_45625477_45631926_6450_6.3_96.6_406	406	+
chr4	82622644	82724300	chr4_82841668_82943324_101657_0.4_68.9_406	406	+
chr10	18932749	18964455	chr10_18972755_19004461_31707_1.3_79.9_405	405	+
chr10	131336160	131445159	chr10_131226150_131335149_109000_0.4_-24.9_405	405	+
chr2	115419597	115484959	chr2_115136067_115201429_65363_0.6_88.2_405	405	+
chr3	174913040	175053880	chr3_176395734_176536574_140841_0.3_63.2_405	405	+
chr4	140942831	141030237	chr4_141162281_141249687_87407_0.5_16_405	405	+
chr5	51343866	51519185	chr5_51379623_51554942_175320_0.2_28.9_405	405	+
chr8	31324668	31497250	chr8_31444210_31616792_172583_0.2_-19.5_405	405	+
chr13	78233590	78238087	chr13_77131591_77136088_4498_9_98.9_405	405	+
chr13	62639864	62792876	chr13_61537865_61690877_153013_0.3_89.3_404	404	+
chr5	121679826	121815627	chr5_121707725_121843526_135802_0.3_49.1_404	404	+
chr6	141243818	141298655	chr6_141285511_141340348_54838_0.7_95_404	404	+
chr8	59788953	60003766	chr8_59951507_60166320_214814_0.2_18.9_404	404	+
chr18	77076259	77106340	chr18_75177247_75207328_30082_1.3_63.4_403	403	+
chr9	104756884	104765663	chr9_103796705_103805484_8780_4.6_98.1_403	403	+
chrX	10414853	10416879	chrX_10374853_10376879_2027_19.9_99.1_403	403	+
chr1	82452284	82656260	chr1_82224872_82428848_203977_0.2_7.8_402	402	+
chr14	56585208	56586103	chr14_55654961_55655856_896_44.9_99.9_402	402	+
chr1	104618153	104696650	chr1_104419676_104498173_78498_0.5_46.8_401	401	+
chr4	72979635	73182840	chr4_73198499_73401704_203206_0.2_5.8_401	401	+
chr4	85165002	85168600	chr4_85384026_85387624_3599_11.1_98.7_401	401	+
chr7	147638339	147803193	chr7_147269272_147434126_164855_0.2_65.3_401	401	+
chr5	24170472	24171173	chr5_24206229_24206930_702_57_99.9_400	400	+
chr13	72514513	72522417	chr13_71412514_71420418_7905_5_97.2_399	399	+
chrX	140232683	140233409	chrX_140060349_140061075_727_54.7_99.9_398	398	+
chr10	9270590	9343046	chr10_9310596_9383052_72457_0.5_83_398	398	+
chr15	54613405	54613802	chr15_52400697_52401094_398_100_100_398	398	+
chr8	109240330	109240726	chr8_109309506_109309902_397_100_100_397	397	+
chr8	127086242	127299355	chr8_127155424_127368537_213114_0.2_58_397	397	+
chr6	14084097	14276772	chr6_14192076_14384751_192676_0.2_39.2_397	397	+
chr3	64787807	65022784	chr3_64762847_64997824_234978_0.2_26.3_395	395	+
chr7	15740938	15741332	chr7_15707463_15707857_395_100_100_395	395	+
chr5	8261796	8338786	chr5_8314796_8391786_76991_0.5_64.8_394	394	+
chr8	114388848	114389240	chr8_114458024_114458416_393_100_100_393	393	+
chr15	93876475	93876865	chr15_91677479_91677869_391_100_100_391	391	+
chr15	37782914	37783303	chr15_35570206_35570595_390_100_100_390	390	+
chr8	10465445	10465831	chr8_10502855_10503241_387_100_100_387	387	+
chr7	119913562	120071944	chr7_119700798_119859180_158383_0.2_70.5_384	384	+
chr12	74042464	74042847	chr12_72328731_72329114_384_100_100_384	384	+
chr4	33969782	33970164	chr4_33646177_33646559_383_100_100_383	383	+
chr15	26890547	26890928	chr15_24441640_24442021_382_100_100_382	382	+
chr10	11184807	11185187	chr10_11224813_11225193_381_100_100_381	381	+
chr1	98519697	98520076	chr1_98292285_98292664_380_100_100_380	380	+
chr2	18443762	18444141	chr2_18307243_18307622_380_100_100_380	380	+
chr5	158117234	158117612	chr5_158049812_158050190_379_100_100_379	379	+
chr12	4433500	4433877	chr12_4303761_4304138_378_100_100_378	378	+
chr6	81083821	81084198	chr6_81140540_81140917_378_100_100_378	378	+
chr9	85677451	85677827	chr9_84867271_84867647_377_100_100_377	377	+
chrY	23568435	23568810	chrY_21977823_21978198_376_100_100_376	376	+
chr2	78928619	78928991	chr2_78782127_78782499_373_100_100_373	373	+
chrY	17364556	17564302	chrY_15873950_16073696_199747_0.2_35.8_369	369	+
chr11	112715587	112839897	chr11_112220797_112345107_124311_0.3_74.7_368	368	+
chr1	207510087	207510453	chr1_205576710_205577076_367_100_100_367	367	+
chr11	78148619	78385426	chr11_77826267_78063074_236808_0.2_20_367	367	+
chr14	47670042	47670408	chr14_46739792_46740158_367_100_100_367	367	+
chr4	45416448	45416811	chr4_45111205_45111568_364_100_100_364	364	+
chr4	122290605	122290968	chr4_122510055_122510418_364_100_100_364	364	+
chr1	48877515	48902675	chr1_48650102_48675262_25161_1.4_92.7_363	363	+
chr2	22306648	22502518	chr2_22160153_22356023_195871_0.2_40.4_363	363	+
chr7	46902746	46903108	chr7_46869271_46869633_363_100_100_363	363	+
chr2	41012017	41012377	chr2_40865521_40865881_361_100_100_361	361	+
chr15	82204771	82336498	chr15_79991826_80123553_131728_0.3_-17.8_360	360	+
chrX	17300908	17301267	chrX_17210829_17211188_360_100_100_360	360	+
chr14	70855306	71108562	chr14_69925059_70178315_253257_0.1_17.1_357	357	+
chr15	101139806	101191332	chr15_98957329_99008855_51527_0.7_84_357	357	+
chr2	120457353	120457709	chr2_120173823_120174179_357_100_100_357	357	+
chr22	16989444	17076261	chr22_15369444_15456261_86818_0.4_16_357	357	+
chr1	168512248	168512603	chr1_166778872_166779227_356_100_100_356	356	+
chr1	248033978	248034333	chr1_246100601_246100956_356_100_100_356	356	+
chr4	144832682	144833037	chr4_145052132_145052487_356_100_100_356	356	+
chr6	155539894	155540249	chr6_155581586_155581941_356_100_100_356	356	+
chr11	28719033	28767747	chr11_28675609_28724323_48715_0.7_82.8_355	355	+
chr13	68875936	68876290	chr13_67773937_67774291_355_100_100_355	355	+
chr7	25729197	25729550	chr7_25695722_25696075_354_100_100_354	354	+
chr8	46951809	46952162	chr8_47070974_47071327_354_100_100_354	354	+
chr18	59561404	59561756	chr18_57712384_57712736_353_100_100_353	353	+
chrX	6340460	6340812	chrX_6350460_6350812_353_100_100_353	353	+
chr9	16870033	16870383	chr9_16860033_16860383_351_100_100_351	351	+
chr4	90034352	90034701	chr4_90253375_90253724_350_100_100_350	350	+
chr11	84255895	84256242	chr11_83933543_83933890_348_100_100_348	348	+
chr17	74383386	74383733	chr17_71894981_71895328_348_100_100_348	348	+
chr10	68805102	68805447	chr10_68475108_68475453_346_100_100_346	346	+
chr5	11072861	11073206	chr5_11125861_11126206_346_100_100_346	346	+
chr13	87871222	87871566	chr13_86669223_86669567_345_100_100_345	345	+
chr8	77114096	77114440	chr8_77276651_77276995_345_100_100_345	345	+
chrY	920055	967656	chrY_890055_937656_47602_0.7_83.4_345	345	+
chr20	44728330	44728672	chr20_44161737_44162079_343_100_100_343	343	+
chr5	5879193	5979578	chr5_5932193_6032578_100386_0.3_62.7_343	343	+
chr7	91296959	91338898	chr7_91134895_91176834_41940_0.8_85.5_343	343	+
chr7	121874537	121874879	chr7_121661773_121662115_343_100_100_343	343	+
chrX	131658944	131659285	chrX_131486625_131486966_342_100_100_342	342	+
chr9	66960518	66960858	chr9_66700338_66700678_341_100_100_341	341	+
chr11	101464917	101465256	chr11_100970127_100970466_340_100_100_340	340	+
chr11	42587312	42851260	chr11_42543888_42807836_263949_0.1_45.3_339	339	+
chr8	23701621	23708234	chr8_23757566_23764179_6614_5.1_97.7_336	336	+
chr21	21798067	21798401	chr21_20719938_20720272_335_100_100_335	335	+
chr14	79060189	79060520	chr14_78129942_78130273_332_100_100_332	332	+
chr6	119558538	119700680	chr6_119600237_119742379_142143_0.2_53.1_330	330	+
chr1	99473805	99474133	chr1_99246393_99246721_329_100_100_329	329	+
chr20	54067288	54319002	chr20_53500695_53752409_251715_0.1_33_329	329	+
chr13	78606154	78606481	chr13_77504155_77504482_328_100_100_328	328	+
chr13	94047414	94047739	chr13_92845415_92845740_326_100_100_326	326	+
chr20	51834910	51856059	chr20_51268317_51289466_21150_1.5_91.5_326	326	+
chr22	26018812	26044500	chr22_24348812_24374500_25689_1.3_92.6_326	326	+
chr10	53458579	53458902	chr10_53128585_53128908_324_100_100_324	324	+
chr10	63212783	63213106	chr10_62882789_62883112_324_100_100_324	324	+
chr15	100820567	100820888	chr15_98638090_98638411_322_100_100_322	322	+
chr11	117642332	117668140	chr11_117147542_117173350_25809_1.2_92.8_321	321	+
chr15	27216572	27216892	chr15_24799318_24799638_321_100_100_321	321	+
chr2	83445945	83446264	chr2_83299456_83299775_320_100_100_320	320	+
chr5	90235128	90240163	chr5_90270884_90275919_5036_6.3_98.5_318	318	+
chr2	50105747	50106063	chr2_49959251_49959567_317_100_100_317	317	+
chr4	37246746	37247062	chr4_36923141_36923457_317_100_100_317	317	+
chr13	51519502	51519816	chr13_50417503_50417817_315_100_100_315	315	+
chr21	31635766	31636080	chr21_30557637_30557951_315_100_100_315	315	+
chr5	100739345	100739659	chr5_100767244_100767558_315_100_100_315	315	+
chrX	16216811	16217125	chrX_16126732_16127046_315_100_100_315	315	+
chr15	88813541	88813854	chr15_86614545_86614858_314_100_100_314	314	+
chr5	163683097	163683410	chr5_163615675_163615988_314_100_100_314	314	+
chr2	78019885	78020197	chr2_77873393_77873705_313_100_100_313	313	+
chr4	49581441	49581753	chr4_49276198_49276510_313_100_100_313	313	+
chr6	86796474	86796786	chr6_86853193_86853505_313_100_100_313	313	+
chr10	10216156	10216466	chr10_10256162_10256472_311_100_100_311	311	+
chr14	40237408	40408811	chr14_39307159_39478562_171404_0.2_53.6_311	311	+
chrX	51063737	51064047	chrX_51080477_51080787_311_100_100_311	311	+
chrX	22453762	22454071	chrX_22363683_22363992_310_100_100_310	310	+
chrX	146557843	146558152	chrX_146365535_146365844_310_100_100_310	310	+
chr12	103889110	103889416	chr12_102413240_102413546_307_100_100_307	307	+
chr2	187867589	187867895	chr2_187575834_187576140_307_100_100_307	307	+
chr3	117166733	117322741	chr3_118649423_118805431_156009_0.2_34.6_307	307	+
chr18	41901628	41901931	chr18_40155626_40155929_304_100_100_304	304	+
chr5	24533823	24560655	chr5_24569580_24596412_26833_1.1_92.7_302	302	+
chr5	167409376	167428281	chr5_167341954_167360859_18906_1.6_91.4_302	302	+
chr15	47340725	47341022	chr15_45128017_45128314_298_100_100_298	298	+
chr6	166554261	166554558	chr6_166474251_166474548_298_100_100_298	298	+
chr11	49428400	49428696	chr11_49384976_49385272_297_100_100_297	297	+
chr14	79679906	79680202	chr14_78749659_78749955_297_100_100_297	297	+
chr8	60268271	60346057	chr8_60430825_60508611_77787_0.4_70.7_297	297	+
chr18	38324459	38464501	chr18_36578457_36718499_140043_0.2_84.6_296	296	+
chr7	88787661	88800532	chr7_88625597_88638468_12872_2.3_97.6_296	296	+
chr8	137878228	138017299	chr8_137947410_138086481_139072_0.2_54.2_296	296	+
chr1	60107527	60107821	chr1_59880115_59880409_295_100_100_295	295	+
chr11	31805089	31805383	chr11_31761665_31761959_295_100_100_295	295	+
chr16	23160534	23254355	chr16_23068035_23161856_93822_0.3_68.2_295	295	+
chr8	93697653	93699394	chr8_93766829_93768570_1742_16.9_99.7_295	295	+
chrX	37698452	37698746	chrX_37583396_37583690_295_100_100_295	295	+
chrX	78579639	78580282	chrX_78466295_78466938_644_45.8_99.9_295	295	+
chr13	88144607	88181301	chr13_86942608_86979302_36695_0.8_86.7_294	294	+
chr4	70296582	70296874	chr4_70331171_70331463_293_100_100_293	293	+
chrX	11707221	11781096	chrX_11617142_11691017_73876_0.4_79.5_293	293	+
chrY	21237537	21237829	chrY_19696925_19697217_293_100_100_293	293	+
chr1	84039005	84039292	chr1_83811593_83811880_288_100_100_288	288	+
chr19	30106161	30106448	chr19_34798001_34798288_288_100_100_288	288	+
chr2	146941219	146952408	chr2_146657689_146668878_11190_2.6_96.2_288	288	+
chr4	181233455	181389234	chr4_181470449_181626228_155780_0.2_-30.5_288	288	+
chr6	19143871	19144157	chr6_19251850_19252136_287_100_100_287	287	+
chr5	54144773	54153336	chr5_54180530_54189093_8564_3.3_97.3_284	284	+
chr6	95080	95363	chr6_40080_40363_284_100_100_284	284	+
chrX	86680447	86680730	chrX_86567103_86567386_284_100_100_284	284	+
chr14	47120571	47120853	chr14_46190321_46190603_283_100_100_283	283	+
chr18	14888445	14888726	chr18_14878445_14878726_282_100_100_282	282	+
chr2	124698600	124698881	chr2_124415070_124415351_282_100_100_282	282	+
chr20	22254181	22254462	chr20_22202181_22202462_282_100_100_282	282	+
chr3	150988313	150988594	chr3_152471003_152471284_282_100_100_282	282	+
chr11	36295749	36296029	chr11_36252325_36252605_281_100_100_281	281	+
chr13	85103055	85103334	chr13_84001056_84001335_280_100_100_280	280	+
chr14	44228935	44229214	chr14_43298685_43298964_280_100_100_280	280	+
chr2	143555424	143555703	chr2_143271894_143272173_280_100_100_280	280	+
chr4	118496458	118496737	chr4_118715906_118716185_280_100_100_280	280	+
chr6	137524594	137524873	chr6_137566287_137566566_280_100_100_280	280	+
chr10	26717007	26717285	chr10_26757013_26757291_279_100_100_279	279	+
chr11	104820305	104820583	chr11_104325515_104325793_279_100_100_279	279	+
chr18	25038361	25038639	chr18_23292359_23292637_279_100_100_279	279	+
chr7	14914107	14914385	chr7_14880632_14880910_279_100_100_279	279	+
chr7	16248567	16248845	chr7_16215092_16215370_279_100_100_279	279	+
chr11	35515571	35515848	chr11_35472147_35472424_278_100_100_278	278	+
chr20	23059660	23059937	chr20_23007660_23007937_278_100_100_278	278	+
chr3	111197695	111197972	chr3_112680385_112680662_278_100_100_278	278	+
chr1	160905655	160905931	chr1_159172279_159172555_277_100_100_277	277	+
chr16	78859349	78859625	chr16_77416850_77417126_277_100_100_277	277	+
chrY	8878411	8878687	chrY_8938411_8938687_277_100_100_277	277	+
chrY	15816130	15816406	chrY_14325524_14325800_277_100_100_277	277	+
chr5	36588587	36588862	chr5_36624344_36624619_276_100_100_276	276	+
chr7	110731279	110731554	chr7_110518515_110518790_276_100_100_276	276	+
chr11	124043221	124043494	chr11_123548431_123548704_274_100_100_274	274	+
chr2	117781048	117781320	chr2_117497518_117497790_273_100_100_273	273	+
chr13	112726477	112726748	chr13_111774478_111774749_272_100_100_272	272	+
chr18	36592851	36593122	chr18_34846849_34847120_272_100_100_272	272	+
chr4	36049343	36147880	chr4_35725738_35824275_98538_0.3_69.8_272	272	+
chr7	82219067	82219338	chr7_82057003_82057274_272_100_100_272	272	+
chr11	39183243	39183512	chr11_39139819_39140088_270_100_100_270	270	+
chr4	62010393	62068250	chr4_61692988_61750845_57858_0.5_89.9_268	268	+
chr1	49242962	49243228	chr1_49015549_49015815_267_100_100_267	267	+
chr11	133567051	133672814	chr11_133072261_133178024_105764_0.3_-41.2_266	266	+
chr3	34934369	34934634	chr3_34909373_34909638_266_100_100_266	266	+
chr4	137540687	137540952	chr4_137760137_137760402_266_100_100_266	266	+
chr11	49858448	49858712	chr11_49815024_49815288_265_100_100_265	265	+
chr4	182751347	182878966	chr4_182988341_183115960_127620_0.2_64.2_265	265	+
chr6	104417384	104473894	chr6_104524077_104580587_56511_0.5_86.8_265	265	+
chr18	4459213	4459475	chr18_4449213_4449475_263_100_100_263	263	+
chr6	41340817	41341079	chr6_41448795_41449057_263_100_100_263	263	+
chr8	111946845	111947106	chr8_112016021_112016282_262_100_100_262	262	+
chr14	94200889	94201149	chr14_93270642_93270902_261_100_100_261	261	+
chr2	166786191	166786451	chr2_166494437_166494697_261_100_100_261	261	+
chr1	222111168	222163894	chr1_220177791_220230517_52727_0.5_75.1_260	260	+
chr10	113258092	113258350	chr10_113248082_113248340_259_100_100_259	259	+
chr13	41081476	41081734	chr13_39979476_39979734_259_100_100_259	259	+
chr5	151499021	151499279	chr5_151479214_151479472_259_100_100_259	259	+
chr8	48173370	48173628	chr8_48335923_48336181_259_100_100_259	259	+
chr3	13315272	13324156	chr3_13290272_13299156_8885_2.9_86.1_258	258	+
chr4	147964574	147964831	chr4_148184024_148184281_258_100_100_258	258	+
chr13	81193806	81194062	chr13_80091807_80092063_257_100_100_257	257	+
chr9	40634189	40634445	chr9_40624189_40624445_257_100_100_257	257	+
chr16	76066737	76066992	chr16_74624238_74624493_256_100_100_256	256	+
chr5	143265628	143265882	chr5_143245821_143246075_255_100_100_255	255	+
chr5	160645171	160645425	chr5_160577749_160578003_255_100_100_255	255	+
chr21	23922591	23922844	chr21_22844462_22844715_254_100_100_254	254	+
chr3	148266577	148266830	chr3_149749267_149749520_254_100_100_254	254	+
chr3	157473409	157473662	chr3_158956103_158956356_254_100_100_254	254	+
chr5	51097493	51097746	chr5_51133250_51133503_254_100_100_254	254	+
chr5	105889000	105889253	chr5_105916899_105917152_254_100_100_254	254	+
chrX	88163749	88164002	chrX_88050405_88050658_254_100_100_254	254	+
chr1	168907694	168907946	chr1_167174318_167174570_253_100_100_253	253	+
chr22	25348589	25348841	chr22_23678589_23678841_253_100_100_253	253	+
chr5	135043061	135043313	chr5_135070960_135071212_253_100_100_253	253	+
chr6	99283398	99283650	chr6_99390119_99390371_253_100_100_253	253	+
chr13	71779270	71779520	chr13_70677271_70677521_251_100_100_251	251	+
chr2	36138499	36138749	chr2_35992003_35992253_251_100_100_251	251	+
chr1	174484335	174484584	chr1_172750958_172751207_250_100_100_250	250	+
chr1	175463106	175463355	chr1_173729729_173729978_250_100_100_250	250	+
chr6	68643857	68644106	chr6_68700578_68700827_250_100_100_250	250	+
chrX	1017407	1017656	chrX_937407_937656_250_100_100_250	250	+
chr12	55488150	55488398	chr12_53774417_53774665_249_100_100_249	249	+
chr4	75230923	75231171	chr4_75449787_75450035_249_100_100_249	249	+
chr8	51674833	51675081	chr8_51837386_51837634_249_100_100_249	249	+
chr10	67288286	67288533	chr10_66958292_66958539_248_100_100_248	248	+
chr9	1726256	1726503	chr9_1716256_1716503_248_100_100_248	248	+
chrX	144903037	144903284	chrX_144710729_144710976_248_100_100_248	248	+
chr10	13570098	13570343	chr10_13610104_13610349_246_100_100_246	246	+
chr6	68101471	68101716	chr6_68158192_68158437_246_100_100_246	246	+
chr7	81956225	81956469	chr7_81794161_81794405_245_100_100_245	245	+
chr4	172281809	172282052	chr4_172518384_172518627_244_100_100_244	244	+
chr14	26913307	26913549	chr14_25983147_25983389_243_100_100_243	243	+
chr17	68743918	68744160	chr17_66255513_66255755_243_100_100_243	243	+
chr18	22067993	22068235	chr18_20321991_20322233_243_100_100_243	243	+
chr9	116449935	116450177	chr9_115489756_115489998_243_100_100_243	243	+
chr10	82557858	82558099	chr10_82547838_82548079_242_100_100_242	242	+
chr2	49456776	49457017	chr2_49310280_49310521_242_100_100_242	242	+
chr4	90342530	90342771	chr4_90561553_90561794_242_100_100_242	242	+
chr4	112473110	112473351	chr4_112692559_112692800_242_100_100_242	242	+
chr5	4007771	4008012	chr5_4060771_4061012_242_100_100_242	242	+
chr5	117754519	117754760	chr5_117782418_117782659_242_100_100_242	242	+
chr7	83099383	83099624	chr7_82937319_82937560_242_100_100_242	242	+
chrX	18956718	18956959	chrX_18866639_18866880_242_100_100_242	242	+
chrX	141923798	141924039	chrX_141751464_141751705_242_100_100_242	242	+
chr11	25929505	25929745	chr11_25886081_25886321_241_100_100_241	241	+
chr12	17516979	17517219	chr12_17408246_17408486_241_100_100_241	241	+
chr12	117822692	117822932	chr12_116307075_116307315_241_100_100_241	241	+
chr2	21586805	21587045	chr2_21440310_21440550_241_100_100_241	241	+
chr3	162946004	162946244	chr3_164428698_164428938_241_100_100_241	241	+
chr6	160940961	160941201	chr6_160860951_160861191_241_100_100_241	241	+
chrX	134567720	134567960	chrX_134395386_134395626_241_100_100_241	241	+
chr1	81272595	81272834	chr1_81045183_81045422_240_100_100_240	240	+
chr12	70294510	70294749	chr12_68580777_68581016_240_100_100_240	240	+
chr3	96956970	96957209	chr3_98439660_98439899_240_100_100_240	240	+
chr2	213696343	213696581	chr2_213404588_213404826_239_100_100_239	239	+
chr4	160759087	160759325	chr4_160978537_160978775_239_100_100_239	239	+
chr12	127205119	127350027	chr12_125771072_125915980_144909_0.2_51.8_238	238	+
chr10	25305769	25306006	chr10_25345775_25346012_238_100_100_238	238	+
chr12	58815267	58815504	chr12_57101534_57101771_238_100_100_238	238	+
chr18	36226283	36226520	chr18_34480281_34480518_238_100_100_238	238	+
chr20	46751988	46752225	chr20_46185395_46185632_238_100_100_238	238	+
chr8	60866767	60867004	chr8_61029321_61029558_238_100_100_238	238	+
chr8	121806617	121806854	chr8_121875798_121876035_238_100_100_238	238	+
chr1	198615920	198616156	chr1_196882543_196882779_237_100_100_237	237	+
chr21	36996076	36996312	chr21_35917946_35918182_237_100_100_237	237	+
chr3	3190129	3190365	chr3_3165129_3165365_237_100_100_237	237	+
chr4	168369229	168369465	chr4_168605804_168606040_237_100_100_237	237	+
chr7	69063786	69064022	chr7_68701722_68701958_237_100_100_237	237	+
chr16	6068838	6069073	chr16_6008839_6009074_236_100_100_236	236	+
chr2	89587833	89588068	chr2_89368948_89369183_236_100_100_236	236	+
chr8	3865127	3865362	chr8_3852535_3852770_236_100_100_236	236	+
chrY	28344622	28344857	chrY_26754010_26754245_236_100_100_236	236	+
chr4	94756022	94756256	chr4_94975045_94975279_235_100_100_235	235	+
chr8	84831192	84831426	chr8_84993747_84993981_235_100_100_235	235	+
chr16	63327199	63327432	chr16_61884700_61884933_234_100_100_234	234	+
chr2	137417591	137417824	chr2_137134061_137134294_234_100_100_234	234	+
chr2	165947633	165947866	chr2_165655879_165656112_234_100_100_234	234	+
chr4	136292276	136292509	chr4_136511726_136511959_234_100_100_234	234	+
chr1	21415456	21415688	chr1_21288043_21288275_233_100_100_233	233	+
chr14	45007662	45007894	chr14_44077412_44077644_233_100_100_233	233	+
chr3	181717997	181718229	chr3_183200691_183200923_233_100_100_233	233	+
chr5	132804214	132804446	chr5_132832113_132832345_233_100_100_233	233	+
chr9	29212147	29212379	chr9_29202147_29202379_233_100_100_233	233	+
chr7	126011578	126061849	chr7_125798814_125849085_50272_0.5_92.5_233	233	+
chr3	83730427	83730657	chr3_83813117_83813347_231_100_100_231	231	+
chr7	49438735	49438965	chr7_49409281_49409511_231_100_100_231	231	+
chr9	79486529	79582197	chr9_78676349_78772017_95669_0.2_65.5_230	230	+
chr2	226857684	226857912	chr2_226565928_226566156_229_100_100_229	229	+
chr4	71346979	71347207	chr4_71381568_71381796_229_100_100_229	229	+
chrX	151558972	151559200	chrX_151309628_151309856_229_100_100_229	229	+
chr15	58577430	58577657	chr15_56364722_56364949_228_100_100_228	228	+
chr6	22948122	22948349	chr6_23056101_23056328_228_100_100_228	228	+
chr13	84420530	84420756	chr13_83318531_83318757_227_100_100_227	227	+
chr15	88297740	88452182	chr15_86098744_86253186_154443_0.1_57.3_227	227	+
chr2	154267352	154278253	chr2_153975598_153986499_10902_2.1_98.4_227	227	+
chr4	96757204	96860255	chr4_96976227_97079278_103052_0.2_77.4_227	227	+
chr8	25799221	25799447	chr8_25855138_25855364_227_100_100_227	227	+
chr1	96628688	96628912	chr1_96401276_96401500_225_100_100_225	225	+
chr1	208421613	208421837	chr1_206488236_206488460_225_100_100_225	225	+
chr2	141773696	141773920	chr2_141490166_141490390_225_100_100_225	225	+
chr3	6016080	6016304	chr3_5991080_5991304_225_100_100_225	225	+
chr4	145110198	145110422	chr4_145329648_145329872_225_100_100_225	225	+
chrX	120803933	120804157	chrX_120631614_120631838_225_100_100_225	225	+
chr5	169931039	169931262	chr5_169863617_169863840_224_100_100_224	224	+
chr7	109133746	109133969	chr7_108920982_108921205_224_100_100_224	224	+
chr5	116520937	116521159	chr5_116548836_116549058_223_100_100_223	223	+
chr6	1991449	1991671	chr6_1936448_1936670_223_100_100_223	223	+
chr6	8430066	8430288	chr6_8375065_8375287_223_100_100_223	223	+
chr11	115019558	115019778	chr11_114524768_114524988_221_100_100_221	221	+
chr14	41038679	41038899	chr14_40108429_40108649_221_100_100_221	221	+
chr2	67108191	67108411	chr2_66961695_66961915_221_100_100_221	221	+
chr4	53964858	53965078	chr4_53659615_53659835_221_100_100_221	221	+
chr4	181809279	181809499	chr4_182046273_182046493_221_100_100_221	221	+
chr5	56111645	56111865	chr5_56147402_56147622_221_100_100_221	221	+
chr6	48551072	48551292	chr6_48659031_48659251_221_100_100_221	221	+
chr9	3525381	3525601	chr9_3515381_3515601_221_100_100_221	221	+
chrX	5086867	5087087	chrX_5096867_5097087_221_100_100_221	221	+
chr12	77731066	77731285	chr12_76255197_76255416_220_100_100_220	220	+
chr2	79404908	79405127	chr2_79258416_79258635_220_100_100_220	220	+
chr5	91277698	91277917	chr5_91313454_91313673_220_100_100_220	220	+
chr8	52322087	52322306	chr8_52484640_52484859_220_100_100_220	220	+
chr8	54031540	54031759	chr8_54194093_54194312_220_100_100_220	220	+
chr8	56014428	56014647	chr8_56176982_56177201_220_100_100_220	220	+
chrX	2012871	2013090	chrX_1972871_1973090_220_100_100_220	220	+
chrY	1962871	1963090	chrY_1972871_1973090_220_100_100_220	220	+
chr1	189839539	189839756	chr1_188106162_188106379_218_100_100_218	218	+
chr1	220823567	220823784	chr1_218890190_218890407_218_100_100_218	218	+
chr14	98039897	98040114	chr14_97109650_97109867_218_100_100_218	218	+
chr15	61839201	61839418	chr15_59626493_59626710_218_100_100_218	218	+
chr2	23322095	23342777	chr2_23175600_23196282_20683_1.1_92.7_218	218	+
chr4	31660702	31660919	chr4_31269800_31270017_218_100_100_218	218	+
chr4	80512578	80512795	chr4_80731602_80731819_218_100_100_218	218	+
chr11	104552841	104553057	chr11_104058051_104058267_217_100_100_217	217	+
chr4	151507192	151507408	chr4_151726642_151726858_217_100_100_217	217	+
chr1	181761468	181761683	chr1_180028091_180028306_216_100_100_216	216	+
chr10	68113305	68113520	chr10_67783311_67783526_216_100_100_216	216	+
chr11	5268154	5268369	chr11_5224730_5224945_216_100_100_216	216	+
chr18	35908515	35908730	chr18_34162513_34162728_216_100_100_216	216	+
chr2	122981073	122981288	chr2_122697543_122697758_216_100_100_216	216	+
chr2	156661300	156661515	chr2_156369546_156369761_216_100_100_216	216	+
chr4	188426154	188426369	chr4_188663148_188663363_216_100_100_216	216	+
chr7	57928923	57929138	chr7_57932865_57933080_216_100_100_216	216	+
chr9	82965786	82966001	chr9_82155606_82155821_216_100_100_216	216	+
chr13	44109119	44109333	chr13_43007119_43007333_215_100_100_215	215	+
chr2	81290548	81290762	chr2_81144059_81144273_215_100_100_215	215	+
chr2	127003071	127003285	chr2_126719541_126719755_215_100_100_215	215	+
chr5	93322922	93323136	chr5_93348678_93348892_215_100_100_215	215	+
chr6	49635663	49635877	chr6_49743622_49743836_215_100_100_215	215	+
chr6	69545573	69545787	chr6_69602294_69602508_215_100_100_215	215	+
chr6	146432015	146432229	chr6_146473708_146473922_215_100_100_215	215	+
chr8	36014811	36015025	chr8_36134353_36134567_215_100_100_215	215	+
chr8	96742498	96742712	chr8_96811674_96811888_215_100_100_215	215	+
chr9	106482017	106482231	chr9_105521838_105522052_215_100_100_215	215	+
chr15	33610302	33610515	chr15_31397594_31397807_214_100_100_214	214	+
chr16	64201362	64201575	chr16_62758863_62759076_214_100_100_214	214	+
chr18	5895098	5895311	chr18_5885098_5885311_214_100_100_214	214	+
chr18	20164244	20164457	chr18_18418242_18418455_214_100_100_214	214	+
chr7	29409988	29410201	chr7_29376513_29376726_214_100_100_214	214	+
chr7	123673366	123673579	chr7_123460602_123460815_214_100_100_214	214	+
chrX	95227618	95227831	chrX_95114274_95114487_214_100_100_214	214	+
chr11	87275618	87275830	chr11_86953266_86953478_213_100_100_213	213	+
chr12	41963573	41963785	chr12_40249840_40250052_213_100_100_213	213	+
chr3	39851075	39851287	chr3_39826079_39826291_213_100_100_213	213	+
chr7	154994782	154994994	chr7_154625715_154625927_213_100_100_213	213	+
chr11	94203581	94203792	chr11_93843229_93843440_212_100_100_212	212	+
chr4	28609852	28610063	chr4_28218950_28219161_212_100_100_212	212	+
chr5	79276080	79276291	chr5_79311836_79312047_212_100_100_212	212	+
chr8	129988994	129989205	chr8_130058176_130058387_212_100_100_212	212	+
chrY	18896280	18896491	chrY_17405674_17405885_212_100_100_212	212	+
chr13	108261472	108261682	chr13_107059473_107059683_211_100_100_211	211	+
chr14	33448803	33449013	chr14_32518554_32518764_211_100_100_211	211	+
chr15	96595054	96595264	chr15_94396058_94396268_211_100_100_211	211	+
chr2	35393358	35393568	chr2_35246862_35247072_211_100_100_211	211	+
chr2	83732619	83732829	chr2_83586130_83586340_211_100_100_211	211	+
chr10	2833465	2833674	chr10_2823465_2823674_210_100_100_210	210	+
chr2	17187875	17188084	chr2_17051356_17051565_210_100_100_210	210	+
chr2	205010713	205010922	chr2_204718958_204719167_210_100_100_210	210	+
chr3	8198539	8198748	chr3_8173539_8173748_210_100_100_210	210	+
chr4	30725675	30725884	chr4_30334773_30334982_210_100_100_210	210	+
chr4	46381918	46382127	chr4_46076675_46076884_210_100_100_210	210	+
chr5	164654957	164655166	chr5_164587535_164587744_210_100_100_210	210	+
chr6	72952527	72952736	chr6_73009248_73009457_210_100_100_210	210	+
chr2	50689526	50689734	chr2_50543030_50543238_209_100_100_209	209	+
chr3	59778524	59778732	chr3_59753564_59753772_209_100_100_209	209	+
chr4	121835232	121835440	chr4_122054682_122054890_209_100_100_209	209	+
chr4	137076990	137077198	chr4_137296440_137296648_209_100_100_209	209	+
chr6	22292914	22293122	chr6_22400893_22401101_209_100_100_209	209	+
chrX	137050612	137050820	chrX_136878278_136878486_209_100_100_209	209	+
chr11	90848923	90849130	chr11_90488571_90488778_208_100_100_208	208	+
chr13	93223272	93223479	chr13_92021273_92021480_208_100_100_208	208	+
chr14	87230998	87231205	chr14_86300751_86300958_208_100_100_208	208	+
chr15	61111029	61111236	chr15_58898321_58898528_208_100_100_208	208	+
chr19	31425833	31426040	chr19_36117673_36117880_208_100_100_208	208	+
chr2	98803382	98803589	chr2_98169814_98170021_208_100_100_208	208	+
chr2	105011741	105011948	chr2_104378173_104378380_208_100_100_208	208	+
chr2	205808573	205808780	chr2_205516818_205517025_208_100_100_208	208	+
chr5	166928271	166928478	chr5_166860849_166861056_208_100_100_208	208	+
chr7	136848966	136849173	chr7_136499506_136499713_208_100_100_208	208	+
chr9	134769296	134769503	chr9_133759117_133759324_208_100_100_208	208	+
chr11	22560027	22560233	chr11_22516603_22516809_207_100_100_207	207	+
chr13	40746535	40746741	chr13_39644535_39644741_207_100_100_207	207	+
chr18	31260191	31260397	chr18_29514189_29514395_207_100_100_207	207	+
chr18	62100315	62100521	chr18_60251295_60251501_207_100_100_207	207	+
chr2	8179740	8179946	chr2_8097191_8097397_207_100_100_207	207	+
chr4	97314281	97314487	chr4_97533304_97533510_207_100_100_207	207	+
chr5	62206085	62206291	chr5_62241841_62242047_207_100_100_207	207	+
chr5	67963203	67963409	chr5_67998959_67999165_207_100_100_207	207	+
chr5	106196504	106196710	chr5_106224403_106224609_207_100_100_207	207	+
chr5	129954070	129954276	chr5_129981969_129982175_207_100_100_207	207	+
chr7	108634346	108634552	chr7_108421582_108421788_207_100_100_207	207	+
chr9	122835355	122835561	chr9_121875176_121875382_207_100_100_207	207	+
chr12	44782116	44782321	chr12_43068383_43068588_206_100_100_206	206	+
chr12	98094201	98094406	chr12_96618332_96618537_206_100_100_206	206	+
chr13	64994786	64994991	chr13_63892787_63892992_206_100_100_206	206	+
chr13	71468929	71469134	chr13_70366930_70367135_206_100_100_206	206	+
chr13	94351171	94351376	chr13_93149172_93149377_206_100_100_206	206	+
chr2	146390331	146390536	chr2_146106801_146107006_206_100_100_206	206	+
chr20	56336151	56336356	chr20_55769557_55769762_206_100_100_206	206	+
chr4	59834823	59835028	chr4_59517418_59517623_206_100_100_206	206	+
chr4	65236087	65236292	chr4_64918682_64918887_206_100_100_206	206	+
chr4	180209283	180209488	chr4_180446277_180446482_206_100_100_206	206	+
chr5	95772408	95772613	chr5_95798164_95798369_206_100_100_206	206	+
chr7	149694228	149694433	chr7_149325161_149325366_206_100_100_206	206	+
chr8	24135023	24135228	chr8_24190968_24191173_206_100_100_206	206	+
chr8	111657119	111657324	chr8_111726295_111726500_206_100_100_206	206	+
chrX	131948925	131949130	chrX_131776606_131776811_206_100_100_206	206	+
chr11	30980124	30980328	chr11_30936700_30936904_205_100_100_205	205	+
chr11	127148034	127148238	chr11_126653244_126653448_205_100_100_205	205	+
chr12	103473791	103473995	chr12_101997921_101998125_205_100_100_205	205	+
chr13	85995073	85995277	chr13_84893074_84893278_205_100_100_205	205	+
chr17	49938056	49938260	chr17_47293055_47293259_205_100_100_205	205	+
chr2	103777583	103777787	chr2_103144015_103144219_205_100_100_205	205	+
chr20	11325993	11326197	chr20_11273993_11274197_205_100_100_205	205	+
chr22	23159733	23159937	chr22_21489733_21489937_205_100_100_205	205	+
chr3	139654083	139654287	chr3_141136773_141136977_205_100_100_205	205	+
chr5	29165916	29166120	chr5_29201673_29201877_205_100_100_205	205	+
chr5	92225976	92226180	chr5_92251732_92251936_205_100_100_205	205	+
chr5	162600121	162600325	chr5_162532699_162532903_205_100_100_205	205	+
chr6	20043107	20043311	chr6_20151086_20151290_205_100_100_205	205	+
chr7	117828235	117828439	chr7_117615471_117615675_205_100_100_205	205	+
chr8	3378707	3378911	chr8_3366115_3366319_205_100_100_205	205	+
chr8	78933862	78934066	chr8_79096417_79096621_205_100_100_205	205	+
chr8	115661801	115662005	chr8_115730977_115731181_205_100_100_205	205	+
chr9	17415976	17416180	chr9_17405976_17406180_205_100_100_205	205	+
chrY	28679869	28680073	chrY_27089257_27089461_205_100_100_205	205	+
chr1	217529925	217530128	chr1_215596548_215596751_204_100_100_204	204	+
chr10	7451751	7451954	chr10_7491757_7491960_204_100_100_204	204	+
chr10	69094082	69094285	chr10_68764088_68764291_204_100_100_204	204	+
chr11	96702279	96702482	chr11_96207489_96207692_204_100_100_204	204	+
chr11	115460874	115461077	chr11_114966084_114966287_204_100_100_204	204	+
chr12	128594311	128594514	chr12_127160264_127160467_204_100_100_204	204	+
chr14	87997880	87998083	chr14_87067633_87067836_204_100_100_204	204	+
chr16	60289488	60289691	chr16_58846989_58847192_204_100_100_204	204	+
chr16	83988256	83988459	chr16_82545757_82545960_204_100_100_204	204	+
chr18	5543291	5543494	chr18_5533291_5533494_204_100_100_204	204	+
chr2	19951803	19952006	chr2_19815284_19815487_204_100_100_204	204	+
chr2	199730723	199730926	chr2_199438968_199439171_204_100_100_204	204	+
chr2	210574658	210574861	chr2_210282903_210283106_204_100_100_204	204	+
chr3	3662198	3662401	chr3_3637198_3637401_204_100_100_204	204	+
chr3	154500057	154500260	chr3_155982751_155982954_204_100_100_204	204	+
chr4	14644834	14645037	chr4_14253932_14254135_204_100_100_204	204	+
chr5	81980289	81980492	chr5_82016045_82016248_204_100_100_204	204	+
chr5	111497032	111497235	chr5_111524931_111525134_204_100_100_204	204	+
chr7	114185801	114186004	chr7_113973037_113973240_204_100_100_204	204	+
chr8	13536744	13536947	chr8_13581115_13581318_204_100_100_204	204	+
chr8	14459827	14570090	chr8_14504198_14614461_110264_0.2_-49.1_204	204	+
chr8	130390277	130390480	chr8_130459459_130459662_204_100_100_204	204	+
chrX	39157480	39157683	chrX_39042424_39042627_204_100_100_204	204	+
chr11	36160008	36160210	chr11_36116584_36116786_203_100_100_203	203	+
chr11	121572457	121572659	chr11_121077667_121077869_203_100_100_203	203	+
chr13	87510482	87510684	chr13_86308483_86308685_203_100_100_203	203	+
chr18	41445433	41445635	chr18_39699431_39699633_203_100_100_203	203	+
chr2	177620758	177620960	chr2_177329004_177329206_203_100_100_203	203	+
chr21	25365379	25365581	chr21_24287250_24287452_203_100_100_203	203	+
chr22	34767353	34767555	chr22_33097353_33097555_203_100_100_203	203	+
chr3	85466501	85466703	chr3_85549191_85549393_203_100_100_203	203	+
chr4	173820480	173820682	chr4_174057055_174057257_203_100_100_203	203	+
chr5	12528562	12528764	chr5_12581562_12581764_203_100_100_203	203	+
chr7	51805196	51805398	chr7_51772690_51772892_203_100_100_203	203	+
chr8	98288069	98288271	chr8_98357245_98357447_203_100_100_203	203	+
chr9	10807290	10807492	chr9_10797290_10797492_203_100_100_203	203	+
chrX	133827085	133827287	chrX_133654751_133654953_203_100_100_203	203	+
chrX	146120740	146120942	chrX_145928432_145928634_203_100_100_203	203	+
chr1	56058930	56059131	chr1_55831518_55831719_202_100_100_202	202	+
chr1	118412850	118413051	chr1_118214373_118214574_202_100_100_202	202	+
chr10	5045805	5046006	chr10_5035805_5036006_202_100_100_202	202	+
chr16	83092925	83093126	chr16_81650426_81650627_202_100_100_202	202	+
chr17	70120136	70120337	chr17_67631731_67631932_202_100_100_202	202	+
chr2	78639808	78640009	chr2_78493316_78493517_202_100_100_202	202	+
chr20	39281405	39281606	chr20_38714819_38715020_202_100_100_202	202	+
chr3	55042953	55043154	chr3_55017993_55018194_202_100_100_202	202	+
chr3	115763004	115763205	chr3_117245694_117245895_202_100_100_202	202	+
chr5	166639294	166639495	chr5_166571872_166572073_202_100_100_202	202	+
chr6	77372551	77372752	chr6_77429270_77429471_202_100_100_202	202	+
chr6	137221614	137221815	chr6_137263307_137263508_202_100_100_202	202	+
chr7	50196382	50196583	chr7_50166928_50167129_202_100_100_202	202	+
chr7	96339003	96339204	chr7_96176939_96177140_202_100_100_202	202	+
chr8	51945239	51945440	chr8_52107792_52107993_202_100_100_202	202	+
chr9	39154067	39154268	chr9_39144067_39144268_202_100_100_202	202	+
chrX	144238461	144238662	chrX_144046153_144046354_202_100_100_202	202	+
chr12	28249483	28249683	chr12_28140750_28140950_201_100_100_201	201	+
chr18	22930621	22930821	chr18_21184619_21184819_201_100_100_201	201	+
chr18	32285172	32285372	chr18_30539170_30539370_201_100_100_201	201	+
chr18	53785382	53785582	chr18_51936380_51936580_201_100_100_201	201	+
chr2	212639215	212639415	chr2_212347460_212347660_201_100_100_201	201	+
chr21	25962215	25962415	chr21_24884086_24884286_201_100_100_201	201	+
chr3	117560882	117561082	chr3_119043572_119043772_201_100_100_201	201	+
chr4	28890420	28890620	chr4_28499518_28499718_201_100_100_201	201	+
chr7	154088193	154088393	chr7_153719126_153719326_201_100_100_201	201	+
chr10	83835618	83835817	chr10_83825598_83825797_200_100_100_200	200	+
chr13	83640264	83640463	chr13_82538265_82538464_200_100_100_200	200	+
chr16	80636378	80636577	chr16_79193879_79194078_200_100_100_200	200	+
chr2	125653803	125654002	chr2_125370273_125370472_200_100_100_200	200	+
chr22	28640612	28640811	chr22_26970612_26970811_200_100_100_200	200	+
chr4	131861714	131861913	chr4_132081164_132081363_200_100_100_200	200	+
chr4	149756629	149756828	chr4_149976079_149976278_200_100_100_200	200	+
chr6	118774416	118774615	chr6_118881109_118881308_200_100_100_200	200	+
chr7	124940674	124940873	chr7_124727910_124728109_200_100_100_200	200	+
chr1	195248135	195248333	chr1_193514758_193514956_199_100_100_199	199	+
chr1	218505798	218505996	chr1_216572421_216572619_199_100_100_199	199	+
chr14	25325131	25325329	chr14_24394971_24395169_199_100_100_199	199	+
chr14	62570301	62570499	chr14_61640054_61640252_199_100_100_199	199	+
chr2	168176021	168176219	chr2_167884267_167884465_199_100_100_199	199	+
chr2	214215292	214215490	chr2_213923537_213923735_199_100_100_199	199	+
chr20	24254446	24254644	chr20_24202446_24202644_199_100_100_199	199	+
chr4	29164612	29164810	chr4_28773710_28773908_199_100_100_199	199	+
chr4	64189534	64189732	chr4_63872129_63872327_199_100_100_199	199	+
chr6	68939366	68939564	chr6_68996087_68996285_199_100_100_199	199	+
chr7	101467884	101468082	chr7_101254604_101254802_199_100_100_199	199	+
chr9	24275419	24275617	chr9_24265419_24265617_199_100_100_199	199	+
chr9	85048863	85049061	chr9_84238683_84238881_199_100_100_199	199	+
chrX	138198450	138198648	chrX_138026116_138026314_199_100_100_199	199	+
chr1	216857324	216857521	chr1_214923947_214924144_198_100_100_198	198	+
chr10	9765919	9766116	chr10_9805925_9806122_198_100_100_198	198	+
chr5	20680278	20680475	chr5_20716035_20716232_198_100_100_198	198	+
chr8	53018397	53018594	chr8_53180950_53181147_198_100_100_198	198	+
chrX	143922902	143923099	chrX_143730594_143730791_198_100_100_198	198	+
chr13	81522532	81522728	chr13_80420533_80420729_197_100_100_197	197	+
chr13	84804692	84804888	chr13_83702693_83702889_197_100_100_197	197	+
chr18	24528792	24528988	chr18_22782790_22782986_197_100_100_197	197	+
chr20	53426321	53426517	chr20_52859728_52859924_197_100_100_197	197	+
chr3	84303296	84303492	chr3_84385986_84386182_197_100_100_197	197	+
chr3	105788648	105788844	chr3_107271338_107271534_197_100_100_197	197	+
chr3	159105127	159105323	chr3_160587821_160588017_197_100_100_197	197	+
chr4	36710782	36710978	chr4_36387177_36387373_197_100_100_197	197	+
chr4	69880795	69880991	chr4_69915384_69915580_197_100_100_197	197	+
chr5	58773033	58773229	chr5_58808790_58808986_197_100_100_197	197	+
chr5	170346468	170346664	chr5_170279073_170279269_197_100_100_197	197	+
chr9	13352696	13352892	chr9_13342696_13342892_197_100_100_197	197	+
chrX	31540643	31540839	chrX_31450564_31450760_197_100_100_197	197	+
chr1	105787638	105787833	chr1_105589161_105589356_196_100_100_196	196	+
chr10	11397809	11398004	chr10_11437815_11438010_196_100_100_196	196	+
chr16	63685932	63686127	chr16_62243433_62243628_196_100_100_196	196	+
chr22	49040582	49040777	chr22_47427018_47427213_196_100_100_196	196	+
chr4	97824140	97824335	chr4_98043163_98043358_196_100_100_196	196	+
chr6	78206064	78206259	chr6_78262783_78262978_196_100_100_196	196	+
chr8	117294106	117294301	chr8_117363287_117363482_196_100_100_196	196	+
chr11	60265918	60266112	chr11_60022494_60022688_195_100_100_195	195	+
chr2	129754963	129755157	chr2_129471433_129471627_195_100_100_195	195	+
chr4	176417053	176417247	chr4_176654047_176654241_195_100_100_195	195	+
chr6	96661126	96661320	chr6_96767847_96768041_195_100_100_195	195	+
chr8	25657832	25658026	chr8_25713749_25713943_195_100_100_195	195	+
chr9	12467141	12467335	chr9_12457141_12457335_195_100_100_195	195	+
chr9	110736306	110736500	chr9_109776127_109776321_195_100_100_195	195	+
chr9	118509154	118509348	chr9_117548975_117549169_195_100_100_195	195	+
chrX	141281959	141282153	chrX_141109625_141109819_195_100_100_195	195	+
chr10	86872410	86872603	chr10_86862390_86862583_194_100_100_194	194	+
chr2	35866284	35866477	chr2_35719788_35719981_194_100_100_194	194	+
chr4	90658836	90659029	chr4_90877859_90878052_194_100_100_194	194	+
chr5	166121037	166121230	chr5_166053615_166053808_194_100_100_194	194	+
chr7	115124831	115125024	chr7_114912067_114912260_194_100_100_194	194	+
chrX	43137939	43138132	chrX_43022883_43023076_194_100_100_194	194	+
chr1	218855962	218856154	chr1_216922585_216922777_193_100_100_193	193	+
chr1	226026435	226026627	chr1_224093058_224093250_193_100_100_193	193	+
chr16	79788920	79789112	chr16_78346421_78346613_193_100_100_193	193	+
chrX	42438662	42438854	chrX_42323606_42323798_193_100_100_193	193	+
chrX	78856088	78856280	chrX_78742744_78742936_193_100_100_193	193	+
chr2	71933192	71933383	chr2_71786700_71786891_192_100_100_192	192	+
chr2	79684758	79684949	chr2_79538266_79538457_192_100_100_192	192	+
chr7	155995870	155996061	chr7_155688631_155688822_192_100_100_192	192	+
chrX	22731213	22731404	chrX_22641134_22641325_192_100_100_192	192	+
chr13	94958115	94958305	chr13_93756116_93756306_191_100_100_191	191	+
chr14	33766756	33766946	chr14_32836507_32836697_191_100_100_191	191	+
chr14	38063912	38064102	chr14_37133663_37133853_191_100_100_191	191	+
chr4	12324586	12324776	chr4_11933684_11933874_191_100_100_191	191	+
chr5	29451643	29451833	chr5_29487400_29487590_191_100_100_191	191	+
chr6	89321002	89321192	chr6_89377721_89377911_191_100_100_191	191	+
chr2	22830387	22830576	chr2_22683892_22684081_190_100_100_190	190	+
chr4	100522577	100522766	chr4_100741600_100741789_190_100_100_190	190	+
chr8	138445446	138445634	chr8_138514628_138514816_189_100_100_189	189	+
chrX	107178785	107178973	chrX_107065441_107065629_189_100_100_189	189	+
chr10	55139566	55226626	chr10_54809572_54896632_87061_0.2_72.6_188	188	+
chr12	84701194	84701381	chr12_83225325_83225512_188_100_100_188	188	+
chr8	35092740	35092927	chr8_35212282_35212469_188_100_100_188	188	+
chr17	50236606	50236792	chr17_47591605_47591791_187_100_100_187	187	+
chr10	26223130	26223315	chr10_26263136_26263321_186_100_100_186	186	+
chr12	83861226	83861411	chr12_82385357_82385542_186_100_100_186	186	+
chrX	85818016	85818200	chrX_85704672_85704856_185_100_100_185	185	+
chr13	71070508	71070691	chr13_69968509_69968692_184_100_100_184	184	+
chr9	27942629	27942810	chr9_27932629_27932810_182_100_100_182	182	+
chrX	89759549	89759726	chrX_89646205_89646382_178_100_100_178	178	+
chr12	126124210	126124386	chr12_124690163_124690339_177_100_100_177	177	+
chr10	55674810	55674985	chr10_55344816_55344991_176_100_100_176	176	+
chr8	127808171	127808341	chr8_127877353_127877523_171_100_100_171	171	+
chr15	47724512	47724680	chr15_45511804_45511972_169_100_100_169	169	+
chr5	128262641	128262809	chr5_128290540_128290708_169_100_100_169	169	+
chr1	247669448	247669615	chr1_245736071_245736238_168_100_100_168	168	+
chr17	54445461	54445627	chr17_51800460_51800626_167_100_100_167	167	+
chr4	35723406	35723572	chr4_35399801_35399967_167_100_100_167	167	+
chr7	8993568	8993734	chr7_8960093_8960259_167_100_100_167	167	+
chr5	21039490	21039655	chr5_21075247_21075412_166_100_100_166	166	+
chr9	93596742	93596905	chr9_92636563_92636726_164_100_100_164	164	+
chr7	122671454	122671616	chr7_122458690_122458852_163_100_100_163	163	+
chr4	70582758	70601412	chr4_70617347_70636001_18655_0.9_93.5_161	161	+
chr6	65029636	65029796	chr6_65087595_65087755_161_100_100_161	161	+
chr4	131586830	131586988	chr4_131806280_131806438_159_100_100_159	159	+
chr7	67793348	67793506	chr7_67431285_67431443_159_100_100_159	159	+
chr16	72426362	72426516	chr16_70983863_70984017_155_100_100_155	155	+
chr4	4385931	4386082	chr4_4436832_4436983_152_100_100_152	152	+
chr3	24979527	24979676	chr3_24954531_24954680_150_100_100_150	150	+
chrY	19296443	19296591	chrY_17805837_17805985_149_100_100_149	149	+
chrY	20968139	20968286	chrY_19427527_19427674_148_100_100_148	148	+
chr11	37650023	37650169	chr11_37606599_37606745_147_100_100_147	147	+
chr11	97647039	97647179	chr11_97152249_97152389_141_100_100_141	141	+
chr2	7899320	7907863	chr2_7816771_7825314_8544_1.6_96.9_139	139	+
chr4	64609584	64766846	chr4_64292179_64449441_157263_0.1_62.6_138	138	+
chr3	78065399	78065533	chr3_78148089_78148223_135_100_100_135	135	+
chr3	59149895	59150028	chr3_59124935_59125068_134_100_100_134	134	+
chr1	235803521	235803652	chr1_233870144_233870275_132_100_100_132	132	+
chr4	21346112	21346241	chr4_20955210_20955339_130_100_100_130	130	+
chr4	165567904	165568033	chr4_165787354_165787483_130_100_100_130	130	+
chr12	131653108	131653235	chr12_130219061_130219188_128_100_100_128	128	+
chr6	21991889	21992016	chr6_22099868_22099995_128_100_100_128	128	+
chr14	30710252	30710377	chr14_29780003_29780128_126_100_100_126	126	+
chr3	63408848	63408973	chr3_63383888_63384013_126_100_100_126	126	+
chr11	45276261	45276385	chr11_45232837_45232961_125_100_100_125	125	+
chr2	223184000	223184122	chr2_222892244_222892366_123_100_100_123	123	+
chrX	12554877	12554998	chrX_12464798_12464919_122_100_100_122	122	+
chr20	20304396	20304505	chr20_20252396_20252505_110_100_100_110	110	+
chr16	10182731	10355873	chr16_10090232_10263374_173143_0.1_35.2_105	105	+
chr8	58837006	58837110	chr8_58999560_58999664_105_100_100_105	105	+
chr3	135275494	135275597	chr3_136758184_136758287_104_100_100_104	104	+
chr3	34358046	34358146	chr3_34333050_34333150_101_100_100_101	101	+
chr14	43359151	43359250	chr14_42428901_42429000_100_100_100_100	100	+
chr9	27204411	27204510	chr9_27194411_27194510_100_100_100_100	100	+
chr10	109106156	109106254	chr10_109096146_109096244_99_100_100_99	99	+
chr2	216702243	216702341	chr2_216410488_216410586_99_100_100_99	99	+
chr4	179874952	179875050	chr4_180111946_180112044_99_100_100_99	99	+
chr8	129489191	129489289	chr8_129558373_129558471_99_100_100_99	99	+
chr1	188379485	188379582	chr1_186646108_186646205_98_100_100_98	98	+
chr13	43395931	43396028	chr13_42293931_42294028_98_100_100_98	98	+
chr3	70265810	70265907	chr3_70348500_70348597_98_100_100_98	98	+
chr16	73221670	73221762	chr16_71779171_71779263_93_100_100_93	93	+
chr5	87118276	87118367	chr5_87154032_87154123_92_100_100_92	92	+
chr2	81617584	81617674	chr2_81471095_81471185_91_100_100_91	91	+
chr6	121001307	121001396	chr6_121043006_121043095_90_100_100_90	90	+
chr10	14201146	14201234	chr10_14241152_14241240_89_100_100_89	89	+
chr2	181272597	181272683	chr2_180980842_180980928_87_100_100_87	87	+
chrX	137320638	137320724	chrX_137148304_137148390_87_100_100_87	87	+
chr18	63645069	63645153	chr18_61796049_61796133_85_100_100_85	85	+
chr4	143561689	143561767	chr4_143781139_143781217_79_100_100_79	79	+
chr6	115464040	115464118	chr6_115570733_115570811_79_100_100_79	79	+
chr13	93530214	93530279	chr13_92328215_92328280_66_100_100_66	66	+
chr12	83121203	83121264	chr12_81645334_81645395_62_100_100_62	62	+
chr14	42316378	42316439	chr14_41386128_41386189_62_100_100_62	62	+
chr10	12745524	12745584	chr10_12785530_12785590_61_100_100_61	61	+
chr3	6813274	6813334	chr3_6788274_6788334_61_100_100_61	61	+
chr9	10182407	10182467	chr9_10172407_10172467_61_100_100_61	61	+
chrX	76205515	76205575	chrX_76121906_76121966_61_100_100_61	61	+
chr12	86531525	86531584	chr12_85055656_85055715_60_100_100_60	60	+
chr6	70079245	70079304	chr6_70135966_70136025_60_100_100_60	60	+
chr2	194086443	194086501	chr2_193794688_193794746_59_100_100_59	59	+
chr11	103893354	103893408	chr11_103398564_103398618_55_100_100_55	55	+
chr18	24142151	24142205	chr18_22396149_22396203_55_100_100_55	55	+
chr2	186416881	186416935	chr2_186125126_186125180_55_100_100_55	55	+
chr9	28673314	28673367	chr9_28663314_28663367_54_100_100_54	54	+
chr11	38611252	38611304	chr11_38567828_38567880_53_100_100_53	53	+
chr11	81241361	81241410	chr11_80919009_80919058_50_100_100_50	50	+
chr3	60216888	60216933	chr3_60191928_60191973_46_100_100_46	46	+
chr8	116208423	116208468	chr8_116277599_116277644_46_100_100_46	46	+
chr6	115107597	115107641	chr6_115214290_115214334_45_100_100_45	45	+
chr1	5399227	5399251	chr1_5299087_5299111_25_100_100_25	25	+
chr1	59773808	59773832	chr1_59546396_59546420_25_100_100_25	25	+
chr1	200096362	200096386	chr1_198362985_198363009_25_100_100_25	25	+
chr10	80502696	80502720	chr10_80172702_80172726_25_100_100_25	25	+
chr12	87013773	87013797	chr12_85537904_85537928_25_100_100_25	25	+
chr14	28193304	28193328	chr14_27263144_27263168_25_100_100_25	25	+
chr14	28626456	28626480	chr14_27696207_27696231_25_100_100_25	25	+
chr14	48092766	48092790	chr14_47162516_47162540_25_100_100_25	25	+
chr14	72480965	72480989	chr14_71550718_71550742_25_100_100_25	25	+
chr15	98924847	98924871	chr15_96742370_96742394_25_100_100_25	25	+
chr17	52707410	52707434	chr17_50062409_50062433_25_100_100_25	25	+
chr18	37367161	37367185	chr18_35621159_35621183_25_100_100_25	25	+
chr2	2409068	2409092	chr2_2388075_2388099_25_100_100_25	25	+
chr22	26388686	26388710	chr22_24718686_24718710_25_100_100_25	25	+
chr3	7347005	7347029	chr3_7322005_7322029_25_100_100_25	25	+
chr3	104764599	104764623	chr3_106247289_106247313_25_100_100_25	25	+
chr3	153733730	153733754	chr3_155216420_155216444_25_100_100_25	25	+
chr4	31290000	31290024	chr4_30899098_30899122_25_100_100_25	25	+
chr4	45089678	45089702	chr4_44784435_44784459_25_100_100_25	25	+
chr4	76155595	76155619	chr4_76374619_76374643_25_100_100_25	25	+
chr5	63323785	63323809	chr5_63359541_63359565_25_100_100_25	25	+
chr6	6491904	6491928	chr6_6436903_6436927_25_100_100_25	25	+
chr6	119256447	119256471	chr6_119298146_119298170_25_100_100_25	25	+
chr7	48379669	48379693	chr7_48350215_48350239_25_100_100_25	25	+
chr7	113141577	113141601	chr7_112928813_112928837_25_100_100_25	25	+
chr8	132261760	132261784	chr8_132330942_132330966_25_100_100_25	25	+
chr9	27644839	27644863	chr9_27634839_27634863_25_100_100_25	25	+
chr9	44752238	44752262	chr9_44692234_44692258_25_100_100_25	25	+
