# Supplementary material for: Cell cycle, oncogenic and tumor suppressor pathways regulate numerous long and macro non-protein-coding RNAs
Source: Genome Biol. 2014 Mar 4;15(3):R48. doi: 10.1186/gb-2014-15-3-r48 (PMC4054595; doi:10.1186/gb-2014-15-3-r48)
Supplement: Additional file 2 — Online supplemental material containing BED formatted files of differentially expressed regions and macroRNAs, as well as CSV tables listing all proximal ncRNA-mRNA pairs regulated in astrocytoma. [file gb-2014-15-3-r48-S2.zip › online_data/Stairfinder/CC/CC_G0_S_highdiff3_plus.hg19.bed]

# bandwidth=1e+05
# level=0.5
# topN=-1
# topN.freq=FALSE
# prop=0.01
# split=1
# max.splits=0
# name  start   end     name_start_end_length_coverage_silhouette_score score   +
chr2	36585817	36777984	chr2_36439321_36631488_192168_11.8_98.3_22672	22672	+
chr6	26017327	26285825	chr6_26125306_26393804_268499_6.7_23.1_18017	18017	+
chr15	32907889	33027052	chr15_30695181_30814344_119164_10.5_94.8_12470	12470	+
chr5	98108156	98132076	chr5_98136056_98159976_23921_47.6_99.4_11386	11386	+
chr10	129895686	129914295	chr10_129785676_129804285_18610_57.8_99.1_10762	10762	+
chr1	214705814	214837492	chr1_212772437_212904115_131679_7.5_98.8_9922	9922	+
chr10	69700718	69975829	chr10_69370724_69645835_275112_3.4_-91.5_9431	9431	+
chr6	27775227	27861713	chr6_27883206_27969692_86487_10.7_69.5_9278	9278	+
chr10	96313797	96373255	chr10_96303787_96363245_59459_14.5_98.2_8650	8650	+
chr7	36429392	36493220	chr7_36395917_36459745_63829_11.8_99.8_7527	7527	+
chr11	12183574	12285323	chr11_12140150_12241899_101750_7.1_94.3_7233	7233	+
chr17	38445613	38573226	chr17_35699139_35826752_127614_5.6_91.7_7171	7171	+
chr1	149783407	149859476	chr1_148050031_148126100_76070_9.2_92.1_7004	7004	+
chr16	17196461	17353390	chr16_17103962_17260891_156930_4.4_79.3_6912	6912	+
chr11	122653683	122955436	chr11_122158893_122460646_301754_2.2_73.3_6508	6508	+
chr7	128477365	128552934	chr7_128264601_128340170_75570_8.4_99.8_6364	6364	+
chr5	52288770	52389934	chr5_52324527_52425691_101165_6.1_99.8_6149	6149	+
chr10	127701614	127806873	chr10_127691604_127796863_105260_5.5_89.2_5773	5773	+
chr15	40912790	41022262	chr15_38700082_38809554_109473_5.1_86.2_5623	5623	+
chr10	94366017	94415132	chr10_94355997_94405112_49116_11.2_96.1_5521	5521	+
chr4	17813806	17845929	chr4_17422904_17455027_32124_16.5_99.5_5312	5312	+
chr20	30193013	30389551	chr20_29656674_29853212_196539_2.6_94.5_5182	5182	+
chr5	169012954	169031721	chr5_168945532_168964299_18768_27.2_97.3_5096	5096	+
chr6	73333265	73551293	chr6_73389986_73608014_218029_2.3_-21.8_5065	5065	+
chr15	69714236	69740775	chr15_67501290_67527829_26540_18.9_99.7_5005	5005	+
chr1	197069570	197113294	chr1_195336193_195379917_43725_11_98.5_4813	4813	+
chr2	173333751	173370896	chr2_173041997_173079142_37146_12.8_97.3_4766	4766	+
chr11	4116023	4159745	chr11_4072599_4116321_43723_10.8_99.6_4715	4715	+
chr3	160118909	160152180	chr3_161601603_161634874_33272_14_97.1_4657	4657	+
chr11	58891601	58922458	chr11_58648177_58679034_30858_15_91.6_4640	4640	+
chr11	102647312	102714453	chr11_102152522_102219663_67142_6.8_92.6_4558	4558	+
chr15	30874307	30952715	chr15_28661599_28740007_78409_5.8_97.1_4510	4510	+
chr7	116339235	116438356	chr7_116126471_116225592_99122_4.5_81.3_4453	4453	+
chr11	19910218	20143087	chr11_19866794_20099663_232870_1.9_26.3_4342	4342	+
chr8	25198383	25365476	chr8_25254300_25421393_167094_2.4_84.2_4042	4042	+
chr2	10263418	10271551	chr2_10180869_10189002_8134_48.2_99_3924	3924	+
chr4	1694725	1983772	chr4_1664523_1953570_289048_1.3_91.9_3866	3866	+
chr5	95223051	95266305	chr5_95248807_95292061_43255_8.7_98.4_3745	3745	+
chr15	89740481	89860252	chr15_87541485_87661256_119772_3.1_83.3_3740	3740	+
chr2	113286806	113421460	chr2_113003277_113137931_134655_2.8_92.7_3717	3717	+
chr7	100770310	100782488	chr7_100557030_100569208_12179_29.7_99.5_3616	3616	+
chr6	35212371	35220764	chr6_35320349_35328742_8394_43_99.8_3608	3608	+
chr5	641856	917877	chr5_694856_970877_276022_1.3_64.8_3557	3557	+
chr11	69457787	69469271	chr11_69166968_69178452_11485_30.2_99.1_3465	3465	+
chr4	81191708	81214397	chr4_81410732_81433421_22690_15.2_99.7_3442	3442	+
chr3	172349420	172538881	chr3_173832114_174021575_189462_1.7_89.5_3313	3313	+
chr5	126112838	126172513	chr5_126140737_126200412_59676_5.4_82.6_3212	3212	+
chr8	48874750	48973819	chr8_49037303_49136372_99070_3.2_99.7_3204	3204	+
chr3	145787357	145839147	chr3_147270047_147321837_51791_6.1_99.2_3171	3171	+
chr14	38678612	38681937	chr14_37748363_37751688_3326_93.9_100_3123	3123	+
chr10	91465093	91534303	chr10_91455073_91524283_69211_4.5_95.8_3113	3113	+
chr16	84872013	84943038	chr16_83429514_83500539_71026_4.3_95.3_3031	3031	+
chr15	40468608	40513099	chr15_38255900_38300391_44492_6.7_89.9_2977	2977	+
chr10	70719519	70744295	chr10_70389525_70414301_24777_11.9_97_2953	2953	+
chr4	72338442	72437120	chr4_72557306_72655984_98679_3_60.9_2951	2951	+
chr1	242012078	242052986	chr1_240078701_240119609_40909_7_99_2847	2847	+
chr13	32911047	32972897	chr13_31809047_31870897_61851_4.5_97.6_2811	2811	+
chr7	93514642	93519688	chr7_93352578_93357624_5047_54.6_99.8_2758	2758	+
chrX	106871707	106894265	chrX_106758363_106780921_22559_12.1_98.3_2732	2732	+
chr4	123813393	123857088	chr4_124032843_124076538_43696_6.2_99.1_2727	2727	+
chr10	95259714	95288829	chr10_95249704_95278819_29116_9.3_98.5_2700	2700	+
chr1	212241838	212278193	chr1_210308461_210344816_36356_7.4_99.3_2682	2682	+
chr8	89046845	89180117	chr8_89115961_89249233_133273_2_77.3_2670	2670	+
chrX	64949302	64961748	chrX_64866027_64878473_12447_21.3_99.7_2656	2656	+
chr1	52375164	52385270	chr1_52147752_52157858_10107_25.9_99.8_2615	2615	+
chr1	186641734	186647098	chr1_184908357_184913721_5365_48.4_100_2595	2595	+
chr13	53035016	53049937	chr13_51933017_51947938_14922_16.6_98.4_2474	2474	+
chr6	7576569	7586458	chr6_7521568_7531457_9890_25_100_2471	2471	+
chr16	46614974	46731646	chr16_45172475_45289147_116673_2.1_86.3_2422	2422	+
chr15	91509417	91528144	chr15_89310421_89329148_18728_12.8_96.7_2391	2391	+
chr12	2909049	2977999	chr12_2779310_2848260_68951_3.4_96.1_2350	2350	+
chr5	35871107	35879360	chr5_35906864_35915117_8254_28.2_99.9_2328	2328	+
chr7	73467387	73484113	chr7_73105323_73122049_16727_13.7_99.7_2287	2287	+
chr1	163043198	163317750	chr1_161309822_161584374_274553_0.8_69.5_2245	2245	+
chr11	124857033	125526109	chr11_124362243_125031319_669077_0.3_-37.2_2222	2222	+
chrX	69521671	69640720	chrX_69438396_69557445_119050_1.8_86.5_2198	2198	+
chr1	41448922	41478277	chr1_41221509_41250864_29356_7.5_97.8_2195	2195	+
chr5	14154796	14313102	chr5_14207796_14366102_158307_1.4_97.7_2180	2180	+
chr2	201435936	201438378	chr2_201144181_201146623_2443_88.4_99.9_2160	2160	+
chr19	4932707	4961823	chr19_4883707_4912823_29117_7.3_97.4_2138	2138	+
chr10	81113331	81273346	chr10_80783337_80943352_160016_1.3_67_2130	2130	+
chr17	289739	293254	chr17_289967_293482_3516_60.5_99.6_2127	2127	+
chr2	110841494	110849382	chr2_110198783_110206671_7889_26.6_99.9_2095	2095	+
chr1	162493044	162546730	chr1_160759668_160813354_53687_3.9_96.8_2092	2092	+
chr4	95575586	95589349	chr4_95794609_95808372_13764_15.1_99.1_2081	2081	+
chr12	20704453	20706961	chr12_20595720_20598228_2509_82_99.9_2058	2058	+
chr5	102599006	102613583	chr5_102626905_102641482_14578_13.8_99.8_2013	2013	+
chr6	31126789	31131945	chr6_31234768_31239924_5157_38.3_99.5_1975	1975	+
chr15	44120210	44160146	chr15_41907502_41947438_39937_4.9_97.5_1945	1945	+
chr14	64877769	64926745	chr14_63947522_63996498_48977_4_84.2_1944	1944	+
chr1	62910448	62917138	chr1_62683036_62689726_6691_29_99.9_1940	1940	+
chr11	118915223	118966069	chr11_118420433_118471279_50847_3.8_87.2_1914	1914	+
chr12	53342818	53346704	chr12_51629085_51632971_3887_48.2_99.8_1875	1875	+
chr4	183549731	183714790	chr4_183786725_183951784_165060_1.1_79.2_1868	1868	+
chr15	49715411	49777528	chr15_47502703_47564820_62118_3_99.3_1850	1850	+
chr5	135368675	135399005	chr5_135396574_135426904_30331_6_98.9_1824	1824	+
chrX	100355971	100420814	chrX_100242627_100307470_64844_2.8_98.3_1819	1819	+
chr4	71844811	71896259	chr4_72063675_72115123_51449_3.5_87.7_1816	1816	+
chr11	102087344	102248489	chr11_101592554_101753699_161146_1.1_79.9_1811	1811	+
chr11	33563876	33694461	chr11_33520452_33651037_130586_1.4_87.5_1799	1799	+
chr12	27533134	27576111	chr12_27424401_27467378_42978_4.2_99.6_1793	1793	+
chr1	158144615	158147469	chr1_156411239_156414093_2855_61.3_100_1749	1749	+
chr3	31621395	31679008	chr3_31596399_31654012_57614_3_95_1744	1744	+
chr18	659590	673447	chr18_649590_663447_13858_12.6_99_1740	1740	+
chr18	61442684	61654353	chr18_59593664_59805333_211670_0.8_98.2_1731	1731	+
chr1	245606192	245870812	chr1_243672815_243937435_264621_0.7_88.2_1721	1721	+
chr11	82642749	82644895	chr11_82320397_82322543_2147_78.4_99.8_1683	1683	+
chr3	184018003	184026781	chr3_185500697_185509475_8779_19.1_98.1_1675	1675	+
chr12	528800	551624	chr12_399061_421885_22825_7.1_96.7_1618	1618	+
chr4	122724001	122743803	chr4_122943451_122963253_19803_8.2_99.2_1614	1614	+
chr11	63960481	63971194	chr11_63717057_63727770_10714_15.1_99.5_1613	1613	+
chr11	61562842	61564452	chr11_61319418_61321028_1611_100_100_1611	1611	+
chr20	5932590	5975106	chr20_5880590_5923106_42517_3.8_97.6_1610	1610	+
chrX	114856478	114884596	chrX_114762734_114790852_28119_5.7_93.5_1610	1610	+
chr20	1895797	1920416	chr20_1843797_1868416_24620_6.5_98.4_1599	1599	+
chr7	158441204	158482701	chr7_158133965_158175462_41498_3.8_98.6_1579	1579	+
chr1	101704311	101706645	chr1_101476899_101479233_2335_65.1_100_1521	1521	+
chr12	98925507	99020415	chr12_97449638_97544546_94909_1.6_96.5_1512	1512	+
chr22	33234597	33257588	chr22_31564597_31587588_22992_6.5_99_1500	1500	+
chr8	27633907	27662329	chr8_27689826_27718248_28423_5.3_98.8_1497	1497	+
chr16	89998871	90002310	chr16_88526372_88529811_3440_43.1_100_1484	1484	+
chr11	90015775	90017336	chr11_89655423_89656984_1562_94.8_100_1481	1481	+
chr10	124914403	124924844	chr10_124904393_124914834_10442_14.2_99.8_1480	1480	+
chr20	47688820	47713205	chr20_47122227_47146612_24386_5.9_99.1_1432	1432	+
chr11	74329516	74352532	chr11_74007164_74030180_23017_6.1_98.9_1414	1414	+
chr10	62539862	62554135	chr10_62209868_62224141_14274_9.8_99.1_1401	1401	+
chr15	63352073	63364032	chr15_61139126_61151085_11960_11.7_99.5_1401	1401	+
chr8	32463102	32623117	chr8_32582644_32742659_160016_0.9_92.6_1394	1394	+
chr5	64814078	64854872	chr5_64849834_64890628_40795_3.4_99.6_1391	1391	+
chr9	5456967	5470449	chr9_5446967_5460449_13483_10.3_99.4_1388	1388	+
chr5	156904453	156947099	chr5_156837031_156879677_42647_3.2_99.1_1375	1375	+
chr14	20822205	20945041	chr14_19892045_20014881_122837_1.1_93_1368	1368	+
chr1	43825083	43828898	chr1_43597670_43601485_3816_35.6_99.2_1360	1360	+
chr5	68467050	68505782	chr5_68502806_68541538_38733_3.5_99.6_1358	1358	+
chr12	56360646	56500935	chr12_54646913_54787202_140290_1_82.7_1356	1356	+
chr8	124332955	124370023	chr8_124402136_124439204_37069_3.7_98.7_1356	1356	+
chr11	27909723	27912445	chr11_27866299_27869021_2723_49.7_99.6_1352	1352	+
chr16	1735352	1751403	chr16_1675353_1691404_16052_8.4_99.2_1343	1343	+
chr4	177249340	177252483	chr4_177486334_177489477_3144_42.7_99.7_1342	1342	+
chr12	50383402	50400453	chr12_48669669_48686720_17052_7.8_98.6_1335	1335	+
chr11	65659708	65739052	chr11_65416284_65495628_79345_1.7_74.4_1334	1334	+
chr16	56642467	56718127	chr16_55199968_55275628_75661_1.8_98.6_1333	1333	+
chr16	81061721	81065164	chr16_79619222_79622665_3444_38.3_100_1320	1320	+
chr14	93693941	93695279	chr14_92763694_92765032_1339_98.5_100_1319	1319	+
chr4	128802926	128811308	chr4_129022376_129030758_8383_15.7_98.6_1319	1319	+
chr12	125510091	125515560	chr12_124076044_124081513_5470_23.9_99.9_1305	1305	+
chr6	64153439	64291332	chr6_64211398_64349291_137894_0.9_99.3_1299	1299	+
chr11	18418376	18687489	chr11_18374952_18644065_269114_0.5_87.2_1297	1297	+
chr2	97007653	97031852	chr2_96371380_96395579_24200_5.3_99.6_1289	1289	+
chr12	52628975	52642716	chr12_50915242_50928983_13742_9.3_99.2_1283	1283	+
chr18	2577775	2599222	chr18_2567775_2589222_21448_5.9_99.4_1272	1272	+
chr6	33365912	33374270	chr6_33473890_33482248_8359_15.1_99.8_1263	1263	+
chr12	75874572	75894760	chr12_74160839_74181027_20189_6.2_99.7_1258	1258	+
chr2	198352519	198417070	chr2_198060764_198125315_64552_1.9_98.4_1257	1257	+
chr5	162900965	162918472	chr5_162833543_162851050_17508_7.2_99.7_1257	1257	+
chr15	74702002	74709034	chr15_72489055_72496087_7033_17.7_99.9_1245	1245	+
chr4	74703368	74736706	chr4_74922232_74955570_33339_3.7_99.1_1245	1245	+
chr17	66038209	66042092	chr17_63468671_63472554_3884_32_100_1243	1243	+
chr7	16818571	16824085	chr7_16785096_16790610_5515_22.5_99.8_1241	1241	+
chr19	48407649	48461140	chr19_53099461_53152952_53492_2.3_99.2_1235	1235	+
chr8	122626672	122641570	chr8_122695853_122710751_14899_8.1_99.2_1200	1200	+
chrX	44168284	44169472	chrX_44053228_44054416_1189_100_100_1189	1189	+
chr10	75002620	75006615	chr10_74672626_74676621_3996_29.7_99.7_1187	1187	+
chr1	47717259	47765799	chr1_47489846_47538386_48541_2.4_92.8_1182	1182	+
chr1	228645064	228652316	chr1_226711687_226718939_7253_15.9_99.6_1156	1156	+
chrX	152870011	153107493	chrX_152523205_152760687_237483_0.5_95.5_1150	1150	+
chr15	35082413	35142339	chr15_32869705_32929631_59927_1.9_98.3_1126	1126	+
chr16	3022735	3072398	chr16_2962736_3012399_49664_2.2_90.6_1113	1113	+
chr6	153292174	153296812	chr6_153333867_153338505_4639_23.8_98.7_1102	1102	+
chr1	201452698	201453959	chr1_199719321_199720582_1262_87.2_100_1101	1101	+
chr1	90179058	90183190	chr1_89951646_89955778_4133_26.4_99.9_1090	1090	+
chr16	23690447	23701453	chr16_23597948_23608954_11007_9.9_99.8_1086	1086	+
chr17	48452803	48460502	chr17_45807802_45815501_7700_13.8_99.4_1059	1059	+
chr12	4206925	4208250	chr12_4077186_4078511_1326_79.2_99.9_1050	1050	+
chr17	26910464	26920121	chr17_23934591_23944248_9658_10.8_99.7_1043	1043	+
chr11	117038501	117076791	chr11_116543711_116582001_38291_2.7_97.9_1040	1040	+
chr9	36633067	36671224	chr9_36623067_36661224_38158_2.7_99.9_1040	1040	+
chr10	82006495	82007521	chr10_81996475_81997501_1027_100_100_1027	1027	+
chr5	10254725	10265106	chr5_10307725_10318106_10382_9.9_99.9_1024	1024	+
chr3	43743744	43760293	chr3_43718748_43735297_16550_6.1_99.2_1014	1014	+
chr3	105106739	105295498	chr3_106589429_106778188_188760_0.5_96.6_1004	1004	+
chr5	16665661	16758458	chr5_16718661_16811458_92798_1.1_98_1002	1002	+
chr5	21882649	21884222	chr5_21918406_21919979_1574_63.3_100_997	997	+
chr3	32300754	32301782	chr3_32275758_32276786_1029_95.5_100_983	983	+
chr10	99190056	99239518	chr10_99180046_99229508_49463_2_96.4_980	980	+
chr10	103882485	103922973	chr10_103872475_103912963_40489_2.4_94.7_980	980	+
chr3	8794685	8977774	chr3_8769685_8952774_183090_0.5_90.6_980	980	+
chr13	34395204	34411010	chr13_33293204_33309010_15807_6.1_99.3_972	972	+
chr2	162267815	162437974	chr2_161976061_162146220_170160_0.6_97.7_970	970	+
chr17	29161629	29220950	chr17_26185755_26245076_59322_1.6_96.5_968	968	+
chr1	26226831	26230308	chr1_26099418_26102895_3478_27.5_99.6_957	957	+
chr5	177632820	177637963	chr5_177565426_177570569_5144_18.5_100_950	950	+
chr3	156424180	156528292	chr3_157906874_158010986_104113_0.9_58.3_949	949	+
chr1	36201955	36230356	chr1_35974542_36002943_28402_3.3_97.4_944	944	+
chrX	91714929	91715872	chrX_91601585_91602528_944_100_100_944	944	+
chr15	66813335	66841306	chr15_64600389_64628360_27972_3.4_99.2_940	940	+
chr1	23884553	23886058	chr1_23757140_23758645_1506_62.3_100_938	938	+
chr10	122280458	122349346	chr10_122270448_122339336_68889_1.3_97.1_920	920	+
chr12	118470925	118472147	chr12_116955308_116956530_1223_74.9_100_916	916	+
chr2	234749426	234750458	chr2_234414165_234415197_1033_87.4_100_903	903	+
chr10	78585088	78704737	chr10_78255094_78374743_119650_0.8_94.5_900	900	+
chr12	56905515	56906542	chr12_55191782_55192809_1028_87.4_99.9_898	898	+
chr6	30691489	30692983	chr6_30799468_30800962_1495_58.8_99.9_879	879	+
chr1	209849335	210025355	chr1_207915958_208091978_176021_0.5_94.7_879	879	+
chr1	91794770	91978860	chr1_91567358_91751448_184091_0.5_88.6_875	875	+
chr4	146048600	146049687	chr4_146268050_146269137_1088_80.1_99.9_872	872	+
chr6	85998083	86204796	chr6_86054802_86261515_206714_0.4_97.3_866	866	+
chr4	145767058	145768024	chr4_145986508_145987474_967_89.3_99.9_864	864	+
chr10	106019256	106073125	chr10_106009246_106063115_53870_1.6_95.8_862	862	+
chr8	4644979	4645845	chr8_4632387_4633253_867_98.7_100_856	856	+
chr19	4408840	4443295	chr19_4359840_4394295_34456_2.5_93.1_851	851	+
chr11	132205485	132289837	chr11_131710695_131795047_84353_1_96.9_849	849	+
chr4	178257248	178276163	chr4_178494242_178513157_18916_4.4_98_837	837	+
chr22	35802472	35820364	chr22_34132472_34150364_17893_4.7_99.5_835	835	+
chr18	12325266	12326535	chr18_12315266_12316535_1270_65.4_99.9_831	831	+
chr11	85669079	85670107	chr11_85346727_85347755_1029_80.6_99.9_829	829	+
chr11	92086526	92087893	chr11_91726174_91727541_1368_60.5_100_828	828	+
chr12	49522965	49667180	chr12_47809232_47953447_144216_0.6_86.6_824	824	+
chr11	122012094	122048842	chr11_121517304_121554052_36749_2.2_96_823	823	+
chr16	52689331	52691303	chr16_51246832_51248804_1973_41.7_100_822	822	+
chr19	681625	682573	chr19_632625_633573_949_86.2_100_818	818	+
chr11	57440070	57524173	chr11_57196646_57280749_84104_1_93.5_816	816	+
chr11	60610226	60618587	chr11_60366802_60375163_8362_9.7_99.2_815	815	+
chr6	24781594	24786306	chr6_24889573_24894285_4713_17.2_98.9_812	812	+
chr7	135255789	135333331	chr7_134906329_134983871_77543_1_99.2_809	809	+
chr12	4461451	4665718	chr12_4331712_4535979_204268_0.4_46.4_807	807	+
chr1	200586942	200827580	chr1_198853565_199094203_240639_0.3_61.6_803	803	+
chr11	43363770	43365568	chr11_43320346_43322144_1799_44.6_99.9_803	803	+
chr3	150345423	150347587	chr3_151828113_151830277_2165_36.9_99.9_799	799	+
chrX	73752156	73753855	chrX_73668881_73670580_1700_46.9_100_798	798	+
chr2	25038372	25044368	chr2_24891876_24897872_5997_13.3_99.9_795	795	+
chr15	59399437	59409128	chr15_57186729_57196420_9692_8.2_99.8_793	793	+
chr4	57317927	57326680	chr4_57012684_57021437_8754_9_99.5_790	790	+
chr17	74382854	74383733	chr17_71894449_71895328_880_89.4_100_787	787	+
chr11	9466942	9468230	chr11_9423518_9424806_1289_60.7_100_783	783	+
chr17	49232918	49239463	chr17_46587917_46594462_6546_12_99.3_783	783	+
chr22	45574217	45583280	chr22_43952881_43961944_9064_8.6_98.6_781	781	+
chr7	106272170	106273176	chr7_106059406_106060412_1007_77.3_100_778	778	+
chr14	67831545	67852825	chr14_66901298_66922578_21281_3.6_96.7_776	776	+
chr11	64845414	65048653	chr11_64601990_64805229_203240_0.4_55.9_776	776	+
chr16	19547949	19562812	chr16_19455450_19470313_14864_5.2_99.3_766	766	+
chrY	5441480	5442289	chrY_5501480_5502289_810_94.2_100_763	763	+
chr1	46072951	46073995	chr1_45845538_45846582_1045_72.4_100_757	757	+
chr17	76219792	76220545	chr17_73731387_73732140_754_100_100_754	754	+
chr14	68265652	68266397	chr14_67335405_67336150_746_100_100_746	746	+
chr4	129076848	129077928	chr4_129296298_129297378_1081_68.8_99.9_744	744	+
chr16	2506572	2507885	chr16_2446573_2447886_1314_56.2_99.9_739	739	+
chr17	40724564	40765152	chr17_37978090_38018678_40589_1.8_88.4_732	732	+
chr6	25140566	25141666	chr6_25248545_25249645_1101_65.8_99.9_725	725	+
chr1	117617474	117631634	chr1_117418997_117433157_14161_5.1_99.8_724	724	+
chr10	105006020	105184881	chr10_104996010_105174871_178862_0.4_85.8_716	716	+
chr15	90145985	90167111	chr15_87946989_87968115_21127_3.4_95.2_713	713	+
chr6	80721461	80752237	chr6_80778180_80808956_30777_2.3_99.6_711	711	+
chr3	138121432	138123456	chr3_139604122_139606146_2025_35_99.7_708	708	+
chr1	68511791	68512497	chr1_68284379_68285085_707_100_100_707	707	+
chr5	154393626	154394406	chr5_154373819_154374599_781_89.2_100_697	697	+
chr20	31436541	31439650	chr20_30900202_30903311_3110_22.3_99.8_692	692	+
chr6	19613446	19839817	chr6_19721425_19947796_226372_0.3_95.4_692	692	+
chr4	177602934	177650650	chr4_177839928_177887644_47717_1.4_91_690	690	+
chrX	30635537	30747492	chrX_30545458_30657413_111956_0.6_98.1_684	684	+
chr4	40022137	40022819	chr4_39698532_39699214_683_100_100_683	683	+
chr14	96689364	96690045	chr14_95759117_95759798_682_100_100_682	682	+
chr16	67133797	67134711	chr16_65691298_65692212_915_74.5_100_682	682	+
chr20	42315493	42343997	chr20_41748907_41777411_28505_2.4_99.1_681	681	+
chrX	80185588	80186339	chrX_80072244_80072995_752_89.9_100_676	676	+
chr3	101451309	101484889	chr3_102933999_102967579_33581_2_98.8_675	675	+
chr1	240307053	240308419	chr1_238373676_238375042_1367_49.2_100_673	673	+
chr8	6614655	6616547	chr8_6602063_6603955_1893_35.5_99.8_672	672	+
chr20	12360799	12361582	chr20_12308799_12309582_784_85.1_100_667	667	+
chr20	37580131	37580874	chr20_37013545_37014288_744_89.4_100_665	665	+
chr4	106638807	106767019	chr4_106858256_106986468_128213_0.5_96.7_662	662	+
chr22	30939592	31484921	chr22_29269592_29814921_545330_0.1_58.1_661	661	+
chrX	45622220	45918540	chrX_45507164_45803484_296321_0.2_60.8_659	659	+
chr18	67871271	67993734	chr18_66022251_66144714_122464_0.5_96.8_655	655	+
chr2	238672774	238673502	chr2_238337513_238338241_729_89.6_100_653	653	+
chrX	77224642	77381761	chrX_77111298_77268417_157120_0.4_94.4_648	648	+
chr12	123075179	123090088	chr12_121641132_121656041_14910_4.3_99.6_644	644	+
chr14	61246760	61247403	chr14_60316513_60317156_644_100_100_644	644	+
chr11	32990539	32999534	chr11_32947115_32956110_8996_7.1_96_642	642	+
chr15	32058323	32059860	chr15_29845615_29847152_1538_40.8_99.7_628	628	+
chr7	53255641	53256268	chr7_53223135_53223762_628_100_100_628	628	+
chr2	65473777	65497243	chr2_65327281_65350747_23467_2.7_94.2_627	627	+
chr2	131807301	131906249	chr2_131523771_131622719_98949_0.6_96.6_627	627	+
chr2	114710130	114715799	chr2_114426600_114432269_5670_11_98.3_626	626	+
chr22	46712082	46725529	chr22_45090746_45104193_13448_4.7_98.9_626	626	+
chr7	53930387	54487855	chr7_53897881_54455349_557469_0.1_44.9_625	625	+
chr1	151040149	151040757	chr1_149306773_149307381_609_100_100_609	609	+
chr20	2635861	2638787	chr20_2583861_2586787_2927_20.7_99.7_606	606	+
chr11	59548629	59549232	chr11_59305205_59305808_604_100_100_604	604	+
chr17	80195528	80197272	chr17_77788817_77790561_1745_34.2_100_596	596	+
chr22	44963274	44964087	chr22_43341938_43342751_814_72.1_100_587	587	+
chr6	111214673	111215547	chr6_111321366_111322240_875_67_100_586	586	+
chr11	123480482	123495963	chr11_122985692_123001173_15482_3.7_97.2_578	578	+
chr9	106891881	106900490	chr9_105931702_105940311_8610_6.6_99.5_570	570	+
chr12	69124810	69135847	chr12_67411077_67422114_11038_5.1_99.7_568	568	+
chr4	103806359	104062294	chr4_104025794_104281743_255950_0.2_90.1_565	565	+
chrX	108886365	108934610	chrX_108773021_108821266_48246_1.2_97.6_563	563	+
chrX	120337629	120338189	chrX_120165310_120165870_561_100_100_561	561	+
chr5	153796391	153797813	chr5_153776584_153778006_1423_39.2_99.9_558	558	+
chr5	137518019	137520103	chr5_137545918_137548002_2085_26.5_99.9_553	553	+
chr9	21546009	21554357	chr9_21536009_21544357_8349_6.6_99.9_551	551	+
chr8	41369123	41370049	chr8_41488280_41489206_927_59.3_100_550	550	+
chr3	12828833	12829793	chr3_12803833_12804793_961_57_100_548	548	+
chr11	82920388	82920934	chr11_82598036_82598582_547_100_100_547	547	+
chr3	141644407	141644949	chr3_143127097_143127639_543_100_100_543	543	+
chr2	118588356	118589362	chr2_118304826_118305832_1007_53.2_100_536	536	+
chr4	140270522	140310048	chr4_140489972_140529498_39527_1.4_99.2_536	536	+
chr18	47917389	47919983	chr18_46171387_46173981_2595_20.5_99.9_533	533	+
chr2	114415641	114416171	chr2_114132111_114132641_531_100_100_531	531	+
chr1	16340944	16567932	chr1_16213531_16440519_226989_0.2_35.8_529	529	+
chr9	89626730	89627400	chr9_88816550_88817220_671_78.8_100_529	529	+
chr14	62172458	62214432	chr14_61242211_61284185_41975_1.2_95.5_524	524	+
chr10	58117417	58117947	chr10_57787423_57787953_531_98.1_100_521	521	+
chr10	101911815	101965026	chr10_101901805_101955016_53212_1_88.1_509	509	+
chrY	17052772	17053278	chrY_15562166_15562672_507_100_100_507	507	+
chrX	122696640	123236206	chrX_122524321_123063887_539567_0.1_77.1_490	490	+
chr15	78461250	78462465	chr15_76248305_76249520_1216_40_100_487	487	+
chr4	69241922	69242407	chr4_69393818_69394304_487_100_100_487	487	+
chr7	18066855	18067383	chr7_18033380_18033908_529_91.5_100_484	484	+
chr21	44985075	44985555	chr21_43809503_43809983_481_100_100_481	481	+
chr6	116778387	116779525	chr6_116885080_116886218_1139_42.1_99.7_480	480	+
chr7	56121998	56131699	chr7_56089492_56099193_9702_4.9_97.7_480	480	+
chr1	201938623	201939097	chr1_200205246_200205720_475_100_100_475	475	+
chr19	55876867	55915821	chr19_60568679_60607633_38955_1.2_98.1_475	475	+
chr15	85958384	85958857	chr15_83759388_83759861_474_100_100_474	474	+
chr10	82896363	82904360	chr10_82886343_82894340_7998_5.9_99.2_473	473	+
chr17	59934385	59939023	chr17_57289167_57293805_4639_10.2_99.8_471	471	+
chr20	5096023	5099583	chr20_5044023_5047583_3561_13.2_99.5_470	470	+
chr16	72762946	72763828	chr16_71320447_71321329_883_52.9_100_467	467	+
chr17	18580576	18811705	chr17_18521301_18752430_231130_0.2_90.4_465	465	+
chr2	157440561	157441022	chr2_157148807_157149268_462_100_100_462	462	+
chr13	60240748	60407516	chr13_59138749_59305517_166769_0.3_97_457	457	+
chr4	116842472	116842928	chr4_117061921_117062377_457_100_100_457	457	+
chr11	111691971	111934412	chr11_111197181_111439622_242442_0.2_56_455	455	+
chr18	56414850	56415513	chr18_54565830_54566493_664_68.5_99.9_455	455	+
chr8	8887399	8890110	chr8_8924809_8927520_2712_16.8_99.9_455	455	+
chr4	69241954	69242407	chr4_68924549_68925002_454_100_100_454	454	+
chr2	17961913	17964067	chr2_17825394_17827548_2155_20.9_99.9_451	451	+
chr22	16886086	17076224	chr22_15266086_15456224_190139_0.2_75.1_444	444	+
chr12	9440659	9455400	chr12_9331926_9346667_14742_3_98.2_441	441	+
chr17	57272703	57282682	chr17_54627485_54637464_9980_4.4_99.6_441	441	+
chr1	40537698	40759272	chr1_40310285_40531859_221575_0.2_67.9_434	434	+
chr8	30210244	30210867	chr8_30329786_30330409_624_69.1_100_431	431	+
chr16	29808208	29810810	chr16_29715709_29718311_2603_16.4_99.9_428	428	+
chr1	17010596	17011523	chr1_16883183_16884110_928_45.9_99.9_426	426	+
chr1	26581632	26582056	chr1_26454219_26454643_425_100_100_425	425	+
chr1	236646352	236646770	chr1_234712975_234713393_419_100_100_419	419	+
chr21	34950486	34958426	chr21_33872356_33880296_7941_5.3_99.7_418	418	+
chr11	12805977	12893679	chr11_12762553_12850255_87703_0.5_83.2_414	414	+
chr15	96931490	96932216	chr15_94732494_94733220_727_56.9_100_414	414	+
chr12	34176881	34184646	chr12_34068148_34075913_7766_5.2_99.6_406	406	+
chr14	64068157	64068560	chr14_63137910_63138313_404_100_100_404	404	+
chr19	11660413	11661166	chr19_11521413_11522166_754_53.3_100_402	402	+
chr6	52129143	52129543	chr6_52237102_52237502_401_100_100_401	401	+
chr17	45445433	45445832	chr17_42800432_42800831_400_100_100_400	400	+
chr13	22057992	22058386	chr13_20955992_20956386_395_100_100_395	395	+
chr2	184472275	184472661	chr2_184180520_184180906_387_100_100_387	387	+
chr2	65893860	65894243	chr2_65747364_65747747_384_100_100_384	384	+
chr1	79385887	79403710	chr1_79158475_79176298_17824_2.1_97.9_383	383	+
chr16	47162124	47162498	chr16_45719625_45719999_375_100_100_375	375	+
chr8	56922949	56923321	chr8_57085503_57085875_373_100_100_373	373	+
chr3	133538588	133538955	chr3_135021278_135021645_368_100_100_368	368	+
chr4	83381457	83381824	chr4_83600481_83600848_368_100_100_368	368	+
chr3	196311940	196312304	chr3_197796337_197796701_365_100_100_365	365	+
chr2	61725729	61726092	chr2_61579233_61579596_364_100_100_364	364	+
chr13	50274013	50274374	chr13_49172014_49172375_362_100_100_362	362	+
chr21	45848380	45848738	chr21_44672808_44673166_359_100_100_359	359	+
chr18	20562112	20562468	chr18_18816110_18816466_357_100_100_357	357	+
chr10	76284892	76285247	chr10_75954898_75955253_356_100_100_356	356	+
chr20	54944957	54945310	chr20_54378364_54378717_354_100_100_354	354	+
chr12	10264451	10264801	chr12_10155718_10156068_351_100_100_351	351	+
chr17	1800822	1801171	chr17_1747572_1747921_350_100_100_350	350	+
chr7	7283324	7283673	chr7_7249849_7250198_350_100_100_350	350	+
chr2	204628957	204629305	chr2_204337202_204337550_349_100_100_349	349	+
chr20	44444090	44444438	chr20_43877497_43877845_349_100_100_349	349	+
chr14	54878132	54878479	chr14_53947882_53948229_348_100_100_348	348	+
chr10	127271003	127271344	chr10_127260993_127261334_342_100_100_342	342	+
chr14	69341433	69341770	chr14_68411186_68411523_338_100_100_338	338	+
chr19	45631976	45632312	chr19_50323816_50324152_337_100_100_337	337	+
chr5	108925023	108925356	chr5_108952922_108953255_334_100_100_334	334	+
chr17	3628783	3629115	chr17_3575532_3575864_333_100_100_333	333	+
chr3	127327626	127327954	chr3_128810316_128810644_329_100_100_329	329	+
chr13	52540952	52541277	chr13_51438953_51439278_326_100_100_326	326	+
chr9	71854814	71855139	chr9_71044634_71044959_326_100_100_326	326	+
chr3	113822103	113822426	chr3_115304793_115305116_324_100_100_324	324	+
chr11	68458416	68458737	chr11_68214992_68215313_322_100_100_322	322	+
chr3	173223699	173224020	chr3_174706393_174706714_322_100_100_322	322	+
chr10	64566869	64567189	chr10_64236875_64237195_321_100_100_321	321	+
chr2	172844043	172844363	chr2_172552289_172552609_321_100_100_321	321	+
chr21	47783160	47783480	chr21_46607588_46607908_321_100_100_321	321	+
chr8	7276645	7276965	chr8_7264055_7264375_321_100_100_321	321	+
chr2	136626150	136626469	chr2_136342620_136342939_320_100_100_320	320	+
chr1	107866880	107867198	chr1_107668403_107668721_319_100_100_319	319	+
chr2	208546413	208546728	chr2_208254658_208254973_316_100_100_316	316	+
chr15	64657741	64658055	chr15_62444794_62445108_315_100_100_315	315	+
chr12	131361060	131361373	chr12_129927013_129927326_314_100_100_314	314	+
chr13	21728801	21729114	chr13_20626801_20627114_314_100_100_314	314	+
chr15	31712402	31712713	chr15_29499694_29500005_312_100_100_312	312	+
chr16	68720206	68720517	chr16_67277707_67278018_312_100_100_312	312	+
chr3	124456724	124457035	chr3_125939414_125939725_312_100_100_312	312	+
chr4	151051055	151051366	chr4_151270505_151270816_312_100_100_312	312	+
chr1	192216612	192216921	chr1_190483235_190483544_310_100_100_310	310	+
chr10	112361450	112361759	chr10_112351440_112351749_310_100_100_310	310	+
chr10	88912321	88912629	chr10_88902301_88902609_309_100_100_309	309	+
chr10	129143798	129144106	chr10_129033788_129034096_309_100_100_309	309	+
chr17	30322438	30322746	chr17_27346551_27346859_309_100_100_309	309	+
chr7	75957356	75957664	chr7_75795292_75795600_309_100_100_309	309	+
chr9	108521081	108521386	chr9_107560902_107561207_306_100_100_306	306	+
chr7	99693532	99693836	chr7_99531468_99531772_305_100_100_305	305	+
chr14	105476876	105477178	chr14_104547921_104548223_303_100_100_303	303	+
chr5	159849626	159849928	chr5_159782204_159782506_303_100_100_303	303	+
chr10	92660332	92660632	chr10_92650312_92650612_301_100_100_301	301	+
chr18	56819698	56819996	chr18_54970678_54970976_299_100_100_299	299	+
chr11	34903960	34904257	chr11_34860536_34860833_298_100_100_298	298	+
chr17	7481873	7482169	chr17_7422597_7422893_297_100_100_297	297	+
chr7	94295194	94295490	chr7_94133130_94133426_297_100_100_297	297	+
chr6	97613052	97613347	chr6_97719773_97720068_296_100_100_296	296	+
chr2	69372570	69372863	chr2_69226074_69226367_294_100_100_294	294	+
chr3	186295336	186295629	chr3_187778030_187778323_294_100_100_294	294	+
chr5	25911515	25911808	chr5_25947272_25947565_294_100_100_294	294	+
chr2	128758272	128917222	chr2_128474742_128633692_158951_0.2_94.5_293	293	+
chr1	55207515	55207804	chr1_54980103_54980392_290_100_100_290	290	+
chr14	74967312	74967601	chr14_74037065_74037354_290_100_100_290	290	+
chr4	174253910	174254199	chr4_174490485_174490774_290_100_100_290	290	+
chr11	61920592	61920878	chr11_61677168_61677454_287_100_100_287	287	+
chrX	117262807	117263093	chrX_117146835_117147121_287_100_100_287	287	+
chr3	135720674	135720959	chr3_137203364_137203649_286_100_100_286	286	+
chr4	41956137	41956422	chr4_41650894_41651179_286_100_100_286	286	+
chr19	6678821	6679101	chr19_6629821_6630101_281_100_100_281	281	+
chr2	10580706	10580985	chr2_10498157_10498436_280_100_100_280	280	+
chr5	93985087	93985366	chr5_94010843_94011122_280_100_100_280	280	+
chr1	77165578	77165856	chr1_76938166_76938444_279_100_100_279	279	+
chr2	152321248	152321526	chr2_152029494_152029772_279_100_100_279	279	+
chr4	185637550	185637828	chr4_185874544_185874822_279_100_100_279	279	+
chr6	153026882	153027160	chr6_153068575_153068853_279_100_100_279	279	+
chr13	31717876	31718153	chr13_30615876_30616153_278_100_100_278	278	+
chr3	197846926	197847203	chr3_199331323_199331600_278_100_100_278	278	+
chr4	56300472	56300749	chr4_55995229_55995506_278_100_100_278	278	+
chr2	196600082	196600358	chr2_196308327_196308603_277_100_100_277	277	+
chr20	18541427	18541703	chr20_18489427_18489703_277_100_100_277	277	+
chr7	157060674	157060950	chr7_156753435_156753711_277_100_100_277	277	+
chr13	113642941	113643215	chr13_112690942_112691216_275_100_100_275	275	+
chr8	24775154	24775428	chr8_24831059_24831333_275_100_100_275	275	+
chr9	131730764	131731038	chr9_130770585_130770859_275_100_100_275	275	+
chr10	98281175	98281448	chr10_98271165_98271438_274_100_100_274	274	+
chr5	82963075	82963348	chr5_82998831_82999104_274_100_100_274	274	+
chr5	114848789	114849062	chr5_114876688_114876961_274_100_100_274	274	+
chr1	28834598	28834870	chr1_28707185_28707457_273_100_100_273	273	+
chr5	121355919	121356191	chr5_121383818_121384090_273_100_100_273	273	+
chr8	22993679	22993951	chr8_23049624_23049896_273_100_100_273	273	+
chr14	53066860	53067131	chr14_52136610_52136881_272_100_100_272	272	+
chr15	91177952	91178223	chr15_88978956_88979227_272_100_100_272	272	+
chr1	202302469	202302739	chr1_200569092_200569362_271_100_100_271	271	+
chr12	102589786	102590056	chr12_101113916_101114186_271_100_100_271	271	+
chr11	35882706	35972235	chr11_35839282_35928811_89530_0.3_90.9_269	269	+
chr17	7215342	7215610	chr17_7156066_7156334_269_100_100_269	269	+
chr19	2428577	2428845	chr19_2379577_2379845_269_100_100_269	269	+
chr14	92492779	92493046	chr14_91562532_91562799_268_100_100_268	268	+
chr6	151149108	151149375	chr6_151190801_151191068_268_100_100_268	268	+
chr6	129962955	129963220	chr6_130004648_130004913_266_100_100_266	266	+
chr11	134086795	134087059	chr11_133592005_133592269_265_100_100_265	265	+
chr2	169727885	169728148	chr2_169436131_169436394_264_100_100_264	264	+
chr1	2691896	2692158	chr1_2681756_2682018_263_100_100_263	263	+
chr12	54631069	54631330	chr12_52917336_52917597_262_100_100_262	262	+
chr10	73772683	73772943	chr10_73442689_73442949_261_100_100_261	261	+
chr2	64861707	64861967	chr2_64715211_64715471_261_100_100_261	261	+
chr11	110101422	110101681	chr11_109606632_109606891_260_100_100_260	260	+
chr16	85711530	85711787	chr16_84269031_84269288_258_100_100_258	258	+
chr14	60864417	60864672	chr14_59934170_59934425_256_100_100_256	256	+
chr12	133013366	133013620	chr12_131523439_131523693_255_100_100_255	255	+
chr14	39650936	39651190	chr14_38720687_38720941_255_100_100_255	255	+
chr5	130344616	130522132	chr5_130372515_130550031_177517_0.1_95.2_255	255	+
chr5	169311066	169311320	chr5_169243644_169243898_255_100_100_255	255	+
chrX	81752772	81753026	chrX_81639428_81639682_255_100_100_255	255	+
chr10	116622930	116623183	chr10_116612920_116613173_254_100_100_254	254	+
chr12	21628451	21628704	chr12_21519718_21519971_254_100_100_254	254	+
chr12	88547092	88547345	chr12_87071223_87071476_254_100_100_254	254	+
chr13	24975122	24975375	chr13_23873122_23873375_254_100_100_254	254	+
chrX	67992228	67992481	chrX_67908953_67909206_254_100_100_254	254	+
chr15	36905933	36906185	chr15_34693225_34693477_253_100_100_253	253	+
chr11	62398566	62398815	chr11_62155142_62155391_250_100_100_250	250	+
chr8	82195559	82195808	chr8_82358114_82358363_250_100_100_250	250	+
chr1	180772497	180772745	chr1_179039120_179039368_249_100_100_249	249	+
chr15	83713304	83713552	chr15_81504308_81504556_249_100_100_249	249	+
chr10	93896988	93897235	chr10_93886968_93887215_248_100_100_248	248	+
chr11	73291819	73292066	chr11_72969467_72969714_248_100_100_248	248	+
chr21	14723514	14723761	chr21_13645385_13645632_248_100_100_248	248	+
chr14	52120826	52121072	chr14_51190576_51190822_247_100_100_247	247	+
chr12	108913605	108913850	chr12_107437735_107437980_246_100_100_246	246	+
chr20	25427015	25427260	chr20_25375015_25375260_246_100_100_246	246	+
chr20	57035080	57035325	chr20_56468486_56468731_246_100_100_246	246	+
chr4	159590599	159590844	chr4_159810049_159810294_246_100_100_246	246	+
chr7	55713978	55714223	chr7_55681472_55681717_246_100_100_246	246	+
chr12	101017687	101017931	chr12_99541818_99542062_245_100_100_245	245	+
chr7	88194106	88194350	chr7_88032042_88032286_245_100_100_245	245	+
chr17	75315747	75315990	chr17_72827342_72827585_244_100_100_244	244	+
chrX	56773966	56774209	chrX_56790691_56790934_244_100_100_244	244	+
chr10	120691596	120691838	chr10_120681586_120681828_243_100_100_243	243	+
chr14	97344341	97344583	chr14_96414094_96414336_243_100_100_243	243	+
chr16	71423650	71423892	chr16_69981151_69981393_243_100_100_243	243	+
chr22	19470130	19470372	chr22_17850130_17850372_243_100_100_243	243	+
chr7	23552461	23552703	chr7_23518986_23519228_243_100_100_243	243	+
chr8	103664416	103664658	chr8_103733592_103733834_243_100_100_243	243	+
chrX	24830760	24831002	chrX_24740681_24740923_243_100_100_243	243	+
chr12	90066341	90066582	chr12_88590472_88590713_242_100_100_242	242	+
chr20	4465498	4465739	chr20_4413498_4413739_242_100_100_242	242	+
chr7	87536494	87536735	chr7_87374430_87374671_242_100_100_242	242	+
chr8	20072247	20072488	chr8_20116527_20116768_242_100_100_242	242	+
chr11	118268545	118268785	chr11_117773755_117773995_241_100_100_241	241	+
chr15	44853232	44853472	chr15_42640524_42640764_241_100_100_241	241	+
chr20	33805762	33806002	chr20_33269423_33269663_241_100_100_241	241	+
chr8	79510541	79510780	chr8_79673096_79673335_240_100_100_240	240	+
chrX	102344268	102344507	chrX_102230924_102231163_240_100_100_240	240	+
chrX	118603623	118603862	chrX_118487651_118487890_240_100_100_240	240	+
chr10	44867857	44868095	chr10_44187863_44188101_239_100_100_239	239	+
chr10	27447453	27447690	chr10_27487459_27487696_238_100_100_238	238	+
chr12	1694580	1694817	chr12_1564841_1565078_238_100_100_238	238	+
chr2	220136149	220136385	chr2_219844393_219844629_237_100_100_237	237	+
chr12	97337294	97337529	chr12_95861425_95861660_236_100_100_236	236	+
chrX	25663831	25664066	chrX_25573752_25573987_236_100_100_236	236	+
chr11	128331858	128332092	chr11_127837068_127837302_235_100_100_235	235	+
chr13	79483969	79484203	chr13_78381970_78382204_235_100_100_235	235	+
chr2	8824101	8824335	chr2_8741552_8741786_235_100_100_235	235	+
chr3	10142815	10143049	chr3_10117815_10118049_235_100_100_235	235	+
chr7	156752507	156752741	chr7_156445268_156445502_235_100_100_235	235	+
chrX	84346322	84346556	chrX_84232978_84233212_235_100_100_235	235	+
chr11	66627233	66627466	chr11_66383809_66384042_234_100_100_234	234	+
chr5	40067125	40067358	chr5_40102882_40103115_234_100_100_234	234	+
chr1	35579338	35579570	chr1_35351925_35352157_233_100_100_233	233	+
chr10	71161000	71161232	chr10_70831006_70831238_233_100_100_233	233	+
chr10	116006366	116006598	chr10_115996356_115996588_233_100_100_233	233	+
chr12	12843843	12844075	chr12_12735110_12735342_233_100_100_233	233	+
chr16	74694896	74695128	chr16_73252397_73252629_233_100_100_233	233	+
chr5	122972249	122972481	chr5_123000148_123000380_233_100_100_233	233	+
chr8	98737307	98737539	chr8_98806483_98806715_233_100_100_233	233	+
chr14	51721990	51722219	chr14_50791740_50791969_230_100_100_230	230	+
chr11	58386966	58387194	chr11_58143542_58143770_229_100_100_229	229	+
chr2	232326536	232326764	chr2_232034780_232035008_229_100_100_229	229	+
chr5	1333321	1333547	chr5_1386321_1386547_227_100_100_227	227	+
chr6	127876366	127876590	chr6_127918059_127918283_225_100_100_225	225	+
chr2	15487556	15487779	chr2_15405007_15405230_224_100_100_224	224	+
chr4	120314981	120315204	chr4_120534429_120534652_224_100_100_224	224	+
chr10	71561894	71562116	chr10_71231900_71232122_223_100_100_223	223	+
chr11	93460187	93460409	chr11_93099835_93100057_223_100_100_223	223	+
chr19	38738616	38738837	chr19_43430456_43430677_222_100_100_222	222	+
chr6	145959969	145960189	chr6_146001662_146001882_221_100_100_221	221	+
chrX	142967769	142967989	chrX_142795435_142795655_221_100_100_221	221	+
chr21	37788756	37788975	chr21_36710626_36710845_220_100_100_220	220	+
chr2	86014292	86014510	chr2_85867803_85868021_219_100_100_219	219	+
chr3	27415825	27416042	chr3_27390829_27391046_218_100_100_218	218	+
chr14	80668202	80668418	chr14_79737955_79738171_217_100_100_217	217	+
chr6	90011890	90012106	chr6_90068609_90068825_217_100_100_217	217	+
chr3	113438459	113438674	chr3_114921149_114921364_216_100_100_216	216	+
chr3	159614374	159614589	chr3_161097068_161097283_216_100_100_216	216	+
chr6	54075260	54075475	chr6_54183219_54183434_216_100_100_216	216	+
chr8	134470235	134470450	chr8_134539417_134539632_216_100_100_216	216	+
chr2	83084395	83084609	chr2_82937906_82938120_215_100_100_215	215	+
chr6	152751589	152751803	chr6_152793282_152793496_215_100_100_215	215	+
chr8	33826859	33827073	chr8_33946401_33946615_215_100_100_215	215	+
chr11	46837792	46838005	chr11_46794368_46794581_214_100_100_214	214	+
chr12	14923673	14923886	chr12_14814940_14815153_214_100_100_214	214	+
chr2	44393794	44394007	chr2_44247298_44247511_214_100_100_214	214	+
chr3	45126427	45126640	chr3_45101431_45101644_214_100_100_214	214	+
chr4	25279144	25279357	chr4_24888242_24888455_214_100_100_214	214	+
chr10	43679427	43679639	chr10_42999433_42999645_213_100_100_213	213	+
chr10	79799522	79799734	chr10_79469528_79469740_213_100_100_213	213	+
chr10	93624727	93624939	chr10_93614707_93614919_213_100_100_213	213	+
chr14	55510123	55510335	chr14_54579876_54580088_213_100_100_213	213	+
chr18	40693826	40694038	chr18_38947824_38948036_213_100_100_213	213	+
chr2	48027379	48027591	chr2_47880883_47881095_213_100_100_213	213	+
chr2	68401893	68402105	chr2_68255397_68255609_213_100_100_213	213	+
chr9	99149721	99149933	chr9_98189542_98189754_213_100_100_213	213	+
chr10	113051061	113051272	chr10_113041051_113041262_212_100_100_212	212	+
chr10	134387690	134387901	chr10_134237680_134237891_212_100_100_212	212	+
chr12	65812486	65812697	chr12_64098753_64098964_212_100_100_212	212	+
chr17	4070131	4070342	chr17_4016880_4017091_212_100_100_212	212	+
chr18	14888445	14888656	chr18_14878445_14878656_212_100_100_212	212	+
chr13	38357260	38357470	chr13_37255260_37255470_211_100_100_211	211	+
chr2	200790260	200790470	chr2_200498505_200498715_211_100_100_211	211	+
chr11	47800246	47800455	chr11_47756822_47757031_210_100_100_210	210	+
chr13	25915644	25915853	chr13_24813644_24813853_210_100_100_210	210	+
chr2	71360159	71360368	chr2_71213667_71213876_210_100_100_210	210	+
chr3	130546591	130546800	chr3_132029281_132029490_210_100_100_210	210	+
chr3	149086887	149087096	chr3_150569577_150569786_210_100_100_210	210	+
chr5	134191431	134191640	chr5_134219330_134219539_210_100_100_210	210	+
chr1	85990718	85990926	chr1_85763306_85763514_209_100_100_209	209	+
chr4	28602677	28602885	chr4_28211775_28211983_209_100_100_209	209	+
chr4	164440682	164440890	chr4_164660132_164660340_209_100_100_209	209	+
chrX	34646412	34646620	chrX_34556333_34556541_209_100_100_209	209	+
chrX	133633981	133634189	chrX_133461647_133461855_209_100_100_209	209	+
chr16	11966585	11966792	chr16_11874086_11874293_208_100_100_208	208	+
chr2	219617528	219617735	chr2_219325772_219325979_208_100_100_208	208	+
chr20	10593559	10593766	chr20_10541559_10541766_208_100_100_208	208	+
chr3	65950211	65950418	chr3_65925251_65925458_208_100_100_208	208	+
chr3	137599656	137599863	chr3_139082346_139082553_208_100_100_208	208	+
chr10	90773905	90774111	chr10_90763885_90764091_207_100_100_207	207	+
chr21	26937629	26937835	chr21_25859500_25859706_207_100_100_207	207	+
chr3	187971292	187971498	chr3_189453986_189454192_207_100_100_207	207	+
chr7	148524158	148524364	chr7_148155091_148155297_207_100_100_207	207	+
chrX	114245180	114245386	chrX_114151436_114151642_207_100_100_207	207	+
chr1	150191832	150192037	chr1_148458456_148458661_206_100_100_206	206	+
chr10	119632796	119633001	chr10_119622786_119622991_206_100_100_206	206	+
chr13	41385662	41385867	chr13_40283662_40283867_206_100_100_206	206	+
chr2	32048173	32048378	chr2_31901677_31901882_206_100_100_206	206	+
chr2	60962301	60962506	chr2_60815805_60816010_206_100_100_206	206	+
chr2	216003082	216003287	chr2_215711327_215711532_206_100_100_206	206	+
chr3	196612288	196612493	chr3_198096685_198096890_206_100_100_206	206	+
chr4	183245174	183245379	chr4_183482168_183482373_206_100_100_206	206	+
chr8	74893537	74893742	chr8_75056091_75056296_206_100_100_206	206	+
chr8	75922539	75922744	chr8_76085094_76085299_206_100_100_206	206	+
chrX	128726266	128726471	chrX_128553947_128554152_206_100_100_206	206	+
chr1	15988222	15988426	chr1_15860809_15861013_205_100_100_205	205	+
chr1	47357978	47358182	chr1_47130565_47130769_205_100_100_205	205	+
chr1	112190883	112191087	chr1_111992406_111992610_205_100_100_205	205	+
chr1	173769350	173769554	chr1_172035973_172036177_205_100_100_205	205	+
chr1	220439826	220440030	chr1_218506449_218506653_205_100_100_205	205	+
chr16	27375442	27375646	chr16_27282943_27283147_205_100_100_205	205	+
chr17	5392541	5392745	chr17_5333265_5333469_205_100_100_205	205	+
chr2	47656891	47657095	chr2_47510395_47510599_205_100_100_205	205	+
chr22	32352285	32352489	chr22_30682285_30682489_205_100_100_205	205	+
chr3	123213193	123213397	chr3_124695883_124696087_205_100_100_205	205	+
chr4	96143302	96143506	chr4_96362325_96362529_205_100_100_205	205	+
chr4	119476160	119476364	chr4_119695608_119695812_205_100_100_205	205	+
chrX	62569142	62569346	chrX_62485867_62486071_205_100_100_205	205	+
chr1	38174006	38174209	chr1_37946593_37946796_204_100_100_204	204	+
chr12	32458841	32459044	chr12_32350108_32350311_204_100_100_204	204	+
chr14	21820083	21820286	chr14_20889923_20890126_204_100_100_204	204	+
chr14	103196425	103196628	chr14_102266178_102266381_204_100_100_204	204	+
chr17	41245085	41245288	chr17_38498611_38498814_204_100_100_204	204	+
chr18	51888047	51888250	chr18_50142045_50142248_204_100_100_204	204	+
chr19	10254403	10254606	chr19_10115403_10115606_204_100_100_204	204	+
chrX	57421602	57421805	chrX_57438327_57438530_204_100_100_204	204	+
chr1	247206752	247206954	chr1_245273375_245273577_203_100_100_203	203	+
chr10	72150002	72150204	chr10_71820008_71820210_203_100_100_203	203	+
chr11	70124881	70125083	chr11_69802529_69802731_203_100_100_203	203	+
chr18	71816181	71816383	chr18_69967161_69967363_203_100_100_203	203	+
chr2	187543477	187543679	chr2_187251722_187251924_203_100_100_203	203	+
chr2	195124044	195124246	chr2_194832289_194832491_203_100_100_203	203	+
chr20	49191094	49191296	chr20_48624501_48624703_203_100_100_203	203	+
chr22	16123082	16123284	chr22_14503082_14503284_203_100_100_203	203	+
chr4	114898825	114899027	chr4_115118274_115118476_203_100_100_203	203	+
chr4	130706008	130706210	chr4_130925458_130925660_203_100_100_203	203	+
chr6	72011654	72011856	chr6_72068375_72068577_203_100_100_203	203	+
chr7	56636443	56636645	chr7_56603937_56604139_203_100_100_203	203	+
chr7	152346232	152346434	chr7_151977165_151977367_203_100_100_203	203	+
chr1	172579238	172579439	chr1_170845861_170846062_202_100_100_202	202	+
chr15	30297516	30297717	chr15_28084808_28085009_202_100_100_202	202	+
chr17	21204153	21204354	chr17_21144746_21144947_202_100_100_202	202	+
chr9	91926067	91926268	chr9_91115887_91116088_202_100_100_202	202	+
chr1	198291096	198291296	chr1_196557719_196557919_201_100_100_201	201	+
chr12	79952523	79952723	chr12_78476654_78476854_201_100_100_201	201	+
chr13	73329344	73329544	chr13_72227345_72227545_201_100_100_201	201	+
chr2	87773795	87773995	chr2_87554910_87555110_201_100_100_201	201	+
chr4	15070113	15070313	chr4_14679211_14679411_201_100_100_201	201	+
chr1	54232474	54232673	chr1_54005062_54005261_200_100_100_200	200	+
chr10	101469981	101470180	chr10_101459971_101460170_200_100_100_200	200	+
chr11	56458604	56458803	chr11_56215180_56215379_200_100_100_200	200	+
chr11	94862855	94863054	chr11_94502503_94502702_200_100_100_200	200	+
chr19	53855641	53855840	chr19_58547453_58547652_200_100_100_200	200	+
chr3	5260190	5260389	chr3_5235190_5235389_200_100_100_200	200	+
chr4	145493431	145493630	chr4_145712881_145713080_200_100_100_200	200	+
chr10	115636284	115636482	chr10_115626274_115626472_199_100_100_199	199	+
chr7	77569347	77569545	chr7_77407283_77407481_199_100_100_199	199	+
chr12	20094777	20094974	chr12_19986044_19986241_198_100_100_198	198	+
chr21	38887349	38887546	chr21_37809219_37809416_198_100_100_198	198	+
chr3	99567891	99568088	chr3_101050581_101050778_198_100_100_198	198	+
chrX	46421482	46421679	chrX_46306426_46306623_198_100_100_198	198	+
chr1	111923256	111923452	chr1_111724779_111724975_197_100_100_197	197	+
chr19	53074237	53074433	chr19_57766049_57766245_197_100_100_197	197	+
chr2	184025843	184026039	chr2_183734088_183734284_197_100_100_197	197	+
chr4	47549438	47549634	chr4_47244195_47244391_197_100_100_197	197	+
chr8	26228025	26228221	chr8_26283942_26284138_197_100_100_197	197	+
chrX	106374977	106375173	chrX_106261633_106261829_197_100_100_197	197	+
chr11	46393822	46394017	chr11_46350398_46350593_196_100_100_196	196	+
chr3	68685041	68685236	chr3_68767731_68767926_196_100_100_196	196	+
chr3	195777585	195777780	chr3_197261982_197262177_196_100_100_196	196	+
chr9	80885973	80886168	chr9_80075793_80075988_196_100_100_196	196	+
chr11	120358489	120358683	chr11_119863699_119863893_195_100_100_195	195	+
chr2	56611467	56611660	chr2_56464971_56465164_194_100_100_194	194	+
chrX	149283794	149283987	chrX_149034452_149034645_194_100_100_194	194	+
chr5	80715888	80716080	chr5_80751644_80751836_193_100_100_193	193	+
chr1	218475735	218475926	chr1_216542358_216542549_192_100_100_192	192	+
chr14	31087010	31087201	chr14_30156761_30156952_192_100_100_192	192	+
chr3	36809862	36810052	chr3_36784866_36785056_191_100_100_191	191	+
chr2	33281401	33281590	chr2_33134905_33135094_190_100_100_190	190	+
chr5	118310320	118310509	chr5_118338219_118338408_190_100_100_190	190	+
chr20	39664149	39664331	chr20_39097563_39097745_183_100_100_183	183	+
chr11	25279779	25279959	chr11_25236355_25236535_181_100_100_181	181	+
chr17	30688945	30689123	chr17_27713058_27713236_179_100_100_179	179	+
chr19	36728735	36728909	chr19_41420575_41420749_175_100_100_175	175	+
chr11	65354952	65355120	chr11_65111528_65111696_169_100_100_169	169	+
chr15	89221049	89221208	chr15_87022053_87022212_160_100_100_160	160	+
chr20	36766937	36767091	chr20_36200351_36200505_155_100_100_155	155	+
chr10	48278095	48278236	chr10_47898101_47898242_142_100_100_142	142	+
chr11	17359940	17360070	chr11_17316516_17316646_131_100_100_131	131	+
chr10	13251902	13252031	chr10_13291908_13292037_130_100_100_130	130	+
chr5	78539684	78539811	chr5_78575440_78575567_128_100_100_128	128	+
chr4	97824211	97824335	chr4_98043234_98043358_125_100_100_125	125	+
chrX	17158413	17158530	chrX_17068334_17068451_118_100_100_118	118	+
chr1	78549690	78549803	chr1_78322278_78322391_114_100_100_114	114	+
chr11	106783761	107357865	chr11_106288971_106863075_574105_0_79.1_107	107	+
chr11	112484524	112484625	chr11_111989734_111989835_102_100_100_102	102	+
chr9	6577696	6577795	chr9_6567696_6567795_100_100_100_100	100	+
chr21	40832261	40832355	chr21_39754131_39754225_95_100_100_95	95	+
chr9	12604728	12604805	chr9_12594728_12594805_78_100_100_78	78	+
chr10	84508253	84508319	chr10_84498233_84498299_67_100_100_67	67	+
chr11	86857678	86857742	chr11_86535326_86535390_65_100_100_65	65	+
chr16	59426415	59426479	chr16_57983916_57983980_65_100_100_65	65	+
chrX	69113563	69113626	chrX_69030288_69030351_64_100_100_64	64	+
chr14	22682578	22682640	chr14_21752418_21752480_63_100_100_63	63	+
chr10	117694981	117695042	chr10_117684971_117685032_62_100_100_62	62	+
chr2	46802474	46802535	chr2_46655978_46656039_62_100_100_62	62	+
chrY	970024	970085	chrY_940024_940085_62_100_100_62	62	+
chr1	229790917	229790977	chr1_227857540_227857600_61_100_100_61	61	+
chr11	79133219	79133279	chr11_78810867_78810927_61_100_100_61	61	+
chr11	85105710	85105770	chr11_84783358_84783418_61_100_100_61	61	+
chr13	54672070	54672130	chr13_53570071_53570131_61_100_100_61	61	+
chr5	99346448	99346508	chr5_99374347_99374407_61_100_100_61	61	+
chr3	23507983	23508042	chr3_23482987_23483046_60_100_100_60	60	+
chr10	103506536	103506594	chr10_103496526_103496584_59_100_100_59	59	+
chr10	108492519	108492577	chr10_108482509_108482567_59_100_100_59	59	+
chr2	52531127	52531185	chr2_52384631_52384689_59_100_100_59	59	+
chr2	82712618	82712676	chr2_82566129_82566187_59_100_100_59	59	+
chr10	88205228	88205283	chr10_88195208_88195263_56_100_100_56	56	+
chr8	131179212	131179266	chr8_131248394_131248448_55_100_100_55	55	+
chr12	102302110	102302163	chr12_100826241_100826294_54_100_100_54	54	+
chr11	41448145	41448193	chr11_41404721_41404769_49_100_100_49	49	+
chr11	79816761	79816807	chr11_79494409_79494455_47_100_100_47	47	+
chr10	30451020	30451065	chr10_30491026_30491071_46_100_100_46	46	+
chr2	4474760	4474805	chr2_4452635_4452680_46_100_100_46	46	+
chr1	181134998	181135022	chr1_179401621_179401645_25_100_100_25	25	+
chr10	63250321	63250345	chr10_62920327_62920351_25_100_100_25	25	+
chr10	74316057	74316081	chr10_73986063_73986087_25_100_100_25	25	+
chr10	111296036	111296060	chr10_111286026_111286050_25_100_100_25	25	+
chr11	40891888	40891912	chr11_40848464_40848488_25_100_100_25	25	+
chr11	44240303	44240327	chr11_44196879_44196903_25_100_100_25	25	+
chr11	97323312	97323336	chr11_96828522_96828546_25_100_100_25	25	+
chr14	65690241	65690265	chr14_64759994_64760018_25_100_100_25	25	+
chr15	84133594	84133618	chr15_81924598_81924622_25_100_100_25	25	+
chr16	14915248	14915272	chr16_14822749_14822773_25_100_100_25	25	+
chr18	11854886	11854910	chr18_11844886_11844910_25_100_100_25	25	+
chr2	239172	239196	chr2_229172_229196_25_100_100_25	25	+
chr2	100079673	100079697	chr2_99446105_99446129_25_100_100_25	25	+
chr5	166497085	166497109	chr5_166429663_166429687_25_100_100_25	25	+
chr6	124419708	124419732	chr6_124461407_124461431_25_100_100_25	25	+
chr6	155817421	155817445	chr6_155859113_155859137_25_100_100_25	25	+
