# Supplementary material for: Cell cycle, oncogenic and tumor suppressor pathways regulate numerous long and macro non-protein-coding RNAs
Source: Genome Biol. 2014 Mar 4;15(3):R48. doi: 10.1186/gb-2014-15-3-r48 (PMC4054595; doi:10.1186/gb-2014-15-3-r48)
Supplement: Additional file 2 — Online supplemental material containing BED formatted files of differentially expressed regions and macroRNAs, as well as CSV tables listing all proximal ncRNA-mRNA pairs regulated in astrocytoma. [file gb-2014-15-3-r48-S2.zip › online_data/Stairfinder/CC/CC_G0_high.hg19.bed]

# bandwidth=1e+05
# level=0.5
# topN=-1
# topN.freq=FALSE
# prop=0.01
# split=1
# max.splits=0
# name  start   end     name_start_end_length_coverage_silhouette_score score   +
chr1	145208949	145442544	chr1_143920306_144153901_233596_36.5_-20.2_85294	85294	+
chr15	81046483	81294236	chr15_78833538_79081291_247754_30.1_-5.8_74672	74672	+
chr8	118884934	119124014	chr8_118954115_119193195_239081_30.6_-97_73115	73115	+
chr4	77866630	78024036	chr4_78085654_78243060_157407_40.5_36.1_63697	63697	+
chr13	76210456	76467911	chr13_75108457_75365912_257456_22.5_-17.4_57946	57946	+
chr16	14738074	15247977	chr16_14645575_15155478_509904_10.9_20.6_55619	55619	+
chr12	66150131	66359847	chr12_64436398_64646114_209717_26.2_38_54935	54935	+
chr16	29344922	29636152	chr16_29252423_29543653_291231_18.2_51.3_53092	53092	+
chr7	134464257	134677274	chr7_134114797_134327814_213018_24.7_43.3_52589	52589	+
chr16	28354215	28872132	chr16_28261716_28779633_517918_9.7_-44.9_50123	50123	+
chr14	101286186	101487140	chr14_100355939_100556893_200955_24.2_29.6_48561	48561	+
chr10	63661827	63856793	chr10_63331833_63526799_194967_21.4_86.3_41717	41717	+
chr16	22358637	22554928	chr16_22266138_22462429_196292_20.5_39.5_40197	40197	+
chr2	36526624	36818244	chr2_36380128_36671748_291621_13.5_68.2_39288	39288	+
chr5	14144761	14509995	chr5_14197761_14562995_365235_10.6_-13_38649	38649	+
chr2	191745500	191910866	chr2_191453745_191619111_165367_22.7_79_37479	37479	+
chr6	56297286	56535657	chr6_56405245_56643616_238372_15.3_-27.5_36513	36513	+
chr1	39720243	39957315	chr1_39492830_39729902_237073_15.1_-21.1_35743	35743	+
chr12	105428005	105806522	chr12_103952135_104330652_378518_9.2_-95.2_35005	35005	+
chr7	94024045	94060638	chr7_93861981_93898574_36594_95.3_93.7_34865	34865	+
chr4	120134377	120386053	chr4_120353825_120605501_251677_13.8_-67.5_34650	34650	+
chr10	31607734	31818123	chr10_31647740_31858129_210390_16.3_38.6_34321	34321	+
chr2	189838988	190044587	chr2_189547233_189752832_205600_16.6_41.5_34137	34137	+
chr5	70023397	70276032	chr5_70059153_70311788_252636_13.5_-94_34025	34025	+
chr5	15539062	15859076	chr5_15592062_15912076_320015_10.5_-76.9_33622	33622	+
chr3	151986657	152183468	chr3_153469347_153666158_196812_17.1_84.9_33575	33575	+
chr16	21823565	21994773	chr16_21731066_21902274_171209_19_48.8_32612	32612	+
chr6	75790785	75994366	chr6_75847505_76051086_203582_15.7_-32.8_32035	32035	+
chr10	60274007	60591144	chr10_59944013_60261150_317138_10.1_-78.3_32031	32031	+
chr1	198126914	198291506	chr1_196393537_196558129_164593_19.4_69.8_31880	31880	+
chr12	57485529	57692075	chr12_55771796_55978342_206547_15.4_73.7_31777	31777	+
chr16	21393439	21550161	chr16_21300940_21457662_156723_20.1_52.9_31450	31450	+
chr16	16330664	16487925	chr16_16238165_16395426_157262_19.6_15.9_30802	30802	+
chr3	173525386	173826921	chr3_175008080_175309615_301536_10.2_-91.2_30618	30618	+
chr2	216134645	216300885	chr2_215842890_216009130_166241_18.3_90.4_30473	30473	+
chr16	69985625	70363954	chr16_68543126_68921455_378330_8.1_-70.8_30456	30456	+
chr7	72302089	72651676	chr7_71940025_72289612_349588_8.7_-50.8_30244	30244	+
chr3	171759871	172143750	chr3_173242565_173626444_383880_7.8_24.8_29964	29964	+
chr5	95067551	95276906	chr5_95093307_95302662_209356_14.3_40.6_29942	29942	+
chr9	82186837	82363468	chr9_81376657_81553288_176632_16.7_72.7_29461	29461	+
chr11	35160595	35253984	chr11_35117171_35210560_93390_31.3_84.7_29271	29271	+
chr12	53345213	53907741	chr12_51631480_52194008_562529_5.1_-69.6_28741	28741	+
chr2	238232650	238431063	chr2_237897389_238095802_198414_13.9_76.3_27586	27586	+
chr16	30128936	30409747	chr16_30036437_30317248_280812_9.7_-13.1_27266	27266	+
chr11	62160079	62462304	chr11_61916655_62218880_302226_8.9_-68.4_26912	26912	+
chr14	102322939	102552764	chr14_101392692_101622517_229826_11.3_-77.5_26006	26006	+
chr1	203596081	203873147	chr1_201862704_202139770_277067_9.2_-31.8_25594	25594	+
chr5	164572	477448	chr5_217572_530448_312877_8.2_-69.2_25583	25583	+
chr12	56346001	56754136	chr12_54632268_55040403_408136_6.2_-91.2_25154	25154	+
chr1	182910903	183119174	chr1_181177526_181385797_208272_11.9_10.5_24823	24823	+
chr11	65087967	65351028	chr11_64844543_65107604_263062_9.4_-40.9_24720	24720	+
chr12	78334066	78606778	chr12_76858197_77130909_272713_9_75.1_24652	24652	+
chr15	63245244	63448038	chr15_61032297_61235091_202795_11.9_65.4_24188	24188	+
chr4	20254290	20622130	chr4_19863388_20231228_367841_6.5_30.1_23944	23944	+
chr3	120025438	121448931	chr3_121508128_122931621_1423494_1.7_-76.6_23861	23861	+
chr14	103767105	104199925	chr14_102836858_103269678_432821_5.5_-27.6_23812	23812	+
chr5	65222253	65475807	chr5_65258009_65511563_253555_9.1_26.2_23160	23160	+
chr4	187468035	187668988	chr4_187705029_187905982_200954_11.5_53.3_23151	23151	+
chr9	35943179	36222959	chr9_35933179_36212959_279781_8.2_-43.9_23057	23057	+
chr5	69148214	69525187	chr5_69183970_69560943_376974_6.1_13.9_22837	22837	+
chr12	104659063	104791352	chr12_103183193_103315482_132290_17.1_76.4_22616	22616	+
chr7	128231867	128553038	chr7_128019103_128340274_321172_7_-87_22555	22555	+
chr16	18411293	18573501	chr16_18318794_18481002_162209_13.8_75.8_22381	22381	+
chr10	52912650	53356099	chr10_52582656_53026105_443450_5_-53_22345	22345	+
chr15	48634338	48905427	chr15_46421630_46692719_271090_8.2_-44.3_22249	22249	+
chr2	87605620	88124881	chr2_87459131_87905996_446866_4.9_-0.5_21951	21951	+
chr8	62413164	62626975	chr8_62575718_62789529_213812_10.2_85.1_21902	21902	+
chr6	31321649	31846660	chr6_31429628_31954639_525012_4.1_-53.6_21777	21777	+
chr11	118235689	118550491	chr11_117740899_118055701_314803_6.9_-30.9_21773	21773	+
chr1	162467901	162765414	chr1_160734525_161032038_297514_7.3_-1.7_21614	21614	+
chr16	69660695	69791956	chr16_68218196_68349457_131262_16.4_75_21522	21522	+
chr4	119114242	119674115	chr4_119333690_119893563_559874_3.8_-93.5_21460	21460	+
chr13	28761537	30104940	chr13_27659537_29002940_1343404_1.6_-87.6_21299	21299	+
chr12	68946707	69266031	chr12_67232974_67552298_319325_6.6_-41.3_21132	21132	+
chr14	54942295	55239477	chr14_54012045_54309227_297183_7.1_-73.2_21084	21084	+
chr9	112823379	113334306	chr9_111863200_112374127_510928_4.1_-94.4_20960	20960	+
chr17	44364157	44752028	chr17_41719934_42107207_387274_5.4_-88.3_20851	20851	+
chr1	85784172	86119155	chr1_85556760_85891743_334984_6.2_-34.8_20687	20687	+
chr17	7123754	7485469	chr17_7064478_7426193_361716_5.7_-23.4_20502	20502	+
chr5	153026500	153275097	chr5_153006693_153255290_248598_8.1_-16.5_20219	20219	+
chr12	64198918	64541657	chr12_62485185_62827924_342740_5.9_9_20111	20111	+
chr5	127493722	127800679	chr5_127521621_127828578_306958_6.5_-91.4_19913	19913	+
chr1	53267438	53680387	chr1_53040026_53452975_412950_4.8_-82.8_19853	19853	+
chr5	131892894	132442159	chr5_131920793_132470058_549266_3.6_-84.3_19853	19853	+
chrX	153496031	153763601	chrX_153149225_153416795_267571_7.4_-41.2_19851	19851	+
chr10	51532107	51893196	chr10_51202113_51563202_361090_5.5_-70.8_19812	19812	+
chr2	96465871	96652700	chr2_95829598_96016427_186830_10.6_83.4_19728	19728	+
chr9	131183017	131517942	chr9_130222838_130557763_334926_5.9_-28.2_19611	19611	+
chr1	120371819	120612392	chr1_120173342_120413915_240574_8.1_12.3_19598	19598	+
chr1	16785390	17012508	chr1_16657977_16885095_227119_8.6_33.2_19427	19427	+
chr2	112843567	113421007	chr2_112560038_113137478_577441_3.3_-84.3_19318	19318	+
chr5	119801885	120022932	chr5_119829784_120050831_221048_8.7_-18.3_19210	19210	+
chr7	101891903	102308817	chr7_101678623_102096053_417431_4.6_-44.4_19154	19154	+
chr2	63016720	63273523	chr2_62870224_63127027_256804_7.4_-64.4_19121	19121	+
chr16	2523736	2949316	chr16_2463737_2889317_425581_4.4_-78.8_18928	18928	+
chr15	99191764	99507519	chr15_97009287_97325042_315756_6_20.1_18831	18831	+
chr11	9332241	9830714	chr11_9288817_9787290_498474_3.8_-82.3_18764	18764	+
chr3	154798062	154901568	chr3_156280756_156384262_103507_18.1_69.8_18700	18700	+
chr15	60639499	60771298	chr15_58426791_58558590_131800_14_80.2_18435	18435	+
chr17	57647818	57922300	chr17_55002600_55277082_274483_6.7_-30.9_18336	18336	+
chr9	117782950	119164099	chr9_116822771_118203920_1381150_1.3_-71.9_18333	18333	+
chr9	5656601	5833010	chr9_5646601_5823010_176410_10.4_45.2_18289	18289	+
chr15	102283572	102514322	chr15_100101095_100331845_230751_7.9_-96.7_18274	18274	+
chr13	98865432	99171775	chr13_97663433_97969776_306344_6_-42.5_18260	18260	+
chr6	26021800	26546405	chr6_26129779_26654384_524606_3.5_-79.8_18184	18184	+
chr5	178963635	179299315	chr5_178896241_179231921_335681_5.4_-85_18050	18050	+
chr5	10233283	10657506	chr5_10286283_10710506_424224_4.3_-85.4_18038	18038	+
chr11	12703737	12966246	chr11_12660313_12922822_262510_6.9_-95.5_17994	17994	+
chr7	74836876	75154549	chr7_74674812_74992485_317674_5.7_-66.2_17991	17991	+
chr12	57856792	58220993	chr12_56143059_56507260_364202_4.9_1.6_17966	17966	+
chr1	223900338	224363422	chr1_221966961_222430045_463085_3.9_-94.3_17929	17929	+
chr12	46577015	46870804	chr12_44863282_45157071_293790_6.1_58.7_17860	17860	+
chr5	96032972	96392926	chr5_96058728_96418682_359955_4.9_81.4_17708	17708	+
chr1	164528541	164820864	chr1_162795165_163087488_292324_6_-28_17641	17641	+
chr6	151164515	151421134	chr6_151206208_151462827_256620_6.9_57.4_17611	17611	+
chr19	801380	1450334	chr19_752380_1401334_648955_2.7_-83.9_17575	17575	+
chr5	72119940	72360844	chr5_72155696_72396600_240905_7.3_-65.5_17573	17573	+
chr7	66041688	66458511	chr7_65679123_66095946_416824_4.2_-84_17483	17483	+
chr10	75676191	75886144	chr10_75346197_75556150_209954_8.3_54.7_17343	17343	+
chr12	65632339	65899551	chr12_63918606_64185818_267213_6.5_-21_17240	17240	+
chr15	39854964	39891017	chr15_37642256_37678309_36054_47.8_90.7_17217	17217	+
chr5	151007472	151230451	chr5_150987665_151210644_222980_7.7_45_17131	17131	+
chr1	35526268	35887443	chr1_35298855_35660030_361176_4.7_-40_17109	17109	+
chr2	242088539	242385953	chr2_241737212_242034626_297415_5.7_-49.9_17020	17020	+
chr5	140698129	140954737	chr5_140678313_140934921_256609_6.6_-80.5_16964	16964	+
chr5	168451285	168678582	chr5_168383863_168611160_227298_7.4_-39.7_16892	16892	+
chr21	47401663	47705188	chr21_46226091_46529616_303526_5.5_-56.9_16832	16832	+
chr2	109154917	109399352	chr2_108521349_108765784_244436_6.9_-51.6_16814	16814	+
chrX	40936163	41209152	chrX_40821107_41094096_272990_6.1_28.2_16758	16758	+
chr5	148730876	148961234	chr5_148711069_148941427_230359_7.2_28.1_16701	16701	+
chr5	133996760	134264144	chr5_134024659_134292043_267385_6.2_-47.8_16698	16698	+
chr15	82934477	83208946	chr15_80731532_81006001_274470_6.1_11.1_16696	16696	+
chr12	54624801	54812853	chr12_52911068_53099120_188053_8.9_49.7_16655	16655	+
chr7	116140173	116340083	chr7_115927409_116127319_199911_8.3_36.3_16607	16607	+
chr19	12738750	13269542	chr19_12599750_13130542_530793_3.1_-76.4_16557	16557	+
chr5	172194924	172750440	chr5_172127529_172683046_555518_3_-98.8_16521	16521	+
chr16	18778033	19001125	chr16_18685534_18908626_223093_7.4_49.5_16436	16436	+
chr1	1106757	1822543	chr1_1096620_1812403_715784_2.3_-90.1_16329	16329	+
chrX	73298342	73630055	chrX_73215067_73546780_331714_4.9_-81.4_16296	16296	+
chr1	179810805	180231355	chr1_178077428_178497978_420551_3.8_-6.1_16161	16161	+
chr19	52722900	53313959	chr19_57414712_58005771_591060_2.7_-90_16144	16144	+
chr9	35546409	35854876	chr9_35536409_35844876_308468_5.2_-65.6_16091	16091	+
chr12	56863362	57108590	chr12_55149629_55394857_245229_6.6_47_16079	16079	+
chr1	167935896	168231912	chr1_166202520_166498536_296017_5.4_40.8_16039	16039	+
chr12	862328	1299255	chr12_732589_1169516_436928_3.6_-70.7_15901	15901	+
chr3	183743880	184083054	chr3_185226574_185565748_339175_4.7_-59.5_15840	15840	+
chr14	23163423	23596641	chr14_22233263_22666481_433219_3.6_-93.3_15800	15800	+
chr12	110565109	110937326	chr12_109049492_109421709_372218_4.2_-17.1_15700	15700	+
chr7	55001378	55279132	chr7_54968872_55246626_277755_5.6_51_15656	15656	+
chr22	33197823	33259061	chr22_31527823_31589061_61239_25.5_95.3_15629	15629	+
chr10	38343435	38780319	chr10_38383441_38820325_436885_3.6_-76.3_15535	15535	+
chr5	21373089	21520307	chr5_21408846_21556064_147219_10.4_68.9_15375	15375	+
chr15	93426881	93583687	chr15_91227885_91384691_156807_9.8_65.2_15362	15362	+
chr2	46656611	47130140	chr2_46510115_46983644_473530_3.2_-97.6_15331	15331	+
chr9	137533780	137744212	chr9_136673601_136884033_210433_7.3_46.1_15307	15307	+
chr16	74334007	74537723	chr16_72891508_73095224_203717_7.5_14.1_15292	15292	+
chr7	76597604	76745587	chr7_76435540_76583523_147984_10.3_85_15211	15211	+
chr9	75515524	75785289	chr9_74705344_74975109_269766_5.6_48.9_15175	15175	+
chr4	126237110	126413788	chr4_126456560_126633238_176679_8.6_5.3_15138	15138	+
chr7	99621700	100081157	chr7_99459636_99919093_459458_3.3_-24.5_15108	15108	+
chr5	71403291	71517000	chr5_71439047_71552756_113710_13.3_75.5_15082	15082	+
chr6	42695350	43278144	chr6_42803328_43386122_582795_2.6_-88.7_15031	15031	+
chr5	102201819	102613833	chr5_102229718_102641732_412015_3.6_-65.6_15026	15026	+
chr1	171459525	171673221	chr1_169726149_169939844_213696_7_-45.5_15001	15001	+
chr3	123331186	124738483	chr3_124813876_126221173_1407298_1.1_-80.3_14990	14990	+
chr10	225844	725747	chr10_215844_715747_499904_3_-31.7_14947	14947	+
chr5	176562428	177027394	chr5_176495034_176960000_464967_3.2_-96.3_14944	14944	+
chr3	197379741	197767941	chr3_198864138_199252338_388201_3.8_-93.9_14905	14905	+
chr17	28711906	29111216	chr17_25736032_26135342_399311_3.7_-94.6_14900	14900	+
chr5	137680869	137956651	chr5_137708768_137984550_275783_5.4_-19.7_14875	14875	+
chr7	74072041	74445302	chr7_73709977_74083238_373262_3.9_-20.7_14660	14660	+
chr1	21672854	21810593	chr1_21545441_21683180_137740_10.6_62.2_14646	14646	+
chr8	30094801	30436367	chr8_30214343_30555909_341567_4.3_-51.4_14609	14609	+
chr2	54753442	54896955	chr2_54606946_54750459_143514_10.2_83.6_14605	14605	+
chr7	75956293	76280376	chr7_75794229_76118312_324084_4.5_-78.5_14602	14602	+
chr15	32665609	33026830	chr15_30452901_30814122_361222_4_53.8_14548	14548	+
chr12	120809072	121282738	chr12_119293455_119767121_473667_3.1_-56.7_14464	14464	+
chr15	90818624	91178293	chr15_88619628_88979297_359670_4_-96.6_14456	14456	+
chr1	78183535	78482884	chr1_77956123_78255472_299350_4.8_-78.1_14427	14427	+
chr3	132169513	133419193	chr3_133652203_134901883_1249681_1.2_-75.1_14402	14402	+
chr6	147583757	147923596	chr6_147625450_147965289_339840_4.2_-83.9_14357	14357	+
chr11	535231	1017693	chr11_525231_1007693_482463_3_-90.6_14341	14341	+
chr6	36354130	36705140	chr6_36462108_36813118_351011_4.1_16.9_14278	14278	+
chr2	114167933	114512966	chr2_113884403_114229436_345034_4.1_16.2_14208	14208	+
chr6	32939912	33421143	chr6_33047890_33529121_481232_2.9_11.5_14162	14162	+
chr17	1163423	1680838	chr17_1110173_1627588_517416_2.7_-50.1_14139	14139	+
chr10	48187299	48331446	chr10_47807305_47951452_144148_9.7_41.3_14021	14021	+
chr1	24790448	25227296	chr1_24663035_25099883_436849_3.2_-21.9_14016	14016	+
chr15	43689560	44055451	chr15_41476852_41842743_365892_3.8_-98.1_13820	13820	+
chr4	87556307	87835519	chr4_87775331_88054543_279213_4.9_-35.5_13816	13816	+
chr19	53714744	54057871	chr19_58406556_58749683_343128_4_-52.2_13733	13733	+
chr2	32515574	32843126	chr2_32369078_32696630_327553_4.2_-57_13696	13696	+
chr4	123661487	123839921	chr4_123880937_124059371_178435_7.7_81.6_13681	13681	+
chr3	188477863	188608158	chr3_189960557_190090852_130296_10.5_78.3_13642	13642	+
chr15	70924841	71144107	chr15_68711895_68931161_219267_6.2_-87.9_13619	13619	+
chr1	151025327	151557646	chr1_149291951_149824270_532320_2.5_-66.8_13542	13542	+
chr1	52222582	52554172	chr1_51995170_52326760_331591_4.1_-50.5_13503	13503	+
chr1	201687677	201972570	chr1_199954300_200239193_284894_4.7_-97.5_13481	13481	+
chr14	52119492	52377033	chr14_51189242_51446783_257542_5.2_22.2_13421	13421	+
chr9	114543619	114820879	chr9_113583440_113860700_277261_4.8_63.3_13210	13210	+
chrX	70598075	70824121	chrX_70514800_70740846_226047_5.8_6.6_13128	13128	+
chr6	129465017	129899618	chr6_129506710_129941311_434602_3_-69.4_13127	13127	+
chr3	50085532	50354380	chr3_50060536_50329384_268849_4.9_-75.2_13112	13112	+
chr17	40465641	40994961	chr17_37719167_38248487_529321_2.5_-39.8_13103	13103	+
chr1	109953613	110281037	chr1_109755136_110082560_327425_4_-51.4_13082	13082	+
chr7	22921617	23625361	chr7_22888142_23591886_703745_1.9_-72.6_13074	13074	+
chr1	154108614	154387363	chr1_152375238_152653987_278750_4.7_48.1_13034	13034	+
chr12	8072353	8613863	chr12_7963620_8505130_541511_2.4_-73.3_13011	13011	+
chr5	60574512	60841349	chr5_60610269_60877106_266838_4.9_29_12984	12984	+
chr2	85403381	85876457	chr2_85256892_85729968_473077_2.7_-88.8_12859	12859	+
chr17	62493135	62758809	chr17_59923597_60189271_265675_4.8_-84.7_12851	12851	+
chr3	150127474	150346207	chr3_151610164_151828897_218734_5.9_20.7_12814	12814	+
chr16	11845063	12146052	chr16_11752564_12053553_300990_4.2_-85.8_12777	12777	+
chr16	436580	1083997	chr16_376581_1023998_647418_2_-60.2_12774	12774	+
chr12	51987546	52336756	chr12_50273813_50623023_349211_3.7_5.3_12749	12749	+
chr8	38678024	39016235	chr8_38797181_39135392_338212_3.8_-26.6_12747	12747	+
chr3	101175870	101576617	chr3_102658560_103059307_400748_3.2_-32.5_12672	12672	+
chr14	105235871	105525447	chr14_104306916_104596492_289577_4.4_-43.4_12670	12670	+
chr2	151324784	151344260	chr2_151033030_151052506_19477_64.9_98.8_12645	12645	+
chr17	45616746	45761787	chr17_42971745_43116786_145042_8.7_66.6_12601	12601	+
chr1	222646598	222908245	chr1_220713221_220974868_261648_4.8_-98.8_12583	12583	+
chr8	144897717	145162056	chr8_144969705_145234044_264340_4.8_-55.5_12583	12583	+
chr1	32384564	32797576	chr1_32157151_32570163_413013_3_-98.8_12572	12572	+
chr3	86987597	87097774	chr3_87070287_87180464_110178_11.4_87.3_12509	12509	+
chr17	65780947	66040712	chr17_63211409_63471174_259766_4.8_51.5_12492	12492	+
chr1	160175796	160328537	chr1_158442420_158595161_152742_8.2_63.6_12490	12490	+
chr5	167919562	168222269	chr5_167852140_168154847_302708_4.1_-89.8_12412	12412	+
chr19	58118019	58453374	chr19_62809831_63145186_335356_3.7_-85.3_12410	12410	+
chr22	45872823	46098770	chr22_44251487_44477434_225948_5.5_-50.7_12405	12405	+
chr13	23903317	23949827	chr13_22801317_22847827_46511_26.4_92.5_12290	12290	+
chr9	97749842	97886195	chr9_96789663_96926016_136354_9_77.2_12259	12259	+
chr2	198175468	198436404	chr2_197883713_198144649_260937_4.7_-31.7_12258	12258	+
chr19	49917892	50391970	chr19_54609704_55083782_474079_2.6_-87.7_12248	12248	+
chr2	110370249	110717473	chr2_109727538_110074762_347225_3.5_-70.7_12172	12172	+
chr10	89468874	89730064	chr10_89458854_89720044_261191_4.7_-61.4_12167	12167	+
chr5	138614877	139007120	chr5_138642776_138987304_344529_3.5_-82.7_12137	12137	+
chr7	107555903	107643366	chr7_107343139_107430602_87464_13.9_82.7_12130	12130	+
chr5	149823505	150106470	chr5_149803698_150086663_282966_4.2_32.1_12022	12022	+
chr12	133211740	133522355	chr12_131721813_132032428_310616_3.9_-38.8_12015	12015	+
chr15	34634086	34847148	chr15_32421378_32634440_213063_5.6_32.9_11950	11950	+
chr15	77338267	77584457	chr15_75125322_75371512_246191_4.9_-74.5_11949	11949	+
chr3	141123805	141379161	chr3_142606495_142861851_255357_4.7_-49.4_11928	11928	+
chr14	21542316	22032582	chr14_20612156_21102422_490267_2.4_-67_11911	11911	+
chr5	1022612	1577670	chr5_1075612_1630670_555059_2.1_-83.4_11906	11906	+
chr5	109026031	110285859	chr5_109053930_110313758_1259829_0.9_-91.3_11900	11900	+
chr19	21131908	21817861	chr19_20923748_21609701_685954_1.7_-90.8_11893	11893	+
chr3	57994203	58417763	chr3_57969243_58392803_423561_2.8_-59_11877	11877	+
chr2	231931540	232451026	chr2_231639784_232159270_519487_2.3_-59.6_11828	11828	+
chr16	90034012	90288996	chr16_88561513_88816497_254985_4.6_-43.8_11826	11826	+
chr2	1525940	1784646	chr2_1504947_1763653_258707_4.6_-33.2_11818	11818	+
chr18	8628290	8832802	chr18_8618290_8822802_204513_5.8_55.7_11810	11810	+
chr1	155837806	156229091	chr1_154104430_154495715_391286_3_-62_11800	11800	+
chr12	49222002	49667101	chr12_47508269_47953368_445100_2.6_-66.7_11788	11788	+
chr10	70392109	70932522	chr10_70062115_70602528_540414_2.2_-50.7_11735	11735	+
chr13	113721672	113977805	chr13_112769673_113025806_256134_4.6_-15.4_11720	11720	+
chr10	46173252	46357425	chr10_45493258_45677431_184174_6.3_-17.7_11561	11561	+
chr16	1725722	2314780	chr16_1665723_2254781_589059_2_-76.7_11560	11560	+
chr16	15457404	15658665	chr16_15364905_15566166_201262_5.7_-58.9_11552	11552	+
chr9	134280427	134462352	chr9_133270248_133452173_181926_6.3_35.1_11543	11543	+
chr5	43124314	43535775	chr5_43160071_43571532_411462_2.8_-61.3_11540	11540	+
chr7	44038803	44323264	chr7_44005328_44289789_284462_4.1_-60.5_11539	11539	+
chr1	70687226	70717657	chr1_70459814_70490245_30432_37.9_95.2_11532	11532	+
chr17	39784066	40179727	chr17_37037592_37433253_395662_2.9_-76.7_11528	11528	+
chr3	9390299	9522082	chr3_9365299_9497082_131784_8.7_87.5_11496	11496	+
chr16	24741776	24931426	chr16_24649277_24838927_189651_6.1_1.3_11487	11487	+
chr8	26149209	26515636	chr8_26205126_26571553_366428_3.1_46.9_11478	11478	+
chr7	39606072	40148080	chr7_39572597_40114605_542009_2.1_-8.9_11461	11461	+
chr22	41459998	41832104	chr22_39789944_40162050_372107_3.1_-24.6_11446	11446	+
chr2	102330377	102511196	chr2_101696809_101877628_180820_6.3_-77.4_11441	11441	+
chr14	24541736	24909926	chr14_23611576_23979766_368191_3.1_-50.9_11436	11436	+
chr9	70862424	71031142	chr9_70052244_70220962_168719_6.8_62.9_11422	11422	+
chr6	56869180	57075362	chr6_56977139_57183321_206183_5.5_49.4_11410	11410	+
chr3	112256566	112416533	chr3_113739256_113899223_159968_7.1_86.1_11381	11381	+
chr3	37144464	37369404	chr3_37119468_37344408_224941_5.1_-42.7_11379	11379	+
chr8	131064512	131370378	chr8_131133694_131439560_305867_3.7_37.7_11337	11337	+
chr17	44998503	45247499	chr17_42353502_42602498_248997_4.6_-12.8_11332	11332	+
chr5	135326217	135518189	chr5_135354116_135546088_191973_5.9_64.4_11331	11331	+
chr4	55049932	55164210	chr4_54744689_54858967_114279_9.9_76.6_11268	11268	+
chr1	205496812	205759777	chr1_203763435_204026400_262966_4.3_65.5_11254	11254	+
chr3	42589783	42826800	chr3_42564787_42801804_237018_4.7_31.1_11252	11252	+
chr2	66662289	66799669	chr2_66515793_66653173_137381_8.2_82.2_11231	11231	+
chr11	12381054	12699862	chr11_12337630_12656438_318809_3.5_-96.1_11228	11228	+
chr11	57319476	57585608	chr11_57076052_57342184_266133_4.2_30.5_11203	11203	+
chr19	57689886	58102109	chr19_62381698_62793921_412224_2.7_-88.7_11189	11189	+
chr19	41631207	41916746	chr19_46323047_46608586_285540_3.9_-43.6_11181	11181	+
chr1	94636677	94768223	chr1_94409265_94540811_131547_8.5_86.1_11158	11158	+
chr17	27802717	27940440	chr17_24826843_24964566_137724_8.1_63.5_11151	11151	+
chr8	99865356	100182473	chr8_99934532_100251649_317118_3.5_-79.1_11111	11111	+
chr4	169677305	169849587	chr4_169913880_170086162_172283_6.4_-4.2_11108	11108	+
chr4	1019549	1408840	chr4_1009549_1398840_389292_2.9_-73.2_11104	11104	+
chr10	95043691	95242110	chr10_95033681_95232100_198420_5.6_42.4_11091	11091	+
chr3	55450501	55522248	chr3_55425541_55497288_71748_15.5_96.1_11089	11089	+
chr6	64258569	64424386	chr6_64316528_64482345_165818_6.7_75.4_11065	11065	+
chr5	55134648	55289368	chr5_55170405_55325125_154721_7.1_74.6_11060	11060	+
chr15	82637003	82824641	chr15_80424058_80611696_187639_5.9_58.3_11033	11033	+
chr6	30436783	30727946	chr6_30544762_30835925_291164_3.8_16.1_11032	11032	+
chrY	2497915	2863313	chrY_2557915_2923313_365399_3_-44.3_11010	11010	+
chr9	101797523	101992855	chr9_100837344_101032676_195333_5.6_43.6_11007	11007	+
chr15	28775688	29060804	chr15_26574729_26859845_285117_3.9_69.2_10987	10987	+
chr4	57687606	57976384	chr4_57382363_57671141_288779_3.8_34.3_10982	10982	+
chr5	8917816	9225035	chr5_8970816_9278035_307220_3.6_-25.7_10978	10978	+
chr3	23848695	24022115	chr3_23823699_23997119_173421_6.3_42.7_10977	10977	+
chr1	178863019	179171109	chr1_177129642_177437732_308091_3.6_25.8_10973	10973	+
chr7	98930942	99236184	chr7_98768878_99074120_305243_3.6_49.6_10973	10973	+
chr1	150416731	150619665	chr1_148683355_148886289_202935_5.4_15.2_10972	10972	+
chr12	108916475	109182711	chr12_107440605_107706840_266236_4.1_-48.4_10948	10948	+
chr21	34804398	34949619	chr21_33726268_33871489_145222_7.5_37.8_10929	10929	+
chr1	115078529	115316725	chr1_114880052_115118248_238197_4.6_16.5_10915	10915	+
chr22	38851021	38990356	chr22_37180967_37320302_139336_7.8_72.3_10884	10884	+
chr10	33189241	33469382	chr10_33229247_33509388_280142_3.9_-92.1_10862	10862	+
chr11	102080153	102273024	chr11_101585363_101778234_192872_5.6_7_10847	10847	+
chr17	29482928	29788205	chr17_26507054_26812331_305278_3.6_-45.9_10847	10847	+
chr2	108443589	108603022	chr2_107810021_107969454_159434_6.8_67.8_10843	10843	+
chr1	155098932	155531524	chr1_153365556_153798148_432593_2.5_-76.9_10832	10832	+
chr10	73949594	75010467	chr10_73619600_74680473_1060874_1_-68.2_10832	10832	+
chr11	75812	414841	chr11_65812_404841_339030_3.2_-36.6_10818	10818	+
chr9	2015197	2193626	chr9_2005197_2183626_178430_6.1_29.2_10810	10810	+
chr9	123901713	124111641	chr9_122941534_123151462_209929_5.1_68.2_10797	10797	+
chr10	5762436	5978534	chr10_5802442_6018540_216099_5_-53.3_10754	10754	+
chr18	9119415	9570648	chr18_9109415_9560648_451234_2.4_-38.6_10752	10752	+
chr2	70314598	70524067	chr2_70168102_70377571_209470_5.1_83.2_10751	10751	+
chr12	110288905	110490581	chr12_108773288_108974964_201677_5.3_12.1_10673	10673	+
chr18	56148425	56246419	chr18_54299405_54397399_97995_10.9_71.5_10663	10663	+
chr1	19405571	19671785	chr1_19278158_19544372_266215_4_-84.8_10662	10662	+
chr17	78183367	78399465	chr17_75797962_76014060_216099_4.9_30.9_10652	10652	+
chr17	48154704	48314307	chr17_45509703_45669306_159604_6.6_48.4_10599	10599	+
chr1	10155510	10521557	chr1_10078097_10444144_366048_2.9_-69.4_10585	10585	+
chr8	74128300	74269248	chr8_74290854_74431802_140949_7.5_87.7_10575	10575	+
chr13	21522094	21997093	chr13_20420094_20895093_475000_2.2_-25.9_10526	10526	+
chr16	89350266	89787345	chr16_87877767_88314846_437080_2.4_-44.6_10516	10516	+
chr5	156083117	156279144	chr5_156015695_156211722_196028_5.4_52.9_10507	10507	+
chr15	30688181	30918977	chr15_28475473_28706269_230797_4.5_46.8_10421	10421	+
chr14	69168768	69445955	chr14_68238521_68515708_277188_3.8_-6.1_10419	10419	+
chr5	180618559	180863459	chr5_180551165_180796065_244901_4.3_-27.7_10418	10418	+
chr22	41924807	42482355	chr22_40254753_40812301_557549_1.9_-88.1_10417	10417	+
chr12	6379346	6710862	chr12_6249607_6581123_331517_3.1_-75.1_10412	10412	+
chr1	117944734	118170640	chr1_117746257_117972163_225907_4.6_-53.4_10380	10380	+
chr1	67006626	67212702	chr1_66779214_66985290_206077_5_68.9_10368	10368	+
chr7	6388223	6859631	chr7_6354748_6826156_471409_2.2_-91.2_10332	10332	+
chr3	48964888	49331996	chr3_48939892_49307000_367109_2.8_-73.9_10281	10281	+
chr7	55639255	55946942	chr7_55606749_55914436_307688_3.3_17.1_10259	10259	+
chr16	83635967	84214753	chr16_82193468_82772254_578787_1.8_-46.7_10251	10251	+
chr13	77455392	77695524	chr13_76353393_76593525_240133_4.3_-6.2_10250	10250	+
chr4	123107107	123280890	chr4_123326557_123500340_173784_5.9_35.8_10241	10241	+
chr2	61258548	61724207	chr2_61112052_61577711_465660_2.2_-47.2_10232	10232	+
chr12	132379688	132687993	chr12_130945641_131253946_308306_3.3_-26.5_10229	10229	+
chr5	149357311	149596631	chr5_149337504_149576824_239321_4.3_35_10217	10217	+
chr12	46211370	46352856	chr12_44497637_44639123_141487_7.2_47.3_10210	10210	+
chr8	70378905	70602745	chr8_70541459_70765299_223841_4.6_75.8_10206	10206	+
chr20	3388007	4005110	chr20_3336007_3953110_617104_1.7_-81.6_10188	10188	+
chr8	101715067	101964634	chr8_101784243_102033810_249568_4_13.5_10098	10098	+
chr17	795452	995122	chr17_742202_941872_199671_5.1_-0.4_10096	10096	+
chr12	112664558	112947278	chr12_111148941_111431661_282721_3.6_-43.2_10086	10086	+
chr11	107920546	108361969	chr11_107425756_107867179_441424_2.3_-79_10062	10062	+
chr2	65249230	65540213	chr2_65102734_65393717_290984_3.5_-66.8_10047	10047	+
chr14	53162364	53466517	chr14_52232114_52536267_304154_3.3_-42.2_10042	10042	+
chr12	62798072	63053032	chr12_61084339_61339299_254961_3.9_-76.8_10022	10022	+
chr3	129811903	130748764	chr3_131294593_132231454_936862_1.1_-21.4_10010	10010	+
chr13	110950603	111277509	chr13_109748604_110075510_326907_3.1_-86.8_10001	10001	+
chr17	26794809	27185770	chr17_23818936_24209896_390961_2.5_-67.9_9960	9960	+
chrX	45605120	45702583	chrX_45490064_45587527_97464_10.2_94.8_9922	9922	+
chr3	196467530	196771422	chr3_197951927_198255819_303893_3.3_-15_9911	9911	+
chr15	52100718	52433566	chr15_49888010_50220858_332849_3_5.1_9882	9882	+
chr5	108380377	108717389	chr5_108408276_108745288_337013_2.9_11.8_9857	9857	+
chr14	100610120	100841846	chr14_99679873_99911599_231727_4.2_-92.9_9847	9847	+
chr21	38445496	38612935	chr21_37367366_37534805_167440_5.9_72.6_9821	9821	+
chr1	206548138	206907309	chr1_204614761_204973932_359172_2.7_10.5_9811	9811	+
chr5	125759618	125963980	chr5_125787517_125991879_204363_4.8_55.4_9807	9807	+
chr12	98925433	99126667	chr12_97449564_97650798_201235_4.9_10.6_9794	9794	+
chr2	203329443	203481353	chr2_203037688_203189598_151911_6.4_54.5_9777	9777	+
chr7	100639707	100867365	chr7_100426427_100654085_227659_4.3_33.8_9777	9777	+
chr5	110832362	111092488	chr5_110860261_111120387_260127_3.8_61.9_9771	9771	+
chr9	132650025	133049676	chr9_131689846_132089497_399652_2.4_-52.3_9758	9758	+
chr10	71871688	72219689	chr10_71541694_71889695_348002_2.8_53.1_9757	9757	+
chr5	36886295	37213913	chr5_36922052_37249670_327619_3_-87_9741	9741	+
chr17	48604424	49075951	chr17_45959423_46430950_471528_2.1_-87.9_9727	9727	+
chr7	56045875	56535155	chr7_56013369_56502649_489281_2_-79.8_9725	9725	+
chr10	88635573	88985093	chr10_88625553_88975073_349521_2.8_-88_9722	9722	+
chr16	33426094	33789946	chr16_33333595_33697447_363853_2.7_-99.4_9721	9721	+
chr5	97981226	98232116	chr5_98009126_98260016_250891_3.9_15.5_9691	9691	+
chr17	30535074	30846770	chr17_27559187_27870883_311697_3.1_1.5_9663	9663	+
chr1	157964453	158165965	chr1_156231077_156432589_201513_4.8_52.3_9655	9655	+
chr12	107264163	107371758	chr12_105788293_105895888_107596_9_76.9_9651	9651	+
chr2	130737779	131221548	chr2_130454249_130938018_483770_2_-11_9642	9642	+
chr4	38827475	39123809	chr4_38503870_38800204_296335_3.3_15.1_9637	9637	+
chr15	68438910	68587744	chr15_66225964_66374798_148835_6.5_-1.8_9615	9615	+
chr19	21990537	22655428	chr19_21782377_22447268_664892_1.4_-67.5_9612	9612	+
chr13	114873838	115092518	chr13_113891940_114110620_218681_4.4_-19.5_9580	9580	+
chr3	14964258	15417117	chr3_14939262_15392121_452860_2.1_-62.1_9575	9575	+
chr17	33893456	34174133	chr17_30917569_31198246_280678_3.4_-29.4_9574	9574	+
chr15	75747785	76225825	chr15_73534838_74012880_478043_2_-97.7_9546	9546	+
chr5	154172099	154278701	chr5_154152292_154258894_106603_9_84.5_9541	9541	+
chr18	72908866	73001855	chr18_71037854_71130843_92990_10.2_79.6_9485	9485	+
chr12	50466863	50759941	chr12_48753130_49046208_293079_3.2_-16.1_9481	9481	+
chr5	78579846	79027376	chr5_78615602_79063132_447531_2.1_-59.2_9473	9473	+
chr12	26110548	26386986	chr12_26001815_26278253_276439_3.4_23.5_9463	9463	+
chr1	20808798	21212904	chr1_20681385_21085491_404107_2.3_-57.7_9431	9431	+
chr17	20674377	20924506	chr17_20614969_20865098_250130_3.8_-72.3_9430	9430	+
chr5	39371760	39524813	chr5_39407517_39560570_153054_6.2_90.6_9429	9429	+
chr13	103257057	103528285	chr13_102055058_102326286_271229_3.5_-43.8_9426	9426	+
chr1	149553113	149915103	chr1_147819737_148181727_361991_2.6_-21.4_9423	9423	+
chr7	138912248	139219305	chr7_138562788_138869845_307058_3.1_-40.7_9422	9422	+
chr7	92027703	92292081	chr7_91865639_92130017_264379_3.6_-39.8_9415	9415	+
chr1	153507030	153949312	chr1_151773654_152215936_442283_2.1_-96.6_9394	9394	+
chr1	220120970	220490860	chr1_218187593_218557483_369891_2.5_8.5_9394	9394	+
chr2	9411237	9770448	chr2_9328688_9687899_359212_2.6_-73.6_9388	9388	+
chr2	216977574	217235857	chr2_216685819_216944102_258284_3.6_-47.4_9373	9373	+
chr1	2122093	2336749	chr1_2111953_2326609_214657_4.4_7_9365	9365	+
chr9	90939420	91100251	chr9_90129240_90290071_160832_5.8_85.6_9359	9359	+
chr9	108097747	108403213	chr9_107137568_107443034_305467_3.1_-45_9351	9351	+
chr16	64979891	65152672	chr16_63537392_63710173_172782_5.4_91.4_9350	9350	+
chr13	98637589	98809564	chr13_97435590_97607565_171976_5.4_25.4_9329	9329	+
chr17	18330422	18761504	chr17_18271147_18702229_431083_2.2_-68.8_9324	9324	+
chr11	61492100	61735179	chr11_61248676_61491755_243080_3.8_25.5_9321	9321	+
chr10	76683433	76991154	chr10_76353439_76661160_307722_3_-53.9_9314	9314	+
chr13	38136715	38172986	chr13_37034715_37070986_36272_25.6_95.4_9300	9300	+
chr12	64803603	65082277	chr12_63089870_63368544_278675_3.3_-90.5_9278	9278	+
chr6	160412151	160547953	chr6_160332141_160467943_135803_6.8_82.4_9253	9253	+
chr15	42686290	42873921	chr15_40473582_40661213_187632_4.9_24.9_9245	9245	+
chr11	121899136	122025673	chr11_121404346_121530883_126538_7.3_93.4_9236	9236	+
chr7	104630452	104885598	chr7_104417688_104672834_255147_3.6_-6.9_9235	9235	+
chr17	36858487	37188583	chr17_34112013_34442109_330097_2.8_20.4_9223	9223	+
chr13	33016843	33335000	chr13_31914843_32233000_318158_2.9_-90.6_9218	9218	+
chr17	7657610	7858905	chr17_7598335_7799630_201296_4.6_72.2_9218	9218	+
chr1	244857694	245027157	chr1_242924317_243093780_169464_5.4_69.7_9145	9145	+
chr13	45826913	46067717	chr13_44724913_44965718_240806_3.8_-42_9121	9121	+
chr6	148714685	148873086	chr6_148756378_148914779_158402_5.8_-3.7_9116	9116	+
chr5	112050841	112354972	chr5_112078740_112382871_304132_3_-90.3_9098	9098	+
chr5	139725945	140085967	chr5_139706129_140066151_360023_2.5_-60.4_9083	9083	+
chr16	9186763	9250793	chr16_9094264_9158294_64031_14.2_93.2_9080	9080	+
chr16	85437728	85588739	chr16_83995229_84146240_151012_6_-17_9071	9071	+
chr21	35455230	35515380	chr21_34377100_34437250_60151_15.1_89.1_9067	9067	+
chr11	117005863	117163904	chr11_116511073_116669114_158042_5.7_45.4_9022	9022	+
chr7	45744360	45957165	chr7_45710885_45923690_212806_4.2_17.7_9020	9020	+
chr6	86136871	86388040	chr6_86193590_86444759_251170_3.6_39.9_9015	9015	+
chr19	16178307	16345810	chr19_16039307_16206810_167504_5.4_38.3_9000	9000	+
chr19	34663427	35024562	chr19_39355267_39716402_361136_2.5_-33.7_8989	8989	+
chrX	3226607	3286353	chrX_3236607_3296353_59747_15_85.6_8980	8980	+
chr5	79551578	79948042	chr5_79587334_79983798_396465_2.3_-86_8977	8977	+
chr1	16088084	16386943	chr1_15960671_16259530_298860_3_15.1_8975	8975	+
chr14	50044155	50517973	chr14_49113905_49587723_473819_1.9_-55_8970	8970	+
chr14	55510085	55766100	chr14_54579838_54835853_256016_3.5_-43.8_8953	8953	+
chr6	151546730	151789995	chr6_151588423_151831688_243266_3.7_-9.9_8942	8942	+
chr7	156971340	157356657	chr7_156664101_157049418_385318_2.3_-87_8938	8938	+
chr19	11101838	11303679	chr19_10962838_11164679_201842_4.4_13.2_8936	8936	+
chr7	91572029	91972562	chr7_91409965_91810498_400534_2.2_-56.6_8936	8936	+
chr14	58607854	58910968	chr14_57677607_57980721_303115_2.9_-75.6_8924	8924	+
chr4	99273514	99579364	chr4_99492537_99798387_305851_2.9_-29.3_8889	8889	+
chr17	61655758	61908953	chr17_59009490_59262685_253196_3.5_-75_8882	8882	+
chr15	58887637	59205911	chr15_56674929_56993203_318275_2.8_-9.2_8863	8863	+
chr19	11891870	12188627	chr19_11752870_12049627_296758_3_-7.4_8844	8844	+
chr17	43580509	43714742	chr17_40936292_41070525_134234_6.6_71.4_8829	8829	+
chr1	27457633	27797078	chr1_27330220_27669665_339446_2.6_6.1_8815	8815	+
chr1	112976869	113291497	chr1_112778392_113093020_314629_2.8_21.1_8807	8807	+
chr1	22041722	22419460	chr1_21914309_22292047_377739_2.3_-62.5_8799	8799	+
chr14	62162530	62299133	chr14_61232283_61368886_136604_6.4_95.6_8795	8795	+
chr1	214509978	214656747	chr1_212576601_212723370_146770_6_0.5_8784	8784	+
chr1	170632333	170708473	chr1_168898957_168975097_76141_11.5_75.4_8780	8780	+
chr4	88812900	88998895	chr4_89031924_89217919_185996_4.7_79.4_8769	8769	+
chr6	144622445	144927162	chr6_144664138_144968855_304718_2.9_-87.5_8755	8755	+
chr15	23096060	23500530	chr15_20647501_21051971_404471_2.2_-50.5_8726	8726	+
chr17	16943620	17174308	chr17_16884345_17115033_230689_3.8_-44.6_8720	8720	+
chr13	97927852	98128332	chr13_96725853_96926333_200481_4.3_-19.5_8715	8715	+
chr4	83275082	83551738	chr4_83494106_83770762_276657_3.1_-93.6_8709	8709	+
chr2	172348099	172602475	chr2_172056345_172310721_254377_3.4_-98.2_8699	8699	+
chr14	75548990	75749481	chr14_74618743_74819234_200492_4.3_-3.4_8691	8691	+
chr8	12226737	12486780	chr8_12271108_12531151_260044_3.3_-53_8690	8690	+
chr1	26872346	27327401	chr1_26744933_27199988_455056_1.9_-53.8_8686	8686	+
chr14	75182554	75476113	chr14_74252307_74545866_293560_3_-9.8_8676	8676	+
chr9	128358007	128729545	chr9_127397828_127769366_371539_2.3_-25.2_8663	8663	+
chr9	127911433	128200807	chr9_126951254_127240628_289375_3_-94.3_8650	8650	+
chr17	417077	709546	chr17_363827_656296_292470_3_-35.9_8639	8639	+
chr22	36632661	36774587	chr22_34962607_35104533_141927_6.1_81.4_8636	8636	+
chr3	44458611	45072125	chr3_44433615_45047129_613515_1.4_-96.1_8628	8628	+
chr1	40428136	40830866	chr1_40200723_40603453_402731_2.1_-54.5_8618	8618	+
chr22	38071657	38339719	chr22_36401603_36669665_268063_3.2_-1_8602	8602	+
chr15	41455374	41638259	chr15_39242666_39425551_182886_4.7_53.2_8590	8590	+
chr8	95711152	95941331	chr8_95780328_96010507_230180_3.7_-16_8583	8583	+
chr2	74274090	74590342	chr2_74127598_74443850_316253_2.7_-94.1_8576	8576	+
chr1	109534873	109855759	chr1_109336396_109657282_320887_2.7_-46_8574	8574	+
chr4	5685523	5864151	chr4_5736424_5915052_178629_4.8_70.9_8565	8565	+
chr11	63287941	63639384	chr11_63044517_63395960_351444_2.4_-65.5_8561	8561	+
chr17	60593640	60871410	chr17_57947372_58225142_277771_3.1_4.2_8541	8541	+
chr10	89001319	89427477	chr10_88991299_89417457_426159_2_-87.4_8534	8534	+
chr9	94830177	95050706	chr9_93869998_94090527_220530_3.9_-29.7_8519	8519	+
chr1	243138197	243449794	chr1_241204820_241516417_311598_2.7_-63.8_8514	8514	+
chr4	79698995	79837280	chr4_79918019_80056304_138286_6.2_77.8_8512	8512	+
chr11	10688924	10877266	chr11_10645500_10833842_188343_4.5_71.4_8506	8506	+
chr10	47132795	47289603	chr10_46552801_46709609_156809_5.4_79.7_8486	8486	+
chr19	39063430	39360890	chr19_43755270_44052730_297461_2.8_55_8471	8471	+
chr14	92335694	92628922	chr14_91405447_91698675_293229_2.9_56.9_8440	8440	+
chr17	64641415	64806876	chr17_62071877_62237338_165462_5.1_-8.7_8426	8426	+
chr2	178080154	178216246	chr2_177788400_177924492_136093_6.2_81.8_8426	8426	+
chr4	83673738	83847440	chr4_83892762_84066464_173703_4.8_72.6_8413	8413	+
chr6	100833592	101109964	chr6_100940313_101216685_276373_3_-51_8412	8412	+
chr2	192175562	192403557	chr2_191883807_192111802_227996_3.7_70.2_8405	8405	+
chr7	26225070	26316228	chr7_26191595_26282753_91159_9.2_86.3_8405	8405	+
chr9	32946027	33270779	chr9_32936027_33260779_324753_2.6_-94.8_8400	8400	+
chr5	153677406	153920121	chr5_153657599_153900314_242716_3.5_24.7_8390	8390	+
chr2	87098415	87359273	chr2_86951926_87212784_260859_3.2_-73.8_8378	8378	+
chr1	180854319	182357898	chr1_179120942_180624521_1503580_0.6_-37.7_8376	8376	+
chr7	63961113	64534361	chr7_63598548_64171796_573249_1.5_-87.3_8376	8376	+
chr14	73491313	73743445	chr14_72561066_72813198_252133_3.3_-47.6_8361	8361	+
chr6	29691983	30037821	chr6_29799962_30145800_345839_2.4_-34_8360	8360	+
chr5	68851940	68975247	chr5_68887696_69011003_123308_6.8_59.6_8351	8351	+
chr1	193028714	193223579	chr1_191295337_191490202_194866_4.3_67.1_8323	8323	+
chr3	107435476	107775977	chr3_108918166_109258667_340502_2.4_-24.4_8314	8314	+
chr9	139619151	140084748	chr9_138738972_139204569_465598_1.8_-16_8312	8312	+
chr10	102587339	103606435	chr10_102577329_103596425_1019097_0.8_-86.1_8309	8309	+
chr20	57289481	57610086	chr20_56722888_57043481_320594_2.6_-52.1_8298	8298	+
chr6	2948566	3226081	chr6_2893565_3171080_277516_3_-42.3_8295	8295	+
chr8	38010919	38325307	chr8_38130076_38444464_314389_2.6_-83.6_8286	8286	+
chr3	52492571	52741984	chr3_52467611_52717024_249414_3.3_-39.2_8248	8248	+
chr6	111620925	111824730	chr6_111727618_111931423_203806_4_61.1_8244	8244	+
chr10	120691774	120936709	chr10_120681764_120926699_244936_3.4_11.4_8226	8226	+
chr1	25549547	25727038	chr1_25422134_25599625_177492_4.6_-11.4_8219	8219	+
chr6	34112339	34393085	chr6_34220317_34501063_280747_2.9_-32.2_8217	8217	+
chr5	121356064	121413991	chr5_121383963_121441890_57928_14.2_90.2_8216	8216	+
chr9	125524157	125866842	chr9_124563978_124906663_342686_2.4_-42.9_8216	8216	+
chr6	74328041	74537466	chr6_74384762_74594186_209425_3.9_54.1_8197	8197	+
chr3	122259367	122448820	chr3_123742057_123931510_189454_4.3_44.2_8190	8190	+
chr14	32559639	32702573	chr14_31629390_31772324_142935_5.7_19.3_8186	8186	+
chr7	74528167	74714717	chr7_74166103_74352653_186551_4.4_26_8184	8184	+
chr20	34111220	34467089	chr20_33574634_33930503_355870_2.3_29_8183	8183	+
chr5	74635727	74670749	chr5_74671483_74706505_35023_23.4_95_8181	8181	+
chr8	77593677	77778277	chr8_77756232_77940832_184601_4.4_31.2_8164	8164	+
chr1	109179838	109486317	chr1_108981361_109287840_306480_2.7_-56.1_8154	8154	+
chr12	12788655	13069813	chr12_12679922_12961080_281159_2.9_-50.1_8149	8149	+
chr2	217363969	217665165	chr2_217072214_217373410_301197_2.7_-21.4_8144	8144	+
chr5	82785893	82877109	chr5_82821649_82912865_91217_8.9_81.5_8142	8142	+
chr12	106409630	106742516	chr12_104933760_105266646_332887_2.4_-32.9_8141	8141	+
chr2	20232439	20512262	chr2_20095920_20375743_279824_2.9_-58.9_8128	8128	+
chr2	159322436	159537944	chr2_159030682_159246190_215509_3.8_-90.3_8127	8127	+
chr1	211346798	211616308	chr1_209413421_209682931_269511_3_56.3_8118	8118	+
chr7	131083972	131233743	chr7_130734512_130884283_149772_5.4_64.7_8106	8106	+
chr17	8280799	8526633	chr17_8221524_8467358_245835_3.3_-12.9_8090	8090	+
chr5	34706244	34955034	chr5_34742001_34990791_248791_3.3_-84.9_8088	8088	+
chr10	21884154	22031996	chr10_21924160_22072002_147843_5.5_37.4_8075	8075	+
chr6	144005378	144287309	chr6_144047071_144329002_281932_2.9_13.2_8068	8068	+
chr15	67292455	67525122	chr15_65079509_65312176_232668_3.5_16.9_8054	8054	+
chr2	201590120	201929516	chr2_201298365_201637761_339397_2.4_-71.4_8052	8052	+
chr8	42804332	43056945	chr8_42923489_43176102_252614_3.2_-54_8025	8025	+
chr12	123745613	124145291	chr12_122311566_122711244_399679_2_43_8024	8024	+
chr11	6503557	6676695	chr11_6460133_6633271_173139_4.6_15.5_8008	8008	+
chr17	37357390	37863504	chr17_34610916_35117030_506115_1.6_-98.9_8000	8000	+
chr17	38245469	38524891	chr17_35498995_35778417_279423_2.9_-35.5_7989	7989	+
chr2	69355529	69693034	chr2_69209033_69546538_337506_2.4_-78.9_7958	7958	+
chr14	39501186	39685996	chr14_38570937_38755747_184811_4.3_56.7_7945	7945	+
chr16	84599225	85024005	chr16_83156726_83581506_424781_1.9_-45.6_7911	7911	+
chr13	42803920	42896677	chr13_41701920_41794677_92758_8.5_75.9_7906	7906	+
chr19	23158424	23780587	chr19_22950264_23572427_622164_1.3_-74.1_7905	7905	+
chrX	149537620	149684861	chrX_149288278_149435519_147242_5.4_64.4_7903	7903	+
chr9	19049646	19379768	chr9_19039646_19369768_330123_2.4_20.9_7895	7895	+
chr7	5459918	5781305	chr7_5426444_5747831_321388_2.5_-43.7_7892	7892	+
chr6	160100447	160219305	chr6_160020437_160139295_118859_6.6_74.4_7884	7884	+
chr19	36505818	36845609	chr19_41197658_41537449_339792_2.3_-69.2_7883	7883	+
chr15	44620772	44855535	chr15_42408064_42642827_234764_3.4_30.3_7879	7879	+
chr12	104235195	104426204	chr12_102759325_102950334_191010_4.1_33.4_7878	7878	+
chr5	139494935	139680203	chr5_139475119_139660387_185269_4.2_-5_7873	7873	+
chr1	43161723	43395461	chr1_42934310_43168048_233739_3.4_50.9_7867	7867	+
chr7	142961543	143311587	chr7_142671665_143021709_350045_2.2_-57.1_7865	7865	+
chr14	34955299	35249554	chr14_34025050_34319305_294256_2.7_7.3_7863	7863	+
chr6	87779904	87976864	chr6_87836623_88033583_196961_4_-91.9_7856	7856	+
chr6	149690995	149981530	chr6_149732688_150023223_290536_2.7_28.1_7850	7850	+
chr12	19242015	19692818	chr12_19133282_19584085_450804_1.7_-6.4_7825	7825	+
chr10	48901801	49088877	chr10_48521807_48708883_187077_4.2_69.1_7823	7823	+
chr4	144270396	144476693	chr4_144489846_144696143_206298_3.8_45.5_7812	7812	+
chr8	145778790	146223218	chr8_145749598_146194022_444425_1.8_-84.2_7812	7812	+
chr1	204315900	204605274	chr1_202582523_202871897_289375_2.7_-45.2_7810	7810	+
chr8	16948403	17154567	chr8_16992774_17198938_206165_3.8_70.2_7768	7768	+
chr19	47213928	47656332	chr19_51905768_52348172_442405_1.8_-89.1_7767	7767	+
chr20	62299233	62659129	chr20_61769677_62129573_359897_2.2_-87.3_7766	7766	+
chr9	130206538	130587703	chr9_129246359_129627524_381166_2_-66.7_7755	7755	+
chr11	94532522	94731940	chr11_94172170_94371588_199419_3.9_30.3_7744	7744	+
chr1	39174460	39510932	chr1_38947047_39283519_336473_2.3_-39.6_7742	7742	+
chr9	109932726	110252115	chr9_108972547_109291936_319390_2.4_-39.5_7740	7740	+
chr13	96234021	96508698	chr13_95032022_95306699_274678_2.8_69.2_7735	7735	+
chr12	76358572	76472355	chr12_74644839_74758622_113784_6.8_90.9_7731	7731	+
chr14	71953179	72206833	chr14_71022932_71276586_253655_3_-54.7_7730	7730	+
chr3	169997941	170214579	chr3_171480635_171697273_216639_3.6_1.7_7720	7720	+
chr11	120207575	120435627	chr11_119712785_119940837_228053_3.4_60.4_7719	7719	+
chr14	60574453	60867192	chr14_59644206_59936945_292740_2.6_38.3_7681	7681	+
chr10	116592926	117823453	chr10_116582916_117813443_1230528_0.6_-77.4_7677	7677	+
chr7	32877925	33134993	chr7_32844450_33101518_257069_3_16_7676	7676	+
chr2	111954619	112252745	chr2_111671090_111969216_298127_2.6_50_7656	7656	+
chr10	111860310	112058534	chr10_111850300_112048524_198225_3.9_47.4_7641	7641	+
chr14	96852245	97054086	chr14_95921998_96123839_201842_3.8_63.3_7636	7636	+
chr10	85841136	86321064	chr10_85831116_86311044_479929_1.6_-2.3_7635	7635	+
chr7	86782424	86825131	chr7_86620360_86663067_42708_17.9_88.8_7631	7631	+
chr12	67564397	67708440	chr12_65850664_65994707_144044_5.3_90.7_7628	7628	+
chr10	17270699	17279756	chr10_17310705_17319762_9058_84.1_99.2_7621	7621	+
chr5	130651614	131013608	chr5_130679513_131041507_361995_2.1_-16.8_7612	7612	+
chr1	33066323	33358720	chr1_32838910_33131307_292398_2.6_-63.5_7601	7601	+
chr10	49215622	49268057	chr10_48885628_48938063_52436_14.5_91.1_7601	7601	+
chr20	30723804	31026853	chr20_30187465_30490514_303050_2.5_-21.6_7601	7601	+
chr13	114058310	114260554	chr13_113106311_113308555_202245_3.8_-72.1_7599	7599	+
chr5	142591800	142782964	chr5_142571993_142763157_191165_4_80.8_7594	7594	+
chr18	117023	461163	chr18_107023_451163_344141_2.2_-56.5_7589	7589	+
chr1	156501254	156885979	chr1_154767878_155152603_384726_2_-51.7_7587	7587	+
chr4	6534491	7032666	chr4_6585392_7083567_498176_1.5_-85.4_7583	7583	+
chr15	71355376	71740568	chr15_69142430_69527622_385193_2_-68.8_7574	7574	+
chr10	90694830	91178333	chr10_90684810_91168313_483504_1.6_-46.6_7569	7569	+
chr3	178679712	178939000	chr3_180162406_180421694_259289_2.9_-91.2_7568	7568	+
chr5	114725351	115207186	chr5_114753250_115235085_481836_1.6_-80.1_7558	7558	+
chr8	97243144	97736153	chr8_97312320_97805329_493010_1.5_-64.2_7558	7558	+
chr4	139075350	139163601	chr4_139294800_139383051_88252_8.5_92.2_7536	7536	+
chr4	7671112	7943827	chr4_7722012_7994727_272716_2.8_-36.8_7530	7530	+
chr6	36822774	37059703	chr6_36930752_37167681_236930_3.2_22.1_7523	7523	+
chr1	228086095	228400215	chr1_226152718_226466838_314121_2.4_-42.9_7513	7513	+
chr4	140222678	141302575	chr4_140442128_141522025_1079898_0.7_-73.7_7501	7501	+
chr11	122831535	122954659	chr11_122336745_122459869_123125_6.1_80.6_7491	7491	+
chr10	28725179	28909502	chr10_28765185_28949508_184324_4.1_47.5_7489	7489	+
chr2	28521226	28760294	chr2_28374730_28613798_239069_3.1_-37.8_7486	7486	+
chr9	96209777	96441469	chr9_95249598_95481290_231693_3.2_16.6_7475	7475	+
chr2	192543030	192700922	chr2_192251275_192409167_157893_4.7_24.6_7464	7464	+
chr3	169662142	169890572	chr3_171144836_171373266_228431_3.3_21.5_7456	7456	+
chr5	118309262	118729938	chr5_118337161_118757837_420677_1.8_-28.7_7456	7456	+
chr1	185946826	186392103	chr1_184213449_184658726_445278_1.7_-68.5_7434	7434	+
chr2	27485991	27908235	chr2_27339495_27761739_422245_1.8_-69.1_7421	7421	+
chr3	133876631	134269096	chr3_135359321_135751786_392466_1.9_-37.6_7411	7411	+
chr2	11242134	11492302	chr2_11159585_11409753_250169_3_66.4_7408	7408	+
chrX	100645971	100911377	chrX_100532627_100798033_265407_2.8_34.9_7402	7402	+
chr1	89206580	89524750	chr1_88979168_89297338_318171_2.3_-57.4_7399	7399	+
chr3	194124431	194208007	chr3_195605720_195689296_83577_8.9_80.4_7398	7398	+
chr14	52433563	52604911	chr14_51503313_51674661_171349_4.3_7.6_7367	7367	+
chr10	46732775	46951798	chr10_46152781_46371804_219024_3.4_-79.7_7366	7366	+
chr16	31049932	31203006	chr16_30957433_31110507_153075_4.8_2.8_7365	7365	+
chr12	89893989	90078610	chr12_88418120_88602741_184622_4_41.4_7361	7361	+
chr13	20567123	20753448	chr13_19465123_19651448_186326_3.9_65.3_7349	7349	+
chr3	45718886	47304977	chr3_45693890_47279981_1586092_0.5_-78.3_7342	7342	+
chr13	111353721	111591691	chr13_110151722_110389692_237971_3.1_-2.6_7337	7337	+
chr11	43340095	43543683	chr11_43296671_43500259_203589_3.6_-49.6_7334	7334	+
chr20	49456789	49649225	chr20_48890196_49082632_192437_3.8_38_7322	7322	+
chr8	37547129	37764577	chr8_37666287_37883735_217449_3.4_61.5_7311	7311	+
chr14	90726382	90921188	chr14_89796135_89990941_194807_3.7_-5.7_7305	7305	+
chr15	85634190	85791606	chr15_83435194_83592610_157417_4.6_62.7_7297	7297	+
chr15	41849162	42118826	chr15_39636454_39906118_269665_2.7_-48_7295	7295	+
chr1	36521316	36786415	chr1_36293903_36559002_265100_2.8_-88.3_7292	7292	+
chr7	5939856	6204731	chr7_5906382_6171256_264875_2.8_34.2_7289	7289	+
chr12	116275360	116532339	chr12_114759743_115016722_256980_2.8_48.8_7273	7273	+
chr19	11547188	11796720	chr19_11408188_11657720_249533_2.9_-2.1_7272	7272	+
chr6	116573224	116837409	chr6_116679917_116944102_264186_2.8_-70.3_7268	7268	+
chr19	23836137	24310732	chr19_23627977_24102572_474596_1.5_-70.5_7254	7254	+
chr8	100454550	100888954	chr8_100523726_100958130_434405_1.7_-68.2_7250	7250	+
chr10	93566046	93898131	chr10_93556026_93888111_332086_2.2_-38.3_7239	7239	+
chr3	178947019	179183096	chr3_180429713_180665790_236078_3.1_-90_7231	7231	+
chr19	3358593	3577966	chr19_3309593_3528966_219374_3.3_15.3_7223	7223	+
chr22	36055351	36234815	chr22_34385297_34564761_179465_4_69.8_7218	7218	+
chr15	40135200	40331327	chr15_37922492_38118619_196128_3.7_-27.9_7216	7216	+
chr19	39834634	40049781	chr19_44526474_44741621_215148_3.4_82.9_7216	7216	+
chr2	71575770	71662105	chr2_71429278_71515613_86336_8.4_75.6_7214	7214	+
chr3	197846688	197949657	chr3_199331085_199434054_102970_7_60.4_7207	7207	+
chr3	72926015	73183625	chr3_73008705_73266315_257611_2.8_-24.8_7205	7205	+
chr19	60589	324673	chr19_11589_275673_264085_2.7_-89.5_7203	7203	+
chr3	160037505	160239789	chr3_161520199_161722483_202285_3.6_-25.3_7202	7202	+
chr2	187466760	187629444	chr2_187175005_187337689_162685_4.4_36.4_7195	7195	+
chr21	36160382	36289137	chr21_35082252_35211007_128756_5.6_60_7193	7193	+
chr22	31298172	31509394	chr22_29628172_29839394_211223_3.4_19.9_7176	7176	+
chr19	3870798	4117620	chr19_3821798_4068620_246823_2.9_70.3_7160	7160	+
chr11	18210711	18592006	chr11_18167287_18548582_381296_1.9_-69.8_7148	7148	+
chr2	37869097	38001090	chr2_37722601_37854594_131994_5.4_31.6_7146	7146	+
chr3	195962582	196263654	chr3_197446979_197748051_301073_2.4_-58.3_7133	7133	+
chr13	25562722	25940151	chr13_24460722_24838151_377430_1.9_-64.8_7130	7130	+
chr4	154179394	154259977	chr4_154398844_154479427_80584_8.8_75.1_7116	7116	+
chr10	114709923	114927248	chr10_114699913_114917238_217326_3.3_30.3_7112	7112	+
chr9	127024543	127167700	chr9_126064364_126207521_143158_4.9_62.7_7080	7080	+
chr1	202613563	202992652	chr1_200880186_201259275_379090_1.9_-66.5_7077	7077	+
chr13	49705238	49783706	chr13_48603239_48681707_78469_9_89.7_7069	7069	+
chr12	91496872	91576698	chr12_90021003_90100829_79827_8.8_75.1_7054	7054	+
chr15	100173167	100378884	chr15_97990690_98196407_205718_3.4_3.9_7048	7048	+
chrX	47371163	47775460	chrX_47256107_47660404_404298_1.7_-2.8_7047	7047	+
chr13	52973995	53395160	chr13_51871996_52293161_421166_1.7_58_7047	7047	+
chr12	12171557	12402707	chr12_12062824_12293974_231151_3_52.2_7026	7026	+
chr9	34917114	35185101	chr9_34907114_35175101_267988_2.6_27.8_7015	7015	+
chr3	156258464	156528097	chr3_157741158_158010791_269634_2.6_25.1_7002	7002	+
chr12	24964500	25034480	chr12_24855767_24925747_69981_10_90.1_7000	7000	+
chr1	87170423	87369183	chr1_86943011_87141771_198761_3.5_59.7_6988	6988	+
chr5	175665227	176017736	chr5_175597833_175950342_352510_2_-58.5_6987	6987	+
chr10	121210478	121587999	chr10_121200468_121577989_377522_1.8_-36.6_6981	6981	+
chr2	219065733	219319037	chr2_218773978_219027281_253304_2.8_26.3_6980	6980	+
chr11	14300049	14536123	chr11_14256625_14492699_236075_3_43.8_6967	6967	+
chr1	227123621	227335309	chr1_225190244_225401932_211689_3.3_61.6_6962	6962	+
chr6	17513934	17638028	chr6_17621913_17746007_124095_5.6_64.3_6949	6949	+
chr8	144368264	144735579	chr8_144439639_144806722_367084_1.9_-92.5_6948	6948	+
chr2	204055333	204450924	chr2_203763578_204159169_395592_1.8_-44.2_6947	6947	+
chr8	11647656	11711041	chr8_11685065_11748450_63386_11_90_6944	6944	+
chr3	47892346	48081044	chr3_47867350_48056048_188699_3.7_34.3_6937	6937	+
chr15	64737156	65159145	chr15_62524209_62946198_421990_1.6_-62_6930	6930	+
chr20	35023356	35281898	chr20_34456770_34715312_258543_2.7_60.2_6930	6930	+
chr15	86076847	86333054	chr15_83877851_84134058_256208_2.7_28.3_6927	6927	+
chr7	30538387	30673747	chr7_30504912_30640272_135361_5.1_79.6_6926	6926	+
chrX	351050	698720	chrX_271050_618720_347671_2_55_6913	6913	+
chr13	102219954	102383857	chr13_101017955_101181858_163904_4.2_10.3_6913	6913	+
chr14	81799227	82128504	chr14_80868980_81198257_329278_2.1_-99.8_6907	6907	+
chr9	113598641	113799948	chr9_112638462_112839769_201308_3.4_71.9_6899	6899	+
chr17	56048948	56171810	chr17_53403947_53526809_122863_5.6_60.1_6896	6896	+
chr18	65042330	65182664	chr18_63193310_63333644_140335_4.9_95.9_6889	6889	+
chr15	50731142	50929856	chr15_48518434_48717148_198715_3.5_-2_6867	6867	+
chr10	918990	1230700	chr10_908990_1220700_311711_2.2_-17.9_6836	6836	+
chr12	102108291	102438082	chr12_100632422_100962212_329791_2.1_-70.9_6822	6822	+
chr17	36345992	36668596	chr17_33599799_33922122_322324_2.1_-54.1_6808	6808	+
chr1	51623232	51919407	chr1_51395820_51691995_296176_2.3_4_6803	6803	+
chr16	69279482	69458743	chr16_67836983_68016244_179262_3.8_-35.1_6793	6793	+
chr10	32150332	32521124	chr10_32190338_32561130_370793_1.8_-52.6_6791	6791	+
chr18	48473386	48723790	chr18_46727384_46977788_250405_2.7_71.6_6790	6790	+
chr19	2051111	2428896	chr19_2002111_2379896_377786_1.8_-40.2_6786	6786	+
chr14	31480273	31762357	chr14_30550024_30832108_282085_2.4_-15.2_6781	6781	+
chr1	14026678	14114235	chr1_13899265_13986822_87558_7.7_94.9_6767	6767	+
chr3	49354921	49683036	chr3_49329925_49658040_328116_2.1_-80.8_6764	6764	+
chrX	135160347	135312809	chrX_134988013_135140475_152463_4.4_73.7_6751	6751	+
chr3	182538025	182736146	chr3_184020719_184218840_198122_3.4_76.6_6750	6750	+
chr6	7433139	7621231	chr6_7378138_7566230_188093_3.6_44.4_6749	6749	+
chrX	64887539	65176386	chrX_64804264_65093111_288848_2.3_-19.9_6745	6745	+
chr17	46919104	47018523	chr17_44274103_44373522_99420_6.8_66.7_6739	6739	+
chr4	76568635	76878768	chr4_76787659_77097792_310134_2.2_25_6737	6737	+
chr12	27769085	27954911	chr12_27660352_27846178_185827_3.6_77.4_6737	6737	+
chr7	35841917	36076935	chr7_35808442_36043460_235019_2.9_39.5_6736	6736	+
chr2	26250921	26534240	chr2_26104425_26387744_283320_2.4_-14.4_6720	6720	+
chr17	45975029	46154422	chr17_43330028_43509421_179394_3.7_-40_6686	6686	+
chrX	53559763	53707134	chrX_53576488_53723859_147372_4.5_71.8_6677	6677	+
chr15	25154013	25364593	chr15_22705106_22915686_210581_3.2_67_6670	6670	+
chrX	152760451	153063957	chrX_152413645_152717151_303507_2.2_-50.6_6669	6669	+
chr12	114791822	114850556	chr12_113276205_113334939_58735_11.3_80_6665	6665	+
chr20	17497588	17662330	chr20_17445588_17610330_164743_4_85.9_6662	6662	+
chr5	86580407	86724370	chr5_86616163_86760126_143964_4.6_89.9_6656	6656	+
chr17	62771224	63049931	chr17_60201686_60480393_278708_2.4_-86.2_6644	6644	+
chr1	11846885	12140610	chr1_11769472_12063197_293726_2.3_-11_6642	6642	+
chrY	14838482	15031763	chrY_13347876_13541157_193282_3.4_-46_6628	6628	+
chr5	138097321	138371314	chr5_138125220_138399213_273994_2.4_33.1_6627	6627	+
chr21	27097537	27484552	chr21_26019408_26406423_387016_1.7_-81.3_6625	6625	+
chrX	119387681	119760434	chrX_119271709_119644462_372754_1.8_-64.8_6619	6619	+
chr3	183368026	183606303	chr3_184850720_185088997_238278_2.8_-21.1_6602	6602	+
chr5	99333156	99405677	chr5_99361055_99433576_72522_9.1_93.8_6591	6591	+
chr6	170603446	170776977	chr6_170445371_170618902_173532_3.8_18.2_6584	6584	+
chr12	65088900	65218553	chr12_63375167_63504820_129654_5.1_-81.4_6583	6583	+
chr2	160545667	160637593	chr2_160253913_160345839_91927_7.2_82.8_6581	6581	+
chr17	15531752	15827734	chr17_15472477_15768459_295983_2.2_21.1_6553	6553	+
chrX	118354783	118763476	chrX_118238811_118647504_408694_1.6_-10.2_6528	6528	+
chr9	135456286	135929470	chr9_134446107_134919291_473185_1.4_-51.9_6527	6527	+
chr17	19160130	19505148	chr17_19100723_19445740_345018_1.9_-38.5_6519	6519	+
chr11	70189748	70310168	chr11_69867396_69987816_120421_5.4_80.5_6494	6494	+
chr3	39195106	39454062	chr3_39170110_39429066_258957_2.5_-53.1_6493	6493	+
chr10	27816943	28023791	chr10_27856949_28063797_206849_3.1_70.6_6487	6487	+
chr13	48807273	49058114	chr13_47705274_47956115_250842_2.6_33.2_6477	6477	+
chr12	60002184	60206501	chr12_58288451_58492768_204318_3.2_-91.8_6468	6468	+
chr6	52226789	52380996	chr6_52334748_52488955_154208_4.2_71.4_6463	6463	+
chr17	33459525	33787134	chr17_30483638_30811247_327610_2_-71.5_6454	6454	+
chr6	26844769	27179715	chr6_26952748_27287694_334947_1.9_32.2_6454	6454	+
chr2	28974782	29170252	chr2_28828286_29023756_195471_3.3_52.1_6454	6454	+
chr10	102106219	102296401	chr10_102096209_102286391_190183_3.4_-81_6434	6434	+
chr10	81056179	81273417	chr10_80726185_80943423_217239_3_-56.9_6431	6431	+
chr5	126732334	126890746	chr5_126760233_126918645_158413_4.1_81.9_6430	6430	+
chr8	98636425	98877790	chr8_98705601_98946966_241366_2.7_52_6430	6430	+
chr15	89398656	89679778	chr15_87199660_87480782_281123_2.3_-26.1_6398	6398	+
chr19	49375644	49589812	chr19_54067456_54281624_214169_3_-74.6_6398	6398	+
chr3	186501292	186640548	chr3_187983986_188123242_139257_4.6_62_6397	6397	+
chr5	73923734	74325233	chr5_73959490_74360989_401500_1.6_-16.9_6391	6391	+
chr11	95925543	96123887	chr11_95565191_95763535_198345_3.2_44.6_6386	6386	+
chr4	146031179	146547156	chr4_146250629_146766606_515978_1.2_-52.7_6386	6386	+
chr15	29906673	30065645	chr15_27693965_27852937_158973_4_57.6_6379	6379	+
chr19	58772980	59110850	chr19_63464792_63802662_337871_1.9_-39.3_6374	6374	+
chr11	129940011	130131792	chr11_129445221_129637002_191782_3.3_-28.5_6368	6368	+
chr15	57511648	57627247	chr15_55298940_55414539_115600_5.5_69.1_6350	6350	+
chr20	47621549	47905780	chr20_47054956_47339187_284232_2.2_29.3_6350	6350	+
chr19	18141473	18396358	chr19_18002473_18257358_254886_2.5_0.6_6345	6345	+
chr12	111767050	112081111	chr12_110251433_110565494_314062_2_-68.9_6342	6342	+
chr15	38544337	38777491	chr15_36331629_36564783_233155_2.7_90.7_6323	6323	+
chr21	28208826	28295045	chr21_27130697_27216916_86220_7.3_88.9_6323	6323	+
chr11	67257486	67816763	chr11_67014062_67573339_559278_1.1_-55.3_6322	6322	+
chr19	53334512	53572858	chr19_58026324_58264670_238347_2.7_-77.7_6319	6319	+
chr8	22208207	22477602	chr8_22264152_22533547_269396_2.3_-6_6318	6318	+
chr17	74468267	74820189	chr17_71979862_72331784_351923_1.8_-80.1_6315	6315	+
chr1	9215005	9368132	chr1_9137592_9290719_153128_4.1_52.1_6313	6313	+
chrX	52861230	53254428	chrX_52877955_53271153_393199_1.6_-37.7_6304	6304	+
chr4	159198919	160280725	chr4_159418369_160500175_1081807_0.6_51.8_6298	6298	+
chr8	1711469	1999846	chr8_1698876_1987253_288378_2.2_-64.3_6291	6291	+
chr3	33038489	33438122	chr3_33013493_33413126_399634_1.6_13.1_6289	6289	+
chrX	76849062	77386280	chrX_76735718_77272936_537219_1.2_-57.3_6288	6288	+
chr1	3428155	3699377	chr1_3418015_3689237_271223_2.3_-8.7_6280	6280	+
chr11	72980724	73503866	chr11_72658372_73181514_523143_1.2_-49.2_6280	6280	+
chr1	91999970	92200550	chr1_91772558_91973138_200581_3.1_40.8_6268	6268	+
chr7	65215640	65618750	chr7_64853075_65256185_403111_1.6_-49.3_6261	6261	+
chr4	184060021	184405312	chr4_184297015_184642306_345292_1.8_-89_6251	6251	+
chr14	102963575	103508355	chr14_102033328_102578108_544781_1.1_-68.2_6246	6246	+
chr5	21882794	21981026	chr5_21918551_22016783_98233_6.3_92.1_6235	6235	+
chr3	156706241	156877420	chr3_158188935_158360114_171180_3.6_53.5_6227	6227	+
chr7	130559942	130621717	chr7_130210482_130272257_61776_10.1_87_6222	6222	+
chr4	56194343	56301860	chr4_55889100_55996617_107518_5.8_87.4_6216	6216	+
chr2	132860881	133039232	chr2_132577351_132755702_178352_3.5_39.8_6214	6214	+
chr10	112259339	112439740	chr10_112249329_112429730_180402_3.4_74.5_6213	6213	+
chr5	133246078	133541905	chr5_133273977_133569804_295828_2.1_-16.5_6202	6202	+
chr3	33863365	33911001	chr3_33838369_33886005_47637_13_91.8_6197	6197	+
chr12	2801949	3181337	chr12_2672210_3051598_379389_1.6_-45.7_6196	6196	+
chr5	145389039	145667010	chr5_145369232_145647203_277972_2.2_61.1_6184	6184	+
chr1	31791880	32135789	chr1_31564467_31908376_343910_1.8_-76.2_6183	6183	+
chr14	55861104	56233687	chr14_54930857_55303440_372584_1.7_-73.6_6182	6182	+
chr16	53189869	53476830	chr16_51747370_52034331_286962_2.2_-63.7_6179	6179	+
chr7	27688977	27980118	chr7_27655502_27946643_291142_2.1_40.8_6177	6177	+
chr9	37780664	37888614	chr9_37770664_37878614_107951_5.7_80.1_6171	6171	+
chr9	133556919	134003209	chr9_132546740_132993030_446291_1.4_-86.5_6160	6160	+
chr7	63185656	63370449	chr7_62823091_63007884_184794_3.3_35.8_6154	6154	+
chr2	158114593	158236214	chr2_157822839_157944460_121622_5.1_90.4_6152	6152	+
chr19	397359	691146	chr19_348359_642146_293788_2.1_-5.5_6139	6139	+
chr10	134538053	135041163	chr10_134388043_134891153_503111_1.2_-64_6130	6130	+
chr15	49170227	49426790	chr15_46957519_47214082_256564_2.4_64.6_6126	6126	+
chr6	7124693	7339812	chr6_7069692_7284811_215120_2.8_-88.4_6124	6124	+
chr1	114482981	114524846	chr1_114284504_114326369_41866_14.6_93.6_6102	6102	+
chr11	33563283	33731995	chr11_33519859_33688571_168713_3.6_6_6085	6085	+
chr3	14444414	14597779	chr3_14419418_14572783_153366_4_66.2_6079	6079	+
chr4	71554887	71699086	chr4_71773751_71917950_144200_4.2_61.7_6078	6078	+
chr17	3992922	4204857	chr17_3939671_4151606_211936_2.9_6.3_6063	6063	+
chr3	128257606	128636298	chr3_129740296_130118988_378693_1.6_-53.6_6053	6053	+
chr2	131806231	132022847	chr2_131522701_131739317_216617_2.8_22.7_6049	6049	+
chr5	67455018	67596630	chr5_67490774_67632386_141613_4.3_81.2_6048	6048	+
chr9	74968586	75086063	chr9_74158406_74275883_117478_5.1_83.6_6039	6039	+
chr3	113376629	113639132	chr3_114859319_115121822_262504_2.3_66.8_6024	6024	+
chr20	32580944	32868594	chr20_32044605_32332255_287651_2.1_-49.4_6021	6021	+
chr3	77196981	77366337	chr3_77279671_77449027_169357_3.6_69.2_6018	6018	+
chr22	39621093	39918773	chr22_37951039_38248719_297681_2_-4.4_6015	6015	+
chr19	37618271	37904197	chr19_42310111_42596037_285927_2.1_-13.4_6005	6005	+
chr8	22878310	23429480	chr8_22934255_23485425_551171_1.1_-47.6_5998	5998	+
chr9	136102668	136352877	chr9_135092489_135342698_250210_2.4_51.6_5993	5993	+
chr6	27656048	27861677	chr6_27764027_27969656_205630_2.9_-38.1_5992	5992	+
chr17	25540792	25680877	chr17_22564919_22705004_140086_4.3_76.1_5990	5990	+
chr17	30265500	30470169	chr17_27289613_27494282_204670_2.9_-1.6_5983	5983	+
chr15	22862935	23049496	chr15_20414376_20600937_186562_3.2_-4.6_5978	5978	+
chr17	4713117	5085714	chr17_4660081_5026438_366358_1.6_-15.2_5949	5949	+
chr2	231589479	231861266	chr2_231297723_231569510_271788_2.2_-8.3_5947	5947	+
chr14	71413562	71581859	chr14_70483315_70651612_168298_3.5_69.3_5944	5944	+
chr19	10697830	10952904	chr19_10558830_10813904_255075_2.3_0.4_5942	5942	+
chr9	37034297	37210693	chr9_37024297_37200693_176397_3.4_59.2_5941	5941	+
chr11	11905997	12183908	chr11_11862573_12140484_277912_2.1_-25.9_5940	5940	+
chr10	54040459	54149213	chr10_53710465_53819219_108755_5.5_92.5_5938	5938	+
chr12	72007158	72278843	chr12_70293425_70565110_271686_2.2_-89.8_5935	5935	+
chr1	45976756	46247615	chr1_45749343_46020202_270860_2.2_-54_5929	5929	+
chr21	30594927	30726225	chr21_29516798_29648096_131299_4.5_81.9_5915	5915	+
chr16	56799758	57054372	chr16_55357259_55611873_254615_2.3_46.5_5912	5912	+
chr18	19321233	19449728	chr18_17575231_17703726_128496_4.6_57.7_5909	5909	+
chr9	33624066	33841974	chr9_33614066_33831974_217909_2.7_-6.1_5903	5903	+
chr11	34093329	34211392	chr11_34049905_34167968_118064_5_79_5900	5900	+
chr7	27064100	27286542	chr7_27030625_27253067_222443_2.6_-68.9_5891	5891	+
chrX	110861024	111003193	chrX_110747680_110889849_142170_4.1_80.8_5885	5885	+
chr15	52797326	52971564	chr15_50584618_50758856_174239_3.4_74.7_5883	5883	+
chr2	165752875	165811404	chr2_165461121_165519650_58530_10_82.5_5881	5881	+
chr10	43600949	43902783	chr10_42920955_43222789_301835_1.9_-34.2_5879	5879	+
chr12	45724980	45825910	chr12_44011247_44112177_100931_5.8_60.9_5875	5875	+
chr6	158288443	158520134	chr6_158208431_158440122_231692_2.5_4.8_5860	5860	+
chr11	65545254	65835804	chr11_65301830_65592380_290551_2_-99.8_5858	5858	+
chrX	114853992	114953683	chrX_114760248_114859939_99692_5.9_81_5855	5855	+
chr17	2490563	2593450	chr17_2437313_2540200_102888_5.7_78.4_5852	5852	+
chr11	33158902	33472501	chr11_33115478_33429077_313600_1.9_-31.3_5851	5851	+
chr2	208970380	209222047	chr2_208678625_208930292_251668_2.3_-36_5849	5849	+
chr20	37063778	37207220	chr20_36497192_36640634_143443_4.1_72.9_5845	5845	+
chr12	1553658	1896777	chr12_1423919_1767038_343120_1.7_29.5_5842	5842	+
chr2	183582593	183936071	chr2_183290838_183644316_353479_1.7_83.4_5842	5842	+
chr2	230532263	230724242	chr2_230240507_230432486_191980_3_91.6_5832	5832	+
chrX	24075453	24230980	chrX_23985374_24140901_155528_3.7_47.7_5831	5831	+
chr9	86583311	86694591	chr9_85773131_85884411_111281_5.2_88.2_5830	5830	+
chr15	96867898	96991830	chr15_94668902_94792834_123933_4.7_97.2_5820	5820	+
chr16	55513034	55583322	chr16_54070535_54140823_70289_8.3_90.5_5820	5820	+
chr12	69964075	69995316	chr12_68250342_68281583_31242_18.6_96.1_5816	5816	+
chr11	16996192	17351860	chr11_16952768_17308436_355669_1.6_-51.5_5806	5806	+
chr7	148334527	148725499	chr7_147965460_148356432_390973_1.5_-61.3_5800	5800	+
chr3	15679429	15901418	chr3_15654433_15876422_221990_2.6_64_5798	5798	+
chr2	219931266	220363188	chr2_219639510_220071432_431923_1.3_20.2_5795	5795	+
chr14	69791274	70039196	chr14_68861027_69108949_247923_2.3_48.7_5789	5789	+
chr3	149577199	149702675	chr3_151059889_151185365_125477_4.6_53.4_5771	5771	+
chr5	75841120	76129412	chr5_75876876_76165168_288293_2_-36.6_5770	5770	+
chr10	99069465	99478937	chr10_99059455_99468927_409473_1.4_46_5770	5770	+
chr7	78915449	79093810	chr7_78753385_78931746_178362_3.2_4.7_5768	5768	+
chr11	133962513	134117456	chr11_133467723_133622666_154944_3.7_90.3_5744	5744	+
chr10	73510206	73771943	chr10_73180212_73441949_261738_2.2_27.5_5742	5742	+
chr12	120541700	120720657	chr12_119026083_119205040_178958_3.2_39.2_5735	5735	+
chr5	33320024	33612839	chr5_33355781_33648596_292816_2_41.7_5735	5735	+
chrY	14044153	14109108	chrY_12554153_12619108_64956_8.8_96.3_5734	5734	+
chr5	54455948	54721847	chr5_54491705_54757604_265900_2.2_-87.7_5722	5722	+
chr5	179976884	180277561	chr5_179909490_180210167_300678_1.9_13.6_5712	5712	+
chr10	105209317	105451744	chr10_105199307_105441734_242428_2.4_-29.3_5708	5708	+
chr4	59219	437097	chr4_49219_427097_377879_1.5_-69.2_5708	5708	+
chr3	52204862	52426967	chr3_52179902_52402007_222106_2.6_-24.7_5686	5686	+
chr9	135137507	135224839	chr9_134127328_134214660_87333_6.5_81.4_5676	5676	+
chr16	5134708	5322673	chr16_5074709_5262674_187966_3_37.8_5669	5669	+
chr15	72427170	72672182	chr15_70214224_70459236_245013_2.3_-1.8_5666	5666	+
chr11	65836030	66188644	chr11_65592606_65945220_352615_1.6_-99.8_5665	5665	+
chr5	38837485	39061337	chr5_38873242_39097094_223853_2.5_14.2_5662	5662	+
chr9	139250768	139476152	chr9_138370589_138595973_225385_2.5_32_5659	5659	+
chr12	21542596	21807692	chr12_21433863_21698959_265097_2.1_26.4_5656	5656	+
chr5	32591553	32888343	chr5_32627310_32924100_296791_1.9_-38_5650	5650	+
chr10	24872667	25011226	chr10_24912673_25051232_138560_4.1_75_5644	5644	+
chr6	80662584	80780324	chr6_80719303_80837043_117741_4.8_90.3_5637	5637	+
chr5	141254974	141533309	chr5_141235158_141513493_278336_2_24.6_5629	5629	+
chr3	155571039	155762259	chr3_157053733_157244953_191221_2.9_86.8_5612	5612	+
chr4	57222261	57369224	chr4_56917018_57063981_146964_3.8_82.3_5612	5612	+
chr7	158524346	158710155	chr7_158217107_158402916_185810_3_34.7_5610	5610	+
chr7	102736890	103010898	chr7_102524126_102798134_274009_2_67_5602	5602	+
chr14	57508094	57878505	chr14_56577847_56948258_370412_1.5_-68.4_5596	5596	+
chr6	83778110	84108252	chr6_83834829_84164971_330143_1.7_52.3_5595	5595	+
chr13	36025860	36246667	chr13_34923860_35144667_220808_2.5_24.9_5589	5589	+
chr22	40660661	40746098	chr22_38990607_39076044_85438_6.5_89.5_5585	5585	+
chr3	99944235	100211744	chr3_101426925_101694434_267510_2.1_-15.1_5584	5584	+
chr12	15774147	16190128	chr12_15665414_16081395_415982_1.3_16.9_5582	5582	+
chr15	79046841	79215586	chr15_76833896_77002641_168746_3.3_46.1_5581	5581	+
chrY	531342	648570	chrY_501342_618570_117229_4.8_81.7_5579	5579	+
chr12	8866346	9181545	chr12_8757613_9072812_315200_1.8_-38.2_5574	5574	+
chr17	64298931	64541991	chr17_61729393_61972453_243061_2.3_-82.4_5572	5572	+
chr10	112638640	112845881	chr10_112628630_112835871_207242_2.7_55.5_5569	5569	+
chr3	10167195	10440490	chr3_10142195_10415490_273296_2_36.7_5567	5567	+
chr1	117368811	117617988	chr1_117170334_117419511_249178_2.2_-1.5_5559	5559	+
chr1	200729918	200991084	chr1_198996541_199257707_261167_2.1_-71.7_5558	5558	+
chr6	127589541	127684399	chr6_127631234_127726092_94859_5.9_70.7_5558	5558	+
chr11	10292856	10555775	chr11_10249432_10512351_262920_2.1_13.4_5550	5550	+
chr2	136396426	136664980	chr2_136112896_136381450_268555_2.1_48_5548	5548	+
chr12	95519505	95879857	chr12_94043636_94403988_360353_1.5_-92.7_5547	5547	+
chr5	177310932	177769788	chr5_177243538_177702394_458857_1.2_-54_5546	5546	+
chr6	73979266	74230550	chr6_74035987_74287271_251285_2.2_-42.7_5545	5545	+
chr4	73941454	74124993	chr4_74160318_74343857_183540_3_75.2_5539	5539	+
chr1	26059884	26228217	chr1_25932471_26100804_168334_3.3_71.8_5534	5534	+
chr8	25153999	25286781	chr8_25209916_25342698_132783_4.2_77.4_5530	5530	+
chr15	66585878	66795990	chr15_64372932_64583044_210113_2.6_-64_5519	5519	+
chr1	224477263	224619592	chr1_222543886_222686215_142330_3.9_69.5_5518	5518	+
chr5	162864487	162946167	chr5_162797065_162878745_81681_6.7_78.6_5513	5513	+
chr10	51188033	51261075	chr10_50858039_50931081_73043_7.5_85.7_5512	5512	+
chr17	38577080	38793968	chr17_35830606_36047494_216889_2.5_-49.5_5511	5511	+
chr2	85003506	85281673	chr2_84857017_85135184_278168_2_-19_5511	5511	+
chr3	139065625	139214215	chr3_140548315_140696905_148591_3.7_60.6_5511	5511	+
chr7	47314776	47466091	chr7_47281301_47432616_151316_3.6_38_5505	5505	+
chr14	70179498	70352962	chr14_69249251_69422715_173465_3.2_53.7_5483	5483	+
chr12	69635084	69666365	chr12_67921351_67952632_31282_17.5_96.1_5478	5478	+
chr18	3247704	3457933	chr18_3237704_3447933_210230_2.6_33.7_5469	5469	+
chr15	28305041	28636045	chr15_25978636_26309640_331005_1.7_-41.6_5463	5463	+
chr3	128888285	129116026	chr3_130370975_130598716_227742_2.4_-5.5_5455	5455	+
chr8	17794606	17917068	chr8_17838886_17961348_122463_4.5_87.8_5454	5454	+
chr6	132101887	132280924	chr6_132143580_132322617_179038_3_28.1_5453	5453	+
chr19	48112495	48297920	chr19_52804307_52989732_185426_2.9_60.7_5442	5442	+
chr2	55175309	55373630	chr2_55028813_55227134_198322_2.7_41.2_5434	5434	+
chr2	173955752	174219835	chr2_173663998_173928081_264084_2.1_57.4_5434	5434	+
chr2	223727967	223809156	chr2_223436211_223517400_81190_6.7_85.1_5424	5424	+
chr1	101338623	101447002	chr1_101111211_101219590_108380_5_83.3_5420	5420	+
chr1	93744327	94019421	chr1_93516915_93792009_275095_2_-44.9_5404	5404	+
chr17	80387761	80759434	chr17_77981050_78352723_371674_1.5_-79_5403	5403	+
chr11	86518614	86664166	chr11_86196262_86341814_145553_3.7_-11_5400	5400	+
chr4	39367710	39716063	chr4_39044105_39392458_348354_1.5_-23_5384	5384	+
chr11	71498154	71730684	chr11_71175802_71408332_232531_2.3_-22_5377	5377	+
chr6	163835136	163997725	chr6_163755126_163917715_162590_3.3_63.9_5377	5377	+
chr18	52890695	52990247	chr18_51041693_51141245_99553_5.4_87.5_5376	5376	+
chr2	27248665	27440118	chr2_27102169_27293622_191454_2.8_-31_5366	5366	+
chr11	1939463	2437950	chr11_1896039_2394526_498488_1.1_-61_5365	5365	+
chr5	5344549	5611000	chr5_5397549_5664000_266452_2_85.3_5362	5362	+
chr18	12226036	12450972	chr18_12216036_12440972_224937_2.4_49.9_5358	5358	+
chr2	132111065	132385168	chr2_131827535_132101638_274104_2_-3.2_5346	5346	+
chr20	35677744	36159132	chr20_35111158_35592546_481389_1.1_-42.6_5346	5346	+
chr15	98437963	98516953	chr15_96238967_96317957_78991_6.8_96.1_5342	5342	+
chr6	169481561	169646473	chr6_169223486_169388398_164913_3.2_84.8_5342	5342	+
chr5	34166470	34218565	chr5_34202227_34254322_52096_10.2_90.5_5338	5338	+
chr12	42620850	42860211	chr12_40907117_41146478_239362_2.2_-24.5_5336	5336	+
chr8	12864986	12968738	chr8_12909357_13013109_103753_5.1_91.4_5336	5336	+
chr17	22020650	22030164	chr17_21944777_21954291_9515_56_98.9_5330	5330	+
chr11	64394486	64694544	chr11_64151062_64451120_300059_1.8_9.8_5325	5325	+
chr12	93145898	93278769	chr12_91670029_91802900_132872_4_70.5_5317	5317	+
chr8	41119582	41374085	chr8_41238739_41493242_254504_2.1_-90.5_5314	5314	+
chr6	76312066	76425552	chr6_76368786_76482272_113487_4.7_72_5301	5301	+
chr2	218625075	218855491	chr2_218333320_218563736_230417_2.3_-43.9_5289	5289	+
chr14	67745756	68083065	chr14_66815509_67152818_337310_1.6_-70.7_5288	5288	+
chr2	170487290	170940376	chr2_170195536_170648622_453087_1.2_-46.6_5288	5288	+
chr6	44216264	44397612	chr6_44324242_44505590_181349_2.9_43.9_5288	5288	+
chr18	56585463	56652891	chr18_54736443_54803871_67429_7.8_84.4_5287	5287	+
chr3	135719825	135924734	chr3_137202515_137407424_204910_2.6_38.7_5273	5273	+
chr1	26606444	26802518	chr1_26479031_26675105_196075_2.7_-26.8_5268	5268	+
chr11	71146009	71414117	chr11_70823657_71091765_268109_2_-15.7_5263	5263	+
chr1	68124827	68226233	chr1_67897415_67998821_101407_5.2_83.8_5258	5258	+
chr12	131274969	131531514	chr12_129840922_130097467_256546_2_-18.6_5253	5253	+
chr20	56877451	57021309	chr20_56310857_56454715_143859_3.7_73_5252	5252	+
chr12	95887727	96181325	chr12_94411858_94705456_293599_1.8_-92.7_5250	5250	+
chr6	112366027	112522975	chr6_112472720_112629668_156949_3.3_74.2_5247	5247	+
chr15	64310101	64460278	chr15_62097154_62247331_150178_3.5_81.4_5246	5246	+
chr16	23548539	23682204	chr16_23456040_23589705_133666_3.9_33.3_5245	5245	+
chr1	8810427	8954665	chr1_8733014_8877252_144239_3.6_40.1_5245	5245	+
chr12	122618321	122862515	chr12_121184274_121428468_244195_2.1_25.8_5243	5243	+
chr20	43517764	43708472	chr20_42951178_43141886_190709_2.7_53.3_5238	5238	+
chr1	154851568	155065809	chr1_153118192_153332433_214242_2.4_-37.1_5235	5235	+
chr4	2793001	2934289	chr4_2762799_2904087_141289_3.7_51.5_5231	5231	+
chr9	141070754	141152310	chr9_140190575_140272131_81557_6.4_90.4_5231	5231	+
chr10	103846162	104142246	chr10_103836152_104132236_296085_1.8_-48_5222	5222	+
chr3	140583365	140821533	chr3_142066055_142304223_238169_2.2_63.3_5221	5221	+
chr16	31817194	32290057	chr16_31724695_32197558_472864_1.1_-66.9_5219	5219	+
chr20	982527	1447546	chr20_930527_1395546_465020_1.1_-72.3_5218	5218	+
chr11	68156369	68452220	chr11_67912945_68208796_295852_1.8_-28.9_5216	5216	+
chr1	56889093	57085232	chr1_56661681_56857820_196140_2.7_86_5213	5213	+
chr2	171526804	171902955	chr2_171235050_171611201_376152_1.4_-43.1_5210	5210	+
chr3	40294234	40638027	chr3_40269238_40613031_343794_1.5_-24.7_5207	5207	+
chr6	108918956	109006004	chr6_109025649_109112697_87049_6_86.1_5199	5199	+
chr3	142681700	142897893	chr3_144164390_144380583_216194_2.4_45.1_5195	5195	+
chr11	35685128	35832357	chr11_35641704_35788933_147230_3.5_-19.2_5182	5182	+
chr1	116926489	117076756	chr1_116728012_116878279_150268_3.4_86.5_5180	5180	+
chr6	114045764	114272633	chr6_114152457_114379326_226870_2.3_35.7_5178	5178	+
chr1	7723412	8085060	chr1_7645999_8007647_361649_1.4_-19.6_5174	5174	+
chr16	56341003	56670975	chr16_54898504_55228476_329973_1.6_-4_5174	5174	+
chr9	37356936	37637326	chr9_37346936_37627326_280391_1.8_53.5_5174	5174	+
chr9	15361379	15527846	chr9_15351379_15517846_166468_3.1_77.8_5168	5168	+
chr3	176738547	176837601	chr3_178221241_178320295_99055_5.2_82.5_5163	5163	+
chr2	208394122	208633041	chr2_208102367_208341286_238920_2.2_58.8_5161	5161	+
chr9	127489070	127710439	chr9_126528891_126750260_221370_2.3_74.7_5159	5159	+
chr1	225589417	225755181	chr1_223656040_223821804_165765_3.1_68_5146	5146	+
chr11	32949493	33097934	chr11_32906069_33054510_148442_3.5_-18.1_5146	5146	+
chr7	98467527	98626850	chr7_98305463_98464786_159324_3.2_21.8_5146	5146	+
chr1	110459821	110820490	chr1_110261344_110622013_360670_1.4_-86.7_5139	5139	+
chr18	55176360	55399141	chr18_53327358_53550139_222782_2.3_26.2_5130	5130	+
chr12	29457216	29659660	chr12_29348483_29550927_202445_2.5_51_5124	5124	+
chr2	107000063	107083552	chr2_106366495_106449984_83490_6.1_79_5114	5114	+
chr2	181737474	181927744	chr2_181445719_181635989_190271_2.7_38.8_5111	5111	+
chr10	3818956	3826043	chr10_3808956_3816043_7088_72_99.1_5105	5105	+
chr13	52348352	52606873	chr13_51246353_51504874_258522_2_21.6_5105	5105	+
chr14	64906786	65009767	chr14_63976539_64079520_102982_5_88.9_5105	5105	+
chr8	104225049	104512944	chr8_104294225_104582120_287896_1.8_-22.5_5092	5092	+
chr1	207925263	208041934	chr1_205991886_206108557_116672_4.4_90.8_5087	5087	+
chr6	117869811	118030653	chr6_117976504_118137346_160843_3.2_33.8_5083	5083	+
chr15	78739174	78953745	chr15_76526229_76740800_214572_2.4_41.5_5081	5081	+
chr2	228195281	228425194	chr2_227903525_228133438_229914_2.2_31_5073	5073	+
chr12	68022117	68059399	chr12_66308384_66345666_37283_13.6_97.3_5072	5072	+
chr2	159834254	160206503	chr2_159542500_159914749_372250_1.4_-2.9_5069	5069	+
chr2	227586883	227779179	chr2_227295127_227487423_192297_2.6_21.7_5065	5065	+
chr17	20331795	20642766	chr17_20272387_20583358_310972_1.6_-73.9_5063	5063	+
chr20	43095076	43247614	chr20_42528490_42681028_152539_3.3_66.7_5057	5057	+
chrX	123019549	123339446	chrX_122847230_123167127_319898_1.6_-27.8_5055	5055	+
chr4	26346199	26586031	chr4_25955297_26195129_239833_2.1_34.3_5052	5052	+
chr5	170679182	170846661	chr5_170611787_170779266_167480_3_79.7_5051	5051	+
chr17	42257259	42501736	chr17_39612785_39857262_244478_2.1_11.5_5048	5048	+
chr14	50885771	51297609	chr14_49955521_50367359_411839_1.2_-75.2_5040	5040	+
chr11	69350795	69567932	chr11_69059976_69277113_217138_2.3_1.2_5020	5020	+
chr16	71748568	72040585	chr16_70306069_70598086_292018_1.7_-20.8_5019	5019	+
chr17	26522224	26675291	chr17_23546351_23699418_153068_3.3_44.8_5018	5018	+
chr14	77925951	78149799	chr14_76995704_77219552_223849_2.2_-25_5017	5017	+
chr10	126524291	126820160	chr10_126514281_126810150_295870_1.7_-96.7_5013	5013	+
chr3	31494307	31680161	chr3_31469311_31655165_185855_2.7_-28.7_5012	5012	+
chr9	80793211	80945032	chr9_79983031_80134852_151822_3.3_57.5_5010	5010	+
chr10	98273216	98368670	chr10_98263206_98358660_95455_5.2_78.3_5007	5007	+
chr1	147579392	147710710	chr1_146046016_146177334_131319_3.8_84.1_4999	4999	+
chr7	155056946	155101920	chr7_154687879_154732854_44976_11.1_91.9_4994	4994	+
chr3	62109165	62282966	chr3_62084205_62258006_173802_2.9_49.9_4985	4985	+
chr10	69634105	69834208	chr10_69304111_69504214_200104_2.5_-0.5_4982	4982	+
chr4	10038428	10240133	chr4_9647526_9849231_201706_2.5_74.9_4976	4976	+
chr4	80826707	81209301	chr4_81045731_81428325_382595_1.3_28.7_4965	4965	+
chr15	30385810	30518014	chr15_28173102_28305306_132205_3.8_72.5_4962	4962	+
chr5	36152748	36195404	chr5_36188505_36231161_42657_11.6_96.5_4962	4962	+
chr20	32916973	33146660	chr20_32380634_32610321_229688_2.2_-31.9_4961	4961	+
chr20	46256279	46414107	chr20_45689686_45847514_157829_3.1_72.6_4951	4951	+
chr2	205434632	205692723	chr2_205142877_205400968_258092_1.9_30.5_4943	4943	+
chr2	111295000	111392066	chr2_111008558_111108535_99978_4.9_86.2_4940	4940	+
chr13	50034145	50366627	chr13_48932146_49264628_332483_1.5_42.2_4939	4939	+
chr11	3744322	4159561	chr11_3700898_4116137_415240_1.2_-9.8_4938	4938	+
chr3	157154497	157161505	chr3_158637191_158644199_7009_70.4_99.1_4935	4935	+
chr3	99417759	99592104	chr3_100900449_101074794_174346_2.8_78.9_4931	4931	+
chr10	13099903	13322895	chr10_13139909_13362901_222993_2.2_-0.2_4929	4929	+
chr2	96838235	96967495	chr2_96201962_96331222_129261_3.8_71.3_4926	4926	+
chr12	77054150	77254209	chr12_75578281_75778340_200060_2.5_-5.9_4915	4915	+
chr17	66417748	66586997	chr17_63929343_64098592_169250_2.9_65_4912	4912	+
chr11	111890163	112138724	chr11_111395373_111643934_248562_2_34.6_4902	4902	+
chr12	93730156	93969238	chr12_92254287_92493369_239083_2_-17.6_4896	4896	+
chr14	96553253	96721143	chr14_95623006_95790896_167891_2.9_41.5_4893	4893	+
chrX	99971119	100212947	chrX_99857775_100099603_241829_2_-43.6_4893	4893	+
chr3	75263615	75592095	chr3_75346305_75674785_328481_1.5_-77.5_4891	4891	+
chr7	42001021	43084082	chr7_41967546_43050607_1083062_0.5_-52.2_4887	4887	+
chr18	56995370	57099752	chr18_55146350_55250732_104383_4.7_81.2_4882	4882	+
chr12	43965452	44224570	chr12_42251719_42510837_259119_1.9_-87.2_4880	4880	+
chr4	141781874	141889037	chr4_142001324_142108487_107164_4.6_83.3_4880	4880	+
chr7	150738009	151201203	chr7_150368942_150832136_463195_1.1_-84.5_4878	4878	+
chr6	139363850	139695794	chr6_139405543_139737487_331945_1.5_-36.9_4876	4876	+
chr2	91671087	91935804	chr2_91034814_91299531_264718_1.8_-24_4863	4863	+
chr1	240176082	240478173	chr1_238242705_238544796_302092_1.6_-59_4851	4851	+
chr5	178310397	178661990	chr5_178243003_178594596_351594_1.4_-81.1_4833	4833	+
chr11	75032367	75313477	chr11_74710015_74991125_281111_1.7_30.9_4823	4823	+
chr3	88101463	88208224	chr3_88184153_88290914_106762_4.5_65.8_4820	4820	+
chr17	72957008	73335256	chr17_70468603_70846851_378249_1.3_-22.4_4819	4819	+
chr19	43174515	43440023	chr19_47866355_48131863_265509_1.8_-17.2_4815	4815	+
chr11	27679015	27912631	chr11_27635591_27869207_233617_2.1_-35.1_4814	4814	+
chr15	72742927	73050290	chr15_70529981_70837343_307363_1.6_-31.7_4811	4811	+
chr15	40537421	40773337	chr15_38324713_38560629_235917_2_54.1_4810	4810	+
chr10	47574909	47732708	chr10_47044915_47202714_157800_3_-38.5_4805	4805	+
chr8	128750438	129109043	chr8_128819620_129178225_358606_1.3_-39_4799	4799	+
chr22	29622446	29696336	chr22_27952446_28026336_73891_6.5_94_4797	4797	+
chr18	9708483	9955771	chr18_9698483_9945771_247289_1.9_32.4_4795	4795	+
chr4	39776338	40023188	chr4_39452733_39699583_246851_1.9_-39.5_4794	4794	+
chr20	34633877	34680920	chr20_34097291_34144334_47044_10.2_78.6_4786	4786	+
chr3	97583330	97663975	chr3_99066020_99146665_80646_5.9_71.3_4779	4779	+
chr11	47212717	47640462	chr11_47169293_47597038_427746_1.1_-4.4_4768	4768	+
chr10	133730180	133789814	chr10_133580170_133639804_59635_8_83.9_4765	4765	+
chr2	128785453	129075359	chr2_128501923_128791829_289907_1.6_-28.1_4763	4763	+
chr7	114582335	114658833	chr7_114369571_114446069_76499_6.2_90.2_4762	4762	+
chr9	116708824	117094692	chr9_115748645_116134513_385869_1.2_-65_4757	4757	+
chr8	117657061	117886453	chr8_117726242_117955634_229393_2.1_83_4747	4747	+
chr12	96617241	96758551	chr12_95141372_95282682_141311_3.4_75.4_4738	4738	+
chr15	71997233	72116043	chr15_69784287_69903097_118811_4_79.2_4729	4729	+
chr19	43520973	43866551	chr19_48212813_48558391_345579_1.4_-64_4729	4729	+
chr7	29959799	30120348	chr7_29926324_30086873_160550_2.9_19.7_4724	4724	+
chr1	226172970	226376855	chr1_224239593_224443478_203886_2.3_46.2_4720	4720	+
chr17	80107306	80333463	chr17_77700595_77926752_226158_2.1_-39.8_4720	4720	+
chr3	105238782	105390836	chr3_106721472_106873526_152055_3.1_42.5_4720	4720	+
chr4	52704922	52961690	chr4_52399679_52656447_256769_1.8_81.3_4717	4717	+
chr2	190530613	190795064	chr2_190238858_190503309_264452_1.8_52.7_4716	4716	+
chr4	24472836	24802288	chr4_24081934_24411386_329453_1.4_-18.2_4714	4714	+
chr4	190153926	190566887	chr4_190390920_190803881_412962_1.1_1.7_4714	4714	+
chr3	30686142	30735632	chr3_30661146_30710636_49491_9.5_95.8_4705	4705	+
chr2	63870480	64169739	chr2_63723984_64023243_299260_1.6_-78.2_4700	4700	+
chr8	9557568	9639301	chr8_9594978_9676711_81734_5.7_80.7_4699	4699	+
chr2	42472543	42721462	chr2_42326047_42574966_248920_1.9_50_4698	4698	+
chr2	30379467	30542183	chr2_30232971_30395687_162717_2.9_34.1_4696	4696	+
chr14	63671026	63848986	chr14_62740779_62918739_177961_2.6_55.7_4694	4694	+
chr13	33677855	33859848	chr13_32575855_32757848_181994_2.6_74.2_4690	4690	+
chr8	126010716	126091216	chr8_126079897_126160398_80502_5.8_83.5_4689	4689	+
chr8	141521838	141669773	chr8_141591020_141738955_147936_3.2_55.8_4686	4686	+
chr12	13153361	13371672	chr12_13044628_13262939_218312_2.1_-64.7_4672	4672	+
chr9	98669448	98910350	chr9_97709269_97950171_240903_1.9_58.9_4672	4672	+
chr2	47917812	48103084	chr2_47771316_47956588_185273_2.5_91.3_4671	4671	+
chr16	66009	347507	chr16_6009_287508_281500_1.7_-98.7_4667	4667	+
chr8	64081863	64180098	chr8_64244417_64342652_98236_4.8_69.8_4667	4667	+
chr11	61067132	61317786	chr11_60823708_61074362_250655_1.9_18.3_4663	4663	+
chr8	103839875	104097757	chr8_103909051_104166933_257883_1.8_-47.2_4660	4660	+
chr6	158612996	158980003	chr6_158532984_158899991_367008_1.3_-54.3_4659	4659	+
chr5	76335280	76759101	chr5_76371036_76794857_423822_1.1_-28.7_4655	4655	+
chrX	51487461	51805638	chrX_51504201_51822378_318178_1.5_38.5_4652	4652	+
chr3	48334790	48785037	chr3_48309794_48760041_450248_1_-82.5_4649	4649	+
chr17	76778316	76968062	chr17_74289911_74479657_189747_2.4_22.3_4639	4639	+
chr1	12222173	12446539	chr1_12144760_12369126_224367_2.1_10.1_4637	4637	+
chr18	10408227	10551460	chr18_10398227_10541460_143234_3.2_87.4_4632	4632	+
chr1	184559881	184793824	chr1_182826504_183060447_233944_2_-7_4630	4630	+
chr5	56368576	56559367	chr5_56404333_56595124_190792_2.4_66.9_4629	4629	+
chr19	20633967	20990298	chr19_20425807_20782138_356332_1.3_-60.7_4626	4626	+
chr9	21309545	21700036	chr9_21299545_21690036_390492_1.2_-48.8_4619	4619	+
chr19	14508463	14829646	chr19_14369463_14690646_321184_1.4_-26.9_4617	4617	+
chr16	30548533	30914667	chr16_30456034_30822168_366135_1.3_-90.3_4616	4616	+
chr17	47370123	47905866	chr17_44725122_45260865_535744_0.9_-23.6_4613	4613	+
chr7	66703887	66760907	chr7_66341322_66398342_57021_8.1_95.1_4610	4610	+
chr8	119913745	119964257	chr8_119982926_120033438_50513_9.1_89_4608	4608	+
chr13	45008847	45170244	chr13_43906847_44068244_161398_2.8_86.3_4598	4598	+
chr1	235969851	236324812	chr1_234036474_234391435_354962_1.3_-47.6_4595	4595	+
chr1	84551558	84843351	chr1_84324146_84615939_291794_1.6_-0.4_4594	4594	+
chr1	92495362	92811570	chr1_92267950_92584158_316209_1.5_13.2_4586	4586	+
chr2	73466711	73800138	chr2_73320219_73653646_333428_1.4_-57_4584	4584	+
chr7	790537	1052908	chr7_757063_1019434_262372_1.7_-1_4580	4580	+
chr16	58468378	58741687	chr16_57025879_57299188_273310_1.7_-85.4_4578	4578	+
chr16	29818861	29870929	chr16_29726362_29778430_52069_8.8_83.3_4576	4576	+
chr17	75305434	75496716	chr17_72817029_73008311_191283_2.4_-37.5_4554	4554	+
chr19	22847043	23041163	chr19_22638883_22833003_194121_2.3_42.8_4554	4554	+
chr4	114373028	114557507	chr4_114592477_114776956_184480_2.5_-17.8_4550	4550	+
chr16	3713418	4056046	chr16_3653419_3996047_342629_1.3_-18.8_4549	4549	+
chr18	46100537	46477372	chr18_44354535_44731370_376836_1.2_-74.7_4546	4546	+
chr6	66011368	66016309	chr6_66068089_66073030_4942_92_99.7_4545	4545	+
chr9	14748	149449	chr9_4748_139449_134702_3.4_-86.8_4545	4545	+
chr7	80295145	80548298	chr7_80133081_80386234_253154_1.8_33.3_4544	4544	+
chr19	48830084	49121239	chr19_53521896_53813051_291156_1.6_-63.1_4543	4543	+
chr4	103585310	103818976	chr4_103804358_104038425_234068_1.9_-28.7_4531	4531	+
chr1	36173607	36508357	chr1_35946194_36280944_334751_1.4_-87.9_4525	4525	+
chrX	74803038	74966632	chrX_74719763_74883357_163595_2.8_69.9_4524	4524	+
chr11	46304252	46450829	chr11_46260828_46407405_146578_3.1_60.8_4522	4522	+
chr22	46468706	46659196	chr22_44847370_45037860_190491_2.4_30.3_4517	4517	+
chr20	54940024	55093939	chr20_54373431_54527346_153916_2.9_-14.3_4514	4514	+
chr3	113949437	114064661	chr3_115432127_115547351_115225_3.9_91.4_4512	4512	+
chr14	88892807	89080172	chr14_87962560_88149925_187366_2.4_65.4_4507	4507	+
chr1	178380706	178513825	chr1_176647329_176780448_133120_3.4_87.5_4506	4506	+
chr16	4322680	4674989	chr16_4262681_4614990_352310_1.3_7.1_4504	4504	+
chr12	22688330	22841787	chr12_22579597_22733054_153458_2.9_58.2_4503	4503	+
chr10	105727429	105807494	chr10_105717419_105797484_80066_5.6_85.6_4498	4498	+
chr11	3380416	3602269	chr11_3336992_3558845_221854_2_38.1_4498	4498	+
chr1	183495676	183604938	chr1_181762299_181871561_109263_4.1_77_4497	4497	+
chr7	5037278	5271024	chr7_5003804_5237550_233747_1.9_-71.4_4490	4490	+
chr12	14531373	14655443	chr12_14422640_14546710_124071_3.6_65.1_4487	4487	+
chr6	155018381	155159968	chr6_155060073_155201660_141588_3.2_65.3_4485	4485	+
chr9	34126486	34320125	chr9_34116486_34310125_193640_2.3_56.1_4481	4481	+
chr1	55315342	55573037	chr1_55087930_55345625_257696_1.7_-87.9_4478	4478	+
chr8	94740466	94969926	chr8_94809642_95039102_229461_1.9_-72.2_4461	4461	+
chr3	12624053	13099079	chr3_12599053_13074079_475027_0.9_12.1_4456	4456	+
chr1	46932489	47184246	chr1_46705076_46956833_251758_1.8_5.3_4452	4452	+
chr6	170024056	170212211	chr6_169765981_169954136_188156_2.4_72.1_4450	4450	+
chr9	123521806	123631431	chr9_122561627_122671252_109626_4.1_61.9_4450	4450	+
chr20	42086628	42092280	chr20_41520042_41525694_5653_78.6_99.1_4443	4443	+
chr8	121208917	121384208	chr8_121278098_121453389_175292_2.5_68.8_4442	4442	+
chr2	33534484	33950368	chr2_33387988_33803872_415885_1.1_-55.2_4438	4438	+
chr9	80195197	80430748	chr9_79385017_79620568_235552_1.9_53.7_4425	4425	+
chr1	64095521	64342131	chr1_63868109_64114719_246611_1.8_-59.4_4423	4423	+
chr19	5019330	5278197	chr19_4970330_5229197_258868_1.7_-34.2_4419	4419	+
chr6	111136213	111368733	chr6_111242906_111475426_232521_1.9_72.1_4418	4418	+
chr1	10966905	11120396	chr1_10889492_11042983_153492_2.9_70.1_4416	4416	+
chr9	32384399	32457157	chr9_32374399_32447157_72759_6.1_88.5_4413	4413	+
chr6	7871689	8015095	chr6_7816688_7960094_143407_3.1_62.2_4410	4410	+
chr19	35513783	35875229	chr19_40205623_40567069_361447_1.2_-42.3_4407	4407	+
chr7	44663909	44922896	chr7_44630434_44889421_258988_1.7_-45.1_4404	4404	+
chr2	11860495	11967324	chr2_11777946_11884775_106830_4.1_81_4401	4401	+
chr14	93117908	93350400	chr14_92187661_92420153_232493_1.9_13.1_4400	4400	+
chr8	59333917	59512048	chr8_59496471_59674602_178132_2.5_64.7_4400	4400	+
chr10	43279703	43478957	chr10_42599709_42798963_199255_2.2_67_4398	4398	+
chr8	120435051	120639039	chr8_120504232_120708220_203989_2.2_31.3_4394	4394	+
chr2	224740918	224904003	chr2_224449162_224612247_163086_2.7_83.1_4393	4393	+
chr1	6214981	6330953	chr1_6137568_6253540_115973_3.8_65.2_4392	4392	+
chr3	125513993	125769968	chr3_126996683_127252658_255976_1.7_-38_4392	4392	+
chr15	83478805	83808142	chr15_81275859_81599146_323288_1.4_-37.4_4387	4387	+
chr4	41563079	41874108	chr4_41257836_41568865_311030_1.4_3.7_4387	4387	+
chr2	231307641	231438670	chr2_231015885_231146914_131030_3.3_30.9_4383	4383	+
chr4	77053585	77266417	chr4_77272609_77485441_212833_2.1_-21.4_4383	4383	+
chr17	61391786	61628007	chr17_58745518_58981739_236222_1.9_-51.2_4380	4380	+
chr6	133318758	134619538	chr6_133360451_134661231_1300781_0.3_-65_4379	4379	+
chr1	158979739	159023603	chr1_157246363_157290227_43865_10_89.2_4372	4372	+
chr1	28679486	29070579	chr1_28552073_28943166_391094_1.1_-77.1_4367	4367	+
chr2	152293295	152333751	chr2_152001541_152041997_40457_10.8_91.1_4364	4364	+
chr2	202899499	203072056	chr2_202607744_202780301_172558_2.5_-14.1_4364	4364	+
chr5	76878155	77339749	chr5_76913911_77375505_461595_0.9_-58.2_4362	4362	+
chr6	37924244	38142807	chr6_38032222_38250785_218564_2_-16.2_4361	4361	+
chr1	97144447	97279946	chr1_96917035_97052534_135500_3.2_84.4_4359	4359	+
chr14	105700885	106066332	chr14_104771930_105137377_365448_1.2_-50.2_4359	4359	+
chr7	100200850	100421928	chr7_100038786_100259864_221079_2_-42.9_4355	4355	+
chr1	23946140	24087740	chr1_23818727_23960327_141601_3.1_75.9_4354	4354	+
chr5	146770359	146798243	chr5_146750552_146778436_27885_15.6_94.1_4339	4339	+
chr13	20137679	20357080	chr13_19035679_19255080_219402_2_2.7_4336	4336	+
chr3	148703584	148890362	chr3_150186274_150373052_186779_2.3_55.4_4330	4330	+
chrX	2502538	2660011	chrX_2512538_2670011_157474_2.7_77.8_4329	4329	+
chr15	78070858	78429412	chr15_75857913_76216467_358555_1.2_-73_4328	4328	+
chr6	132593119	132840370	chr6_132634812_132882063_247252_1.8_-54.4_4327	4327	+
chr9	114124079	114341310	chr9_113163900_113381131_217232_2_26.5_4325	4325	+
chr8	87423830	87573606	chr8_87492946_87642722_149777_2.9_73.7_4318	4318	+
chr19	54275369	54535022	chr19_58967181_59226834_259654_1.7_24.1_4312	4312	+
chr2	182765417	182794924	chr2_182473662_182503169_29508_14.6_93.8_4310	4310	+
chr8	103218693	103424607	chr8_103287869_103493783_205915_2.1_66.6_4308	4308	+
chr9	72828937	73036686	chr9_72018757_72226506_207750_2.1_-0.6_4308	4308	+
chr1	31342666	31532480	chr1_31115253_31305067_189815_2.3_-24.2_4307	4307	+
chr11	121174076	121233089	chr11_120679286_120738299_59014_7.3_86.6_4299	4299	+
chr1	246647174	247063519	chr1_244713797_245130142_416346_1_-86.5_4298	4298	+
chr6	36020389	36200075	chr6_36128367_36308053_179687_2.4_61.2_4298	4298	+
chr3	100274003	100467797	chr3_101756693_101950487_193795_2.2_-14.9_4297	4297	+
chr1	235272767	235506377	chr1_233339390_233573000_233611_1.8_-10.1_4291	4291	+
chr21	44985075	45405460	chr21_43809503_44229888_420386_1_-90.5_4291	4291	+
chr19	45781177	46027116	chr19_50473017_50718956_245940_1.7_30.6_4283	4283	+
chr14	74844422	75002800	chr14_73914175_74072553_158379_2.7_76.1_4280	4280	+
chr18	11566743	11929003	chr18_11556743_11919003_362261_1.2_-32.6_4275	4275	+
chr7	132654943	133041427	chr7_132305483_132691967_386485_1.1_-23.7_4270	4270	+
chr6	136579845	136639539	chr6_136621538_136681232_59695_7.1_95.4_4258	4258	+
chr16	48292506	48612159	chr16_46850007_47169660_319654_1.3_-15.1_4247	4247	+
chr5	53814454	53969779	chr5_53850211_54005536_155326_2.7_66.9_4246	4246	+
chr7	63475746	63727350	chr7_63113181_63364785_251605_1.7_-7.4_4246	4246	+
chr8	124818266	125559450	chr8_124887447_125628631_741185_0.6_-46.1_4242	4242	+
chr12	80084950	80303960	chr12_78609081_78828091_219011_1.9_49.5_4240	4240	+
chr20	21095485	21349209	chr20_21043485_21297209_253725_1.7_32.9_4234	4234	+
chr6	3914286	4190194	chr6_3859285_4135193_275909_1.5_57.1_4231	4231	+
chr19	8386374	8766169	chr19_8292374_8627169_334796_1.3_-32.6_4230	4230	+
chr6	121729595	121770890	chr6_121771294_121812589_41296_10.2_89.5_4228	4228	+
chr7	116436459	116630675	chr7_116223695_116417911_194217_2.2_-82.6_4225	4225	+
chr14	20779726	21152887	chr14_19849566_20222727_373162_1.1_-92.7_4223	4223	+
chr17	16284266	16520928	chr17_16224991_16461653_236663_1.8_-21.3_4219	4219	+
chr18	13613343	13763231	chr18_13603343_13753231_149889_2.8_62.4_4213	4213	+
chr20	39708685	39833318	chr20_39142099_39266732_124634_3.4_77.4_4213	4213	+
chr13	30870337	31193385	chr13_29768337_30091385_323049_1.3_-89.8_4211	4211	+
chr2	161128907	161310330	chr2_160837153_161018576_181424_2.3_-61.1_4209	4209	+
chr2	135677355	136030450	chr2_135393825_135746920_353096_1.2_48.3_4207	4207	+
chr5	64675502	64956661	chr5_64711258_64992417_281160_1.5_-53.2_4207	4207	+
chr2	8735719	8953475	chr2_8653170_8870926_217757_1.9_60.8_4204	4204	+
chr3	180538420	180702227	chr3_182021114_182184921_163808_2.6_58.2_4204	4204	+
chr1	230972954	231159274	chr1_229039577_229225897_186321_2.3_-6.2_4202	4202	+
chr3	127774382	127859363	chr3_129257072_129342053_84982_4.9_78.5_4191	4191	+
chr19	20191040	20578228	chr19_20052040_20370068_318029_1.3_-50.1_4186	4186	+
chr11	119171973	119291173	chr11_118677183_118796383_119201_3.5_70.6_4183	4183	+
chr5	32354616	32523702	chr5_32390373_32559459_169087_2.5_-9.1_4178	4178	+
chr10	79396573	79589392	chr10_79066579_79259398_192820_2.2_69.7_4169	4169	+
chr17	74005428	74309277	chr17_71517023_71820872_303850_1.4_18.4_4167	4167	+
chr5	43586569	43705076	chr5_43622326_43740833_118508_3.5_19_4163	4163	+
chr5	70751501	70954446	chr5_70787257_70990202_202946_2_83.8_4159	4159	+
chr4	110384014	110595577	chr4_110603463_110815026_211564_2_40.6_4155	4155	+
chr1	47690958	47904366	chr1_47463545_47676953_213409_1.9_8.1_4150	4150	+
chr11	74456739	74856706	chr11_74134387_74534354_399968_1_-29.6_4149	4149	+
chr12	48214239	48563423	chr12_46500506_46849690_349185_1.2_-69_4146	4146	+
chr1	43918155	44170247	chr1_43690742_43942834_252093_1.6_40.6_4145	4145	+
chr19	6366139	6777430	chr19_6317139_6728430_411292_1_-45.9_4145	4145	+
chr9	114981181	115337100	chr9_114021002_114376921_355920_1.2_-78.2_4145	4145	+
chr3	110830933	110919610	chr3_112313623_112402300_88678_4.7_85.3_4144	4144	+
chr12	32873614	32900277	chr12_32764881_32791544_26664_15.5_95.3_4136	4136	+
chr6	53088274	53219937	chr6_53196233_53327896_131664_3.1_65.2_4131	4131	+
chr2	37334364	37599600	chr2_37187868_37453104_265237_1.6_-43.2_4124	4124	+
chr11	66316530	66539339	chr11_66073106_66295915_222810_1.8_28.8_4113	4113	+
chr20	43954525	44054540	chr20_43387939_43487954_100016_4.1_83.6_4113	4113	+
chr5	75364804	75577074	chr5_75400560_75612830_212271_1.9_38.2_4108	4108	+
chr19	40718837	40947444	chr19_45410677_45639284_228608_1.8_59.5_4100	4100	+
chr12	124421080	124599248	chr12_122987033_123165201_178169_2.3_3.2_4096	4096	+
chr15	90206725	90414929	chr15_88007729_88215933_208205_2_57.6_4096	4096	+
chr1	29308845	29642084	chr1_29181432_29514671_333240_1.2_-36.8_4091	4091	+
chr13	110342231	110432704	chr13_109140232_109230705_90474_4.5_73.6_4091	4091	+
chr1	173702835	173962149	chr1_171969458_172228772_259315_1.6_58.4_4089	4089	+
chr3	29322743	29432639	chr3_29297747_29407643_109897_3.7_65.1_4084	4084	+
chr15	35085429	35414489	chr15_32872721_33201781_329061_1.2_-8.3_4083	4083	+
chr1	219714024	219785897	chr1_217780647_217852520_71874_5.7_92.8_4082	4082	+
chr12	49953370	50257325	chr12_48239637_48543592_303956_1.3_-69.7_4081	4081	+
chr11	63809595	64122876	chr11_63566171_63879452_313282_1.3_-49.5_4080	4080	+
chr2	120971343	121097757	chr2_120687813_120814227_126415_3.2_71.4_4074	4074	+
chr3	5085375	5260684	chr3_5060375_5235684_175310_2.3_-23_4070	4070	+
chr8	68097392	68347998	chr8_68259946_68510552_250607_1.6_30.1_4062	4062	+
chr13	107078118	107220156	chr13_105876119_106018157_142039_2.9_-37.5_4058	4058	+
chr5	41908611	41968034	chr5_41944368_42003791_59424_6.8_91.6_4055	4055	+
chr2	135008080	135212192	chr2_134724550_134928662_204113_2_7.7_4053	4053	+
chr15	73793753	74051182	chr15_71580806_71838235_257430_1.6_-6.2_4049	4049	+
chr9	90254444	90432482	chr9_89444264_89622302_178039_2.3_33.4_4048	4048	+
chr8	71336664	71520598	chr8_71499218_71683152_183935_2.2_66.1_4035	4035	+
chr9	138608835	138911103	chr9_137748656_138050924_302269_1.3_-16.2_4033	4033	+
chr1	9634843	9931425	chr1_9557430_9854012_296583_1.4_-63_4032	4032	+
chr17	35442485	35620862	chr17_32516598_32694975_178378_2.3_42.8_4030	4030	+
chr5	90650289	90679073	chr5_90686045_90714829_28785_14_97.1_4024	4024	+
chr12	51449596	51821731	chr12_49735863_50107998_372136_1.1_-73_4019	4019	+
chrX	120181842	120338934	chrX_120009523_120166615_157093_2.6_16.5_4018	4018	+
chr21	38793473	38887072	chr21_37715343_37808942_93600_4.3_82.3_4010	4010	+
chr4	3944044	4195109	chr4_3994974_4246010_251037_1.6_-62.4_4005	4005	+
chr19	46914727	47114005	chr19_51606567_51805845_199279_2_0.4_4005	4005	+
chr15	45754107	45981437	chr15_43541399_43768729_227331_1.8_28_3997	3997	+
chr12	109886630	109974159	chr12_108371013_108458542_87530_4.6_74.7_3995	3995	+
chr6	24595906	24893150	chr6_24703885_25001129_297245_1.3_-15.1_3990	3990	+
chrX	1505285	1661550	chrX_1465285_1621550_156266_2.6_20.1_3985	3985	+
chr10	44099821	44285915	chr10_43419827_43605921_186095_2.1_18.7_3979	3979	+
chr4	152021522	152097924	chr4_152240972_152317374_76403_5.2_80.7_3976	3976	+
chr3	37902878	38183870	chr3_37877882_38158874_280993_1.4_2.6_3972	3972	+
chr16	14294109	14467654	chr16_14201610_14375155_173546_2.3_81.5_3971	3971	+
chr1	100388335	100679360	chr1_100160923_100451948_291026_1.4_5.2_3964	3964	+
chr1	161128151	161506489	chr1_159394775_159773113_378339_1_-71.1_3961	3961	+
chr5	136311142	136428466	chr5_136339041_136456365_117325_3.4_55.5_3961	3961	+
chr3	29920037	30051429	chr3_29895041_30026433_131393_3_76_3960	3960	+
chr17	78717766	79216243	chr17_76332361_76830838_498478_0.8_-49.2_3958	3958	+
chr9	86190384	86322742	chr9_85380204_85512562_132359_3_87.6_3956	3956	+
chr7	143884372	144132150	chr7_143515305_143763083_247779_1.6_23.7_3955	3955	+
chr9	105966376	106861613	chr9_105006197_105901434_895238_0.4_42.8_3955	3955	+
chr19	18496864	18870995	chr19_18357864_18731995_374132_1.1_-85.3_3944	3944	+
chr7	17349486	17384229	chr7_17316011_17350754_34744_11.4_91.7_3944	3944	+
chr13	99992488	100215580	chr13_98790489_99013581_223093_1.8_-72.6_3943	3943	+
chr18	34276138	34385536	chr18_32530136_32639534_109399_3.6_61.7_3941	3941	+
chr18	7888077	8384788	chr18_7878077_8374788_496712_0.8_-89.1_3938	3938	+
chr21	46189594	46369605	chr21_45014022_45194033_180012_2.2_55.6_3935	3935	+
chr12	118683884	118861068	chr12_117168267_117345451_177185_2.2_59.6_3931	3931	+
chr8	48649556	48882570	chr8_48812109_49045123_233015_1.7_19.7_3930	3930	+
chr1	121088551	121138473	chr1_120790074_120839996_49923_7.9_95.3_3927	3927	+
chr5	82207925	82353044	chr5_82243681_82388800_145120_2.7_89.6_3927	3927	+
chr2	99811550	100167873	chr2_99177982_99534305_356324_1.1_-36.7_3920	3920	+
chr19	30412048	30506617	chr19_35103888_35198457_94570_4.1_90.3_3919	3919	+
chr6	1394874	1613556	chr6_1339873_1558555_218683_1.8_48.9_3919	3919	+
chrX	133511532	133785357	chrX_133339198_133613023_273826_1.4_66.9_3916	3916	+
chr2	145144297	145269436	chr2_144860767_144985906_125140_3.1_84.5_3909	3909	+
chr15	74904730	75336882	chr15_72691783_73123935_432153_0.9_-41.9_3905	3905	+
chr8	134249580	134467868	chr8_134318762_134537050_218289_1.8_-8_3901	3901	+
chrX	47003855	47106767	chrX_46888799_46991711_102913_3.8_87.9_3896	3896	+
chr6	10575000	10807548	chr6_10682986_10915534_232549_1.7_41.7_3889	3889	+
chr15	65982756	66242503	chr15_63769810_64029557_259748_1.5_20_3887	3887	+
chr12	121593849	121868001	chr12_120078232_120352384_274153_1.4_50.4_3881	3881	+
chr15	65255482	65579617	chr15_63042535_63366670_324136_1.2_-20.9_3877	3877	+
chr3	9773978	10005871	chr3_9748978_9980871_231894_1.7_43.4_3877	3877	+
chr3	75673801	75829432	chr3_75756491_75912122_155632_2.5_2.8_3876	3876	+
chr1	27951810	28177839	chr1_27824397_28050426_226030_1.7_-64.3_3866	3866	+
chr17	79314935	79563325	chr17_76929530_77173763_244234_1.6_-92.6_3863	3863	+
chr5	72639023	72858854	chr5_72674779_72894610_219832_1.8_57.6_3861	3861	+
chr8	21751181	22054992	chr8_21807127_22110937_303811_1.3_-95.9_3859	3859	+
chr15	62116890	62374703	chr15_59904182_60161995_257814_1.5_10.1_3856	3856	+
chr4	113377688	113803237	chr4_113597137_114022686_425550_0.9_-85.5_3854	3854	+
chr11	34356460	34539255	chr11_34313036_34495831_182796_2.1_64.1_3850	3850	+
chr18	33606767	33854026	chr18_31860765_32108024_247260_1.6_68.8_3850	3850	+
chr5	122758783	123140313	chr5_122786682_123168212_381531_1_-85.2_3850	3850	+
chr5	52630437	52942286	chr5_52666194_52978043_311850_1.2_-64_3848	3848	+
chr6	108104460	108395932	chr6_108211153_108502625_291473_1.3_26.7_3847	3847	+
chr10	44866508	44910486	chr10_44186514_44230492_43979_8.7_97.4_3846	3846	+
chr1	67743867	67895957	chr1_67516455_67668545_152091_2.5_81.8_3834	3834	+
chr9	125085193	125157626	chr9_124125014_124197447_72434_5.3_85.2_3826	3826	+
chr10	22452962	22944619	chr10_22492968_22984625_491658_0.8_55.5_3824	3824	+
chr1	65298864	65450920	chr1_65071452_65223508_152057_2.5_74.1_3813	3813	+
chr1	76208367	76255916	chr1_75980955_76028504_47550_8_84.9_3813	3813	+
chr22	21965069	22276611	chr22_20295069_20606611_311543_1.2_-71.1_3811	3811	+
chr4	15494179	15732823	chr4_15103277_15341921_238645_1.6_71.2_3810	3810	+
chr1	204864209	205290303	chr1_203130832_203556926_426095_0.9_-92.4_3806	3806	+
chr8	123868218	124361760	chr8_123937399_124430941_493543_0.8_28.3_3804	3804	+
chr3	32433792	32677182	chr3_32408796_32652186_243391_1.6_29.1_3801	3801	+
chr2	102781104	102796002	chr2_102147536_102162434_14899_25.5_98.3_3797	3797	+
chr9	91615880	91659153	chr9_90805700_90848973_43274_8.8_84.5_3796	3796	+
chr2	206950173	207285044	chr2_206658418_206993289_334872_1.1_4.7_3791	3791	+
chr1	228555544	228823648	chr1_226622167_226890271_268105_1.4_-29.2_3790	3790	+
chr7	4721699	5016181	chr7_4688225_4982707_294483_1.3_-76.6_3785	3785	+
chr19	42333664	42499322	chr19_47025504_47191162_165659_2.3_71_3784	3784	+
chr7	151814230	152250251	chr7_151445163_151881184_436022_0.9_-71.7_3773	3773	+
chr1	45085084	45309873	chr1_44857671_45082460_224790_1.7_-39.1_3771	3771	+
chr18	2666902	2892098	chr18_2656902_2882098_225197_1.7_22.2_3768	3768	+
chr3	14168337	14239900	chr3_14143338_14214904_71567_5.3_88.7_3767	3767	+
chr12	31907597	32137808	chr12_31798864_32029075_230212_1.6_30.9_3766	3766	+
chr14	66028063	66480443	chr14_65097816_65550196_452381_0.8_-42.4_3762	3762	+
chr15	36905829	37110226	chr15_34693121_34897518_204398_1.8_-20.7_3760	3760	+
chrX	149931410	150162543	chrX_149682068_149913201_231134_1.6_51.1_3756	3756	+
chr1	61869699	61927238	chr1_61642287_61699826_57540_6.5_93.2_3748	3748	+
chr6	12120098	12296961	chr6_12228084_12404947_176864_2.1_-61.5_3745	3745	+
chr9	6416931	6639646	chr9_6406931_6629646_222716_1.7_18.6_3743	3743	+
chr9	79013666	79323664	chr9_78203486_78513484_309999_1.2_78.1_3741	3741	+
chr3	185135200	185363396	chr3_186617894_186846090_228197_1.6_-73.7_3738	3738	+
chr7	84505874	84659364	chr7_84343810_84497300_153491_2.4_80.9_3736	3736	+
chr10	135111441	135294575	chr10_134961431_135144565_183135_2_-11.2_3735	3735	+
chr5	77712260	78004944	chr5_77748016_78040700_292685_1.3_-36.8_3730	3730	+
chr1	65879480	65991321	chr1_65652068_65763909_111842_3.3_75.8_3729	3729	+
chr7	73464548	73753109	chr7_73102484_73391045_288562_1.3_-56.4_3721	3721	+
chrX	80185001	80259108	chrX_80071657_80145764_74108_5_87.5_3719	3719	+
chr14	35704369	36003867	chr14_34774120_35073618_299499_1.2_-12.9_3718	3718	+
chr1	111981760	112308898	chr1_111783283_112110421_327139_1.1_-60.4_3715	3715	+
chr5	31908603	32313113	chr5_31944360_32348870_404511_0.9_-75.7_3709	3709	+
chr11	82400475	82695704	chr11_82078123_82373352_295230_1.3_18.7_3691	3691	+
chr11	58327561	58388393	chr11_58084137_58144969_60833_6.1_94.1_3691	3691	+
chr11	13631200	13823818	chr11_13587776_13780394_192619_1.9_68.6_3688	3688	+
chr4	174244191	174555091	chr4_174480766_174791666_310901_1.2_0.8_3687	3687	+
chr18	25531139	25593922	chr18_23785137_23847920_62784_5.9_86_3683	3683	+
chr4	148347083	148744100	chr4_148566533_148963550_397018_0.9_-70.9_3676	3676	+
chr1	94972011	95006780	chr1_94744599_94779368_34770_10.6_94.8_3673	3673	+
chr3	119017592	119354921	chr3_120500282_120837611_337330_1.1_-14.2_3672	3672	+
chr7	135483631	135661936	chr7_135134171_135312476_178306_2.1_28.1_3669	3669	+
chrX	148561341	148693118	chrX_148369246_148500919_131674_2.8_71.9_3663	3663	+
chr7	157918939	158309647	chr7_157611700_158002408_390709_0.9_-69.8_3651	3651	+
chr8	132958736	133025294	chr8_133027918_133094476_66559_5.5_93.7_3650	3650	+
chr7	104308110	104311798	chr7_104095346_104099034_3689_98.6_100_3637	3637	+
chr11	8009051	8127388	chr11_7965627_8083964_118338_3.1_71.7_3635	3635	+
chr12	75874499	75995437	chr12_74160766_74281704_120939_3_64.6_3634	3634	+
chrX	66943876	66949977	chrX_66860601_66866702_6102_59.5_98.9_3631	3631	+
chr17	17875384	18229982	chr17_17816109_18170707_354599_1_-24_3629	3629	+
chr18	43431133	43803591	chr18_41685131_42057589_372459_1_-89.9_3629	3629	+
chr5	134549109	134773272	chr5_134577008_134801171_224164_1.6_72_3625	3625	+
chr1	165551089	165880004	chr1_163817713_164146628_328916_1.1_-23.1_3622	3622	+
chr2	38458668	38813126	chr2_38312172_38666630_354459_1_-4.1_3621	3621	+
chr5	150409867	150648207	chr5_150390060_150628400_238341_1.5_-17.4_3618	3618	+
chr7	137406647	137565290	chr7_137057187_137215830_158644_2.3_57.4_3618	3618	+
chrX	71264379	71495689	chrX_71181104_71412414_231311_1.6_76.6_3618	3618	+
chr8	144077298	144147486	chr8_144148673_144218861_70189_5.2_86.7_3616	3616	+
chr20	4610041	4778897	chr20_4558041_4726897_168857_2.1_74.2_3605	3605	+
chr22	42998794	43231533	chr22_41328738_41561477_232740_1.5_68.6_3602	3602	+
chr1	54307258	54555772	chr1_54079846_54328360_248515_1.4_-5.3_3599	3599	+
chr8	7705903	8087833	chr8_7743313_8125243_381931_0.9_-12.3_3591	3591	+
chr3	98494832	98600646	chr3_99977522_100083336_105815_3.4_86.2_3590	3590	+
chr10	65187267	65383700	chr10_64857273_65053706_196434_1.8_-11.1_3587	3587	+
chr20	62887497	62923143	chr20_62357941_62393587_35647_10.1_93.7_3586	3586	+
chr1	183853841	184042819	chr1_182120464_182309442_188979_1.9_66.7_3584	3584	+
chr17	43174476	43311287	chr17_40530002_40667070_137069_2.6_84.6_3580	3580	+
chr17	58511037	58603666	chr17_55865819_55958448_92630_3.9_80.5_3579	3579	+
chr9	100703267	100954930	chr9_99743088_99994751_251664_1.4_38.4_3578	3578	+
chrY	1455285	1640107	chrY_1465285_1650107_184823_1.9_-55.5_3578	3578	+
chr1	62908735	63099263	chr1_62681323_62871851_190529_1.9_-29.2_3576	3576	+
chrX	13726931	14996020	chrX_13636852_14905941_1269090_0.3_-81_3572	3572	+
chrX	56590117	56819094	chrX_56606842_56835819_228978_1.6_-61_3571	3571	+
chr12	100547571	100733994	chr12_99071702_99258125_186424_1.9_30.5_3564	3564	+
chr7	129465230	129713650	chr7_129252466_129500886_248421_1.4_-72.4_3564	3564	+
chr13	27150839	27262531	chr13_26048839_26160531_111693_3.2_81.2_3563	3563	+
chr16	87732358	88034455	chr16_86289859_86591956_302098_1.2_-32.3_3558	3558	+
chr5	137004408	137354213	chr5_137032307_137382112_349806_1_-51.2_3555	3555	+
chr17	60021118	60111366	chr17_57375900_57466148_90249_3.9_75.8_3553	3553	+
chr13	50586610	50747628	chr13_49484611_49645629_161019_2.2_66.8_3547	3547	+
chr3	186838859	187009518	chr3_188321553_188492212_170660_2.1_76.3_3546	3546	+
chr12	97294198	97346748	chr12_95818329_95870879_52551_6.7_85.3_3539	3539	+
chr20	19804086	20026079	chr20_19752086_19974079_221994_1.6_70.3_3534	3534	+
chr6	166746982	166825931	chr6_166666972_166745921_78950_4.5_77.3_3532	3532	+
chr2	233498230	233723025	chr2_233206474_233431269_224796_1.6_23.7_3530	3530	+
chr21	47878025	48101642	chr21_46702453_46926070_223618_1.6_-30.3_3529	3529	+
chr8	116424048	116679653	chr8_116493224_116748827_255604_1.4_52.8_3525	3525	+
chr8	27455870	27592981	chr8_27511787_27648900_137114_2.6_78.1_3524	3524	+
chr16	57264947	57505417	chr16_55822448_56062918_240471_1.5_-96.9_3519	3519	+
chr3	185392995	185709957	chr3_186875689_187192651_316963_1.1_-76_3511	3511	+
chr9	140485189	140807943	chr9_139605010_139927764_322755_1.1_-57_3502	3502	+
chr4	177604783	177711283	chr4_177841777_177948277_106501_3.3_89_3499	3499	+
chr9	102729796	102879699	chr9_101769617_101919520_149904_2.3_68.4_3498	3498	+
chr10	115636486	115877641	chr10_115626476_115867631_241156_1.4_66.9_3496	3496	+
chr22	21224537	21307169	chr22_19554537_19637169_82633_4.2_73.9_3493	3493	+
chr4	48343188	48514751	chr4_48037945_48209508_171564_2_46.1_3487	3487	+
chr18	21617285	21768120	chr18_19871283_20022118_150836_2.3_76_3485	3485	+
chr1	211748152	212004337	chr1_209814775_210070960_256186_1.4_19.4_3481	3481	+
chr8	1271707	1530168	chr8_1259114_1517575_258462_1.3_-50.3_3472	3472	+
chr21	37388341	37542504	chr21_36310211_36464374_154164_2.3_56.4_3471	3471	+
chr3	152785108	152885114	chr3_154267798_154367804_100007_3.5_69.1_3468	3468	+
chr3	25639577	25796778	chr3_25614581_25771782_157202_2.2_95.9_3465	3465	+
chr12	10658404	10875923	chr12_10549671_10767190_217520_1.6_-23.9_3463	3463	+
chr12	70671767	70748590	chr12_68958034_69034857_76824_4.5_92.6_3462	3462	+
chr15	63829146	64126290	chr15_61616199_61913343_297145_1.2_38.5_3462	3462	+
chr8	57842292	57876620	chr8_58004846_58039174_34329_10.1_97.3_3460	3460	+
chr6	131160546	131277687	chr6_131202239_131319380_117142_2.9_57.1_3448	3448	+
chr10	27395607	27541714	chr10_27435613_27581720_146108_2.4_79_3447	3447	+
chr17	80800341	81054723	chr17_78393630_78648144_254515_1.4_-77.8_3444	3444	+
chr16	47487866	47733417	chr16_46045367_46290918_245552_1.4_78.2_3440	3440	+
chr11	66871292	67168366	chr11_66627868_66924942_297075_1.2_6.2_3439	3439	+
chr11	125937362	126228583	chr11_125442572_125733793_291222_1.2_72.8_3431	3431	+
chr14	95704375	96010933	chr14_94774128_95080686_306559_1.1_4.5_3431	3431	+
chr2	127313090	127454214	chr2_127029560_127170684_141125_2.4_37.7_3422	3422	+
chrX	128542365	128726184	chrX_128370046_128553865_183820_1.9_53.5_3418	3418	+
chr5	145838763	145999473	chr5_145818956_145979666_160711_2.1_56.7_3415	3415	+
chr12	94692365	94943880	chr12_93216496_93468011_251516_1.4_-11.3_3414	3414	+
chr9	97050650	97260426	chr9_96090471_96300247_209777_1.6_18.4_3414	3414	+
chr3	191087675	191113930	chr3_192570369_192596624_26256_13_97.9_3406	3406	+
chr4	78804459	79176699	chr4_79023483_79395723_372241_0.9_-57.6_3405	3405	+
chr4	9496653	9780289	chr4_9105751_9389387_283637_1.2_60.2_3404	3404	+
chr7	12263767	12276877	chr7_12230292_12243402_13111_25.9_98.5_3400	3400	+
chr3	41265965	41281542	chr3_41240969_41256546_15578_21.8_98.6_3396	3396	+
chr2	235860929	236049498	chr2_235525668_235714237_188570_1.8_85.1_3395	3395	+
chr15	65685345	65870477	chr15_63472398_63657530_185133_1.8_14.9_3395	3395	+
chr15	99797737	99825815	chr15_97615260_97643338_28079_12.1_93.8_3394	3394	+
chr1	23394972	23755606	chr1_23267559_23628193_360635_0.9_5.3_3392	3392	+
chr2	175425738	175711985	chr2_175133984_175420231_286248_1.2_12_3389	3389	+
chr12	125347291	125517608	chr12_123913244_124083561_170318_2_19_3385	3385	+
chr11	68772111	69008171	chr11_68528687_68764747_236061_1.4_-24.5_3384	3384	+
chr14	31038951	31290970	chr14_30108702_30360721_252020_1.3_-9.9_3382	3382	+
chr11	32112614	32127219	chr11_32069190_32083795_14606_23.1_97_3378	3378	+
chr7	105459801	105917608	chr7_105247037_105704844_457808_0.7_22.9_3375	3375	+
chr15	49913720	50090641	chr15_47701012_47877933_176922_1.9_53.5_3373	3373	+
chr3	138327731	138553840	chr3_139810421_140036530_226110_1.5_42.2_3372	3372	+
chr1	215259729	215410396	chr1_213326352_213477019_150668_2.2_52.5_3371	3371	+
chr19	44495595	44770564	chr19_49187435_49462404_274970_1.2_-22.4_3370	3370	+
chr10	33475192	33625801	chr10_33515198_33665807_150610_2.2_-90.6_3368	3368	+
chr12	76746060	76941577	chr12_75270191_75465708_195518_1.7_2.9_3359	3359	+
chr6	152551731	152688866	chr6_152593424_152730559_137136_2.4_64.8_3358	3358	+
chr12	10331214	10578353	chr12_10222481_10469620_247140_1.4_33.2_3356	3356	+
chr2	3184117	3365718	chr2_3163124_3344725_181602_1.8_-7_3348	3348	+
chr12	3949095	4378606	chr12_3819356_4248867_429512_0.8_-71.9_3344	3344	+
chr2	241259740	241514062	chr2_240908413_241162735_254323_1.3_35.8_3341	3341	+
chr11	43740184	43964232	chr11_43696760_43920808_224049_1.5_49.3_3339	3339	+
chr16	81076690	81116673	chr16_79634191_79674174_39984_8.3_94.3_3337	3337	+
chr12	118470772	118589005	chr12_116955155_117073388_118234_2.8_35.8_3332	3332	+
chr20	50072521	50351473	chr20_49505928_49784880_278953_1.2_39.2_3332	3332	+
chrX	67801237	68080486	chrX_67717962_67997211_279250_1.2_-57.2_3326	3326	+
chr1	185014366	185278189	chr1_183280989_183544812_263824_1.3_48.2_3325	3325	+
chr3	69071523	69155241	chr3_69154213_69237931_83719_4_79.1_3325	3325	+
chr10	129160256	129329251	chr10_129050246_129219241_168996_2_51.7_3323	3323	+
chr1	93298962	93426340	chr1_93071550_93198928_127379_2.6_86.9_3323	3323	+
chr2	196523402	196683451	chr2_196231647_196391696_160050_2.1_80.3_3311	3311	+
chr10	104415956	104647908	chr10_104405946_104637898_231953_1.4_-18.6_3311	3311	+
chr9	18573965	18770793	chr9_18563965_18760793_196829_1.7_51.2_3301	3301	+
chr16	66754939	66847616	chr16_65312440_65405117_92678_3.6_90.1_3295	3295	+
chr2	174773835	174989024	chr2_174482081_174697270_215190_1.5_7.5_3292	3292	+
chr12	59267879	59433917	chr12_57554146_57720184_166039_2_70_3289	3289	+
chr1	59095609	59248876	chr1_58868197_59021464_153268_2.1_80.6_3287	3287	+
chr11	2709776	3176982	chr11_2666352_3133558_467207_0.7_-93.3_3284	3284	+
chr18	32681900	32917551	chr18_30935898_31171549_235652_1.4_55.9_3278	3278	+
chr1	236560010	236902892	chr1_234626633_234969515_342883_1_-33.9_3276	3276	+
chr6	34544036	34841388	chr6_34652014_34949366_297353_1.1_-15.7_3272	3272	+
chr20	302234	489337	chr20_250234_437337_187104_1.7_47.5_3271	3271	+
chr3	53195758	53353575	chr3_53170798_53328615_157818_2.1_61_3271	3271	+
chr16	88604332	88998594	chr16_87131833_87526095_394263_0.8_-86.7_3264	3264	+
chr1	151955331	152083154	chr1_150221955_150349778_127824_2.6_54.2_3260	3260	+
chr4	623205	883409	chr4_613205_873409_260205_1.3_-83.5_3258	3258	+
chr9	4944382	5100346	chr9_4934382_5090346_155965_2.1_56.5_3254	3254	+
chr6	35391713	35524079	chr6_35499691_35632057_132367_2.5_54.5_3253	3253	+
chr20	5061992	5273626	chr20_5009992_5221626_211635_1.5_41_3248	3248	+
chrX	46146963	46360334	chrX_46031907_46245278_213372_1.5_30.2_3245	3245	+
chr6	122764526	122779880	chr6_122806225_122821579_15355_21.1_98.2_3244	3244	+
chr4	128949711	129193800	chr4_129169161_129413250_244090_1.3_27.4_3239	3239	+
chr13	24879243	25077996	chr13_23777243_23975996_198754_1.6_27.1_3239	3239	+
chr2	15519728	15771112	chr2_15437179_15688563_251385_1.3_14.9_3237	3237	+
chr11	77301133	77597830	chr11_76978781_77275478_296698_1.1_-16.6_3235	3235	+
chrX	65238882	65384246	chrX_65155607_65300971_145365_2.2_33.4_3234	3234	+
chr13	32652922	32813997	chr13_31550922_31711997_161076_2_-29.7_3231	3231	+
chr6	145095362	145207670	chr6_145137055_145249363_112309_2.9_-48.3_3231	3231	+
chr1	19934588	20096396	chr1_19807175_19968983_161809_2_73_3229	3229	+
chr4	106155241	106407496	chr4_106374690_106626945_252256_1.3_13.2_3225	3225	+
chr9	136793999	136944558	chr9_135783820_135934379_150560_2.1_43_3223	3223	+
chr7	18988224	19155808	chr7_18954749_19122333_167585_1.9_88.3_3216	3216	+
chr14	45334573	45585372	chr14_44404323_44655122_250800_1.3_40.6_3209	3209	+
chr10	124172396	124274446	chr10_124162386_124264436_102051_3.1_77.3_3208	3208	+
chr2	201194121	201343266	chr2_200902366_201051511_149146_2.1_79.6_3205	3205	+
chr12	101680065	101864206	chr12_100204196_100388337_184142_1.7_65.6_3203	3203	+
chr1	172108006	172113441	chr1_170374629_170380064_5436_58.9_99.5_3202	3202	+
chr11	1556848	1861542	chr11_1513424_1818118_304695_1.1_-38.9_3201	3201	+
chr16	86504923	86614328	chr16_85062424_85171829_109406_2.9_62_3199	3199	+
chr14	95100163	95478813	chr14_94169916_94548566_378651_0.8_-47.3_3191	3191	+
chr19	9449778	9885701	chr19_9310778_9746701_435924_0.7_-73.9_3188	3188	+
chr6	28056962	28244956	chr6_28164941_28352935_187995_1.7_23.7_3186	3186	+
chr12	2229425	2407198	chr12_2099686_2277459_177774_1.8_38.3_3167	3167	+
chr18	21053375	21290230	chr18_19307373_19544228_236856_1.3_54.2_3166	3166	+
chr12	88887631	88912697	chr12_87411762_87436828_25067_12.6_97.2_3165	3165	+
chr3	13612276	13679687	chr3_13587276_13654688_67413_4.7_85.9_3162	3162	+
chr14	86049524	86093987	chr14_85119277_85163740_44464_7.1_98.3_3159	3159	+
chr2	238615901	238875835	chr2_238280640_238540574_259935_1.2_-29_3156	3156	+
chr7	148876198	149032210	chr7_148507131_148663143_156013_2_47.6_3148	3148	+
chr7	97911567	98108085	chr7_97749503_97946021_196519_1.6_41.3_3147	3147	+
chrX	40374628	40574074	chrX_40259572_40459018_199447_1.6_38.2_3137	3137	+
chr5	92920894	93070544	chr5_92946650_93096300_149651_2.1_71.3_3137	3137	+
chr11	125451075	125491272	chr11_124956285_124996482_40198_7.8_96.3_3129	3129	+
chr1	37860489	38082028	chr1_37633076_37854615_221540_1.4_-3.4_3128	3128	+
chr19	7483923	7731386	chr19_7389923_7637386_247464_1.3_-11.8_3128	3128	+
chr1	201438107	201489717	chr1_199704730_199756340_51611_6.1_89.3_3126	3126	+
chr8	99045752	99205326	chr8_99114928_99274502_159575_2_49.5_3125	3125	+
chr3	149075164	149238763	chr3_150557854_150721453_163600_1.9_65.9_3123	3123	+
chr17	5253690	5403858	chr17_5194414_5344582_150169_2.1_56.2_3117	3117	+
chr9	103015117	103236264	chr9_102054938_102276085_221148_1.4_25.1_3111	3111	+
chr2	203807484	204000930	chr2_203515729_203709175_193447_1.6_-21.5_3106	3106	+
chr16	87301708	87501176	chr16_85859209_86058677_199469_1.6_58.2_3097	3097	+
chr3	157814242	158034999	chr3_159296936_159517693_220758_1.4_55.4_3096	3096	+
chr22	26817998	27116241	chr22_25147998_25446241_298244_1_27.6_3092	3092	+
chr4	164853945	165229748	chr4_165073395_165449198_375804_0.8_46.8_3080	3080	+
chr20	48562653	48809043	chr20_47996060_48242450_246391_1.2_63.3_3079	3079	+
chr21	17102459	17251000	chr21_16024330_16172871_148542_2.1_93.5_3076	3076	+
chr15	74239328	74488926	chr15_72026381_72275979_249599_1.2_-96.6_3072	3072	+
chr11	95532330	95712980	chr11_95171978_95352628_180651_1.7_15_3072	3072	+
chr3	57168051	57307383	chr3_57143091_57282423_139333_2.2_80.9_3071	3071	+
chr1	90398620	90475935	chr1_90171208_90248523_77316_4_62.4_3070	3070	+
chr1	173320835	173457905	chr1_171587458_171724528_137071_2.2_83.5_3069	3069	+
chr4	95376299	95589137	chr4_95595322_95808160_212839_1.4_34.9_3064	3064	+
chr2	44209378	44559853	chr2_44062882_44413357_350476_0.9_-64_3063	3063	+
chr11	93268568	93494879	chr11_92908216_93134527_226312_1.4_-11.6_3060	3060	+
chr5	61602277	61747780	chr5_61638034_61783537_145504_2.1_88.1_3057	3057	+
chr11	114167158	114320949	chr11_113672368_113826159_153792_2_45.1_3056	3056	+
chr1	212619108	212997701	chr1_210685731_211064324_378594_0.8_-11.1_3053	3053	+
chr17	73772859	73847866	chr17_71284454_71359461_75008_4.1_69.7_3050	3050	+
chr8	82433763	82721570	chr8_82596318_82884125_287808_1.1_41.5_3048	3048	+
chr3	158262039	158547503	chr3_159744733_160030197_285465_1.1_56.6_3045	3045	+
chr2	43263577	43569683	chr2_43117081_43423187_306107_1_-83.4_3044	3044	+
chr4	1814276	1982954	chr4_1784074_1952752_168679_1.8_58.9_3040	3040	+
chr7	106820272	106844029	chr7_106607508_106631265_23758_12.8_94.8_3039	3039	+
chr16	32662273	33039842	chr16_32569774_32947343_377570_0.8_-45_3036	3036	+
chr19	56180729	56362918	chr19_60872541_61054730_182190_1.7_-31_3035	3035	+
chr13	79886915	80213050	chr13_78784916_79111051_326136_0.9_66.4_3023	3023	+
chr2	10775508	11072855	chr2_10692959_10990306_297348_1_33.5_3022	3022	+
chr3	111602889	111782384	chr3_113085579_113265074_179496_1.7_83.8_3020	3020	+
chr12	2509823	2742935	chr12_2380084_2613196_233113_1.3_-30.9_3020	3020	+
chr3	43344704	43413823	chr3_43319708_43388827_69120_4.4_91.1_3020	3020	+
chr5	25909373	25913123	chr5_25945130_25948880_3751_80.5_99.7_3019	3019	+
chr15	55980064	56386321	chr15_53767356_54173613_406258_0.7_-19.8_3014	3014	+
chr9	74152216	74562190	chr9_73342036_73752010_409975_0.7_-54.9_3011	3011	+
chr19	19946191	20117125	chr19_19807191_19978125_170935_1.8_-2.8_3008	3008	+
chr3	27527666	27722819	chr3_27502670_27697823_195154_1.5_-36.1_3006	3006	+
chr17	34808359	35079104	chr17_31882472_32153217_270746_1.1_-8.9_3004	3004	+
chr2	122416069	122590027	chr2_122132539_122306497_173959_1.7_44.4_3003	3003	+
chr3	62912018	63992565	chr3_62887058_63967605_1080548_0.3_-61.9_2998	2998	+
chr3	195703953	195914020	chr3_197188350_197398417_210068_1.4_-98.6_2994	2994	+
chr16	72763304	72993236	chr16_71320805_71550737_229933_1.3_75.5_2993	2993	+
chr2	175094034	175269059	chr2_174802280_174977305_175026_1.7_30.3_2993	2993	+
chr11	85365004	85416084	chr11_85042652_85093732_51081_5.9_92.9_2990	2990	+
chr2	162017739	162251748	chr2_161725985_161959994_234010_1.3_-5.6_2989	2989	+
chrX	48693800	49035982	chrX_48578744_48922926_344183_0.9_-61_2988	2988	+
chr10	75434726	75487318	chr10_75104732_75157324_52593_5.7_25_2986	2986	+
chr1	229424410	229707375	chr1_227491033_227773998_282966_1.1_-3.5_2984	2984	+
chr6	89790431	90038914	chr6_89847150_90095633_248484_1.2_64.9_2978	2978	+
chr5	173010064	173385258	chr5_172942670_173317864_375195_0.8_-37.2_2973	2973	+
chr17	31039017	31318479	chr17_28063130_28342592_279463_1.1_-36.8_2972	2972	+
chr9	6727607	6836161	chr9_6717607_6826161_108555_2.7_39_2970	2970	+
chr6	109687893	109773181	chr6_109794586_109879874_85289_3.5_52.9_2969	2969	+
chr2	24888558	25044623	chr2_24742062_24898127_156066_1.9_38_2963	2963	+
chr2	31457413	31514473	chr2_31310917_31367977_57061_5.2_82.6_2963	2963	+
chr16	67571131	67672831	chr16_66128632_66230332_101701_2.9_60.5_2962	2962	+
chr4	153603617	153896328	chr4_153823067_154115778_292712_1_-66.1_2962	2962	+
chr3	51425108	51620216	chr3_51400148_51595256_195109_1.5_35.2_2960	2960	+
chr2	239140492	239359921	chr2_238805231_239024660_219430_1.3_-48.6_2958	2958	+
chr11	27389098	27603618	chr11_27345674_27560194_214521_1.4_-10.8_2954	2954	+
chr16	3207667	3576909	chr16_3147668_3516910_369243_0.8_-73.9_2954	2954	+
chr22	44508608	44511818	chr22_42839941_42843151_3211_92_99.6_2954	2954	+
chr7	127199720	127427791	chr7_126986956_127215027_228072_1.3_39.8_2954	2954	+
chr6	13521527	13657545	chr6_13629506_13765524_136019_2.2_60.3_2950	2950	+
chr1	231499899	231717624	chr1_229566522_229784247_217726_1.4_-29.2_2949	2949	+
chr4	177248221	177252714	chr4_177485215_177489708_4494_65.6_99.6_2948	2948	+
chr10	97759748	97949968	chr10_97749738_97939958_190221_1.5_49.8_2944	2944	+
chr14	74004667	74470480	chr14_73074420_73540233_465814_0.6_-74.4_2942	2942	+
chr15	79528497	79615175	chr15_77315552_77402230_86679_3.4_79.8_2940	2940	+
chr21	46796005	46962703	chr21_45620433_45787131_166699_1.8_35.7_2938	2938	+
chr21	44158527	44424576	chr21_43031596_43297645_266050_1.1_-56.5_2933	2933	+
chr7	2552338	2807313	chr7_2518864_2773839_254976_1.1_16.4_2932	2932	+
chr1	166716551	166823457	chr1_164983175_165090081_106907_2.7_80_2924	2924	+
chr9	109686508	109732756	chr9_108726329_108772577_46249_6.3_92.4_2924	2924	+
chr2	38971569	39222447	chr2_38825073_39075951_250879_1.2_19.4_2921	2921	+
chr1	247274756	247476840	chr1_245341379_245543463_202085_1.4_43.7_2913	2913	+
chr11	85668695	85770555	chr11_85346343_85448203_101861_2.9_69_2911	2911	+
chr16	85706274	85850037	chr16_84263775_84407538_143764_2_-88_2909	2909	+
chr15	58000841	58020611	chr15_55788133_55807903_19771_14.7_97.5_2909	2909	+
chr7	1682489	2070984	chr7_1649015_2037510_388496_0.7_-78.9_2908	2908	+
chr6	82923890	83129841	chr6_82980609_83186560_205952_1.4_-39.3_2907	2907	+
chrX	102841452	102932091	chrX_102728108_102818747_90640_3.2_77.1_2900	2900	+
chr5	93903227	93906626	chr5_93928983_93932382_3400_84.9_99.6_2888	2888	+
chr15	31105434	31269237	chr15_28892726_29056529_163804_1.8_-73.2_2886	2886	+
chr3	19992273	20195257	chr3_19967277_20170261_202985_1.4_91.5_2885	2885	+
chr8	42171831	42323466	chr8_42290988_42442623_151636_1.9_77.5_2882	2882	+
chrX	122459853	122649123	chrX_122287534_122476804_189271_1.5_27.1_2882	2882	+
chr10	5346435	5500065	chr10_5336435_5490065_153631_1.9_67.2_2881	2881	+
chr1	6674194	7048483	chr1_6596781_6971070_374290_0.8_-61.1_2880	2880	+
chr10	64878255	65132931	chr10_64548261_64802937_254677_1.1_-28.7_2876	2876	+
chr17	2057120	2303139	chr17_2003870_2249889_246020_1.2_11.4_2875	2875	+
chr4	85593345	85837598	chr4_85812369_86056622_244254_1.2_52.9_2873	2873	+
chr5	157031638	157358564	chr5_156964216_157291142_326927_0.9_-14.4_2870	2870	+
chr7	24681300	24932305	chr7_24647825_24898830_251006_1.1_62_2869	2869	+
chr6	43581534	43753863	chr6_43689512_43861841_172330_1.7_-69.5_2868	2868	+
chr6	128290701	128643521	chr6_128332394_128685214_352821_0.8_11.9_2867	2867	+
chr11	44100625	44330854	chr11_44057201_44287430_230230_1.2_34.1_2863	2863	+
chr18	23596725	23679242	chr18_21850723_21933240_82518_3.5_64.4_2862	2862	+
chr18	12913233	13056788	chr18_12903233_13046788_143556_2_64.1_2860	2860	+
chr19	55897591	56126582	chr19_60589403_60818394_228992_1.2_-37.2_2860	2860	+
chrX	108884502	108962894	chrX_108771158_108849550_78393_3.6_77.1_2860	2860	+
chr1	150808789	150941574	chr1_149075413_149208198_132786_2.2_-60.3_2857	2857	+
chr1	161761813	162040010	chr1_160028437_160306634_278198_1_19.7_2856	2856	+
chr2	222809049	222909494	chr2_222517293_222617738_100446_2.8_76.1_2853	2853	+
chr2	139036074	139066153	chr2_138752544_138782623_30080_9.5_98.2_2849	2849	+
chr20	61428441	61700006	chr20_60898886_61170451_271566_1_27.4_2848	2848	+
chr6	88227537	88387782	chr6_88284256_88444501_160246_1.8_-29.4_2844	2844	+
chr1	64515333	64645917	chr1_64287921_64418505_130585_2.2_72.4_2841	2841	+
chr4	48773841	49169115	chr4_48468598_48863872_395275_0.7_44_2840	2840	+
chr2	55662077	55849768	chr2_55515581_55703272_187692_1.5_53.5_2837	2837	+
chr10	23409612	23428708	chr10_23449618_23468714_19097_14.9_97.1_2836	2836	+
chr10	72531597	72640193	chr10_72201603_72310199_108597_2.6_84.9_2833	2833	+
chr5	171289181	171523558	chr5_171221786_171456163_234378_1.2_-79.3_2828	2828	+
chr1	95362660	95482208	chr1_95135248_95254796_119549_2.4_83_2825	2825	+
chr12	72893302	73059306	chr12_71179569_71345573_166005_1.7_42.6_2823	2823	+
chr2	29354120	29496596	chr2_29207624_29350100_142477_2_76.4_2823	2823	+
chr22	24567652	24811647	chr22_22897652_23141647_243996_1.2_25.5_2822	2822	+
chr8	382833	798415	chr8_372833_788415_415583_0.7_-28.1_2821	2821	+
chr3	141595486	141763066	chr3_143078176_143245756_167581_1.7_40.6_2818	2818	+
chr16	19513292	19712139	chr16_19420793_19619640_198848_1.4_56.1_2814	2814	+
chr7	1233075	1600280	chr7_1199601_1566806_367206_0.8_-40.5_2813	2813	+
chr1	200374136	200378720	chr1_198640759_198645343_4585_61.3_99.3_2812	2812	+
chr12	16507045	16555283	chr12_16398312_16446550_48239_5.8_92.6_2812	2812	+
chr16	75587225	75691170	chr16_74144726_74248671_103946_2.7_71.7_2812	2812	+
chr18	74062662	74206146	chr18_72191650_72335134_143485_2_77.9_2811	2811	+
chr7	155408013	155570868	chr7_155100774_155263629_162856_1.7_46.5_2810	2810	+
chr18	66341066	66344434	chr18_64492046_64495414_3369_83.3_99.7_2807	2807	+
chr5	1613941	1733745	chr5_1666941_1786745_119805_2.3_-8.1_2805	2805	+
chrY	27453785	27660998	chrY_25863173_26070386_207214_1.3_80.3_2797	2797	+
chr21	40543282	40860506	chr21_39465152_39782376_317225_0.9_-61.6_2796	2796	+
chr8	142427825	142602947	chr8_142497007_142672129_175123_1.6_32.8_2789	2789	+
chr14	94521278	94631563	chr14_93591031_93701316_110286_2.5_85.7_2788	2788	+
chr16	33790649	33964321	chr16_33698150_33871822_173673_1.6_-99.4_2786	2786	+
chr16	68481391	68720517	chr16_67038892_67278018_239127_1.2_59_2781	2781	+
chr19	45375089	45648955	chr19_50066929_50340795_273867_1_7.5_2778	2778	+
chr1	215740709	215794786	chr1_213807332_213861409_54078_5.1_88_2777	2777	+
chr1	44361929	44570008	chr1_44134516_44342595_208080_1.3_53.9_2774	2774	+
chr12	83094980	83290454	chr12_81619111_81814585_195475_1.4_43.7_2773	2773	+
chr6	101173348	101338920	chr6_101280069_101445641_165573_1.7_-90.1_2773	2773	+
chrY	10011426	10037932	chrY_10621426_10647932_26507_10.5_95.5_2770	2770	+
chrX	155099033	155255345	chrX_154752227_154908539_156313_1.8_16.9_2766	2766	+
chr10	35805304	35986886	chr10_35845310_36026892_181583_1.5_37.9_2762	2762	+
chr10	29709781	29782419	chr10_29749787_29822425_72639_3.8_84.1_2761	2761	+
chrX	41450612	41649502	chrX_41335556_41534446_198891_1.4_63.4_2757	2757	+
chr17	3461068	3749707	chr17_3407818_3696456_288639_1_-20.8_2754	2754	+
chr1	246160934	246397578	chr1_244227557_244464201_236645_1.2_-56.1_2751	2751	+
chr10	107389855	107519929	chr10_107379845_107509919_130075_2.1_93.3_2751	2751	+
chr3	57557082	57632935	chr3_57532122_57607975_75854_3.6_-57.6_2750	2750	+
chr6	167835631	168468052	chr6_167755621_168210901_455281_0.6_16.5_2746	2746	+
chr16	68155808	68334725	chr16_66713309_66892226_178918_1.5_38.9_2742	2742	+
chr11	5592176	5731772	chr11_5548752_5688348_139597_2_91.1_2737	2737	+
chr13	27828197	28011487	chr13_26726197_26909487_183291_1.5_-97.2_2733	2733	+
chr7	77174743	77408586	chr7_77012679_77246522_233844_1.2_28_2722	2722	+
chr12	113568132	113910304	chr12_112052515_112394687_342173_0.8_-34.9_2719	2719	+
chr4	166159937	166264140	chr4_166379387_166483590_104204_2.6_83.8_2719	2719	+
chr5	16665817	16902765	chr5_16718817_16955765_236949_1.1_-60.2_2718	2718	+
chr2	10517338	10662956	chr2_10434789_10580407_145619_1.9_48.4_2717	2717	+
chr7	27496225	27565814	chr7_27462750_27532339_69590_3.9_63.7_2716	2716	+
chr13	41957777	42044842	chr13_40855777_40942842_87066_3.1_76.3_2709	2709	+
chr7	127569135	127732707	chr7_127356371_127519943_163573_1.7_55.7_2707	2707	+
chr13	95056027	95364437	chr13_93854028_94162438_308411_0.9_24.9_2707	2707	+
chrX	134092894	134185466	chrX_133920560_134013132_92573_2.9_86.8_2707	2707	+
chr3	187898302	188253223	chr3_189380996_189735917_354922_0.8_-64.8_2706	2706	+
chr5	158529889	158710452	chr5_158462467_158643030_180564_1.5_72.8_2706	2706	+
chr11	482739	520311	chr11_472739_510311_37573_7.2_-2.5_2705	2705	+
chr16	12478666	12758861	chr16_12386167_12666362_280196_1_-96.9_2705	2705	+
chr6	32049741	32294372	chr6_32157719_32402350_244632_1.1_-92.4_2703	2703	+
chr22	24914441	25086107	chr22_23244441_23416107_171667_1.6_15_2702	2702	+
chr4	186082542	186283234	chr4_186319536_186520228_200693_1.3_9.2_2701	2701	+
chr4	142946687	143225606	chr4_143166137_143445056_278920_1_-55.1_2698	2698	+
chr5	37396446	37605375	chr5_37432203_37641132_208930_1.3_-10.7_2696	2696	+
chr10	13453454	13785093	chr10_13493460_13825099_331640_0.8_-45.3_2692	2692	+
chr15	35529545	35694605	chr15_33316837_33481897_165061_1.6_22.6_2692	2692	+
chr14	59757958	59971028	chr14_58827711_59040781_213071_1.3_8.5_2690	2690	+
chr10	21317924	21402558	chr10_21357930_21442564_84635_3.2_87_2689	2689	+
chrX	54836088	55033964	chrX_54852813_55050689_197877_1.4_36.7_2689	2689	+
chr8	92970372	93156673	chr8_93039548_93225849_186302_1.4_85.4_2688	2688	+
chrX	135873214	136086625	chrX_135700880_135914291_213412_1.3_74_2680	2680	+
chr3	96335918	96497325	chr3_97818608_97980015_161408_1.7_60.1_2679	2679	+
chr1	210992913	211035256	chr1_209059536_209101879_42344_6.3_93.4_2677	2677	+
chr19	41125204	41333372	chr19_45817044_46025212_208169_1.3_50.4_2675	2675	+
chr9	88514015	88745745	chr9_87703835_87935565_231731_1.2_28.2_2673	2673	+
chr2	153481874	153587626	chr2_153190120_153295872_105753_2.5_83.7_2672	2672	+
chr4	122459478	122723070	chr4_122678928_122942520_263593_1_62.2_2672	2672	+
chr2	54014188	54101717	chr2_53867692_53955221_87530_3.1_76.3_2670	2670	+
chr8	54879259	55060380	chr8_55041812_55222933_181122_1.5_65.7_2669	2669	+
chr12	124809088	125023907	chr12_123375041_123589860_214820_1.2_0.1_2662	2662	+
chr10	7670602	8006498	chr10_7710608_8046504_335897_0.8_-29.8_2658	2658	+
chr13	60849934	61212078	chr13_59747935_60110079_362145_0.7_-41.8_2655	2655	+
chr3	8794050	8811249	chr3_8769050_8786249_17200_15.4_95.7_2651	2651	+
chr17	15948002	16097984	chr17_15888727_16038709_149983_1.8_-73_2646	2646	+
chr2	9991528	10270010	chr2_9908979_10187461_278483_1_-14.5_2646	2646	+
chr8	54445851	54626864	chr8_54608404_54789417_181014_1.5_63.6_2644	2644	+
chr1	174190048	174983334	chr1_172456671_173249957_793287_0.3_-45.8_2640	2640	+
chr1	28422088	28599334	chr1_28294675_28471921_177247_1.5_18.7_2638	2638	+
chr11	88026862	88142401	chr11_87666510_87782049_115540_2.3_88.4_2630	2630	+
chr14	76502409	76801021	chr14_75572162_75870774_298613_0.9_-69.3_2630	2630	+
chr2	47287846	47465367	chr2_47141350_47318871_177522_1.5_50.7_2630	2630	+
chr2	62030224	62363251	chr2_61883728_62216755_333028_0.8_-90.2_2630	2630	+
chr3	145736880	145938782	chr3_147219570_147421472_201903_1.3_65_2629	2629	+
chr9	45443582	45575113	chr9_45333578_45465109_131532_2_65.1_2627	2627	+
chr19	42684785	42989896	chr19_47376625_47681736_305112_0.9_44.2_2626	2626	+
chr17	15133194	15357762	chr17_15073919_15298487_224569_1.2_-54.9_2619	2619	+
chr1	8390177	8435977	chr1_8312764_8358564_45801_5.7_93.3_2618	2618	+
chr2	148990728	149447995	chr2_148707198_149164465_457268_0.6_-88.1_2617	2617	+
chr16	10979879	11337243	chr16_10887380_11244744_357365_0.7_-70.4_2615	2615	+
chr2	179301336	179403792	chr2_179009582_179112038_102457_2.6_80.7_2615	2615	+
chr5	176152680	176370559	chr5_176085286_176303165_217880_1.2_-32.1_2614	2614	+
chr9	103493380	103738978	chr9_102533201_102778799_245599_1.1_52.7_2609	2609	+
chr11	8706110	8941169	chr11_8662686_8897745_235060_1.1_-54.1_2607	2607	+
chr1	210406151	210449212	chr1_208472774_208515835_43062_6_95.4_2602	2602	+
chrX	34645705	34648584	chrX_34555626_34558505_2880_90.3_100_2602	2602	+
chr13	23168592	23492986	chr13_22066592_22390986_324395_0.8_22.3_2599	2599	+
chr5	52221083	52503008	chr5_52256840_52538765_281926_0.9_-53.1_2599	2599	+
chr4	99801736	100003344	chr4_100020759_100222367_201609_1.3_42.3_2596	2596	+
chr16	67863473	68002389	chr16_66420974_66559890_138917_1.9_57.5_2594	2594	+
chr2	239831995	240204243	chr2_239496932_239869180_372249_0.7_9.1_2593	2593	+
chr15	53177610	53230747	chr15_50964902_51018039_53138_4.9_75.5_2590	2590	+
chr2	136956284	137087595	chr2_136672754_136804065_131312_2_70.4_2590	2590	+
chr5	173940256	174127165	chr5_173872862_174059771_186910_1.4_-71.9_2584	2584	+
chr12	74931784	74935328	chr12_73218051_73221595_3545_72.7_99.9_2578	2578	+
chr3	78646450	78767142	chr3_78729140_78849832_120693_2.1_67.8_2577	2577	+
chr11	58913076	59027224	chr11_58669652_58783800_114149_2.3_84.8_2576	2576	+
chr19	33851713	33872949	chr19_38543553_38564789_21237_12.1_96.1_2574	2574	+
chrX	117699934	117927521	chrX_117583962_117811549_227588_1.1_12.2_2574	2574	+
chr7	143454088	143576984	chr7_143085021_143207917_122897_2.1_24.3_2573	2573	+
chr1	82061835	82441509	chr1_81834423_82214097_379675_0.7_-94.5_2569	2569	+
chr19	17212568	17488318	chr19_17073568_17349318_275751_0.9_-89.4_2569	2569	+
chr11	124496663	124670245	chr11_124001873_124175455_173583_1.5_12.9_2568	2568	+
chr18	46858161	47018257	chr18_45112159_45272255_160097_1.6_-33.3_2565	2565	+
chr1	68588851	68708760	chr1_68361439_68481348_119910_2.1_68_2556	2556	+
chr6	39766227	39967777	chr6_39874205_40075755_201551_1.3_68.4_2555	2555	+
chr8	133810986	133859153	chr8_133880168_133928335_48168_5.3_82.5_2552	2552	+
chr22	32293910	32572203	chr22_30623910_30902203_278294_0.9_0.5_2546	2546	+
chr22	19779804	20172109	chr22_18159804_18552109_392306_0.6_25.8_2542	2542	+
chr19	54776375	54973075	chr19_59468187_59664887_196701_1.3_30.8_2540	2540	+
chr16	46693379	46715521	chr16_45250880_45273022_22143_11.5_95.2_2538	2538	+
chr7	10979566	11126152	chr7_10946091_11092677_146587_1.7_90.3_2538	2538	+
chr1	71529240	71544274	chr1_71301828_71316862_15035_16.8_98.1_2531	2531	+
chr12	25359012	25395605	chr12_25250279_25286872_36594_6.9_92_2528	2528	+
chr3	56654424	56681305	chr3_56629464_56656345_26882_9.4_97.5_2525	2525	+
chr15	45234349	45508540	chr15_43021641_43295832_274192_0.9_49.1_2521	2521	+
chrX	39548042	39770033	chrX_39432986_39654977_221992_1.1_6.9_2521	2521	+
chr6	4809780	5026731	chr6_4754779_4971730_216952_1.2_9_2515	2515	+
chr1	113513369	113742050	chr1_113314892_113543573_228682_1.1_-41.4_2509	2509	+
chr6	24976550	25141370	chr6_25084529_25249349_164821_1.5_2.3_2509	2509	+
chr8	61522933	61535581	chr8_61685487_61698135_12649_19.8_97.8_2507	2507	+
chr6	5584411	5788962	chr6_5529410_5733961_204552_1.2_51.2_2506	2506	+
chr15	59845034	60061386	chr15_57632326_57848678_216353_1.2_49.4_2504	2504	+
chr6	38555070	38652273	chr6_38663048_38760251_97204_2.6_68.1_2504	2504	+
chr17	16612414	16826178	chr17_16553139_16766903_213765_1.2_11.5_2502	2502	+
chr2	176866882	177066175	chr2_176575128_176774421_199294_1.3_6.6_2498	2498	+
chr2	56093715	56145278	chr2_55947219_55998782_51564_4.8_92.6_2482	2482	+
chr13	38934310	39087502	chr13_37832310_37985502_153193_1.6_77.2_2481	2481	+
chr11	82783617	82924547	chr11_82461265_82602195_140931_1.8_36.3_2477	2477	+
chr2	188280202	188407106	chr2_187988447_188115351_126905_1.9_81_2472	2472	+
chr10	104848445	105037649	chr10_104838435_105027639_189205_1.3_35.1_2470	2470	+
chr9	70337665	70484566	chr9_69577485_69724386_146902_1.7_80.1_2470	2470	+
chr9	111631115	111782164	chr9_110670936_110821985_151050_1.6_77.9_2469	2469	+
chr8	143293208	143618938	chr8_143291115_143615940_324826_0.8_-89.7_2468	2468	+
chr17	9130136	10764217	chr17_9070861_10704942_1634082_0.2_-69.5_2467	2467	+
chr1	111660563	111923497	chr1_111462086_111725020_262935_0.9_-22.1_2465	2465	+
chr9	20332020	20725599	chr9_20322020_20715599_393580_0.6_-76.8_2464	2464	+
chr6	125285778	125407541	chr6_125327477_125449240_121764_2_43.7_2460	2460	+
chr4	135873305	135968282	chr4_136092755_136187732_94978_2.6_86.2_2459	2459	+
chr1	41012833	41303727	chr1_40785420_41076314_290895_0.8_36_2457	2457	+
chr13	41507316	41745369	chr13_40405316_40643369_238054_1_62.9_2453	2453	+
chr3	96068194	96070725	chr3_97550884_97553415_2532_96.7_99.9_2449	2449	+
chr15	37183495	37394119	chr15_34970787_35181411_210625_1.2_-19_2446	2446	+
chr19	17498152	17901459	chr19_17359152_17762459_403308_0.6_-92.5_2445	2445	+
chr2	70883852	71265132	chr2_70737360_71118640_381281_0.6_-32_2443	2443	+
chr9	99481639	99756662	chr9_98521460_98796483_275024_0.9_9.8_2443	2443	+
chr2	179549	314969	chr2_169549_304969_135421_1.8_71.4_2439	2439	+
chr22	32725489	32894519	chr22_31055489_31224519_169031_1.4_45_2438	2438	+
chr5	17275258	17354739	chr5_17328258_17407739_79482_3.1_78.4_2437	2437	+
chr3	160882673	161147501	chr3_162365367_162630195_264829_0.9_56.2_2432	2432	+
chr4	63682450	63686232	chr4_63365045_63368827_3783_64.3_99.6_2432	2432	+
chr18	45261573	45423216	chr18_43515571_43677214_161644_1.5_61.2_2427	2427	+
chrX	92476817	92543758	chrX_92363473_92430414_66942_3.6_90.8_2423	2423	+
chr15	80351888	80430691	chr15_78138943_78217746_78804_3.1_71.6_2422	2422	+
chr9	101369271	101537159	chr9_100409092_100576980_167889_1.4_-78.8_2420	2420	+
chr14	99927437	99986958	chr14_98997190_99056711_59522_4.1_89.8_2417	2417	+
chr7	129732503	129788138	chr7_129519739_129575374_55636_4.3_7.4_2415	2415	+
chr9	104170554	104324798	chr9_103210375_103364619_154245_1.6_64.6_2411	2411	+
chr8	57388576	57560753	chr8_57551130_57723307_172178_1.4_70.9_2408	2408	+
chr9	69498089	69882102	chr9_68787909_69171922_384014_0.6_48.3_2403	2403	+
chr9	100158528	100463066	chr9_99198349_99502887_304539_0.8_-28.2_2402	2402	+
chr3	194995796	195070612	chr3_196477085_196551901_74817_3.2_87.1_2401	2401	+
chrX	44492812	44732680	chrX_44377756_44617624_239869_1_28.3_2401	2401	+
chr17	67270098	69804965	chr17_64781693_67316560_2534868_0.1_-92.6_2396	2396	+
chr18	60082921	60111046	chr18_58233901_58262026_28126_8.5_86.3_2394	2394	+
chr22	16254699	16414731	chr22_14634699_14794731_160033_1.5_44.1_2387	2387	+
chr7	10490850	10493236	chr7_10457375_10459761_2387_100_100_2387	2387	+
chr2	202244151	202343291	chr2_201952396_202051536_99141_2.4_44.9_2386	2386	+
chr2	162849353	163076556	chr2_162557599_162784802_227204_1_80.2_2378	2378	+
chr1	106239518	106436139	chr1_106041041_106237662_196622_1.2_82.5_2376	2376	+
chr8	989931	1206639	chr8_977338_1194046_216709_1.1_-44.6_2376	2376	+
chr17	71196016	71307659	chr17_68707611_68819254_111644_2.1_68.4_2375	2375	+
chr11	111414633	111611676	chr11_110919843_111116886_197044_1.2_-26.5_2371	2371	+
chr15	20222102	20366172	chr15_18482116_18626186_144071_1.6_48.6_2371	2371	+
chr7	97485967	97601696	chr7_97323903_97439632_115730_2_58_2364	2364	+
chr11	93912661	93959539	chr11_93552309_93599187_46879_5_95.9_2362	2362	+
chr19	19576104	19739188	chr19_19437104_19600188_163085_1.4_32.6_2358	2358	+
chr5	6484398	6793693	chr5_6537398_6846693_309296_0.8_-15.8_2354	2354	+
chr3	119511025	119627456	chr3_120993715_121110146_116432_2_78.7_2352	2352	+
chr1	230313826	230467897	chr1_228380449_228534520_154072_1.5_33.1_2349	2349	+
chr20	17992537	18191356	chr20_17940537_18139356_198820_1.2_63.3_2349	2349	+
chr4	47493029	47709326	chr4_47187786_47404083_216298_1.1_69.1_2349	2349	+
chr6	126080388	126299662	chr6_126122081_126341355_219275_1.1_86.4_2347	2347	+
chr20	60612864	60869217	chr20_60046259_60302612_256354_0.9_-11.8_2346	2346	+
chr9	91940344	92087475	chr9_91130164_91277295_147132_1.6_48.4_2343	2343	+
chr1	233344185	234743513	chr1_231410808_232810136_1399329_0.2_-65.5_2339	2339	+
chr18	77187505	77626567	chr18_75288493_75727555_439063_0.5_-86.2_2338	2338	+
chr6	71874928	72017932	chr6_71931649_72074653_143005_1.6_75.4_2338	2338	+
chr2	207941142	208062206	chr2_207649387_207770451_121065_1.9_62.5_2337	2337	+
chr10	124895311	125043834	chr10_124885301_125033824_148524_1.6_53.3_2335	2335	+
chr3	116363241	116365574	chr3_117845931_117848264_2334_100_100_2334	2334	+
chr8	52615402	52773723	chr8_52777955_52936276_158322_1.5_82.8_2334	2334	+
chr12	30768973	30907852	chr12_30660240_30799119_138880_1.7_54.2_2328	2328	+
chr7	63808727	63930436	chr7_63446162_63567871_121710_1.9_-38.5_2326	2326	+
chr2	23868646	24095916	chr2_23722151_23949420_227270_1_3.8_2323	2323	+
chr8	28787981	28918610	chr8_28843900_28974529_130630_1.8_68.3_2323	2323	+
chr11	131939077	131941398	chr11_131444287_131446608_2322_100_100_2322	2322	+
chr12	5545922	5743817	chr12_5416183_5614078_197896_1.2_61.2_2317	2317	+
chr12	117286384	117468757	chr12_115770767_115953140_182374_1.3_8.5_2316	2316	+
chr6	138288890	138564454	chr6_138330583_138606147_275565_0.8_16.8_2315	2315	+
chr6	138909157	139265141	chr6_138950850_139306834_355985_0.6_-37.7_2313	2313	+
chr3	131102132	131243632	chr3_132584822_132726322_141501_1.6_80_2312	2312	+
chr9	133330592	133376660	chr9_132320413_132366481_46069_5_83.9_2310	2310	+
chr9	30688966	30832287	chr9_30678966_30822287_143322_1.6_66.6_2309	2309	+
chr1	91381835	91515296	chr1_91154423_91287884_133462_1.7_67.9_2308	2308	+
chr2	175937753	176049451	chr2_175645999_175757697_111699_2.1_76.8_2307	2307	+
chrX	136405042	136744241	chrX_136232708_136571907_339200_0.7_54.6_2307	2307	+
chr3	76483260	76485806	chr3_76565950_76568496_2547_90.5_99.9_2305	2305	+
chr7	32511489	32626673	chr7_32478014_32593198_115185_2_65.2_2305	2305	+
chr11	46644090	46867686	chr11_46600666_46824262_223597_1_7.7_2304	2304	+
chr3	127325094	127494527	chr3_128807784_128977217_169434_1.4_78.3_2302	2302	+
chr8	70855536	71186444	chr8_71018090_71348998_330909_0.7_-2.2_2301	2301	+
chr9	14920786	15055895	chr9_14910786_15045895_135110_1.7_22.6_2301	2301	+
chr9	117253868	117458589	chr9_116293689_116498410_204722_1.1_49.1_2296	2296	+
chr14	93557724	93760786	chr14_92627477_92830539_203063_1.1_-27.2_2295	2295	+
chr22	18075120	18211835	chr22_16455120_16591835_136716_1.7_72.3_2295	2295	+
chr7	138088436	138374168	chr7_137738976_138024708_285733_0.8_56.2_2289	2289	+
chr7	120628976	120935747	chr7_120416212_120722983_306772_0.7_-64.8_2286	2286	+
chr20	18465800	18763993	chr20_18413800_18711993_298194_0.8_45.2_2282	2282	+
chr14	77352771	77654145	chr14_76422524_76723898_301375_0.8_-35.5_2281	2281	+
chr12	27045494	27188371	chr12_26936761_27079638_142878_1.6_74.8_2279	2279	+
chr2	40482807	40657492	chr2_40336311_40510996_174686_1.3_35.4_2278	2278	+
chr4	108535241	108935771	chr4_108754690_109155220_400531_0.6_-1.2_2277	2277	+
chr12	122240654	122407894	chr12_120725037_120892277_167241_1.4_65.4_2270	2270	+
chr5	147719369	147820813	chr5_147699562_147801006_101445_2.2_91.6_2263	2263	+
chr8	145581670	145754171	chr8_145552478_145724979_172502_1.3_-66.4_2262	2262	+
chr16	27078630	27246717	chr16_26986131_27154218_168088_1.3_67.5_2260	2260	+
chr2	86673120	86737601	chr2_86526631_86591112_64482_3.5_88.8_2258	2258	+
chr7	14093441	14335233	chr7_14059966_14301758_241793_0.9_40.7_2257	2257	+
chr14	68116304	68266006	chr14_67186057_67335759_149703_1.5_-31.1_2253	2253	+
chr8	6894902	7079377	chr8_6882312_7066787_184476_1.2_49.9_2252	2252	+
chr1	42642934	42878493	chr1_42415521_42651080_235560_1_-59.3_2250	2250	+
chr19	2993466	3186270	chr19_2944466_3137270_192805_1.2_-46.2_2248	2248	+
chr2	95403609	95770662	chr2_94767336_95134389_367054_0.6_-26.9_2248	2248	+
chr4	170556972	170712861	chr4_170793547_170949436_155890_1.4_76.2_2247	2247	+
chr6	43402376	43555223	chr6_43510354_43663201_152848_1.5_-55.8_2247	2247	+
chr10	61549808	61612471	chr10_61219814_61282477_62664_3.6_93.5_2243	2243	+
chr5	81331152	81573715	chr5_81366908_81609471_242564_0.9_-81.2_2240	2240	+
chr14	38678533	38681868	chr14_37748284_37751619_3336_67_99.8_2234	2234	+
chr10	101550576	101817506	chr10_101540566_101807496_266931_0.8_-30.6_2231	2231	+
chr6	46172698	46216654	chr6_46280657_46324613_43957_5.1_94.1_2230	2230	+
chr5	98856936	98868559	chr5_98884835_98896458_11624_19.2_98.9_2229	2229	+
chrX	43745669	43891036	chrX_43630613_43775980_145368_1.5_50.4_2228	2228	+
chrX	48319605	48634823	chrX_48204549_48519767_315219_0.7_-43.6_2228	2228	+
chr5	31670330	31848186	chr5_31706087_31883943_177857_1.3_-24.9_2224	2224	+
chr8	19089213	19319416	chr8_19133493_19363696_230204_1_57.4_2224	2224	+
chr2	182357945	182402068	chr2_182066190_182110313_44124_5_89.1_2219	2219	+
chr3	32031255	32233151	chr3_32006259_32208155_201897_1.1_-49.3_2212	2212	+
chr8	70041705	70044226	chr8_70204259_70206780_2522_87.7_99.9_2212	2212	+
chr14	61374664	61536212	chr14_60444417_60605965_161549_1.4_31.2_2210	2210	+
chr5	159377466	159497740	chr5_159310044_159430318_120275_1.8_64.8_2204	2204	+
chr10	125505622	125805479	chr10_125495612_125795469_299858_0.7_1.8_2202	2202	+
chr10	70097547	70102662	chr10_69767553_69772668_5116_43_98.6_2198	2198	+
chrX	102461419	102632959	chrX_102348075_102519615_171541_1.3_53.8_2197	2197	+
chrX	139014492	139193038	chrX_138842158_139020704_178547_1.2_57.6_2197	2197	+
chr6	88875687	89002463	chr6_88932406_89059182_126777_1.7_88.1_2196	2196	+
chr17	65103517	65221240	chr17_62533979_62651702_117724_1.9_55.3_2194	2194	+
chr22	45442842	45672013	chr22_43821506_44050677_229172_1_38.9_2194	2194	+
chr18	76709770	77123774	chr18_74810758_75224762_414005_0.5_-74.1_2193	2193	+
chr13	111935507	112091622	chr13_110733508_110889623_156116_1.4_67.1_2185	2185	+
chr18	57309068	57637373	chr18_55460048_55788353_328306_0.7_22.3_2179	2179	+
chr14	20137137	20148712	chr14_19206977_19218552_11576_18.8_99.1_2178	2178	+
chr16	50069344	50100160	chr16_48626845_48657661_30817_7.1_91.8_2176	2176	+
chr12	108082409	108208747	chr12_106606539_106732877_126339_1.7_88.8_2174	2174	+
chr20	59793280	59981722	chr20_59226675_59415117_188443_1.2_68_2172	2172	+
chr2	23519658	23799527	chr2_23373163_23653032_279870_0.8_-30.8_2169	2169	+
chr20	61810460	61920685	chr20_61280905_61391130_110226_2_54.1_2168	2168	+
chr13	24695246	24697976	chr13_23593246_23595976_2731_79.3_99.7_2166	2166	+
chr9	3827079	4285973	chr9_3817079_4275973_458895_0.5_2.5_2165	2165	+
chrX	84010211	84101979	chrX_83896867_83988635_91769_2.4_92.6_2165	2165	+
chr4	190741620	191022076	chr4_190978614_191256057_277444_0.8_52.6_2157	2157	+
chr2	131414323	131485516	chr2_131130793_131201986_71194_3_58.1_2155	2155	+
chr4	41187850	41391554	chr4_40882607_41086311_203705_1.1_47.9_2155	2155	+
chr7	79726241	79847310	chr7_79564177_79685246_121070_1.8_80.8_2152	2152	+
chr1	98011352	98187237	chr1_97783940_97959825_175886_1.2_79.5_2148	2148	+
chr6	99849030	100029318	chr6_99955751_100136039_180289_1.2_63.2_2147	2147	+
chr11	102660939	102713272	chr11_102166149_102218482_52334_4.1_89.8_2144	2144	+
chr4	151004376	151177790	chr4_151223826_151397240_173415_1.2_32.8_2144	2144	+
chr3	136469966	136667447	chr3_137952656_138150137_197482_1.1_-83.2_2143	2143	+
chrX	139769525	139866962	chrX_139597191_139694628_97438_2.2_79.1_2141	2141	+
chr18	18530167	18699714	chr18_16784165_16953712_169548_1.3_68.4_2139	2139	+
chr1	236969274	237145037	chr1_235035897_235211660_175764_1.2_-27.8_2137	2137	+
chr1	160640059	160866083	chr1_158906683_159132707_226025_0.9_-22.8_2132	2132	+
chr8	136524557	136659657	chr8_136593739_136728839_135101_1.6_50_2132	2132	+
chr6	41530439	41757711	chr6_41638417_41865689_227273_0.9_30.6_2123	2123	+
chr4	41956623	42152110	chr4_41651380_41846867_195488_1.1_-12.9_2118	2118	+
chr1	78958353	79127570	chr1_78730941_78900158_169218_1.3_26_2116	2116	+
chrX	129547042	129631175	chrX_129374723_129458856_84134_2.5_81.9_2113	2113	+
chr13	36878278	36909953	chr13_35776278_35807953_31676_6.7_91.4_2110	2110	+
chr7	2274472	2423712	chr7_2240998_2390238_149241_1.4_63.1_2107	2107	+
chr14	68713642	68888972	chr14_67783395_67958725_175331_1.2_42.3_2106	2106	+
chr8	141072476	141206762	chr8_141141658_141275944_134287_1.6_77.3_2106	2106	+
chr1	207495605	207533530	chr1_205562228_205600153_37926_5.5_96.1_2104	2104	+
chr9	16416815	16648207	chr9_16406815_16638207_231393_0.9_-94.3_2104	2104	+
chr19	5576602	5749587	chr19_5527602_5700587_172986_1.2_50.1_2103	2103	+
chr4	109543103	109637939	chr4_109762552_109857388_94837_2.2_81.1_2103	2103	+
chr6	3637231	3753183	chr6_3582230_3698182_115953_1.8_76.3_2100	2100	+
chr20	44374042	44527481	chr20_43807449_43960888_153440_1.4_42.2_2099	2099	+
chr10	57357716	57427848	chr10_57027722_57097854_70133_3_90.6_2094	2094	+
chr4	148785939	149001996	chr4_149005389_149221446_216058_1_-59.7_2089	2089	+
chr5	25188584	25190666	chr5_25224341_25226423_2083_100_100_2083	2083	+
chr3	180323931	180331229	chr3_181806625_181813923_7299_28.5_98.7_2082	2082	+
chr16	52689043	52691269	chr16_51246544_51248770_2227_93.4_99.8_2080	2080	+
chr9	79827020	80032338	chr9_79016840_79222158_205319_1_48.1_2080	2080	+
chr4	68382841	68656902	chr4_68065436_68339497_274062_0.8_-27.4_2079	2079	+
chr3	126708007	126756178	chr3_128190697_128238868_48172_4.3_89.3_2075	2075	+
chr15	21220807	21372742	chr15_19485466_19637401_151936_1.4_48.2_2071	2071	+
chr9	116018339	116163634	chr9_115058160_115203455_145296_1.4_76.8_2071	2071	+
chr6	50561565	50980724	chr6_50669524_51088683_419160_0.5_-70.3_2069	2069	+
chr20	33396051	33598223	chr20_32859712_33061884_202173_1_-36.2_2066	2066	+
chr4	2339620	2641584	chr4_2309418_2611382_301965_0.7_-78.2_2065	2065	+
chr1	72571332	72767512	chr1_72343920_72540100_196181_1.1_31.6_2064	2064	+
chr4	22595701	22729682	chr4_22204799_22338780_133982_1.5_15.2_2062	2062	+
chr10	30590889	31021778	chr10_30630895_31061784_430890_0.5_-8.4_2057	2057	+
chr9	131708692	131929861	chr9_130748513_130969682_221170_0.9_-57.6_2057	2057	+
chr10	50648998	50911276	chr10_50319004_50581282_262279_0.8_-65.7_2052	2052	+
chr20	25255198	25474969	chr20_25203198_25422969_219772_0.9_-40.3_2047	2047	+
chr7	109478936	109639742	chr7_109266172_109426978_160807_1.3_38.7_2038	2038	+
chr5	118814469	118969587	chr5_118842368_118997486_155119_1.3_-14_2036	2036	+
chrX	91237461	91369539	chrX_91124117_91256195_132079_1.5_35.9_2035	2035	+
chr7	88077838	88269859	chr7_87915774_88107795_192022_1.1_-13.7_2033	2033	+
chr4	165841774	165967475	chr4_166061224_166186925_125702_1.6_61.7_2030	2030	+
chr12	123237381	123404314	chr12_121803334_121970267_166934_1.2_73.6_2030	2030	+
chr15	44085775	44092995	chr15_41873067_41880287_7221_28.1_88.5_2028	2028	+
chr1	46602382	46836597	chr1_46374969_46609184_234216_0.9_23.6_2028	2028	+
chr5	174919044	175197565	chr5_174851650_175130171_278522_0.7_-0.5_2028	2028	+
chr4	114680509	114900374	chr4_114899958_115119823_219866_0.9_-32.5_2025	2025	+
chr11	73950078	74067337	chr11_73627726_73744985_117260_1.7_76.2_2022	2022	+
chr11	70668834	70824317	chr11_70346482_70501965_155484_1.3_76.1_2021	2021	+
chr7	124120573	124675433	chr7_123907809_124462669_554861_0.4_38.1_2021	2021	+
chrX	69354341	69506808	chrX_69271066_69423533_152468_1.3_59.5_2017	2017	+
chr12	17141923	17145001	chr12_17033190_17036268_3079_65.4_99.5_2015	2015	+
chr18	6740878	6914876	chr18_6730878_6904876_173999_1.2_59.8_2013	2013	+
chr10	16563041	16797094	chr10_16603047_16837100_234054_0.9_78.6_2008	2008	+
chr19	38221693	38464523	chr19_42913533_43156363_242831_0.8_-62.1_2007	2007	+
chr13	73482649	73792394	chr13_72380650_72690395_309746_0.6_48.3_2006	2006	+
chr4	15008988	15172607	chr4_14618086_14781705_163620_1.2_83.8_2005	2005	+
chr2	89072185	89105658	chr2_88853300_88886773_33474_6_92_2005	2005	+
chr6	15246299	15469007	chr6_15354278_15576986_222709_0.9_-37.3_1992	1992	+
chr6	96974076	97096975	chr6_97080797_97203696_122900_1.6_81.3_1990	1990	+
chr8	90915384	91049271	chr8_90984557_91118447_133891_1.5_61.2_1985	1985	+
chr4	138369202	138453697	chr4_138588652_138673147_84496_2.3_86.7_1984	1984	+
chr2	210883731	211036096	chr2_210591976_210744341_152366_1.3_70.9_1983	1983	+
chr4	17578886	17916228	chr4_17187984_17525326_337343_0.6_-52.6_1983	1983	+
chr6	28580571	28871731	chr6_28688550_28979710_291161_0.7_36_1982	1982	+
chr13	28014201	28241016	chr13_26912201_27139016_226816_0.9_-98.2_1982	1982	+
chr15	101513678	101785459	chr15_99331201_99602982_271782_0.7_-55.2_1976	1976	+
chr2	101882994	102038635	chr2_101249426_101405067_155642_1.3_58.3_1973	1973	+
chr6	102271614	102517413	chr6_102378307_102624106_245800_0.8_14.4_1972	1972	+
chr15	55473532	55729678	chr15_53260824_53516970_256147_0.8_-7.6_1971	1971	+
chr9	95439360	95609138	chr9_94479181_94648959_169779_1.2_68.4_1968	1968	+
chr2	64779291	64893292	chr2_64632795_64746796_114002_1.7_66.6_1966	1966	+
chr8	41787576	41909433	chr8_41906733_42028590_121858_1.6_60.6_1963	1963	+
chr9	7476984	7598567	chr9_7466984_7588567_121584_1.6_36.4_1962	1962	+
chrX	132804841	132999313	chrX_132632507_132826979_194473_1_-4.4_1962	1962	+
chr7	28159897	28319313	chr7_28126422_28285838_159417_1.2_36.2_1959	1959	+
chr5	53154991	53299814	chr5_53190748_53335571_144824_1.4_-20.7_1958	1958	+
chr22	29025534	29339697	chr22_27355534_27669697_314164_0.6_37.9_1955	1955	+
chr2	101435748	101635812	chr2_100802180_101002244_200065_1_20.4_1953	1953	+
chr7	144343861	144345810	chr7_143974794_143976743_1950_100_100_1950	1950	+
chr7	64863613	65037911	chr7_64501048_64675346_174299_1.1_58.1_1947	1947	+
chr8	28573064	28610293	chr8_28628983_28666212_37230_5.2_89.8_1947	1947	+
chr19	54647415	54711619	chr19_59339227_59403431_64205_3_47.3_1946	1946	+
chr8	34731529	35383021	chr8_34851071_35502563_651493_0.3_37.4_1936	1936	+
chr1	158424507	158618590	chr1_156691131_156885214_194084_1_75.2_1933	1933	+
chr18	29437694	29656142	chr18_27691692_27910140_218449_0.9_60_1930	1930	+
chr2	43924278	44145329	chr2_43777782_43998833_221052_0.9_-42.5_1930	1930	+
chr7	65705261	65824513	chr7_65342696_65461948_119253_1.6_-18.9_1930	1930	+
chr16	77850754	78083624	chr16_76408255_76641125_232871_0.8_75.3_1927	1927	+
chr7	140034799	140240511	chr7_139681268_139886980_205713_0.9_77.8_1927	1927	+
chr1	241039713	241162006	chr1_239106336_239228629_122294_1.6_66.3_1926	1926	+
chr14	91690244	91976791	chr14_90759997_91046544_286548_0.7_-11.2_1926	1926	+
chr19	15276602	15512187	chr19_15137602_15373187_235586_0.8_28.1_1924	1924	+
chr4	125556046	125689830	chr4_125775496_125909280_133785_1.4_72.2_1922	1922	+
chr20	31413633	31438154	chr20_30877294_30901815_24522_7.8_95_1919	1919	+
chr15	31507679	31769506	chr15_29294971_29556798_261828_0.7_63.2_1917	1917	+
chr8	27970508	28206020	chr8_28026427_28261939_235513_0.8_-22.5_1917	1917	+
chr3	143690516	143711076	chr3_145173206_145193766_20561_9.3_98.2_1915	1915	+
chr19	16647916	16942451	chr19_16508916_16803451_294536_0.6_-89.9_1914	1914	+
chr9	4633532	4782146	chr9_4623532_4772146_148615_1.3_54.1_1911	1911	+
chr16	1364148	1413027	chr16_1304149_1353028_48880_3.9_86_1909	1909	+
chr2	97207500	97535629	chr2_96571227_96899356_328130_0.6_-38.6_1909	1909	+
chr4	154522727	154580567	chr4_154742177_154800017_57841_3.3_-50.8_1909	1909	+
chr10	122619573	122662796	chr10_122609563_122652786_43224_4.4_91.6_1908	1908	+
chr10	3111185	3281275	chr10_3101185_3271275_170091_1.1_78.4_1907	1907	+
chr1	152920984	153198327	chr1_151187608_151464951_277344_0.7_38.5_1904	1904	+
chr4	13338070	13340186	chr4_12947168_12949284_2117_89.9_99.8_1903	1903	+
chr2	60790652	61025035	chr2_60644156_60878539_234384_0.8_-89.1_1903	1903	+
chr5	84760268	84964941	chr5_84796024_85000697_204674_0.9_48.8_1902	1902	+
chr1	96912254	96914154	chr1_96684842_96686742_1901_100_100_1901	1901	+
chr6	58244630	58294190	chr6_58352589_58402149_49561_3.8_87.4_1901	1901	+
chr4	170132876	170192738	chr4_170369451_170429313_59863_3.2_35.8_1897	1897	+
chr14	102808796	102900752	chr14_101878549_101970505_91957_2.1_34.6_1894	1894	+
chr4	153332557	153570790	chr4_153552007_153790240_238234_0.8_-66.5_1892	1892	+
chr9	20769942	21007141	chr9_20759942_20997141_237200_0.8_-60_1890	1890	+
chr8	80483317	80793054	chr8_80645872_80955609_309738_0.6_37.2_1889	1889	+
chr3	137442903	137601048	chr3_138925593_139083738_158146_1.2_52.4_1886	1886	+
chr11	19815147	20230770	chr11_19771723_20187346_415624_0.5_-55.5_1883	1883	+
chr5	97674243	97801982	chr5_97702147_97829882_127736_1.5_23.6_1882	1882	+
chr12	55803501	55807575	chr12_54089768_54093842_4075_46_99.3_1874	1874	+
chr11	45605585	45955413	chr11_45562161_45911989_349829_0.5_14.4_1873	1873	+
chr5	155771474	155885504	chr5_155704052_155818082_114031_1.6_20.1_1869	1869	+
chr3	12111705	12113572	chr3_12086705_12088572_1868_100_100_1868	1868	+
chr20	6194362	6196307	chr20_6142362_6144307_1946_95.8_100_1864	1864	+
chr9	16653219	16870356	chr9_16643219_16860356_217138_0.9_-94.8_1864	1864	+
chr1	213178470	213415391	chr1_211245093_211482014_236922_0.8_-33.9_1862	1862	+
chr2	225670100	225751358	chr2_225378344_225459602_81259_2.3_85.4_1860	1860	+
chr18	51681253	51818431	chr18_49935251_50072429_137179_1.4_92.7_1856	1856	+
chr4	68904476	68907885	chr4_68587071_68590480_3410_54.4_99.5_1855	1855	+
chr1	94341956	94369655	chr1_94114544_94142243_27700_6.7_95.3_1853	1853	+
chr5	81042151	81306012	chr5_81077907_81341768_263862_0.7_-83.8_1851	1851	+
chr1	159728945	159890344	chr1_157995569_158156968_161400_1.1_-31.2_1849	1849	+
chr6	48116405	48271627	chr6_48224364_48379586_155223_1.2_77.2_1847	1847	+
chr5	143539060	143545213	chr5_143519253_143525406_6154_30_99.1_1846	1846	+
chr19	32844147	33077904	chr19_37535987_37769744_233758_0.8_25.1_1843	1843	+
chr5	122152969	122425214	chr5_122180868_122453113_272246_0.7_13_1842	1842	+
chr17	21184566	21408398	chr17_21125159_21348991_223833_0.8_-81.7_1838	1838	+
chr14	36278171	36350928	chr14_35347922_35420679_72758_2.5_63.2_1835	1835	+
chr4	6108354	6304598	chr4_6159255_6355499_196245_0.9_8.3_1835	1835	+
chrX	97506880	97645971	chrX_97393536_97532627_139092_1.3_94_1835	1835	+
chr12	393080	543202	chr12_263341_413463_150123_1.2_27_1833	1833	+
chr13	74257655	74420416	chr13_73155656_73318417_162762_1.1_52.9_1832	1832	+
chr5	171541818	171715529	chr5_171474423_171648134_173712_1.1_-61.6_1828	1828	+
chr3	82854270	82856788	chr3_82936960_82939478_2519_72.5_99.9_1827	1827	+
chr5	110439924	110528760	chr5_110467823_110556659_88837_2.1_74.4_1827	1827	+
chr8	56963206	57014379	chr8_57125760_57176933_51174_3.6_92.3_1824	1824	+
chr2	24464328	24587605	chr2_24317832_24441109_123278_1.5_70.2_1820	1820	+
chr10	45445854	45569004	chr10_44765860_44889010_123151_1.5_88.2_1819	1819	+
chr2	121624883	121750045	chr2_121341353_121466515_125163_1.5_84.1_1819	1819	+
chr8	143631135	143868305	chr8_143628137_143865307_237171_0.8_-90_1816	1816	+
chrX	147024574	147134436	chrX_146832266_146942128_109863_1.7_62.7_1816	1816	+
chr1	172520547	172619125	chr1_170787170_170885748_98579_1.8_88.8_1815	1815	+
chr1	241757184	242079691	chr1_239823807_240146314_322508_0.6_60.9_1811	1811	+
chr18	29991501	30092734	chr18_28245499_28346732_101234_1.8_71.9_1805	1805	+
chr1	37304714	37569057	chr1_37077301_37341644_264344_0.7_33.7_1804	1804	+
chr9	12779795	13188962	chr9_12769795_13178962_409168_0.4_79.1_1804	1804	+
chr10	11022018	11398042	chr10_11062024_11438048_376025_0.5_31.4_1803	1803	+
chr13	35615084	35734198	chr13_34513084_34632198_119115_1.5_76.7_1801	1801	+
chr10	92982502	93043088	chr10_92972482_93033068_60587_3_91.2_1800	1800	+
chr12	88442544	88592158	chr12_86966675_87116289_149615_1.2_67.3_1800	1800	+
chr20	2843097	3052807	chr20_2791097_3000807_209711_0.9_58.2_1800	1800	+
chr4	183691437	183836280	chr4_183928431_184073274_144844_1.2_42.5_1797	1797	+
chr4	37822948	38134950	chr4_37499343_37811345_312003_0.6_15.5_1796	1796	+
chr1	58513514	58522218	chr1_58286102_58294806_8705_20.6_97.2_1792	1792	+
chrX	80532393	80554066	chrX_80419049_80440722_21674_8.3_92.7_1790	1790	+
chr10	75135561	75231438	chr10_74805567_74901444_95878_1.9_-82.6_1789	1789	+
chrX	20145002	20285267	chrX_20054923_20195188_140266_1.3_43.4_1778	1778	+
chr4	145630401	145768685	chr4_145849851_145988135_138285_1.3_73.8_1777	1777	+
chr2	236364275	236625892	chr2_236029014_236290631_261618_0.7_-36.6_1772	1772	+
chr6	63921414	63960790	chr6_63979373_64018749_39377_4.5_89.3_1770	1770	+
chr11	126729352	126870065	chr11_126234562_126375275_140714_1.3_61.4_1767	1767	+
chr2	99163836	99348192	chr2_98530268_98714624_184357_1_63.8_1766	1766	+
chr8	32477439	32622978	chr8_32596981_32742520_145540_1.2_69_1765	1765	+
chr1	79519766	79521795	chr1_79292354_79294383_2030_86.9_99.8_1764	1764	+
chr10	126086398	126320455	chr10_126076388_126310445_234058_0.8_40.5_1763	1763	+
chrX	114009271	114134998	chrX_113915527_114041254_125728_1.4_72.9_1763	1763	+
chr1	55586199	55689484	chr1_55358787_55462072_103286_1.7_-71.7_1762	1762	+
chr6	161188008	162067459	chr6_161107998_161987449_879452_0.2_-41_1760	1760	+
chr17	58804477	59214835	chr17_56159259_56569617_410359_0.4_4.4_1759	1759	+
chr2	188616267	188703957	chr2_188324512_188412202_87691_2_72.4_1759	1759	+
chr7	22526312	22551678	chr7_22492837_22518203_25367_6.9_91_1756	1756	+
chr16	81509041	81745021	chr16_80066542_80302522_235981_0.7_24.2_1754	1754	+
chr2	173333881	173421387	chr2_173042127_173129633_87507_2_82.3_1754	1754	+
chr2	105860141	106003013	chr2_105226573_105369445_142873_1.2_60_1753	1753	+
chr22	30369393	30533386	chr22_28699393_28863386_163994_1.1_64.1_1752	1752	+
chr4	13601765	13649925	chr4_13210863_13259023_48161_3.6_93.7_1751	1751	+
chr2	72211258	72516184	chr2_72064766_72369692_304927_0.6_-13.6_1750	1750	+
chr3	142029115	142280307	chr3_143511805_143762997_251193_0.7_31.4_1749	1749	+
chr10	88232306	88391431	chr10_88222286_88381411_159126_1.1_60.4_1748	1748	+
chrY	20309850	20311596	chrY_18769238_18770984_1747_100_100_1747	1747	+
chr22	23465295	23665108	chr22_21795295_21995108_199814_0.9_33.4_1746	1746	+
chr10	96997400	97031618	chr10_96987390_97021608_34219_5.1_92.6_1745	1745	+
chr16	58194079	58230819	chr16_56751580_56788320_36741_4.7_94.6_1743	1743	+
chr13	44433785	44544994	chr13_43331785_43442994_111210_1.6_86.6_1739	1739	+
chr4	56683725	56771146	chr4_56378482_56465903_87422_2_80.6_1733	1733	+
chr1	231253521	231411247	chr1_229320144_229477870_157727_1.1_16.8_1730	1730	+
chr19	10046797	10227947	chr19_9907797_10088947_181151_1_25.9_1730	1730	+
chr4	16503280	16772105	chr4_16112378_16381203_268826_0.6_-8.2_1729	1729	+
chr14	65733275	65935095	chr14_64803028_65004848_201821_0.9_-11_1726	1726	+
chr8	109213977	109252409	chr8_109283153_109321585_38433_4.5_91.2_1726	1726	+
chrY	26350556	26508663	chrY_24759944_24918051_158108_1.1_83_1726	1726	+
chr8	102213548	102381882	chr8_102282724_102451058_168335_1_3.4_1725	1725	+
chr1	99150373	99226013	chr1_98922961_98998601_75641_2.3_80.7_1724	1724	+
chr1	166135573	166246730	chr1_164402197_164513354_111158_1.5_56.6_1722	1722	+
chr11	90015745	90146987	chr11_89655393_89786635_131243_1.3_69_1720	1720	+
chr10	2563359	2565725	chr10_2553359_2555725_2367_72.5_99.8_1717	1717	+
chr11	113660773	113670052	chr11_113165983_113175262_9280_18.5_97_1716	1716	+
chr3	193296876	193485802	chr3_194779570_194968496_188927_0.9_80.9_1703	1703	+
chr7	112090466	112161006	chr7_111877702_111948242_70541_2.4_81.3_1703	1703	+
chr3	72307443	72426613	chr3_72390133_72509303_119171_1.4_87.7_1702	1702	+
chr8	32869073	32873089	chr8_32988615_32992631_4017_42.4_99.4_1702	1702	+
chr1	194157965	194159665	chr1_192424588_192426288_1701_100_100_1701	1701	+
chr5	99716874	99729332	chr5_99744773_99757231_12459_13.6_98.1_1700	1700	+
chrX	12844801	13000230	chrX_12754722_12910151_155430_1.1_80.5_1700	1700	+
chr3	42166900	42383368	chr3_42141904_42358372_216469_0.8_31.8_1699	1699	+
chr5	80483890	80716370	chr5_80519646_80752126_232481_0.7_45.9_1698	1698	+
chr20	52184727	52199259	chr20_51618134_51632666_14533_11.7_95.8_1695	1695	+
chr14	76062070	76249689	chr14_75131823_75319442_187620_0.9_25.2_1692	1692	+
chr7	106241292	106299642	chr7_106028528_106086878_58351_2.9_90.5_1690	1690	+
chr7	50632467	50815875	chr7_50599961_50783369_183409_0.9_54.4_1689	1689	+
chr10	19120243	19342506	chr10_19160249_19382512_222264_0.8_3_1688	1688	+
chr3	68682850	68686192	chr3_68765540_68768882_3343_50.5_99.6_1687	1687	+
chr1	116398640	116520454	chr1_116200163_116321977_121815_1.4_32.2_1685	1685	+
chr22	18566252	19025322	chr22_16946252_17405322_459071_0.4_-36.1_1683	1683	+
chr6	142383780	142540756	chr6_142425473_142582449_156977_1.1_53.8_1683	1683	+
chr9	89559564	89562073	chr9_88749384_88751893_2510_66.8_99.7_1676	1676	+
chrX	21896570	22012716	chrX_21806491_21922637_116147_1.4_61.3_1676	1676	+
chr14	35491986	35551140	chr14_34561737_34620891_59155_2.8_59.3_1675	1675	+
chr2	237117374	237364665	chr2_236782113_237029404_247292_0.7_-18.9_1673	1673	+
chr7	51304520	51461127	chr7_51272014_51428621_156608_1.1_49_1673	1673	+
chrX	104650384	104653172	chrX_104537040_104539828_2789_59.9_99.6_1672	1672	+
chr12	9794628	9849129	chr12_9685895_9740396_54502_3.1_89.8_1670	1670	+
chr22	45140278	45298099	chr22_43518942_43676763_157822_1.1_-7.3_1668	1668	+
chr3	61547491	61803721	chr3_61522531_61778761_256231_0.7_22.4_1668	1668	+
chr4	132647179	132779041	chr4_132866629_132998491_131863_1.3_42.8_1668	1668	+
chr9	659871	805377	chr9_649871_795377_145507_1.1_70_1664	1664	+
chr15	69071292	69238692	chr15_66858346_67025746_167401_1_79.7_1663	1663	+
chr12	117013654	117193707	chr12_115498037_115678090_180054_0.9_-22.2_1662	1662	+
chr3	122840908	123003252	chr3_124323598_124485942_162345_1_63.9_1661	1661	+
chr22	22625551	22663736	chr22_20955551_20993736_38186_4.3_95.8_1656	1656	+
chr2	167053501	167134807	chr2_166761747_166843053_81307_2_83.7_1652	1652	+
chr4	101944980	102117271	chr4_102164003_102336294_172292_1_-28_1651	1651	+
chrX	38548136	38667973	chrX_38433080_38552917_119838_1.4_88.4_1651	1651	+
chr1	4235486	4581163	chr1_4135346_4481023_345678_0.5_-32.8_1650	1650	+
chr22	50151942	50319226	chr22_48537946_48705230_167285_1_25.4_1650	1650	+
chr11	72350913	72671990	chr11_72028561_72349638_321078_0.5_-3.6_1647	1647	+
chr1	203224879	203320087	chr1_201491502_201586710_95209_1.7_58_1646	1646	+
chr13	37500300	37597936	chr13_36398300_36495936_97637_1.7_76.9_1646	1646	+
chr3	112726915	113006345	chr3_114209605_114489035_279431_0.6_-98.4_1646	1646	+
chr4	117519296	117521368	chr4_117738744_117740816_2073_79.1_99.8_1639	1639	+
chr7	133602249	133750183	chr7_133252789_133400723_147935_1.1_27.7_1628	1628	+
chr6	159052998	159192786	chr6_158972986_159112774_139789_1.2_-5.8_1625	1625	+
chr12	34215938	34498507	chr12_34107205_34389774_282570_0.6_83.4_1623	1623	+
chr6	10366624	10412404	chr6_10474610_10520390_45781_3.5_89.3_1618	1618	+
chr1	77594769	77806321	chr1_77367357_77578909_211553_0.8_-18.8_1617	1617	+
chr18	54267481	54463046	chr18_52418479_52614044_195566_0.8_81.7_1617	1617	+
chr1	113992174	114052348	chr1_113793697_113853871_60175_2.7_84.3_1614	1614	+
chr3	159439921	159614832	chr3_160922615_161097526_174912_0.9_66.3_1612	1612	+
chr11	30249849	30390068	chr11_30206425_30346644_140220_1.1_88.4_1611	1611	+
chr14	61111876	61278878	chr14_60181629_60348631_167003_1_-56_1607	1607	+
chr2	128059069	128263003	chr2_127775539_127979473_203935_0.8_-26.4_1607	1607	+
chr7	77531067	77586215	chr7_77369003_77424151_55149_2.9_79.8_1606	1606	+
chr14	44546272	44589881	chr14_43616022_43659631_43610_3.7_92_1601	1601	+
chr10	34635230	34680464	chr10_34675236_34720470_45235_3.5_83.7_1599	1599	+
chr12	83444656	83546002	chr12_81968787_82070133_101347_1.6_67.5_1598	1598	+
chr16	20748221	21011414	chr16_20655722_20918915_263194_0.6_43_1596	1596	+
chr22	30064259	30166018	chr22_28394259_28496018_101760_1.6_81.2_1595	1595	+
chr11	130746166	130785734	chr11_130251376_130290944_39569_4_96.3_1595	1595	+
chr3	18580158	18581949	chr3_18555162_18556953_1792_88.9_99.9_1593	1593	+
chr3	60568232	60718385	chr3_60543272_60693425_150154_1.1_91_1592	1592	+
chr12	51139213	51214401	chr12_49425480_49500668_75189_2.1_28.8_1589	1589	+
chr9	88879671	88990552	chr9_88069491_88180372_110882_1.4_62.7_1587	1587	+
chr10	17645989	17757250	chr10_17685995_17797256_111262_1.4_88.4_1586	1586	+
chr12	115639909	116125210	chr12_114124292_114609593_485302_0.3_-70.5_1584	1584	+
chr21	24762585	24837330	chr21_23684456_23759201_74746_2.1_91.3_1583	1583	+
chr1	99771219	99774097	chr1_99543807_99546685_2879_54.9_99.7_1580	1580	+
chr10	94272288	94454935	chr10_94262268_94444915_182648_0.9_-48.7_1578	1578	+
chr14	65346632	65569074	chr14_64416385_64638827_222443_0.7_37.8_1576	1576	+
chr16	51557105	51681170	chr16_50114606_50238671_124066_1.3_77.4_1576	1576	+
chr9	21817917	22012662	chr9_21807917_22002662_194746_0.8_-62_1575	1575	+
chr1	54005266	54198744	chr1_53777854_53971332_193479_0.8_-63.2_1573	1573	+
chr15	74653874	74725688	chr15_72440927_72512741_71815_2.2_75_1572	1572	+
chr7	89790131	90304310	chr7_89628067_90142246_514180_0.3_-86.6_1570	1570	+
chr14	82382669	82384403	chr14_81452422_81454156_1735_90.4_99.9_1569	1569	+
chr2	238939201	239082148	chr2_238603940_238746887_142948_1.1_-12.1_1568	1568	+
chr8	141973679	142185515	chr8_142042861_142254697_211837_0.7_-27.9_1567	1567	+
chr1	119543135	119762538	chr1_119344658_119564061_219404_0.7_50.5_1566	1566	+
chr5	123982348	124249483	chr5_124010247_124277382_267136_0.6_72.2_1566	1566	+
chr11	76761955	77070998	chr11_76439603_76748646_309044_0.5_-25_1562	1562	+
chr12	47470504	47529520	chr12_45756771_45815787_59017_2.6_87.8_1562	1562	+
chr10	49609611	49710814	chr10_49279617_49380820_101204_1.5_85.8_1560	1560	+
chr15	69548149	69746179	chr15_67335203_67533233_198031_0.8_62.7_1559	1559	+
chr3	17052102	17202209	chr3_17027106_17177213_150108_1_6.9_1558	1558	+
chr8	128098789	128100472	chr8_128167971_128169654_1684_92.5_99.8_1558	1558	+
chr10	97278902	97395660	chr10_97268892_97385650_116759_1.3_79.2_1556	1556	+
chr3	175522361	175696260	chr3_177005055_177178954_173900_0.9_-25.5_1555	1555	+
chr20	10329918	10654538	chr20_10277918_10602538_324621_0.5_21.7_1554	1554	+
chr5	107007813	107327918	chr5_107035712_107355817_320106_0.5_43.7_1553	1553	+
chr15	67813574	68054049	chr15_65600628_65841103_240476_0.6_62.2_1550	1550	+
chr5	156670885	156947061	chr5_156603463_156879639_276177_0.6_-63.9_1545	1545	+
chr6	168718070	168982650	chr6_168460919_168725499_264581_0.6_-92.5_1545	1545	+
chr13	101000324	101192520	chr13_99798325_99990521_192197_0.8_63.8_1543	1543	+
chr1	245606075	245642374	chr1_243672698_243708997_36300_4.3_88.4_1543	1543	+
chr17	75933813	76254025	chr17_73445408_73765620_320213_0.5_-77.8_1543	1543	+
chr21	16334640	16437452	chr21_15256511_15359323_102813_1.5_90.5_1540	1540	+
chr8	107602195	107764126	chr8_107671371_107833302_161932_1_70.9_1539	1539	+
chr4	129770177	129795915	chr4_129989627_130015365_25739_6_96.1_1538	1538	+
chr7	19737140	20043015	chr7_19703665_20009540_305876_0.5_64.9_1536	1536	+
chr20	2448187	2641534	chr20_2396187_2589534_193348_0.8_-37.9_1534	1534	+
chr6	5972589	5974385	chr6_5917588_5919384_1797_85.3_99.9_1533	1533	+
chrX	23093794	23096071	chrX_23003715_23005992_2278_67.3_99.7_1533	1533	+
chr4	88059864	88129442	chr4_88278888_88348466_69579_2.2_-42.2_1531	1531	+
chr6	150201851	150364087	chr6_150243544_150405780_162237_0.9_-39.7_1531	1531	+
chr12	115115862	115121647	chr12_113600245_113606030_5786_26.4_52.5_1527	1527	+
chr18	33270972	33422456	chr18_31524970_31676454_151485_1_66.6_1521	1521	+
chr16	53913749	54147414	chr16_52471250_52704915_233666_0.7_22.7_1519	1519	+
chr9	124361669	124547072	chr9_123401490_123586893_185404_0.8_20.4_1519	1519	+
chr9	115595635	115635469	chr9_114635456_114675290_39835_3.8_90.4_1517	1517	+
chr2	42047099	42077874	chr2_41900603_41931378_30776_4.9_96.2_1516	1516	+
chr7	43471460	43664711	chr7_43437985_43631236_193252_0.8_53.6_1515	1515	+
chr15	74140606	74235344	chr15_71927659_72022397_94739_1.6_-87.9_1514	1514	+
chr15	29423762	29527288	chr15_27211054_27314580_103527_1.5_82.1_1514	1514	+
chr15	92828938	92977928	chr15_90629942_90778932_148991_1_66.5_1512	1512	+
chr8	49830680	49833078	chr8_49993233_49995631_2399_63_99.8_1512	1512	+
chr9	129571790	129886326	chr9_128611611_128926147_314537_0.5_-18.6_1512	1512	+
chrX	125605710	125607263	chrX_125433391_125434944_1554_97.3_100_1512	1512	+
chr4	4421203	4629925	chr4_4472104_4680826_208723_0.7_47.2_1510	1510	+
chr19	28246106	28265312	chr19_32937946_32957152_19207_7.9_98.7_1509	1509	+
chr6	101746530	102124718	chr6_101853251_102231411_378161_0.4_-93.9_1509	1509	+
chr16	57567567	57836446	chr16_56125068_56393947_268880_0.6_-56.4_1507	1507	+
chr17	59477260	59668564	chr17_56832042_57023346_191305_0.8_63.7_1506	1506	+
chr18	76232146	76447705	chr18_74333134_74548693_215560_0.7_23.3_1505	1505	+
chr2	149511494	149627874	chr2_149227964_149344344_116381_1.3_20.1_1503	1503	+
chrX	26704114	26767694	chrX_26614035_26677615_63581_2.4_77.2_1503	1503	+
chr6	146870539	146957358	chr6_146912232_146999051_86820_1.7_85.7_1497	1497	+
chr7	7612702	7782884	chr7_7579227_7749409_170183_0.9_57.5_1497	1497	+
chr1	199356212	199357858	chr1_197622835_197624481_1647_90.7_100_1494	1494	+
chr20	26188610	26190322	chr20_26136610_26138322_1713_87.2_99.9_1494	1494	+
chr5	159685231	159830303	chr5_159617809_159762881_145073_1_64.1_1489	1489	+
chr6	10118654	10214730	chr6_10226640_10322716_96077_1.5_37.7_1489	1489	+
chr1	243963173	244220466	chr1_242029796_242287089_257294_0.6_-51.5_1486	1486	+
chr2	148778742	148975430	chr2_148495212_148691900_196689_0.8_-86.3_1485	1485	+
chr22	20785889	20941216	chr22_19115889_19271216_155328_1_28.3_1484	1484	+
chr5	38467886	38482249	chr5_38503643_38518006_14364_10.3_98.2_1484	1484	+
chr12	131979928	132152507	chr12_130545881_130718460_172580_0.9_-62.4_1482	1482	+
chr1	84961886	85193258	chr1_84734474_84965846_231373_0.6_-95.1_1482	1482	+
chr13	68405697	68485858	chr13_67303698_67383859_80162_1.8_60.1_1481	1481	+
chr4	156325595	156452576	chr4_156545045_156672026_126982_1.2_91.1_1481	1481	+
chr10	12136076	12395879	chr10_12176082_12435885_259804_0.6_30.6_1480	1480	+
chr10	66585241	66633688	chr10_66255247_66303694_48448_3.1_92.8_1480	1480	+
chr14	64068122	64202754	chr14_63137875_63272507_134633_1.1_-8.2_1480	1480	+
chr16	77224798	77409095	chr16_75782299_75966596_184298_0.8_-20_1478	1478	+
chr6	131689277	131929252	chr6_131730970_131970945_239976_0.6_-29.4_1477	1477	+
chr18	44663311	44928936	chr18_42917309_43182934_265626_0.6_32.1_1476	1476	+
chr4	104315560	104497158	chr4_104535009_104716607_181599_0.8_74.4_1476	1476	+
chr10	100007509	100013559	chr10_99997499_100003549_6051_24.4_98.4_1475	1475	+
chr2	86348600	86438109	chr2_86202111_86291620_89510_1.6_85_1473	1473	+
chr8	81035411	81213768	chr8_81197966_81376323_178358_0.8_67.8_1470	1470	+
chr13	28270225	28403865	chr13_27168225_27301865_133641_1.1_-66.9_1469	1469	+
chr1	157678768	157681199	chr1_155945392_155947823_2432_60.3_99.4_1467	1467	+
chr9	42853581	43114041	chr9_42843577_43104037_260461_0.6_58.2_1467	1467	+
chrX	16713543	16877072	chrX_16623464_16786993_163530_0.9_88.6_1462	1462	+
chr20	40050278	40221032	chr20_39483692_39654446_170755_0.9_-90.5_1460	1460	+
chr18	77648399	77935100	chr18_75749387_76036091_286705_0.5_-84.2_1460	1460	+
chr12	20094422	20095943	chr12_19985689_19987210_1522_95.9_99.9_1459	1459	+
chr12	68414936	68671956	chr12_66701203_66958223_257021_0.6_46.6_1459	1459	+
chr20	22565066	23616096	chr20_22513066_23564096_1051031_0.1_-37.7_1459	1459	+
chr3	1637340	1947925	chr3_1612340_1922925_310586_0.5_48.8_1457	1457	+
chr8	49296106	49470463	chr8_49458659_49633016_174358_0.8_66.8_1456	1456	+
chr2	24167082	24302546	chr2_24020586_24156050_135465_1.1_30.9_1455	1455	+
chr1	238090120	238107317	chr1_236156743_236173940_17198_8.5_95.9_1454	1454	+
chr4	110928230	111049072	chr4_111147679_111268521_120843_1.2_74.6_1452	1452	+
chr11	32610034	32624078	chr11_32566610_32580654_14045_10.3_95.8_1446	1446	+
chr1	54823071	55028824	chr1_54595659_54801412_205754_0.7_12.7_1444	1444	+
chr2	62373549	62490291	chr2_62227053_62343795_116743_1.2_-86.6_1444	1444	+
chr2	152975831	153213874	chr2_152684077_152922120_238044_0.6_-73.4_1442	1442	+
chr17	32767186	33042713	chr17_29791299_30066826_275528_0.5_40.9_1440	1440	+
chr5	85913696	86180585	chr5_85949452_86216341_266890_0.5_53_1437	1437	+
chr1	48877335	49041276	chr1_48649922_48813863_163942_0.9_81.9_1435	1435	+
chr7	141398451	141587049	chr7_141044920_141233518_188599_0.8_90.9_1435	1435	+
chr1	197639866	197705257	chr1_195906489_195971880_65392_2.2_86.8_1433	1433	+
chr7	21259720	21466911	chr7_21226245_21433436_207192_0.7_52.6_1430	1430	+
chr3	38293027	38405858	chr3_38268031_38380862_112832_1.3_-28.7_1426	1426	+
chr11	28225088	28353842	chr11_28181664_28310418_128755_1.1_33.4_1425	1425	+
chr5	179559447	179691271	chr5_179492053_179623877_131825_1.1_33_1424	1424	+
chr9	14084896	14347345	chr9_14074896_14337345_262450_0.5_55_1422	1422	+
chr13	19690539	19878995	chr13_18588539_18776995_188457_0.8_-34.3_1416	1416	+
chr6	166355661	166479039	chr6_166275651_166399029_123379_1.1_-38.4_1414	1414	+
chr14	99268639	99655793	chr14_98338392_98725546_387155_0.4_-58.6_1412	1412	+
chr2	225360471	225422582	chr2_225068715_225130826_62112_2.3_90.7_1408	1408	+
chr13	40175131	40325882	chr13_39073131_39223882_150752_0.9_71.2_1406	1406	+
chr1	108627002	108789297	chr1_108428525_108590820_162296_0.9_73.3_1404	1404	+
chr8	79601404	79673811	chr8_79763959_79836366_72408_1.9_95.7_1404	1404	+
chr13	48337714	48571112	chr13_47235715_47469113_233399_0.6_-53.9_1403	1403	+
chr2	150327178	150503678	chr2_150035424_150211924_176501_0.8_81.2_1403	1403	+
chr6	146120418	146126963	chr6_146162111_146168656_6546_21.4_99.2_1402	1402	+
chr6	49219159	49419407	chr6_49327118_49527366_200249_0.7_90.1_1401	1401	+
chrX	10094179	10225813	chrX_10054179_10185813_131635_1.1_79.8_1400	1400	+
chrY	7196823	7247378	chrY_7256823_7307378_50556_2.8_97.7_1397	1397	+
chr8	91521662	91657936	chr8_91590838_91727112_136275_1_80_1396	1396	+
chr13	113207071	113444068	chr13_112255072_112492069_236998_0.6_-48.6_1395	1395	+
chr17	42877306	42907500	chr17_40232832_40263026_30195_4.6_93.2_1387	1387	+
chr5	59754864	59756583	chr5_59790621_59792340_1720_80.6_100_1387	1387	+
chr6	37336626	37466296	chr6_37444604_37574274_129671_1.1_61.1_1386	1386	+
chr2	112504170	112579048	chr2_112220641_112295519_74879_1.8_6.3_1382	1382	+
chr14	77101068	77228364	chr14_76170821_76298117_127297_1.1_-1.2_1382	1382	+
chr11	128254630	128332805	chr11_127759840_127838015_78176_1.8_90.4_1381	1381	+
chr7	38247124	38424591	chr7_38213649_38391116_177468_0.8_73.7_1381	1381	+
chr12	119453260	119695993	chr12_117937643_118180376_242734_0.6_-1.8_1379	1379	+
chr3	116745384	116872404	chr3_118228074_118355094_127021_1.1_43.1_1378	1378	+
chrX	19368125	19554307	chrX_19278046_19464228_186183_0.7_84.1_1378	1378	+
chr1	5751033	5945067	chr1_5673620_5867654_194035_0.7_-6.2_1373	1373	+
chr1	191114796	191116168	chr1_189381419_189382791_1373_100_100_1373	1373	+
chr21	32999203	33041155	chr21_31921074_31963026_41953_3.3_87.4_1373	1373	+
chrX	154448483	154796616	chrX_154101677_154449810_348134_0.4_13.8_1371	1371	+
chr10	127356280	127789886	chr10_127346270_127779876_433607_0.3_60.4_1370	1370	+
chr3	147883478	147885229	chr3_149366168_149367919_1752_78.1_99.9_1369	1369	+
chr1	81563953	81674999	chr1_81336541_81447587_111047_1.2_49.6_1367	1367	+
chr8	74817857	75008175	chr8_74980411_75170729_190319_0.7_47.6_1367	1367	+
chr11	110489836	110659734	chr11_109995046_110164944_169899_0.8_70.8_1367	1367	+
chr4	98946503	98966090	chr4_99165526_99185113_19588_7_94.1_1365	1365	+
chr13	46530851	46563299	chr13_45428852_45461300_32449_4.2_97_1364	1364	+
chr9	95874435	95947317	chr9_94914256_94987138_72883_1.9_71.4_1361	1361	+
chr7	48941915	49039811	chr7_48912461_49010357_97897_1.4_96.7_1359	1359	+
chr2	191301085	191366075	chr2_191009330_191074320_64991_2.1_79.5_1357	1357	+
chr6	2202108	2342734	chr6_2147107_2287733_140627_1_-42.8_1356	1356	+
chrY	5075456	5206939	chrY_5135456_5266939_131484_1_89.9_1356	1356	+
chr11	107047038	107048392	chr11_106552248_106553602_1355_100_100_1355	1355	+
chr15	91445713	91537788	chr15_89246717_89338792_92076_1.5_84.3_1354	1354	+
chr8	75515291	75516644	chr8_75677846_75679199_1354_100_100_1354	1354	+
chr12	107665186	107712684	chr12_106189316_106236814_47499_2.8_87_1353	1353	+
chr22	43959513	44041794	chr22_42290846_42373127_82282_1.6_63.5_1352	1352	+
chr3	192871632	192874268	chr3_194354326_194356962_2637_51.1_99.7_1348	1348	+
chr19	40449038	40531366	chr19_45140878_45223206_82329_1.6_81.9_1345	1345	+
chr8	126448293	126622304	chr8_126517475_126691486_174012_0.8_68.3_1343	1343	+
chr10	131526735	132062672	chr10_131416725_131952662_535938_0.3_-14.8_1340	1340	+
chr11	11373652	11560983	chr11_11330228_11517559_187332_0.7_-5.8_1339	1339	+
chr15	79851914	80044527	chr15_77638969_77831582_192614_0.7_50.3_1339	1339	+
chr19	51228141	51430817	chr19_55919953_56122629_202677_0.7_-8.2_1336	1336	+
chr8	41386455	41480356	chr8_41505612_41599513_93902_1.4_-74.4_1335	1335	+
chr8	59764112	60031692	chr8_59926666_60194246_267581_0.5_-73.6_1329	1329	+
chr12	130837663	130994413	chr12_129403616_129560366_156751_0.8_63_1328	1328	+
chr1	192685277	192780981	chr1_190951900_191047604_95705_1.4_80.2_1324	1324	+
chr16	67132655	67228850	chr16_65690156_65786351_96196_1.4_75.9_1324	1324	+
chr16	78859349	79631743	chr16_77416850_78189244_772395_0.2_-63.9_1324	1324	+
chr18	22030670	22068322	chr18_20284668_20322320_37653_3.5_93_1322	1322	+
chr20	13254680	13374440	chr20_13202680_13322440_119761_1.1_70.1_1322	1322	+
chr19	18990669	19153688	chr19_18851669_19014688_163020_0.8_18_1321	1321	+
chr12	101460504	101522145	chr12_99984635_100046276_61642_2.1_80.7_1319	1319	+
chr14	32953308	33015172	chr14_32023059_32084923_61865_2.1_67.9_1319	1319	+
chr3	23175880	23324054	chr3_23150884_23299058_148175_0.9_66.7_1318	1318	+
chrX	85415094	85416411	chrX_85301750_85303067_1318_100_100_1318	1318	+
chr1	249136987	249231297	chr1_247103610_247197920_94311_1.4_94_1317	1317	+
chr12	92537254	92562442	chr12_91061385_91086573_25189_5.2_94.2_1315	1315	+
chr3	184428273	184616517	chr3_185910967_186099211_188245_0.7_48.7_1314	1314	+
chr4	147206939	147208252	chr4_147426389_147427702_1314_100_100_1314	1314	+
chr10	36811121	36813180	chr10_36851127_36853186_2060_63.7_99.9_1313	1313	+
chr6	135818086	135941398	chr6_135859779_135983091_123313_1.1_4.4_1313	1313	+
chr8	154339	304516	chr8_144339_294516_150178_0.9_-5.7_1309	1309	+
chr12	128957963	129337743	chr12_127523916_127903696_379781_0.3_-35.5_1303	1303	+
chr8	7276574	7443159	chr8_7263984_7430569_166586_0.8_34.4_1303	1303	+
chr11	110007924	110104233	chr11_109513134_109609443_96310_1.4_79.2_1302	1302	+
chr4	69179320	69242367	chr4_68861915_68924962_63048_2.1_87.5_1301	1301	+
chr8	53557045	53626747	chr8_53719598_53789300_69703_1.9_84.9_1299	1299	+
chr4	108124321	108125748	chr4_108343770_108345197_1428_90.9_99.9_1298	1298	+
chrX	11316745	11446213	chrX_11226666_11356134_129469_1_86.1_1297	1297	+
chr21	15149630	15457494	chr21_14071501_14379365_307865_0.4_26.2_1295	1295	+
chr4	74803891	74805360	chr4_75022755_75024224_1470_88_99.9_1293	1293	+
chr5	85382762	85630455	chr5_85418518_85666211_247694_0.5_39_1291	1291	+
chr9	22746468	22749192	chr9_22736468_22739192_2725_47.4_99.7_1291	1291	+
chr3	898332	1001069	chr3_873332_976069_102738_1.3_70.9_1290	1290	+
chr19	7980322	8186224	chr19_7886322_8092224_205903_0.6_46.1_1288	1288	+
chr4	44682586	46118232	chr4_44377343_45812989_1435647_0.1_-58.9_1287	1287	+
chrX	9684276	9786527	chrX_9644276_9746527_102252_1.3_83.6_1281	1281	+
chr13	100609275	100803479	chr13_99407276_99601480_194205_0.7_34.6_1280	1280	+
chr2	127811742	127977256	chr2_127528212_127693726_165515_0.8_21.7_1278	1278	+
chr13	108756762	108882401	chr13_107554763_107680402_125640_1_86.9_1277	1277	+
chr3	22423169	22424477	chr3_22398173_22399481_1309_97.5_100_1276	1276	+
chr1	108047783	108141229	chr1_107849306_107942752_93447_1.4_82.7_1274	1274	+
chr2	106330617	106510372	chr2_105697049_105876804_179756_0.7_47.6_1272	1272	+
chr2	48807925	48928567	chr2_48661429_48782071_120643_1.1_66.5_1271	1271	+
chr1	168867605	169101008	chr1_167134229_167367632_233404_0.5_52.5_1269	1269	+
chr4	7258777	7426949	chr4_7309678_7477850_168173_0.8_32.7_1269	1269	+
chr6	137814385	138140206	chr6_137856078_138181899_325822_0.4_-8.6_1269	1269	+
chr8	62114824	62116092	chr8_62277378_62278646_1269_100_100_1269	1269	+
chr2	58389004	58479796	chr2_58242508_58333300_90793_1.4_57.1_1268	1268	+
chr6	18224778	18250045	chr6_18332757_18358024_25268_5_91.9_1268	1268	+
chr3	81568591	81720083	chr3_81651281_81802773_151493_0.8_93.3_1267	1267	+
chrX	116093082	116135636	chrX_115977110_116019664_42555_3_98_1266	1266	+
chr17	57156431	57423671	chr17_54511213_54778453_267241_0.5_-50.3_1263	1263	+
chr15	25601049	25616946	chr15_23152142_23168039_15898_7.9_42.4_1262	1262	+
chr17	17696955	17764217	chr17_17637680_17704942_67263_1.9_69_1261	1261	+
chr2	46140930	46274459	chr2_45994434_46127963_133530_0.9_43.2_1260	1260	+
chr4	100818681	100912036	chr4_101037704_101131059_93356_1.3_90.8_1259	1259	+
chr5	126255370	126515676	chr5_126283269_126543575_260307_0.5_-69.5_1259	1259	+
chr1	33747172	33960313	chr1_33519759_33732900_213142_0.6_-74.8_1258	1258	+
chr10	104210513	104332977	chr10_104200503_104322967_122465_1_10.6_1256	1256	+
chr10	119001096	119079824	chr10_118991086_119069814_78729_1.6_85.6_1256	1256	+
chr13	82263963	82265218	chr13_81161964_81163219_1256_100_100_1256	1256	+
chr7	133314681	133502336	chr7_132965221_133152876_187656_0.7_6.5_1256	1256	+
chr2	211296464	211341566	chr2_211004709_211049811_45103_2.8_92.3_1252	1252	+
chr6	167114647	167363933	chr6_167034637_167283923_249287_0.5_-39.7_1252	1252	+
chr1	38274590	38484351	chr1_38047177_38256938_209762_0.6_49.8_1250	1250	+
chr7	123181836	123324538	chr7_122969072_123111774_142703_0.9_44.8_1250	1250	+
chrX	32223972	32225229	chrX_32133893_32135150_1258_99.1_100_1247	1247	+
chr10	15135139	15353914	chr10_15175145_15393920_218776_0.6_60.6_1246	1246	+
chr10	72983102	73157146	chr10_72653108_72827152_174045_0.7_64.5_1246	1246	+
chr12	32406571	32481314	chr12_32297838_32372581_74744_1.7_68.4_1241	1241	+
chr16	26042966	26044206	chr16_25950467_25951707_1241_100_100_1241	1241	+
chr4	11373620	11498469	chr4_10982718_11107567_124850_1_79.9_1240	1240	+
chr13	47261893	47358497	chr13_46159894_46256498_96605_1.3_75.1_1237	1237	+
chr7	34016258	34193985	chr7_33982783_34160510_177728_0.7_67.8_1235	1235	+
chr9	41698047	41885537	chr9_41688047_41875537_187491_0.7_61.5_1232	1232	+
chr17	35873055	35969552	chr17_32947168_33043665_96498_1.3_39.9_1231	1231	+
chr1	197067043	197192374	chr1_195333666_195458997_125332_1_83_1228	1228	+
chr10	98595038	98771418	chr10_98585028_98761408_176381_0.7_6_1222	1222	+
chr22	31885649	32112770	chr22_30215649_30442770_227122_0.5_-44.1_1220	1220	+
chrX	72443065	72444798	chrX_72359790_72361523_1734_70.4_99.8_1220	1220	+
chr13	31621726	31774258	chr13_30519726_30672258_152533_0.8_61_1219	1219	+
chr2	41383678	41385017	chr2_41237182_41238521_1340_91_100_1219	1219	+
chr7	87150601	87152051	chr7_86988537_86989987_1451_84_99.9_1219	1219	+
chr8	83203220	83204616	chr8_83365775_83367171_1397_87_100_1216	1216	+
chr2	207504340	207655495	chr2_207212585_207363740_151156_0.8_65.2_1214	1214	+
chr14	51713771	51722503	chr14_50783521_50792253_8733_13.9_97.8_1211	1211	+
chr18	74471560	74720751	chr18_72600548_72849739_249192_0.5_-2.1_1211	1211	+
chr17	62223435	62290951	chr17_59577167_59644683_67517_1.8_63.2_1210	1210	+
chrX	63264407	63422892	chrX_63181132_63339617_158486_0.8_54.4_1210	1210	+
chr7	105222388	105223596	chr7_105009624_105010832_1209_100_100_1209	1209	+
chr22	40271553	40360899	chr22_38601499_38690845_89347_1.4_66.4_1207	1207	+
chr9	38397396	38644443	chr9_38387396_38634443_247048_0.5_56.8_1207	1207	+
chr11	59342035	59438012	chr11_59098611_59194588_95978_1.3_56.1_1205	1205	+
chr1	167131853	167459501	chr1_165398477_165726125_327649_0.4_-35.2_1204	1204	+
chr5	87566757	87678568	chr5_87602513_87714324_111812_1.1_73.7_1203	1203	+
chr3	179907004	180041975	chr3_181389698_181524669_134972_0.9_73.1_1202	1202	+
chrX	46584723	46771890	chrX_46469667_46656834_187168_0.6_-20.5_1202	1202	+
chr2	169549126	169630182	chr2_169257372_169338428_81057_1.5_71.6_1199	1199	+
chr8	81985731	82168913	chr8_82148286_82331468_183183_0.7_21.3_1196	1196	+
chrX	65717590	65719896	chrX_65634315_65636621_2307_51.8_99.7_1196	1196	+
chrX	103406203	103438394	chrX_103292859_103325050_32192_3.7_97.4_1195	1195	+
chr2	195052059	195053435	chr2_194760304_194761680_1377_86.7_100_1194	1194	+
chr5	115553045	115628523	chr5_115580944_115656422_75479_1.6_69.9_1193	1193	+
chr2	197687192	197880881	chr2_197395437_197589126_193690_0.6_56.3_1192	1192	+
chr1	75088565	75230004	chr1_74861153_75002592_141440_0.8_81_1191	1191	+
chr20	29534002	29631687	chr20_28147663_28245348_97686_1.2_97.1_1191	1191	+
chr14	59111977	59295144	chr14_58181730_58364897_183168_0.6_1.2_1187	1187	+
chrX	15389985	15835497	chrX_15299906_15745418_445513_0.3_48.7_1187	1187	+
chr8	15516921	15622139	chr8_15561292_15666510_105219_1.1_62.8_1183	1183	+
chr18	57816774	57864291	chr18_55967754_56015271_47518_2.5_74.2_1182	1182	+
chr17	14211122	14251156	chr17_14151847_14191881_40035_2.9_94.5_1179	1179	+
chr2	219532759	219730964	chr2_219241003_219439208_198206_0.6_-27.4_1177	1177	+
chr16	75203618	75285768	chr16_73761119_73843269_82151_1.4_64.2_1176	1176	+
chr17	77657117	77913662	chr17_75271712_75528257_256546_0.5_-17.4_1176	1176	+
chr21	26734018	26889144	chr21_25655889_25811015_155127_0.8_-45.1_1176	1176	+
chr20	16148192	16239669	chr20_16096192_16187669_91478_1.3_87.2_1174	1174	+
chrX	91715325	91931975	chrX_91601981_91818631_216651_0.5_66.5_1174	1174	+
chr11	119635704	119843616	chr11_119140914_119348826_207913_0.6_-59.8_1173	1173	+
chr5	115898178	116052403	chr5_115926077_116080302_154226_0.8_43.2_1173	1173	+
chr18	5002693	5406977	chr18_4992693_5396977_404285_0.3_58.5_1172	1172	+
chr13	95554151	95895609	chr13_94352152_94693610_341459_0.3_1.3_1170	1170	+
chr6	66546775	66547955	chr6_66603496_66604676_1181_98.8_100_1167	1167	+
chr1	212458083	212502700	chr1_210524706_210569323_44618_2.6_77.8_1166	1166	+
chr1	77165507	77166671	chr1_76938095_76939259_1165_100_100_1165	1165	+
chr1	115828628	115878037	chr1_115630151_115679560_49410_2.4_91.9_1162	1162	+
chr10	95660997	95791894	chr10_95650987_95781884_130898_0.9_65.4_1160	1160	+
chr12	119962078	120318519	chr12_118446461_118802902_356442_0.3_-24.3_1159	1159	+
chr5	23301325	23304918	chr5_23337082_23340675_3594_32.2_99.2_1159	1159	+
chr1	50791951	50885337	chr1_50564538_50657924_93387_1.2_48.7_1157	1157	+
chr17	11914317	12045232	chr17_11855042_11985957_130916_0.9_89.9_1156	1156	+
chrX	30551007	30748548	chrX_30460928_30658469_197542_0.6_-4.9_1155	1155	+
chr12	20593450	20706387	chr12_20484717_20597654_112938_1_57.1_1152	1152	+
chr8	110482491	110656918	chr8_110551667_110726094_174428_0.7_39.6_1151	1151	+
chr2	75720498	75897539	chr2_75574006_75751047_177042_0.6_80.1_1146	1146	+
chr5	107929212	108121252	chr5_107957111_108149151_192041_0.6_-93.4_1144	1144	+
chr18	39368880	39609497	chr18_37622878_37863495_240618_0.5_70.3_1143	1143	+
chr9	119460540	119464071	chr9_118500361_118503892_3532_32.4_99.5_1143	1143	+
chrX	57619663	57819348	chrX_57636388_57836073_199686_0.6_31_1140	1140	+
chr8	81471028	81472164	chr8_81633583_81634719_1137_100_100_1137	1137	+
chr2	25972720	26045719	chr2_25826224_25899223_73000_1.6_81.6_1136	1136	+
chr3	16343111	16535501	chr3_16318115_16510505_192391_0.6_78.3_1136	1136	+
chr12	31404781	31591650	chr12_31296048_31482917_186870_0.6_18.5_1133	1133	+
chr6	90409883	90578798	chr6_90466604_90635519_168916_0.7_77_1133	1133	+
chr6	138726234	138734394	chr6_138767927_138776087_8161_13.9_97_1133	1133	+
chr1	2986926	3157803	chr1_2976786_3147663_170878_0.7_45.1_1132	1132	+
chr13	39587819	39623935	chr13_38485819_38521935_36117_3.1_87.5_1132	1132	+
chr7	20621643	20867359	chr7_20588168_20833884_245717_0.5_-37.5_1132	1132	+
chr19	50791173	51120614	chr19_55482985_55812426_329442_0.3_-34.5_1131	1131	+
chr6	325611	601474	chr6_270611_546474_275864_0.4_24.3_1131	1131	+
chr21	45472114	45576412	chr21_44296542_44400840_104299_1.1_6.8_1129	1129	+
chr2	206317003	206593499	chr2_206025248_206301744_276497_0.4_19.3_1128	1128	+
chr3	143235930	143314888	chr3_144718620_144797578_78959_1.4_84.6_1127	1127	+
chr1	246453975	246455859	chr1_244520598_244522482_1885_59.6_98.6_1124	1124	+
chrX	67290160	67430079	chrX_67206885_67346804_139920_0.8_78.4_1121	1121	+
chr7	34679994	34971201	chr7_34646519_34937726_291208_0.4_-25.7_1119	1119	+
chr20	30135271	30157170	chr20_29598932_29620831_21900_5.1_94.2_1116	1116	+
chr2	120021657	120210559	chr2_119738127_119927029_188903_0.6_37.4_1114	1114	+
chr8	18240784	18393119	chr8_18285064_18437399_152336_0.7_76.3_1110	1110	+
chr8	20070246	20219055	chr8_20114526_20263335_148810_0.7_70.9_1110	1110	+
chr7	156273905	156476736	chr7_155966666_156169497_202832_0.5_52.9_1106	1106	+
chr17	56552836	56609330	chr17_53907835_53964329_56495_2_86.5_1105	1105	+
chr11	20405043	20596854	chr11_20361619_20553430_191812_0.6_27_1103	1103	+
chr6	70414812	70456876	chr6_70471533_70513597_42065_2.6_79_1103	1103	+
chr6	41066021	41276357	chr6_41173999_41384335_210337_0.5_-68.4_1101	1101	+
chr4	66439171	66528340	chr4_66121766_66210935_89170_1.2_72.7_1099	1099	+
chr8	76288966	76391927	chr8_76451521_76554482_102962_1.1_85.9_1098	1098	+
chr10	62630985	62671294	chr10_62300991_62341300_40310_2.7_96.3_1095	1095	+
chr19	55485205	55609177	chr19_60177017_60300989_123973_0.9_57.4_1093	1093	+
chrY	19868213	19869356	chrY_18377607_18378750_1144_95.5_100_1092	1092	+
chr15	43407870	43432764	chr15_41195162_41220056_24895_4.4_29.8_1090	1090	+
chr2	200338862	200790358	chr2_200047107_200498603_451497_0.2_-51.9_1090	1090	+
chr3	11399824	11599711	chr3_11374824_11574711_199888_0.5_-72.9_1088	1088	+
chr6	11134824	11226626	chr6_11242810_11334612_91803_1.2_84_1088	1088	+
chr20	52830901	52839782	chr20_52264308_52273189_8882_12.2_98.3_1087	1087	+
chr6	80063383	80146868	chr6_80120102_80203587_83486_1.3_67.5_1085	1085	+
chr18	67994441	68247559	chr18_66145421_66398539_253119_0.4_73.4_1081	1081	+
chr2	101044319	101207203	chr2_100410751_100573635_162885_0.7_21.8_1081	1081	+
chr5	87890050	87971808	chr5_87925806_88007564_81759_1.3_74.5_1081	1081	+
chr22	49609895	49805100	chr22_47995899_48191104_195206_0.6_66.3_1079	1079	+
chrX	49396792	49460296	chrX_49283748_49347007_63260_1.7_87.9_1078	1078	+
chr10	19778128	20036104	chr10_19818134_20076110_257977_0.4_67.3_1077	1077	+
chr13	67840961	67964144	chr13_66738962_66862145_123184_0.9_66.7_1077	1077	+
chr7	37359997	37488445	chr7_37326522_37454970_128449_0.8_83_1077	1077	+
chr10	27005274	27066231	chr10_27045280_27106237_60958_1.8_90.9_1074	1074	+
chr1	102251824	102252896	chr1_102024412_102025484_1073_100_100_1073	1073	+
chr13	79335252	79484750	chr13_78233253_78382751_149499_0.7_75.4_1073	1073	+
chr5	8581069	8727037	chr5_8634069_8780037_145969_0.7_57_1073	1073	+
chr7	93555301	93623357	chr7_93393237_93461293_68057_1.6_73.8_1073	1073	+
chr4	40815750	40895470	chr4_40510507_40590227_79721_1.3_82_1071	1071	+
chr8	4644871	4646173	chr8_4632279_4633581_1303_82.2_99.9_1071	1071	+
chr2	147235779	147346480	chr2_146952249_147062950_110702_1_74.1_1069	1069	+
chr4	117219388	117221558	chr4_117438837_117441007_2171_49.2_99.7_1069	1069	+
chr13	66361603	66362907	chr13_65259604_65260908_1305_81.8_100_1068	1068	+
chr7	150067343	150070633	chr7_149698276_149701566_3291_32.5_99.5_1068	1068	+
chrX	106091361	106292905	chrX_105978017_106179561_201545_0.5_60.4_1067	1067	+
chr12	100377978	100403625	chr12_98902109_98927756_25648_4.2_64.2_1065	1065	+
chr5	131528471	131553115	chr5_131556370_131581014_24645_4.3_91.2_1065	1065	+
chr4	157684040	158005032	chr4_157903490_158224482_320993_0.3_58.3_1062	1062	+
chr16	66262171	66491753	chr16_64819672_65049254_229583_0.5_62_1061	1061	+
chr9	92978304	93185728	chr9_92018124_92225548_207425_0.5_52.3_1061	1061	+
chr14	81288778	81289945	chr14_80358531_80359698_1168_90.7_99.9_1059	1059	+
chr5	4081129	4327976	chr5_4134129_4380976_246848_0.4_-45.1_1059	1059	+
chr6	106510554	106553109	chr6_106617247_106659802_42556_2.5_87_1059	1059	+
chr7	135122870	135345393	chr7_134773410_134995933_222524_0.5_-90.9_1057	1057	+
chr12	55145843	55283376	chr12_53432110_53569643_137534_0.8_65.7_1055	1055	+
chr9	66961741	66970922	chr9_66701561_66710742_9182_11.5_98.3_1054	1054	+
chrX	10413595	10535175	chrX_10373595_10495175_121581_0.9_67.1_1054	1054	+
chr4	107239560	107270238	chr4_107459009_107489687_30679_3.4_94.3_1053	1053	+
chr13	72248990	72250041	chr13_71146991_71148042_1052_100_100_1052	1052	+
chr10	65662081	65663130	chr10_65332087_65333136_1050_100_100_1050	1050	+
chr7	62751797	62917011	chr7_62389232_62554446_165215_0.6_-64.3_1049	1049	+
chr16	31484625	31580619	chr16_31392126_31488120_95995_1.1_58.9_1048	1048	+
chr16	34338973	34489826	chr16_34196474_34347327_150854_0.7_69.2_1048	1048	+
chr13	43681196	43683587	chr13_42579196_42581587_2392_43.8_99.6_1047	1047	+
chr7	108150648	108213751	chr7_107937884_108000987_63104_1.6_85.2_1039	1039	+
chr2	234077701	234371543	chr2_233741766_234036282_294517_0.4_22.9_1038	1038	+
chr10	15784880	15887460	chr10_15824886_15927466_102581_1_85.8_1037	1037	+
chr17	6653104	6679303	chr17_6593828_6620027_26200_4_92.9_1036	1036	+
chr4	43412052	43483495	chr4_43106809_43178252_71444_1.4_83.1_1033	1033	+
chrX	63653034	63655244	chrX_63569759_63571969_2211_46.7_99.5_1033	1033	+
chr3	188948421	190040450	chr3_190431115_191523144_1092030_0.1_-50.1_1030	1030	+
chr12	72680354	72781384	chr12_70966621_71067651_101031_1_40.4_1029	1029	+
chr18	55685985	55838510	chr18_53836983_53989508_152526_0.7_40.8_1026	1026	+
chr6	73370242	73414801	chr6_73426963_73471522_44560_2.3_92.7_1026	1026	+
chr2	118575137	118697925	chr2_118291607_118414395_122789_0.8_59.5_1024	1024	+
chr1	61548277	61590449	chr1_61320865_61363037_42173_2.4_65.1_1023	1023	+
chr10	134093801	134219052	chr10_133943791_134069042_125252_0.8_55.8_1023	1023	+
chr18	22770053	22930821	chr18_21024051_21184819_160769_0.6_87.6_1023	1023	+
chrX	55156599	55208619	chrX_55173324_55225344_52021_2_76.4_1023	1023	+
chr10	29187805	29287409	chr10_29227811_29327415_99605_1_37.9_1020	1020	+
chr12	127512688	128607790	chr12_126078641_127173743_1095103_0.1_-73.9_1019	1019	+
chr8	141813610	141900916	chr8_141882792_141970098_87307_1.2_5.4_1019	1019	+
chr12	11284401	11421579	chr12_11175668_11312846_137179_0.7_82.5_1017	1017	+
chr18	14377393	14502349	chr18_14367393_14492349_124957_0.8_76.5_1016	1016	+
chrX	86958294	86959308	chrX_86844950_86845964_1015_100_100_1015	1015	+
chr7	95893554	95936352	chr7_95731490_95774288_42799_2.4_88.2_1014	1014	+
chrX	135584897	135594083	chrX_135412563_135421749_9187_11_98_1014	1014	+
chr4	91759564	91863627	chr4_91978587_92082650_104064_1_81.2_1013	1013	+
chr1	142621074	142660223	chr1_141562597_141601746_39150_2.6_96.3_1012	1012	+
chrX	50648452	50674096	chrX_50665192_50690836_25645_3.9_95.8_1011	1011	+
chr19	15625941	15723077	chr19_15486941_15584077_97137_1_15.5_1011	1011	+
chr3	11204713	11372791	chr3_11179713_11347791_168079_0.6_-74.4_1010	1010	+
chr3	71005968	71103018	chr3_71088658_71185708_97051_1_76.7_1007	1007	+
chr6	51274158	51402241	chr6_51382117_51510200_128084_0.8_68.7_1006	1006	+
chr19	4347535	4598860	chr19_4298535_4549860_251326_0.4_-86.6_1005	1005	+
chrX	128974468	129149119	chrX_128802149_128976800_174652_0.6_-68.6_1003	1003	+
chr1	101721836	101736931	chr1_101494424_101509519_15096_6.6_92.6_1000	1000	+
chr7	3929450	4247432	chr7_3895976_4213958_317983_0.3_21.3_1000	1000	+
chr22	19156377	19219805	chr22_17536377_17599805_63429_1.6_68.1_999	999	+
chr6	21594038	21597160	chr6_21702017_21705139_3123_32_99.6_999	999	+
chr14	25735452	25736542	chr14_24805292_24806382_1091_91.3_100_996	996	+
chrX	151939352	152027458	chrX_151690008_151778114_88107_1.1_84_996	996	+
chr16	73974504	73975498	chr16_72532005_72532999_995_100_100_995	995	+
chr12	28459629	28717943	chr12_28350896_28609210_258315_0.4_-58.1_993	993	+
chr20	37606092	37607084	chr20_37039506_37040498_993_100_100_993	993	+
chr6	107273299	107551453	chr6_107379992_107658146_278155_0.4_30.7_993	993	+
chr5	31053613	31201368	chr5_31089370_31237125_147756_0.7_20.1_992	992	+
chr9	72286760	72333270	chr9_71476580_71523090_46511_2.1_90.3_991	991	+
chr13	21160737	21191916	chr13_20058737_20089916_31180_3.2_88.9_987	987	+
chr3	44012139	44161185	chr3_43987143_44136189_149047_0.7_73.9_984	984	+
chr7	3144832	3530233	chr7_3111358_3496759_385402_0.3_-23.5_984	984	+
chr3	28365390	28489567	chr3_28340394_28464571_124178_0.8_87.2_983	983	+
chr1	198891344	198965940	chr1_197157967_197232563_74597_1.3_90.5_983	983	+
chrX	147546156	147547147	chrX_147353848_147354839_992_98.9_100_981	981	+
chr20	36694486	36720139	chr20_36127900_36153553_25654_3.8_95.2_980	980	+
chr9	99169514	99264046	chr9_98209335_98303867_94533_1_71.3_980	980	+
chr3	67425422	67652149	chr3_67508112_67734839_226728_0.4_82.2_979	979	+
chrX	61998714	61999860	chrX_61915439_61916585_1147_85.4_100_979	979	+
chr17	39182303	39383182	chr17_36435829_36636708_200880_0.5_1.8_979	979	+
chr4	111337433	111542908	chr4_111556882_111762357_205476_0.5_52.7_979	979	+
chr3	93794667	93795872	chr3_95277357_95278562_1206_81_99.9_977	977	+
chr6	24002051	24003117	chr6_24110030_24111096_1067_91.5_100_976	976	+
chr1	233036141	233114394	chr1_231102764_231181017_78254_1.2_77.5_972	972	+
chr5	130325529	130344673	chr5_130353428_130372572_19145_5.1_87.8_971	971	+
chr18	60998625	61210799	chr18_59149605_59361779_212175_0.5_-14.2_970	970	+
chr8	105502837	105510344	chr8_105572013_105579520_7508_12.9_98.8_970	970	+
chr15	94552155	94577612	chr15_92353159_92378616_25458_3.8_86.7_970	970	+
chrX	131337418	131428683	chrX_131165099_131256364_91266_1.1_79.4_969	969	+
chr10	50097010	50323568	chr10_49767016_49993574_226559_0.4_60.9_969	969	+
chr13	91924167	91999844	chr13_90722168_90797845_75678_1.3_89.4_969	969	+
chr3	169200939	169201907	chr3_170683633_170684601_969_100_100_969	969	+
chr16	33109869	33230705	chr16_33017370_33138206_120837_0.8_-11.4_968	968	+
chr6	12514153	12515118	chr6_12622139_12623104_966_100_100_966	966	+
chr5	58118497	58335678	chr5_58154254_58371435_217182_0.4_40.4_965	965	+
chr1	80916405	80917640	chr1_80688993_80690228_1236_77.9_100_963	963	+
chr6	25495342	25619861	chr6_25603321_25727840_124520_0.8_71_962	962	+
chr10	42608572	42766619	chr10_41928578_42086625_158048_0.6_48.8_961	961	+
chr21	34004096	34214095	chr21_32925967_33135965_209999_0.5_63.3_959	959	+
chr9	107437590	107624199	chr9_106477411_106664020_186610_0.5_80.2_959	959	+
chr8	8542718	8888286	chr8_8580128_8925696_345569_0.3_-29.5_957	957	+
chr18	70187645	70286630	chr18_68338625_68437610_98986_1_95_956	956	+
chrX	99410892	99411845	chrX_99297548_99298501_954_100_100_954	954	+
chr9	71385121	71397006	chr9_70574941_70586826_11886_8_95.3_951	951	+
chr10	100807375	100995820	chr10_100797365_100985810_188446_0.5_-14.1_951	951	+
chr12	14927545	14943652	chr12_14818812_14834919_16108_5.9_97.1_950	950	+
chr15	95348525	95399569	chr15_93149529_93200573_51045_1.9_79.6_947	947	+
chr3	146994503	147131574	chr3_148477193_148614264_137072_0.7_-1.4_944	944	+
chr22	43551631	43739446	chr22_41881575_42069390_187816_0.5_47.3_943	943	+
chr13	90012887	90167220	chr13_88810888_88965221_154334_0.6_88.3_941	941	+
chr4	8607682	8704141	chr4_8658582_8755041_96460_1_79.5_941	941	+
chr5	165386125	165456295	chr5_165318703_165388873_70171_1.3_80.4_940	940	+
chr9	2875633	2925150	chr9_2865633_2915150_49518_1.9_85.8_940	940	+
chr13	24242917	24249164	chr13_23140917_23147164_6248_15_98.2_939	939	+
chr11	102959844	103059418	chr11_102465054_102564628_99575_0.9_-27.1_938	938	+
chr5	18049535	18163176	chr5_18085292_18198933_113642_0.8_61.5_933	933	+
chr7	136699579	136848990	chr7_136350119_136499530_149412_0.6_28.9_931	931	+
chr8	4985455	5241986	chr8_4972863_5229394_256532_0.4_17.8_931	931	+
chr10	30303574	30318502	chr10_30343580_30358508_14929_6.2_96.7_930	930	+
chr1	146972765	147094345	chr1_145439389_145560969_121581_0.8_65.7_927	927	+
chr2	4561434	4562621	chr2_4539309_4540496_1188_77.9_100_926	926	+
chr6	105562666	105750742	chr6_105669359_105857435_188077_0.5_25.9_923	923	+
chr1	83617986	83645142	chr1_83390574_83417730_27157_3.4_96.6_921	921	+
chr10	34930970	35311059	chr10_34970976_35351065_380090_0.2_-12.5_920	920	+
chr4	93623035	93846849	chr4_93842058_94065872_223815_0.4_83.6_919	919	+
chr13	78233590	78238087	chr13_77131591_77136088_4498_20.3_98.6_914	914	+
chr6	6795026	6883349	chr6_6740025_6828348_88324_1_77.9_914	914	+
chrX	130576600	130812583	chrX_130404281_130640264_235984_0.4_-23.2_913	913	+
chr9	2491058	2646602	chr9_2481058_2636602_155545_0.6_63.7_912	912	+
chr1	15247890	15480623	chr1_15120477_15353210_232734_0.4_27.6_910	910	+
chr12	114251511	114501989	chr12_112735894_112986372_250479_0.4_17.8_909	909	+
chr18	6462111	6463019	chr18_6452111_6453019_909_100_100_909	909	+
chr1	18839638	19043595	chr1_18712225_18916182_203958_0.4_43.2_905	905	+
chr1	187532034	187533165	chr1_185798657_185799788_1132_79.9_100_905	905	+
chr17	54968510	55079526	chr17_52323509_52434525_111017_0.8_86.2_905	905	+
chr13	52034646	52035549	chr13_50932647_50933550_904_100_100_904	904	+
chr2	109797949	110015317	chr2_109164381_109381749_217369_0.4_-65.1_903	903	+
chr16	35036432	35037381	chr16_34893933_34894882_950_94.8_100_901	901	+
chr4	25334818	25401776	chr4_24943916_25010874_66959_1.3_87_900	900	+
chr5	42363699	42466117	chr5_42399456_42501874_102419_0.9_74.3_900	900	+
chr6	153476183	153603948	chr6_153517876_153645641_127766_0.7_71.7_900	900	+
chr17	72001134	72282108	chr17_69512729_69793703_280975_0.3_-63_899	899	+
chr20	11876922	11903886	chr20_11824922_11851886_26965_3.3_96.2_899	899	+
chr20	58508025	58687883	chr20_57941420_58121278_179859_0.5_74.7_898	898	+
chr11	78385218	79151804	chr11_78062866_78829452_766587_0.1_-43.7_896	896	+
chr3	110401144	110402038	chr3_111883834_111884728_895_100_100_895	895	+
chr8	33716831	33717725	chr8_33836373_33837267_895_100_100_895	895	+
chr1	79986901	79987882	chr1_79759489_79760470_982_91_100_894	894	+
chr2	236713600	236792089	chr2_236378339_236456828_78490_1.1_46.5_894	894	+
chr6	135219084	135308975	chr6_135260777_135350668_89892_1_74.9_894	894	+
chr9	85677415	85823613	chr9_84867235_85013433_146199_0.6_73.6_894	894	+
chr11	127810708	127811598	chr11_127315918_127316808_891_100_100_891	891	+
chr14	89625154	89794955	chr14_88694907_88864708_169802_0.5_62.8_891	891	+
chr3	174502057	174653033	chr3_175984751_176135727_150977_0.6_-10.8_891	891	+
chr5	129093872	129477437	chr5_129121771_129505336_383566_0.2_76.2_891	891	+
chr6	79503210	79725015	chr6_79559929_79781734_221806_0.4_56.4_889	889	+
chr14	84540615	84639010	chr14_83610368_83708763_98396_0.9_86.6_888	888	+
chr6	118719353	119025621	chr6_118826046_119132314_306269_0.3_-7.3_888	888	+
chr1	209395952	209464776	chr1_207462575_207531399_68825_1.3_92.4_886	886	+
chrX	115236023	115238941	chrX_115150051_115152969_2919_30.4_98.7_886	886	+
chr17	71641215	71949242	chr17_69152810_69460837_308028_0.3_-74.7_884	884	+
chr17	19861319	20061725	chr17_19801911_20002317_200407_0.4_-62.6_884	884	+
chr5	20701510	20728304	chr5_20737267_20764061_26795_3.3_94.4_884	884	+
chr6	20411644	20601085	chr6_20519623_20709064_189442_0.5_58.8_883	883	+
chr21	20229953	20230834	chr21_19151824_19152705_882_100_100_882	882	+
chr1	17734068	17939502	chr1_17606655_17812089_205435_0.4_72.9_881	881	+
chr3	106823555	106825889	chr3_108306245_108308579_2335_37.7_99.5_881	881	+
chr22	24143052	24237416	chr22_22473052_22567416_94365_0.9_81.1_879	879	+
chr16	54953900	55094626	chr16_53511401_53652127_140727_0.6_73.5_879	879	+
chr4	66928830	66960473	chr4_66611425_66643068_31644_2.8_92.3_878	878	+
chr6	54350146	54489790	chr6_54458105_54597749_139645_0.6_66.4_878	878	+
chrX	74604115	74621069	chrX_74520840_74537794_16955_5.2_91.2_878	878	+
chr1	22834514	22854658	chr1_22707101_22727245_20145_4.4_93.3_877	877	+
chr5	2784601	3068757	chr5_2837601_3121757_284157_0.3_58.2_877	877	+
chr20	1675699	1895993	chr20_1623699_1843993_220295_0.4_37.8_876	876	+
chrY	21749006	21870903	chrY_20208394_20330291_121898_0.7_68.8_876	876	+
chr3	166747791	166784353	chr3_168230485_168267047_36563_2.4_79.9_875	875	+
chr1	30660254	30848996	chr1_30432841_30621583_188743_0.5_47.5_874	874	+
chr12	18845703	18846980	chr12_18736970_18738247_1278_68.4_99.9_874	874	+
chr15	61053504	61422167	chr15_58840796_59209459_368664_0.2_29.2_869	869	+
chrY	8439750	8630831	chrY_8499750_8690831_191082_0.5_59.8_868	868	+
chr4	124983788	125067228	chr4_125203238_125286678_83441_1_58.4_868	868	+
chr4	89442600	89648619	chr4_89661623_89867642_206020_0.4_42.6_868	868	+
chr4	86501452	86532220	chr4_86720476_86751244_30769_2.8_93_867	867	+
chr9	120845082	121032584	chr9_119884903_120072405_187503_0.5_71.8_867	867	+
chr11	56124789	56125653	chr11_55881365_55882229_865_100_100_865	865	+
chr14	104690215	104917588	chr14_103759968_103988633_228666_0.4_-11.6_865	865	+
chr2	232985936	233028423	chr2_232694180_232736667_42488_2_89_865	865	+
chr3	17782791	17914066	chr3_17757795_17889070_131276_0.7_42.3_864	864	+
chr19	52090452	52152505	chr19_56782264_56844317_62054_1.4_81.4_863	863	+
chr6	57841072	57842579	chr6_57949031_57950538_1508_57.2_99.8_862	862	+
chr6	71251450	71318884	chr6_71308171_71375605_67435_1.3_82.3_861	861	+
chr10	114307912	114308769	chr10_114297902_114298759_858_100_100_858	858	+
chr5	49928974	49966486	chr5_49964731_50002243_37513_2.3_83.2_855	855	+
chr6	72294789	72295718	chr6_72351510_72352439_930_91.9_100_855	855	+
chr21	42589743	42848581	chr21_41511613_41770451_258839_0.3_81.5_854	854	+
chr8	11113931	11318125	chr8_11151341_11355535_204195_0.4_9.8_853	853	+
chr11	27016524	27017550	chr11_26973100_26974126_1027_82.9_100_851	851	+
chr2	60033556	60304578	chr2_59887060_60158082_271023_0.3_27.9_848	848	+
chr8	33380728	33398009	chr8_33500270_33517551_17282_4.9_94.8_848	848	+
chr3	3179100	3383013	chr3_3154100_3358013_203914_0.4_47.3_847	847	+
chr1	41514358	41608818	chr1_41286945_41381405_94461_0.9_78.1_845	845	+
chr9	84745736	84746577	chr9_83935556_83936397_842_100_100_842	842	+
chr6	9661025	9661941	chr6_9769011_9769927_917_91.6_100_840	840	+
chr9	34589480	34657192	chr9_34579480_34647192_67713_1.2_87_840	840	+
chr17	34501320	34592564	chr17_31525433_31616677_91245_0.9_70.5_839	839	+
chr4	3533928	3770510	chr4_3503726_3740308_236583_0.4_-90.3_839	839	+
chr4	26759455	26830871	chr4_26368553_26439969_71417_1.2_57.6_839	839	+
chr5	120911562	121084532	chr5_120939461_121112431_172971_0.5_-10.2_839	839	+
chr20	7959391	8171107	chr20_7907391_8119107_211717_0.4_39.9_837	837	+
chr10	18964236	18968460	chr10_19004242_19008466_4225_19.8_98.4_837	837	+
chr22	47309050	47616156	chr22_45687714_45994820_307107_0.3_29.1_837	837	+
chr5	65867936	65918161	chr5_65903692_65953917_50226_1.7_87.4_837	837	+
chr22	49034590	49296947	chr22_47421026_47682951_261926_0.3_44.4_834	834	+
chr6	15934974	16108465	chr6_16042953_16216444_173492_0.5_64.1_834	834	+
chr1	50307608	50524272	chr1_50080195_50296859_216665_0.4_58.1_832	832	+
chr2	169020168	169088182	chr2_168728414_168796428_68015_1.2_77.1_832	832	+
chr3	175293824	175436482	chr3_176776518_176919176_142659_0.6_-39.4_832	832	+
chr9	98207233	98278897	chr9_97247054_97318718_71665_1.2_68.6_829	829	+
chr13	107515989	107530264	chr13_106313990_106328265_14276_5.8_96.9_828	828	+
chr3	29679427	29781464	chr3_29654431_29756468_102038_0.8_-46.1_828	828	+
chr6	100498158	100499160	chr6_100604879_100605881_1003_82.6_99.8_828	828	+
chr9	42470744	42491606	chr9_42460740_42481602_20863_4_95.2_828	828	+
chr18	36914820	36915645	chr18_35168818_35169643_826_100_100_826	826	+
chr4	121263167	121448802	chr4_121482617_121668252_185636_0.4_59.3_824	824	+
chr18	47322160	47386418	chr18_45576158_45640416_64259_1.3_86_823	823	+
chr20	16712735	16721820	chr20_16660735_16669820_9086_9_98.8_822	822	+
chr16	46990445	47068934	chr16_45547946_45626435_78490_1_85.6_821	821	+
chr4	185220041	185220861	chr4_185457035_185457855_821_100_100_821	821	+
chr7	90838828	90896564	chr7_90676764_90734500_57737_1.4_77.2_821	821	+
chr7	43313736	43320899	chr7_43280261_43287424_7164_11.4_95.8_819	819	+
chr15	33304500	33305547	chr15_31091792_31092839_1048_78.1_99.9_818	818	+
chr4	189270514	189310847	chr4_189507508_189547841_40334_2_92.4_818	818	+
chr11	29297437	29298253	chr11_29254013_29254829_817_100_100_817	817	+
chr12	117764614	117958955	chr12_116248997_116443338_194342_0.4_65.9_817	817	+
chr4	152811977	153037717	chr4_153031427_153257167_225741_0.4_60.4_814	814	+
chr22	31672745	31823148	chr22_30002745_30153148_150404_0.5_-37.4_813	813	+
chr18	76552726	76662150	chr18_74653714_74763138_109425_0.7_-34.3_811	811	+
chr2	100506790	100763025	chr2_99873222_100129457_256236_0.3_20.1_811	811	+
chr5	66405813	66464018	chr5_66441569_66499774_58206_1.4_92.1_811	811	+
chr4	3464807	3514537	chr4_3434605_3484335_49731_1.6_-27.7_810	810	+
chr18	3977535	3978344	chr18_3967535_3968344_810_100_100_810	810	+
chrX	62517835	62673459	chrX_62434560_62590184_155625_0.5_75.2_810	810	+
chr8	14065232	14403833	chr8_14109603_14448204_338602_0.2_-75.1_808	808	+
chr14	29062948	29142933	chr14_28132699_28212684_79986_1_69.4_807	807	+
chr15	22440230	22546054	chr15_19941594_20047418_105825_0.8_51.7_806	806	+
chrX	106594867	106773632	chrX_106481523_106660288_178766_0.5_0.8_806	806	+
chr1	57461273	58071759	chr1_57233861_57844347_610487_0.1_-7.5_802	802	+
chr8	105886045	106023909	chr8_105955221_106093085_137865_0.6_63.5_802	802	+
chr9	71673326	72044566	chr9_70863146_71234386_371241_0.2_22.5_802	802	+
chrX	92829161	93004073	chrX_92715817_92890729_174913_0.5_59.3_800	800	+
chr13	19202606	19255970	chr13_18100606_18153970_53365_1.5_87.9_799	799	+
chrX	121599617	121673211	chrX_121427298_121500892_73595_1.1_87.9_799	799	+
chr12	63665273	63666418	chr12_61951540_61952685_1146_69.5_99.9_797	797	+
chr9	36616033	36818682	chr9_36606033_36808682_202650_0.4_45.9_795	795	+
chr14	95554271	95590764	chr14_94624024_94660517_36494_2.2_10.9_793	793	+
chr16	51174961	51194396	chr16_49732462_49751897_19436_4.1_96.3_792	792	+
chr5	144608332	144609180	chr5_144588525_144589373_849_93.3_100_792	792	+
chr2	67630937	67631943	chr2_67484441_67485447_1007_78.6_99.9_791	791	+
chr7	54487343	54724438	chr7_54454837_54691932_237096_0.3_-8.8_791	791	+
chr4	12448258	12642236	chr4_12057356_12251334_193979_0.4_78.7_786	786	+
chr2	205986307	206179810	chr2_205694552_205888055_193504_0.4_6.3_786	786	+
chr15	76467775	76578132	chr15_74254830_74365187_110358_0.7_-19_785	785	+
chr7	69929837	70185726	chr7_69567773_69823662_255890_0.3_45_785	785	+
chrX	95501965	96358403	chrX_95388621_96245059_856439_0.1_-52.2_785	785	+
chr20	21686419	21736381	chr20_21634419_21684381_49963_1.6_73.1_784	784	+
chr6	82345610	82511337	chr6_82402329_82568056_165728_0.5_77.6_782	782	+
chr13	41132635	41219835	chr13_40030635_40117835_87201_0.9_79.9_780	780	+
chr17	51183106	51183884	chr17_48538105_48538883_779_100_100_779	779	+
chr4	188771451	188892488	chr4_189008445_189129482_121038_0.6_76.7_779	779	+
chrX	62985809	62987450	chrX_62902534_62904175_1642_47.4_99.7_778	778	+
chr5	112899437	112937064	chr5_112927336_112964963_37628_2.1_95.3_777	777	+
chr7	8021471	8126426	chr7_7987996_8092951_104956_0.7_70.8_773	773	+
chr1	74532199	74672050	chr1_74304787_74444638_139852_0.5_78.4_769	769	+
chr11	29747288	29748056	chr11_29703864_29704632_769_100_100_769	769	+
chr7	153687025	154037704	chr7_153317958_153668637_350680_0.2_61.2_769	769	+
chr8	19614351	19815212	chr8_19658631_19859492_200862_0.4_47.7_769	769	+
chr18	74831242	74941151	chr18_72960230_73070139_109910_0.7_34.1_768	768	+
chrX	75555251	75556280	chrX_75471655_75472684_1030_74.6_99.9_768	768	+
chr10	119632977	119800003	chr10_119622967_119789993_167027_0.5_66.2_766	766	+
chr2	30864016	30865178	chr2_30717520_30718682_1163_65.8_99.8_765	765	+
chr8	122392319	122653707	chr8_122461500_122722888_261389_0.3_-8.5_763	763	+
chr6	45516147	45518109	chr6_45624125_45626087_1963_38.8_99.3_761	761	+
chr16	19895265	20085367	chr16_19802766_19992868_190103_0.4_31_760	760	+
chr3	114596182	114812735	chr3_116078872_116295425_216554_0.4_53.6_760	760	+
chr8	137791905	138017299	chr8_137861087_138086481_225395_0.3_83.8_759	759	+
chr6	92299223	92530982	chr6_92355944_92587703_231760_0.3_91_758	758	+
chr11	100537208	100537964	chr11_100042418_100043174_757_100_100_757	757	+
chr17	70738802	70917109	chr17_68250397_68428704_178308_0.4_-61.4_757	757	+
chr7	36858607	36859363	chr7_36825132_36825888_757_100_100_757	757	+
chr9	8713207	8713963	chr9_8703207_8703963_757_100_100_757	757	+
chr20	53691053	53691807	chr20_53124460_53125214_755_100_100_755	755	+
chr7	31855534	32252398	chr7_31822059_32218923_396865_0.2_-1.9_755	755	+
chr9	31253952	31254930	chr9_31243952_31244930_979_77.1_99.9_755	755	+
chr7	41725975	41739844	chr7_41692500_41706369_13870_5.4_96.6_754	754	+
chr8	67547002	67585397	chr8_67709556_67747951_38396_2_89.9_754	754	+
chr16	49547965	49668597	chr16_48105466_48226098_120633_0.6_55_753	753	+
chrX	143183242	143344144	chrX_143010916_143171829_160914_0.5_59.7_752	752	+
chr2	12674632	12881536	chr2_12592083_12798987_206905_0.4_71.2_752	752	+
chr3	73432127	73575614	chr3_73514817_73658304_143488_0.5_61.7_752	752	+
chr11	116255367	116371521	chr11_115760577_115876731_116155_0.6_45.9_749	749	+
chr6	8413507	8422871	chr6_8358506_8367870_9365_8_97.8_749	749	+
chr2	152657895	152659676	chr2_152366141_152367922_1782_42_99.7_748	748	+
chrX	140170767	140270397	chrX_139998433_140098063_99631_0.8_78.3_748	748	+
chr21	28792679	28793425	chr21_27714550_27715296_747_100_100_747	747	+
chr10	130021176	130681517	chr10_129911166_130571507_660342_0.1_-55.4_746	746	+
chr11	50227428	50254551	chr11_50184004_50211127_27124_2.7_95.4_745	745	+
chrX	101265423	101396051	chrX_101152079_101282707_130629_0.6_49.2_745	745	+
chr10	122114090	122114832	chr10_122104080_122104822_743_100_100_743	743	+
chr12	62415266	62416019	chr12_60701533_60702286_754_98.5_100_743	743	+
chr2	140979138	141156079	chr2_140695608_140872549_176942_0.4_93.9_743	743	+
chr4	181233455	181982078	chr4_181470449_182219072_748624_0.1_35.2_742	742	+
chr4	54257100	54442059	chr4_53951857_54136816_184960_0.4_70.1_741	741	+
chrX	24806467	24807207	chrX_24716388_24717128_741_100_100_741	741	+
chr1	192215362	192217079	chr1_190481985_190483702_1718_43.1_99.7_740	740	+
chr6	12716839	12780473	chr6_12824825_12888459_63635_1.2_79.2_739	739	+
chr12	39860406	39861153	chr12_38146673_38147420_748_98.7_100_738	738	+
chr9	42128861	42189456	chr9_42118861_42179456_60596_1.2_75.4_738	738	+
chr14	106444507	106445243	chr14_105515552_105516288_737_100_100_737	737	+
chr8	104780515	104781251	chr8_104849691_104850427_737_100_100_737	737	+
chr4	67562462	67728476	chr4_67245057_67411071_166015_0.4_75_736	736	+
chr2	215711719	215796409	chr2_215419964_215504654_84691_0.9_75.2_731	731	+
chr4	130081493	130160014	chr4_130300943_130379464_78522_0.9_72.8_731	731	+
chr2	158593970	158723020	chr2_158302216_158431266_129051_0.6_56.9_730	730	+
chr6	137221506	137411269	chr6_137263199_137452962_189764_0.4_-40.1_730	730	+
chr4	130803875	130825286	chr4_131023325_131044736_21412_3.4_92.3_728	728	+
chr4	25657332	25757524	chr4_25266430_25366622_100193_0.7_74_727	727	+
chr7	53494715	53574567	chr7_53462209_53542061_79853_0.9_59.9_726	726	+
chr2	222283685	222457525	chr2_221991929_222165769_173841_0.4_67.1_725	725	+
chr7	35084133	35209314	chr7_35050658_35175839_125182_0.6_-9.3_725	725	+
chr8	40010996	40012091	chr8_40130153_40131248_1096_66.1_99.9_725	725	+
chr4	29663933	29751964	chr4_29273031_29361062_88032_0.8_82.5_724	724	+
chr8	6290421	6328506	chr8_6277829_6315914_38086_1.9_88.1_723	723	+
chr21	14721455	14901510	chr21_13643326_13823381_180056_0.4_51.8_721	721	+
chr5	13592125	13638496	chr5_13645125_13691496_46372_1.6_91_721	721	+
chr5	161177557	161235316	chr5_161110135_161167894_57760_1.2_92.8_721	721	+
chrX	80937333	80938053	chrX_80823989_80824709_721_100_100_721	721	+
chr1	41899823	42141010	chr1_41672410_41913597_241188_0.3_44.9_720	720	+
chr9	43400002	43400718	chr9_43339998_43340714_717_100_100_717	717	+
chr13	31418475	31419190	chr13_30316475_30317190_716_100_100_716	716	+
chr19	36145430	36246443	chr19_40837270_40938283_101014_0.7_-68.9_716	716	+
chr1	111217337	111391194	chr1_111018860_111192717_173858_0.4_-42_715	715	+
chr4	143625237	143771697	chr4_143844687_143991147_146461_0.5_50.1_712	712	+
chr7	71407243	71751094	chr7_71045179_71389030_343852_0.2_58.5_710	710	+
chr4	62971338	63153663	chr4_62653933_62836258_182326_0.4_18.4_710	710	+
chr17	51834346	51835054	chr17_49189345_49190053_709_100_100_709	709	+
chr6	47530381	47720913	chr6_47638340_47828872_190533_0.4_52_707	707	+
chr7	9654913	9655619	chr7_9621438_9622144_707_100_100_707	707	+
chr20	45239469	45362904	chr20_44672876_44796311_123436_0.6_63.7_706	706	+
chr12	81188858	81191349	chr12_79712989_79715480_2492_28.3_99.6_705	705	+
chr12	82746352	82801519	chr12_81270483_81325650_55168_1.3_87.6_705	705	+
chr15	84322669	84408880	chr15_82113673_82199884_86212_0.8_61.7_705	705	+
chr6	95227978	95228682	chr6_95284699_95285403_705_100_100_705	705	+
chr6	39137565	39281378	chr6_39245543_39389356_143814_0.5_58.2_704	704	+
chr6	81054447	81084198	chr6_81111166_81140917_29752_2.4_89.4_703	703	+
chrX	101906083	102117482	chrX_101792739_102004138_211400_0.3_59.1_702	702	+
chr20	45588354	45790140	chr20_45021761_45223547_201787_0.3_40.5_701	701	+
chr3	94655937	95017363	chr3_96138627_96500053_361427_0.2_44_701	701	+
chrX	150574341	150577028	chrX_150324999_150327686_2688_26.1_99.6_701	701	+
chr15	88749188	88867742	chr15_86550192_86668746_118555_0.6_78.9_700	700	+
chr3	162808124	162946244	chr3_164290818_164428938_138121_0.5_85.5_700	700	+
chrX	72755357	72990319	chrX_72672082_72907044_234963_0.3_-34.8_699	699	+
chr5	166639294	166962378	chr5_166571872_166894956_323085_0.2_14.1_698	698	+
chr5	2141023	2384010	chr5_2194023_2437010_242988_0.3_-36.7_697	697	+
chr3	145523038	145542545	chr3_147005728_147025235_19508_3.6_90.3_696	696	+
chr16	17956476	18027121	chr16_17863977_17934622_70646_1_78_695	695	+
chr3	167727075	167742934	chr3_169209769_169225628_15860_4.4_98.4_694	694	+
chr10	33951164	34153623	chr10_33991170_34193629_202460_0.3_58.3_693	693	+
chr8	29489501	29490193	chr8_29545420_29546112_693_100_100_693	693	+
chr1	242528604	242539365	chr1_240595227_240605988_10762_6.4_97.5_692	692	+
chr6	119499820	119501087	chr6_119541519_119542786_1268_54.5_99.8_691	691	+
chr5	73114592	73181931	chr5_73150348_73217687_67340_1_30.7_691	691	+
chr7	126500262	126732010	chr7_126287498_126519246_231749_0.3_41.7_690	690	+
chrX	134494271	134664957	chrX_134321937_134492623_170687_0.4_50_689	689	+
chr11	60658112	60690982	chr11_60414688_60447558_32871_2.1_87.8_687	687	+
chr4	53494098	53532029	chr4_53188855_53226786_37932_1.8_92_687	687	+
chr2	229889062	230045876	chr2_229597306_229754120_156815_0.4_67.9_685	685	+
chr11	115793284	115821529	chr11_115298494_115326739_28246_2.4_95.7_684	684	+
chr14	47120381	47292072	chr14_46190131_46361822_171692_0.4_54.7_683	683	+
chr9	17147470	17416255	chr9_17137470_17406255_268786_0.3_-60.6_683	683	+
chr10	116191812	116195055	chr10_116181802_116185045_3244_21_99_682	682	+
chr4	46725790	46726471	chr4_46420547_46421228_682_100_100_682	682	+
chr7	15740905	15950106	chr7_15707430_15916631_209202_0.3_-58.8_682	682	+
chr1	218010926	218024095	chr1_216077549_216090718_13170_5.2_94.3_681	681	+
chr10	132422227	132529232	chr10_132312217_132419222_107006_0.6_54.7_681	681	+
chr3	126056689	126181898	chr3_127539379_127664588_125210_0.5_56.2_681	681	+
chrX	106893349	107069658	chrX_106780005_106956314_176310_0.4_2.1_680	680	+
chr6	120385637	120647717	chr6_120427336_120689416_262081_0.3_38.4_677	677	+
chr6	167433497	167455240	chr6_167353487_167375230_21744_3.1_79.7_676	676	+
chrY	15398564	15399396	chrY_13907958_13908790_833_81_100_675	675	+
chr4	149366972	149448088	chr4_149586422_149667538_81117_0.8_78_675	675	+
chr11	84731839	84732767	chr11_84409487_84410415_929_72.1_99.9_670	670	+
chr2	157369802	157488888	chr2_157078048_157197134_119087_0.6_87.4_670	670	+
chr2	49426104	49641072	chr2_49279608_49494576_214969_0.3_28_669	669	+
chr5	56969170	57039191	chr5_57004927_57074948_70022_1_75.7_667	667	+
chr7	144737351	144738099	chr7_144368284_144369032_749_89.1_100_667	667	+
chr3	4403591	4784686	chr3_4378591_4759686_381096_0.2_-5.2_666	666	+
chr6	152958013	153027338	chr6_152999706_153069031_69326_1_36.9_665	665	+
chr8	36952708	36953678	chr8_37071866_37072836_971_68.5_99.9_665	665	+
chrY	6268694	6293826	chrY_6328694_6353826_25133_2.6_98.2_665	665	+
chr1	208870654	208947856	chr1_206937277_207014479_77203_0.9_82.2_663	663	+
chrX	88622327	88767879	chrX_88508983_88654535_145553_0.5_74.5_663	663	+
chr5	7878119	8044207	chr5_7931119_8097207_166089_0.4_70.1_661	661	+
chr4	73673097	73674138	chr4_73891961_73893002_1042_63.3_99.9_660	660	+
chr2	51824196	51989269	chr2_51677700_51842773_165074_0.4_85.7_659	659	+
chr1	11489321	11636645	chr1_11411908_11559232_147325_0.4_50.1_658	658	+
chr13	77167070	77167727	chr13_76065071_76065728_658_100_100_658	658	+
chr8	66290010	66399723	chr8_66452564_66562277_109714_0.6_68.8_658	658	+
chrX	87315275	87351813	chrX_87201931_87238469_36539_1.8_91.3_657	657	+
chr22	41069777	41070474	chr22_39399723_39400420_698_93.8_99.9_655	655	+
chr7	96830111	96830805	chr7_96668047_96668741_695_94.2_100_655	655	+
chr15	51295102	51342208	chr15_49082394_49129500_47107_1.4_18.3_654	654	+
chr22	35647647	35820364	chr22_33977647_34150364_172718_0.4_-27.3_652	652	+
chr3	108363221	108407646	chr3_109845911_109890336_44426_1.5_90.8_650	650	+
chr5	107646519	107727045	chr5_107674418_107754944_80527_0.8_73.6_650	650	+
chr14	80666707	80669315	chr14_79736460_79739068_2609_24.9_99.7_649	649	+
chr22	27559803	27708497	chr22_25889803_26038497_148695_0.4_64.2_649	649	+
chr12	7591590	7759788	chr12_7482857_7651055_168199_0.4_-37.2_648	648	+
chr3	65341221	65535071	chr3_65316261_65510111_193851_0.3_68.8_648	648	+
chr5	141946008	142261326	chr5_141926192_142241510_315319_0.2_17.9_648	648	+
chr1	29095523	29234125	chr1_28968110_29106712_138603_0.5_-72.9_647	647	+
chr5	175311303	175367019	chr5_175243909_175299625_55717_1.2_67.7_647	647	+
chr1	244530925	244601100	chr1_242597548_242667723_70176_0.9_81.9_645	645	+
chr15	81585054	81616180	chr15_79372109_79403235_31127_2.1_82.5_643	643	+
chr12	78973541	79198384	chr12_77497672_77722515_224844_0.3_42.8_642	642	+
chr20	12360643	12361553	chr20_12308643_12309553_911_70.5_99.9_642	642	+
chrX	143922868	144238662	chrX_143730560_144046354_315795_0.2_62.4_642	642	+
chr1	219352464	219385076	chr1_217419087_217451699_32613_2_93.5_641	641	+
chr4	42403799	42474294	chr4_42098556_42169051_70496_0.9_72.2_641	641	+
chr7	83283950	83464298	chr7_83121886_83302234_180349_0.4_4.1_641	641	+
chrX	107327784	107328424	chrX_107214440_107215080_641_100_100_641	641	+
chr6	164265616	164535924	chr6_164185606_164455914_270309_0.2_-47.2_641	641	+
chr8	115041738	115042377	chr8_115110914_115111553_640_100_100_640	640	+
chr9	78053788	78164619	chr9_77243608_77354439_110832_0.6_75.9_640	640	+
chr13	55014816	55015453	chr13_53912817_53913454_638_100_100_638	638	+
chr17	14608386	14609023	chr17_14549111_14549748_638_100_100_638	638	+
chr2	130253887	130254523	chr2_129970357_129970993_637_100_100_637	637	+
chr4	19815233	19815868	chr4_19424331_19424966_636_100_100_636	636	+
chr11	48158578	48189994	chr11_48115154_48146570_31417_2_94.4_635	635	+
chr6	163272213	163507687	chr6_163192203_163427677_235475_0.3_44.4_635	635	+
chr12	26658183	26780180	chr12_26549450_26671447_121998_0.5_-20.8_634	634	+
chr2	84518136	84670640	chr2_84371647_84524151_152505_0.4_36.6_633	633	+
chr14	56570921	56746614	chr14_55640674_55816367_175694_0.4_65.4_633	633	+
chr3	54660078	54660710	chr3_54635118_54635750_633_100_100_633	633	+
chr6	95080	153849	chr6_40080_98849_58770_1.1_3.1_633	633	+
chr2	210043823	210045575	chr2_209752068_209753820_1753_36.1_99.9_632	632	+
chr16	50783662	50833446	chr16_49341163_49390947_49785_1.3_83.7_631	631	+
chr8	47696992	47742641	chr8_47816157_47861806_45650_1.4_78.6_631	631	+
chr14	106938258	107281800	chr14_106009303_106352845_343543_0.2_53.6_629	629	+
chr7	38764721	38812210	chr7_38731246_38778735_47490_1.3_90.8_629	629	+
chr1	30201158	30421672	chr1_29973745_30194259_220515_0.3_38.5_628	628	+
chr13	109664324	109793145	chr13_108462325_108591146_128822_0.5_69.8_628	628	+
chr2	56977667	57054636	chr2_56831171_56908140_76970_0.8_67_628	628	+
chr7	69319760	69620728	chr7_68957696_69258664_300969_0.2_32.5_628	628	+
chr1	196646499	196694456	chr1_194913122_194961079_47958_1.3_87.2_627	627	+
chr4	17429536	17506150	chr4_17038634_17115248_76615_0.8_-4.3_627	627	+
chr5	50570993	50705771	chr5_50606750_50741528_134779_0.5_77.8_627	627	+
chr15	48022322	48023142	chr15_45809614_45810434_821_76.2_99.9_626	626	+
chr13	112721496	112726748	chr13_111769497_111774749_5253_11.9_98.4_625	625	+
chr4	179207801	179208425	chr4_179444795_179445419_625_100_100_625	625	+
chr6	118320094	118320718	chr6_118426787_118427411_625_100_100_625	625	+
chr1	4999049	5022488	chr1_4898909_4922348_23440_2.7_96.3_623	623	+
chr5	56111988	56190532	chr5_56147745_56226289_78545_0.8_-48.4_623	623	+
chr15	70176907	70466183	chr15_67963961_68253237_289277_0.2_55.3_622	622	+
chr20	47222749	47352923	chr20_46656156_46786330_130175_0.5_21.4_622	622	+
chr5	120531867	120532806	chr5_120559766_120560705_940_66.1_99.9_621	621	+
chr9	27016840	27204510	chr9_27006840_27194510_187671_0.3_53.1_621	621	+
chr22	25745921	25756448	chr22_24075921_24086448_10528_5.9_97.5_618	618	+
chr10	14673682	14766104	chr10_14713688_14806110_92423_0.7_75.1_617	617	+
chr12	23446260	24286875	chr12_23337527_24178142_840616_0.1_7.3_617	617	+
chr20	24065125	24411938	chr20_24013125_24359938_346814_0.2_4.7_614	614	+
chr4	121752158	121961712	chr4_121971608_122181162_209555_0.3_54.1_614	614	+
chr5	44741602	44818864	chr5_44777359_44854621_77263_0.8_92.4_613	613	+
chr19	30926190	31144801	chr19_35618030_35836641_218612_0.3_48_612	612	+
chr3	159010861	159232082	chr3_160493555_160714776_221222_0.3_-8_612	612	+
chr3	29637592	29643029	chr3_29612596_29618033_5438_11.2_91_610	610	+
chr6	40457456	40487885	chr6_40565434_40595863_30430_2_89.5_608	608	+
chr12	38531456	38557676	chr12_36817723_36843943_26221_2.3_91.3_606	606	+
chr12	47735413	47874949	chr12_46021680_46161216_139537_0.4_17.2_606	606	+
chr5	84295717	84506554	chr5_84331473_84542310_210838_0.3_17.1_606	606	+
chr2	156120390	156126501	chr2_155828636_155834747_6112_9.9_99.6_605	605	+
chr1	34809842	35078115	chr1_34582429_34850702_268274_0.2_52.1_604	604	+
chr15	56923027	56923942	chr15_54710319_54711234_916_65.9_99.9_604	604	+
chr2	41011981	41045058	chr2_40865485_40898562_33078_1.8_90.4_604	604	+
chr3	57516055	57545653	chr3_57491095_57520693_29599_2_-60.6_604	604	+
chr9	67293502	67334298	chr9_66983322_67024118_40797_1.5_85.3_601	601	+
chr10	31192531	31321561	chr10_31232537_31361567_129031_0.5_24.8_599	599	+
chr5	169781199	170345341	chr5_169713777_170277946_564170_0.1_-17.1_599	599	+
chr1	238538419	239216287	chr1_236605042_237282910_677869_0.1_-65.4_597	597	+
chr6	78205958	78210108	chr6_78262677_78266827_4151_14.4_99.3_597	597	+
chr16	60289488	60394801	chr16_58846989_58952302_105314_0.6_84.2_596	596	+
chr4	16257875	16361640	chr4_15866973_15970738_103766_0.6_-72.7_596	596	+
chr8	91997128	92098209	chr8_92066304_92167385_101082_0.6_70.4_595	595	+
chr16	73416841	73662916	chr16_71974342_72220417_246076_0.2_47.5_594	594	+
chr6	86796474	87027395	chr6_86853193_87084114_230922_0.3_13.4_594	594	+
chr7	120989803	121038958	chr7_120777039_120826194_49156_1.2_10.2_593	593	+
chrX	142871591	142967746	chrX_142699257_142795412_96156_0.6_55.7_591	591	+
chr2	105294788	105473889	chr2_104661220_104840321_179102_0.3_23.2_590	590	+
chr7	85010452	85108994	chr7_84848388_84946930_98543_0.6_72.1_590	590	+
chr9	9090821	9091408	chr9_9080821_9081408_588_100_100_588	588	+
chr1	107683750	107691159	chr1_107485273_107492682_7410_7.9_98.1_587	587	+
chr6	106968773	107090739	chr6_107075466_107197432_121967_0.5_33.5_587	587	+
chr18	59560556	59561756	chr18_57711536_57712736_1201_48.8_99.8_586	586	+
chr15	73580623	73590884	chr15_71367676_71377937_10262_5.7_94.4_584	584	+
chr9	40535681	40634492	chr9_40525681_40624492_98812_0.6_70.4_584	584	+
chrX	68393815	68394398	chrX_68310540_68311123_584_100_100_584	584	+
chr18	15197870	15271400	chr18_15187870_15261400_73531_0.8_89.5_582	582	+
chr4	134793109	134824135	chr4_135012559_135043585_31027_1.9_97.1_581	581	+
chr9	93922083	93932196	chr9_92961904_92972017_10114_5.7_96.3_581	581	+
chr5	165809212	165809788	chr5_165741790_165742366_577_100_100_577	577	+
chr3	172469748	172650175	chr3_173952442_174132869_180428_0.3_19_576	576	+
chr1	18375679	18596432	chr1_18248266_18469019_220754_0.3_39.6_575	575	+
chr18	47696800	47798011	chr18_45950798_46052009_101212_0.6_78.4_575	575	+
chr2	75060871	75267732	chr2_74914379_75121240_206862_0.3_49.4_575	575	+
chr9	45027885	45090523	chr9_44967881_45030519_62639_0.9_77.5_575	575	+
chr11	59845819	59892221	chr11_59602395_59648797_46403_1.2_89.7_574	574	+
chr7	146761524	146864983	chr7_146392457_146495916_103460_0.6_66.6_573	573	+
chr10	68743442	68862183	chr10_68413448_68532189_118742_0.5_88.6_571	571	+
chr3	178210999	178211567	chr3_179693693_179694261_569_100_100_569	569	+
chr6	130356455	130461388	chr6_130398148_130503081_104934_0.5_65.3_569	569	+
chr5	26228638	26229204	chr5_26264395_26264961_567_100_100_567	567	+
chrX	37209084	37313739	chrX_37094005_37198660_104656_0.5_82_567	567	+
chr13	94047373	94225903	chr13_92845374_93023904_178531_0.3_65.6_566	566	+
chr13	113014928	113104570	chr13_112062929_112152571_89643_0.6_13.1_566	566	+
chr14	47669766	47670408	chr14_46739516_46740158_643_88_100_566	566	+
chr2	57851628	57993518	chr2_57705132_57847022_141891_0.4_64.3_565	565	+
chr5	111496742	111498096	chr5_111524641_111525995_1355_41.5_99.7_563	563	+
chr6	29130600	29131804	chr6_29238579_29239783_1205_46.7_99.8_563	563	+
chr7	16035928	16253051	chr7_16002453_16219576_217124_0.3_-40.6_562	562	+
chr17	49580048	49580608	chr17_46935047_46935607_561_100_100_561	561	+
chr16	61089337	61089896	chr16_59646838_59647397_560_100_100_560	560	+
chr2	119565641	119648597	chr2_119282111_119365067_82957_0.7_75.2_560	560	+
chr9	112295728	112296622	chr9_111335549_111336443_895_62.6_99.9_560	560	+
chr8	56535290	56699189	chr8_56697844_56861743_163900_0.3_38.1_559	559	+
chr2	77540319	77591501	chr2_77393827_77445009_51183_1.1_88.2_558	558	+
chr21	20869776	20966488	chr21_19791647_19888359_96713_0.6_61.9_556	556	+
chr9	111389049	111407154	chr9_110428870_110446975_18106_3.1_92.2_556	556	+
chr10	123450727	123473529	chr10_123440717_123463519_22803_2.4_89.6_553	553	+
chr2	19490060	19673486	chr2_19353541_19536967_183427_0.3_33.5_553	553	+
chr11	56457811	56458362	chr11_56214387_56214938_552_100_100_552	552	+
chr4	43900868	43901417	chr4_43595625_43596174_550_100_100_550	550	+
chr9	77702812	77748418	chr9_76892632_76938238_45607_1.2_84.1_549	549	+
chr1	47540573	47541119	chr1_47313160_47313706_547_100_100_547	547	+
chr10	115242671	115283280	chr10_115232661_115273270_40610_1.3_74.1_547	547	+
chr5	11931680	11932315	chr5_11984680_11985315_636_85.4_100_543	543	+
chrX	7268010	7271299	chrX_7278010_7281299_3290_16.5_99.7_542	542	+
chr1	237766221	237766757	chr1_235832844_235833380_537_100_100_537	537	+
chr2	7273598	7464917	chr2_7191049_7382368_191320_0.3_56.1_537	537	+
chr4	155361449	155477116	chr4_155580899_155696566_115668_0.5_80.9_536	536	+
chrX	117262704	117263239	chrX_117146732_117147267_536_100_100_536	536	+
chr3	165878651	166409726	chr3_167361345_167892420_531076_0.1_-36.3_533	533	+
chr1	98519582	98520111	chr1_98292170_98292699_530_100_100_530	530	+
chr11	105967585	105984563	chr11_105472795_105489773_16979_3.1_96.6_530	530	+
chr2	120432466	120457709	chr2_120148936_120174179_25244_2.1_88.9_530	530	+
chr20	14738264	14738793	chr20_14686264_14686793_530_100_100_530	530	+
chr8	87055372	87197229	chr8_87124488_87266345_141858_0.4_37.6_530	530	+
chr10	91637255	91738757	chr10_91627235_91728737_101503_0.5_71_529	529	+
chr13	59334450	59585925	chr13_58232451_58483926_251476_0.2_22.2_529	529	+
chr20	24943684	24944212	chr20_24891684_24892212_529_100_100_529	529	+
chr4	156927547	156928074	chr4_157146997_157147524_528_100_100_528	528	+
chr19	29439670	29698997	chr19_34131510_34390837_259328_0.2_42_527	527	+
chr20	25733101	25771913	chr20_25681101_25719913_38813_1.4_81.2_527	527	+
chr4	175604814	175605354	chr4_175841389_175841929_541_97.4_100_527	527	+
chr15	27216572	27402111	chr15_24799318_24984857_185540_0.3_48.2_526	526	+
chr14	91232841	91233365	chr14_90302594_90303118_525_100_100_525	525	+
chr18	65945039	65945563	chr18_64096019_64096543_525_100_100_525	525	+
chr2	228846360	228883712	chr2_228554604_228591956_37353_1.4_86.9_525	525	+
chr11	128605876	128681699	chr11_128111086_128186909_75824_0.7_72.4_524	524	+
chr7	68105784	68168142	chr7_67743720_67806078_62359_0.8_86.8_524	524	+
chrX	41957946	41958468	chrX_41842890_41843412_523_100_100_523	523	+
chr13	78498031	78606481	chr13_77396032_77504482_108451_0.5_58.5_521	521	+
chr11	44801590	44954292	chr11_44758166_44910868_152703_0.3_67.7_520	520	+
chr3	80265806	80266503	chr3_80348496_80349193_698_74.5_100_520	520	+
chr21	10990811	11181620	chr21_10012682_10203491_190810_0.3_94.5_519	519	+
chr6	123124801	123181073	chr6_123166500_123222772_56273_0.9_78_518	518	+
chr2	6215255	6417798	chr2_6132706_6335249_202544_0.3_46.5_516	516	+
chr9	123072509	123199798	chr9_122112330_122239619_127290_0.4_31.5_516	516	+
chr2	166414909	166539076	chr2_166123155_166247322_124168_0.4_49.9_515	515	+
chr8	69218428	69437988	chr8_69380982_69600542_219561_0.2_38.1_514	514	+
chr2	117780979	117939887	chr2_117497449_117656357_158909_0.3_22.2_512	512	+
chr10	71538741	71539335	chr10_71208747_71209341_595_85.7_100_510	510	+
chr16	86246467	86246976	chr16_84803968_84804477_510_100_100_510	510	+
chr10	96058132	96081895	chr10_96048122_96071885_23764_2.1_46.3_509	509	+
chrX	18359245	18444184	chrX_18269166_18354105_84940_0.6_90.9_509	509	+
chr4	30721194	30725884	chr4_30330292_30334982_4691_10.9_98.3_509	509	+
chr5	24425307	24534038	chr5_24461064_24569795_108732_0.5_57.5_508	508	+
chr18	49014069	49138697	chr18_47268067_47392695_124629_0.4_46.6_508	508	+
chrY	21177894	21237865	chrY_19637282_19697253_59972_0.8_76.4_507	507	+
chr3	109128554	109190528	chr3_110611244_110673218_61975_0.8_94.3_506	506	+
chr10	78645491	78810184	chr10_78315497_78480190_164694_0.3_46.8_505	505	+
chr21	18889520	18891164	chr21_17811391_17813035_1645_30.7_99.9_505	505	+
chr5	154641780	154788373	chr5_154621973_154768566_146594_0.3_59.8_505	505	+
chr12	40280632	40462414	chr12_38566899_38748681_181783_0.3_33_504	504	+
chr14	57114758	57150459	chr14_56184511_56220212_35702_1.4_88.1_504	504	+
chr2	235238011	235238514	chr2_234902750_234903253_504_100_100_504	504	+
chr4	96181151	96181654	chr4_96400174_96400677_504_100_100_504	504	+
chr19	34289464	34305824	chr19_38981304_38997664_16361_3.1_80.2_503	503	+
chr4	115858788	116151766	chr4_116078237_116371215_292979_0.2_54.4_503	503	+
chr15	26108028	26109146	chr15_23659121_23660239_1119_44.9_99.7_502	502	+
chr11	22053605	22220163	chr11_22010181_22176739_166559_0.3_73.6_501	501	+
chr16	82817455	82892093	chr16_81374956_81449594_74639_0.7_78.7_501	501	+
chr7	53021832	53256518	chr7_52989326_53224012_234687_0.2_34.4_501	501	+
chr2	18034287	18061605	chr2_17897768_17925086_27319_1.8_92.1_500	500	+
chrY	9573410	9711702	chrY_10183410_10321702_138293_0.4_33.6_500	500	+
chr14	36988280	37047378	chr14_36058031_36117129_59099_0.8_82_499	499	+
chrX	110387016	110513511	chrX_110273672_110400167_126496_0.4_63.7_499	499	+
chr9	85048863	85049360	chr9_84238683_84239180_498_100_100_498	498	+
chr5	57751356	57754097	chr5_57787113_57789854_2742_18.1_99.4_497	497	+
chr5	77424912	77437210	chr5_77460668_77472966_12299_4_86.1_497	497	+
chr9	119921869	119943390	chr9_118961690_118983211_21522_2.3_95.4_496	496	+
chrX	56269413	56269908	chrX_56286138_56286633_496_100_100_496	496	+
chrY	22921714	22930867	chrY_21331102_21340255_9154_5.4_97.9_496	496	+
chr2	45396957	45508154	chr2_45250461_45361658_111198_0.4_49.8_496	496	+
chr6	41320480	41341079	chr6_41428458_41449057_20600_2.4_54.4_495	495	+
chr16	10160846	10182810	chr16_10068347_10090311_21965_2.2_96.7_494	494	+
chr17	69890298	70120337	chr17_67401893_67631932_230040_0.2_-44.3_493	493	+
chr13	67247957	67275498	chr13_66145958_66173499_27542_1.8_96.8_490	490	+
chr18	49371315	49486978	chr18_47625313_47740976_115664_0.4_50.5_489	489	+
chr18	71708182	71708670	chr18_69859162_69859650_489_100_100_489	489	+
chr6	141098850	141298655	chr6_141140543_141340348_199806_0.2_87.7_489	489	+
chr14	54420269	54458062	chr14_53490019_53527812_37794_1.3_91.4_488	488	+
chr2	50885579	51056860	chr2_50739083_50910364_171282_0.3_12.8_488	488	+
chr5	87080756	87096323	chr5_87116512_87132079_15568_3.1_95.8_487	487	+
chr10	4888247	5009976	chr10_4878247_4999976_121730_0.4_58.4_486	486	+
chr13	105466710	105467195	chr13_104264711_104265196_486_100_100_486	486	+
chr1	175891095	176015531	chr1_174157718_174282154_124437_0.4_39.4_485	485	+
chr6	19143871	19303266	chr6_19251850_19411245_159396_0.3_77.9_485	485	+
chrX	27535877	27536510	chrX_27445798_27446431_634_76.5_100_485	485	+
chrX	33059489	33059973	chrX_32969410_32969894_485_100_100_485	485	+
chr5	20302602	20305159	chr5_20338359_20340916_2558_19_99.5_485	485	+
chr4	104955604	104986438	chr4_105175053_105205887_30835_1.6_93.4_483	483	+
chr1	143344692	143345173	chr1_142186215_142186696_482_100_100_482	482	+
chr11	133416399	133416997	chr11_132921609_132922207_599_80.5_100_482	482	+
chr3	74068432	74185562	chr3_74151122_74268252_117131_0.4_76.3_481	481	+
chr6	42175524	42193771	chr6_42283502_42301749_18248_2.6_82.5_481	481	+
chrX	71880315	71948073	chrX_71797040_71864798_67759_0.7_75.5_481	481	+
chr1	84039005	84114591	chr1_83811593_83887179_75587_0.6_78.2_480	480	+
chr11	22850079	22897421	chr11_22806655_22853997_47343_1_92.6_479	479	+
chr6	16685702	16720601	chr6_16793681_16828580_34900_1.4_94_479	479	+
chr1	62208188	62232198	chr1_61980776_62004786_24011_2_43.3_478	478	+
chr4	115379647	115431162	chr4_115599096_115650611_51516_0.9_81.7_478	478	+
chr8	62963614	62964090	chr8_63126168_63126644_477_100_100_477	477	+
chr13	32057248	32057723	chr13_30955248_30955723_476_100_100_476	476	+
chr5	64016673	64100283	chr5_64052429_64136039_83611_0.6_76_476	476	+
chr15	100820567	100888513	chr15_98638090_98706036_67947_0.7_77.7_475	475	+
chr16	68961424	68961898	chr16_67518925_67519399_475_100_100_475	475	+
chr17	70571141	70610485	chr17_68082736_68122080_39345_1.2_69.7_475	475	+
chrX	94754516	94755104	chrX_94641172_94641760_589_80.6_100_475	475	+
chr6	149274201	149293012	chr6_149315894_149334705_18812_2.5_95.4_474	474	+
chr12	103889110	104018043	chr12_102413240_102542173_128934_0.4_40.8_473	473	+
chr6	62284031	62284503	chr6_62341990_62342462_473_100_100_473	473	+
chr4	49581441	49635239	chr4_49276198_49329996_53799_0.9_87.1_471	471	+
chr16	17519429	17638111	chr16_17426930_17545612_118683_0.4_75.2_470	470	+
chr4	139482057	139482526	chr4_139701507_139701976_470_100_100_470	470	+
chr2	193726388	193919668	chr2_193434633_193627913_193281_0.2_80.3_469	469	+
chr5	36569840	36588862	chr5_36605597_36624619_19023_2.5_93.8_469	469	+
chr11	124043221	124121211	chr11_123548431_123626421_77991_0.6_79.4_468	468	+
chr2	83282522	83446264	chr2_83136033_83299775_163743_0.3_84.8_467	467	+
chr7	68527346	68715456	chr7_68165282_68353392_188111_0.2_-66.8_467	467	+
chr2	173727988	173784657	chr2_173436234_173492903_56670_0.8_67.2_467	467	+
chr21	41567606	41690750	chr21_40489476_40612620_123145_0.4_41.4_465	465	+
chr7	14909132	15110895	chr7_14875657_15077420_201764_0.2_64.9_465	465	+
chr17	31618823	32366390	chr17_28642936_29390503_747568_0.1_-59.8_463	463	+
chr1	144212897	144221784	chr1_142924254_142933141_8888_5.2_94.8_462	462	+
chr14	79679906	79929160	chr14_78749659_78998913_249255_0.2_59.8_462	462	+
chr2	133340034	133377536	chr2_133056504_133094006_37503_1.2_91.8_460	460	+
chrX	145488009	145700565	chrX_145295701_145508257_212557_0.2_63.7_460	460	+
chr22	46972562	47055308	chr22_45351226_45433972_82747_0.6_60.3_459	459	+
chr4	147964574	148121263	chr4_148184024_148340713_156690_0.3_30.8_457	457	+
chr5	116531699	116554355	chr5_116559598_116582254_22657_2_95.4_457	457	+
chr13	57262599	57405910	chr13_56160600_56303911_143312_0.3_89.2_456	456	+
chr16	10623287	10624246	chr16_10530788_10531747_960_47.5_99.8_456	456	+
chr16	82302825	82468994	chr16_80860326_81026495_166170_0.3_52.4_456	456	+
chr4	16163713	16229726	chr4_15772811_15838824_66014_0.7_-57.1_456	456	+
chr4	185550090	185553156	chr4_185787084_185790150_3067_14.9_99.2_456	456	+
chrX	83442651	83443339	chrX_83329307_83329995_689_66.2_100_456	456	+
chr10	133115675	133315722	chr10_133005665_133205712_200048_0.2_18.6_455	455	+
chr1	177616507	177745400	chr1_175883130_176012023_128894_0.4_59.6_455	455	+
chr2	5834845	5837456	chr2_5752296_5754907_2612_17.4_99.4_455	455	+
chr14	85363251	85417761	chr14_84433004_84487514_54511_0.8_94.3_454	454	+
chr2	164009123	164009881	chr2_163717369_163718127_759_59.7_100_453	453	+
chr6	159653352	159654689	chr6_159573342_159574679_1338_33.7_99.7_451	451	+
chr10	129729906	129834591	chr10_129619896_129724581_104686_0.4_44.1_450	450	+
chrX	58011415	58011864	chrX_58028140_58028589_450_100_100_450	450	+
chr13	34655951	34734945	chr13_33553951_33632945_78995_0.6_84.7_449	449	+
chr1	169345810	169356758	chr1_167612434_167623382_10949_4.1_95.7_448	448	+
chr20	9198511	9459777	chr20_9146511_9407777_261267_0.2_42.4_448	448	+
chr3	64890778	64927954	chr3_64865818_64902994_37177_1.2_85.1_448	448	+
chrX	108297366	108297813	chrX_108184022_108184469_448_100_100_448	448	+
chr8	25657832	25856296	chr8_25713749_25912213_198465_0.2_32.4_448	448	+
chr4	137000405	137077198	chr4_137219855_137296648_76794_0.6_83.5_447	447	+
chr11	92023285	92099851	chr11_91662933_91739499_76567_0.6_64.6_447	447	+
chr6	22948122	23181512	chr6_23056101_23289491_233391_0.2_71.6_445	445	+
chr1	14924969	15087165	chr1_14797556_14959752_162197_0.3_-0.6_444	444	+
chr10	8524134	8556692	chr10_8564140_8596698_32559_1.4_92.5_443	443	+
chrX	103892214	103892736	chrX_103778870_103779392_523_84.7_100_443	443	+
chr1	176522076	176667241	chr1_174788699_174933864_145166_0.3_52.1_442	442	+
chr4	91093970	91210437	chr4_91312993_91429460_116468_0.4_78.9_440	440	+
chr8	30998910	31011729	chr8_31118452_31131271_12820_3.4_94.4_440	440	+
chr4	106058366	106058804	chr4_106277815_106278253_439_100_100_439	439	+
chr13	60466137	60506741	chr13_59364138_59404742_40605_1.1_88.3_438	438	+
chr14	25325098	25444062	chr14_24394938_24513902_118965_0.4_59.3_438	438	+
chr22	16867806	16886530	chr22_15247806_15266530_18725_2.3_91.5_438	438	+
chr5	103604083	103690417	chr5_103631982_103718316_86335_0.5_82.1_438	438	+
chr7	159025213	159026821	chr7_158717974_158719582_1609_27.2_99.2_437	437	+
chrX	89147391	89161678	chrX_89034047_89048334_14288_3.1_96.4_437	437	+
chr22	22985587	23160048	chr22_21315587_21490048_174462_0.2_43_436	436	+
chr4	96480131	97016423	chr4_96699154_97235446_536293_0.1_-44.3_434	434	+
chr5	54144596	54153699	chr5_54180353_54189456_9104_4.8_93.8_434	434	+
chr13	39917669	39918101	chr13_38815669_38816101_433_100_100_433	433	+
chr13	93179686	93223479	chr13_91977687_92021480_43794_1_85.9_433	433	+
chr3	163577302	163719402	chr3_165059996_165202096_142101_0.3_72_433	433	+
chr6	85139268	85139821	chr6_85195987_85196540_554_78.2_100_433	433	+
chr5	26670459	26850759	chr5_26706216_26886516_180301_0.2_59.2_432	432	+
chr1	189101587	189102017	chr1_187368210_187368640_431_100_100_431	431	+
chr7	92962805	92988027	chr7_92800741_92825963_25223_1.7_92_431	431	+
chr7	23850691	23934638	chr7_23817216_23901163_83948_0.5_62.9_430	430	+
chr10	67067759	67288533	chr10_66737765_66958539_220775_0.2_49.2_429	429	+
chr21	22200428	22200856	chr21_21122299_21122727_429_100_100_429	429	+
chr6	85446614	85457970	chr6_85503333_85514689_11357_3.8_96.4_429	429	+
chr2	25362271	25548073	chr2_25215775_25401577_185803_0.2_19.4_429	429	+
chr3	170847230	170954935	chr3_172329924_172437629_107706_0.4_58.9_427	427	+
chr7	134127199	134147024	chr7_133777739_133797564_19826_2.2_77.3_427	427	+
chr2	161587509	161622453	chr2_161295755_161330699_34945_1.2_86.1_426	426	+
chr8	106592350	106604587	chr8_106661526_106673763_12238_3.5_97.9_426	426	+
chr5	29447480	29450025	chr5_29483237_29485782_2546_16.7_99.8_424	424	+
chr1	48167425	48374573	chr1_47940012_48147160_207149_0.2_-61_422	422	+
chr7	46362979	46562043	chr7_46329504_46528568_199065_0.2_38.9_422	422	+
chrX	49752216	49865245	chrX_49638956_49751985_113030_0.4_61.4_422	422	+
chr4	27587502	27732278	chr4_27196600_27341376_144777_0.3_61.2_421	421	+
chr4	127407639	127971762	chr4_127627089_128191212_564124_0.1_25.8_421	421	+
chr5	151817980	151820201	chr5_151798173_151800394_2222_18.9_99.4_421	421	+
chrX	120810375	120997546	chrX_120638056_120825227_187172_0.2_60.4_421	421	+
chr6	169178084	169247071	chr6_168920009_168988996_68988_0.6_62.2_420	420	+
chr1	82452284	82456276	chr1_82224872_82228864_3993_10.5_66.8_419	419	+
chrY	9343065	9365823	chrY_9953065_9975823_22759_1.8_89.2_419	419	+
chr3	66687565	66687982	chr3_66770255_66770672_418_100_100_418	418	+
chr4	14024033	14222637	chr4_13633131_13831735_198605_0.2_47_418	418	+
chr5	92589591	92603990	chr5_92615347_92629746_14400_2.9_95.6_418	418	+
chr15	26890512	26890928	chr15_24441605_24442021_417_100_100_417	417	+
chr7	80962809	80963225	chr7_80800745_80801161_417_100_100_417	417	+
chr1	218811626	218856154	chr1_216878249_216922777_44529_0.9_91.1_416	416	+
chr10	109674602	109731173	chr10_109664592_109721163_56572_0.7_93.9_416	416	+
chr4	62641165	62641580	chr4_62323760_62324175_416_100_100_416	416	+
chr7	87839319	87968507	chr7_87677255_87806443_129189_0.3_-15.1_415	415	+
chrX	26225044	26225458	chrX_26134965_26135379_415_100_100_415	415	+
chr2	16528429	16577213	chr2_16391910_16440694_48785_0.8_89.6_414	414	+
chr15	51758281	51766761	chr15_49545573_49554053_8481_4.9_96.5_414	414	+
chr4	154844022	154959470	chr4_155063472_155178920_115449_0.4_56.3_414	414	+
chr6	165500106	165619926	chr6_165420096_165539916_119821_0.3_76.1_414	414	+
chrX	36392870	36443655	chrX_36302791_36353576_50786_0.8_93.2_414	414	+
chr14	30066773	30228744	chr14_29136524_29298495_161972_0.3_78.6_413	413	+
chr7	131844706	131975344	chr7_131495246_131625884_130639_0.3_-8.8_413	413	+
chr16	86926598	86989397	chr16_85484099_85546898_62800_0.7_65.5_412	412	+
chr7	122321350	122321761	chr7_122108586_122108997_412_100_100_412	412	+
chr8	101165502	101300395	chr8_101234678_101369571_134894_0.3_-84.2_412	412	+
chrX	54471304	54578398	chrX_54488029_54595123_107095_0.4_-89.6_412	412	+
chr4	21138817	21346241	chr4_20747915_20955339_207425_0.2_36.9_412	412	+
chr16	63431502	63686127	chr16_61989003_62243628_254626_0.2_58.2_411	411	+
chr3	69591591	69791231	chr3_69674281_69873921_199641_0.2_11_411	411	+
chr3	190548904	190549838	chr3_192031598_192032532_935_44_99.9_411	411	+
chr9	25917177	26058480	chr9_25907177_26048480_141304_0.3_77.3_411	411	+
chr5	147277257	147302519	chr5_147257450_147282712_25263_1.6_94_410	410	+
chr13	87871222	87978776	chr13_86669223_86776777_107555_0.4_47.1_410	410	+
chr5	169288697	169469728	chr5_169221275_169402306_181032_0.2_19.5_410	410	+
chr6	130761827	130890346	chr6_130803520_130932039_128520_0.3_52.6_410	410	+
chr14	43769468	43769876	chr14_42839218_42839626_409_100_100_409	409	+
chr16	6068880	6229708	chr16_6008881_6169709_160829_0.3_30.1_409	409	+
chr4	72255138	72435032	chr4_72474002_72653896_179895_0.2_55.3_409	409	+
chr18	20776360	20798373	chr18_19030358_19052371_22014_1.9_29.4_409	409	+
chr16	64294265	64294757	chr16_62851766_62852258_493_82.8_100_408	408	+
chr6	150726346	150777179	chr6_150768039_150818872_50834_0.8_79.4_408	408	+
chr7	29409988	29446213	chr7_29376513_29412738_36226_1.1_87.1_408	408	+
chrX	38008789	38133754	chrX_37893733_38018698_124966_0.3_59.8_407	407	+
chr9	83180463	83263845	chr9_82370283_82453665_83383_0.5_67.8_405	405	+
chr8	3667301	3865326	chr8_3654709_3852734_198026_0.2_31.5_405	405	+
chrX	87626421	87626824	chrX_87513077_87513480_404_100_100_404	404	+
chr10	26177844	26195630	chr10_26217850_26235636_17787_2.3_96.7_403	403	+
chr11	92314669	92436853	chr11_91954317_92076501_122185_0.3_43.3_403	403	+
chr2	126569695	126570097	chr2_126286165_126286567_403_100_100_403	403	+
chr4	124319558	124541811	chr4_124539008_124761261_222254_0.2_8.7_403	403	+
chr6	20043107	20153023	chr6_20151086_20261002_109917_0.4_57.7_403	403	+
chr7	77956222	78001137	chr7_77794158_77839073_44916_0.9_71.1_403	403	+
chr7	134955100	135080677	chr7_134605640_134731217_125578_0.3_-66.3_402	402	+
chrY	25478145	25559310	chrY_23887533_23968698_81166_0.5_81.8_402	402	+
chr1	104618153	104696650	chr1_104419676_104498173_78498_0.5_46.8_401	401	+
chr13	82677378	82775312	chr13_81575379_81673313_97935_0.4_76.3_401	401	+
chr3	168384813	168576633	chr3_169867507_170059327_191821_0.2_69.3_401	401	+
chr4	144832492	144832892	chr4_145051942_145052342_401_100_100_401	401	+
chr8	102833123	102844376	chr8_102902299_102913552_11254_3.6_95_400	400	+
chr15	54613405	54613802	chr15_52400697_52401094_398_100_100_398	398	+
chr20	46752026	46836280	chr20_46185433_46269687_84255_0.5_56.5_398	398	+
chr6	166122603	166123000	chr6_166042593_166042990_398_100_100_398	398	+
chrY	58968532	59002289	chrY_57377920_57411677_33758_1.2_99.9_398	398	+
chr1	71118078	71132364	chr1_70890666_70904952_14287_2.8_91.9_397	397	+
chr7	46902713	46903108	chr7_46869238_46869633_396_100_100_396	396	+
chr1	210024578	210024971	chr1_208091201_208091594_394_100_100_394	394	+
chr4	11778457	11843250	chr4_11387555_11452348_64794_0.6_77_393	393	+
chr8	114388848	114389240	chr8_114458024_114458416_393_100_100_393	393	+
chr13	47638962	47662445	chr13_46536963_46560446_23484_1.7_91.8_392	392	+
chr4	150451900	150507346	chr4_150671350_150726796_55447_0.7_84.8_392	392	+
chr7	25729197	25729587	chr7_25695722_25696112_391_100_100_391	391	+
chr15	37782914	37783303	chr15_35570206_35570595_390_100_100_390	390	+
chr3	103855231	103901371	chr3_105337921_105384061_46141_0.8_94.7_390	390	+
chr3	153416983	154256025	chr3_154899673_155738719_839047_0_-51.8_390	390	+
chrX	6340424	6340812	chrX_6350424_6350812_389_100_100_389	389	+
chrX	114367558	114367946	chrX_114273814_114274202_389_100_100_389	389	+
chr4	63376294	63376681	chr4_63058889_63059276_388_100_100_388	388	+
chr21	15746096	15746482	chr21_14667967_14668353_387_100_100_387	387	+
chr11	41326077	41326462	chr11_41282653_41283038_386_100_100_386	386	+
chr11	77985783	78148739	chr11_77663431_77826387_162957_0.2_20.6_385	385	+
chr9	74622674	74623057	chr9_73812494_73812877_384_100_100_384	384	+
chr4	33969782	33970164	chr4_33646177_33646559_383_100_100_383	383	+
chr4	69241954	69242335	chr4_69393850_69394231_382_100_100_382	382	+
chr8	85860903	85861283	chr8_86023458_86023838_381_100_100_381	381	+
chr12	88214565	88214944	chr12_86738696_86739075_380_100_100_380	380	+
chr19	7082927	7088501	chr19_7033927_7039501_5575_6.8_97.5_380	380	+
chr10	12745524	12817859	chr10_12785530_12857865_72336_0.5_74.5_378	378	+
chr4	4896340	4896717	chr4_4947241_4947618_378_100_100_378	378	+
chr9	19703947	19828972	chr9_19693947_19818972_125026_0.3_61.5_378	378	+
chrY	19198002	19296591	chrY_17707396_17805985_98590_0.4_82.8_378	378	+
chr2	198956579	198956955	chr2_198664824_198665200_377_100_100_377	377	+
chr2	137417591	138016237	chr2_137134061_137732707_598647_0.1_-44.8_374	374	+
chr3	71802856	71803229	chr3_71885546_71885919_374_100_100_374	374	+
chr2	78928619	78928991	chr2_78782127_78782499_373_100_100_373	373	+
chr17	54445461	54446824	chr17_51800460_51801823_1364_27.3_99.8_372	372	+
chr16	14016083	14016453	chr16_13923584_13923954_371_100_100_371	371	+
chr1	69652095	69652464	chr1_69424683_69425052_370_100_100_370	370	+
chr18	31260227	31311774	chr18_29514225_29565772_51548_0.7_94.5_369	369	+
chr5	106530724	106531092	chr5_106558623_106558991_369_100_100_369	369	+
chr17	5685212	5812861	chr17_5625936_5753585_127650_0.3_54.8_368	368	+
chr13	69559647	69560012	chr13_68457648_68458013_366_100_100_366	366	+
chr2	212638624	212639415	chr2_212346869_212347660_792_46.1_99.9_365	365	+
chr4	18590623	18677888	chr4_18199721_18286986_87266_0.4_79.8_362	362	+
chr7	18126321	18126682	chr7_18092846_18093207_362_100_100_362	362	+
chr19	9930830	9931189	chr19_9791830_9792189_360_100_100_360	360	+
chr13	80913234	80913592	chr13_79811235_79811593_359_100_100_359	359	+
chr11	25609957	25610314	chr11_25566533_25566890_358_100_100_358	358	+
chr20	8405130	8429779	chr20_8353130_8377779_24650_1.4_88.3_357	357	+
chr6	155539894	155540249	chr6_155581586_155581941_356_100_100_356	356	+
chrX	4561298	4824508	chrX_4571298_4834508_263211_0.1_71.6_356	356	+
chr11	28719033	28767747	chr11_28675609_28724323_48715_0.7_82.8_355	355	+
chr14	84054561	84054914	chr14_83124314_83124667_354_100_100_354	354	+
chr8	46951809	46952162	chr8_47070974_47071327_354_100_100_354	354	+
chr5	113740209	113740561	chr5_113768108_113768460_353_100_100_353	353	+
chrX	28676918	28677270	chrX_28586839_28587191_353_100_100_353	353	+
chr21	31635766	31636117	chr21_30557637_30557988_352_100_100_352	352	+
chr2	202628051	202628401	chr2_202336296_202336646_351_100_100_351	351	+
chr9	77419328	77419678	chr9_76609148_76609498_351_100_100_351	351	+
chr13	55935358	55935707	chr13_54833359_54833708_350_100_100_350	350	+
chr9	44472230	44472576	chr9_44412226_44412572_347_100_100_347	347	+
chr11	103778209	103778554	chr11_103283419_103283764_346_100_100_346	346	+
chr2	61079448	61079792	chr2_60932952_60933296_345_100_100_345	345	+
chr2	178970282	178970626	chr2_178678528_178678872_345_100_100_345	345	+
chr4	189659704	189660048	chr4_189896698_189897042_345_100_100_345	345	+
chr4	172973948	172974291	chr4_173210523_173210866_344_100_100_344	344	+
chr13	88181210	88255885	chr13_86979211_87053886_74676_0.5_63.3_342	342	+
chr8	55435405	55435743	chr8_55597958_55598296_339_100_100_339	339	+
chr7	108632548	108635911	chr7_108419784_108423147_3364_10_99.3_338	338	+
chr13	59011639	59011973	chr13_57909640_57909974_335_100_100_335	335	+
chr5	62378736	62460162	chr5_62414492_62495918_81427_0.4_73.6_334	334	+
chr12	5082279	5180171	chr12_4952540_5050432_97893_0.3_43.7_333	333	+
chr18	7301014	7333644	chr18_7291014_7323644_32631_1_82.4_333	333	+
chr5	158117280	158117612	chr5_158049858_158050190_333_100_100_333	333	+
chr5	58698475	58773229	chr5_58734232_58808986_74755_0.4_79.5_332	332	+
chr2	2785721	2786049	chr2_2764728_2765056_329_100_100_329	329	+
chr15	32085079	32085405	chr15_29872371_29872697_327_100_100_327	327	+
chr17	12922468	12922793	chr17_12863193_12863518_326_100_100_326	326	+
chr5	11072861	11073185	chr5_11125861_11126185_325_100_100_325	325	+
chr6	99283398	99283722	chr6_99390119_99390443_325_100_100_325	325	+
chr13	102915228	102915551	chr13_101713229_101713552_324_100_100_324	324	+
chr18	42644941	42645264	chr18_40898939_40899262_324_100_100_324	324	+
chr6	68101437	68101760	chr6_68158158_68158481_324_100_100_324	324	+
chr2	59127049	59127368	chr2_58980553_58980872_320_100_100_320	320	+
chr7	57928819	57929138	chr7_57932761_57933080_320_100_100_320	320	+
chr14	43317798	43452641	chr14_42387548_42522391_134844_0.2_24.2_318	318	+
chr17	13504081	13504398	chr17_13444806_13445123_318_100_100_318	318	+
chr2	124698564	124698881	chr2_124415034_124415351_318_100_100_318	318	+
chr4	137540758	137689516	chr4_137760208_137908966_148759_0.2_68_318	318	+
chr2	50105747	50106063	chr2_49959251_49959567_317_100_100_317	317	+
chr4	37246746	37247062	chr4_36923141_36923457_317_100_100_317	317	+
chr6	11538090	11538406	chr6_11646076_11646392_317_100_100_317	317	+
chr2	2408975	2519486	chr2_2387982_2498493_110512_0.3_58.6_316	316	+
chr2	78019885	78020197	chr2_77873393_77873705_313_100_100_313	313	+
chr4	55604975	55605287	chr4_55299732_55300044_313_100_100_313	313	+
chr6	14677253	14677565	chr6_14785232_14785544_313_100_100_313	313	+
chr3	94225817	94226128	chr3_95708507_95708818_312_100_100_312	312	+
chrY	15816095	15816406	chrY_14325489_14325800_312_100_100_312	312	+
chr16	7410277	7505504	chr16_7350278_7445505_95228_0.3_77.7_309	309	+
chr2	22306648	22502518	chr2_22160153_22356023_195871_0.2_28.7_308	308	+
chr22	17673855	17674162	chr22_16053855_16054162_308_100_100_308	308	+
chrX	95228773	95229079	chrX_95115429_95115735_307_100_100_307	307	+
chr12	33607491	33607796	chr12_33498758_33499063_306_100_100_306	306	+
chr12	58815267	58815572	chr12_57101534_57101839_306_100_100_306	306	+
chrY	23568505	23568810	chrY_21977893_21978198_306_100_100_306	306	+
chr5	103095858	103123115	chr5_103123757_103151014_27258_1.1_92.6_301	301	+
chr14	39177863	39196587	chr14_38247614_38266338_18725_1.6_94_301	301	+
chr13	53861436	54060040	chr13_52759437_52958041_198605_0.2_57.5_300	300	+
chr7	139721310	139721609	chr7_139367779_139368078_300_100_100_300	300	+
chr15	47340725	47341022	chr15_45128017_45128314_298_100_100_298	298	+
chr5	164028039	164028336	chr5_163960617_163960914_298_100_100_298	298	+
chr7	149744984	149745281	chr7_149375917_149376214_298_100_100_298	298	+
chr8	68864379	68864675	chr8_69026933_69027229_297_100_100_297	297	+
chr9	40203156	40203452	chr9_40193156_40193452_297_100_100_297	297	+
chr8	52322087	52322382	chr8_52484640_52484935_296_100_100_296	296	+
chr20	38678221	38678515	chr20_38111635_38111929_295_100_100_295	295	+
chr3	86063665	86203617	chr3_86146355_86286307_139953_0.2_76.6_295	295	+
chr4	53844128	53844421	chr4_53538885_53539178_294_100_100_294	294	+
chr4	70296582	70296874	chr4_70331171_70331463_293_100_100_293	293	+
chr22	26018812	26044500	chr22_24348812_24374500_25689_1.1_90.3_290	290	+
chr5	106196421	106196710	chr5_106224320_106224609_290_100_100_290	290	+
chr12	38851278	38860847	chr12_37137545_37147114_9570_3_96.8_289	289	+
chr7	40892470	40892757	chr7_40858995_40859282_288_100_100_288	288	+
chrX	9157391	9157678	chrX_9117391_9117678_288_100_100_288	288	+
chr7	69063809	69064094	chr7_68701745_68702030_286_100_100_286	286	+
chr8	139218146	139218431	chr8_139287328_139287613_286_100_100_286	286	+
chr11	106464776	106528872	chr11_105969986_106034082_64097_0.4_86.7_285	285	+
chr18	26232453	26232737	chr18_24486451_24486735_285_100_100_285	285	+
chr5	169064160	169064444	chr5_168996738_168997022_285_100_100_285	285	+
chr16	23127586	23160614	chr16_23035087_23068115_33029_0.9_89_284	284	+
chr4	75230923	75231206	chr4_75449787_75450070_284_100_100_284	284	+
chr8	93699308	93898941	chr8_93768484_93968117_199634_0.1_54.9_284	284	+
chr7	147280773	147380085	chr7_146911706_147011018_99313_0.3_76.2_283	283	+
chr10	2833465	2833746	chr10_2823465_2823746_282_100_100_282	282	+
chr13	49345772	49346053	chr13_48243773_48244054_282_100_100_282	282	+
chr13	85578842	85579123	chr13_84476843_84477124_282_100_100_282	282	+
chr2	14139086	14139367	chr2_14056537_14056818_282_100_100_282	282	+
chr13	71468889	71469169	chr13_70366890_70367170_281_100_100_281	281	+
chr4	133449776	133593468	chr4_133669226_133812918_143693_0.2_73.9_281	281	+
chr7	28858938	28859218	chr7_28825463_28825743_281_100_100_281	281	+
chrX	113571500	113571780	chrX_113477756_113478036_281_100_100_281	281	+
chr6	137524594	137524873	chr6_137566287_137566566_280_100_100_280	280	+
chrX	16216811	16217090	chrX_16126732_16127011_280_100_100_280	280	+
chr10	77740198	77740476	chr10_77410204_77410482_279_100_100_279	279	+
chr13	40746463	40746741	chr13_39644463_39644741_279_100_100_279	279	+
chr8	86529533	86529811	chr8_86716785_86717063_279_100_100_279	279	+
chr8	50652623	50652900	chr8_50815176_50815453_278_100_100_278	278	+
chr18	20164244	20164520	chr18_18418242_18418518_277_100_100_277	277	+
chr2	80389659	80389935	chr2_80243170_80243446_277_100_100_277	277	+
chr8	39717718	39717994	chr8_39836875_39837151_277_100_100_277	277	+
chr10	56796910	56965513	chr10_56466916_56635519_168604_0.2_52.1_276	276	+
chr4	59094560	59094835	chr4_58789317_58789592_276_100_100_276	276	+
chr8	78933862	78934137	chr8_79096417_79096692_276_100_100_276	276	+
chr11	31743119	31743393	chr11_31699695_31699969_275_100_100_275	275	+
chr14	43139981	43140255	chr14_42209731_42210005_275_100_100_275	275	+
chr7	21844189	21844463	chr7_21810714_21810988_275_100_100_275	275	+
chr7	110731205	110731479	chr7_110518441_110518715_275_100_100_275	275	+
chr3	64609430	64643825	chr3_64584470_64618865_34396_0.8_86.2_274	274	+
chr13	90823951	90824223	chr13_89621952_89622224_273_100_100_273	273	+
chr15	92396469	92396741	chr15_90197473_90197745_273_100_100_273	273	+
chr6	152075991	152128493	chr6_152117684_152170186_52503_0.5_76.3_273	273	+
chr4	33012437	33012708	chr4_32688832_32689103_272_100_100_272	272	+
chr8	63767940	63768211	chr8_63930494_63930765_272_100_100_272	272	+
chr10	23729625	23729894	chr10_23769631_23769900_270_100_100_270	270	+
chr6	154086904	154087173	chr6_154128597_154128866_270_100_100_270	270	+
chr4	167063612	167063880	chr4_167283062_167283330_269_100_100_269	269	+
chr10	25305739	25306006	chr10_25345745_25346012_268_100_100_268	268	+
chr10	118345917	118433609	chr10_118335907_118423599_87693_0.3_72.1_267	267	+
chr11	15737897	15884054	chr11_15694473_15840630_146158_0.2_23.6_267	267	+
chr7	110273979	110429879	chr7_110061215_110217115_155901_0.2_48.3_267	267	+
chr2	57331745	57332009	chr2_57185249_57185513_265_100_100_265	265	+
chr8	10845513	10845776	chr8_10882923_10883186_264_100_100_264	264	+
chr2	17695483	17695745	chr2_17558964_17559226_263_100_100_263	263	+
chrX	112076656	112076918	chrX_111963312_111963574_263_100_100_263	263	+
chr3	71368196	71368457	chr3_71450886_71451147_262_100_100_262	262	+
chr14	94200889	94201149	chr14_93270642_93270902_261_100_100_261	261	+
chr16	50388667	50388926	chr16_48946168_48946427_260_100_100_260	260	+
chr2	1112323	1112582	chr2_1102323_1102582_260_100_100_260	260	+
chr2	186411839	186416935	chr2_186120084_186125180_5097_5.1_99.3_260	260	+
chr3	10738140	10738399	chr3_10713140_10713399_260_100_100_260	260	+
chr5	62071481	62071740	chr5_62107237_62107496_260_100_100_260	260	+
chr10	113258092	113258350	chr10_113248082_113248340_259_100_100_259	259	+
chr5	151499021	151499279	chr5_151479214_151479472_259_100_100_259	259	+
chr13	108261425	108261682	chr13_107059426_107059683_258_100_100_258	258	+
chr3	171394481	171394737	chr3_172877175_172877431_257_100_100_257	257	+
chr12	29936781	29937036	chr12_29828048_29828303_256_100_100_256	256	+
chr7	39165269	39165523	chr7_39131794_39132048_255_100_100_255	255	+
chr5	105889000	105889253	chr5_105916899_105917152_254_100_100_254	254	+
chr5	135043061	135043313	chr5_135070960_135071212_253_100_100_253	253	+
chr10	7086293	7141236	chr10_7126299_7181242_54944_0.5_82.4_252	252	+
chr14	33766756	33847603	chr14_32836507_32917354_80848_0.3_89.3_252	252	+
chr6	146512613	146512864	chr6_146554306_146554557_252_100_100_252	252	+
chr13	71779270	71779520	chr13_70677271_70677521_251_100_100_251	251	+
chr4	188426154	188426404	chr4_188663148_188663398_251_100_100_251	251	+
chr7	22186807	22187057	chr7_22153332_22153582_251_100_100_251	251	+
chr8	105115639	105115889	chr8_105184815_105185065_251_100_100_251	251	+
chr8	111946782	111947032	chr8_112015958_112016208_251_100_100_251	251	+
chr1	175463106	175463355	chr1_173729729_173729978_250_100_100_250	250	+
chr21	32627574	32627823	chr21_31549445_31549694_250_100_100_250	250	+
chr3	148157454	148157703	chr3_149640144_149640393_250_100_100_250	250	+
chr6	145581966	145673001	chr6_145623659_145714694_91036_0.3_75.7_250	250	+
chrX	1017407	1017656	chrX_937407_937656_250_100_100_250	250	+
chrY	967407	967656	chrY_937407_937656_250_100_100_250	250	+
chr2	148258742	148258990	chr2_147975212_147975460_249_100_100_249	249	+
chrX	86680482	86680730	chrX_86567138_86567386_249_100_100_249	249	+
chr1	152487842	152488089	chr1_150754466_150754713_248_100_100_248	248	+
chr2	35393358	35393605	chr2_35246862_35247109_248_100_100_248	248	+
chrX	144903037	144903284	chrX_144710729_144710976_248_100_100_248	248	+
chr20	12989484	12989730	chr20_12937484_12937730_247_100_100_247	247	+
chr20	22254216	22254462	chr20_22202216_22202462_247_100_100_247	247	+
chr6	57512501	57512747	chr6_57620460_57620706_247_100_100_247	247	+
chr9	94186720	94186966	chr9_93226541_93226787_247_100_100_247	247	+
chr6	70086371	70086616	chr6_70143092_70143337_246_100_100_246	246	+
chr7	145694289	145694534	chr7_145325222_145325467_246_100_100_246	246	+
chr8	10094525	10094770	chr8_10131935_10132180_246_100_100_246	246	+
chr18	67068237	67068481	chr18_65219217_65219461_245_100_100_245	245	+
chr3	126384927	126385171	chr3_127867617_127867861_245_100_100_245	245	+
chr9	39156075	39156319	chr9_39146075_39146319_245_100_100_245	245	+
chr2	143555460	143555703	chr2_143271930_143272173_244_100_100_244	244	+
chr4	34454825	34455068	chr4_34131220_34131463_244_100_100_244	244	+
chr4	88020316	88020559	chr4_88239340_88239583_244_100_100_244	244	+
chr9	83799259	83799502	chr9_82989079_82989322_244_100_100_244	244	+
chrX	150917110	150917353	chrX_150667766_150668009_244_100_100_244	244	+
chr12	29088807	29089049	chr12_28980074_28980316_243_100_100_243	243	+
chr4	118496458	118496700	chr4_118715906_118716148_243_100_100_243	243	+
chr9	17789110	17789352	chr9_17779110_17779352_243_100_100_243	243	+
chr9	27470787	27471029	chr9_27460787_27461029_243_100_100_243	243	+
chrX	55479155	55479397	chrX_55495880_55496122_243_100_100_243	243	+
chr1	232109721	232109962	chr1_230176344_230176585_242_100_100_242	242	+
chr10	2006522	2006763	chr10_1996522_1996763_242_100_100_242	242	+
chr10	43978230	43978471	chr10_43298236_43298477_242_100_100_242	242	+
chr5	117754519	117754760	chr5_117782418_117782659_242_100_100_242	242	+
chr8	94340797	94341038	chr8_94409973_94410214_242_100_100_242	242	+
chr8	135295106	135295347	chr8_135364288_135364529_242_100_100_242	242	+
chr1	71872052	71872292	chr1_71644640_71644880_241_100_100_241	241	+
chr10	131336160	131336400	chr10_131226150_131226390_241_100_100_241	241	+
chr11	31005693	31005933	chr11_30962269_30962509_241_100_100_241	241	+
chr13	85103055	85103295	chr13_84001056_84001296_241_100_100_241	241	+
chr12	70294510	70294749	chr12_68580777_68581016_240_100_100_240	240	+
chr3	85466501	85466740	chr3_85549191_85549430_240_100_100_240	240	+
chr6	104473655	104473894	chr6_104580348_104580587_240_100_100_240	240	+
chr7	54271582	54271821	chr7_54239076_54239315_240_100_100_240	240	+
chrX	130201985	130202224	chrX_130029666_130029905_240_100_100_240	240	+
chr1	188384172	188384410	chr1_186650795_186651033_239_100_100_239	239	+
chr13	68875936	68876174	chr13_67773937_67774175_239_100_100_239	239	+
chr17	55483537	55483775	chr17_52838536_52838774_239_100_100_239	239	+
chr4	100307064	100307302	chr4_100526087_100526325_239_100_100_239	239	+
chr6	120102095	120102333	chr6_120143794_120144032_239_100_100_239	239	+
chr7	112757328	112757566	chr7_112544564_112544802_239_100_100_239	239	+
chrY	17564064	17564302	chrY_16073458_16073696_239_100_100_239	239	+
chr11	123525322	123525559	chr11_123030532_123030769_238_100_100_238	238	+
chr17	75777098	75777335	chr17_73288693_73288930_238_100_100_238	238	+
chr2	234835806	234836043	chr2_234500545_234500782_238_100_100_238	238	+
chr4	71347004	71347241	chr4_71381593_71381830_238_100_100_238	238	+
chr7	33741685	33741922	chr7_33708210_33708447_238_100_100_238	238	+
chr10	26717049	26717285	chr10_26757055_26757291_237_100_100_237	237	+
chr16	27780984	27781220	chr16_27688485_27688721_237_100_100_237	237	+
chr18	41901659	41901895	chr18_40155657_40155893_237_100_100_237	237	+
chr2	39713187	39713423	chr2_39566691_39566927_237_100_100_237	237	+
chr21	36996076	36996312	chr21_35917946_35918182_237_100_100_237	237	+
chr3	167086550	167086786	chr3_168569244_168569480_237_100_100_237	237	+
chr7	87485551	87485787	chr7_87323487_87323723_237_100_100_237	237	+
chr11	39183277	39183512	chr11_39139853_39140088_236_100_100_236	236	+
chr4	29164612	29164847	chr4_28773710_28773945_236_100_100_236	236	+
chr7	146453454	146453689	chr7_146084387_146084622_236_100_100_236	236	+
chr12	14093701	14093935	chr12_13984968_13985202_235_100_100_235	235	+
chr2	18443795	18444029	chr2_18307276_18307510_235_100_100_235	235	+
chr2	189092501	189092735	chr2_188800746_188800980_235_100_100_235	235	+
chr3	70014980	70015214	chr3_70097670_70097904_235_100_100_235	235	+
chrX	98975885	98976119	chrX_98862541_98862775_235_100_100_235	235	+
chr11	129446650	129446883	chr11_128951860_128952093_234_100_100_234	234	+
chrX	81852679	81852912	chrX_81739335_81739568_234_100_100_234	234	+
chr14	45007662	45007894	chr14_44077412_44077644_233_100_100_233	233	+
chr4	64189534	64189766	chr4_63872129_63872361_233_100_100_233	233	+
chr9	29212147	29212379	chr9_29202147_29202379_233_100_100_233	233	+
chr9	87573880	87574112	chr9_86763700_86763932_233_100_100_233	233	+
chr2	143846402	143848855	chr2_143562872_143565325_2454_9.5_99.2_232	232	+
chr3	177394136	177394367	chr3_178876830_178877061_232_100_100_232	232	+
chr6	24303482	24303712	chr6_24411461_24411691_231_100_100_231	231	+
chr20	50727310	50727539	chr20_50160717_50160946_230_100_100_230	230	+
chr4	164399507	164399735	chr4_164618957_164619185_229_100_100_229	229	+
chr15	88297740	88452182	chr15_86098744_86253186_154443_0.1_48.1_227	227	+
chr18	4459213	4459439	chr18_4449213_4449439_227_100_100_227	227	+
chr11	89095814	89096039	chr11_88735462_88735687_226_100_100_226	226	+
chr14	41698404	41698629	chr14_40768154_40768379_226_100_100_226	226	+
chr11	117642332	117647521	chr11_117147542_117152731_5190_4.4_98.7_226	226	+
chr12	77617106	77617330	chr12_76141237_76141461_225_100_100_225	225	+
chr4	44362231	44362455	chr4_44056988_44057212_225_100_100_225	225	+
chrY	9236226	9236450	chrY_9296226_9296450_225_100_100_225	225	+
chr10	4596489	4596712	chr10_4586489_4586712_224_100_100_224	224	+
chr10	62041573	62041796	chr10_61711579_61711802_224_100_100_224	224	+
chr2	196255514	196255737	chr2_195963759_195963982_224_100_100_224	224	+
chr3	6813310	6834007	chr3_6788310_6809007_20698_1.1_96.3_224	224	+
chrY	14532322	14532545	chrY_13042330_13042553_224_100_100_224	224	+
chr11	41030503	41030725	chr11_40987079_40987301_223_100_100_223	223	+
chr11	87566754	87566976	chr11_87244402_87244624_223_100_100_223	223	+
chr13	70436206	70436428	chr13_69334207_69334429_223_100_100_223	223	+
chr3	85011590	85011812	chr3_85094280_85094502_223_100_100_223	223	+
chr6	46993917	46994139	chr6_47101876_47102098_223_100_100_223	223	+
chr9	73607220	73607442	chr9_72797040_72797262_223_100_100_223	223	+
chrX	130348244	130348466	chrX_130175925_130176147_223_100_100_223	223	+
chr11	89597222	89597443	chr11_89236870_89237091_222_100_100_222	222	+
chr14	38329099	38329320	chr14_37398850_37399071_222_100_100_222	222	+
chr20	14069534	14069755	chr20_14017534_14017755_222_100_100_222	222	+
chr5	143848561	143848782	chr5_143828754_143828975_222_100_100_222	222	+
chr1	6592495	6608677	chr1_6515082_6531264_16183_1.4_75.6_221	221	+
chr10	132870273	132870493	chr10_132760263_132760483_221_100_100_221	221	+
chr2	149924948	149925168	chr2_149633194_149633414_221_100_100_221	221	+
chr20	24654137	24654357	chr20_24602137_24602357_221_100_100_221	221	+
chr4	23323118	23323338	chr4_22932216_22932436_221_100_100_221	221	+
chr4	65652044	65652264	chr4_65334639_65334859_221_100_100_221	221	+
chr4	66115883	66116103	chr4_65798478_65798698_221_100_100_221	221	+
chr7	3747955	3748175	chr7_3714481_3714701_221_100_100_221	221	+
chrX	37698486	37698706	chrX_37583430_37583650_221_100_100_221	221	+
chrX	142519118	142519338	chrX_142346784_142347004_221_100_100_221	221	+
chr18	61620220	61670223	chr18_59771200_59821203_50004_0.4_85_220	220	+
chr13	81193843	81194062	chr13_80091844_80092063_220_100_100_220	220	+
chr2	145592169	145592388	chr2_145308639_145308858_220_100_100_220	220	+
chr4	89968232	89968451	chr4_90187255_90187474_220_100_100_220	220	+
chr5	51739241	51739460	chr5_51774998_51775217_220_100_100_220	220	+
chr7	132094054	132094273	chr7_131744594_131744813_220_100_100_220	220	+
chr8	56014428	56014647	chr8_56176982_56177201_220_100_100_220	220	+
chrX	2012871	2013090	chrX_1972871_1973090_220_100_100_220	220	+
chrY	1962871	1963090	chrY_1972871_1973090_220_100_100_220	220	+
chr12	80762123	80762341	chr12_79286254_79286472_219_100_100_219	219	+
chr15	23930727	23930945	chr15_21481820_21482038_219_100_100_219	219	+
chr2	31148045	31148263	chr2_31001549_31001767_219_100_100_219	219	+
chr2	107953451	107953669	chr2_107319883_107320101_219_100_100_219	219	+
chr5	7238110	7238328	chr5_7291110_7291328_219_100_100_219	219	+
chr7	125408655	125408873	chr7_125195891_125196109_219_100_100_219	219	+
chr7	145213563	145213781	chr7_144844496_144844714_219_100_100_219	219	+
chr8	17434685	17434903	chr8_17478970_17479188_219_100_100_219	219	+
chr8	130640317	130640535	chr8_130709499_130709717_219_100_100_219	219	+
chr9	104815270	104815488	chr9_103855091_103855309_219_100_100_219	219	+
chrX	90694586	90694804	chrX_90581242_90581460_219_100_100_219	219	+
chr12	41171087	41171304	chr12_39457354_39457571_218_100_100_218	218	+
chr14	53746182	53746399	chr14_52815932_52816149_218_100_100_218	218	+
chr16	13193358	13193575	chr16_13100859_13101076_218_100_100_218	218	+
chr21	23922627	23922844	chr21_22844498_22844715_218_100_100_218	218	+
chr11	104552841	104553057	chr11_104058051_104058267_217_100_100_217	217	+
chr14	46727072	46727288	chr14_45796822_45797038_217_100_100_217	217	+
chr14	79060304	79060520	chr14_78130057_78130273_217_100_100_217	217	+
chr2	67108228	67108444	chr2_66961732_66961948_217_100_100_217	217	+
chr10	101156885	101157100	chr10_101146875_101147090_216_100_100_216	216	+
chr12	101151978	101152193	chr12_99676109_99676324_216_100_100_216	216	+
chr16	54683131	54683346	chr16_53240632_53240847_216_100_100_216	216	+
chr3	77671312	77671527	chr3_77754002_77754217_216_100_100_216	216	+
chr6	54074709	54074924	chr6_54182668_54182883_216_100_100_216	216	+
chr6	115199453	115199668	chr6_115306146_115306361_216_100_100_216	216	+
chr6	116004683	116004898	chr6_116111376_116111591_216_100_100_216	216	+
chr7	21020156	21020371	chr7_20986681_20986896_216_100_100_216	216	+
chr9	7172088	7172303	chr9_7162088_7162303_216_100_100_216	216	+
chr1	160967575	160967789	chr1_159234199_159234413_215_100_100_215	215	+
chr1	178063131	178063345	chr1_176329754_176329968_215_100_100_215	215	+
chr11	115065465	115065679	chr11_114570675_114570889_215_100_100_215	215	+
chr12	40732850	40733064	chr12_39019117_39019331_215_100_100_215	215	+
chr15	27786881	27787095	chr15_25460476_25460690_215_100_100_215	215	+
chr2	36138499	36138713	chr2_35992003_35992217_215_100_100_215	215	+
chr3	191990264	191990478	chr3_193472958_193473172_215_100_100_215	215	+
chr4	14708162	14708376	chr4_14317260_14317474_215_100_100_215	215	+
chr5	124747725	124747939	chr5_124775624_124775838_215_100_100_215	215	+
chrX	22295695	22295909	chrX_22205616_22205830_215_100_100_215	215	+
chr18	59072126	59072339	chr18_57223106_57223319_214_100_100_214	214	+
chr2	80808589	80808802	chr2_80662100_80662313_214_100_100_214	214	+
chr21	22974592	22974805	chr21_21896463_21896676_214_100_100_214	214	+
chr3	55124618	55124831	chr3_55099658_55099871_214_100_100_214	214	+
chr4	86893399	86893612	chr4_87112423_87112636_214_100_100_214	214	+
chr7	114229901	114230114	chr7_114017137_114017350_214_100_100_214	214	+
chr7	123673366	123673579	chr7_123460602_123460815_214_100_100_214	214	+
chr8	50202836	50203049	chr8_50365389_50365602_214_100_100_214	214	+
chr8	113469344	113469557	chr8_113538520_113538733_214_100_100_214	214	+
chr9	121694616	121694829	chr9_120734437_120734650_214_100_100_214	214	+
chr1	63416066	63416278	chr1_63188654_63188866_213_100_100_213	213	+
chr1	196275059	196275271	chr1_194541682_194541894_213_100_100_213	213	+
chr10	131170486	131170698	chr10_131060476_131060688_213_100_100_213	213	+
chr3	39851075	39851287	chr3_39826079_39826291_213_100_100_213	213	+
chr4	82724088	82724300	chr4_82943112_82943324_213_100_100_213	213	+
chr4	106967633	106967845	chr4_107187082_107187294_213_100_100_213	213	+
chr5	19663752	19663964	chr5_19699509_19699721_213_100_100_213	213	+
chr5	174541779	174541991	chr5_174474385_174474597_213_100_100_213	213	+
chr7	109133442	109133654	chr7_108920678_108920890_213_100_100_213	213	+
chr10	79119062	79119273	chr10_78789068_78789279_212_100_100_212	212	+
chr11	87032635	87032846	chr11_86710283_86710494_212_100_100_212	212	+
chr12	83930231	83930442	chr12_82454362_82454573_212_100_100_212	212	+
chr12	85960421	85960632	chr12_84484552_84484763_212_100_100_212	212	+
chr13	62639864	62640075	chr13_61537865_61538076_212_100_100_212	212	+
chr13	74864990	74865201	chr13_73762991_73763202_212_100_100_212	212	+
chr18	42290939	42291150	chr18_40544937_40545148_212_100_100_212	212	+
chr3	181430025	181430236	chr3_182912719_182912930_212_100_100_212	212	+
chr6	21186315	21186526	chr6_21294294_21294505_212_100_100_212	212	+
chr8	20986942	20987153	chr8_21031222_21031433_212_100_100_212	212	+
chr9	1726292	1726503	chr9_1716292_1716503_212_100_100_212	212	+
chr1	208440028	208440238	chr1_206506651_206506861_211_100_100_211	211	+
chr10	61050634	61050844	chr10_60720640_60720850_211_100_100_211	211	+
chr12	109523935	109524145	chr12_108008318_108008528_211_100_100_211	211	+
chr16	17197103	17197313	chr16_17104604_17104814_211_100_100_211	211	+
chr20	9954513	9954723	chr20_9902513_9902723_211_100_100_211	211	+
chr6	67475248	67475458	chr6_67531969_67532179_211_100_100_211	211	+
chr7	13003204	13003414	chr7_12969729_12969939_211_100_100_211	211	+
chr8	86163019	86163229	chr8_86350271_86350481_211_100_100_211	211	+
chr8	127392909	127393119	chr8_127462091_127462301_211_100_100_211	211	+
chrX	130014243	130014453	chrX_129841924_129842134_211_100_100_211	211	+
chr1	163792830	163793039	chr1_162059454_162059663_210_100_100_210	210	+
chr1	248034052	248034261	chr1_246100675_246100884_210_100_100_210	210	+
chr14	78611226	78611435	chr14_77680979_77681188_210_100_100_210	210	+
chr2	17187875	17188084	chr2_17051356_17051565_210_100_100_210	210	+
chr2	29799179	29799388	chr2_29652683_29652892_210_100_100_210	210	+
chr5	11636111	11636320	chr5_11689111_11689320_210_100_100_210	210	+
chr6	63257249	63257458	chr6_63315208_63315417_210_100_100_210	210	+
chr7	113852791	113853000	chr7_113640027_113640236_210_100_100_210	210	+
chr8	109715366	109715575	chr8_109784542_109784751_210_100_100_210	210	+
chr8	140389401	140389610	chr8_140458583_140458792_210_100_100_210	210	+
chr1	76770053	76770261	chr1_76542641_76542849_209_100_100_209	209	+
chr2	50689526	50689734	chr2_50543030_50543238_209_100_100_209	209	+
chr2	80092626	80092834	chr2_79946134_79946342_209_100_100_209	209	+
chr3	135162947	135163155	chr3_136645637_136645845_209_100_100_209	209	+
chr4	10774403	10774611	chr4_10383501_10383709_209_100_100_209	209	+
chr4	81713424	81713632	chr4_81932448_81932656_209_100_100_209	209	+
chr7	12727921	12728129	chr7_12694446_12694654_209_100_100_209	209	+
chr7	118418364	118418572	chr7_118205600_118205808_209_100_100_209	209	+
chr11	48990186	48990393	chr11_48946762_48946969_208_100_100_208	208	+
chr12	13714973	13715180	chr12_13606240_13606447_208_100_100_208	208	+
chr14	22723527	22723734	chr14_21793367_21793574_208_100_100_208	208	+
chr14	44229007	44229214	chr14_43298757_43298964_208_100_100_208	208	+
chr20	8637804	8638011	chr20_8585804_8586011_208_100_100_208	208	+
chr3	111197765	111197972	chr3_112680455_112680662_208_100_100_208	208	+
chr3	118113690	118113897	chr3_119596380_119596587_208_100_100_208	208	+
chr4	103220714	103220921	chr4_103439737_103439944_208_100_100_208	208	+
chr4	167972650	167972857	chr4_168209225_168209432_208_100_100_208	208	+
chrY	27122095	27122302	chrY_25531483_25531690_208_100_100_208	208	+
chrY	28584763	28584970	chrY_26994151_26994358_208_100_100_208	208	+
chr1	105499560	105499766	chr1_105301083_105301289_207_100_100_207	207	+
chr10	9342840	9343046	chr10_9382846_9383052_207_100_100_207	207	+
chr10	10216260	10216466	chr10_10256266_10256472_207_100_100_207	207	+
chr11	24518501	24518707	chr11_24475077_24475283_207_100_100_207	207	+
chr11	92714573	92714779	chr11_92354221_92354427_207_100_100_207	207	+
chr18	49752026	49752232	chr18_48006024_48006230_207_100_100_207	207	+
chr18	68880817	68881023	chr18_67031797_67032003_207_100_100_207	207	+
chr21	32262454	32262660	chr21_31184325_31184531_207_100_100_207	207	+
chr5	18582153	18582359	chr5_18617910_18618116_207_100_100_207	207	+
chr8	14822237	14822443	chr8_14866608_14866814_207_100_100_207	207	+
chr9	23117555	23117761	chr9_23107555_23107761_207_100_100_207	207	+
chrX	50212845	50213051	chrX_50229585_50229791_207_100_100_207	207	+
chr17	6225675	6225880	chr17_6166399_6166604_206_100_100_206	206	+
chr18	73439456	73439661	chr18_71568444_71568649_206_100_100_206	206	+
chr3	151533920	151534125	chr3_153016610_153016815_206_100_100_206	206	+
chr4	47159947	47160152	chr4_46854704_46854909_206_100_100_206	206	+
chr4	70724554	70724759	chr4_70759143_70759348_206_100_100_206	206	+
chr4	90342530	90342735	chr4_90561553_90561758_206_100_100_206	206	+
chr4	120941815	120942020	chr4_121161263_121161468_206_100_100_206	206	+
chr5	67153419	67153624	chr5_67189175_67189380_206_100_100_206	206	+
chr5	167212761	167212966	chr5_167145339_167145544_206_100_100_206	206	+
chr8	64782446	64782651	chr8_64945000_64945205_206_100_100_206	206	+
chr8	123550264	123550469	chr8_123619445_123619650_206_100_100_206	206	+
chr8	128428777	128428982	chr8_128497959_128498164_206_100_100_206	206	+
chr1	107329282	107329486	chr1_107130805_107131009_205_100_100_205	205	+
chr11	49840604	49840808	chr11_49797180_49797384_205_100_100_205	205	+
chr12	17516979	17517183	chr12_17408246_17408450_205_100_100_205	205	+
chr14	37616513	37616717	chr14_36686264_36686468_205_100_100_205	205	+
chr18	1717774	1717978	chr18_1707774_1707978_205_100_100_205	205	+
chr2	88621222	88621426	chr2_88402337_88402541_205_100_100_205	205	+
chr2	125530971	125531175	chr2_125247441_125247645_205_100_100_205	205	+
chr20	51855815	51856019	chr20_51289222_51289426_205_100_100_205	205	+
chr3	139654083	139654287	chr3_141136773_141136977_205_100_100_205	205	+
chr4	161732737	161732941	chr4_161952187_161952391_205_100_100_205	205	+
chr5	166213334	166213538	chr5_166145912_166146116_205_100_100_205	205	+
chr7	152941602	153085893	chr7_152572535_152716826_144292_0.1_57.7_205	205	+
chr8	3378707	3378911	chr8_3366115_3366319_205_100_100_205	205	+
chr8	74515884	74516088	chr8_74678438_74678642_205_100_100_205	205	+
chr9	122678616	122678820	chr9_121718437_121718641_205_100_100_205	205	+
chrX	78018907	78019111	chrX_77905563_77905767_205_100_100_205	205	+
chr1	190611416	190611619	chr1_188878039_188878242_204_100_100_204	204	+
chr12	47168755	47168958	chr12_45455022_45455225_204_100_100_204	204	+
chr12	71065918	71066121	chr12_69352185_69352388_204_100_100_204	204	+
chr13	97536803	97537006	chr13_96334804_96335007_204_100_100_204	204	+
chr16	6983858	6984061	chr16_6923859_6924062_204_100_100_204	204	+
chr18	36356231	36356434	chr18_34610229_34610432_204_100_100_204	204	+
chr19	28993186	28993389	chr19_33685026_33685229_204_100_100_204	204	+
chr2	107686873	107687076	chr2_107053305_107053508_204_100_100_204	204	+
chr2	215145680	215145883	chr2_214853925_214854128_204_100_100_204	204	+
chr2	226277870	226278073	chr2_225986114_225986317_204_100_100_204	204	+
chr5	51343866	51344069	chr5_51379623_51379826_204_100_100_204	204	+
chr6	72736868	72737071	chr6_72793589_72793792_204_100_100_204	204	+
chr8	14459827	14570090	chr8_14504198_14614461_110264_0.2_-49.1_204	204	+
chr8	135716635	135716838	chr8_135785817_135786020_204_100_100_204	204	+
chrX	68976865	68977068	chrX_68893590_68893793_204_100_100_204	204	+
chr11	104168986	104169188	chr11_103674196_103674398_203_100_100_203	203	+
chr11	105008568	105008770	chr11_104513778_104513980_203_100_100_203	203	+
chr11	121572457	121572659	chr11_121077667_121077869_203_100_100_203	203	+
chr13	65878382	65878584	chr13_64776383_64776585_203_100_100_203	203	+
chr14	26913383	26913585	chr14_25983223_25983425_203_100_100_203	203	+
chr15	82336296	82336498	chr15_80123351_80123553_203_100_100_203	203	+
chr16	20430432	20430634	chr16_20337933_20338135_203_100_100_203	203	+
chr18	41281119	41281321	chr18_39535117_39535319_203_100_100_203	203	+
chr18	75481429	75481631	chr18_73610417_73610619_203_100_100_203	203	+
chr2	213696379	213696581	chr2_213404624_213404826_203_100_100_203	203	+
chr2	216702139	216702341	chr2_216410384_216410586_203_100_100_203	203	+
chr21	25836616	25836818	chr21_24758487_24758689_203_100_100_203	203	+
chr21	40195664	40195866	chr21_39117534_39117736_203_100_100_203	203	+
chr5	92043442	92043644	chr5_92069198_92069400_203_100_100_203	203	+
chr8	63423456	63423658	chr8_63586010_63586212_203_100_100_203	203	+
chr9	26678579	26678781	chr9_26668579_26668781_203_100_100_203	203	+
chr10	10744197	10744398	chr10_10784203_10784404_202_100_100_202	202	+
chr11	109482490	109482691	chr11_108987700_108987901_202_100_100_202	202	+
chr14	70837608	70837809	chr14_69907361_69907562_202_100_100_202	202	+
chr16	71021872	71022073	chr16_69579373_69579574_202_100_100_202	202	+
chr2	21586844	21587045	chr2_21440349_21440550_202_100_100_202	202	+
chr20	8745785	8745986	chr20_8693785_8693986_202_100_100_202	202	+
chr20	42771022	42771223	chr20_42204436_42204637_202_100_100_202	202	+
chr3	6258574	6258775	chr3_6233574_6233775_202_100_100_202	202	+
chr3	191620425	191620626	chr3_193103119_193103320_202_100_100_202	202	+
chr5	30383466	30383667	chr5_30419223_30419424_202_100_100_202	202	+
chr6	14084097	14084298	chr6_14192076_14192277_202_100_100_202	202	+
chr6	162990441	162990642	chr6_162910431_162910632_202_100_100_202	202	+
chr7	96339003	96339204	chr7_96176939_96177140_202_100_100_202	202	+
chr8	108685371	108685572	chr8_108754547_108754748_202_100_100_202	202	+
chrX	107939390	107939591	chrX_107826046_107826247_202_100_100_202	202	+
chr10	96014629	96014829	chr10_96004619_96004819_201_100_100_201	201	+
chr11	80193184	80193384	chr11_79870832_79871032_201_100_100_201	201	+
chr12	41958560	41958760	chr12_40244827_40245027_201_100_100_201	201	+
chr15	58577457	58577657	chr15_56364749_56364949_201_100_100_201	201	+
chr18	32285172	32285372	chr18_30539170_30539370_201_100_100_201	201	+
chr2	180129135	180129335	chr2_179837380_179837580_201_100_100_201	201	+
chr7	81497860	81498060	chr7_81335796_81335996_201_100_100_201	201	+
chrX	109818332	109818532	chrX_109704988_109705188_201_100_100_201	201	+
chr2	151801536	151801735	chr2_151509782_151509981_200_100_100_200	200	+
chr3	137956318	137956517	chr3_139439008_139439207_200_100_100_200	200	+
chr5	45325373	45325572	chr5_45361130_45361329_200_100_100_200	200	+
chr5	132861061	132861260	chr5_132888960_132889159_200_100_100_200	200	+
chr6	42073593	42073792	chr6_42181571_42181770_200_100_100_200	200	+
chr8	29194661	29194860	chr8_29250580_29250779_200_100_100_200	200	+
chr8	61818919	61819118	chr8_61981473_61981672_200_100_100_200	200	+
chr9	46319336	46319535	chr9_46209332_46209531_200_100_100_200	200	+
chrX	27847256	27847455	chrX_27757177_27757376_200_100_100_200	200	+
chr1	163135099	163135297	chr1_161401723_161401921_199_100_100_199	199	+
chr10	84111388	84111586	chr10_84101368_84101566_199_100_100_199	199	+
chr14	67228137	67228335	chr14_66297890_66298088_199_100_100_199	199	+
chr4	94756022	94756220	chr4_94975045_94975243_199_100_100_199	199	+
chr8	65444670	65444868	chr8_65607224_65607422_199_100_100_199	199	+
chr8	88557184	88557382	chr8_88626300_88626498_199_100_100_199	199	+
chr8	96486952	96609949	chr8_96556128_96679125_122998_0.2_61.6_199	199	+
chr9	121998983	121999181	chr9_121038804_121039002_199_100_100_199	199	+
chr11	58009970	58010167	chr11_57766546_57766743_198_100_100_198	198	+
chr14	88454353	88454550	chr14_87524106_87524303_198_100_100_198	198	+
chr2	68069661	68069858	chr2_67923165_67923362_198_100_100_198	198	+
chr2	146952211	146952408	chr2_146668681_146668878_198_100_100_198	198	+
chr3	239421	239618	chr3_214421_214618_198_100_100_198	198	+
chr5	144880272	144880469	chr5_144860465_144860662_198_100_100_198	198	+
chrX	151558972	151559169	chrX_151309628_151309825_198_100_100_198	198	+
chr10	35500525	35500721	chr10_35540531_35540727_197_100_100_197	197	+
chr13	84804692	84804888	chr13_83702693_83702889_197_100_100_197	197	+
chr16	5839172	5839368	chr16_5779173_5779369_197_100_100_197	197	+
chr17	53872259	53872455	chr17_51227258_51227454_197_100_100_197	197	+
chr17	77389962	77390158	chr17_74901557_74901753_197_100_100_197	197	+
chr18	44392458	44392654	chr18_42646456_42646652_197_100_100_197	197	+
chr4	36710782	36710978	chr4_36387177_36387373_197_100_100_197	197	+
chr4	147558825	147559021	chr4_147778275_147778471_197_100_100_197	197	+
chr8	10465635	10465831	chr8_10503045_10503241_197_100_100_197	197	+
chr11	112648341	112648536	chr11_112153551_112153746_196_100_100_196	196	+
chr2	13358223	13358418	chr2_13275674_13275869_196_100_100_196	196	+
chr2	14905794	14905989	chr2_14823245_14823440_196_100_100_196	196	+
chr2	18898818	18899013	chr2_18762299_18762494_196_100_100_196	196	+
chr2	22032332	22032527	chr2_21885837_21886032_196_100_100_196	196	+
chr3	115912359	115912554	chr3_117395049_117395244_196_100_100_196	196	+
chr4	28104177	28104372	chr4_27713275_27713470_196_100_100_196	196	+
chr8	34180578	34180773	chr8_34300120_34300315_196_100_100_196	196	+
chr8	139787978	139788173	chr8_139857160_139857355_196_100_100_196	196	+
chrY	3734550	3734745	chrY_3794550_3794745_196_100_100_196	196	+
chr12	43681322	43681516	chr12_41967589_41967783_195_100_100_195	195	+
chr13	72514513	72514707	chr13_71412514_71412708_195_100_100_195	195	+
chr22	48729029	48729223	chr22_47107693_47107887_195_100_100_195	195	+
chrX	126109136	126109330	chrX_125936817_125937011_195_100_100_195	195	+
chr11	119889018	119889211	chr11_119394228_119394421_194_100_100_194	194	+
chr12	87972127	87972320	chr12_86496258_86496451_194_100_100_194	194	+
chr12	103274325	103274518	chr12_101798455_101798648_194_100_100_194	194	+
chr2	218238203	218238396	chr2_217946448_217946641_194_100_100_194	194	+
chr20	6670203	6670396	chr20_6618203_6618396_194_100_100_194	194	+
chr3	3683305	3683498	chr3_3658305_3658498_194_100_100_194	194	+
chr7	103629710	103629903	chr7_103416946_103417139_194_100_100_194	194	+
chr8	112257448	112257641	chr8_112326624_112326817_194_100_100_194	194	+
chr10	18068696	18068888	chr10_18108702_18108894_193_100_100_193	193	+
chr12	94314351	94314543	chr12_92838482_92838674_193_100_100_193	193	+
chr18	38956894	38957086	chr18_37210892_37211084_193_100_100_193	193	+
chr7	53952871	53953063	chr7_53920365_53920557_193_100_100_193	193	+
chrX	54018919	54019111	chrX_54035644_54035836_193_100_100_193	193	+
chr10	96489116	96489307	chr10_96479106_96479297_192_100_100_192	192	+
chr16	72426325	72426516	chr16_70983826_70984017_192_100_100_192	192	+
chr4	21840204	21840395	chr4_21449302_21449493_192_100_100_192	192	+
chr14	38063912	38064102	chr14_37133663_37133853_191_100_100_191	191	+
chr3	187461263	187461453	chr3_188943957_188944147_191_100_100_191	191	+
chr3	192454782	192454972	chr3_193937476_193937666_191_100_100_191	191	+
chr4	87234113	87234303	chr4_87453137_87453327_191_100_100_191	191	+
chr5	28290995	28291185	chr5_28326752_28326942_191_100_100_191	191	+
chr6	98783426	98783615	chr6_98890147_98890336_190_100_100_190	190	+
chrY	4212823	4213012	chrY_4272823_4273012_190_100_100_190	190	+
chr20	39321418	39321606	chr20_38754832_38755020_189_100_100_189	189	+
chr21	19950272	19950460	chr21_18872143_18872331_189_100_100_189	189	+
chr6	21947983	21948171	chr6_22055962_22056150_189_100_100_189	189	+
chr10	55139566	55226626	chr10_54809572_54896632_87061_0.2_72.6_188	188	+
chr2	101755736	101755923	chr2_101122168_101122355_188_100_100_188	188	+
chrX	51063860	51064047	chrX_51080600_51080787_188_100_100_188	188	+
chr13	87382042	87382227	chr13_86180043_86180228_186_100_100_186	186	+
chr13	106103750	106103935	chr13_104901751_104901936_186_100_100_186	186	+
chr6	5301998	5302183	chr6_5246997_5247182_186_100_100_186	186	+
chr13	34143487	34143670	chr13_33041487_33041670_184_100_100_184	184	+
chr9	14613741	14613922	chr9_14603741_14603922_182_100_100_182	182	+
chrX	74112777	74112955	chrX_74029502_74029680_179_100_100_179	179	+
chr10	55674810	55674985	chr10_55344816_55344991_176_100_100_176	176	+
chr7	115398884	115399058	chr7_115186120_115186294_175_100_100_175	175	+
chr16	52162655	52162827	chr16_50720156_50720328_173_100_100_173	173	+
chr6	6262184	6262355	chr6_6207183_6207354_172_100_100_172	172	+
chr3	70265737	70265907	chr3_70348427_70348597_171_100_100_171	171	+
chr6	121001226	121001396	chr6_121042925_121043095_171_100_100_171	171	+
chr4	27148734	27148903	chr4_26757832_26758001_170_100_100_170	170	+
chr15	87438700	87438868	chr15_85239704_85239872_169_100_100_169	169	+
chr2	212163785	212163953	chr2_211872030_211872198_169_100_100_169	169	+
chr4	32473180	32473348	chr4_32117078_32117246_169_100_100_169	169	+
chr4	158389414	158389580	chr4_158608864_158609030_167_100_100_167	167	+
chr9	76264584	76264750	chr9_75454404_75454570_167_100_100_167	167	+
chr13	43395864	43396028	chr13_42293864_42294028_165_100_100_165	165	+
chr18	62100393	62100557	chr18_60251373_60251537_165_100_100_165	165	+
chr17	11323827	11323990	chr17_11264552_11264715_164_100_100_164	164	+
chr9	93596742	93596905	chr9_92636563_92636726_164_100_100_164	164	+
chr6	65029636	65029796	chr6_65087595_65087755_161_100_100_161	161	+
chr4	136416272	136416430	chr4_136635722_136635880_159_100_100_159	159	+
chr7	67793348	67793506	chr7_67431285_67431443_159_100_100_159	159	+
chr6	165001023	165001178	chr6_164921013_164921168_156_100_100_156	156	+
chr6	124124977	124125131	chr6_124166676_124166830_155_100_100_155	155	+
chr9	24831673	24831825	chr9_24821673_24821825_153_100_100_153	153	+
chr8	131909807	131909956	chr8_131978989_131979138_150_100_100_150	150	+
chr8	5552908	5553056	chr8_5540316_5540464_149_100_100_149	149	+
chrX	130496500	130496646	chrX_130324181_130324327_147_100_100_147	147	+
chr2	7899320	7907863	chr2_7816771_7825314_8544_1.6_98.1_139	139	+
chr8	139509430	139509566	chr8_139578612_139578748_137_100_100_137	137	+
chr4	132156849	132156983	chr4_132376299_132376433_135_100_100_135	135	+
chr3	59149895	59150028	chr3_59124935_59125068_134_100_100_134	134	+
chr5	128262676	128262809	chr5_128290575_128290708_134_100_100_134	134	+
chr4	165567904	165568033	chr4_165787354_165787483_130_100_100_130	130	+
chr4	176432787	176432915	chr4_176669781_176669909_129_100_100_129	129	+
chr1	177197571	177197698	chr1_175464194_175464321_128_100_100_128	128	+
chr7	86221223	86221350	chr7_86059159_86059286_128_100_100_128	128	+
chr4	62253780	62253904	chr4_61936375_61936499_125_100_100_125	125	+
chr7	88591891	88592014	chr7_88429827_88429950_124_100_100_124	124	+
chr8	138944304	138944424	chr8_139013486_139013606_121_100_100_121	121	+
chr10	108731848	108755527	chr10_108721838_108745517_23680_0.5_94.4_116	116	+
chr2	168420187	168420300	chr2_168128433_168128546_114_100_100_114	114	+
chr2	229193773	229193885	chr2_228902017_228902129_113_100_100_113	113	+
chr20	20304396	20304505	chr20_20252396_20252505_110_100_100_110	110	+
chr11	16074961	16075065	chr11_16031537_16031641_105_100_100_105	105	+
chr8	58837006	58837110	chr8_58999560_58999664_105_100_100_105	105	+
chr13	55451353	55451455	chr13_54349354_54349456_103_100_100_103	103	+
chr5	5979477	5979578	chr5_6032477_6032578_102_100_100_102	102	+
chr3	34358046	34358146	chr3_34333050_34333150_101_100_100_101	101	+
chr11	97647080	97647179	chr11_97152290_97152389_100_100_100_100	100	+
chrX	89543010	89543109	chrX_89429666_89429765_100_100_100_100	100	+
chr4	179874952	179875050	chr4_180111946_180112044_99_100_100_99	99	+
chr10	56445708	56445804	chr10_56115714_56115810_97_100_100_97	97	+
chr11	36128481	36128577	chr11_36085057_36085153_97_100_100_97	97	+
chr8	73543050	73543146	chr8_73705604_73705700_97_100_100_97	97	+
chr2	167836742	167995292	chr2_167544988_167703538_158551_0.1_62.7_94	94	+
chr3	5895411	5895501	chr3_5870411_5870501_91_100_100_91	91	+
chr4	78408033	78408123	chr4_78627057_78627147_91_100_100_91	91	+
chr1	191944487	191944574	chr1_190211110_190211197_88_100_100_88	88	+
chr2	181272597	181272683	chr2_180980842_180980928_87_100_100_87	87	+
chrX	137320638	137320724	chrX_137148304_137148390_87_100_100_87	87	+
chrX	76140675	76205575	chrX_76057069_76121966_64898_0.1_87.7_86	86	+
chrX	124563545	124563630	chrX_124391226_124391311_86_100_100_86	86	+
chr8	71978412	71978494	chr8_72140966_72141048_83_100_100_83	83	+
chr9	68298934	68299015	chr9_67788754_67788835_82_100_100_82	82	+
chrX	113034597	113034674	chrX_112920862_112920939_78_100_100_78	78	+
chr8	85566417	85566491	chr8_85728972_85729046_75_100_100_75	75	+
chr7	126011578	126011651	chr7_125798814_125798887_74_100_100_74	74	+
chrX	43448579	43448651	chrX_43333523_43333595_73_100_100_73	73	+
chr3	164224464	164224533	chr3_165707158_165707227_70_100_100_70	70	+
chr14	42316378	42316439	chr14_41386128_41386189_62_100_100_62	62	+
chr14	28085433	28085493	chr14_27155273_27155333_61_100_100_61	61	+
chr17	13239035	13239095	chr17_13179760_13179820_61_100_100_61	61	+
chr4	19108820	19108880	chr4_18717918_18717978_61_100_100_61	61	+
chr9	44752202	44752262	chr9_44692198_44692258_61_100_100_61	61	+
chr1	119275816	119275875	chr1_119077339_119077398_60_100_100_60	60	+
chr5	167285724	167285783	chr5_167218302_167218361_60_100_100_60	60	+
chr6	98259413	98259472	chr6_98366134_98366193_60_100_100_60	60	+
chr4	76155561	76155619	chr4_76374585_76374643_59_100_100_59	59	+
chr8	84757187	84757244	chr8_84919742_84919799_58_100_100_58	58	+
chr3	19090830	19090884	chr3_19065834_19065888_55_100_100_55	55	+
chr12	91039518	91039568	chr12_89563649_89563699_51_100_100_51	51	+
chr18	64341988	64342038	chr18_62492968_62493018_51_100_100_51	51	+
chr2	197049364	197049414	chr2_196757609_196757659_51_100_100_51	51	+
chr11	81241361	81241410	chr11_80919009_80919058_50_100_100_50	50	+
chr17	3154612	3154661	chr17_3101362_3101411_50_100_100_50	50	+
chr8	132261760	132515808	chr8_132330942_132584990_254049_0_27.8_50	50	+
chr10	80502675	80502720	chr10_80172681_80172726_46_100_100_46	46	+
chr1	56505055	56505079	chr1_56277643_56277667_25_100_100_25	25	+
chr1	59773808	59773832	chr1_59546396_59546420_25_100_100_25	25	+
chr10	86906916	86906940	chr10_86896896_86896920_25_100_100_25	25	+
chr10	110736897	110736921	chr10_110726887_110726911_25_100_100_25	25	+
chr11	38611280	38611304	chr11_38567856_38567880_25_100_100_25	25	+
chr12	81782720	81782744	chr12_80306851_80306875_25_100_100_25	25	+
chr12	87013773	87013797	chr12_85537904_85537928_25_100_100_25	25	+
chr13	91219195	91219219	chr13_90017196_90017220_25_100_100_25	25	+
chr13	93530255	93530279	chr13_92328256_92328280_25_100_100_25	25	+
chr16	8424355	8424379	chr16_8364356_8364380_25_100_100_25	25	+
chr16	59625748	59625772	chr16_58183249_58183273_25_100_100_25	25	+
chr16	62289327	62289351	chr16_60846828_60846852_25_100_100_25	25	+
chr17	52707410	52707434	chr17_50062409_50062433_25_100_100_25	25	+
chr18	37367161	37367185	chr18_35621159_35621183_25_100_100_25	25	+
chr2	76943129	76943153	chr2_76796637_76796661_25_100_100_25	25	+
chr2	116920301	116920325	chr2_116636771_116636795_25_100_100_25	25	+
chr2	123047635	123047659	chr2_122764105_122764129_25_100_100_25	25	+
chr20	5869547	5869571	chr20_5817547_5817571_25_100_100_25	25	+
chr3	104764599	104764623	chr3_106247289_106247313_25_100_100_25	25	+
chr3	117322717	117322741	chr3_118805407_118805431_25_100_100_25	25	+
chr4	31290000	31290024	chr4_30899098_30899122_25_100_100_25	25	+
chr5	45683742	45683766	chr5_45719499_45719523_25_100_100_25	25	+
chr5	63323785	63323809	chr5_63359541_63359565_25_100_100_25	25	+
chr5	90983175	90983199	chr5_91018931_91018955_25_100_100_25	25	+
chr6	77681719	77681743	chr6_77738438_77738462_25_100_100_25	25	+
chr8	66749560	66749584	chr8_66912114_66912138_25_100_100_25	25	+
chrX	124103332	124103356	chrX_123931013_123931037_25_100_100_25	25	+
chrX	126734154	126734178	chrX_126561835_126561859_25_100_100_25	25	+
chrY	26003566	26003590	chrY_24412954_24412978_25_100_100_25	25	+
