# Supplementary material for: Cell cycle, oncogenic and tumor suppressor pathways regulate numerous long and macro non-protein-coding RNAs
Source: Genome Biol. 2014 Mar 4;15(3):R48. doi: 10.1186/gb-2014-15-3-r48 (PMC4054595; doi:10.1186/gb-2014-15-3-r48)
Supplement: Additional file 2 — Online supplemental material containing BED formatted files of differentially expressed regions and macroRNAs, as well as CSV tables listing all proximal ncRNA-mRNA pairs regulated in astrocytoma. [file gb-2014-15-3-r48-S2.zip › online_data/Stairfinder/CC/CC_G0_S_highdiff3_minus.hg19.bed]

# bandwidth=1e+05
# level=0.5
# topN=-1
# topN.freq=FALSE
# prop=0.01
# split=1
# max.splits=0
# name  start   end     name_start_end_length_coverage_silhouette_score score   +
chr15	81073218	81243842	chr15_78860273_79030897_170625_9.3_93.8_15821	15821	+
chr5	153026500	153193062	chr5_153006693_153173255_166563_9.2_73.5_15293	15293	+
chr4	77872196	77974630	chr4_78091220_78193654_102435_10.9_98.9_11141	11141	+
chr9	113128609	113312479	chr9_112168430_112352300_183871_5.3_88.7_9810	9810	+
chr10	63704916	63856499	chr10_63374922_63526505_151584_5.9_97.4_8920	8920	+
chrX	3226793	3286252	chrX_3236793_3296252_59460_12.5_97.5_7425	7425	+
chr9	114660261	114697583	chr9_113700082_113737404_37323_16.3_98.1_6072	6072	+
chr8	99956697	99964955	chr8_100025873_100034131_8259_73.3_99.9_6057	6057	+
chr11	61567262	61733319	chr11_61323838_61489895_166058_3.6_90.8_6050	6050	+
chr5	168473145	168617333	chr5_168405723_168549911_144189_4.2_86.3_6029	6029	+
chr4	119201362	119259489	chr4_119420810_119478937_58128_10_97.7_5793	5793	+
chr10	102107738	102124564	chr10_102097728_102114554_16827_32.5_99.6_5465	5465	+
chr3	77338600	77345544	chr3_77421290_77428234_6945_74.9_99.2_5205	5205	+
chr5	74639665	74657388	chr5_74675421_74693144_17724_28_98_4962	4962	+
chr5	43289769	43299082	chr5_43325526_43334839_9314_49.9_99.9_4647	4647	+
chr19	11201658	11244379	chr19_11062658_11105379_42722_10.5_99_4485	4485	+
chr1	118165408	118170640	chr1_117966931_117972163_5233_85.7_99.8_4483	4483	+
chr7	155090223	155101853	chr7_154721156_154732787_11632_36.6_100_4261	4261	+
chr17	20687936	20692370	chr17_20628528_20632962_4435_94.1_100_4173	4173	+
chr3	157154586	157161435	chr3_158637280_158644129_6850_60.1_99.4_4120	4120	+
chr7	107566573	107626822	chr7_107353809_107414058_60250_6.4_99.3_3860	3860	+
chr2	165752875	165811404	chr2_165461121_165519650_58530_6.4_98.7_3765	3765	+
chr1	94638302	94698428	chr1_94410890_94471016_60127_6.1_99.1_3639	3639	+
chr12	91496872	91576637	chr12_90021003_90100768_79766_4.4_97.9_3540	3540	+
chr22	45902116	46004234	chr22_44280780_44382898_102119_3.4_94.1_3523	3523	+
chr8	121208917	121384208	chr8_121278098_121453389_175292_2_65.8_3443	3443	+
chr3	55499733	55512217	chr3_55474773_55487257_12485_26.4_99.8_3295	3295	+
chr14	75745412	75748735	chr14_74815165_74818488_3324_98.8_100_3284	3284	+
chr5	95068617	95131467	chr5_95094373_95157223_62851_5.2_98.8_3283	3283	+
chr3	154803668	154901381	chr3_156286362_156384075_97714_3.3_98.6_3221	3221	+
chr6	147849785	147923596	chr6_147891478_147965289_73812_4.3_96.1_3206	3206	+
chr22	42262818	42302583	chr22_40592764_40632529_39766_7.9_99.3_3157	3157	+
chr12	96051692	96181325	chr12_94575823_94705456_129634_2.4_74.2_3095	3095	+
chr7	47314776	47451896	chr7_47281301_47418421_137121_2.2_99.2_3079	3079	+
chr4	139085866	139163562	chr4_139305316_139383012_77697_3.9_96.1_3000	3000	+
chr8	126011095	126034323	chr8_126080276_126103505_23230_12.6_98.1_2920	2920	+
chr19	45971209	45977739	chr19_50663049_50669579_6531_41.7_99.9_2724	2724	+
chr6	121767998	121770745	chr6_121809697_121812444_2748_98.3_100_2701	2701	+
chr18	10456314	10488714	chr18_10446314_10478714_32401_8.2_99.1_2649	2649	+
chr18	319102	461163	chr18_309102_451163_142062_1.8_82.9_2594	2594	+
chr4	141782896	141889037	chr4_142002346_142108487_106142_2.4_99.1_2541	2541	+
chr1	110011270	110028226	chr1_109812793_109829749_16957_14.2_99.9_2407	2407	+
chr2	189842901	190037179	chr2_189551146_189745424_194279_1.2_95.3_2391	2391	+
chr4	166254375	166264140	chr4_166473825_166483590_9766_24.3_99.9_2376	2376	+
chr9	127563698	127576223	chr9_126603519_126616044_12526_18.4_99.8_2308	2308	+
chr5	10627112	10657126	chr5_10680112_10710126_30015_7.6_96_2281	2281	+
chr4	55131018	55164135	chr4_54825775_54858892_33118_6.9_99.9_2280	2280	+
chr12	105413816	105536958	chr12_103937946_104061088_123143_1.8_84.8_2277	2277	+
chr10	76631735	76790911	chr10_76301741_76460917_159177_1.4_-61_2190	2190	+
chr9	75515668	75567955	chr9_74705488_74757775_52288_4.1_91.3_2158	2158	+
chr10	1086383	1092936	chr10_1076383_1082936_6554_32.8_99.8_2151	2151	+
chr3	122411143	122447497	chr3_123893833_123930187_36355_5.9_99.3_2140	2140	+
chr8	11667124	11696527	chr8_11704533_11733936_29404_7.3_96.5_2139	2139	+
chr5	172507570	172564081	chr5_172440176_172496687_56512_3.7_91.1_2082	2082	+
chr4	120415837	120528250	chr4_120635285_120747698_112414_1.9_82.4_2081	2081	+
chr13	76211695	76385751	chr13_75109696_75283752_174057_1.2_99.4_2054	2054	+
chr21	47609355	47642653	chr21_46433783_46467081_33299_6.1_100_2021	2021	+
chr5	108385458	108388128	chr5_108413357_108416027_2671_75.4_100_2015	2015	+
chr11	71146045	71233228	chr11_70823693_70910876_87184_2.2_98.8_1925	1925	+
chr2	191757157	191828889	chr2_191465402_191537134_71733_2.7_98.2_1913	1913	+
chr1	150545129	150551387	chr1_148811753_148818011_6259_30.2_99.8_1889	1889	+
chr2	209101018	209116401	chr2_208809263_208824646_15384_12.2_99.7_1872	1872	+
chr5	127594527	127728900	chr5_127622426_127756799_134374_1.4_96.2_1846	1846	+
chr6	160187956	160200045	chr6_160107946_160120035_12090_15.1_99.9_1831	1831	+
chr7	91741575	91758382	chr7_91579511_91596318_16808_10.9_99.6_1828	1828	+
chr12	106729413	106742334	chr12_105253543_105266464_12922_13.9_99_1799	1799	+
chr13	29295107	29297926	chr13_28193107_28195926_2820_62.7_99.7_1769	1769	+
chr8	26435612	26515636	chr8_26491529_26571553_80025_2.2_80.4_1764	1764	+
chr1	67120616	67180274	chr1_66893204_66952862_59659_2.9_98.9_1746	1746	+
chr13	102369731	102372855	chr13_101167732_101170856_3125_55.2_100_1725	1725	+
chr17	26652529	26655397	chr17_23676656_23679524_2869_60_100_1722	1722	+
chr9	80793993	80944841	chr9_79983813_80134661_150849_1.1_98.7_1698	1698	+
chr1	53561075	53565508	chr1_53333663_53338096_4434_38.2_99.9_1694	1694	+
chr15	102294862	102302915	chr15_100112385_100120438_8054_20.8_99.8_1676	1676	+
chr1	55315376	55337262	chr1_55087964_55109850_21887_7.6_99.4_1655	1655	+
chr13	36048654	36246049	chr13_34946654_35144049_197396_0.8_76.6_1639	1639	+
chr10	52912887	53021425	chr10_52582893_52691431_108539_1.5_74.3_1612	1612	+
chr2	11905653	11967324	chr2_11823104_11884775_61672_2.6_94.5_1599	1599	+
chr12	56599287	56748890	chr12_54885554_55035157_149604_1.1_91.3_1598	1598	+
chr10	111883780	112046002	chr10_111873770_112035992_162223_0.9_69.7_1509	1509	+
chr9	89559652	89561980	chr9_88749472_88751800_2329_64.2_100_1495	1495	+
chr10	100007509	100013559	chr10_99997499_100003549_6051_24.4_99.8_1475	1475	+
chr5	146771031	146772871	chr5_146751224_146753064_1841_79.5_100_1464	1464	+
chr2	172384191	172413579	chr2_172092437_172121825_29389_4.9_99.6_1446	1446	+
chr2	63054312	63210010	chr2_62907816_63063514_155699_0.9_43.9_1430	1430	+
chr12	53431199	53435742	chr12_51717466_51722009_4544_31.3_99.7_1424	1424	+
chr10	112259339	112310084	chr10_112249329_112300074_50746_2.8_90_1420	1420	+
chr6	75796643	75899520	chr6_75853363_75956240_102878_1.4_97_1411	1411	+
chr13	38136991	38161065	chr13_37034991_37059065_24075_5.8_99.4_1408	1408	+
chr9	124046014	124095135	chr9_123085835_123134956_49122_2.8_99.3_1381	1381	+
chr10	114709923	114771718	chr10_114699913_114761708_61796_2.2_93.5_1378	1378	+
chr3	145911066	145938782	chr3_147393756_147421472_27717_4.9_99.7_1371	1371	+
chr20	3648923	3655526	chr20_3596923_3603526_6604_20.3_99.9_1341	1341	+
chr3	173534694	173769611	chr3_175017388_175252305_234918_0.6_93.2_1325	1325	+
chr4	138451957	138453345	chr4_138671407_138672795_1389_94_100_1305	1305	+
chr14	101314108	101429563	chr14_100383861_100499316_115456_1.1_88.2_1304	1304	+
chr3	132319175	132320456	chr3_133801865_133803146_1282_98.8_100_1267	1267	+
chr6	129636955	129813158	chr6_129678648_129854851_176204_0.7_94_1258	1258	+
chr11	150502	320023	chr11_140502_310023_169522_0.7_39.9_1245	1245	+
chr14	24878269	24888313	chr14_23948109_23958153_10045_12.4_98.2_1244	1244	+
chr3	170150285	170151960	chr3_171632979_171634654_1676_74_100_1241	1241	+
chr12	52089450	52200642	chr12_50375717_50486909_111193_1.1_74.7_1229	1229	+
chr13	110406702	110418440	chr13_109204703_109216441_11739_10.3_99.8_1214	1214	+
chr7	27185158	27237833	chr7_27151683_27204358_52676_2.3_95.9_1211	1211	+
chr1	21750823	21810593	chr1_21623410_21683180_59771_2_96.7_1210	1210	+
chr7	134464742	134650807	chr7_134115282_134301347_186066_0.6_98.5_1201	1201	+
chr5	162866276	162871725	chr5_162798854_162804303_5450_21.9_99.9_1196	1196	+
chr13	33081809	33110745	chr13_31979809_32008745_28937_4.1_93.5_1188	1188	+
chr9	71012582	71027897	chr9_70202402_70217717_15316_7.7_98.4_1182	1182	+
chr12	69203190	69209194	chr12_67489457_67495461_6005_19.7_99.9_1181	1181	+
chr6	166823141	166824739	chr6_166743131_166744729_1599_73.9_100_1181	1181	+
chr12	33138841	33140151	chr12_33030108_33031418_1311_88.8_100_1164	1164	+
chr10	53227449	53329097	chr10_52897455_52999103_101649_1.1_77.3_1163	1163	+
chr1	79520224	79521440	chr1_79292812_79294028_1217_93.2_100_1134	1134	+
chr11	107047038	107048363	chr11_106552248_106553573_1326_85.3_100_1131	1131	+
chr12	52445777	52450642	chr12_50732044_50736909_4866_23.1_99.1_1126	1126	+
chr12	108983895	108985949	chr12_107508024_107510078_2055_54.5_100_1121	1121	+
chr1	117530539	117532956	chr1_117332062_117334479_2418_46.2_99.9_1117	1117	+
chr3	82855396	82856594	chr3_82938086_82939284_1199_93_100_1115	1115	+
chr6	139143990	139145098	chr6_139185683_139186791_1109_100_100_1109	1109	+
chr3	73016665	73024879	chr3_73099355_73107569_8215_13.5_97.6_1106	1106	+
chr18	6837138	6914876	chr18_6827138_6904876_77739_1.4_98_1093	1093	+
chr9	133333755	133376581	chr9_132323576_132366402_42827_2.5_96.1_1085	1085	+
chr5	149500349	149513857	chr5_149480542_149494050_13509_7.9_98.5_1073	1073	+
chr9	2046714	2161913	chr9_2036714_2151913_115200_0.9_97.5_1072	1072	+
chr9	5690054	5810269	chr9_5680054_5800269_120216_0.9_97.9_1065	1065	+
chr3	58405976	58411344	chr3_58381016_58386384_5369_19.2_99.9_1033	1033	+
chr11	9726477	9830714	chr11_9683053_9787290_104238_1_89.6_1025	1025	+
chr1	31838430	31842446	chr1_31611017_31615033_4017_25.4_100_1022	1022	+
chr7	94026236	94038548	chr7_93864172_93876484_12313_8.3_99.7_1021	1021	+
chr1	120254534	120286813	chr1_120056057_120088336_32280_3.1_99.2_1005	1005	+
chr14	100819955	100841810	chr14_99889708_99911563_21856_4.6_97.7_1002	1002	+
chr22	45140278	45141284	chr22_43518942_43519948_1007_99_100_997	997	+
chr12	64879570	65107616	chr12_63165837_63393883_228047_0.4_-41.2_993	993	+
chr20	54942026	54943725	chr20_54375433_54377132_1700_57.7_100_981	981	+
chr13	42032953	42044842	chr13_40930953_40942842_11890_8.1_99.7_962	962	+
chr5	156109301	156272601	chr5_156041879_156205179_163301_0.6_78.6_954	954	+
chr1	56960956	57042261	chr1_56733544_56814849_81306_1.2_97.2_952	952	+
chr5	110832362	110835682	chr5_110860261_110863581_3321_28.6_99.8_949	949	+
chr3	183368833	183400708	chr3_184851527_184883402_31876_3_99.6_948	948	+
chr9	98908210	98909561	chr9_97948031_97949382_1352_70_100_947	947	+
chr5	53155166	53240141	chr5_53190923_53275898_84976_1.1_99.2_932	932	+
chr6	151678073	151679519	chr6_151719766_151721212_1447_63.9_99.9_925	925	+
chr5	9035565	9037815	chr5_9088565_9090815_2251_40.5_99.8_912	912	+
chr1	185892583	186159834	chr1_184159206_184426457_267252_0.3_85.6_882	882	+
chr16	90183156	90184764	chr16_88710657_88712265_1609_54.8_100_881	881	+
chr19	39897527	39901741	chr19_44589367_44593581_4215_20.5_99.9_863	863	+
chr9	32946027	32947227	chr9_32936027_32937227_1201_70.9_100_851	851	+
chr6	24843008	25023919	chr6_24950987_25131898_180912_0.5_91.3_848	848	+
chr10	60275638	60521487	chr10_59945644_60191493_245850_0.3_92.3_833	833	+
chr8	134249615	134251137	chr8_134318797_134320319_1523_54.6_100_832	832	+
chr15	89398764	89400036	chr15_87199768_87201040_1273_65.3_100_831	831	+
chr2	198284025	198285141	chr2_197992270_197993386_1117_71.2_100_795	795	+
chr10	54054680	54057110	chr10_53724686_53727116_2431_32.4_99.8_787	787	+
chr10	75759139	75761467	chr10_75429145_75431473_2329_33.2_99.9_774	774	+
chr10	13152236	13179760	chr10_13192242_13219766_27525_2.8_96.4_762	762	+
chr1	20809104	20809874	chr1_20681691_20682461_771_98.4_100_759	759	+
chr10	31622057	31729024	chr10_31662063_31769030_106968_0.7_92.7_756	756	+
chr5	137802264	137805079	chr5_137830163_137832978_2816_26.7_99.9_751	751	+
chr12	83251159	83290377	chr12_81775290_81814508_39219_1.9_83.8_743	743	+
chr6	36648433	36651653	chr6_36756411_36759631_3221_22.9_99.9_738	738	+
chr11	5719453	5730920	chr11_5676029_5687496_11468_6.4_99.1_734	734	+
chr12	107357621	107369005	chr12_105881751_105893135_11385_6.4_98.8_732	732	+
chr5	78610230	78620026	chr5_78645986_78655782_9797_7.4_99.8_725	725	+
chr6	100834615	100911649	chr6_100941336_101018370_77035_0.9_94.4_725	725	+
chr1	64643156	64644526	chr1_64415744_64417114_1371_49.2_100_674	674	+
chr5	9549075	9549789	chr5_9602075_9602789_715_93.4_100_668	668	+
chr6	132270685	132271882	chr6_132312378_132313575_1198_54.4_99.8_652	652	+
chr10	73510247	73510891	chr10_73180253_73180897_645_100_100_645	645	+
chr11	85371339	85372863	chr11_85048987_85050511_1525_42.2_99.9_643	643	+
chr11	27016909	27017550	chr11_26973485_26974126_642_98.3_100_631	631	+
chr6	151321564	151327836	chr6_151363257_151369529_6273_10.1_98.4_631	631	+
chr12	102315011	102317152	chr12_100839142_100841283_2142_28.8_99.9_616	616	+
chr8	2720126	2720759	chr8_2707533_2708166_634_96.8_100_614	614	+
chr12	104682139	104722219	chr12_103206269_103246349_40081_1.5_90.7_608	608	+
chr11	121177652	121182208	chr11_120682862_120687418_4557_13.3_99.8_607	607	+
chr3	156875189	156876245	chr3_158357883_158358939_1057_57_99.8_603	603	+
chr9	101832106	101832962	chr9_100871927_100872783_857_70.2_100_602	602	+
chr12	50594662	50596713	chr12_48880929_48882980_2052_29.3_99.9_601	601	+
chr2	232067936	232088439	chr2_231776180_231796683_20504_2.9_99.2_600	600	+
chr10	81142739	81191626	chr10_80812745_80861632_48888_1.2_81.8_599	599	+
chr16	28468617	28549009	chr16_28376118_28456510_80393_0.7_98.8_594	594	+
chr14	63749756	63758541	chr14_62819509_62828294_8786_6.6_99.8_579	579	+
chr19	36505818	36506740	chr19_41197658_41198580_923_62.5_99.9_577	577	+
chr7	21259720	21260469	chr7_21226245_21226994_750_75.7_100_568	568	+
chr2	127453483	127454047	chr2_127169953_127170517_565_100_100_565	565	+
chr2	30381545	30382207	chr2_30235049_30235711_663_84.8_100_562	562	+
chr7	142558739	142567816	chr7_142268861_142277938_9078_6.2_99.9_562	562	+
chr10	27963755	28017136	chr10_28003761_28057142_53382_1.1_97_561	561	+
chr13	45910909	45911465	chr13_44808909_44809465_557_100_100_557	557	+
chr12	26385136	26386263	chr12_26276403_26277530_1128_49.1_99.8_554	554	+
chr1	92177886	92193460	chr1_91950474_91966048_15575_3.5_99.4_550	550	+
chr1	184760797	184763865	chr1_183027420_183030488_3069_17.9_99.8_549	549	+
chr18	8805825	8806373	chr18_8795825_8796373_549_100_100_549	549	+
chr6	131160796	131161690	chr6_131202489_131203383_895_60.8_100_544	544	+
chr2	158169400	158170975	chr2_157877646_157879221_1576_34.3_99.9_540	540	+
chr20	50216041	50216579	chr20_49649448_49649986_539_100_100_539	539	+
chr8	120435087	120436159	chr8_120504268_120505340_1073_50_99.9_537	537	+
chr12	57642505	57644758	chr12_55928772_55931025_2254_23.8_99.7_536	536	+
chr1	145208949	145442182	chr1_143920306_144153539_233234_0.2_34.4_533	533	+
chr12	131438797	131625266	chr12_130004750_130191219_186470_0.3_96.9_530	530	+
chr2	37869568	37870716	chr2_37723072_37724220_1149_46_100_528	528	+
chr11	86521003	86662508	chr11_86198651_86340156_141506_0.4_87.7_527	527	+
chr12	59271230	59281758	chr12_57557497_57568025_10529_5_99.1_527	527	+
chr7	74142760	74321152	chr7_73780696_73959088_178393_0.3_96_519	519	+
chr5	144608368	144609060	chr5_144588561_144589253_693_74.6_100_517	517	+
chr8	118936844	119107959	chr8_119006025_119177140_171116_0.3_87.1_514	514	+
chr14	24569171	24573360	chr14_23639011_23643200_4190_12.2_98.8_510	510	+
chr5	151056590	151063429	chr5_151036783_151043622_6840_7.5_99.4_510	510	+
chr10	125616968	125805443	chr10_125606958_125795433_188476_0.3_67.2_507	507	+
chr6	26405565	26413966	chr6_26513544_26521945_8402_6_99.4_507	507	+
chr10	29773528	29782419	chr10_29813534_29822425_8892_5.6_99_496	496	+
chr2	23799239	23878332	chr2_23652744_23731837_79094_0.6_97.7_494	494	+
chr1	155281985	155290410	chr1_153548609_153557034_8426_5.9_99.5_493	493	+
chr2	70452472	70504782	chr2_70305976_70358286_52311_0.9_95.3_492	492	+
chr10	38649203	38680336	chr10_38689209_38720342_31134_1.6_99.6_489	489	+
chr9	95016407	95050194	chr9_94056228_94090015_33788_1.4_98.8_486	486	+
chr20	33470622	33515126	chr20_32934283_32978787_44505_1.1_96.1_484	484	+
chr1	43309031	43310049	chr1_43081618_43082636_1019_47.5_100_484	484	+
chr15	39876663	39884519	chr15_37663955_37671811_7857_6.1_99.9_480	480	+
chr6	148387443	148478532	chr6_148429136_148520225_91090_0.5_76.5_479	479	+
chr14	105404796	105408514	chr14_104475841_104479559_3719_12.8_99.9_477	477	+
chr2	43927048	43927759	chr2_43780552_43781263_712_66.7_100_475	475	+
chr12	89742490	89744577	chr12_88266621_88268708_2088_22.7_99.9_474	474	+
chr5	153840053	153920121	chr5_153820246_153900314_80069_0.6_71.5_470	470	+
chr15	82775777	82777499	chr15_80562832_80564554_1723_27_99.7_465	465	+
chr16	896998	909043	chr16_836999_849044_12046_3.9_98.6_464	464	+
chr8	144103410	144342184	chr8_144174785_144413559_238775_0.2_97.6_460	460	+
chr14	96709442	96709900	chr14_95779195_95779653_459_100_100_459	459	+
chr17	15133858	15134391	chr17_15074583_15075116_534_85_100_454	454	+
chr11	62285585	62286037	chr11_62042161_62042613_453_100_100_453	453	+
chr16	70094860	70098650	chr16_68652361_68656151_3791_11.9_100_453	453	+
chr1	162764450	162765414	chr1_161031074_161032038_965_46.8_100_452	452	+
chr16	79494723	79631682	chr16_78052224_78189183_136960_0.3_98.5_452	452	+
chr14	92353497	92530163	chr14_91423250_91599916_176667_0.3_95.8_451	451	+
chr15	30693575	30856332	chr15_28480867_28643624_162758_0.3_36.2_449	449	+
chr10	95072705	95169666	chr10_95062695_95159656_96962_0.5_84.5_447	447	+
chr10	112641076	112647659	chr10_112631066_112637649_6584_6.7_98.1_440	440	+
chr4	126241985	126413527	chr4_126461435_126632977_171543_0.3_92.8_430	430	+
chr13	28785500	28868499	chr13_27683500_27766499_83000_0.5_80.6_429	429	+
chr5	139503635	139726167	chr5_139483819_139706351_222533_0.2_79.3_428	428	+
chr1	212783530	212785347	chr1_210850153_210851970_1818_23.5_100_427	427	+
chr12	5548820	5624669	chr12_5419081_5494930_75850_0.6_95.1_424	424	+
chr2	11318083	11318504	chr2_11235534_11235955_422_100_100_422	422	+
chr12	77238865	77245087	chr12_75762996_75769218_6223_6.7_99.4_420	420	+
chr15	77450778	77473460	chr15_75237833_75260515_22683_1.9_99.2_420	420	+
chr15	85758837	85759256	chr15_83559841_83560260_420_100_100_420	420	+
chr5	119913048	120164062	chr5_119940947_120191961_251015_0.2_78.8_420	420	+
chr5	149936645	150038397	chr5_149916838_150018590_101753_0.4_76_419	419	+
chr18	22805360	22806595	chr18_21059358_21060593_1236_33.7_100_417	417	+
chr13	45148766	45149181	chr13_44046766_44047181_416_100_100_416	416	+
chr3	30045886	30051429	chr3_30020890_30026433_5544_7.4_99.8_412	412	+
chr11	96049098	96065286	chr11_95688746_95704934_16189_2.5_99.4_411	411	+
chr10	117820297	117822535	chr10_117810287_117812525_2239_18.3_99.9_409	409	+
chr1	11877466	11902539	chr1_11800053_11825126_25074_1.6_99.1_406	406	+
chr9	118997701	119162076	chr9_118037522_118201897_164376_0.2_92.1_405	405	+
chr5	118728683	118729082	chr5_118756582_118756981_400_100_100_400	400	+
chr15	100339981	100340370	chr15_98157504_98157893_390_100_100_390	390	+
chr6	89794231	89794617	chr6_89850950_89851336_387_100_100_387	387	+
chr1	207940657	207941042	chr1_206007280_206007665_386_100_100_386	386	+
chr3	14529989	14530363	chr3_14504993_14505367_375_100_100_375	375	+
chr19	18390609	18390981	chr19_18251609_18251981_373_100_100_373	373	+
chr9	91618257	91618613	chr9_90808077_90808433_357_100_100_357	357	+
chr8	125499423	125499776	chr8_125568604_125568957_354_100_100_354	354	+
chr11	68772111	68772463	chr11_68528687_68529039_353_100_100_353	353	+
chr14	69257437	69257788	chr14_68327190_68327541_352_100_100_352	352	+
chr20	56884732	56885080	chr20_56318138_56318486_349_100_100_349	349	+
chr3	23961978	23962322	chr3_23936982_23937326_345_100_100_345	345	+
chr3	9859710	9860052	chr3_9834710_9835052_343_100_100_343	343	+
chr13	44433822	44434163	chr13_43331822_43332163_342_100_100_342	342	+
chr13	24248580	24248916	chr13_23146580_23146916_337_100_100_337	337	+
chr6	74226751	74227086	chr6_74283472_74283807_336_100_100_336	336	+
chr1	25451564	25451896	chr1_25324151_25324483_333_100_100_333	333	+
chr12	125398291	125398618	chr12_123964244_123964571_328_100_100_328	328	+
chr20	48124073	48124397	chr20_47557480_47557804_325_100_100_325	325	+
chr16	15458278	15689954	chr16_15365779_15597455_231677_0.1_4.9_321	321	+
chr3	197895774	197896090	chr3_199380171_199380487_317_100_100_317	317	+
chr5	74324167	74324483	chr5_74359923_74360239_317_100_100_317	317	+
chr4	187560171	187560486	chr4_187797165_187797480_316_100_100_316	316	+
chr15	83152710	83153014	chr15_80949765_80950069_305_100_100_305	305	+
chr8	12022872	12023174	chr8_12060281_12060583_303_100_100_303	303	+
chr11	10327403	10327703	chr11_10283979_10284279_301_100_100_301	301	+
chr2	206484042	206484342	chr2_206192287_206192587_301_100_100_301	301	+
chr3	87036712	87037008	chr3_87119402_87119698_297_100_100_297	297	+
chr6	113495244	113495538	chr6_113601937_113602231_295_100_100_295	295	+
chr3	120218894	120219186	chr3_121701584_121701876_293_100_100_293	293	+
chr2	139065863	139066153	chr2_138782333_138782623_291_100_100_291	291	+
chr19	13248083	13248371	chr19_13109083_13109371_289_100_100_289	289	+
chr7	55780137	55780425	chr7_55747631_55747919_289_100_100_289	289	+
chr6	99850872	99921132	chr6_99957593_100027853_70261_0.4_92.3_286	286	+
chr1	203277301	203277586	chr1_201543924_201544209_286_100_100_286	286	+
chr12	46577051	46577335	chr12_44863318_44863602_285_100_100_285	285	+
chr3	50311749	50312033	chr3_50286753_50287037_285_100_100_285	285	+
chr12	58214301	58214583	chr12_56500568_56500850_283_100_100_283	283	+
chr14	35409116	35409398	chr14_34478867_34479149_283_100_100_283	283	+
chr20	10628568	10628849	chr20_10576568_10576849_282_100_100_282	282	+
chr1	146508973	146509253	chr1_144975597_144975877_281_100_100_281	281	+
chr15	30438824	30439104	chr15_28226116_28226396_281_100_100_281	281	+
chr17	4063192	4063471	chr17_4009941_4010220_280_100_100_280	280	+
chr8	116546547	116546825	chr8_116615722_116616000_279_100_100_279	279	+
chr16	21904514	21904790	chr16_21812015_21812291_277_100_100_277	277	+
chr6	7517302	7517578	chr6_7462301_7462577_277_100_100_277	277	+
chr9	141122474	141122748	chr9_140242295_140242569_275_100_100_275	275	+
chr6	11190817	11191088	chr6_11298803_11299074_272_100_100_272	272	+
chr2	43450675	43450945	chr2_43304179_43304449_271_100_100_271	271	+
chr5	121407848	121408117	chr5_121435747_121436016_270_100_100_270	270	+
chr11	124502820	124503088	chr11_124008030_124008298_269_100_100_269	269	+
chr7	104309768	104310036	chr7_104097004_104097272_269_100_100_269	269	+
chr1	207501262	207501526	chr1_205567885_205568149_265_100_100_265	265	+
chr8	97978472	97978736	chr8_98047648_98047912_265_100_100_265	265	+
chr11	110489836	110490099	chr11_109995046_109995309_264_100_100_264	264	+
chr12	54105033	54105296	chr12_52391300_52391563_264_100_100_264	264	+
chr8	95711152	95803165	chr8_95780328_95872341_92014_0.3_86.6_260	260	+
chr14	51101767	51102025	chr14_50171517_50171775_259_100_100_259	259	+
chr20	38678221	38678479	chr20_38111635_38111893_259_100_100_259	259	+
chr10	81457617	81457874	chr10_81127623_81127880_258_100_100_258	258	+
chr10	90974139	90974395	chr10_90964119_90964375_257_100_100_257	257	+
chr15	29993126	29993381	chr15_27780418_27780673_256_100_100_256	256	+
chr3	27476596	27476851	chr3_27451600_27451855_256_100_100_256	256	+
chr20	19842327	19842581	chr20_19790327_19790581_255_100_100_255	255	+
chr9	35854623	35854876	chr9_35844623_35844876_254_100_100_254	254	+
chr16	18412487	18412739	chr16_18319988_18320240_253_100_100_253	253	+
chr17	73772859	73773110	chr17_71284454_71284705_252_100_100_252	252	+
chr11	65087967	65088216	chr11_64844543_64844792_250_100_100_250	250	+
chr5	40827308	40827553	chr5_40863065_40863310_246_100_100_246	246	+
chr2	206179497	206179740	chr2_205887742_205887985_244_100_100_244	244	+
chr6	132617613	132617856	chr6_132659306_132659549_244_100_100_244	244	+
chr5	111496742	111496984	chr5_111524641_111524883_243_100_100_243	243	+
chr1	196694216	196694456	chr1_194960839_194961079_241_100_100_241	241	+
chr12	27952419	27952659	chr12_27843686_27843926_241_100_100_241	241	+
chr15	55652569	55652809	chr15_53439861_53440101_241_100_100_241	241	+
chr2	48808321	48808561	chr2_48661825_48662065_241_100_100_241	241	+
chr5	21196871	21197111	chr5_21232628_21232868_241_100_100_241	241	+
chr11	119841909	119842148	chr11_119347119_119347358_240_100_100_240	240	+
chr14	23163563	23163802	chr14_22233403_22233642_240_100_100_240	240	+
chr1	144854129	144854367	chr1_143565486_143565724_239_100_100_239	239	+
chr19	49995185	49995423	chr19_54686997_54687235_239_100_100_239	239	+
chr4	169766900	169767138	chr4_170003475_170003713_239_100_100_239	239	+
chr6	163995745	163995983	chr6_163915735_163915973_239_100_100_239	239	+
chr7	27870446	27870684	chr7_27836971_27837209_239_100_100_239	239	+
chr4	149447669	149447906	chr4_149667119_149667356_238_100_100_238	238	+
chr3	167086550	167086786	chr3_168569244_168569480_237_100_100_237	237	+
chr3	73432478	73432713	chr3_73515168_73515403_236_100_100_236	236	+
chr10	46951564	46951798	chr10_46371570_46371804_235_100_100_235	235	+
chr10	103875712	103875945	chr10_103865702_103865935_234_100_100_234	234	+
chr6	57050006	57050239	chr6_57157965_57158198_234_100_100_234	234	+
chr7	19130962	19131195	chr7_19097487_19097720_234_100_100_234	234	+
chr3	158547096	158547328	chr3_160029790_160030022_233_100_100_233	233	+
chr15	63599987	63600218	chr15_61387040_61387271_232_100_100_232	232	+
chr16	15214881	15215111	chr16_15122382_15122612_231_100_100_231	231	+
chr4	87693984	87694214	chr4_87913008_87913238_231_100_100_231	231	+
chrY	2610369	2610599	chrY_2670369_2670599_231_100_100_231	231	+
chr5	172196053	172196279	chr5_172128659_172128885_227_100_100_227	227	+
chr13	25005444	25005669	chr13_23903444_23903669_226_100_100_226	226	+
chr2	27281273	27281497	chr2_27134777_27135001_225_100_100_225	225	+
chr5	60665908	60666132	chr5_60701665_60701889_225_100_100_225	225	+
chr5	154199234	154199458	chr5_154179427_154179651_225_100_100_225	225	+
chr5	155802547	155802771	chr5_155735125_155735349_225_100_100_225	225	+
chr5	21939563	21939785	chr5_21975320_21975542_223_100_100_223	223	+
chr2	114170867	114171087	chr2_113887337_113887557_221_100_100_221	221	+
chr13	98882404	98882622	chr13_97680405_97680623_219_100_100_219	219	+
chr2	92231462	92231680	chr2_91595189_91595407_219_100_100_219	219	+
chr4	67562462	67562680	chr4_67245057_67245275_219_100_100_219	219	+
chr1	741449	741666	chr1_731312_731529_218_100_100_218	218	+
chr7	66234832	66235049	chr7_65872267_65872484_218_100_100_218	218	+
chr1	153521063	153521279	chr1_151787687_151787903_217_100_100_217	217	+
chr15	70948702	70948918	chr15_68735756_68735972_217_100_100_217	217	+
chr16	12665412	12665628	chr16_12572913_12573129_217_100_100_217	217	+
chr10	13674931	13675146	chr10_13714937_13715152_216_100_100_216	216	+
chr3	159976099	159976314	chr3_161458793_161459008_216_100_100_216	216	+
chr4	91210222	91210437	chr4_91429245_91429460_216_100_100_216	216	+
chr4	104955604	104955819	chr4_105175053_105175268_216_100_100_216	216	+
chr5	15616619	15616834	chr5_15669619_15669834_216_100_100_216	216	+
chr10	95791680	95791894	chr10_95781670_95781884_215_100_100_215	215	+
chr4	181981825	181982039	chr4_182218819_182219033_215_100_100_215	215	+
chr13	107210127	107210340	chr13_106008128_106008341_214_100_100_214	214	+
chr15	80237281	80237494	chr15_78024336_78024549_214_100_100_214	214	+
chr17	67270098	67270311	chr17_64781693_64781906_214_100_100_214	214	+
chr18	52891715	52891928	chr18_51042713_51042926_214_100_100_214	214	+
chr5	1664231	1664444	chr5_1717231_1717444_214_100_100_214	214	+
chr9	70402609	70402822	chr9_69642429_69642642_214_100_100_214	214	+
chr8	50652688	50652900	chr8_50815241_50815453_213_100_100_213	213	+
chr8	68131668	68131880	chr8_68294222_68294434_213_100_100_213	213	+
chr9	110249302	110249514	chr9_109289123_109289335_213_100_100_213	213	+
chr10	30646064	30646274	chr10_30686070_30686280_211_100_100_211	211	+
chr1	1661559	1661768	chr1_1651419_1651628_210_100_100_210	210	+
chr11	2698274	2698483	chr11_2654850_2655059_210_100_100_210	210	+
chr16	12031539	12031748	chr16_11939040_11939249_210_100_100_210	210	+
chr3	187705460	187705669	chr3_189188154_189188363_210_100_100_210	210	+
chr5	140798287	140798496	chr5_140778471_140778680_210_100_100_210	210	+
chr6	28126487	28126696	chr6_28234466_28234675_210_100_100_210	210	+
chrX	2659712	2659921	chrX_2669712_2669921_210_100_100_210	210	+
chrX	38008935	38009144	chrX_37893879_37894088_210_100_100_210	210	+
chr15	34672538	34672746	chr15_32459830_32460038_209_100_100_209	209	+
chr17	34504281	34504489	chr17_31528394_31528602_209_100_100_209	209	+
chr6	111741724	111741932	chr6_111848417_111848625_209_100_100_209	209	+
chr11	14379586	14379793	chr11_14336162_14336369_208_100_100_208	208	+
chr2	238303268	238303475	chr2_237968007_237968214_208_100_100_208	208	+
chr7	78602634	78602841	chr7_78440570_78440777_208_100_100_208	208	+
chr15	31233309	31233515	chr15_29020601_29020807_207_100_100_207	207	+
chr5	168088868	168089074	chr5_168021446_168021652_207_100_100_207	207	+
chr9	116930452	116930658	chr9_115970273_115970479_207_100_100_207	207	+
chr3	171977446	171977651	chr3_173460140_173460345_206_100_100_206	206	+
chr5	65346751	65346956	chr5_65382507_65382712_206_100_100_206	206	+
chr10	96081691	96081895	chr10_96071681_96071885_205_100_100_205	205	+
chr10	120867455	120867659	chr10_120857445_120857649_205_100_100_205	205	+
chr11	103778350	103778554	chr11_103283560_103283764_205_100_100_205	205	+
chr13	35615084	35615288	chr13_34513084_34513288_205_100_100_205	205	+
chr17	70916905	70917109	chr17_68428500_68428704_205_100_100_205	205	+
chr18	77106136	77106340	chr18_75207124_75207328_205_100_100_205	205	+
chr2	132795823	132796027	chr2_132512293_132512497_205_100_100_205	205	+
chr2	160206299	160206503	chr2_159914545_159914749_205_100_100_205	205	+
chr22	39917786	39917990	chr22_38247732_38247936_205_100_100_205	205	+
chr9	97777289	97777493	chr9_96817110_96817314_205_100_100_205	205	+
chrY	21870662	21870866	chrY_20330050_20330254_205_100_100_205	205	+
chr12	104396879	104397082	chr12_102921009_102921212_204_100_100_204	204	+
chr14	59826090	59826293	chr14_58895843_58896046_204_100_100_204	204	+
chr6	39872202	39872405	chr6_39980180_39980383_204_100_100_204	204	+
chr8	37701161	37701364	chr8_37820319_37820522_204_100_100_204	204	+
chr10	114308417	114308619	chr10_114298407_114298609_203_100_100_203	203	+
chr11	113661778	113661980	chr11_113166988_113167190_203_100_100_203	203	+
chr12	12270064	12270266	chr12_12161331_12161533_203_100_100_203	203	+
chr12	26112703	26112905	chr12_26003970_26004172_203_100_100_203	203	+
chr16	18996979	18997181	chr16_18904480_18904682_203_100_100_203	203	+
chr3	15694343	15694545	chr3_15669347_15669549_203_100_100_203	203	+
chr6	46190439	46190641	chr6_46298398_46298600_203_100_100_203	203	+
chrY	22148175	22148377	chrY_20607563_20607765_203_100_100_203	203	+
chr1	164647848	164648049	chr1_162914472_162914673_202_100_100_202	202	+
chr11	6506631	6506832	chr11_6463207_6463408_202_100_100_202	202	+
chr11	10876435	10876636	chr11_10833011_10833212_202_100_100_202	202	+
chr14	45334573	45334774	chr14_44404323_44404524_202_100_100_202	202	+
chr15	23611680	23611881	chr15_21163121_21163322_202_100_100_202	202	+
chr16	14819275	14819476	chr16_14726776_14726977_202_100_100_202	202	+
chr4	85656099	85656300	chr4_85875123_85875324_202_100_100_202	202	+
chr12	100665705	100665905	chr12_99189836_99190036_201_100_100_201	201	+
chr20	21143601	21143801	chr20_21091601_21091801_201_100_100_201	201	+
chr22	27069741	27069941	chr22_25399741_25399941_201_100_100_201	201	+
chr3	107762745	107762945	chr3_109245435_109245635_201_100_100_201	201	+
chrY	14090525	14090725	chrY_12600525_12600725_201_100_100_201	201	+
chr10	62648472	62648671	chr10_62318478_62318677_200_100_100_200	200	+
chr10	70434235	70434434	chr10_70104241_70104440_200_100_100_200	200	+
chr17	30709422	30709621	chr17_27733535_27733734_200_100_100_200	200	+
chr17	58520763	58520962	chr17_55875545_55875744_200_100_100_200	200	+
chr19	36788798	36788997	chr19_41480638_41480837_200_100_100_200	200	+
chr6	148864411	148864610	chr6_148906104_148906303_200_100_100_200	200	+
chr1	16935017	16935215	chr1_16807604_16807802_199_100_100_199	199	+
chr4	154200342	154200540	chr4_154419792_154419990_199_100_100_199	199	+
chr10	22019843	22020040	chr10_22059849_22060046_198_100_100_198	198	+
chr12	76472122	76472319	chr12_74758389_74758586_198_100_100_198	198	+
chr2	71602805	71603002	chr2_71456313_71456510_198_100_100_198	198	+
chr20	34634052	34634249	chr20_34097466_34097663_198_100_100_198	198	+
chr2	91822679	91822875	chr2_91186406_91186602_197_100_100_197	197	+
chr10	11370935	11371130	chr10_11410941_11411136_196_100_100_196	196	+
chr19	41332711	41332906	chr19_46024551_46024746_196_100_100_196	196	+
chr13	21722539	21722732	chr13_20620539_20620732_194_100_100_194	194	+
chr2	187622354	187622546	chr2_187330599_187330791_193_100_100_193	193	+
chr5	39418796	39418988	chr5_39454553_39454745_193_100_100_193	193	+
chr9	129850482	129850674	chr9_128890303_128890495_193_100_100_193	193	+
chr10	125043644	125043834	chr10_125033634_125033824_191_100_100_191	191	+
chr12	16118822	16119012	chr12_16010089_16010279_191_100_100_191	191	+
chr4	87234113	87234303	chr4_87453137_87453327_191_100_100_191	191	+
chr1	86049919	86050108	chr1_85822507_85822696_190_100_100_190	190	+
chr11	93494690	93494879	chr11_93134338_93134527_190_100_100_190	190	+
chr8	30428365	30428554	chr8_30547907_30548096_190_100_100_190	190	+
chr9	16852943	16853132	chr9_16842943_16843132_190_100_100_190	190	+
chr2	48045816	48046002	chr2_47899320_47899506_187_100_100_187	187	+
chr1	148854592	148854773	chr1_147121216_147121397_182_100_100_182	182	+
chr5	69828084	69828257	chr5_69863840_69864013_174_100_100_174	174	+
chr5	135717022	135717182	chr5_135744921_135745081_161_100_100_161	161	+
chr7	28197300	28197460	chr7_28163825_28163985_161_100_100_161	161	+
chr11	780660	780816	chr11_770660_770816_157_100_100_157	157	+
chr11	2151642	2151797	chr11_2108218_2108373_156_100_100_156	156	+
chrX	48187325	48187452	chrX_48072269_48072396_128_100_100_128	128	+
chr6	4100023	4100138	chr6_4045022_4045137_116_100_100_116	116	+
chr1	9239727	9239841	chr1_9162314_9162428_115_100_100_115	115	+
chr14	73150699	73196249	chr14_72220452_72266002_45551_0.2_98.2_99	99	+
chr17	66242015	66242112	chr17_63753610_63753707_98_100_100_98	98	+
chr6	155018381	155018476	chr6_155060073_155060168_96_100_100_96	96	+
chr2	167836742	167995292	chr2_167544988_167703538_158551_0.1_92.2_94	94	+
chr2	133340274	133340342	chr2_133056744_133056812_69_100_100_69	69	+
chr2	66001153	66001220	chr2_65854657_65854724_68_100_100_68	68	+
chr8	96486952	96487018	chr8_96556128_96556194_67_100_100_67	67	+
chr1	226603524	226603586	chr1_224670147_224670209_63_100_100_63	63	+
chr17	41110146	41110208	chr17_38363672_38363734_63_100_100_63	63	+
chr4	128792832	128792894	chr4_129012282_129012344_63_100_100_63	63	+
chr12	94734548	94734609	chr12_93258679_93258740_62_100_100_62	62	+
chrX	77114854	77114915	chrX_77001510_77001571_62_100_100_62	62	+
chr4	19108820	19108880	chr4_18717918_18717978_61_100_100_61	61	+
chr6	152075991	152076051	chr6_152117684_152117744_61_100_100_61	61	+
chr3	149580310	149580369	chr3_151063000_151063059_60_100_100_60	60	+
chr3	163577302	163577361	chr3_165059996_165060055_60_100_100_60	60	+
chr6	98259413	98259472	chr6_98366134_98366193_60_100_100_60	60	+
chr4	156325595	156325653	chr4_156545045_156545103_59_100_100_59	59	+
chr5	97441089	97441146	chr5_97466845_97466902_58_100_100_58	58	+
chrX	70438285	70438338	chrX_70355010_70355063_54_100_100_54	54	+
chr16	49203309	49203359	chr16_47760810_47760860_51_100_100_51	51	+
chr18	64341988	64342038	chr18_62492968_62493018_51_100_100_51	51	+
chr6	145672954	145673001	chr6_145714647_145714694_48_100_100_48	48	+
chr2	128098511	128098556	chr2_127814981_127815026_46_100_100_46	46	+
chr5	129272747	129272791	chr5_129300646_129300690_45_100_100_45	45	+
chr12	66071652	66071676	chr12_64357919_64357943_25_100_100_25	25	+
chr13	91219195	91219219	chr13_90017196_90017220_25_100_100_25	25	+
chr2	233836086	233836110	chr2_233544330_233544354_25_100_100_25	25	+
chr2	238615901	238615925	chr2_238280640_238280664_25_100_100_25	25	+
chr3	158875469	158875493	chr3_160358163_160358187_25_100_100_25	25	+
chr4	74371138	74371162	chr4_74590002_74590026_25_100_100_25	25	+
chr5	85163509	85163533	chr5_85199265_85199289_25_100_100_25	25	+
chr6	77681719	77681743	chr6_77738438_77738462_25_100_100_25	25	+
chr7	69414269	69414293	chr7_69052205_69052229_25_100_100_25	25	+
chr7	89150019	89150043	chr7_88987955_88987979_25_100_100_25	25	+
chr7	123010597	123010621	chr7_122797833_122797857_25_100_100_25	25	+
chrX	114853992	114854016	chrX_114760248_114760272_25_100_100_25	25	+
