# Supplementary material for: Cell cycle, oncogenic and tumor suppressor pathways regulate numerous long and macro non-protein-coding RNAs
Source: Genome Biol. 2014 Mar 4;15(3):R48. doi: 10.1186/gb-2014-15-3-r48 (PMC4054595; doi:10.1186/gb-2014-15-3-r48)
Supplement: Additional file 2 — Online supplemental material containing BED formatted files of differentially expressed regions and macroRNAs, as well as CSV tables listing all proximal ncRNA-mRNA pairs regulated in astrocytoma. [file gb-2014-15-3-r48-S2.zip › online_data/Stairfinder/CC/CC_G0_G1_highdiff3_minus.hg19.bed]

# bandwidth=1e+05
# level=0.5
# topN=-1
# topN.freq=FALSE
# prop=0.01
# split=1
# max.splits=0
# name  start   end     name_start_end_length_coverage_silhouette_score score   +
chr15	81072447	81244093	chr15_78859502_79031148_171647_35.6_68.2_61035	61035	+
chr4	77872531	77972896	chr4_78091555_78191920_100366_14.8_69_14855	14855	+
chr5	153053997	153192893	chr5_153034190_153173086_138897_10.1_85.9_13975	13975	+
chr4	120134491	120215929	chr4_120353939_120435377_81439_13.8_82.8_11212	11212	+
chr15	102292814	102305040	chr15_100110337_100122563_12227_78.4_99.4_9584	9584	+
chr5	95068617	95132019	chr5_95094373_95157775_63403_10.4_98.9_6619	6619	+
chr8	99956697	99964955	chr8_100025873_100034131_8259_75.3_99.9_6220	6220	+
chrX	3227245	3286317	chrX_3237245_3296317_59073_10_99.6_5915	5915	+
chr15	39873377	39887510	chr15_37660669_37674802_14134_41.3_99.9_5833	5833	+
chr9	114662458	114697309	chr9_113702279_113737130_34852_15.4_98.6_5378	5378	+
chr10	102107738	102124599	chr10_102097728_102114589_16862_30.8_99.7_5187	5187	+
chr3	173525461	173769678	chr3_175008155_175252372_244218_2.1_57.1_5130	5130	+
chr3	77338552	77345544	chr3_77421242_77428234_6993_72.1_99.2_5045	5045	+
chr4	139085297	139163562	chr4_139304747_139383012_78266_6.4_95.8_4992	4992	+
chr19	11201658	11244489	chr19_11062658_11105489_42832_11.5_99_4918	4918	+
chr5	74638435	74657422	chr5_74674191_74693178_18988_25.7_99.8_4884	4884	+
chr2	189841383	189957641	chr2_189549628_189665886_116259_4.1_66.6_4787	4787	+
chr4	119201571	119256846	chr4_119421019_119476294_55276_8.4_97.4_4664	4664	+
chr1	118165408	118170604	chr1_117966931_117972127_5197_87_99.8_4520	4520	+
chr5	43289769	43299169	chr5_43325526_43334926_9401_46.9_99.9_4409	4409	+
chr3	154801470	154887332	chr3_156284164_156370026_85863_5.1_98.3_4393	4393	+
chr7	155090291	155101816	chr7_154721224_154732750_11527_37.5_100_4318	4318	+
chr3	157154542	157161263	chr3_158637236_158643957_6722_63.5_99.9_4268	4268	+
chr10	76602346	76791746	chr10_76272352_76461752_189401_2.1_93.3_3977	3977	+
chr17	20687859	20692783	chr17_20628451_20633375_4925_79.4_99.9_3912	3912	+
chr4	87622414	87735848	chr4_87841438_87954872_113435_3.3_89.8_3696	3696	+
chr22	45902116	46004164	chr22_44280780_44382828_102049_3.6_95.3_3675	3675	+
chr14	75745412	75749481	chr14_74815165_74819234_4070_89.5_99.9_3642	3642	+
chr11	61567868	61733355	chr11_61324444_61489931_165488_2.2_92_3569	3569	+
chr10	111860310	112045894	chr10_111850300_112035884_185585_1.9_77.9_3480	3480	+
chr2	165754014	165810096	chr2_165462260_165518342_56083_6.1_98.8_3426	3426	+
chr10	114709923	114926684	chr10_114699913_114916674_216762_1.6_95.2_3419	3419	+
chr18	10456278	10488714	chr18_10446278_10478714_32437_10.4_99.3_3387	3387	+
chr8	26435538	26515536	chr8_26491455_26571453_79999_4_86.2_3196	3196	+
chr12	96051692	96181325	chr12_94575823_94705456_129634_2.4_92.9_3095	3095	+
chr19	45971209	45977739	chr19_50663049_50669579_6531_45.7_99.9_2986	2986	+
chr4	126238955	126412296	chr4_126458405_126631746_173342_1.7_96.7_2953	2953	+
chr6	147880703	147891151	chr6_147922396_147932844_10449_28.2_99.4_2942	2942	+
chr1	110011270	110028226	chr1_109812793_109829749_16957_17.1_99.1_2896	2896	+
chr5	172507570	172564047	chr5_172440176_172496653_56478_5_92.1_2817	2817	+
chr10	63699953	63828876	chr10_63369959_63498882_128924_2.1_98.5_2693	2693	+
chr6	121756756	121770820	chr6_121798455_121812519_14065_19.1_99.9_2692	2692	+
chr4	141783396	141888929	chr4_142002846_142108379_105534_2.5_99.1_2657	2657	+
chr5	10627112	10657439	chr5_10680112_10710439_30328_8.7_99.3_2651	2651	+
chr10	75758567	75842361	chr10_75428573_75512367_83795_3.1_97.2_2572	2572	+
chr9	113136044	113275476	chr9_112175865_112315297_139433_1.8_89.5_2442	2442	+
chr8	11667082	11696599	chr8_11704491_11734008_29518_8_99.9_2365	2365	+
chr1	53560932	53567382	chr1_53333520_53339970_6451_36.1_99.9_2329	2329	+
chr5	162866205	162871946	chr5_162798783_162804524_5742_37_100_2124	2124	+
chr14	24841610	24888401	chr14_23911450_23958241_46792_4.5_90.6_2112	2112	+
chr1	94638266	94690720	chr1_94410854_94463308_52455_4_98.8_2105	2105	+
chr2	232067936	232176650	chr2_231776180_231884894_108715_1.9_97.5_2066	2066	+
chr8	121208956	121384208	chr8_121278137_121453389_175253_1.2_91.3_2059	2059	+
chr4	166254375	166264140	chr4_166473825_166483590_9766_21_99.9_2047	2047	+
chr3	122418306	122447650	chr3_123900996_123930340_29345_7_98.5_2046	2046	+
chr11	9597203	9773427	chr11_9553779_9730003_176225_1.1_78.9_1962	1962	+
chr2	63114905	63215287	chr2_62968409_63068791_100383_1.9_98.4_1950	1950	+
chr21	47609355	47642653	chr21_46433783_46467081_33299_5.8_99.6_1934	1934	+
chr1	92146599	92200550	chr1_91919187_91973138_53952_3.5_93.6_1909	1909	+
chr10	1086383	1092821	chr10_1076383_1082821_6439_29.2_99.8_1882	1882	+
chr1	67120580	67209477	chr1_66893168_66982065_88898_2.1_98.8_1861	1861	+
chr17	26652457	26655364	chr17_23676584_23679491_2908_63.4_100_1843	1843	+
chr5	168497000	168617768	chr5_168429578_168550346_120769_1.5_98.6_1816	1816	+
chr10	112638640	112658421	chr10_112628630_112648411_19782_9.2_97.5_1812	1812	+
chr1	117509414	117532956	chr1_117310937_117334479_23543_7.4_98.2_1745	1745	+
chr6	160187956	160199926	chr6_160107946_160119916_11971_14.5_99.9_1737	1737	+
chr12	106729413	106741343	chr12_105253543_105265473_11931_14.5_99.7_1731	1731	+
chr9	80919605	80944924	chr9_80109425_80134744_25320_6.7_99.7_1690	1690	+
chr5	137802151	137805079	chr5_137830050_137832978_2929_56.7_100_1661	1661	+
chr12	69203118	69209194	chr12_67489385_67495461_6077_26.9_99.9_1637	1637	+
chr10	91098725	91162989	chr10_91088705_91152969_64265_2.5_98_1627	1627	+
chr11	34470684	34493255	chr11_34427260_34449831_22572_7_99.5_1591	1591	+
chr13	76219840	76413598	chr13_75117841_75311599_193759_0.8_94.4_1588	1588	+
chr22	42262818	42281099	chr22_40592764_40611045_18282_8.5_99.6_1553	1553	+
chr6	148835362	148872803	chr6_148877055_148914496_37442_4.1_95.6_1527	1527	+
chr9	71006427	71031142	chr9_70196247_70220962_24716_6.2_99.3_1523	1523	+
chr10	112259339	112267902	chr10_112249329_112257892_8564_17.3_98.3_1483	1483	+
chr10	53236894	53329097	chr10_52906900_52999103_92204_1.6_77.9_1473	1473	+
chr3	170140935	170151960	chr3_171623629_171634654_11026_13.2_98.6_1450	1450	+
chr2	209101018	209113328	chr2_208809263_208821573_12311_11.4_99.8_1398	1398	+
chr20	3648923	3655489	chr20_3596923_3603489_6567_21.2_99.9_1389	1389	+
chr8	126011184	126018008	chr8_126080365_126087189_6825_20.3_99.9_1387	1387	+
chr7	47315204	47316708	chr7_47281729_47283233_1505_92.1_100_1386	1386	+
chr1	150545624	150551311	chr1_148812248_148817935_5688_24.3_99.7_1384	1384	+
chr3	145911066	145914652	chr3_147393756_147397342_3587_38.4_99.9_1377	1377	+
chr10	100007577	100013559	chr10_99997567_100003549_5983_22.9_99.8_1371	1371	+
chr5	70103337	70275882	chr5_70139093_70311638_172546_0.8_98.2_1371	1371	+
chr14	24566173	24573360	chr14_23636013_23643200_7188_18.6_98.7_1337	1337	+
chr14	105405156	105419875	chr14_104476201_104490920_14720_9.1_99.8_1337	1337	+
chr6	151319360	151327981	chr6_151361053_151369674_8622_15.3_99.5_1318	1318	+
chr3	132319141	132320456	chr3_133801831_133803146_1316_100_100_1316	1316	+
chr5	156187371	156272601	chr5_156119949_156205179_85231_1.5_91.1_1312	1312	+
chr3	58382739	58411500	chr3_58357779_58386540_28762_4.5_99.4_1302	1302	+
chr10	81142811	81458362	chr10_80812817_81128368_315552_0.4_52_1290	1290	+
chr18	6837174	6914876	chr18_6827174_6904876_77703_1.6_97.9_1271	1271	+
chr10	52912851	53045519	chr10_52582857_52715525_132669_0.9_61.2_1259	1259	+
chr2	11922309	11967324	chr2_11839760_11884775_45016_2.8_99.8_1258	1258	+
chr14	101353248	101487104	chr14_100423001_100556857_133857_0.9_88.8_1253	1253	+
chr9	89559652	89561071	chr9_88749472_88750891_1420_86.6_100_1230	1230	+
chr2	54780813	54891849	chr2_54634317_54745353_111037_1.1_99.2_1228	1228	+
chr1	64643120	64645917	chr1_64415708_64418505_2798_43.4_100_1213	1213	+
chr3	183368072	183400708	chr3_184850766_184883402_32637_3.7_99.5_1208	1208	+
chr14	55036331	55188823	chr14_54106081_54258573_152493_0.8_81.8_1201	1201	+
chr4	55100841	55164174	chr4_54795598_54858931_63334_1.9_94.3_1188	1188	+
chr12	52445777	52450642	chr12_50732044_50736909_4866_23.9_99.1_1161	1161	+
chr13	38144986	38151824	chr13_37042986_37049824_6839_17_99.8_1161	1161	+
chr6	139143990	139145137	chr6_139185683_139186830_1148_100_100_1148	1148	+
chr9	2018408	2191384	chr9_2008408_2181384_172977_0.7_96.4_1145	1145	+
chr11	5717415	5730981	chr11_5673991_5687557_13567_8.4_99.7_1142	1142	+
chr5	15707217	15939114	chr5_15760217_15992114_231898_0.5_97.4_1140	1140	+
chr3	23962120	24020581	chr3_23937124_23995585_58462_1.9_99.6_1131	1131	+
chr13	36048796	36246667	chr13_34946796_35144667_197872_0.6_63.1_1106	1106	+
chr13	110408126	110418712	chr13_109206127_109216713_10587_10.3_99.9_1094	1094	+
chr5	146770675	146772497	chr5_146750868_146752690_1823_58.8_100_1072	1072	+
chr17	15133230	15144847	chr17_15073955_15085572_11618_9.2_99.9_1070	1070	+
chr2	28619198	28625108	chr2_28472702_28478612_5911_18_99.7_1063	1063	+
chr12	52081529	52204426	chr12_50367796_50490693_122898_0.8_67_1033	1033	+
chr9	75515605	75539659	chr9_74705425_74729479_24055_4.3_99.7_1033	1033	+
chr22	27067976	27072081	chr22_25397976_25402081_4106_23.7_100_973	973	+
chr13	29296571	29297926	chr13_28194571_28195926_1356_71.5_99.9_970	970	+
chr22	45140278	45141326	chr22_43518942_43519990_1049_90.3_100_947	947	+
chr1	79520224	79521440	chr1_79292812_79294028_1217_77.2_100_939	939	+
chr7	134469682	134677274	chr7_134120222_134327814_207593_0.5_98.7_939	939	+
chr8	74215805	74236680	chr8_74378359_74399234_20876_4.5_99.9_934	934	+
chr6	39766227	39872475	chr6_39874205_39980453_106249_0.9_97.6_932	932	+
chr15	32874893	32877651	chr15_30662185_30664943_2759_33.2_99.9_916	916	+
chr15	100339981	100378884	chr15_98157504_98196407_38904_2.4_97.7_915	915	+
chr14	69255199	69259584	chr14_68324952_68329337_4386_20.8_99.8_914	914	+
chr10	31614266	31644043	chr10_31654272_31684049_29778_3_99.8_905	905	+
chr11	71146009	71233228	chr11_70823657_70910876_87220_1_99_895	895	+
chr19	39897450	39901741	chr19_44589290_44593581_4292_20.8_99.9_893	893	+
chr7	94026352	94038614	chr7_93864288_93876550_12263_7.3_99.7_890	890	+
chr10	73993404	74035612	chr10_73663410_73705618_42209_2.1_94.3_883	883	+
chr7	91742309	91746592	chr7_91580245_91584528_4284_20.5_99.9_880	880	+
chr16	15044443	15206624	chr16_14951944_15114125_162182_0.5_91.6_864	864	+
chr9	127572089	127576258	chr9_126611910_126616079_4170_20.5_99.9_853	853	+
chr2	172383533	172411536	chr2_172091779_172119782_28004_3_99.7_831	831	+
chr7	19033447	19131150	chr7_18999972_19097675_97704_0.8_95.7_822	822	+
chr3	171778539	171892444	chr3_173261233_173375138_113906_0.7_95.4_793	793	+
chr11	113661001	113662246	chr11_113166211_113167456_1246_62.5_100_779	779	+
chr6	89793656	89794617	chr6_89850375_89851336_962_79.7_100_767	767	+
chr1	155851865	155853916	chr1_154118489_154120540_2052_37.3_99.6_765	765	+
chr13	35615120	35692627	chr13_34513120_34590627_77508_1_85.6_743	743	+
chr9	124048610	124095135	chr9_123088431_123134956_46526_1.6_93.1_736	736	+
chr3	169663339	169664227	chr3_171146033_171146921_889_82.2_100_731	731	+
chr13	32752923	32870325	chr13_31650923_31768325_117403_0.6_63.8_730	730	+
chr11	10326569	10328066	chr11_10283145_10284642_1498_48.6_99.9_728	728	+
chr2	205435461	205569875	chr2_205143706_205278120_134415_0.5_67.9_720	720	+
chr1	212783530	212785417	chr1_210850153_210852040_1888_38.1_100_719	719	+
chr16	28548621	28549577	chr16_28456122_28457078_957_75.1_100_719	719	+
chr1	21792162	21810593	chr1_21664749_21683180_18432_3.8_99.9_705	705	+
chr4	169632841	169847907	chr4_169869416_170084482_215067_0.3_95.8_692	692	+
chr10	73510206	73510891	chr10_73180212_73180897_686_100_100_686	686	+
chr1	184760234	184787981	chr1_183026857_183054604_27748_2.4_99.9_678	678	+
chr10	89092130	89211204	chr10_89082110_89201184_119075_0.6_95.8_678	678	+
chr15	70948661	71050548	chr15_68735715_68837602_101888_0.7_97.3_678	678	+
chr1	55316161	55317078	chr1_55088749_55089666_918_73.2_100_672	672	+
chr16	90183193	90184683	chr16_88710694_88712184_1491_45_99.9_671	671	+
chr3	73016665	73029720	chr3_73099355_73112410_13056_5_95.9_653	653	+
chr2	127451442	127453945	chr2_127167912_127170415_2504_26_99.7_650	650	+
chr11	27016909	27017550	chr11_26973485_26974126_642_100_100_642	642	+
chr11	107047376	107048363	chr11_106552586_106553573_988_64.3_99.8_635	635	+
chr5	108385490	108386441	chr5_108413389_108414340_952_65.7_100_625	625	+
chr18	346352	461163	chr18_336352_451163_114812_0.5_77.3_624	624	+
chr11	121177788	121183376	chr11_120682998_120688586_5589_11.1_100_622	622	+
chr6	36648468	36651653	chr6_36756446_36759631_3186_19.5_99.9_622	622	+
chr15	83059757	83153122	chr15_80856812_80950177_93366_0.6_94.6_603	603	+
chr7	107592379	107601860	chr7_107379615_107389096_9482_6.3_99.9_594	594	+
chr2	37886679	37896748	chr2_37740183_37750252_10070_5.9_99.8_592	592	+
chr10	54055997	54057213	chr10_53726003_53727219_1217_48.1_99.9_585	585	+
chr2	43927048	43993020	chr2_43780552_43846524_65973_0.9_90.8_583	583	+
chr16	896532	897253	chr16_836533_837254_722_78.9_100_570	570	+
chr1	120254534	120286813	chr1_120056057_120088336_32280_1.8_98.1_565	565	+
chr20	33470551	33515378	chr20_32934212_32979039_44828_1.2_99.1_550	550	+
chr3	82855396	82856559	chr3_82938086_82939249_1164_47.3_100_550	550	+
chr6	52318222	52329944	chr6_52426181_52437903_11723_4.7_99.8_548	548	+
chr19	36505858	36506740	chr19_41197698_41198580_883_60.8_100_537	537	+
chr1	43309031	43309561	chr1_43081618_43082148_531_100_100_531	531	+
chr13	102369806	102372369	chr13_101167807_101170370_2564_20.7_100_530	530	+
chr15	30693504	30695267	chr15_28480796_28482559_1764_29.9_99.6_528	528	+
chr10	60279519	60521434	chr10_59949525_60191440_241916_0.2_92.4_521	521	+
chr4	138451957	138453064	chr4_138671407_138672514_1108_47_99.9_521	521	+
chr14	70236314	70236824	chr14_69306067_69306577_511_100_100_511	511	+
chr5	78610230	78617739	chr5_78645986_78653495_7510_6.8_99.7_509	509	+
chr6	46190439	46216654	chr6_46298398_46324613_26216_1.9_99.2_504	504	+
chr14	96709329	96709827	chr14_95779082_95779580_499_100_100_499	499	+
chr9	141123025	141123647	chr9_140242846_140243468_623_80.1_100_499	499	+
chr22	39917754	39918625	chr22_38247700_38248571_872_57_100_497	497	+
chr9	101832174	101877928	chr9_100871995_100917749_45755_1.1_97.2_492	492	+
chr16	79494688	79631682	chr16_78052189_78189183_136995_0.4_98.6_487	487	+
chr1	203277301	203278389	chr1_201543924_201545012_1089_44.4_100_483	483	+
chr9	32946061	32947157	chr9_32936061_32937157_1097_43.8_100_480	480	+
chr1	109465032	109466824	chr1_109266555_109268347_1793_26.6_99.8_477	477	+
chr9	12779795	12821930	chr9_12769795_12811930_42136_1.1_99.3_476	476	+
chr14	63671102	63751032	chr14_62740855_62820785_79931_0.6_95.2_468	468	+
chr3	159995089	160155662	chr3_161477783_161638356_160574_0.3_85.7_468	468	+
chr15	67394657	67485543	chr15_65181711_65272597_90887_0.5_97.4_460	460	+
chr8	62563931	62624477	chr8_62726485_62787031_60547_0.8_99.5_460	460	+
chr16	21857621	22495164	chr16_21765122_22402665_637544_0.1_7_459	459	+
chr5	127650438	127744536	chr5_127678337_127772435_94099_0.5_93.9_458	458	+
chr12	83094980	83164244	chr12_81619111_81688375_69265_0.7_81_456	456	+
chr11	65087967	65089395	chr11_64844543_64845971_1429_31.8_100_455	455	+
chr2	158168573	158170833	chr2_157876819_157879079_2261_20.1_100_454	454	+
chr1	162764450	162765414	chr1_161031074_161032038_965_46.8_100_452	452	+
chr10	96081654	96293858	chr10_96071644_96283848_212205_0.2_87_438	438	+
chr14	59807856	59826293	chr14_58877609_58896046_18438_2.4_98.9_438	438	+
chr18	8741474	8808620	chr18_8731474_8798620_67147_0.6_96_428	428	+
chr6	132270733	132271159	chr6_132312426_132312852_427_100_100_427	427	+
chr19	18390761	18391517	chr19_18251761_18252517_757_56.3_100_426	426	+
chr9	18908925	18909536	chr9_18898925_18899536_612_69.6_100_426	426	+
chr3	187705460	187898513	chr3_189188154_189381207_193054_0.2_95.5_422	422	+
chr13	95056099	95057447	chr13_93854100_93855448_1349_31.2_100_421	421	+
chr1	156884973	156885753	chr1_155151597_155152377_781_52.9_100_413	413	+
chr15	30386009	30387261	chr15_28173301_28174553_1253_32.9_99.7_412	412	+
chr16	70055712	70076646	chr16_68613213_68634147_20935_2_99.8_412	412	+
chr17	66122997	66242112	chr17_63634592_63753707_119116_0.3_88.5_408	408	+
chr20	19842215	19842618	chr20_19790215_19790618_404_100_100_404	404	+
chr12	33138841	33139239	chr12_33030108_33030506_399_100_100_399	399	+
chr9	110247707	110248104	chr9_109287528_109287925_398_100_100_398	398	+
chr17	41362120	41362516	chr17_38717646_38718042_397_100_100_397	397	+
chr6	75853413	75908447	chr6_75910133_75965167_55035_0.7_95.9_397	397	+
chr17	4063192	4063586	chr17_4009941_4010335_395_100_100_395	395	+
chr9	108152362	108152756	chr9_107192183_107192577_395_100_100_395	395	+
chr9	129850360	129850746	chr9_128890181_128890567_387_100_100_387	387	+
chr5	80715986	80716370	chr5_80751742_80752126_385_100_100_385	385	+
chr16	12032945	12033644	chr16_11940446_11941145_700_54.7_100_383	383	+
chr6	100834761	100835139	chr6_100941482_100941860_379_100_100_379	379	+
chr15	95398853	95399225	chr15_93199857_93200229_373_100_100_373	373	+
chr2	43450612	43450981	chr2_43304116_43304485_370_100_100_370	370	+
chr5	119883620	119883989	chr5_119911519_119911888_370_100_100_370	370	+
chr5	120163698	120164062	chr5_120191597_120191961_365_100_100_365	365	+
chr12	125398256	125398618	chr12_123964209_123964571_363_100_100_363	363	+
chr9	123606558	123606919	chr9_122646379_122646740_362_100_100_362	362	+
chr14	32563049	32563409	chr14_31632800_31633160_361_100_100_361	361	+
chr5	118486006	118728815	chr5_118513905_118756714_242810_0.1_79_361	361	+
chr2	187627799	187628154	chr2_187336044_187336399_356_100_100_356	356	+
chr5	113740209	113740561	chr5_113768108_113768460_353_100_100_353	353	+
chr15	99506259	99506603	chr15_97323782_97324126_345_100_100_345	345	+
chr3	69154641	69154983	chr3_69237331_69237673_343_100_100_343	343	+
chr12	57642505	57642836	chr12_55928772_55929103_332_100_100_332	332	+
chr20	54942821	54943138	chr20_54376228_54376545_318_100_100_318	318	+
chr5	172196750	172197064	chr5_172129356_172129670_315_100_100_315	315	+
chr4	55604975	55605287	chr4_55299732_55300044_313_100_100_313	313	+
chr14	23079861	23080172	chr14_22149701_22150012_312_100_100_312	312	+
chr5	9549005	9549311	chr5_9602005_9602311_307_100_100_307	307	+
chr10	38726343	38726646	chr10_38766349_38766652_304_100_100_304	304	+
chr2	198284059	198284361	chr2_197992304_197992606_303_100_100_303	303	+
chr8	95711152	95802169	chr8_95780328_95871345_91018_0.3_86.8_299	299	+
chr14	50517167	50517463	chr14_49586917_49587213_297_100_100_297	297	+
chr11	22219869	22220163	chr11_22176445_22176739_295_100_100_295	295	+
chr7	27236092	27236386	chr7_27202617_27202911_295_100_100_295	295	+
chr3	37160814	37161106	chr3_37135818_37136110_293_100_100_293	293	+
chr3	148459658	148459950	chr3_149942348_149942640_293_100_100_293	293	+
chr4	114761125	114761414	chr4_114980574_114980863_290_100_100_290	290	+
chr14	35409150	35409434	chr14_34478901_34479185_285_100_100_285	285	+
chr7	142567532	142567816	chr7_142277654_142277938_285_100_100_285	285	+
chr11	313987	314264	chr11_303987_304264_278_100_100_278	278	+
chr7	143548858	143549135	chr7_143179791_143180068_278_100_100_278	278	+
chr8	92970476	92970752	chr8_93039652_93039928_277_100_100_277	277	+
chr1	222907972	222908245	chr1_220974595_220974868_274_100_100_274	274	+
chr3	9859782	9860052	chr3_9834782_9835052_271_100_100_271	271	+
chr10	23729625	23729894	chr10_23769631_23769900_270_100_100_270	270	+
chr11	86534425	86534692	chr11_86212073_86212340_268_100_100_268	268	+
chr16	5139267	5139533	chr16_5079268_5079534_267_100_100_267	267	+
chr12	54105033	54105296	chr12_52391300_52391563_264_100_100_264	264	+
chr6	1534719	1534980	chr6_1479718_1479979_262_100_100_262	262	+
chr3	120143277	120143536	chr3_121625967_121626226_260_100_100_260	260	+
chr14	100841091	100841349	chr14_99910844_99911102_259_100_100_259	259	+
chr9	35854623	35854876	chr9_35844623_35844876_254_100_100_254	254	+
chr5	21976077	21976329	chr5_22011834_22012086_253_100_100_253	253	+
chr1	149586270	149586521	chr1_147852894_147853145_252_100_100_252	252	+
chr6	111982514	111982764	chr6_112089207_112089457_251_100_100_251	251	+
chr17	43625736	43625985	chr17_40981519_40981768_250_100_100_250	250	+
chr19	47732601	47732850	chr19_52424441_52424690_250_100_100_250	250	+
chr3	152881080	152881329	chr3_154363770_154364019_250_100_100_250	250	+
chr14	92529915	92530163	chr14_91599668_91599916_249_100_100_249	249	+
chr6	139499202	139499450	chr6_139540895_139541143_249_100_100_249	249	+
chr8	120435912	120436159	chr8_120505093_120505340_248_100_100_248	248	+
chr15	89399036	89399282	chr15_87200040_87200286_247_100_100_247	247	+
chr2	102510581	102510827	chr2_101877013_101877259_247_100_100_247	247	+
chr2	205986307	205986553	chr2_205694552_205694798_247_100_100_247	247	+
chr12	102314975	102315219	chr12_100839106_100839350_245_100_100_245	245	+
chr15	60679021	60679264	chr15_58466313_58466556_244_100_100_244	244	+
chr14	55604893	55605135	chr14_54674646_54674888_243_100_100_243	243	+
chr15	77400565	77400806	chr15_75187620_75187861_242_100_100_242	242	+
chr1	206581866	206582106	chr1_204648489_204648729_241_100_100_241	241	+
chr12	108984629	108984869	chr12_107508758_107508998_241_100_100_241	241	+
chr2	48808321	48808561	chr2_48661825_48662065_241_100_100_241	241	+
chr5	21196871	21197111	chr5_21232628_21232868_241_100_100_241	241	+
chr6	7517302	7517542	chr6_7462301_7462541_241_100_100_241	241	+
chr14	65401352	65401591	chr14_64471105_64471344_240_100_100_240	240	+
chr20	48124158	48124397	chr20_47557565_47557804_240_100_100_240	240	+
chr3	123417004	123417243	chr3_124899694_124899933_240_100_100_240	240	+
chrX	135280316	135280555	chrX_135107982_135108221_240_100_100_240	240	+
chr6	74535865	74536102	chr6_74592585_74592822_238_100_100_238	238	+
chr3	197895562	197895798	chr3_199379959_199380195_237_100_100_237	237	+
chr14	61497932	61498167	chr14_60567685_60567920_236_100_100_236	236	+
chr11	57585374	57585608	chr11_57341950_57342184_235_100_100_235	235	+
chr12	83527320	83527553	chr12_82051451_82051684_234_100_100_234	234	+
chr13	78237854	78238087	chr13_77135855_77136088_234_100_100_234	234	+
chr4	16503795	16504028	chr4_16112893_16113126_234_100_100_234	234	+
chr3	49461913	49462145	chr3_49436917_49437149_233_100_100_233	233	+
chr9	135171170	135171402	chr9_134160991_134161223_233_100_100_233	233	+
chr15	73580699	73580930	chr15_71367752_71367983_232_100_100_232	232	+
chr17	67540469	67540700	chr17_65052064_65052295_232_100_100_232	232	+
chr19	13266131	13266362	chr19_13127131_13127362_232_100_100_232	232	+
chr2	191365803	191366033	chr2_191074048_191074278_231_100_100_231	231	+
chr17	39679831	39680058	chr17_36933357_36933584_228_100_100_228	228	+
chr20	44470006	44470230	chr20_43903413_43903637_225_100_100_225	225	+
chr5	155802547	155802771	chr5_155735125_155735349_225_100_100_225	225	+
chr20	8170884	8171107	chr20_8118884_8119107_224_100_100_224	224	+
chr17	48625759	48625981	chr17_45980758_45980980_223_100_100_223	223	+
chr3	14530141	14530363	chr3_14505145_14505367_223_100_100_223	223	+
chr8	2720231	2720453	chr8_2707638_2707860_223_100_100_223	223	+
chr13	28785500	28785721	chr13_27683500_27683721_222_100_100_222	222	+
chrX	149622533	149622754	chrX_149373191_149373412_222_100_100_222	222	+
chr1	154918112	154918332	chr1_153184736_153184956_221_100_100_221	221	+
chr12	76941357	76941577	chr12_75465488_75465708_221_100_100_221	221	+
chr1	164600482	164600701	chr1_162867106_162867325_220_100_100_220	220	+
chr19	48250134	48250352	chr19_52941946_52942164_219_100_100_219	219	+
chr4	67562462	67562680	chr4_67245057_67245275_219_100_100_219	219	+
chr12	65708029	65708246	chr12_63994296_63994513_218_100_100_218	218	+
chr6	42832982	42833198	chr6_42940960_42941176_217_100_100_217	217	+
chr9	100203959	100204175	chr9_99243780_99243996_217_100_100_217	217	+
chr4	91210222	91210437	chr4_91429245_91429460_216_100_100_216	216	+
chr5	140824924	140825139	chr5_140805108_140805323_216_100_100_216	216	+
chr6	166823847	166824062	chr6_166743837_166744052_216_100_100_216	216	+
chr15	85760446	85760660	chr15_83561450_83561664_215_100_100_215	215	+
chr3	50311797	50312011	chr3_50286801_50287015_215_100_100_215	215	+
chr6	131160759	131160973	chr6_131202452_131202666_215_100_100_215	215	+
chr13	42033244	42033457	chr13_40931244_40931457_214_100_100_214	214	+
chr17	67270098	67270311	chr17_64781693_64781906_214_100_100_214	214	+
chr4	52944843	52945055	chr4_52639600_52639812_213_100_100_213	213	+
chr15	23249369	23249580	chr15_20800810_20801021_212_100_100_212	212	+
chr10	94454725	94454935	chr10_94444705_94444915_211_100_100_211	211	+
chr5	153573230	153573440	chr5_153553423_153553633_211_100_100_211	211	+
chr13	98876022	98876231	chr13_97674023_97674232_210_100_100_210	210	+
chr20	50216074	50216283	chr20_49649481_49649690_210_100_100_210	210	+
chr5	38481680	38481889	chr5_38517437_38517646_210_100_100_210	210	+
chr6	111694197	111694406	chr6_111800890_111801099_210_100_100_210	210	+
chr12	56599753	56599961	chr12_54886020_54886228_209_100_100_209	209	+
chr4	83323086	83323294	chr4_83542110_83542318_209_100_100_209	209	+
chr7	20621893	20622101	chr7_20588418_20588626_209_100_100_209	209	+
chr11	8996175	8996382	chr11_8952751_8952958_208_100_100_208	208	+
chr16	89224904	89225111	chr16_87752405_87752612_208_100_100_208	208	+
chr1	113238841	113239047	chr1_113040364_113040570_207_100_100_207	207	+
chr10	98368464	98368670	chr10_98358454_98358660_207_100_100_207	207	+
chr12	95228206	95228412	chr12_93752337_93752543_207_100_100_207	207	+
chr12	104390598	104390804	chr12_102914728_102914934_207_100_100_207	207	+
chr14	76668589	76668795	chr14_75738342_75738548_207_100_100_207	207	+
chr15	63829206	63829412	chr15_61616259_61616465_207_100_100_207	207	+
chr15	101610019	101610225	chr15_99427542_99427748_207_100_100_207	207	+
chr15	34818871	34819076	chr15_32606163_32606368_206_100_100_206	206	+
chr8	134250449	134250654	chr8_134319631_134319836_206_100_100_206	206	+
chr1	99772516	99772720	chr1_99545104_99545308_205_100_100_205	205	+
chr12	12936920	12937124	chr12_12828187_12828391_205_100_100_205	205	+
chr4	5833412	5833616	chr4_5884313_5884517_205_100_100_205	205	+
chr5	153840090	153840294	chr5_153820283_153820487_205_100_100_205	205	+
chr8	3667301	3667505	chr8_3654709_3654913_205_100_100_205	205	+
chr9	5710153	5710357	chr9_5700153_5700357_205_100_100_205	205	+
chr11	62300211	62300414	chr11_62056787_62056990_204_100_100_204	204	+
chr3	101570020	101570223	chr3_103052710_103052913_204_100_100_204	204	+
chrX	117752521	117752724	chrX_117636549_117636752_204_100_100_204	204	+
chr1	118569436	118569638	chr1_118370959_118371161_203_100_100_203	203	+
chr13	33789447	33789649	chr13_32687447_32687649_203_100_100_203	203	+
chr16	3776923	3777125	chr16_3716924_3717126_203_100_100_203	203	+
chr3	15694343	15694545	chr3_15669347_15669549_203_100_100_203	203	+
chr7	116170804	116171006	chr7_115958040_115958242_203_100_100_203	203	+
chr11	85372662	85372863	chr11_85050310_85050511_202_100_100_202	202	+
chr19	7515512	7515713	chr19_7421512_7421713_202_100_100_202	202	+
chr8	144096012	144096213	chr8_144167387_144167588_202_100_100_202	202	+
chr9	113702490	113702691	chr9_112742311_112742512_202_100_100_202	202	+
chr1	92647734	92647934	chr1_92420322_92420522_201_100_100_201	201	+
chr15	23611299	23611499	chr15_21162740_21162940_201_100_100_201	201	+
chr2	191810984	191811184	chr2_191519229_191519429_201_100_100_201	201	+
chr4	11843050	11843250	chr4_11452148_11452348_201_100_100_201	201	+
chr16	16473888	16474087	chr16_16381389_16381588_200_100_100_200	200	+
chr2	192547273	192547472	chr2_192255518_192255717_200_100_100_200	200	+
chr20	38678221	38678420	chr20_38111635_38111834_200_100_100_200	200	+
chr3	73432478	73432677	chr3_73515168_73515367_200_100_100_200	200	+
chr11	46806112	46806310	chr11_46762688_46762886_199_100_100_199	199	+
chr16	21172381	21172579	chr16_21079882_21080080_199_100_100_199	199	+
chr7	74142760	74142958	chr7_73780696_73780894_199_100_100_199	199	+
chr2	30381618	30381815	chr2_30235122_30235319_198_100_100_198	198	+
chr5	179045327	179045524	chr5_178977933_178978130_198_100_100_198	198	+
chr7	27565617	27565814	chr7_27532142_27532339_198_100_100_198	198	+
chr1	11900630	11900826	chr1_11823217_11823413_197_100_100_197	197	+
chr12	91497019	91497215	chr12_90021150_90021346_197_100_100_197	197	+
chr15	52905903	52906099	chr15_50693195_50693391_197_100_100_197	197	+
chr2	182774625	182774821	chr2_182482870_182483066_197_100_100_197	197	+
chr12	59311250	59311445	chr12_57597517_57597712_196_100_100_196	196	+
chr15	99196183	99196378	chr15_97013706_97013901_196_100_100_196	196	+
chr3	55510414	55510608	chr3_55485454_55485648_195_100_100_195	195	+
chr1	207501262	207501455	chr1_205567885_205568078_194_100_100_194	194	+
chr6	148387443	148387636	chr6_148429136_148429329_194_100_100_194	194	+
chr9	98908403	98908596	chr9_97948224_97948417_194_100_100_194	194	+
chr4	87234113	87234303	chr4_87453137_87453327_191_100_100_191	191	+
chr12	49581397	49581579	chr12_47867664_47867846_183_100_100_183	183	+
chr6	132720258	132720437	chr6_132761951_132762130_180_100_100_180	180	+
chr14	95877478	95877642	chr14_94947231_94947395_165_100_100_165	165	+
chr11	110489943	110490099	chr11_109995153_109995309_157_100_100_157	157	+
chr1	57025897	57026052	chr1_56798485_56798640_156_100_100_156	156	+
chr1	46836462	46836597	chr1_46609049_46609184_136_100_100_136	136	+
chr11	32120075	32120210	chr11_32076651_32076786_136_100_100_136	136	+
chr13	25621821	25621953	chr13_24519821_24519953_133_100_100_133	133	+
chr7	5473245	5473372	chr7_5439771_5439898_128_100_100_128	128	+
chr2	114214948	114215065	chr2_113931418_113931535_118_100_100_118	118	+
chr14	73150699	73196249	chr14_72220452_72266002_45551_0.2_98.2_99	99	+
chr2	167836742	167995292	chr2_167544988_167703538_158551_0.1_92.2_94	94	+
chr5	97441053	97441146	chr5_97466809_97466902_94_100_100_94	94	+
chr4	178432160	178432248	chr4_178669154_178669242_89_100_100_89	89	+
chr3	164224464	164224533	chr3_165707158_165707227_70_100_100_70	70	+
chr2	133340274	133340342	chr2_133056744_133056812_69_100_100_69	69	+
chr2	66001153	66001220	chr2_65854657_65854724_68_100_100_68	68	+
chr5	97801916	97801982	chr5_97829816_97829882_67_100_100_67	67	+
chr8	96486952	96487018	chr8_96556128_96556194_67_100_100_67	67	+
chr1	226603524	226603586	chr1_224670147_224670209_63_100_100_63	63	+
chr17	41110146	41110208	chr17_38363672_38363734_63_100_100_63	63	+
chr4	128792832	128792894	chr4_129012282_129012344_63_100_100_63	63	+
chr12	94734548	94734609	chr12_93258679_93258740_62_100_100_62	62	+
chr21	43662231	43662292	chr21_42535300_42535361_62_100_100_62	62	+
chr4	19108820	19108880	chr4_18717918_18717978_61_100_100_61	61	+
chr6	152075991	152076051	chr6_152117684_152117744_61_100_100_61	61	+
chr3	149580310	149580369	chr3_151063000_151063059_60_100_100_60	60	+
chr3	163577302	163577361	chr3_165059996_165060055_60_100_100_60	60	+
chr6	98259413	98259472	chr6_98366134_98366193_60_100_100_60	60	+
chr6	155018417	155018476	chr6_155060109_155060168_60_100_100_60	60	+
chr4	156325595	156325653	chr4_156545045_156545103_59_100_100_59	59	+
chr5	53240086	53240141	chr5_53275843_53275898_56_100_100_56	56	+
chrX	70438285	70438338	chrX_70355010_70355063_54_100_100_54	54	+
chr16	49203309	49203359	chr16_47760810_47760860_51_100_100_51	51	+
chr18	64341988	64342038	chr18_62492968_62493018_51_100_100_51	51	+
chr6	145672954	145673001	chr6_145714647_145714694_48_100_100_48	48	+
chr2	128098511	128098556	chr2_127814981_127815026_46_100_100_46	46	+
chr12	66071652	66071676	chr12_64357919_64357943_25_100_100_25	25	+
chr13	91219195	91219219	chr13_90017196_90017220_25_100_100_25	25	+
chr19	2372785	2372809	chr19_2323785_2323809_25_100_100_25	25	+
chr2	233836086	233836110	chr2_233544330_233544354_25_100_100_25	25	+
chr2	238615901	238615925	chr2_238280640_238280664_25_100_100_25	25	+
chr3	158875469	158875493	chr3_160358163_160358187_25_100_100_25	25	+
chr4	74371138	74371162	chr4_74590002_74590026_25_100_100_25	25	+
chr5	85163509	85163533	chr5_85199265_85199289_25_100_100_25	25	+
chr5	129272767	129272791	chr5_129300666_129300690_25_100_100_25	25	+
chr6	77681719	77681743	chr6_77738438_77738462_25_100_100_25	25	+
chr6	99921108	99921132	chr6_100027829_100027853_25_100_100_25	25	+
chr7	69414269	69414293	chr7_69052205_69052229_25_100_100_25	25	+
chr7	89150019	89150043	chr7_88987955_88987979_25_100_100_25	25	+
chr7	123010597	123010621	chr7_122797833_122797857_25_100_100_25	25	+
