# Supplementary material for: Cell cycle, oncogenic and tumor suppressor pathways regulate numerous long and macro non-protein-coding RNAs
Source: Genome Biol. 2014 Mar 4;15(3):R48. doi: 10.1186/gb-2014-15-3-r48 (PMC4054595; doi:10.1186/gb-2014-15-3-r48)
Supplement: Additional file 2 — Online supplemental material containing BED formatted files of differentially expressed regions and macroRNAs, as well as CSV tables listing all proximal ncRNA-mRNA pairs regulated in astrocytoma. [file gb-2014-15-3-r48-S2.zip › online_data/Stairfinder/CC/CC_G1_S_highdiff3_minus.hg19.bed]

# bandwidth=1e+05
# level=0.5
# topN=-1
# topN.freq=FALSE
# prop=0.01
# split=1
# max.splits=0
# name  start   end     name_start_end_length_coverage_silhouette_score score   +
chr3	150260391	150262178	chr3_151743081_151744868_1788_91_100_1627	1627	+
chr18	61564896	61571061	chr18_59715876_59722041_6166_24.5_100_1510	1510	+
chr2	69549046	69552786	chr2_69402550_69406290_3741_22.8_100_853	853	+
chr2	225722034	225901189	chr2_225430278_225609433_179156_0.4_95.7_772	772	+
chr3	27415114	27521331	chr3_27390118_27496335_106218_0.7_99.7_728	728	+
chr9	6255966	21451023	chr9_6245966_21441023_15195058_0_100_499	499	+
chr19	55876902	55877430	chr19_60568714_60569242_529_86.2_100_456	456	+
chr16	33039499	33500506	chr16_32947000_33408007_461008_0.1_100_444	444	+
chr13	23908624	23913863	chr13_22806624_22811863_5240_7.9_99.8_412	412	+
chr12	21800471	107357866	chr12_21691738_105881996_84190259_0_100_398	398	+
chr3	127410713	127411109	chr3_128893403_128893799_397_100_100_397	397	+
chr5	16665470	16665841	chr5_16718470_16718841_372_100_100_372	372	+
chr5	54274774	54275127	chr5_54310531_54310884_354_100_100_354	354	+
chr1	113456010	113456318	chr1_113257533_113257841_309_100_100_309	309	+
chr17	62539863	70449956	chr17_59970325_67961551_7991227_0_100_306	306	+
chr2	131906154	131906454	chr2_131622624_131622924_301_100_100_301	301	+
chr19	10396113	10396397	chr19_10257113_10257397_285_100_100_285	285	+
chr3	97663655	97663935	chr3_99146345_99146625_281_100_100_281	281	+
chr5	70104213	70104488	chr5_70139969_70140244_276_100_100_276	276	+
chr18	25662032	25717162	chr18_23916030_23971160_55131_0.5_99.8_274	274	+
chr2	40526386	40526630	chr2_40379890_40380134_245_100_100_245	245	+
chr3	145788026	145788265	chr3_147270716_147270955_240_100_100_240	240	+
chr11	111797626	111797861	chr11_111302836_111303071_236_100_100_236	236	+
chr11	48002295	48002518	chr11_47958871_47959094_224_100_100_224	224	+
chr2	191785160	191785376	chr2_191493405_191493621_217_100_100_217	217	+
chr1	99494614	99494826	chr1_99267202_99267414_213_100_100_213	213	+
chr20	46130614	46130826	chr20_45564021_45564233_213_100_100_213	213	+
chr8	145912330	145912542	chr8_145883138_145883350_213_100_100_213	213	+
chr20	6759534	6759744	chr20_6707534_6707744_211_100_100_211	211	+
chr13	25907737	25907944	chr13_24805737_24805944_208_100_100_208	208	+
chr1	235272657	235272863	chr1_233339280_233339486_207_100_100_207	207	+
chr5	95285198	95285404	chr5_95310954_95311160_207_100_100_207	207	+
chr6	73396968	73397172	chr6_73453689_73453893_205_100_100_205	205	+
chr6	150570780	150570984	chr6_150612473_150612677_205_100_100_205	205	+
chr2	44184831	44185034	chr2_44038335_44038538_204_100_100_204	204	+
chr2	65314307	65314510	chr2_65167811_65168014_204_100_100_204	204	+
chr2	112220768	112220971	chr2_111937239_111937442_204_100_100_204	204	+
chr5	141974401	141974603	chr5_141954585_141954787_203_100_100_203	203	+
chr3	110854000	110854201	chr3_112336690_112336891_202_100_100_202	202	+
chr1	243289011	243289210	chr1_241355634_241355833_200_100_100_200	200	+
chr2	92231380	92231575	chr2_91595107_91595302_196_100_100_196	196	+
chr8	32445257	32445418	chr8_32564799_32564960_162_100_100_162	162	+
chr2	201785705	201785864	chr2_201493950_201494109_160_100_100_160	160	+
chr2	228683254	228683314	chr2_228391498_228391558_61_100_100_61	61	+
chr1	239002082	239002141	chr1_237068705_237068764_60_100_100_60	60	+
chr6	141987211	141987270	chr6_142028904_142028963_60_100_100_60	60	+
chr1	72735667	72735724	chr1_72508255_72508312_58_100_100_58	58	+
chr8	92486876	92486928	chr8_92556052_92556104_53_100_100_53	53	+
chr11	92294708	92294753	chr11_91934356_91934401_46_100_100_46	46	+
chr1	119225430	119225454	chr1_119026953_119026977_25_100_100_25	25	+
chr1	145632965	145632989	chr1_144344322_144344346_25_100_100_25	25	+
chr1	184182674	184182698	chr1_182449297_182449321_25_100_100_25	25	+
chr20	11673364	11673388	chr20_11621364_11621388_25_100_100_25	25	+
