# Supplementary material for: Cell cycle, oncogenic and tumor suppressor pathways regulate numerous long and macro non-protein-coding RNAs
Source: Genome Biol. 2014 Mar 4;15(3):R48. doi: 10.1186/gb-2014-15-3-r48 (PMC4054595; doi:10.1186/gb-2014-15-3-r48)
Supplement: Additional file 2 — Online supplemental material containing BED formatted files of differentially expressed regions and macroRNAs, as well as CSV tables listing all proximal ncRNA-mRNA pairs regulated in astrocytoma. [file gb-2014-15-3-r48-S2.zip › online_data/Stairfinder/CC/CC_S_G2_highdiff3_plus.hg19.bed]

# bandwidth=1e+05
# level=0.5
# topN=-1
# topN.freq=FALSE
# prop=0.01
# split=1
# max.splits=0
# name  start   end     name_start_end_length_coverage_silhouette_score score   +
chr4	104029916	104104141	chr4_104249365_104323590_74226_0.9_99.7_695	695	+
chr12	101017417	101018304	chr12_99541548_99542435_888_77.5_100_688	688	+
chr1	197071157	197072059	chr1_195337780_195338682_903_74.1_100_669	669	+
chr16	56464194	77898206	chr16_55021695_76455707_21434013_0_100_386	386	+
chr2	238304661	238305017	chr2_237969400_237969756_357_100_100_357	357	+
chr12	50400129	50400414	chr12_48686396_48686681_286_100_100_286	286	+
chr12	378617	378858	chr12_248878_249119_242_100_100_242	242	+
chr4	122738370	122738606	chr4_122957820_122958056_237_100_100_237	237	+
chr2	176789800	176790024	chr2_176498046_176498270_225_100_100_225	225	+
chr12	28701909	28702130	chr12_28593176_28593397_222_100_100_222	222	+
chr1	163499583	163499780	chr1_161766207_161766404_198_100_100_198	198	+
chr4	83345064	83345261	chr4_83564088_83564285_198_100_100_198	198	+
chr12	86531525	86531584	chr12_85055656_85055715_60_100_100_60	60	+
chr2	174834452	174834497	chr2_174542698_174542743_46_100_100_46	46	+
chr1	200096362	200096386	chr1_198362985_198363009_25_100_100_25	25	+
