# Supplementary material for: Cell cycle, oncogenic and tumor suppressor pathways regulate numerous long and macro non-protein-coding RNAs
Source: Genome Biol. 2014 Mar 4;15(3):R48. doi: 10.1186/gb-2014-15-3-r48 (PMC4054595; doi:10.1186/gb-2014-15-3-r48)
Supplement: Additional file 2 — Online supplemental material containing BED formatted files of differentially expressed regions and macroRNAs, as well as CSV tables listing all proximal ncRNA-mRNA pairs regulated in astrocytoma. [file gb-2014-15-3-r48-S2.zip › online_data/Stairfinder/CC/CC_G1_S_highdiff3_plus.hg19.bed]

# bandwidth=1e+05
# level=0.5
# topN=-1
# topN.freq=FALSE
# prop=0.01
# split=1
# max.splits=0
# name  start   end     name_start_end_length_coverage_silhouette_score score   +
chr1	214787053	214830634	chr1_212853676_212897257_43582_15.5_100_6742	6742	+
chr6	26104276	26252087	chr6_26212255_26360066_147812_2.3_97_3407	3407	+
chr6	27775907	27860991	chr6_27883886_27968970_85085_1.6_97.2_1364	1364	+
chr7	36438705	36492534	chr7_36405230_36459059_53830_1.8_99.1_953	953	+
chr20	30388859	37580874	chr20_29852520_37014288_7161769_0_100_622	622	+
chr15	41672557	41672915	chr15_39459849_39460207_359_100_100_359	359	+
chr10	127271003	127271344	chr10_127260993_127261334_342_100_100_342	342	+
chr10	129143798	129144106	chr10_129033788_129034096_309_100_100_309	309	+
chr1	150191832	150192131	chr1_148458456_148458755_300_100_100_300	300	+
chr13	54672106	113643215	chr13_53570107_112691216_59121110_0_100_300	300	+
chr7	32542244	32542520	chr7_32508769_32509045_277_100_100_277	277	+
chr15	40477334	40477607	chr15_38264626_38264899_274_100_100_274	274	+
chr2	82712618	216003358	chr2_82566129_215711603_133145475_0_100_260	260	+
chr15	40915783	40915995	chr15_38703075_38703287_213_100_100_213	213	+
chr10	113051061	113051272	chr10_113041051_113041262_212_100_100_212	212	+
chr15	69740189	69740398	chr15_67527243_67527452_210_100_100_210	210	+
chr10	30451041	30451065	chr10_30491047_30491071_25_100_100_25	25	+
chr10	63250321	63250345	chr10_62920327_62920351_25_100_100_25	25	+
