# Supplementary material for: Cell cycle, oncogenic and tumor suppressor pathways regulate numerous long and macro non-protein-coding RNAs
Source: Genome Biol. 2014 Mar 4;15(3):R48. doi: 10.1186/gb-2014-15-3-r48 (PMC4054595; doi:10.1186/gb-2014-15-3-r48)
Supplement: Additional file 2 — Online supplemental material containing BED formatted files of differentially expressed regions and macroRNAs, as well as CSV tables listing all proximal ncRNA-mRNA pairs regulated in astrocytoma. [file gb-2014-15-3-r48-S2.zip › online_data/Stairfinder/CC/CC_G0_G2_highdiff3_plus.hg19.bed]

# bandwidth=1e+05
# level=0.5
# topN=-1
# topN.freq=FALSE
# prop=0.01
# split=1
# max.splits=0
# name  start   end     name_start_end_length_coverage_silhouette_score score   +
chr2	36597195	36778196	chr2_36450699_36631700_181002_18_85_32558	32558	+
chr10	69672293	69971132	chr10_69342299_69641138_298840_6.7_24_19887	19887	+
chr6	26017217	26285825	chr6_26125196_26393804_268609_5.5_86.5_14810	14810	+
chr11	19736536	19970734	chr11_19693112_19927310_234199_6_-43_14111	14111	+
chr15	32907889	33026980	chr15_30695181_30814272_119092_11.2_95.9_13360	13360	+
chr10	129895234	129921419	chr10_129785224_129811409_26186_49.1_99.6_12865	12865	+
chr1	214705814	214837740	chr1_212772437_212904363_131927_9_98.7_11898	11898	+
chr7	36429349	36493220	chr7_36395874_36459745_63872_17_98.9_10856	10856	+
chr1	197055894	197113330	chr1_195322517_195379953_57437_17.1_99.2_9805	9805	+
chr5	98107185	98131974	chr5_98135085_98159874_24790_38.9_99.8_9655	9655	+
chr17	38445613	38573265	chr17_35699139_35826791_127653_7.5_93.9_9602	9602	+
chr15	30874450	30973456	chr15_28661742_28760748_99007_9.4_97.1_9266	9266	+
chr11	20009429	20142948	chr11_19966005_20099524_133520_6.8_-11.8_9079	9079	+
chr3	160117394	160156906	chr3_161600088_161639600_39513_22.6_99.6_8922	8922	+
chr4	1729394	1983854	chr4_1699192_1953652_254461_3.3_-95.7_8326	8326	+
chr6	27775301	27861677	chr6_27883280_27969656_86377_9.3_94.4_7999	7999	+
chr4	17813739	17913817	chr4_17422837_17522915_100079_7.8_99.2_7834	7834	+
chr11	12135402	12285251	chr11_12091978_12241827_149850_5.2_94.7_7795	7795	+
chr6	73333337	73508606	chr6_73390058_73565327_175270_4.4_-23.2_7678	7678	+
chr4	104029848	104115833	chr4_104249297_104335282_85986_8.9_89_7639	7639	+
chr10	96313831	96372890	chr10_96303821_96362880_59060_12.6_90.8_7448	7448	+
chr3	172349420	172539214	chr3_173832114_174021908_189795_3.9_98.4_7405	7405	+
chr4	81188131	81219485	chr4_81407155_81438509_31355_23.3_93.4_7311	7311	+
chr10	91464983	91534303	chr10_91454963_91524283_69321_10.2_96.2_7095	7095	+
chr12	49521513	49724800	chr12_47807780_48011067_203288_3.4_86.1_6933	6933	+
chr11	122888579	122955436	chr11_122393789_122460646_66858_10_88.8_6694	6694	+
chr10	94353055	94415167	chr10_94343035_94405147_62113_10.5_95.1_6532	6532	+
chr11	118915223	119207765	chr11_118420433_118712975_292543_2.2_7.4_6527	6527	+
chr15	69714236	69740847	chr15_67501290_67527901_26612_24_99.1_6398	6398	+
chr15	40912790	40954863	chr15_38700082_38742155_42074_15.1_90.4_6337	6337	+
chr4	123754416	123855816	chr4_123973866_124075266_101401_6.2_97.7_6276	6276	+
chr15	40462707	40688517	chr15_38249999_38475809_225811_2.7_62.5_6196	6196	+
chr4	177604606	177707522	chr4_177841600_177944516_102917_5.8_88.5_5978	5978	+
chr2	173333809	173370896	chr2_173042055_173079142_37088_16_97.1_5937	5937	+
chr7	116339095	116438356	chr7_116126331_116225592_99262_5.9_79.2_5836	5836	+
chr20	30327277	30389551	chr20_29790938_29853212_62275_9.3_85.6_5788	5788	+
chr8	25199817	25367769	chr8_25255734_25423686_167953_3.3_87.2_5609	5609	+
chr1	149783407	149858940	chr1_148050031_148125564_75534_7.4_92_5606	5606	+
chr10	127701354	127806911	chr10_127691344_127796901_105558_5.3_70.4_5582	5582	+
chr16	17196953	17353390	chr16_17104454_17260891_156438_3.5_97.8_5552	5552	+
chr10	70719557	70863809	chr10_70389563_70533815_144253_3.8_71.8_5436	5436	+
chr11	46765447	46840153	chr11_46722023_46796729_74707_7.3_95.6_5417	5417	+
chr11	4116023	4233178	chr11_4072599_4189754_117156_4.5_92.1_5238	5238	+
chr11	102649923	102714453	chr11_102155133_102219663_64531_8_93_5155	5155	+
chr5	169012633	169031721	chr5_168945211_168964299_19089_25.8_97.5_4918	4918	+
chr2	113251649	113514801	chr2_112968120_113231272_263153_1.8_87.8_4708	4708	+
chr11	69455908	69569439	chr11_69165089_69278620_113532_4_91.4_4567	4567	+
chr13	32911841	32972971	chr13_31809841_31870971_61131_7.3_92.1_4472	4472	+
chr11	121967579	122049425	chr11_121472789_121554635_81847_5.4_95.1_4436	4436	+
chr12	2904218	2998416	chr12_2774479_2868677_94199_4.7_96.1_4381	4381	+
chr5	642008	917877	chr5_695008_970877_275870_1.6_81_4339	4339	+
chr13	53029547	53050273	chr13_51927548_51948274_20727_19.8_99.6_4112	4112	+
chr11	102218282	102249115	chr11_101723492_101754325_30834_13.2_92.1_4081	4081	+
chr10	124913837	124924909	chr10_124903827_124914899_11073_36.8_99.8_4072	4072	+
chr11	27909723	28119399	chr11_27866299_28075975_209677_1.9_54.4_4071	4071	+
chr15	91509382	91528144	chr15_89310386_89329148_18763_21.7_97.9_4066	4066	+
chr11	58891639	58922418	chr11_58648215_58678994_30780_13.1_94.4_4047	4047	+
chr15	89738750	89860252	chr15_87539754_87661256_121503_3.3_75.9_3998	3998	+
chr2	10263418	10271551	chr2_10180869_10189002_8134_48.5_99_3946	3946	+
chr12	98921574	99020560	chr12_97445705_97544691_98987_4_97.2_3916	3916	+
chr17	66031745	66043085	chr17_63462207_63473547_11341_34.5_99.4_3910	3910	+
chr5	95223089	95255335	chr5_95248845_95281091_32247_12_99.5_3883	3883	+
chr2	201407232	201440262	chr2_201115477_201148507_33031_11.7_97.4_3860	3860	+
chr4	128802926	129078003	chr4_129022376_129297453_275078_1.4_91.5_3802	3802	+
chr11	65622308	65738934	chr11_65378884_65495510_116627_3.2_62.1_3706	3706	+
chr5	137517074	137523388	chr5_137544973_137551287_6315_57.8_100_3652	3652	+
chr3	183834132	184026781	chr3_185316826_185509475_192650_1.9_60.8_3595	3595	+
chr12	50383156	50400561	chr12_48669423_48686828_17406_20.6_98.9_3591	3591	+
chr7	100770310	100782488	chr7_100557030_100569208_12179_29.4_97.9_3581	3581	+
chr4	122734982	122743875	chr4_122954432_122963325_8894_40_99.7_3554	3554	+
chr4	95444918	95589137	chr4_95663941_95808160_144220_2.4_98.1_3524	3524	+
chr5	52351284	52389844	chr5_52387041_52425601_38561_9_99.8_3482	3482	+
chr11	82642704	82921046	chr11_82320352_82598694_278343_1.2_62.2_3407	3407	+
chr5	68463669	68505782	chr5_68499425_68541538_42114_8.1_99.7_3406	3406	+
chr12	54626683	54791685	chr12_52912950_53077952_165003_2.1_94.7_3400	3400	+
chr5	126112838	126206452	chr5_126140737_126234351_93615_3.6_99.2_3379	3379	+
chr3	145787321	145839178	chr3_147270011_147321868_51858_6.4_99.4_3332	3332	+
chr12	100973684	101020452	chr12_99497815_99544583_46769_7.1_95.8_3303	3303	+
chr12	6604179	6640668	chr12_6474440_6510929_36490_8.9_96.4_3236	3236	+
chr17	57189312	57284022	chr17_54544094_54638804_94711_3.3_97.9_3119	3119	+
chr9	106857603	106902526	chr9_105897424_105942347_44924_6.9_98.9_3106	3106	+
chr7	130566317	130597866	chr7_130216857_130248406_31550_9.8_99.3_3092	3092	+
chr10	95259714	95288829	chr10_95249704_95278819_29116_10.6_95.8_3080	3080	+
chr8	48710765	48890049	chr8_48873318_49052602_179285_1.7_-44_2978	2978	+
chr8	122624945	122653318	chr8_122694126_122722499_28374_10.5_99.1_2970	2970	+
chr16	46614974	46731646	chr16_45172475_45289147_116673_2.5_89.1_2958	2958	+
chr11	18418376	18687917	chr11_18374952_18644493_269542_1.1_86_2938	2938	+
chrX	69521671	69640173	chrX_69438396_69556898_118503_2.5_98.8_2937	2937	+
chr3	195776301	195802302	chr3_197260698_197286699_26002_11.1_98_2876	2876	+
chr11	61896188	61920878	chr11_61652764_61677454_24691_11.6_94.5_2864	2864	+
chr12	56360646	56506931	chr12_54646913_54793198_146286_1.9_73.3_2851	2851	+
chr16	23690377	23701696	chr16_23597878_23609197_11320_25.1_99.7_2842	2842	+
chr16	18802986	18812951	chr16_18710487_18720452_9966_28.2_99.5_2810	2810	+
chr12	123024237	123090088	chr12_121590190_121656041_65852_4.2_96.9_2763	2763	+
chr4	57260086	57327474	chr4_56954843_57022231_67389_4_91_2709	2709	+
chr4	177243188	177261949	chr4_177480182_177498943_18762_14.4_98.5_2693	2693	+
chr18	2571543	2601613	chr18_2561543_2591613_30071_8.9_99.4_2673	2673	+
chr7	93514642	93519688	chr7_93352578_93357624_5047_52.7_99.8_2661	2661	+
chr11	32954046	32999638	chr11_32910622_32956214_45593_5.8_84.8_2646	2646	+
chr11	63960443	64014084	chr11_63717019_63770660_53642_4.9_91.4_2643	2643	+
chr7	158436875	158494750	chr7_158129636_158187511_57876_4.6_98.6_2636	2636	+
chr16	74655827	74702658	chr16_73213328_73260159_46832_5.6_98.8_2631	2631	+
chr20	47682828	47713132	chr20_47116235_47146539_30305_8.4_98.3_2556	2556	+
chr7	128480818	128499309	chr7_128268054_128286545_18492_13.8_99.6_2553	2553	+
chr6	27100079	27115386	chr6_27208058_27223365_15308_16.6_98.8_2537	2537	+
chr12	20704382	20706961	chr12_20595649_20598228_2580_96.9_99.9_2500	2500	+
chr6	80717466	80752237	chr6_80774185_80808956_34772_7.1_97.6_2469	2469	+
chr2	111395419	111430440	chr2_111111891_111146911_35021_6.9_98.5_2425	2425	+
chr6	35216340	35220460	chr6_35324318_35328438_4121_58.5_99.8_2410	2410	+
chr10	81113368	81273545	chr10_80783374_80943551_160178_1.5_50.5_2402	2402	+
chr14	102547392	102552442	chr14_101617145_101622195_5051_47.1_99.9_2377	2377	+
chr11	125497451	125526753	chr11_125002661_125031963_29303_8_94.3_2336	2336	+
chr16	84872013	84943003	chr16_83429514_83500504_70991_3.3_95.3_2327	2327	+
chr16	81009732	81065134	chr16_79567233_79622635_55403_4.2_99.3_2319	2319	+
chr11	64845170	65048618	chr11_64601746_64805194_203449_1.1_51.4_2274	2274	+
chr8	67474661	67514828	chr8_67637215_67677382_40168_5.7_88.6_2270	2270	+
chr4	71844811	71896295	chr4_72063675_72115159_51485_4.4_92.2_2244	2244	+
chr9	117783075	117849254	chr9_116822896_116889075_66180_3.4_98_2241	2241	+
chr1	43825005	43828898	chr1_43597592_43601485_3894_57.4_99.4_2234	2234	+
chr2	110841532	110849382	chr2_110198821_110206671_7851_28.3_99.7_2218	2218	+
chr6	30688120	30693166	chr6_30796099_30801145_5047_43.7_99.2_2207	2207	+
chr7	73467387	73484081	chr7_73105323_73122017_16695_13_99.6_2176	2176	+
chr9	21454491	21558275	chr9_21444491_21548275_103785_2.1_99.6_2168	2168	+
chr8	27633876	27680771	chr8_27689795_27736690_46896_4.6_99.3_2166	2166	+
chr11	85668928	85742692	chr11_85346576_85420340_73765_2.9_91_2143	2143	+
chr1	242012078	242052986	chr1_240078701_240119609_40909_5.2_98.7_2137	2137	+
chr12	53342818	53346704	chr12_51629085_51632971_3887_54.8_99.2_2129	2129	+
chr11	128329158	128392118	chr11_127834368_127897328_62961_3.4_98.5_2115	2115	+
chr1	163043198	163298841	chr1_161309822_161565465_255644_0.8_-84.6_2111	2111	+
chr17	289739	292935	chr17_289967_293163_3197_65.8_99.6_2105	2105	+
chr3	8794086	8977774	chr3_8769086_8952774_183689_1.1_92.4_2104	2104	+
chr2	234746014	234759558	chr2_234410753_234424297_13545_15.5_99.8_2096	2096	+
chr10	62544426	62554450	chr10_62214432_62224456_10025_20.9_99.8_2091	2091	+
chr11	33563767	33731029	chr11_33520343_33687605_167263_1.3_75.9_2091	2091	+
chr10	99023242	99239553	chr10_99013232_99229543_216312_1_-48_2085	2085	+
chr5	35876430	35879360	chr5_35912187_35915117_2931_70.8_99.9_2076	2076	+
chr11	3696668	3797350	chr11_3653244_3753926_100683_2.1_89.7_2069	2069	+
chr14	38678650	38681754	chr14_37748401_37751505_3105_66.5_100_2064	2064	+
chr15	59399437	59417185	chr15_57186729_57204477_17749_11.5_99.9_2041	2041	+
chr11	9450467	9610089	chr11_9407043_9566665_159623_1.3_83_2034	2034	+
chr1	68941696	68954829	chr1_68714284_68727417_13134_15.4_98.5_2021	2021	+
chr17	48452701	48469900	chr17_45807700_45824899_17200_11.7_97.7_2010	2010	+
chr6	85997654	86204537	chr6_86054373_86261256_206884_1_97.9_2007	2007	+
chr1	186641734	186647026	chr1_184908357_184913649_5293_37.9_99.9_2007	2007	+
chr12	527623	551253	chr12_397884_421514_23631_8.5_93.7_2000	2000	+
chr17	76154855	76220992	chr17_73666450_73732587_66138_3_94.9_1998	1998	+
chr13	60239984	60566445	chr13_59137985_59464446_326462_0.6_96.6_1963	1963	+
chr14	64882001	65067306	chr14_63951754_64137059_185306_1.1_83.5_1961	1961	+
chr16	89998907	90162214	chr16_88526408_88689715_163308_1.2_97.5_1933	1933	+
chr4	20271701	20379160	chr4_19880799_19988258_107460_1.8_72.4_1921	1921	+
chr13	73282734	73329646	chr13_72180735_72227647_46913_4.1_93.2_1920	1920	+
chr3	101451269	101486455	chr3_102933959_102969145_35187_5.5_99.7_1918	1918	+
chr2	162224298	162437974	chr2_161932544_162146220_213677_0.9_98_1896	1896	+
chr10	105978133	106074039	chr10_105968123_106064029_95907_2_92.7_1887	1887	+
chr6	31126789	31131341	chr6_31234768_31239320_4553_41.1_99.6_1871	1871	+
chr2	238671193	238673502	chr2_238335932_238338241_2310_80.8_100_1867	1867	+
chr19	4932707	4961861	chr19_4883707_4912861_29155_6.4_96.9_1862	1862	+
chr20	37570524	37581296	chr20_37003938_37014710_10773_17.2_99.7_1858	1858	+
chr12	97301306	97346229	chr12_95825437_95870360_44924_4.1_99.1_1856	1856	+
chr10	101910279	102008407	chr10_101900269_101998397_98129_1.9_93.5_1841	1841	+
chr9	36589460	36677366	chr9_36579460_36667366_87907_2.1_70.8_1833	1833	+
chr17	40724564	40818323	chr17_37978090_38071849_93760_1.9_81.9_1824	1824	+
chr12	52628938	52642716	chr12_50915205_50928983_13779_13.2_99.2_1821	1821	+
chr11	89935315	90017336	chr11_89574963_89656984_82022_2.2_97.6_1791	1791	+
chr12	57451412	57457233	chr12_55737679_55743500_5822_30.8_99.6_1791	1791	+
chr20	54944885	54961669	chr20_54378292_54395076_16785_10.6_99.2_1785	1785	+
chr19	2428535	2431021	chr19_2379535_2382021_2487_70.6_100_1757	1757	+
chr2	25037135	25045623	chr2_24890639_24899127_8489_20.6_99.6_1746	1746	+
chr2	64860612	64863385	chr2_64714116_64716889_2774_62.8_99.9_1741	1741	+
chr8	124332955	124370023	chr8_124402136_124439204_37069_4.7_98.9_1740	1740	+
chr17	62745749	62754566	chr17_60176211_60185028_8818_19.6_99.6_1730	1730	+
chr1	162492277	162569497	chr1_160758901_160836121_77221_2.2_92_1711	1711	+
chr12	27533134	27576221	chr12_27424401_27467488_43088_3.9_99.3_1694	1694	+
chr5	162900331	162918553	chr5_162832909_162851131_18223_9.3_99.7_1690	1690	+
chr11	10818656	10825264	chr11_10775232_10781840_6609_25.5_99.5_1685	1685	+
chr8	89050503	89180226	chr8_89119619_89249342_129724_1.3_96.9_1682	1682	+
chr1	52379819	52385807	chr1_52152407_52158395_5989_28.1_99.8_1680	1680	+
chr6	33365912	33374270	chr6_33473890_33482248_8359_20.1_99.7_1676	1676	+
chr18	659656	673488	chr18_649656_663488_13833_12.1_98.9_1673	1673	+
chr2	17936095	17964163	chr2_17799576_17827644_28069_5.9_99.8_1655	1655	+
chr4	74608505	74736779	chr4_74827369_74955643_128275_1.3_96.3_1655	1655	+
chr2	200790260	200792960	chr2_200498505_200501205_2701_61.2_99.9_1654	1654	+
chr12	118470736	118472927	chr12_116955119_116957310_2192_75.4_100_1653	1653	+
chr14	55621281	55650484	chr14_54691034_54720237_29204_5.7_92.7_1652	1652	+
chr11	61562842	61564492	chr11_61319418_61321068_1651_100_100_1651	1651	+
chr2	97007653	97031819	chr2_96371380_96395546_24167_6.8_99.9_1646	1646	+
chr10	120691698	120833157	chr10_120681688_120823147_141460_1.2_1.4_1645	1645	+
chr11	57439924	57569056	chr11_57196500_57325632_129133_1.3_81_1644	1644	+
chr3	156423295	156528577	chr3_157905989_158011271_105283_1.5_57.5_1618	1618	+
chr1	47540649	47746862	chr1_47313236_47519449_206214_0.8_53_1592	1592	+
chr10	112210519	112362818	chr10_112200509_112352808_152300_1_98.3_1586	1586	+
chr22	31484698	31497087	chr22_29814698_29827087_12390_12.8_99.3_1585	1585	+
chr10	65124964	65930451	chr10_64794970_65600457_805488_0.2_47.4_1585	1585	+
chr4	146031282	146049863	chr4_146250732_146269313_18582_8.5_93.5_1576	1576	+
chr1	26226795	26231346	chr1_26099382_26103933_4552_34.2_99.5_1558	1558	+
chr9	89626603	89628160	chr9_88816423_88817980_1558_99.3_100_1547	1547	+
chr7	135255789	135328087	chr7_134906329_134978627_72299_2.1_98.6_1542	1542	+
chr16	2493599	2507999	chr16_2433600_2448000_14401_10.6_98.3_1531	1531	+
chr1	158145281	158147512	chr1_156411905_156414136_2232_68.4_100_1527	1527	+
chr12	56811390	56906696	chr12_55097657_55192963_95307_1.6_69.2_1524	1524	+
chr5	156905572	156947061	chr5_156838150_156879639_41490_3.7_99.3_1521	1521	+
chr16	56642438	56718127	chr16_55199939_55275628_75690_2_98.3_1519	1519	+
chr1	200522587	200587936	chr1_198789210_198854559_65350_2.3_90.4_1513	1513	+
chr11	62619958	62623041	chr11_62376534_62379617_3084_48.2_99.6_1486	1486	+
chr6	153220061	153296844	chr6_153261754_153338537_76784_1.9_89.2_1469	1469	+
chr20	5932590	5975106	chr20_5880590_5923106_42517_3.4_97.8_1447	1447	+
chr13	21728525	21742552	chr13_20626525_20640552_14028_10.3_97.3_1443	1443	+
chr16	1735352	1751403	chr16_1675353_1691404_16052_8.9_99_1423	1423	+
chr4	99801029	99983327	chr4_100020052_100202350_182299_0.8_89_1422	1422	+
chr12	4206779	4208763	chr12_4077040_4079024_1985_71.5_99.8_1420	1420	+
chr5	154267591	154394838	chr5_154247784_154375031_127248_1.1_96.6_1411	1411	+
chr11	111611742	112054306	chr11_111116952_111559516_442565_0.3_85.5_1407	1407	+
chr1	41457300	41478240	chr1_41229887_41250827_20941_6.7_99.5_1403	1403	+
chr11	110100566	110102758	chr11_109605776_109607968_2193_63.9_100_1401	1401	+
chr17	26910464	26920155	chr17_23934591_23944282_9692_14.2_99.6_1381	1381	+
chr11	74329589	74352568	chr11_74007237_74030216_22980_5.9_96.3_1358	1358	+
chr4	140281621	140432275	chr4_140501071_140651725_150655_0.9_65.7_1354	1354	+
chr11	93429870	93467457	chr11_93069518_93107105_37588_3.6_95.3_1343	1343	+
chrX	100356042	100418461	chrX_100242698_100305117_62420_2.1_99.6_1338	1338	+
chr14	20822205	20945041	chr14_19892045_20014881_122837_1.1_88.9_1329	1329	+
chr1	54232438	54301395	chr1_54005026_54073983_68958_1.9_94.9_1324	1324	+
chr10	90672930	90774111	chr10_90662910_90764091_101182_1.3_93.8_1324	1324	+
chr22	46704244	46727396	chr22_45082908_45106060_23153_5.7_98.9_1317	1317	+
chr10	75002585	75006657	chr10_74672591_74676663_4073_32.2_99.6_1311	1311	+
chr11	124857074	124909013	chr11_124362284_124414223_51940_2.5_91.4_1293	1293	+
chr1	8921209	8935000	chr1_8843796_8857587_13792_9.3_99.8_1277	1277	+
chr6	18224668	18226067	chr6_18332647_18334046_1400_90.9_100_1272	1272	+
chr11	126837987	126863468	chr11_126343197_126368678_25482_5_98.4_1271	1271	+
chr11	80363233	80364789	chr11_80040881_80042437_1557_80.3_100_1250	1250	+
chr11	57093687	57102107	chr11_56850263_56858683_8421_14.8_98.9_1243	1243	+
chr19	48407649	48461140	chr19_53099461_53152952_53492_2.3_99.2_1235	1235	+
chr12	75874608	75894760	chr12_74160875_74181027_20153_6.1_97.9_1228	1228	+
chr4	145767058	145768281	chr4_145986508_145987731_1224_100_100_1224	1224	+
chr10	105006274	105176440	chr10_104996264_105166430_170167_0.7_45.2_1215	1215	+
chr13	31711395	31727161	chr13_30609395_30625161_15767_7.7_95.2_1210	1210	+
chr11	134054797	134087059	chr11_133560007_133592269_32263_3.7_95.5_1208	1208	+
chr15	35082442	35142339	chr15_32869734_32929631_59898_2_97.8_1188	1188	+
chr14	45693203	45973042	chr14_44762953_45042792_279840_0.4_97.1_1182	1182	+
chr3	179306539	179503439	chr3_180789233_180986133_196901_0.6_44.8_1181	1181	+
chr10	82006405	82007576	chr10_81996385_81997556_1172_100_100_1172	1172	+
chr20	12360643	12361900	chr20_12308643_12309900_1258_93.2_100_1172	1172	+
chr4	100821858	100870192	chr4_101040881_101089215_48335_2.4_96.2_1169	1169	+
chr1	38164575	38174731	chr1_37937162_37947318_10157_11.4_99.7_1161	1161	+
chr4	83274894	83501357	chr4_83493918_83720381_226464_0.5_33_1156	1156	+
chr1	212273712	212277072	chr1_210340335_210343695_3361_34.3_99.6_1154	1154	+
chr20	31436578	31439650	chr20_30900239_30903311_3073_37.5_99.9_1151	1151	+
chr18	12325191	12326535	chr18_12315191_12316535_1345_85.1_100_1145	1145	+
chr16	29808208	29815855	chr16_29715709_29723356_7648_14.9_99.9_1143	1143	+
chr3	108273150	108300512	chr3_109755840_109783202_27363_4.2_99.4_1143	1143	+
chr10	103899794	103923045	chr10_103889784_103913035_23252_4.9_96.4_1136	1136	+
chr13	41958162	41959290	chr13_40856162_40857290_1129_100_100_1129	1129	+
chr12	4652814	4763694	chr12_4523075_4633955_110881_1_71_1122	1122	+
chrX	44168284	44169403	chrX_44053228_44054347_1120_100_100_1120	1120	+
chr13	38211223	38357470	chr13_37109223_37255470_146248_0.8_97.7_1113	1113	+
chr11	123480829	123497181	chr11_122986039_123002391_16353_6.8_98.4_1110	1110	+
chr4	151012084	151119390	chr4_151231534_151338840_107307_1_99.1_1099	1099	+
chr2	61705722	61726050	chr2_61559226_61579554_20329_5.4_96.8_1097	1097	+
chr2	198353683	198367862	chr2_198061928_198076107_14180_7.7_99.7_1086	1086	+
chr1	240307053	240308564	chr1_238373676_238375187_1512_71.6_99.9_1083	1083	+
chr12	88560043	88591321	chr12_87084174_87115452_31279_3.5_95_1083	1083	+
chr20	1895830	1920416	chr20_1843830_1868416_24587_4.4_99.3_1077	1077	+
chr13	25915092	25916487	chr13_24813092_24814487_1396_76.6_99.9_1069	1069	+
chr17	7210872	7215610	chr17_7151596_7156334_4739_22.3_99.7_1059	1059	+
chr2	172821838	172844363	chr2_172530084_172552609_22526_4.7_97.2_1052	1052	+
chr16	19547440	19562812	chr16_19454941_19470313_15373_6.8_98.7_1048	1048	+
chr1	45221631	45232674	chr1_44994218_45005261_11044_9.4_99.1_1043	1043	+
chr12	133212439	133308918	chr12_131722512_131818991_96480_1.1_97.3_1042	1042	+
chr17	47501642	48166717	chr17_44856641_45521716_665076_0.2_-35.4_1042	1042	+
chr4	106638697	106767055	chr4_106858146_106986504_128359_0.8_96.1_1037	1037	+
chr4	72363197	72436563	chr4_72582061_72655427_73367_1.4_73.8_1035	1035	+
chr1	101704562	101706460	chr1_101477150_101479048_1899_54.2_100_1030	1030	+
chr3	32300710	32301817	chr3_32275714_32276821_1108_92.9_100_1029	1029	+
chr9	91926067	92065566	chr9_91115887_91255386_139500_0.7_97_1023	1023	+
chr22	45574217	45583243	chr22_43952881_43961907_9027_11.3_99.1_1021	1021	+
chr4	120980815	120983387	chr4_121200263_121202835_2573_39.7_99.9_1021	1021	+
chr7	88194039	88195501	chr7_88031975_88033437_1463_69.2_99.9_1013	1013	+
chr20	5095954	5099661	chr20_5043954_5047661_3708_27.3_99.8_1012	1012	+
chr5	10254725	10265106	chr5_10307725_10318106_10382_9.7_99.9_1010	1010	+
chr11	70052257	70181865	chr11_69729905_69859513_129609_0.8_83.1_1007	1007	+
chrX	91714929	91715944	chrX_91601585_91602600_1016_98.9_100_1005	1005	+
chr10	71103620	71161232	chr10_70773626_70831238_57613_1.7_87.1_1004	1004	+
chr12	8167645	8249554	chr12_8058912_8140821_81910_1.2_96.6_994	994	+
chr1	62913010	62916708	chr1_62685598_62689296_3699_26.6_100_985	985	+
chr11	13409941	13632191	chr11_13366517_13588767_222251_0.4_83.5_984	984	+
chr16	72762834	72763864	chr16_71320335_71321365_1031_95.3_100_983	983	+
chr13	34395204	34411010	chr13_33293204_33309010_15807_6.1_99.1_971	971	+
chr14	68265652	68266660	chr14_67335405_67336413_1009_95.1_100_960	960	+
chr17	3628466	3629669	chr17_3575215_3576418_1204_79.5_100_957	957	+
chr10	73768388	73773042	chr10_73438394_73443048_4655_20.5_99.8_955	955	+
chr15	32057344	32059860	chr15_29844636_29847152_2517_37.8_99.7_952	952	+
chr16	67068130	67134157	chr16_65625631_65691658_66028_1.4_97.3_951	951	+
chr11	47446083	47640529	chr11_47402659_47597105_194447_0.5_19.2_939	939	+
chr1	23884597	23886100	chr1_23757184_23758687_1504_62.2_100_936	936	+
chr16	3022775	3072334	chr16_2962776_3012335_49560_1.9_90.6_933	933	+
chr15	44120210	44158591	chr15_41907502_41945883_38382_2.4_99_927	927	+
chr13	23906228	23911873	chr13_22804228_22809873_5646_16.4_99.7_924	924	+
chr12	131357500	131361461	chr12_129923453_129927414_3962_23.1_99.9_916	916	+
chr4	68483122	68484830	chr4_68165717_68167425_1709_53.6_99.9_916	916	+
chr4	116842088	116843142	chr4_117061537_117062591_1055_85.4_100_901	901	+
chr4	174253858	174254869	chr4_174490433_174491444_1012_88.7_100_898	898	+
chr17	18580576	18811817	chr17_18521301_18752542_231242_0.4_93.6_893	893	+
chr10	72149199	72150241	chr10_71819205_71820247_1043_84.9_100_886	886	+
chr10	58117341	58120054	chr10_57787347_57790060_2714_32.6_100_886	886	+
chr18	61569597	61570774	chr18_59720577_59721754_1178_75.1_100_885	885	+
chr1	201452805	201453959	chr1_199719428_199720582_1155_75.9_100_877	877	+
chr18	47911517	47919983	chr18_46165515_46173981_8467_10.3_99.9_872	872	+
chr12	76420297	76423930	chr12_74706564_74710197_3634_24_99.6_871	871	+
chr1	150190922	150192419	chr1_148457546_148459043_1498_58.1_99.8_870	870	+
chr15	66813335	66841340	chr15_64600389_64628394_28006_3.1_98.4_870	870	+
chr1	236646387	236648130	chr1_234713010_234714753_1744_49.8_99.9_869	869	+
chr5	64813916	64854924	chr5_64849672_64890680_41009_2.1_99.1_866	866	+
chr7	53255457	53256370	chr7_53222951_53223864_914_94.5_100_864	864	+
chr10	78646205	78647241	chr10_78316211_78317247_1037_82.6_100_857	857	+
chr3	12828833	12829991	chr3_12803833_12804991_1159_73.7_100_854	854	+
chr1	156495323	156518009	chr1_154761947_154784633_22687_3.8_99.1_852	852	+
chr4	40022102	40022968	chr4_39698497_39699363_867_97.9_100_849	849	+
chr10	44867785	44871372	chr10_44187791_44191378_3588_23.6_99.9_845	845	+
chr17	29161629	29220810	chr17_26185755_26244936_59182_1.4_96.5_842	842	+
chr6	111214628	111215547	chr6_111321321_111322240_920_91.4_100_841	841	+
chr11	73291301	73292175	chr11_72968949_72969823_875_94.2_100_824	824	+
chr4	41940548	41962326	chr4_41635305_41657083_21779_3.8_99.3_818	818	+
chr7	87536429	87537244	chr7_87374365_87375180_816_100_100_816	816	+
chr4	159588295	159590922	chr4_159807745_159810372_2628_31_99.9_814	814	+
chr11	27517059	27521132	chr11_27473635_27477708_4074_19.9_98.6_810	810	+
chr8	30209620	30210867	chr8_30329162_30330409_1248_64.8_100_809	809	+
chr17	80195442	80197272	chr17_77788731_77790561_1831_43.5_100_796	796	+
chr9	5457042	5549553	chr9_5447042_5539553_92512_0.9_88.5_792	792	+
chr18	51885009	51888824	chr18_50139007_50142822_3816_20.6_99.9_787	787	+
chr11	68312281	68524641	chr11_68068857_68281217_212361_0.4_49.9_786	786	+
chr8	4644944	4645811	chr8_4632352_4633219_868_90.6_100_786	786	+
chr17	59876487	59939023	chr17_57231269_57293805_62537_1.3_95.8_784	784	+
chr11	68029047	68030378	chr11_67785623_67786954_1332_58.5_99.8_779	779	+
chr3	167727528	167742970	chr3_169210222_169225664_15443_5_99.7_772	772	+
chr14	61246696	61247466	chr14_60316449_60317219_771_100_100_771	771	+
chr16	52689293	52690647	chr16_51246794_51248148_1355_56.8_100_769	769	+
chr4	33011501	33012844	chr4_32687896_32689239_1344_57.2_100_769	769	+
chr2	55516544	55646421	chr2_55370048_55499925_129878_0.6_66_768	768	+
chr9	109932614	109933484	chr9_108972435_108973305_871_88.2_100_768	768	+
chr6	25140597	25141666	chr6_25248576_25249645_1070_71.7_99.9_767	767	+
chr21	44985075	45115750	chr21_43809503_43940178_130676_0.6_82.3_766	766	+
chr3	197846609	197847377	chr3_199331006_199331774_769_98.6_100_758	758	+
chr12	20094496	20096013	chr12_19985763_19987280_1518_49.8_99.9_756	756	+
chr17	41197313	41245937	chr17_38450839_38499463_48625_1.5_84.2_752	752	+
chr12	66269915	66321125	chr12_64556182_64607392_51211_1.5_92.6_747	747	+
chr9	80833964	80886168	chr9_80023784_80075988_52205_1.4_93.3_747	747	+
chr14	58910565	58955551	chr14_57980318_58025304_44987_1.6_98.7_740	740	+
chr15	90142555	90167111	chr15_87943559_87968115_24557_3_94.3_739	739	+
chr1	211747396	211847879	chr1_209814019_209914502_100484_0.7_84.4_738	738	+
chr18	56377102	56415997	chr18_54528082_54566977_38896_1.9_93.7_737	737	+
chr4	56291601	56299626	chr4_55986358_55994383_8026_9.1_99.2_730	730	+
chr22	20106490	20114007	chr22_18486490_18494007_7518_9.7_99.3_727	727	+
chr17	58887839	58888563	chr17_56242621_56243345_725_100_100_725	725	+
chr10	76284934	76468874	chr10_75954940_76138880_183941_0.4_55.1_724	724	+
chr19	4408912	4443295	chr19_4359912_4394295_34384_2.1_93.1_719	719	+
chr5	102599483	102612342	chr5_102627382_102640241_12860_5.5_99.7_710	710	+
chr14	31074819	31087201	chr14_30144570_30156952_12383_5.7_99.9_708	708	+
chr19	681625	682500	chr19_632625_633500_876_80.8_100_708	708	+
chr17	73131918	73144853	chr17_70643513_70656448_12936_5.4_99_697	697	+
chr22	44963309	44964087	chr22_43341973_43342751_779_89.5_100_697	697	+
chr4	185616233	185637761	chr4_185853227_185874755_21529_3.2_99.8_692	692	+
chr19	55912826	55915892	chr19_60604638_60607704_3067_22.5_99.9_689	689	+
chr1	228645025	228652273	chr1_226711648_226718896_7249_9.4_99.8_682	682	+
chr6	24781625	24786276	chr6_24889604_24894255_4652_14.6_98.9_680	680	+
chr8	6614691	6616440	chr8_6602099_6603848_1750_38.7_99.9_678	678	+
chr2	131807402	131936174	chr2_131523872_131652644_128773_0.5_97.3_674	674	+
chr15	64657601	64658272	chr15_62444654_62445325_672_100_100_672	672	+
chr18	67871271	67992185	chr18_66022251_66143165_120915_0.6_98.1_672	672	+
chr20	44444057	44445559	chr20_43877464_43878966_1503_44.4_100_668	668	+
chr8	41369085	41370049	chr8_41488242_41489206_965_68.8_100_664	664	+
chr17	49232918	49239386	chr17_46587917_46594385_6469_10.2_99.2_662	662	+
chr8	14166559	14167794	chr8_14210930_14212165_1236_53.6_100_662	662	+
chr2	157440561	157441443	chr2_157148807_157149689_883_74.9_100_661	661	+
chr3	123212329	123213469	chr3_124695019_124696159_1141_57.9_99.9_661	661	+
chr17	45445212	45445871	chr17_42800211_42800870_660_100_100_660	660	+
chr2	184472100	184472804	chr2_184180345_184181049_705_93.5_100_659	659	+
chr20	9459681	9460708	chr20_9407681_9408708_1028_63.9_100_657	657	+
chr11	118618469	118622172	chr11_118123679_118127382_3704_17.7_97.9_656	656	+
chr7	94297137	94298193	chr7_94135073_94136129_1057_62.1_99.9_656	656	+
chr10	82896363	82904360	chr10_82886343_82894340_7998_8.2_99.2_653	653	+
chrX	24830724	25664169	chrX_24740645_25574090_833446_0.1_82.2_653	653	+
chr14	54878101	54886915	chr14_53947851_53956665_8815_7.4_98.5_650	650	+
chr5	159849183	159850001	chr5_159781761_159782579_819_79.1_100_648	648	+
chr11	11374031	11374677	chr11_11330607_11331253_647_100_100_647	647	+
chr11	20596133	20596889	chr11_20552709_20553465_757_84.9_100_643	643	+
chr14	96689364	96690006	chr14_95759117_95759759_643_100_100_643	643	+
chr12	69124810	69135847	chr12_67411077_67422114_11038_5.8_99.6_640	640	+
chr10	93566876	93624898	chr10_93556856_93614878_58023_1.1_78.9_635	635	+
chr20	3785679	3888450	chr20_3733679_3836450_102772_0.6_91.5_635	635	+
chr2	10580631	10582349	chr2_10498082_10499800_1719_36.6_99.6_630	630	+
chr4	37863307	37962501	chr4_37539702_37638896_99195_0.6_95.2_629	629	+
chr2	65893825	65894604	chr2_65747329_65748108_780_80_100_624	624	+
chr10	121429354	121600555	chr10_121419344_121590545_171202_0.4_77.3_623	623	+
chr17	15607568	15608176	chr17_15548293_15548901_609_100_100_609	609	+
chr1	163317449	163325345	chr1_161584073_161591969_7897_7.7_60.8_608	608	+
chrX	30635488	30636209	chrX_30545409_30546130_722_84.1_100_607	607	+
chr2	47656891	47705614	chr2_47510395_47559118_48724_1.2_90.9_606	606	+
chr10	37284100	37284704	chr10_37324106_37324710_605_100_100_605	605	+
chr13	50273849	50274985	chr13_49171850_49172986_1137_53.1_99.8_604	604	+
chr10	104239568	104240336	chr10_104229558_104230326_769_77.6_99.9_597	597	+
chr18	47818	48413	chr18_37818_38413_596_100_100_596	596	+
chr3	36809099	36810223	chr3_36784103_36785227_1125_53_100_596	596	+
chr21	30260010	30261286	chr21_29181881_29183157_1277_46.4_100_593	593	+
chr3	27416018	27418115	chr3_27391022_27393119_2098_28.2_100_592	592	+
chr1	808690	809279	chr1_798553_799142_590_100_100_590	590	+
chr12	6978345	6979756	chr12_6848606_6850017_1412_41.7_99.8_589	589	+
chrX	152869974	153106918	chrX_152523168_152760112_236945_0.2_91_585	585	+
chr2	5834845	5835428	chr2_5752296_5752879_584_100_100_584	584	+
chr1	220439728	220441229	chr1_218506351_218507852_1502_38.7_100_581	581	+
chr11	60618014	60618587	chr11_60374590_60375163_574_100_100_574	574	+
chr10	131959024	131965010	chr10_131849014_131855000_5987_9.5_99.7_571	571	+
chr3	191109581	191111628	chr3_192592275_192594322_2048_27.7_99.8_567	567	+
chr10	116006294	116006855	chr10_115996284_115996845_562_100_100_562	562	+
chr12	77416759	77417432	chr12_75940890_75941563_674_83.4_100_562	562	+
chr11	117039990	117040953	chr11_116545200_116546163_964_57.8_100_557	557	+
chr4	170016750	170190542	chr4_170253325_170427117_173793_0.3_66.8_556	556	+
chr3	141632443	141644647	chr3_143115133_143127337_12205_4.5_99.7_555	555	+
chr17	5307311	5392745	chr17_5248035_5333469_85435_0.6_91.1_554	554	+
chr19	45631760	45632312	chr19_50323600_50324152_553_100_100_553	553	+
chr7	53930246	53931028	chr7_53897740_53898522_783_70.6_100_553	553	+
chr10	119043343	119044047	chr10_119033333_119034037_705_77.9_100_549	549	+
chr17	56081968	56082974	chr17_53436967_53437973_1007_54.5_100_549	549	+
chr4	145493325	145493957	chr4_145712775_145713407_633_86.6_100_548	548	+
chr6	151149108	151256501	chr6_151190801_151298194_107394_0.5_92.9_548	548	+
chr3	196311940	196312480	chr3_197796337_197796877_541_100_100_541	541	+
chr13	31033462	31034597	chr13_29931462_29932597_1136_47.4_99.9_538	538	+
chr8	22993602	22994709	chr8_23049547_23050654_1108_48.4_100_536	536	+
chr1	77165611	77166145	chr1_76938199_76938733_535_100_100_535	535	+
chr7	89790314	89794039	chr7_89628250_89631975_3726_14.4_98.4_535	535	+
chr17	21205387	21218160	chr17_21145980_21158753_12774_4.2_99.5_534	534	+
chr11	59548702	59549232	chr11_59305278_59305808_531_100_100_531	531	+
chr7	44873738	44874268	chr7_44840263_44840793_531_100_100_531	531	+
chr2	208546377	208546906	chr2_208254622_208255151_530_100_100_530	530	+
chr18	20516718	20562429	chr18_18770716_18816427_45712_1.2_98.6_529	529	+
chr5	14433169	14639825	chr5_14486169_14692825_206657_0.3_15.4_529	529	+
chr15	96931455	96932255	chr15_94732459_94733259_801_65.9_100_528	528	+
chr6	19613337	19613864	chr6_19721316_19721843_528_100_100_528	528	+
chr6	160200897	160202137	chr6_160120887_160122127_1241_42.4_99.9_526	526	+
chr11	132204951	132289837	chr11_131710161_131795047_84887_0.6_93.9_525	525	+
chr7	50512497	50514360	chr7_50479991_50481854_1864_28.2_99.9_525	525	+
chr1	247070840	247206954	chr1_245137463_245273577_136115_0.4_88.7_524	524	+
chr10	85841661	85842184	chr10_85831641_85832164_524_100_100_524	524	+
chr17	61824092	61907937	chr17_59177824_59261669_83846_0.6_90.8_524	524	+
chr14	105476693	105477215	chr14_104547738_104548260_523_100_100_523	523	+
chr2	114415679	114416201	chr2_114132149_114132671_523_100_100_523	523	+
chr4	69241888	69242407	chr4_69393784_69394304_521_100_100_521	521	+
chr11	130165265	130166200	chr11_129670475_129671410_936_55.4_100_519	519	+
chr8	20072247	20077910	chr8_20116527_20122190_5664_9.1_99.8_518	518	+
chr12	46753720	46759386	chr12_45039987_45045653_5667_9.1_99.6_517	517	+
chr4	170712284	170712797	chr4_170948859_170949372_514_100_100_514	514	+
chr17	1791889	1800569	chr17_1738639_1747319_8681_5.9_98.1_513	513	+
chr7	99693567	99944816	chr7_99531503_99782752_251250_0.2_53.7_513	513	+
chr8	8887399	8888756	chr8_8924809_8926166_1358_37.8_100_513	513	+
chr2	32047607	32079376	chr2_31901111_31932880_31770_1.6_99.5_508	508	+
chr1	46072914	46073923	chr1_45845501_45846510_1010_50.2_99.9_507	507	+
chr10	118199179	118199685	chr10_118189169_118189675_507_100_100_507	507	+
chr12	1005078	1756332	chr12_875339_1626593_751255_0.1_-39.6_502	502	+
chr1	209849303	210025265	chr1_207915926_208091888_175963_0.3_89.8_500	500	+
chr9	99149721	99150216	chr9_98189542_98190037_496_100_100_496	496	+
chrX	34646120	34646698	chrX_34556041_34556619_579_85.5_100_495	495	+
chr17	6350751	6354368	chr17_6291475_6295092_3618_13.7_99.6_495	495	+
chr12	34176881	34318771	chr12_34068148_34210038_141891_0.3_88.9_489	489	+
chr6	73906270	73906758	chr6_73962991_73963479_489_100_100_489	489	+
chr4	69241920	69242407	chr4_68924515_68925002_488_100_100_488	488	+
chr7	16823026	16823669	chr7_16789551_16790194_644_75.8_100_488	488	+
chr15	71457230	71457824	chr15_69244284_69244878_595_81.7_100_486	486	+
chr6	72011588	72012072	chr6_72068309_72068793_485_100_100_485	485	+
chr1	36200541	36212608	chr1_35973128_35985195_12068_4_99.4_482	482	+
chr12	79952523	80169162	chr12_78476654_78693293_216640_0.2_91.5_480	480	+
chr18	9678470	9679175	chr18_9668470_9669175_706_68_100_480	480	+
chr8	32617709	32622195	chr8_32737251_32741737_4487_10.7_99.7_480	480	+
chr15	49715411	49777492	chr15_47502703_47564784_62082_0.8_90.2_476	476	+
chrX	114658817	114880647	chrX_114565073_114786903_221831_0.2_90.6_473	473	+
chr4	264793	266467	chr4_254793_256467_1675_28.2_99.5_472	472	+
chr1	93672647	93705534	chr1_93445235_93478122_32888_1.4_98.3_469	469	+
chr1	26581632	26582098	chr1_26454219_26454685_467_100_100_467	467	+
chr11	14529131	14535290	chr11_14485707_14491866_6160_7.6_99.4_467	467	+
chr10	102676521	102684074	chr10_102666511_102674064_7554_6.2_98.9_466	466	+
chr4	176883214	176883733	chr4_177120208_177120727_520_89.6_100_466	466	+
chr3	105243135	105294769	chr3_106725825_106777459_51635_0.9_98.3_463	463	+
chr14	93685531	93694680	chr14_92755284_92764433_9150_5_99.7_462	462	+
chr7	152139623	152346434	chr7_151770556_151977367_206812_0.2_95.4_457	457	+
chr10	29986851	29987306	chr10_30026857_30027312_456_100_100_456	456	+
chr10	88912284	89507310	chr10_88902264_89497290_595027_0.1_16.8_455	455	+
chr16	68720206	68720660	chr16_67277707_67278161_455_100_100_455	455	+
chr17	2237890	2490624	chr17_2184640_2437374_252735_0.2_42.3_450	450	+
chr1	202302328	202302776	chr1_200568951_200569399_449_100_100_449	449	+
chr4	171525813	171526261	chr4_171762388_171762836_449_100_100_449	449	+
chr18	43432396	43502561	chr18_41686394_41756559_70166_0.6_76.3_447	447	+
chr1	90179232	90183537	chr1_89951820_89956125_4306_10.3_99.8_444	444	+
chr11	47800246	47862162	chr11_47756822_47818738_61917_0.7_61.5_444	444	+
chr12	120271900	120295549	chr12_118756283_118779932_23650_1.9_93.7_444	444	+
chr1	109822336	109822776	chr1_109623859_109624299_441_100_100_441	441	+
chr10	27447453	27459058	chr10_27487459_27499064_11606_3.8_99.6_439	439	+
chr11	35882557	35882993	chr11_35839133_35839569_437_100_100_437	437	+
chr20	35412039	35413486	chr20_34845453_34846900_1448_30.1_99.6_436	436	+
chr1	245866154	245870743	chr1_243932777_243937366_4590_9.5_99.7_435	435	+
chr17	30326850	30327626	chr17_27350963_27351739_777_55.7_100_433	433	+
chr10	79551752	79736823	chr10_79221758_79406829_185072_0.2_79.6_430	430	+
chr5	169311133	169311682	chr5_169243711_169244260_550_77.8_100_428	428	+
chr3	45124901	45126723	chr3_45099905_45101727_1823_23.3_99.5_425	425	+
chr3	20212030	20216557	chr3_20187034_20191561_4528_9.4_99.8_424	424	+
chr22	35802511	35820287	chr22_34132511_34150287_17777_2.4_99.5_423	423	+
chr11	2966101	2966522	chr11_2922677_2923098_422_100_100_422	422	+
chr6	41900531	41903445	chr6_42008509_42011423_2915_14.5_99.1_422	422	+
chr11	73965044	73965545	chr11_73642692_73643193_502_83.9_100_421	421	+
chr12	100431253	100452615	chr12_98955384_98976746_21363_2_96_421	421	+
chr15	75967448	75983203	chr15_73754503_73770258_15756_2.7_98.8_420	420	+
chr11	113614484	113618481	chr11_113119694_113123691_3998_10.4_99.8_416	416	+
chr10	104640822	104641236	chr10_104630812_104631226_415_100_100_415	415	+
chr9	131730764	131743685	chr9_130770585_130783506_12922_3.2_99.9_410	410	+
chr15	74706798	74709066	chr15_72493851_72496119_2269_18_99.9_409	409	+
chr6	71318126	71318533	chr6_71374847_71375254_408_100_100_408	408	+
chr6	52129265	52147611	chr6_52237224_52255570_18347_2.2_98.1_406	406	+
chr6	64286542	64290189	chr6_64344501_64348148_3648_11.1_99.9_406	406	+
chr20	42315493	42338721	chr20_41748907_41772135_23229_1.7_98.9_405	405	+
chr17	46147634	46148731	chr17_43502633_43503730_1098_36.8_99.9_404	404	+
chr10	98741504	98743380	chr10_98731494_98733370_1877_21.4_99.4_402	402	+
chr10	115668019	115668565	chr10_115658009_115658555_547_73.5_100_402	402	+
chr12	10264451	10264852	chr12_10155718_10156119_402_100_100_402	402	+
chr6	126661328	126667541	chr6_126703021_126709234_6214_6.5_99.9_401	401	+
chr4	56885517	56898327	chr4_56580274_56593084_12811_3.1_96.6_401	401	+
chr7	144707360	144707874	chr7_144338293_144338807_515_77.7_100_400	400	+
chr6	97613159	97679517	chr6_97719880_97786238_66359_0.6_97.3_398	398	+
chr4	2515521	2515917	chr4_2485319_2485715_397_100_100_397	397	+
chr15	68500241	68547231	chr15_66287295_66334285_46991_0.8_96_392	392	+
chr12	12843768	12844158	chr12_12735035_12735425_391_100_100_391	391	+
chr2	128482644	128610674	chr2_128199114_128327144_128031_0.3_96_391	391	+
chrX	117262740	117263129	chrX_117146768_117147157_390_100_100_390	390	+
chr6	112682989	112683373	chr6_112789682_112790066_385_100_100_385	385	+
chr11	43365256	43365637	chr11_43321832_43322213_382_100_100_382	382	+
chr9	108521044	108521424	chr9_107560865_107561245_381_100_100_381	381	+
chr5	61807941	61808319	chr5_61843698_61844076_379_100_100_379	379	+
chr4	79102599	79102976	chr4_79321623_79322000_378_100_100_378	378	+
chr15	38645656	38646031	chr15_36432948_36433323_376_100_100_376	376	+
chr2	85004774	85005148	chr2_84858285_84858659_375_100_100_375	375	+
chr3	123670685	123671058	chr3_125153375_125153748_374_100_100_374	374	+
chr3	186295336	186295709	chr3_187778030_187778403_374_100_100_374	374	+
chr1	19509817	19585416	chr1_19382404_19458003_75600_0.5_97.4_370	370	+
chr14	64068191	64068560	chr14_63137944_63138313_370_100_100_370	370	+
chr21	26935142	26935510	chr21_25857013_25857381_369_100_100_369	369	+
chr12	45457756	45458114	chr12_43744023_43744381_359_100_100_359	359	+
chr12	105371353	105371711	chr12_103895483_103895841_359_100_100_359	359	+
chr13	27641113	27641469	chr13_26539113_26539469_357_100_100_357	357	+
chr13	79403887	79484203	chr13_78301888_78382204_80317_0.4_94.4_357	357	+
chr8	56962986	56963340	chr8_57125540_57125894_355_100_100_355	355	+
chrX	20145813	20146166	chrX_20055734_20056087_354_100_100_354	354	+
chr3	137599404	137599756	chr3_139082094_139082446_353_100_100_353	353	+
chr1	47357941	47358289	chr1_47130528_47130876_349_100_100_349	349	+
chr18	25531880	25532228	chr18_23785878_23786226_349_100_100_349	349	+
chr2	204628957	204629305	chr2_204337202_204337550_349_100_100_349	349	+
chr17	74383386	74383733	chr17_71894981_71895328_348_100_100_348	348	+
chr10	122349000	122349346	chr10_122338990_122339336_347_100_100_347	347	+
chr13	90883302	90883648	chr13_89681303_89681649_347_100_100_347	347	+
chr2	174232482	174232824	chr2_173940728_173941070_343_100_100_343	343	+
chr8	81557109	81557443	chr8_81719664_81719998_335_100_100_335	335	+
chr1	114453805	114454138	chr1_114255328_114255661_334_100_100_334	334	+
chr4	25279074	25279405	chr4_24888172_24888503_332_100_100_332	332	+
chr16	25465364	25465688	chr16_25372865_25373189_325_100_100_325	325	+
chr6	42979883	42980205	chr6_43087861_43088183_323_100_100_323	323	+
chr6	116779270	116779592	chr6_116885963_116886285_323_100_100_323	323	+
chr4	57939078	57939399	chr4_57633835_57634156_322_100_100_322	322	+
chr13	80911000	80911320	chr13_79809001_79809321_321_100_100_321	321	+
chr1	16567614	16567932	chr1_16440201_16440519_319_100_100_319	319	+
chr1	161348595	161348910	chr1_159615219_159615534_316_100_100_316	316	+
chr2	75719916	75720231	chr2_75573424_75573739_316_100_100_316	316	+
chr20	57035080	57035395	chr20_56468486_56468801_316_100_100_316	316	+
chr8	103664380	103664694	chr8_103733556_103733870_315_100_100_315	315	+
chr13	99867555	99867868	chr13_98665556_98665869_314_100_100_314	314	+
chr22	32352249	32352562	chr22_30682249_30682562_314_100_100_314	314	+
chr10	82279098	82279410	chr10_82269078_82269390_313_100_100_313	313	+
chr13	77561837	77562149	chr13_76459838_76460150_313_100_100_313	313	+
chr16	47162156	47162468	chr16_45719657_45719969_313_100_100_313	313	+
chrX	73753543	73753855	chrX_73670268_73670580_313_100_100_313	313	+
chr3	43743813	43744124	chr3_43718817_43719128_312_100_100_312	312	+
chr8	71015958	71016269	chr8_71178512_71178823_312_100_100_312	312	+
chr10	93897024	93897334	chr10_93887004_93887314_311_100_100_311	311	+
chr13	22058076	22058386	chr13_20956076_20956386_311_100_100_311	311	+
chr16	11966665	11966974	chr16_11874166_11874475_310_100_100_310	310	+
chr19	6495196	6495505	chr19_6446196_6446505_310_100_100_310	310	+
chr7	56131427	56131734	chr7_56098921_56099228_308_100_100_308	308	+
chr15	91177952	91178258	chr15_88978956_88979262_307_100_100_307	307	+
chr1	6293477	6293781	chr1_6216064_6216368_305_100_100_305	305	+
chr18	23750947	23751248	chr18_22004945_22005246_302_100_100_302	302	+
chr7	25163540	25163833	chr7_25130065_25130358_294_100_100_294	294	+
chr11	9160336	9160628	chr11_9116912_9117204_293_100_100_293	293	+
chr13	103297945	103298234	chr13_102095946_102096235_290_100_100_290	290	+
chr14	51721930	51722219	chr14_50791680_50791969_290_100_100_290	290	+
chr14	80667020	80667309	chr14_79736773_79737062_290_100_100_290	290	+
chr3	113822103	113822391	chr3_115304793_115305081_289_100_100_289	289	+
chr1	115249197	115249484	chr1_115050720_115051007_288_100_100_288	288	+
chr11	34122376	34122663	chr11_34078952_34079239_288_100_100_288	288	+
chr1	148000885	148001171	chr1_146467509_146467795_287_100_100_287	287	+
chr19	22271539	22271825	chr19_22063379_22063665_287_100_100_287	287	+
chr9	81651834	81652120	chr9_80841654_80841940_287_100_100_287	287	+
chr11	126133222	126133507	chr11_125638432_125638717_286_100_100_286	286	+
chr21	14723476	14723761	chr21_13645347_13645632_286_100_100_286	286	+
chr16	35036958	35037241	chr16_34894459_34894742_284_100_100_284	284	+
chr7	38269532	38269815	chr7_38236057_38236340_284_100_100_284	284	+
chr12	14578074	14578355	chr12_14469341_14469622_282_100_100_282	282	+
chr17	75315709	75315990	chr17_72827304_72827585_282_100_100_282	282	+
chr2	37455092	37455373	chr2_37308596_37308877_282_100_100_282	282	+
chr1	68511965	68512245	chr1_68284553_68284833_281_100_100_281	281	+
chr4	20890416	20890696	chr4_20499514_20499794_281_100_100_281	281	+
chr1	15988147	15988426	chr1_15860734_15861013_280_100_100_280	280	+
chr11	85365040	85365319	chr11_85042688_85042967_280_100_100_280	280	+
chr6	35837408	35837687	chr6_35945386_35945665_280_100_100_280	280	+
chr6	42175691	42175969	chr6_42283669_42283947_279_100_100_279	279	+
chrX	57421527	57421805	chrX_57438252_57438530_279_100_100_279	279	+
chr19	8027848	8028125	chr19_7933848_7934125_278_100_100_278	278	+
chr3	15415898	15416175	chr3_15390902_15391179_278_100_100_278	278	+
chr6	53100804	53101081	chr6_53208763_53209040_278_100_100_278	278	+
chr7	18067106	18067383	chr7_18033631_18033908_278_100_100_278	278	+
chr7	156752507	156752784	chr7_156445268_156445545_278_100_100_278	278	+
chr12	19566095	19566371	chr12_19457362_19457638_277_100_100_277	277	+
chr15	49089506	49089782	chr15_46876798_46877074_277_100_100_277	277	+
chr12	65812450	65812725	chr12_64098717_64098992_276_100_100_276	276	+
chr15	25318213	25318488	chr15_22869306_22869581_276_100_100_276	276	+
chr2	86437547	86437822	chr2_86291058_86291333_276_100_100_276	276	+
chr15	31712402	31712676	chr15_29499694_29499968_275_100_100_275	275	+
chr21	18970912	18971186	chr21_17892783_17893057_275_100_100_275	275	+
chr5	177637939	177638213	chr5_177570545_177570819_275_100_100_275	275	+
chr6	167435852	167436126	chr6_167355842_167356116_275_100_100_275	275	+
chr8	24775154	24775428	chr8_24831059_24831333_275_100_100_275	275	+
chr10	88197094	88197367	chr10_88187074_88187347_274_100_100_274	274	+
chr3	64007949	64008222	chr3_63982989_63983262_274_100_100_274	274	+
chr15	52842998	52843270	chr15_50630290_50630562_273_100_100_273	273	+
chr3	10101930	10102202	chr3_10076930_10077202_273_100_100_273	273	+
chr3	44835665	44835937	chr3_44810669_44810941_273_100_100_273	273	+
chr11	108344095	108344366	chr11_107849305_107849576_272_100_100_272	272	+
chrX	53406802	53407073	chrX_53423527_53423798_272_100_100_272	272	+
chr12	102589786	102590056	chr12_101113916_101114186_271_100_100_271	271	+
chr4	27025028	27025297	chr4_26634126_26634395_270_100_100_270	270	+
chr2	169727885	169728148	chr2_169436131_169436394_264_100_100_264	264	+
chr9	71723092	71869703	chr9_70912912_71059523_146612_0.2_96.8_264	264	+
chr21	21798139	21798401	chr21_20720010_20720272_263_100_100_263	263	+
chr2	38522157	38522415	chr2_38375661_38375919_259_100_100_259	259	+
chr3	182177566	182177824	chr3_183660260_183660518_259_100_100_259	259	+
chr4	130014208	130014466	chr4_130233658_130233916_259_100_100_259	259	+
chr20	35695388	35695644	chr20_35128802_35129058_257_100_100_257	257	+
chr12	38596941	38597194	chr12_36883208_36883461_254_100_100_254	254	+
chr4	77231664	77231916	chr4_77450688_77450940_253_100_100_253	253	+
chr11	62362709	62362959	chr11_62119285_62119535_251_100_100_251	251	+
chr1	112190839	112191087	chr1_111992362_111992610_249_100_100_249	249	+
chr13	73674911	73675159	chr13_72572912_72573160_249_100_100_249	249	+
chr16	71419479	71489763	chr16_69976980_70047264_70285_0.4_94.5_249	249	+
chr12	14939782	14940029	chr12_14831049_14831296_248_100_100_248	248	+
chr3	196658543	196658790	chr3_198142940_198143187_248_100_100_248	248	+
chr9	66546263	66546510	chr9_66286083_66286330_248_100_100_248	248	+
chr11	96086602	96086848	chr11_95726250_95726496_247_100_100_247	247	+
chr6	152751589	152751835	chr6_152793282_152793528_247_100_100_247	247	+
chr1	154951333	154951577	chr1_153217957_153218201_245_100_100_245	245	+
chr12	32897104	32897348	chr12_32788371_32788615_245_100_100_245	245	+
chr8	54708204	54708448	chr8_54870757_54871001_245_100_100_245	245	+
chrX	120002765	120003009	chrX_119886793_119887037_245_100_100_245	245	+
chr15	85958535	85958778	chr15_83759539_83759782_244_100_100_244	244	+
chr4	164440682	164440925	chr4_164660132_164660375_244_100_100_244	244	+
chr4	174555246	174555489	chr4_174791821_174792064_244_100_100_244	244	+
chr8	57875243	57875486	chr8_58037797_58038040_244_100_100_244	244	+
chrX	150153985	150154228	chrX_149904643_149904886_244_100_100_244	244	+
chr1	160865114	160865356	chr1_159131738_159131980_243_100_100_243	243	+
chr11	66394047	66394289	chr11_66150623_66150865_243_100_100_243	243	+
chr2	171457745	171457987	chr2_171165991_171166233_243_100_100_243	243	+
chr22	19470130	19470372	chr22_17850130_17850372_243_100_100_243	243	+
chr1	117617864	117618105	chr1_117419387_117419628_242_100_100_242	242	+
chr17	43003191	43003432	chr17_40358717_40358958_242_100_100_242	242	+
chr7	106272935	106273176	chr7_106060171_106060412_242_100_100_242	242	+
chr12	93803556	93803796	chr12_92327687_92327927_241_100_100_241	241	+
chr2	37129689	37129929	chr2_36983193_36983433_241_100_100_241	241	+
chr20	22713379	22713619	chr20_22661379_22661619_241_100_100_241	241	+
chr2	25973008	25973247	chr2_25826512_25826751_240_100_100_240	240	+
chr7	43664107	43664346	chr7_43630632_43630871_240_100_100_240	240	+
chr1	44569943	44570181	chr1_44342530_44342768_239_100_100_239	239	+
chr14	81227748	81227986	chr14_80297501_80297739_239_100_100_239	239	+
chr5	21884272	21884510	chr5_21920029_21920267_239_100_100_239	239	+
chr7	137561505	137561743	chr7_137212045_137212283_239_100_100_239	239	+
chr2	47129400	47129637	chr2_46982904_46983141_238_100_100_238	238	+
chr2	114714851	114715086	chr2_114431321_114431556_236_100_100_236	236	+
chr4	52889482	52889717	chr4_52584239_52584474_236_100_100_236	236	+
chrX	122696601	122696836	chrX_122524282_122524517_236_100_100_236	236	+
chr6	95228045	95228279	chr6_95284766_95285000_235_100_100_235	235	+
chrX	45918306	45918540	chrX_45803250_45803484_235_100_100_235	235	+
chr1	243666277	243666510	chr1_241732900_241733133_234_100_100_234	234	+
chr10	13251250	13251483	chr10_13291256_13291489_234_100_100_234	234	+
chr15	84408712	84408945	chr15_82199716_82199949_234_100_100_234	234	+
chr19	11660933	11661166	chr19_11521933_11522166_234_100_100_234	234	+
chr5	40067125	40067358	chr5_40102882_40103115_234_100_100_234	234	+
chrX	46421446	46421679	chrX_46306390_46306623_234_100_100_234	234	+
chr2	65496929	65497159	chr2_65350433_65350663_231_100_100_231	231	+
chr7	23552540	23552770	chr7_23519065_23519295_231_100_100_231	231	+
chr9	98175492	98175721	chr9_97215313_97215542_230_100_100_230	230	+
chr1	154129826	154130054	chr1_152396450_152396678_229_100_100_229	229	+
chr13	19748109	19748337	chr13_18646109_18646337_229_100_100_229	229	+
chr14	69341543	69341770	chr14_68411296_68411523_228_100_100_228	228	+
chr6	118029968	118030194	chr6_118136661_118136887_227_100_100_227	227	+
chr6	12320039	12320264	chr6_12428025_12428250_226_100_100_226	226	+
chr15	23021162	23021386	chr15_20572603_20572827_225_100_100_225	225	+
chr21	45848435	45848659	chr21_44672863_44673087_225_100_100_225	225	+
chr8	86855010	86855234	chr8_86924102_86924326_225_100_100_225	225	+
chr18	56819773	56819996	chr18_54970753_54970976_224_100_100_224	224	+
chr6	34187262	34187485	chr6_34295240_34295463_224_100_100_224	224	+
chr6	39967555	39967777	chr6_40075533_40075755_223_100_100_223	223	+
chr13	33262630	33262851	chr13_32160630_32160851_222_100_100_222	222	+
chr1	244572753	244572973	chr1_242639376_242639596_221_100_100_221	221	+
chr2	86014292	86014510	chr2_85867803_85868021_219_100_100_219	219	+
chr6	121729800	121730018	chr6_121771499_121771717_219_100_100_219	219	+
chr3	31678872	31679089	chr3_31653876_31654093_218_100_100_218	218	+
chr6	68643889	68644106	chr6_68700610_68700827_218_100_100_218	218	+
chr8	90784774	90784991	chr8_90853911_90854128_218_100_100_218	218	+
chr1	148598077	148598293	chr1_146864701_146864917_217_100_100_217	217	+
chr7	7283324	7283540	chr7_7249849_7250065_217_100_100_217	217	+
chr20	56063955	56064170	chr20_55497361_55497576_216_100_100_216	216	+
chr21	15745573	15745787	chr21_14667444_14667658_215_100_100_215	215	+
chr3	156880577	156880791	chr3_158363271_158363485_215_100_100_215	215	+
chr11	93862508	93862721	chr11_93502156_93502369_214_100_100_214	214	+
chr2	69686964	69687177	chr2_69540468_69540681_214_100_100_214	214	+
chr10	48278024	48278236	chr10_47898030_47898242_213_100_100_213	213	+
chr19	36728661	36728873	chr19_41420501_41420713_213_100_100_213	213	+
chr2	70498826	70499038	chr2_70352330_70352542_213_100_100_213	213	+
chr6	76423430	76423642	chr6_76480150_76480362_213_100_100_213	213	+
chr10	23989479	23989690	chr10_24029485_24029696_212_100_100_212	212	+
chr10	133731380	133731591	chr10_133581370_133581581_212_100_100_212	212	+
chr11	94203581	94203792	chr11_93843229_93843440_212_100_100_212	212	+
chr17	8108485	8108696	chr17_8049210_8049421_212_100_100_212	212	+
chr3	42826626	42826837	chr3_42801630_42801841_212_100_100_212	212	+
chr3	152785524	152785735	chr3_154268214_154268425_212_100_100_212	212	+
chr6	105092097	105092308	chr6_105198790_105199001_212_100_100_212	212	+
chr7	30536479	30536690	chr7_30503004_30503215_212_100_100_212	212	+
chr11	82227466	82227676	chr11_81905114_81905324_211_100_100_211	211	+
chr13	96412851	96413061	chr13_95210852_95211062_211_100_100_211	211	+
chr14	74966587	74966797	chr14_74036340_74036550_211_100_100_211	211	+
chr19	12920809	12921019	chr19_12781809_12782019_211_100_100_211	211	+
chr3	44156600	44156810	chr3_44131604_44131814_211_100_100_211	211	+
chr10	134387716	134387925	chr10_134237706_134237915_210_100_100_210	210	+
chr11	42587312	42587521	chr11_42543888_42544097_210_100_100_210	210	+
chr13	25480935	25481144	chr13_24378935_24379144_210_100_100_210	210	+
chr15	78461318	78461527	chr15_76248373_76248582_210_100_100_210	210	+
chr17	74730475	74730684	chr17_72242070_72242279_210_100_100_210	210	+
chr2	61298709	61298918	chr2_61152213_61152422_210_100_100_210	210	+
chr2	122524543	122524752	chr2_122241013_122241222_210_100_100_210	210	+
chr4	108969359	108969568	chr4_109188808_109189017_210_100_100_210	210	+
chr4	48581015	48581223	chr4_48275772_48275980_209_100_100_209	209	+
chr4	158141115	158141323	chr4_158360565_158360773_209_100_100_209	209	+
chr6	80063990	80064198	chr6_80120709_80120917_209_100_100_209	209	+
chr6	109484723	109484931	chr6_109591416_109591624_209_100_100_209	209	+
chr9	5951228	5951436	chr9_5941228_5941436_209_100_100_209	209	+
chr9	141071061	141071269	chr9_140190882_140191090_209_100_100_209	209	+
chr10	75535691	75535898	chr10_75205697_75205904_208_100_100_208	208	+
chr11	119692032	119692239	chr11_119197242_119197449_208_100_100_208	208	+
chr12	30869318	30869525	chr12_30760585_30760792_208_100_100_208	208	+
chr2	105388063	105388270	chr2_104754495_104754702_208_100_100_208	208	+
chr2	183643110	183643317	chr2_183351355_183351562_208_100_100_208	208	+
chr2	219617528	219617735	chr2_219325772_219325979_208_100_100_208	208	+
chr4	24577792	24577999	chr4_24186890_24187097_208_100_100_208	208	+
chr4	98965810	98966017	chr4_99184833_99185040_208_100_100_208	208	+
chr1	183596075	183596281	chr1_181862698_181862904_207_100_100_207	207	+
chr10	93461	93667	chr10_83461_83667_207_100_100_207	207	+
chr11	77783975	77784181	chr11_77461623_77461829_207_100_100_207	207	+
chr13	24696844	24697050	chr13_23594844_23595050_207_100_100_207	207	+
chr19	53058493	53058699	chr19_57750305_57750511_207_100_100_207	207	+
chr2	118588389	118588595	chr2_118304859_118305065_207_100_100_207	207	+
chr2	152320834	152321040	chr2_152029080_152029286_207_100_100_207	207	+
chr21	38887276	38887482	chr21_37809146_37809352_207_100_100_207	207	+
chr5	14189359	14189565	chr5_14242359_14242565_207_100_100_207	207	+
chr6	116360197	116360403	chr6_116466890_116467096_207_100_100_207	207	+
chr6	146127226	146127432	chr6_146168919_146169125_207_100_100_207	207	+
chr6	158519177	158519383	chr6_158439165_158439371_207_100_100_207	207	+
chr7	6057462	6057668	chr7_6023988_6024194_207_100_100_207	207	+
chr8	33826901	33827107	chr8_33946443_33946649_207_100_100_207	207	+
chr1	225684829	225685034	chr1_223751452_223751657_206_100_100_206	206	+
chr10	98303837	98304042	chr10_98293827_98294032_206_100_100_206	206	+
chr11	61136166	61136371	chr11_60892742_60892947_206_100_100_206	206	+
chr11	100207916	100208121	chr11_99713126_99713331_206_100_100_206	206	+
chr12	104424766	104424971	chr12_102948896_102949101_206_100_100_206	206	+
chr2	73800085	73800290	chr2_73653593_73653798_206_100_100_206	206	+
chr2	220115455	220115660	chr2_219823699_219823904_206_100_100_206	206	+
chr3	110852941	110853146	chr3_112335631_112335836_206_100_100_206	206	+
chr3	187943229	187943434	chr3_189425923_189426128_206_100_100_206	206	+
chr3	190326816	190327021	chr3_191809510_191809715_206_100_100_206	206	+
chr4	4896585	4896790	chr4_4947486_4947691_206_100_100_206	206	+
chr4	14295353	14295558	chr4_13904451_13904656_206_100_100_206	206	+
chr6	90572132	90572337	chr6_90628853_90629058_206_100_100_206	206	+
chr7	7612156	7612361	chr7_7578681_7578886_206_100_100_206	206	+
chr7	75958343	75958548	chr7_75796279_75796484_206_100_100_206	206	+
chr8	57354262	57354467	chr8_57516816_57517021_206_100_100_206	206	+
chr8	105509839	105510044	chr8_105579015_105579220_206_100_100_206	206	+
chr10	66929368	66929572	chr10_66599374_66599578_205_100_100_205	205	+
chr10	76012282	76012486	chr10_75682288_75682492_205_100_100_205	205	+
chr13	55142953	55143157	chr13_54040954_54041158_205_100_100_205	205	+
chr15	36905829	36906033	chr15_34693121_34693325_205_100_100_205	205	+
chr5	15701037	15701241	chr5_15754037_15754241_205_100_100_205	205	+
chr10	95718666	95718869	chr10_95708656_95708859_204_100_100_204	204	+
chr11	64532154	64532357	chr11_64288730_64288933_204_100_100_204	204	+
chr12	123871718	123871921	chr12_122437671_122437874_204_100_100_204	204	+
chr13	50615052	50615255	chr13_49513053_49513256_204_100_100_204	204	+
chr14	67831545	67831748	chr14_66901298_66901501_204_100_100_204	204	+
chr19	10254403	10254606	chr19_10115403_10115606_204_100_100_204	204	+
chr19	53994969	53995172	chr19_58686781_58686984_204_100_100_204	204	+
chr3	113440562	113440765	chr3_114923252_114923455_204_100_100_204	204	+
chr10	117819362	117819564	chr10_117809352_117809554_203_100_100_203	203	+
chr17	39534104	39534306	chr17_36787630_36787832_203_100_100_203	203	+
chr19	11256743	11256945	chr19_11117743_11117945_203_100_100_203	203	+
chr6	159057666	159057868	chr6_158977654_158977856_203_100_100_203	203	+
chr11	32613038	32613239	chr11_32569614_32569815_202_100_100_202	202	+
chr2	154278052	154278253	chr2_153986298_153986499_202_100_100_202	202	+
chr2	223489000	223489201	chr2_223197244_223197445_202_100_100_202	202	+
chr20	48573802	48574003	chr20_48007209_48007410_202_100_100_202	202	+
chr3	22423206	22423407	chr3_22398210_22398411_202_100_100_202	202	+
chr3	193355730	193355931	chr3_194838424_194838625_202_100_100_202	202	+
chr7	42959413	42959614	chr7_42925938_42926139_202_100_100_202	202	+
chr1	53461506	53461706	chr1_53234094_53234294_201_100_100_201	201	+
chr17	42226074	42226274	chr17_39581600_39581800_201_100_100_201	201	+
chr5	121355919	121356119	chr5_121383818_121384018_201_100_100_201	201	+
chr1	86017362	86017561	chr1_85789950_85790149_200_100_100_200	200	+
chr1	91795188	91795387	chr1_91567776_91567975_200_100_100_200	200	+
chr11	73602031	73602230	chr11_73279679_73279878_200_100_100_200	200	+
chr14	20098093	20098292	chr14_19167816_19168015_200_100_100_200	200	+
chr2	219065045	219065244	chr2_218773290_218773489_200_100_100_200	200	+
chr9	116170326	116170525	chr9_115210147_115210346_200_100_100_200	200	+
chr11	35215101	35215299	chr11_35171677_35171875_199_100_100_199	199	+
chr12	88909302	88909500	chr12_87433433_87433631_199_100_100_199	199	+
chr13	48620387	48620585	chr13_47518388_47518586_199_100_100_199	199	+
chr16	58741158	58741356	chr16_57298659_57298857_199_100_100_199	199	+
chr18	43796363	43796561	chr18_42050361_42050559_199_100_100_199	199	+
chr4	762534	762732	chr4_752534_752732_199_100_100_199	199	+
chr12	120664310	120664507	chr12_119148693_119148890_198_100_100_198	198	+
chr14	52132002	52132199	chr14_51201752_51201949_198_100_100_198	198	+
chr16	85711590	85711787	chr16_84269091_84269288_198_100_100_198	198	+
chr19	42013060	42013257	chr19_46704900_46705097_198_100_100_198	198	+
chr2	182825817	182826014	chr2_182534062_182534259_198_100_100_198	198	+
chr3	133368586	133368783	chr3_134851276_134851473_198_100_100_198	198	+
chr1	240655293	240655489	chr1_238721916_238722112_197_100_100_197	197	+
chr5	122972249	122972445	chr5_123000148_123000344_197_100_100_197	197	+
chr1	79403515	79403710	chr1_79176103_79176298_196_100_100_196	196	+
chr19	44159604	44159799	chr19_48851444_48851639_196_100_100_196	196	+
chr8	117294106	117294301	chr8_117363287_117363482_196_100_100_196	196	+
chr17	60918716	60918910	chr17_58272448_58272642_195_100_100_195	195	+
chr3	121255945	121256139	chr3_122738635_122738829_195_100_100_195	195	+
chr2	182400314	182400507	chr2_182108559_182108752_194_100_100_194	194	+
chr1	237167466	237167658	chr1_235234089_235234281_193_100_100_193	193	+
chr2	38977233	38977425	chr2_38830737_38830929_193_100_100_193	193	+
chr2	203164939	203165131	chr2_202873184_202873376_193_100_100_193	193	+
chr4	144135808	144136000	chr4_144355258_144355450_193_100_100_193	193	+
chr14	64519592	64519783	chr14_63589345_63589536_192_100_100_192	192	+
chr17	37680810	37681001	chr17_34934336_34934527_192_100_100_192	192	+
chr5	118988205	118988396	chr5_119016104_119016295_192_100_100_192	192	+
chr5	37314299	37314489	chr5_37350056_37350246_191_100_100_191	191	+
chr1	103970405	103970555	chr1_103742993_103743143_151_100_100_151	151	+
chr8	78375782	78375868	chr8_78538337_78538423_87_100_100_87	87	+
chr1	121231769	121231839	chr1_120933292_120933362_71_100_100_71	71	+
chr1	239479805	239479867	chr1_237546428_237546490_63_100_100_63	63	+
chr11	133672752	133672814	chr11_133177962_133178024_63_100_100_63	63	+
chr12	86531525	86531584	chr12_85055656_85055715_60_100_100_60	60	+
chr8	43174870	43174929	chr8_43294027_43294086_60_100_100_60	60	+
chr17	66614101	66614158	chr17_64125696_64125753_58_100_100_58	58	+
chr11	103893354	103893408	chr11_103398564_103398618_55_100_100_55	55	+
chr9	28673314	28673367	chr9_28663314_28663367_54_100_100_54	54	+
chr7	132140792	132140843	chr7_131791332_131791383_52_100_100_52	52	+
chr17	973420	973470	chr17_920170_920220_51_100_100_51	51	+
chr2	213432595	213432645	chr2_213140840_213140890_51_100_100_51	51	+
chrX	108912569	108912618	chrX_108799225_108799274_50_100_100_50	50	+
chr8	91779826	91779874	chr8_91849002_91849050_49_100_100_49	49	+
chr12	126124339	126124386	chr12_124690292_124690339_48_100_100_48	48	+
chr2	174834452	174834497	chr2_174542698_174542743_46_100_100_46	46	+
chr3	60216888	60216933	chr3_60191928_60191973_46_100_100_46	46	+
chr8	97605861	97605904	chr8_97675037_97675080_44_100_100_44	44	+
chr1	200096362	200096386	chr1_198362985_198363009_25_100_100_25	25	+
chr10	67511725	67511749	chr10_67181731_67181755_25_100_100_25	25	+
chr11	58608711	58608735	chr11_58365287_58365311_25_100_100_25	25	+
chr16	77898182	77898206	chr16_76455683_76455707_25_100_100_25	25	+
chr2	54345973	54345997	chr2_54199477_54199501_25_100_100_25	25	+
chr3	40396807	40396831	chr3_40371811_40371835_25_100_100_25	25	+
chr5	26688116	26688140	chr5_26723873_26723897_25_100_100_25	25	+
chr6	50943565	50943589	chr6_51051524_51051548_25_100_100_25	25	+
chr7	20854753	20854777	chr7_20821278_20821302_25_100_100_25	25	+
chr7	48379669	48379693	chr7_48350215_48350239_25_100_100_25	25	+
chr7	71381367	71381391	chr7_71019303_71019327_25_100_100_25	25	+
chr7	98320392	98320416	chr7_98158328_98158352_25_100_100_25	25	+
chr7	113141577	113141601	chr7_112928813_112928837_25_100_100_25	25	+
chr8	131497918	131497942	chr8_131567100_131567124_25_100_100_25	25	+
chr9	123058737	123058761	chr9_122098558_122098582_25_100_100_25	25	+
