# Supplementary material for: Cell cycle, oncogenic and tumor suppressor pathways regulate numerous long and macro non-protein-coding RNAs
Source: Genome Biol. 2014 Mar 4;15(3):R48. doi: 10.1186/gb-2014-15-3-r48 (PMC4054595; doi:10.1186/gb-2014-15-3-r48)
Supplement: Additional file 2 — Online supplemental material containing BED formatted files of differentially expressed regions and macroRNAs, as well as CSV tables listing all proximal ncRNA-mRNA pairs regulated in astrocytoma. [file gb-2014-15-3-r48-S2.zip › online_data/Stairfinder/CC/CC_S_G2_highdiff3_minus.hg19.bed]

# bandwidth=1e+05
# level=0.5
# topN=-1
# topN.freq=FALSE
# prop=0.01
# split=1
# max.splits=0
# name  start   end     name_start_end_length_coverage_silhouette_score score   +
chr10	127271003	127271344	chr10_127260993_127261334_342_100_100_342	342	+
chr11	34903960	34904257	chr11_34860536_34860833_298_100_100_298	298	+
chr1	150443709	150443981	chr1_148710333_148710605_273_100_100_273	273	+
chr1	198147861	198148116	chr1_196414484_196414739_256_100_100_256	256	+
chr13	52001250	54672130	chr13_50899251_53570131_2670881_0_100_256	256	+
chr6	52130431	155817445	chr6_52238390_155859137_103620748_0_100_255	255	+
chr1	53516621	53516858	chr1_53289209_53289446_238_100_100_238	238	+
chr10	113051061	113051272	chr10_113041051_113041262_212_100_100_212	212	+
chr1	109638141	109638346	chr1_109439664_109439869_206_100_100_206	206	+
chr11	58713253	58713452	chr11_58469829_58470028_200_100_100_200	200	+
chr1	78355864	78356059	chr1_78128452_78128647_196_100_100_196	196	+
chr11	121034002	121034063	chr11_120539212_120539273_62_100_100_62	62	+
chr2	52531127	52531185	chr2_52384631_52384689_59_100_100_59	59	+
chr2	82712618	82712676	chr2_82566129_82566187_59_100_100_59	59	+
chr11	35972178	35972235	chr11_35928754_35928811_58_100_100_58	58	+
chr10	30451020	30451065	chr10_30491026_30491071_46_100_100_46	46	+
chr2	4474760	4474805	chr2_4452635_4452680_46_100_100_46	46	+
chr10	63250321	63250345	chr10_62920327_62920351_25_100_100_25	25	+
chr10	103882520	103882544	chr10_103872510_103872534_25_100_100_25	25	+
chr11	107357841	107357865	chr11_106863051_106863075_25_100_100_25	25	+
chr2	239172	239196	chr2_229172_229196_25_100_100_25	25	+
