# Supplementary material for: Cell cycle, oncogenic and tumor suppressor pathways regulate numerous long and macro non-protein-coding RNAs
Source: Genome Biol. 2014 Mar 4;15(3):R48. doi: 10.1186/gb-2014-15-3-r48 (PMC4054595; doi:10.1186/gb-2014-15-3-r48)
Supplement: Additional file 2 — Online supplemental material containing BED formatted files of differentially expressed regions and macroRNAs, as well as CSV tables listing all proximal ncRNA-mRNA pairs regulated in astrocytoma. [file gb-2014-15-3-r48-S2.zip › online_data/Stairfinder/CC/CC_G2_G1_highdiff3_minus.hg19.bed]

# bandwidth=1e+05
# level=0.5
# topN=-1
# topN.freq=FALSE
# prop=0.01
# split=1
# max.splits=0
# name  start   end     name_start_end_length_coverage_silhouette_score score   +
chr10	129895191	129921419	chr10_129785181_129811409_26229_46.2_99.8_12123	12123	+
chr1	214786975	214837411	chr1_212853598_212904034_50437_22.5_99.4_11338	11338	+
chr1	197059271	197113214	chr1_195325894_195379837_53944_14.8_99.4_7983	7983	+
chr4	104029881	104117411	chr4_104249330_104336860_87531_7.4_99.8_6479	6479	+
chr17	38545101	38573265	chr17_35798627_35826791_28165_20.9_99.9_5895	5895	+
chr7	36438592	36492984	chr7_36405117_36459509_54393_9.5_99.8_5188	5188	+
chr10	94365938	94415132	chr10_94355918_94405112_49195_10.5_97.6_5153	5153	+
chr15	40912858	40954756	chr15_38700150_38742048_41899_9.8_95.2_4097	4097	+
chr15	32908184	32930942	chr15_30695476_30718234_22759_14.3_98.9_3244	3244	+
chr5	137517106	137523356	chr5_137545005_137551255_6251_50_100_3124	3124	+
chr13	53035171	53050082	chr13_51933172_51948083_14912_20.6_99.7_3066	3066	+
chr5	68463669	68473652	chr5_68499425_68509408_9984_29.9_100_2989	2989	+
chr15	69717881	69740775	chr15_67504935_67527829_22895_13_99.9_2973	2973	+
chr20	30345105	30389551	chr20_29808766_29853212_44447_6.5_99.7_2903	2903	+
chr12	2966947	2997487	chr12_2837208_2867748_30541_9.1_99.5_2767	2767	+
chr10	95259755	95288829	chr10_95249745_95278819_29075_8.8_98.4_2566	2566	+
chr16	23690377	23701663	chr16_23597878_23609164_11287_22.3_99.9_2518	2518	+
chr10	91474714	91522649	chr10_91464694_91512629_47936_4.7_91.9_2260	2260	+
chr3	172473128	172539214	chr3_173955822_174021908_66087_3.4_99.7_2252	2252	+
chr16	18803030	18810175	chr16_18710531_18717676_7146_31.4_99.5_2247	2247	+
chr12	101017297	101020452	chr12_99541428_99544583_3156_66.4_100_2097	2097	+
chr2	201435972	201438680	chr2_201144217_201146925_2709_77.1_100_2088	2088	+
chr15	91509453	91528103	chr15_89310457_89329107_18651_11_100_2060	2060	+
chr4	81000618	81002202	chr4_81219642_81221226_1585_100_100_1585	1585	+
chr17	66033144	66040156	chr17_63463606_63470618_7013_22.2_99.5_1558	1558	+
chr17	57262404	57283986	chr17_54617186_54638768_21583_7.1_99.8_1524	1524	+
chr11	58919239	58921881	chr11_58675815_58678457_2643_55.7_99.7_1472	1472	+
chr1	43825005	43828969	chr1_43597592_43601556_3965_36.4_100_1445	1445	+
chr15	41663679	41673218	chr15_39450971_39460510_9540_15.1_99.2_1441	1441	+
chr20	3781851	3786756	chr20_3729851_3734756_4906_26.7_99.9_1312	1312	+
chr20	37570560	37581224	chr20_37003974_37014638_10665_12.2_99.7_1298	1298	+
chr11	61896188	61920878	chr11_61652764_61677454_24691_5.2_99.5_1289	1289	+
chr15	59399437	59415925	chr15_57186729_57203217_16489_7.7_99.9_1263	1263	+
chr4	1725089	1742784	chr4_1694887_1712582_17696_6.6_99.5_1162	1162	+
chr11	80363233	80364789	chr11_80040881_80042437_1557_71_100_1106	1106	+
chr15	40462707	40492651	chr15_38249999_38279943_29945_3.6_92.1_1080	1080	+
chr4	122738151	122743767	chr4_122957601_122963217_5617_19.1_99.9_1071	1071	+
chr18	2577700	2599176	chr18_2567700_2589176_21477_4.7_98.7_1005	1005	+
chr11	118964544	119207503	chr11_118469754_118712713_242960_0.4_97.1_994	994	+
chr9	89626642	89627929	chr9_88816462_88817749_1288_76.7_100_988	988	+
chr11	46776365	46840070	chr11_46732941_46796646_63706_1.5_99.7_965	965	+
chr1	68941696	68954755	chr1_68714284_68727343_13060_6.8_100_887	887	+
chr20	54944957	54961626	chr20_54378364_54395033_16670_5.3_99.9_885	885	+
chr14	55642501	55650484	chr14_54712254_54720237_7984_10.8_99.4_865	865	+
chr5	162901000	162918553	chr5_162833578_162851131_17554_4.8_99.6_848	848	+
chr4	17813739	17845267	chr4_17422837_17454365_31529_2.7_99_836	836	+
chr17	26919302	26920155	chr17_23943429_23944282_854_86.2_100_736	736	+
chr10	62544426	62554410	chr10_62214432_62224416_9985_7_99.8_702	702	+
chr14	54878101	54886915	chr14_53947851_53956665_8815_7.8_98.9_686	686	+
chr11	28080420	28119361	chr11_28036996_28075937_38942_1.7_99.7_680	680	+
chr15	30874450	30926612	chr15_28661742_28713904_52163_1.3_95.6_679	679	+
chr16	2493599	2507349	chr16_2433600_2447350_13751_4.8_99.5_666	666	+
chr15	32058205	32059746	chr15_29845497_29847038_1542_41_99.7_632	632	+
chr11	82920322	82920934	chr11_82597970_82598582_613_100_100_613	613	+
chr17	76212680	76220770	chr17_73724275_73732365_8091_7.5_99.9_609	609	+
chr12	6623532	6640668	chr12_6493793_6510929_17137_3.5_99.7_593	593	+
chr10	69682362	69881785	chr10_69352368_69551791_199424_0.3_5.9_571	571	+
chr11	125769301	125769864	chr11_125274511_125275074_564_100_100_564	564	+
chr4	120139131	120160995	chr4_120358579_120380443_21865_2.5_99.2_550	550	+
chr3	160155709	160156906	chr3_161638403_161639600_1198_45.7_100_548	548	+
chr1	211846837	211847879	chr1_209913460_209914502_1043_52.2_100_544	544	+
chr1	200586977	200587936	chr1_198853600_198854559_960_54.2_100_520	520	+
chr17	62745820	62750712	chr17_60176282_60181174_4893_10.3_99.9_503	503	+
chr6	80717530	80752067	chr6_80774249_80808786_34538_1.4_99.9_494	494	+
chr12	49723929	49724414	chr12_48010196_48010681_486_100_100_486	486	+
chr2	234749573	234750818	chr2_234414312_234415557_1246_38.7_100_482	482	+
chr1	163317487	163499780	chr1_161584111_161766404_182294_0.3_98.6_462	462	+
chr11	19840635	19912659	chr11_19797211_19869235_72025_0.6_95_462	462	+
chr5	154394058	154396758	chr5_154374251_154376951_2701_17.1_100_461	461	+
chr2	111399212	111413497	chr2_111115684_111129970_14287_3.1_99.3_450	450	+
chr10	116006294	116006742	chr10_115996284_115996732_449_100_100_449	449	+
chr20	44444057	44444467	chr20_43877464_43877874_411_100_100_411	411	+
chr10	124917269	124924134	chr10_124907259_124914124_6866_6_99.1_409	409	+
chr1	109822379	109822776	chr1_109623902_109624299_398_100_100_398	398	+
chr10	75676742	75677104	chr10_75346748_75347110_363_100_100_363	363	+
chr1	220440916	220441265	chr1_218507539_218507888_350_100_100_350	350	+
chr8	67679934	67680263	chr8_67842488_67842817_330_100_100_330	330	+
chr2	55646095	55646421	chr2_55499599_55499925_327_100_100_327	327	+
chr10	65929920	65930237	chr10_65599926_65600243_318_100_100_318	318	+
chr10	91162645	91162959	chr10_91152625_91152939_315_100_100_315	315	+
chr2	131935826	131936138	chr2_131652296_131652608_313_100_100_313	313	+
chr6	147729381	147729679	chr6_147771074_147771372_299_100_100_299	299	+
chr14	31055787	31056075	chr14_30125538_30125826_289_100_100_289	289	+
chr4	176883423	176883706	chr4_177120417_177120700_284_100_100_284	284	+
chr10	29986851	29987125	chr10_30026857_30027131_275_100_100_275	275	+
chr15	31712402	31712676	chr15_29499694_29499968_275_100_100_275	275	+
chr5	172114917	172115189	chr5_172047522_172047794_273_100_100_273	273	+
chr2	113500705	113513731	chr2_113217176_113230202_13027_2_99.4_267	267	+
chr9	91930012	91930277	chr9_91119832_91120097_266_100_100_266	266	+
chr10	105883443	105883701	chr10_105873433_105873691_259_100_100_259	259	+
chr4	128811137	128811386	chr4_129030587_129030836_250_100_100_250	250	+
chr7	44867751	44867998	chr7_44834276_44834523_248_100_100_248	248	+
chr9	109932650	109932894	chr9_108972471_108972715_245_100_100_245	245	+
chr5	179121177	179121419	chr5_179053783_179054025_243_100_100_243	243	+
chr12	53680095	53680333	chr12_51966362_51966600_239_100_100_239	239	+
chr7	88194039	88194277	chr7_88031975_88032213_239_100_100_239	239	+
chr9	108521149	108521386	chr9_107560970_107561207_238_100_100_238	238	+
chr10	72149164	72149399	chr10_71819170_71819405_236_100_100_236	236	+
chr5	159849700	159849928	chr5_159782278_159782506_229_100_100_229	229	+
chr1	150191907	150192131	chr1_148458531_148458755_225_100_100_225	225	+
chr11	73291143	73291361	chr11_72968791_72969009_219_100_100_219	219	+
chr13	50642155	50642373	chr13_49540156_49540374_219_100_100_219	219	+
chr12	45457899	45458114	chr12_43744166_43744381_216_100_100_216	216	+
chr16	19548431	19548644	chr16_19455932_19456145_214_100_100_214	214	+
chr11	18418117	18418329	chr11_18374693_18374905_213_100_100_213	213	+
chr6	142764953	142765165	chr6_142806646_142806858_213_100_100_213	213	+
chr6	56406923	56407134	chr6_56514882_56515093_212_100_100_212	212	+
chr8	119936515	119936724	chr8_120005696_120005905_210_100_100_210	210	+
chr10	37284201	37284409	chr10_37324207_37324415_209_100_100_209	209	+
chr9	5951228	5951436	chr9_5941228_5941436_209_100_100_209	209	+
chr10	70093163	70093369	chr10_69763169_69763375_207_100_100_207	207	+
chr20	35409426	35409632	chr20_34842840_34843046_207_100_100_207	207	+
chr4	15732617	15732823	chr4_15341715_15341921_207_100_100_207	207	+
chr10	76012282	76012486	chr10_75682288_75682492_205_100_100_205	205	+
chr11	12717765	12717969	chr11_12674341_12674545_205_100_100_205	205	+
chr3	24019060	24019264	chr3_23994064_23994268_205_100_100_205	205	+
chr18	3457436	3457637	chr18_3447436_3447637_202_100_100_202	202	+
chr9	80834070	80834271	chr9_80023890_80024091_202_100_100_202	202	+
chr11	124857179	124857379	chr11_124362389_124362589_201_100_100_201	201	+
chr13	21729056	21729256	chr13_20627056_20627256_201_100_100_201	201	+
chr14	20098093	20098292	chr14_19167816_19168015_200_100_100_200	200	+
chr9	123904347	123904545	chr9_122944168_122944366_199_100_100_199	199	+
chr10	124190269	124190465	chr10_124180259_124180455_197_100_100_197	197	+
chr4	88997603	88997795	chr4_89216627_89216819_193_100_100_193	193	+
chr4	114580919	114581110	chr4_114800368_114800559_192_100_100_192	192	+
chr6	18234960	18235151	chr6_18342939_18343130_192_100_100_192	192	+
chr8	27680627	27680771	chr8_27736546_27736690_145_100_100_145	145	+
chr7	120699700	120699840	chr7_120486936_120487076_141_100_100_141	141	+
chr12	378725	378858	chr12_248986_249119_134_100_100_134	134	+
chr1	121231769	121231839	chr1_120933292_120933362_71_100_100_71	71	+
chr1	239479805	239479867	chr1_237546428_237546490_63_100_100_63	63	+
chr11	133672752	133672814	chr11_133177962_133178024_63_100_100_63	63	+
chr12	86531525	86531584	chr12_85055656_85055715_60_100_100_60	60	+
chr8	43174870	43174929	chr8_43294027_43294086_60_100_100_60	60	+
chr17	973420	973470	chr17_920170_920220_51_100_100_51	51	+
chr2	213432595	213432645	chr2_213140840_213140890_51_100_100_51	51	+
chr2	174834452	174834497	chr2_174542698_174542743_46_100_100_46	46	+
chr3	60216888	60216933	chr3_60191928_60191973_46_100_100_46	46	+
chr10	67511725	67511749	chr10_67181731_67181755_25_100_100_25	25	+
chr11	58608711	58608735	chr11_58365287_58365311_25_100_100_25	25	+
chr16	77898182	77898206	chr16_76455683_76455707_25_100_100_25	25	+
chr2	32079352	32079376	chr2_31932856_31932880_25_100_100_25	25	+
chr2	54345973	54345997	chr2_54199477_54199501_25_100_100_25	25	+
chr3	40396807	40396831	chr3_40371811_40371835_25_100_100_25	25	+
chr5	26688116	26688140	chr5_26723873_26723897_25_100_100_25	25	+
chr6	50943565	50943589	chr6_51051524_51051548_25_100_100_25	25	+
