# Supplementary material for: Cell cycle, oncogenic and tumor suppressor pathways regulate numerous long and macro non-protein-coding RNAs
Source: Genome Biol. 2014 Mar 4;15(3):R48. doi: 10.1186/gb-2014-15-3-r48 (PMC4054595; doi:10.1186/gb-2014-15-3-r48)
Supplement: Additional file 2 — Online supplemental material containing BED formatted files of differentially expressed regions and macroRNAs, as well as CSV tables listing all proximal ncRNA-mRNA pairs regulated in astrocytoma. [file gb-2014-15-3-r48-S2.zip › online_data/Stairfinder/CC/CC_G2_G1_highdiff3_plus.hg19.bed]

# bandwidth=1e+05
# level=0.5
# topN=-1
# topN.freq=FALSE
# prop=0.01
# split=1
# max.splits=0
# name  start   end     name_start_end_length_coverage_silhouette_score score   +
chr18	61558615	61571090	chr18_59709595_59722070_12476_21.1_99.9_2632	2632	+
chr16	17196318	17201612	chr16_17103819_17109113_5295_43_100_2279	2279	+
chr1	39174680	39176784	chr1_38947267_38949371_2105_90_100_1895	1895	+
chr3	150260814	150262322	chr3_151743504_151745012_1509_89.7_100_1353	1353	+
chr5	16665594	16932462	chr5_16718594_16985462_266869_0.5_97.7_1229	1229	+
chr9	6255930	6257423	chr9_6245930_6247423_1494_73_100_1090	1090	+
chr2	225724352	225854941	chr2_225432596_225563185_130590_0.7_97.5_925	925	+
chr1	246443281	246551766	chr1_244509904_244618389_108486_0.8_99.8_906	906	+
chr2	216230888	216269991	chr2_215939133_215978236_39104_2.2_97.4_877	877	+
chr1	212276692	212277787	chr1_210343315_210344410_1096_77.6_100_851	851	+
chr5	135372897	135384158	chr5_135400796_135412057_11262_7.3_99.2_819	819	+
chr1	198147861	198263181	chr1_196414484_196529804_115321_0.6_98.5_737	737	+
chr11	92531086	92624722	chr11_92170734_92264370_93637_0.7_73.7_670	670	+
chr7	41726454	41727461	chr7_41692979_41693986_1008_64.7_100_652	652	+
chr6	7880563	7881685	chr6_7825562_7826684_1123_55.6_99.8_624	624	+
chr5	54274394	54275226	chr5_54310151_54310983_833_73.8_100_615	615	+
chr3	145788209	145820014	chr3_147270899_147302704_31806_1.9_99.3_608	608	+
chr19	49562552	49573130	chr19_54254364_54264942_10579_5.7_99.8_606	606	+
chr19	55876772	55877430	chr19_60568584_60569242_659_91.2_100_601	601	+
chr9	127998582	127999163	chr9_127038403_127038984_582_100_100_582	582	+
chr1	101441839	101443092	chr1_101214427_101215680_1254_45.5_100_570	570	+
chr8	89046991	89049147	chr8_89116107_89118263_2157_26.2_100_566	566	+
chr1	222800879	222801537	chr1_220867502_220868160_659_82.1_100_541	541	+
chr3	27415420	27475676	chr3_27390424_27450680_60257_0.9_92.9_524	524	+
chr2	69549046	69552336	chr2_69402550_69405840_3291_14.9_99.5_491	491	+
chr7	90838035	90839151	chr7_90675971_90677087_1117_43.4_100_485	485	+
chr6	150569865	150570984	chr6_150611558_150612677_1120_41.2_99.9_462	462	+
chr4	189425891	189428211	chr4_189662885_189665205_2321_19.8_100_459	459	+
chr3	44064415	44072530	chr3_44039419_44047534_8116_5.6_97.5_457	457	+
chr13	31499083	96444648	chr13_30397083_95242649_64845567_0_100_447	447	+
chr1	87210524	87213410	chr1_86983112_86985998_2887_15.1_100_437	437	+
chr14	71803454	71909150	chr14_70873207_70978903_105697_0.4_64.6_433	433	+
chr1	215408761	215409529	chr1_213475384_213476152_769_54.9_100_422	422	+
chr12	2285027	2289444	chr12_2155288_2159705_4418_9.4_99.8_416	416	+
chr6	152497589	152644882	chr6_152539282_152686575_147294_0.3_82.1_413	413	+
chr3	127410713	127411109	chr3_128893403_128893799_397_100_100_397	397	+
chr18	56207329	56208312	chr18_54358309_54359292_984_40.1_100_395	395	+
chr3	43761188	43761575	chr3_43736192_43736579_388_100_100_388	388	+
chr6	7586252	7586636	chr6_7531251_7531635_385_100_100_385	385	+
chr3	62109477	62109860	chr3_62084517_62084900_384_100_100_384	384	+
chr2	40533706	40655243	chr2_40387210_40508747_121538_0.3_99.6_352	352	+
chr5	132440708	132441052	chr5_132468607_132468951_345_100_100_345	345	+
chr20	6759456	11673388	chr20_6707456_11621388_4913933_0_100_338	338	+
chr14	72206579	72206903	chr14_71276332_71276656_325_100_100_325	325	+
chr2	118579036	118579353	chr2_118295506_118295823_318_100_100_318	318	+
chr3	134670437	134670748	chr3_136153127_136153438_312_100_100_312	312	+
chr11	132205554	132205848	chr11_131710764_131711058_295_100_100_295	295	+
chr4	177702400	177702694	chr4_177939394_177939688_295_100_100_295	295	+
chr16	9211564	9211853	chr16_9119065_9119354_290_100_100_290	290	+
chr3	63996295	63996582	chr3_63971335_63971622_288_100_100_288	288	+
chr15	74703094	74703373	chr15_72490147_72490426_280_100_100_280	280	+
chr6	7281559	7281834	chr6_7226558_7226833_276_100_100_276	276	+
chr6	73396899	73397172	chr6_73453620_73453893_274_100_100_274	274	+
chr11	13379934	13380206	chr11_13336510_13336782_273_100_100_273	273	+
chr1	67877313	67877581	chr1_67649901_67650169_269_100_100_269	269	+
chr2	86013936	86014204	chr2_85867447_85867715_269_100_100_269	269	+
chr14	53244589	53244854	chr14_52314339_52314604_266_100_100_266	266	+
chr1	78430625	78430884	chr1_78203213_78203472_260_100_100_260	260	+
chr10	121333726	121333984	chr10_121323716_121323974_259_100_100_259	259	+
chr3	134978079	134978335	chr3_136460769_136461025_257_100_100_257	257	+
chr1	211745994	211746245	chr1_209812617_209812868_252_100_100_252	252	+
chr3	159584049	159584300	chr3_161066743_161066994_252_100_100_252	252	+
chr11	111931703	111931948	chr11_111436913_111437158_246_100_100_246	246	+
chr18	25661840	25662085	chr18_23915838_23916083_246_100_100_246	246	+
chr5	9037860	9038104	chr5_9090860_9091104_245_100_100_245	245	+
chr1	39801375	39801614	chr1_39573962_39574201_240_100_100_240	240	+
chr11	169324	169562	chr11_159324_159562_239_100_100_239	239	+
chr1	118070075	118070312	chr1_117871598_117871835_238_100_100_238	238	+
chr10	98281039	98281273	chr10_98271029_98271263_235_100_100_235	235	+
chr3	23932113	23932347	chr3_23907117_23907351_235_100_100_235	235	+
chr1	170707386	170707619	chr1_168974010_168974243_234_100_100_234	234	+
chr9	21445135	21445368	chr9_21435135_21435368_234_100_100_234	234	+
chr3	28319613	28319845	chr3_28294617_28294849_233_100_100_233	233	+
chr3	29324986	29325216	chr3_29299990_29300220_231_100_100_231	231	+
chr3	95057024	95057250	chr3_96539714_96539940_227_100_100_227	227	+
chr12	57647633	57647857	chr12_55933900_55934124_225_100_100_225	225	+
chr17	33594200	33594424	chr17_30618313_30618537_225_100_100_225	225	+
chr5	64963292	64963516	chr5_64999048_64999272_225_100_100_225	225	+
chr15	28926953	28927176	chr15_26725994_26726217_224_100_100_224	224	+
chr17	73585805	73586027	chr17_71097400_71097622_223_100_100_223	223	+
chr10	14888197	14888418	chr10_14928203_14928424_222_100_100_222	222	+
chr1	193058053	193058271	chr1_191324676_191324894_219_100_100_219	219	+
chrX	28676759	28676975	chrX_28586680_28586896_217_100_100_217	217	+
chr10	22824515	22824729	chr10_22864521_22864735_215_100_100_215	215	+
chr1	24086837	24087049	chr1_23959424_23959636_213_100_100_213	213	+
chr12	65564207	65564419	chr12_63850474_63850686_213_100_100_213	213	+
chr17	20688985	20689197	chr17_20629577_20629789_213_100_100_213	213	+
chr14	103372210	103372421	chr14_102441963_102442174_212_100_100_212	212	+
chr17	644872	645083	chr17_591622_591833_212_100_100_212	212	+
chr17	78442475	78442685	chr17_76057070_76057280_211_100_100_211	211	+
chr3	52721185	52721394	chr3_52696225_52696434_210_100_100_210	210	+
chr5	69205009	69205218	chr5_69240765_69240974_210_100_100_210	210	+
chr7	108213542	108213751	chr7_108000778_108000987_210_100_100_210	210	+
chr1	173984	174192	chr1_163847_164055_209_100_100_209	209	+
chr11	33695236	33695444	chr11_33651812_33652020_209_100_100_209	209	+
chr2	70165496	70165704	chr2_70019000_70019208_209_100_100_209	209	+
chr2	217071238	217071445	chr2_216779483_216779690_208_100_100_208	208	+
chr3	55501580	55501786	chr3_55476620_55476826_207_100_100_207	207	+
chr3	99568314	99568520	chr3_101051004_101051210_207_100_100_207	207	+
chr15	49779957	49780161	chr15_47567249_47567453_205_100_100_205	205	+
chr18	33487690	33487894	chr18_31741688_31741892_205_100_100_205	205	+
chr8	32526468	32526672	chr8_32646010_32646214_205_100_100_205	205	+
chr8	122625017	122625221	chr8_122694198_122694402_205_100_100_205	205	+
chr1	6654145	6654348	chr1_6576732_6576935_204_100_100_204	204	+
chr1	178444512	178444715	chr1_176711135_176711338_204_100_100_204	204	+
chr3	86993184	86993386	chr3_87075874_87076076_203_100_100_203	203	+
chr4	28602129	28602331	chr4_28211227_28211429_203_100_100_203	203	+
chr14	59112265	59112465	chr14_58182018_58182218_201_100_100_201	201	+
chr6	151678781	151678980	chr6_151720474_151720673_200_100_100_200	200	+
chr1	53458475	53458673	chr1_53231063_53231261_199_100_100_199	199	+
chr10	106030524	106030722	chr10_106020514_106020712_199_100_100_199	199	+
chr14	55531405	55531603	chr14_54601158_54601356_199_100_100_199	199	+
chr2	189862940	189863138	chr2_189571185_189571383_199_100_100_199	199	+
chr11	134607322	134607519	chr11_134112532_134112729_198_100_100_198	198	+
chr9	101050903	101051099	chr9_100090724_100090920_197_100_100_197	197	+
chr15	23048185	23048380	chr15_20599626_20599821_196_100_100_196	196	+
chr3	135745823	135746009	chr3_137228513_137228699_187_100_100_187	187	+
chr14	23652158	23652330	chr14_22721998_22722170_173_100_100_173	173	+
chr9	82230414	82230585	chr9_81420234_81420405_172_100_100_172	172	+
chr4	84608221	84608326	chr4_84827245_84827350_106_100_100_106	106	+
chr1	38489974	38490065	chr1_38262561_38262652_92_100_100_92	92	+
chr17	70449875	70449956	chr17_67961470_67961551_82_100_100_82	82	+
chr5	83039583	83039645	chr5_83075339_83075401_63_100_100_63	63	+
chr1	119225393	119225454	chr1_119026916_119026977_62_100_100_62	62	+
chr2	228683254	228683314	chr2_228391498_228391558_61_100_100_61	61	+
chr4	58972452	58972512	chr4_58667209_58667269_61_100_100_61	61	+
chr1	113767308	113767367	chr1_113568831_113568890_60_100_100_60	60	+
chr6	141987211	141987270	chr6_142028904_142028963_60_100_100_60	60	+
chr14	70748874	70748932	chr14_69818627_69818685_59_100_100_59	59	+
chr1	72735667	72735724	chr1_72508255_72508312_58_100_100_58	58	+
chr5	134462998	134463051	chr5_134490897_134490950_54_100_100_54	54	+
chr8	92486876	92486928	chr8_92556052_92556104_53_100_100_53	53	+
chr3	120062548	120062593	chr3_121545238_121545283_46_100_100_46	46	+
chr1	145632945	145632989	chr1_144344302_144344346_45_100_100_45	45	+
chr1	20761386	20761410	chr1_20633973_20633997_25_100_100_25	25	+
chr1	184182674	184182698	chr1_182449297_182449321_25_100_100_25	25	+
chr12	33122696	33122720	chr12_33013963_33013987_25_100_100_25	25	+
chr15	77832145	77832169	chr15_75619200_75619224_25_100_100_25	25	+
chr2	204685974	204685998	chr2_204394219_204394243_25_100_100_25	25	+
chr2	236512826	236512850	chr2_236177565_236177589_25_100_100_25	25	+
chr3	175259026	175259050	chr3_176741720_176741744_25_100_100_25	25	+
chr5	25378124	25378148	chr5_25413881_25413905_25_100_100_25	25	+
chr5	160402108	160402132	chr5_160334686_160334710_25_100_100_25	25	+
chr6	164459418	164459442	chr6_164379408_164379432_25_100_100_25	25	+
chrX	18675306	18675330	chrX_18585227_18585251_25_100_100_25	25	+
chrX	118088348	118088372	chrX_117972376_117972400_25_100_100_25	25	+
