# Supplementary material for: Cell cycle, oncogenic and tumor suppressor pathways regulate numerous long and macro non-protein-coding RNAs
Source: Genome Biol. 2014 Mar 4;15(3):R48. doi: 10.1186/gb-2014-15-3-r48 (PMC4054595; doi:10.1186/gb-2014-15-3-r48)
Supplement: Additional file 2 — Online supplemental material containing BED formatted files of differentially expressed regions and macroRNAs, as well as CSV tables listing all proximal ncRNA-mRNA pairs regulated in astrocytoma. [file gb-2014-15-3-r48-S2.zip › online_data/Stairfinder/IL6/INA6_01_13_highdiff3.hg19.bed]

# bandwidth=1e+05
# level=0.5
# topN=-1
# topN.freq=FALSE
# prop=0.01
# split=1
# max.splits=0
# name  start   end     name_start_end_length_coverage_silhouette_score score   +
chr10	38680105	38680336	chr10_38720111_38720342_232_100_100_232	232	+
chr17	62745820	62746051	chr17_60176282_60176513_232_100_100_232	232	+
chr12	68444812	68445034	chr12_66731079_66731301_223_100_100_223	223	+
chr12	9439334	9439541	chr12_9330601_9330808_208_100_100_208	208	+
chr17	27871833	27872039	chr17_24895959_24896165_207_100_100_207	207	+
chr18	53519565	53519770	chr18_51670563_51670768_206_100_100_206	206	+
chr10	43661897	43662094	chr10_42981903_42982100_198_100_100_198	198	+
chr12	22217256	22217317	chr12_22108523_22108584_62_100_100_62	62	+
chr17	59856585	59856644	chr17_57211367_57211426_60_100_100_60	60	+
chr10	115038184	115038237	chr10_115028174_115028227_54_100_100_54	54	+
chr9	21166780	40145378	chr9_21156780_40135378_18978599_0_100_50	50	+
chr12	80320641	80320665	chr12_78844772_78844796_25_100_100_25	25	+
chr17	46305916	46305940	chr17_43660915_43660939_25_100_100_25	25	+
chr17	57149780	57149804	chr17_54504562_54504586_25_100_100_25	25	+
chr18	9744133	9744157	chr18_9734133_9734157_25_100_100_25	25	+
chr18	51284658	51284682	chr18_49538656_49538680_25_100_100_25	25	+
chr12	104852800	105003326	chr12_103376930_103527456_150527_14.9_99.3_22445	22445	+
chr18	41591019	41700965	chr18_39845017_39954963_109947_18.7_99.7_20590	20590	+
chr18	49921356	50003545	chr18_48175354_48257543_82190_13.3_99.7_10944	10944	+
chr17	70448849	70575519	chr17_67960444_68087114_126671_6.5_93.8_8284	8284	+
chr11	111221074	111249276	chr11_110726284_110754486_28203_28.9_99.3_8145	8145	+
chr8	142429026	142441002	chr8_142498208_142510184_11977_36.8_99.5_4407	4407	+
chr17	57915211	57920800	chr17_55269993_55275582_5590_75.9_100_4245	4245	+
chr9	6478775	6499209	chr9_6468775_6489209_20435_12.8_99.9_2607	2607	+
chr1	240712085	240775104	chr1_238778708_238841727_63020_4_99.9_2547	2547	+
chr17	76352873	76355114	chr17_73864468_73866709_2242_95_100_2129	2129	+
chr11	35179497	35232722	chr11_35136073_35189298_53226_3.5_99.9_1865	1865	+
chr8	143527046	143564744	chr8_143524048_143561746_37699_4.7_90.4_1785	1785	+
chr6	134490588	134494745	chr6_134532281_134536438_4158_36.2_100_1507	1507	+
chr19	12902255	12903791	chr19_12763255_12764791_1537_96.8_100_1488	1488	+
chr5	139712424	139722464	chr5_139692608_139702648_10041_12.3_100_1233	1233	+
chr5	95065024	95105182	chr5_95090780_95130938_40159_1.6_99.9_659	659	+
chr6	106556845	106557627	chr6_106663538_106664320_783_76_100_595	595	+
chr19	39899344	39900056	chr19_44591184_44591896_713_82_100_585	585	+
chr1	39979034	39986772	chr1_39751621_39759359_7739_7.4_97.2_570	570	+
chr15	101093317	101123013	chr15_98910840_98940536_29697_1.9_99.9_554	554	+
chr2	191797555	191834657	chr2_191505800_191542902_37103_1.3_99.8_493	493	+
chr15	26020392	26050690	chr15_23571485_23601783_30299_1.5_99.8_466	466	+
chr9	94912743	94913689	chr9_93952564_93953510_947_47.7_100_452	452	+
chr19	45259453	45263205	chr19_49951293_49955045_3753_12_99.9_451	451	+
chr1	209283292	209288997	chr1_207349915_207355620_5706_7.8_99.9_444	444	+
chr1	9101150	9107918	chr1_9023737_9030505_6769_6.1_99_414	414	+
chr16	75061332	75104388	chr16_73618833_73661889_43057_1_93.5_412	412	+
chr12	11840560	11861749	chr12_11731827_11753016_21190_1.9_99.8_402	402	+
chr2	109766167	109784701	chr2_109132599_109151133_18535_2.2_99.3_401	401	+
chr1	198818644	198852160	chr1_197085267_197118783_33517_1.2_99.7_397	397	+
chrX	48773490	48775008	chrX_48658434_48659952_1519_25.5_100_387	387	+
chr17	28512658	28512961	chr17_25536784_25537087_304_100_100_304	304	+
chr2	48588775	48589078	chr2_48442279_48442582_304_100_100_304	304	+
chr8	108996148	108996434	chr8_109065324_109065610_287_100_100_287	287	+
chr17	62898618	62898902	chr17_60329080_60329364_285_100_100_285	285	+
chr16	18874548	18874830	chr16_18782049_18782331_283_100_100_283	283	+
chr8	17612912	17613187	chr8_17657192_17657467_276_100_100_276	276	+
chr16	66919770	66920042	chr16_65477271_65477543_273_100_100_273	273	+
chr14	71379140	71379411	chr14_70448893_70449164_272_100_100_272	272	+
chr19	10396638	10396906	chr19_10257638_10257906_269_100_100_269	269	+
chr17	80442466	80442733	chr17_78035755_78036022_268_100_100_268	268	+
chr6	37142162	37142420	chr6_37250140_37250398_259_100_100_259	259	+
chr18	2674008	2674259	chr18_2664008_2664259_252_100_100_252	252	+
chr12	79290282	79290529	chr12_77814413_77814660_248_100_100_248	248	+
chrX	24394146	24394393	chrX_24304067_24304314_248_100_100_248	248	+
chr1	178708919	178709162	chr1_176975542_176975785_244_100_100_244	244	+
chr17	40489828	40490070	chr17_37743354_37743596_243_100_100_243	243	+
chr16	68334940	68335179	chr16_66892441_66892680_240_100_100_240	240	+
chr15	39887899	39888136	chr15_37675191_37675428_238_100_100_238	238	+
chr16	17561117	17561354	chr16_17468618_17468855_238_100_100_238	238	+
chr1	160720227	160720462	chr1_158986851_158987086_236_100_100_236	236	+
chr18	60998735	60998970	chr18_59149715_59149950_236_100_100_236	236	+
chr2	25962063	25962298	chr2_25815567_25815802_236_100_100_236	236	+
chr3	186720488	186720715	chr3_188203182_188203409_228_100_100_228	228	+
chr8	19620240	19620464	chr8_19664520_19664744_225_100_100_225	225	+
chr10	66130181	66130402	chr10_65800187_65800408_222_100_100_222	222	+
chr13	78316281	78316502	chr13_77214282_77214503_222_100_100_222	222	+
chr12	111015409	111015620	chr12_109499792_109500003_212_100_100_212	212	+
chr9	31595572	31595783	chr9_31585572_31585783_212_100_100_212	212	+
chr2	170493274	170493483	chr2_170201520_170201729_210_100_100_210	210	+
chr14	81684553	81684759	chr14_80754306_80754512_207_100_100_207	207	+
chr17	71232068	71232274	chr17_68743663_68743869_207_100_100_207	207	+
chr16	70265790	70265995	chr16_68823291_68823496_206_100_100_206	206	+
chr3	119133272	119133476	chr3_120615962_120616166_205_100_100_205	205	+
chr2	139887169	139887372	chr2_139603639_139603842_204_100_100_204	204	+
chr9	109148291	109148492	chr9_108188112_108188313_202_100_100_202	202	+
chr1	175983973	175984173	chr1_174250596_174250796_201_100_100_201	201	+
chr12	42448680	42448878	chr12_40734947_40735145_199_100_100_199	199	+
chr13	76683055	76683253	chr13_75581056_75581254_199_100_100_199	199	+
chr2	96590551	96590749	chr2_95954278_95954476_199_100_100_199	199	+
chr10	24814400	24814597	chr10_24854406_24854603_198_100_100_198	198	+
chr2	111925606	111925803	chr2_111642077_111642274_198_100_100_198	198	+
chr2	114253431	114253626	chr2_113969901_113970096_196_100_100_196	196	+
chr2	112239579	112239773	chr2_111956050_111956244_195_100_100_195	195	+
chr14	39685939	39686132	chr14_38755690_38755883_194_100_100_194	194	+
chr1	9730349	9730538	chr1_9652936_9653125_190_100_100_190	190	+
chr1	36453169	36453354	chr1_36225756_36225941_186_100_100_186	186	+
chr2	87778770	87778934	chr2_87559885_87560049_165_100_100_165	165	+
chr9	44350300	44350438	chr9_44290296_44290434_139_100_100_139	139	+
chr13	73597922	73598030	chr13_72495923_72496031_109_100_100_109	109	+
chrX	23887470	23887569	chrX_23797391_23797490_100_100_100_100	100	+
chr16	74409251	74409348	chr16_72966752_72966849_98_100_100_98	98	+
chr9	111033336	111033432	chr9_110073157_110073253_97_100_100_97	97	+
chr10	34614597	34614657	chr10_34654603_34654663_61_100_100_61	61	+
chr15	48100087	48100147	chr15_45887379_45887439_61_100_100_61	61	+
chr17	54094914	54094974	chr17_51449913_51449973_61_100_100_61	61	+
chr11	109652777	109652836	chr11_109157987_109158046_60_100_100_60	60	+
chr2	56533212	56533271	chr2_56386716_56386775_60_100_100_60	60	+
chr9	120194422	120194481	chr9_119234243_119234302_60_100_100_60	60	+
chr3	31560218	31560276	chr3_31535222_31535280_59_100_100_59	59	+
chr6	117650658	117650716	chr6_117757351_117757409_59_100_100_59	59	+
chr6	98655222	98655278	chr6_98761943_98761999_57_100_100_57	57	+
chr9	25491250	25491302	chr9_25481250_25481302_53_100_100_53	53	+
chr9	39238166	39238218	chr9_39228166_39228218_53_100_100_53	53	+
chr6	166726732	166726780	chr6_166646722_166646770_49_100_100_49	49	+
chr5	175092915	175092962	chr5_175025521_175025568_48_100_100_48	48	+
chr11	16962731	16962755	chr11_16919307_16919331_25_100_100_25	25	+
chr2	66548138	66548162	chr2_66401642_66401666_25_100_100_25	25	+
chr2	104294109	104294133	chr2_103660541_103660565_25_100_100_25	25	+
