# Supplementary material for: Cell cycle, oncogenic and tumor suppressor pathways regulate numerous long and macro non-protein-coding RNAs
Source: Genome Biol. 2014 Mar 4;15(3):R48. doi: 10.1186/gb-2014-15-3-r48 (PMC4054595; doi:10.1186/gb-2014-15-3-r48)
Supplement: Additional file 2 — Online supplemental material containing BED formatted files of differentially expressed regions and macroRNAs, as well as CSV tables listing all proximal ncRNA-mRNA pairs regulated in astrocytoma. [file gb-2014-15-3-r48-S2.zip › online_data/Stairfinder/IL6/INA6_01_high.hg19.bed]

# bandwidth=1e+05
# level=0.5
# topN=-1
# topN.freq=FALSE
# prop=0.01
# split=1
# max.splits=0
# name  start   end     name_start_end_length_coverage_silhouette_score score   +
chr3	173535027	173836173	chr3_175017721_175318867_301147_27.5_-96.1_82855	82855	+
chr2	87754852	87986765	chr2_87535967_87767880_231914_30.9_-77.9_71691	71691	+
chr3	171758306	172087959	chr3_173241000_173570653_329654_21.5_-94.2_70921	70921	+
chr2	96465871	96689096	chr2_95829598_96052823_223226_27.2_-12.5_60773	60773	+
chr12	104791072	105043980	chr12_103315202_103568110_252909_23.6_-39.6_59636	59636	+
chr11	98891644	99095784	chr11_98396854_98600994_204141_29_-65.4_59212	59212	+
chr1	39748750	40099067	chr1_39521337_39871654_350318_16.4_-64.1_57304	57304	+
chr1	145208949	145508709	chr1_143920306_144220066_299761_18.5_-99.3_55311	55311	+
chr16	29331132	29636152	chr16_29238633_29543653_305021_18.1_-48.5_55078	55078	+
chr2	111961621	112252787	chr2_111678092_111969258_291167_18.4_-50.9_53676	53676	+
chr16	28354284	28967657	chr16_28261785_28875158_613374_8.5_-96.3_52415	52415	+
chr16	14738121	15217126	chr16_14645622_15124627_479006_10.5_-99.6_50381	50381	+
chrX	124088891	124288409	chrX_123916572_124116090_199519_25_2.2_49874	49874	+
chr16	22335689	22554928	chr16_22243190_22462429_219240_22_-89.8_48306	48306	+
chr7	127292071	127748237	chr7_127079307_127535473_456167_10.1_-60_46083	46083	+
chr7	72277705	72644297	chr7_71915641_72282233_366593_12.1_-90.9_44502	44502	+
chr3	151986619	152213026	chr3_153469309_153695716_226408_19.3_87.8_43703	43703	+
chr2	182322170	182422825	chr2_182030415_182131070_100656_42.9_78.4_43209	43209	+
chr18	49921244	50096978	chr18_48175242_48350976_175735_24.4_-46.7_42821	42821	+
chr9	14161	465229	chr9_4161_455229_451069_9.4_-97.4_42476	42476	+
chr2	114164332	114416459	chr2_113880802_114132929_252128_16.2_-35.2_40957	40957	+
chr16	21393478	21611165	chr16_21300979_21518666_217688_18.7_-69.6_40813	40813	+
chr16	11772945	12070727	chr16_11680446_11978228_297783_13.5_-53.3_40183	40183	+
chr7	74909663	75165902	chr7_74747599_75003838_256240_15.2_-92.7_39073	39073	+
chr16	21823493	21994773	chr16_21730994_21902274_171281_22.5_73.2_38483	38483	+
chr2	109745541	109907043	chr2_109111973_109273475_161503_23.1_56.7_37351	37351	+
chr7	101891858	102405458	chr7_101678578_102192694_514117_7.2_-93.5_36779	36779	+
chr16	30094595	30409747	chr16_30002096_30317248_315153_11.2_-87.1_35258	35258	+
chr14	102289581	102617276	chr14_101359334_101687029_327696_10.7_-90.9_34945	34945	+
chr14	21630686	21884105	chr14_20700526_20953945_253420_13.6_-10.5_34533	34533	+
chr1	150117250	150946840	chr1_148383874_149213464_829591_4_-93.2_33463	33463	+
chr14	105966806	106445243	chr14_105037851_105516288_478438_7_-94.3_33439	33439	+
chr11	115019558	115348027	chr11_114524768_114853237_328470_10.1_-90.2_33315	33315	+
chr11	35160492	35253952	chr11_35117068_35210528_93461_35.1_79.2_32843	32843	+
chr2	191745500	191910866	chr2_191453745_191619111_165367_19.4_75.8_32163	32163	+
chr2	86830544	87423944	chr2_86684055_87277455_593401_5.4_-41.7_31948	31948	+
chr11	118235654	118558892	chr11_117740864_118064102_323239_9.8_-37.6_31579	31579	+
chr1	115078529	115322901	chr1_114880052_115124424_244373_12.9_-6.4_31573	31573	+
chr16	69985580	70406439	chr16_68543081_68963940_420860_7.4_-86.7_31181	31181	+
chr18	41591019	41744915	chr18_39845017_39998913_153897_20.2_73.3_31159	31159	+
chr3	44041401	44162890	chr3_44016405_44137894_121490_25.5_85.3_30974	30974	+
chr11	65046143	65407218	chr11_64802719_65163794_361076_8.4_-91.3_30373	30373	+
chr3	186503985	186839132	chr3_187986679_188321826_335148_8.8_-99.9_29504	29504	+
chr6	25966625	26460010	chr6_26074604_26567989_493386_6_-65.2_29407	29407	+
chr17	44271002	44772052	chr17_41626779_42127236_500458_5.9_-88.4_29320	29320	+
chr16	2479273	2871613	chr16_2419274_2811614_392341_7.3_-23.1_28629	28629	+
chr12	56321448	56774776	chr12_54607715_55061043_453329_6.3_-74.7_28387	28387	+
chr16	16330664	16487925	chr16_16238165_16395426_157262_17.8_44.4_27956	27956	+
chr6	73333337	73574104	chr6_73390058_73630825_240768_11.6_-67.8_27941	27941	+
chr7	104581894	104894038	chr7_104369130_104681274_312145_8.9_-33.4_27707	27707	+
chrX	123414033	123948826	chrX_123241714_123776507_534794_5.1_-98_27412	27412	+
chr1	15885996	16357889	chr1_15758583_16230476_471894_5.8_-80.9_27346	27346	+
chr3	141105254	141333961	chr3_142587944_142816651_228708_11.9_-46.6_27305	27305	+
chr2	230923879	231262532	chr2_230632123_230970776_338654_8_-97_27247	27247	+
chr3	183833740	184086166	chr3_185316434_185568860_252427_10.7_-17.4_27091	27091	+
chr17	40639176	41246957	chr17_37892702_38500483_607782_4.5_-79.6_27068	27068	+
chr10	70303796	70947637	chr10_69973802_70617643_643842_4.2_-94.4_26995	26995	+
chr13	113359297	113598240	chr13_112407298_112646241_238944_11.1_-4.9_26589	26589	+
chr5	70023209	70258098	chr5_70058965_70293854_234890_11.3_-86.3_26527	26527	+
chr5	68916165	69525248	chr5_68951921_69561004_609084_4.3_-90_26457	26457	+
chr13	49550821	49841733	chr13_48448822_48739734_290913_9.1_48.9_26338	26338	+
chr16	18778033	19001125	chr16_18685534_18908626_223093_11.7_33.3_26007	26007	+
chr2	32503082	32855769	chr2_32356586_32709273_352688_7.3_-78.4_25797	25797	+
chr1	149553071	149914672	chr1_147819695_148181296_361602_7.1_-71.7_25700	25700	+
chr1	244852476	245133903	chr1_242919099_243200526_281428_9.1_25.7_25590	25590	+
chr1	154108614	154441423	chr1_152375238_152708047_332810_7.7_-22.7_25508	25508	+
chr2	89035994	89265881	chr2_88817109_89046996_229888_11.1_-71.4_25501	25501	+
chr7	99620978	100031466	chr7_99458914_99869402_410489_6.2_-68.1_25319	25319	+
chr2	109151007	109496509	chr2_108517439_108862941_345503_7.3_-75.7_25203	25203	+
chr8	142138765	142559820	chr8_142207947_142629002_421056_5.9_-69.3_25018	25018	+
chr2	130737779	131261185	chr2_130454249_130977655_523407_4.8_-61.3_24992	24992	+
chr11	107966214	108239739	chr11_107471424_107744949_273526_9.1_-53.9_24880	24880	+
chr17	7123785	7494719	chr17_7064509_7435443_370935_6.7_-28.5_24827	24827	+
chr13	114777792	115092592	chr13_113795894_114110694_314801_7.8_-90.8_24448	24448	+
chr1	178693847	179171204	chr1_176960470_177437827_477358_5.1_-39.4_24346	24346	+
chr1	90019626	90493434	chr1_89792214_90266022_473809_5.1_56.1_24239	24239	+
chr5	60605063	60841459	chr5_60640820_60877216_236397_10.2_52.4_24183	24183	+
chr1	203626180	203873207	chr1_201892803_202139830_247028_9.8_-19.4_24159	24159	+
chr16	8895584	9250793	chr16_8803085_9158294_355210_6.8_-74.6_23982	23982	+
chr11	118704356	119207875	chr11_118209566_118713085_503520_4.8_-80.3_23934	23934	+
chr15	25154013	25364962	chr15_22705106_22916055_210950_11.3_72_23883	23883	+
chr1	198608219	198885656	chr1_196874842_197152279_277438_8.6_-68_23801	23801	+
chr1	179810252	180167292	chr1_178076875_178433915_357041_6.6_-42.7_23710	23710	+
chr5	26850536	27061994	chr5_26886293_27097751_211459_11.1_-42.8_23540	23540	+
chr2	152263289	152554055	chr2_151971535_152262301_290767_8_0.5_23212	23212	+
chr1	155916597	156387804	chr1_154183221_154654428_471208_4.9_-88.1_23014	23014	+
chr3	182512555	182738046	chr3_183995249_184220740_225492_10.2_66.1_22933	22933	+
chr17	70412017	70623758	chr17_67923612_68135353_211742_10.8_57.1_22922	22922	+
chr9	70836881	71014163	chr9_70026701_70203983_177283_12.9_86.7_22895	22895	+
chr21	34627370	35029869	chr21_33549240_33951739_402500_5.7_-98.4_22871	22871	+
chr3	52289269	52800451	chr3_52264309_52775491_511183_4.5_-76.1_22849	22849	+
chr12	68383098	68516287	chr12_66669365_66802554_133190_17.2_53.3_22847	22847	+
chr7	76598363	76800499	chr7_76436299_76638435_202137_11.3_86.4_22770	22770	+
chr1	182758697	183171151	chr1_181025320_181437774_412455_5.5_-40.9_22745	22745	+
chr1	223946910	224380450	chr1_222013533_222447073_433541_5.2_-95.8_22659	22659	+
chr5	96024761	96392820	chr5_96050517_96418576_368060_6.1_-16.7_22437	22437	+
chr10	125757577	125851898	chr10_125747567_125841888_94322_23.7_77.2_22334	22334	+
chr11	62294424	62659135	chr11_62051000_62415711_364712_6.1_21.7_22307	22307	+
chr12	49082549	49667180	chr12_47368816_47953447_584632_3.8_-96_22264	22264	+
chr3	197348601	197682836	chr3_198832998_199167233_334236_6.6_-75.8_22039	22039	+
chr2	27256816	27760501	chr2_27110320_27614005_503686_4.4_-45.3_21925	21925	+
chr13	77454801	77825598	chr13_76352802_76723599_370798_5.9_-94.5_21890	21890	+
chr2	136302548	136737025	chr2_136019018_136453495_434478_5_-93.7_21885	21885	+
chr1	239799734	240078723	chr1_237866357_238145346_278990_7.8_-6.5_21844	21844	+
chr11	82535391	82985052	chr11_82213039_82662700_449662_4.8_-87.3_21693	21693	+
chr11	120207533	120435627	chr11_119712743_119940837_228095_9.5_-7.3_21685	21685	+
chrX	72989217	73164940	chrX_72905942_73081665_175724_12.3_61.3_21578	21578	+
chr12	53579120	53895967	chr12_51865387_52182234_316848_6.8_-97_21567	21567	+
chr2	61390145	61765060	chr2_61243649_61618564_374916_5.7_-22_21220	21220	+
chr5	173315498	173495957	chr5_173248104_173428563_180460_11.7_87.3_21191	21191	+
chr10	11071355	11378108	chr10_11111361_11418114_306754_6.9_-99_21190	21190	+
chr14	31349674	32630305	chr14_30419425_31700056_1280632_1.7_-86.7_21146	21146	+
chr1	117984742	118226816	chr1_117786265_118028339_242075_8.7_-65.6_21132	21132	+
chr17	38137310	38596189	chr17_35390836_35849715_458880_4.6_-66.3_21128	21128	+
chr1	155447872	155899680	chr1_153714496_154166304_451809_4.7_-87.4_21013	21013	+
chr5	95065024	95295432	chr5_95090780_95321188_230409_9.1_60.5_20973	20973	+
chr15	30799978	31283864	chr15_28587270_29071156_483887_4.3_-35.2_20967	20967	+
chr8	48685772	48890522	chr8_48848325_49053075_204751_10.2_7.4_20927	20927	+
chr1	192955345	193229495	chr1_191221968_191496118_274151_7.6_43.9_20813	20813	+
chr14	55408041	55750171	chr14_54477791_54819924_342134_6.1_-86.4_20809	20809	+
chr2	242058764	242293466	chr2_241707437_241942139_234703_8.9_-85.1_20803	20803	+
chrX	70613140	70923185	chrX_70529865_70839910_310046_6.7_-19.3_20787	20787	+
chr15	44672913	45024343	chr15_42460205_42811635_351431_5.9_-77.4_20781	20781	+
chr12	68946707	69238058	chr12_67232974_67524325_291352_7.1_-13.4_20631	20631	+
chr12	120809072	121222401	chr12_119293455_119706784_413330_5_-51.2_20541	20541	+
chr14	103800769	104178033	chr14_102870522_103247786_377265_5.3_-65.9_20117	20117	+
chr4	71518542	71699117	chr4_71737406_71917981_180576_11.1_53.6_20094	20094	+
chr1	226050059	226681015	chr1_224116682_224747638_630957_3.2_-95.8_20077	20077	+
chr9	70337739	70502210	chr9_69577559_69742030_164472_12.2_89.6_20072	20072	+
chr3	101283526	101572492	chr3_102766216_103055182_288967_6.9_5.4_20023	20023	+
chr2	131805572	132201574	chr2_131522042_131918044_396003_5_-87.2_19997	19997	+
chr2	113126850	113514847	chr2_112843321_113231318_387998_5.1_-84.6_19810	19810	+
chr8	98594022	98742410	chr8_98663198_98811586_148389_13.3_68.9_19806	19806	+
chr19	690599	1326226	chr19_641599_1277226_635628_3.1_-76.5_19791	19791	+
chr12	110719499	111015654	chr12_109203882_109500037_296156_6.7_-95_19764	19764	+
chr1	206658264	206911919	chr1_204724887_204978542_253656_7.8_-52_19760	19760	+
chr1	167343311	167759399	chr1_165609935_166026023_416089_4.7_-33.5_19733	19733	+
chr6	31465948	31910593	chr6_31573927_32018572_444646_4.4_-69_19733	19733	+
chr17	80317195	80630337	chr17_77910484_78223626_313143_6.3_-50_19671	19671	+
chr17	26801176	27076256	chr17_23825303_24100383_275081_7.1_-90.4_19644	19644	+
chr3	121202134	121603986	chr3_122684824_123086676_401853_4.9_-78.8_19633	19633	+
chr1	33099434	33446007	chr1_32872021_33218594_346574_5.7_-72.7_19621	19621	+
chr7	130562966	130766209	chr7_130213506_130416749_203244_9.6_-68_19556	19556	+
chr6	292094	424294	chr6_237094_369294_132201_14.7_33_19387	19387	+
chr1	32479776	32799249	chr1_32252363_32571836_319474_6.1_-48.4_19344	19344	+
chr2	20351137	20550597	chr2_20214618_20414078_199461_9.7_46.6_19305	19305	+
chr2	10163983	10628492	chr2_10081434_10545943_464510_4.1_-84.9_19202	19202	+
chr1	78193978	78557915	chr1_77966566_78330503_363938_5.3_-86.6_19185	19185	+
chr2	132218738	132500014	chr2_131935208_132216484_281277_6.8_-82.7_19169	19169	+
chr17	57647818	57992103	chr17_55002600_55346885_344286_5.6_-69.3_19143	19143	+
chr11	111215959	111250259	chr11_110721169_110755469_34301_55.5_96.2_19042	19042	+
chr12	6518760	6840750	chr12_6389021_6711011_321991_5.9_-72.8_18998	18998	+
chr16	18411436	18573501	chr16_18318937_18481002_162066_11.7_45_18961	18961	+
chr10	5705890	6019294	chr10_5745896_6059300_313405_6_14_18955	18955	+
chr10	51464789	51892827	chr10_51134795_51562833_428039_4.4_-50.5_18943	18943	+
chr12	56811055	57145089	chr12_55097322_55431356_334035_5.7_-68.4_18887	18887	+
chr2	26323934	26621456	chr2_26177438_26474960_297523_6.3_-51_18770	18770	+
chr17	18364211	18812180	chr17_18304936_18752905_447970_4.2_-86.9_18741	18741	+
chr11	66888604	67505293	chr11_66645180_67261869_616690_3_-71.9_18663	18663	+
chr3	169693287	170023716	chr3_171175981_171506410_330430_5.6_-50.7_18639	18639	+
chr2	73466711	73835787	chr2_73320219_73689295_369077_5_-96.8_18536	18536	+
chr1	220101246	220441229	chr1_218167869_218507852_339984_5.4_-54.8_18518	18518	+
chr2	96838235	97075976	chr2_96201962_96439703_237742_7.7_-49.2_18359	18359	+
chr1	150966555	151413505	chr1_149233179_149680129_446951_4.1_-86.1_18342	18342	+
chr4	1694513	1983854	chr4_1664311_1953652_289342_6.3_-92.4_18310	18310	+
chr19	12668277	13249290	chr19_12529277_13110290_581014_3.1_-95.5_18239	18239	+
chr1	154917975	155408916	chr1_153184599_153675540_490942_3.7_-86.8_18194	18194	+
chr1	26874013	27217952	chr1_26746600_27090539_343940_5.3_-34.7_18171	18171	+
chr1	108678415	109046200	chr1_108479938_108847723_367786_4.9_-48.9_18158	18158	+
chr1	162467863	162575325	chr1_160734487_160841949_107463_16.8_70.5_18083	18083	+
chr1	10211353	10529474	chr1_10133940_10452061_318122_5.7_-83.9_18077	18077	+
chr3	9934857	10347416	chr3_9909857_10322416_412560_4.4_-94.9_18076	18076	+
chr2	55459725	55870501	chr2_55313229_55724005_410777_4.4_-81.5_18063	18063	+
chr11	128489326	128733610	chr11_127994536_128238820_244285_7.4_68.7_18062	18062	+
chr12	46576950	46766539	chr12_44863217_45052806_189590_9.5_3.4_17994	17994	+
chr1	110752537	110944297	chr1_110554060_110745820_191761_9.4_-18.9_17988	17988	+
chr2	28974747	29215554	chr2_28828251_29069058_240808_7.5_27_17954	17954	+
chr11	111596111	112106369	chr11_111101321_111611579_510259_3.5_-88.9_17920	17920	+
chr1	35643574	35886782	chr1_35416161_35659369_243209_7.3_21.3_17836	17836	+
chr12	57839174	58300393	chr12_56125441_56586660_461220_3.9_-60.3_17789	17789	+
chr11	93358100	93583409	chr11_92997748_93223057_225310_7.9_49.8_17767	17767	+
chr11	441177	1018296	chr11_431177_1008296_577120_3.1_-85.2_17738	17738	+
chr7	74105222	74474608	chr7_73743158_74112544_369387_4.8_-69_17695	17695	+
chr14	23163423	23593109	chr14_22233263_22662949_429687_4.1_-93.2_17666	17666	+
chr9	5713151	6038096	chr9_5703151_6028096_324946_5.4_-48.4_17603	17603	+
chr15	34519759	34845314	chr15_32307051_32632606_325556_5.4_-37.1_17556	17556	+
chr22	41856159	42443253	chr22_40186105_40773199_587095_3_-80.9_17543	17543	+
chr11	68139689	68382364	chr11_67896265_68138940_242676_7.2_-89.1_17517	17517	+
chr2	99061309	99312280	chr2_98427741_98678712_250972_7_72.8_17444	17444	+
chr1	28822988	29138841	chr1_28695575_29011428_315854_5.5_-17.5_17413	17413	+
chr1	45973769	46165333	chr1_45746356_45937920_191565_9.1_25.5_17399	17399	+
chr4	144259509	144476626	chr4_144478959_144696076_217118_8_27.1_17378	17378	+
chr1	87170423	87744867	chr1_86943011_87517455_574445_3_-73.2_17352	17352	+
chr7	75984628	76280376	chr7_75822564_76118312_295749_5.8_-69.7_17235	17235	+
chr3	45567743	45802748	chr3_45542747_45777752_235006_7.3_-48.2_17206	17206	+
chr15	66550068	66859670	chr15_64337122_64646724_309603_5.6_22.5_17205	17205	+
chr1	171459372	171673182	chr1_169725996_169939805_213810_8_36_17180	17180	+
chr11	47298215	47864781	chr11_47254791_47821357_566567_3_-86.1_17166	17166	+
chr1	154522677	154780568	chr1_152789301_153047192_257892_6.7_-12.1_17163	17163	+
chr3	98376688	98515156	chr3_99859378_99997846_138469_12.4_52.8_17131	17131	+
chr14	75130512	75643391	chr14_74200265_74713144_512880_3.3_-62.7_17097	17097	+
chr1	240655040	240800316	chr1_238721663_238866939_145277_11.7_68.3_17050	17050	+
chrX	153577179	153881720	chrX_153230373_153534914_304542_5.6_13.7_17002	17002	+
chr14	65879700	66224920	chr14_64949453_65294673_345221_4.9_-6.9_16960	16960	+
chr1	160905615	161376914	chr1_159172239_159643538_471300_3.6_-71.8_16946	16946	+
chr1	241639528	242080112	chr1_239706151_240146735_440585_3.8_-34.2_16913	16913	+
chr1	222645062	222916095	chr1_220711685_220982718_271034_6.2_-35.8_16859	16859	+
chr3	48894386	49141983	chr3_48869390_49116987_247598_6.8_16.5_16847	16847	+
chr1	100353427	100736319	chr1_100126015_100508907_382893_4.4_-95.4_16838	16838	+
chr2	201881640	202249081	chr2_201589885_201957326_367442_4.6_-97.8_16799	16799	+
chr3	176669315	176914793	chr3_178152009_178397487_245479_6.8_48.8_16763	16763	+
chr1	29308845	29586598	chr1_29181432_29459185_277754_6_-26.4_16745	16745	+
chr12	122908005	123467470	chr12_121473958_122033423_559466_3_-67_16720	16720	+
chr2	85489010	85876495	chr2_85342521_85730006_387486_4.3_0.9_16712	16712	+
chr16	90034042	90289035	chr16_88561543_88816536_254994_6.6_-81.3_16703	16703	+
chr2	54756401	54952150	chr2_54609905_54805654_195750_8.5_84.7_16672	16672	+
chr3	160037541	160303223	chr3_161520235_161785917_265683_6.3_8.7_16672	16672	+
chr9	131207272	131484934	chr9_130247093_130524755_277663_6_9.6_16670	16670	+
chr2	198244031	198418433	chr2_197952276_198126678_174403_9.5_46.7_16643	16643	+
chr17	62746671	63049969	chr17_60177133_60480431_303299_5.5_47.5_16630	16630	+
chr12	54624801	54745621	chr12_52911068_53031888_120821_13.7_54.2_16595	16595	+
chr17	28929540	29249169	chr17_25953666_26273295_319630_5.2_-25.7_16589	16589	+
chr7	91603052	91874555	chr7_91440988_91712491_271504_6.1_-24.1_16539	16539	+
chr7	55433765	55800624	chr7_55401259_55768118_366860_4.5_-90.2_16496	16496	+
chr7	44611180	45862340	chr7_44577705_45828865_1251161_1.3_-88.9_16486	16486	+
chr3	195560438	195978366	chr3_197044835_197462763_417929_3.9_-51.3_16395	16395	+
chr1	114225514	114519896	chr1_114027037_114321419_294383_5.5_-98.7_16268	16268	+
chr17	43552815	43686327	chr17_40908598_41042110_133513_12.1_70.1_16211	16211	+
chr9	6413317	6639646	chr9_6403317_6629646_226330_7.1_-21.9_16165	16165	+
chr1	28071146	28566802	chr1_27943733_28439389_495657_3.3_-81.1_16165	16165	+
chr7	92083750	92379045	chr7_91921686_92216981_295296_5.5_-51.6_16121	16121	+
chr17	27417708	27975399	chr17_24441834_24999525_557692_2.9_-90.8_16094	16094	+
chr2	65195528	65540141	chr2_65049032_65393645_344614_4.7_-54.2_16040	16040	+
chr11	3721775	4233644	chr11_3678351_4190220_511870_3.1_-86.6_16035	16035	+
chr5	179041370	179264405	chr5_178973976_179197011_223036_7.2_-58.4_16005	16005	+
chr2	38796234	39319220	chr2_38649738_39172724_522987_3.1_-54.6_15975	15975	+
chr7	128119159	128505916	chr7_127906395_128293152_386758_4.1_-33.4_15927	15927	+
chr4	90158861	90228254	chr4_90377884_90447277_69394_22.9_75.2_15899	15899	+
chr17	61655758	62119388	chr17_59009490_59473120_463631_3.4_-89.1_15876	15876	+
chr2	37284443	37551864	chr2_37137947_37405368_267422_5.9_-83.1_15862	15862	+
chr15	41554872	41774948	chr15_39342164_39562240_220077_7.2_-4.7_15755	15755	+
chr3	194123558	194224469	chr3_195604847_195705758_100912_15.6_78_15754	15754	+
chr16	58438404	58742205	chr16_56995905_57299706_303802_5.2_-80.9_15752	15752	+
chr1	173702787	173967490	chr1_171969410_172234113_264704_5.9_63.1_15718	15718	+
chr15	90730328	91178371	chr15_88531332_88979375_448044_3.5_-28.3_15713	15713	+
chr16	74333897	74660542	chr16_72891398_73218043_326646_4.8_-95.9_15691	15691	+
chr1	40506144	40830866	chr1_40278731_40603453_324723_4.8_-57.4_15685	15685	+
chr1	93544851	93831450	chr1_93317439_93604038_286600_5.5_15.5_15661	15661	+
chr7	148334373	148716305	chr7_147965306_148347238_381933_4.1_-98.5_15636	15636	+
chr1	158906701	159043344	chr1_157173325_157309968_136644_11.4_77.6_15634	15634	+
chr3	183165456	183606334	chr3_184648150_185089028_440879_3.5_-14.8_15591	15591	+
chr9	94912743	95271965	chr9_93952564_94311786_359223_4.3_-38.9_15519	15519	+
chr15	40213155	40703122	chr15_38000447_38490414_489968_3.2_-95.3_15507	15507	+
chr1	165664431	165888320	chr1_163931055_164154944_223890_6.9_-56.5_15498	15498	+
chr1	70611261	70762040	chr1_70383849_70534628_150780_10.3_64.1_15474	15474	+
chr15	74873942	75341791	chr15_72660995_73128844_467850_3.3_-77.6_15445	15445	+
chr11	75812	331184	chr11_65812_321184_255373_6_-26_15378	15378	+
chr1	24790381	25256402	chr1_24662968_25128989_466022_3.3_-82.6_15373	15373	+
chr5	164595	394814	chr5_217595_447814_230220_6.7_23.8_15344	15344	+
chr1	19403229	19630867	chr1_19275816_19503454_227639_6.7_-44.1_15332	15332	+
chr7	98935696	99236220	chr7_98773632_99074156_300525_5.1_-45.9_15288	15288	+
chr1	153606463	153949312	chr1_151873087_152215936_342850_4.5_-89.5_15278	15278	+
chr2	74274090	74614769	chr2_74127598_74468277_340680_4.5_-70.7_15269	15269	+
chr6	56295114	56506971	chr6_56403073_56614930_211858_7.2_5.7_15256	15256	+
chrX	123019364	123339446	chrX_122847045_123167127_320083_4.8_-14.9_15216	15216	+
chr1	36521948	36877359	chr1_36294535_36649946_355412_4.2_-88.6_14993	14993	+
chr10	120691575	120936748	chr10_120681565_120926738_245174_6.1_-6_14911	14911	+
chr7	65154297	65444526	chr7_64791732_65081961_290230_5.1_-96.6_14897	14897	+
chr1	52704811	53238335	chr1_52477399_53010923_533525_2.8_-66_14884	14884	+
chr6	30436710	30727946	chr6_30544689_30835925_291237_5.1_40_14836	14836	+
chr1	1153742	1510263	chr1_1143605_1500126_356522_4.2_-99.5_14805	14805	+
chr11	9304869	9628246	chr11_9261445_9584822_323378_4.6_-98.5_14786	14786	+
chr10	112168486	112364285	chr10_112158476_112354275_195800_7.5_51.3_14688	14688	+
chr17	44945265	45249511	chr17_42300264_42604510_304247_4.8_-80.3_14652	14652	+
chr5	139712424	140091033	chr5_139692608_140071217_378610_3.9_-39.1_14643	14643	+
chr11	22696327	22850407	chr11_22652903_22806983_154081_9.5_37_14624	14624	+
chr2	86252270	86439964	chr2_86105781_86293475_187695_7.8_77.7_14601	14601	+
chr2	70295553	70524633	chr2_70149057_70378137_229081_6.4_58.7_14598	14598	+
chr1	235272620	235705421	chr1_233339243_233772044_432802_3.4_19.4_14510	14510	+
chr12	70716840	72288764	chr12_69003107_70575031_1571925_0.9_-98.2_14476	14476	+
chr15	89631573	89914858	chr15_87432577_87715862_283286_5.1_-39.1_14458	14458	+
chr2	190309435	190789565	chr2_190017680_190497810_480131_3_-32.4_14440	14440	+
chr19	53833861	54057908	chr19_58525673_58749720_224048_6.4_37.5_14429	14429	+
chr10	93565974	93898266	chr10_93555954_93888246_332293_4.3_-25.2_14396	14396	+
chr1	236646318	236990252	chr1_234712941_235056875_343935_4.2_-90.8_14385	14385	+
chr7	55944444	56372884	chr7_55911938_56340378_428441_3.4_-45_14361	14361	+
chrX	152966055	153363230	chrX_152619249_153016424_397176_3.6_-68.7_14353	14353	+
chr11	64478889	64900731	chr11_64235465_64657307_421843_3.4_-76.8_14349	14349	+
chr2	159281637	159537944	chr2_158989883_159246190_256308_5.6_46.3_14346	14346	+
chr20	47553676	47840057	chr20_46987083_47273464_286382_5_-77_14346	14346	+
chr15	93426846	93570902	chr15_91227850_91371906_144057_10_62.7_14345	14345	+
chr1	246187502	246467691	chr1_244254125_244534314_280190_5.1_-63_14319	14319	+
chrX	118602382	118941355	chrX_118486410_118825383_338974_4.2_-85.1_14317	14317	+
chr1	156470260	156852101	chr1_154736884_155118725_381842_3.7_-82.8_14295	14295	+
chr2	178077266	178347037	chr2_177785512_178055283_269772_5.3_-83.8_14243	14243	+
chr14	50044155	50363725	chr14_49113905_49433475_319571_4.5_23.7_14240	14240	+
chr1	11889533	12378308	chr1_11812120_12300895_488776_2.9_-77.8_14203	14203	+
chr1	186276106	186389539	chr1_184542729_184656162_113434_12.5_92.7_14185	14185	+
chr1	110091200	110280966	chr1_109892723_110082489_189767_7.5_7.9_14170	14170	+
chr11	74456739	74791208	chr11_74134387_74468856_334470_4.2_-33.3_14165	14165	+
chr12	104297382	104520135	chr12_102821512_103044265_222754_6.4_21.8_14154	14154	+
chr17	1394407	1801171	chr17_1341157_1747921_406765_3.5_-68.2_14147	14147	+
chr3	196387069	196797038	chr3_197871466_198281435_409970_3.4_-87.8_14118	14118	+
chr10	103792833	104210893	chr10_103782823_104200883_418061_3.4_-92.4_14101	14101	+
chr17	78183289	78449838	chr17_75797884_76064433_266550_5.3_23.9_14069	14069	+
chr8	95835513	96060978	chr8_95904689_96130154_225466_6.2_-58.5_14058	14058	+
chr1	160113665	160328537	chr1_158380289_158595161_214873_6.5_74.7_14039	14039	+
chr1	113125028	113611409	chr1_112926551_113412932_486382_2.9_-71.6_14030	14030	+
chrX	47976406	48436717	chrX_47861350_48321661_460312_3_-64.7_14027	14027	+
chr1	147907514	148023223	chr1_146374138_146489847_115710_12.1_69.3_14017	14017	+
chr1	53288194	53788731	chr1_53060782_53561319_500538_2.8_-73.1_14011	14011	+
chr13	111415226	111642623	chr13_110213227_110440624_227398_6.2_1.4_14008	14008	+
chr4	57193465	57462221	chr4_56888222_57156978_268757_5.2_35.4_13978	13978	+
chr17	37560720	38011105	chr17_34814246_35264631_450386_3.1_-60.9_13971	13971	+
chr12	133147842	133443109	chr12_131657915_131953182_295268_4.7_-89.9_13902	13902	+
chr5	133984644	134297434	chr5_134012543_134325333_312791_4.4_-61.3_13898	13898	+
chr16	67902108	68336523	chr16_66459609_66894024_434416_3.2_-93.4_13886	13886	+
chr6	7780006	8054126	chr6_7725005_7999125_274121_5.1_-41.6_13878	13878	+
chr6	89790461	90097363	chr6_89847180_90154082_306903_4.5_30.5_13809	13809	+
chr1	16693649	17068111	chr1_16566236_16940698_374463_3.7_-53_13750	13750	+
chr1	201750039	201975234	chr1_200016662_200241857_225196_6.1_49.2_13736	13736	+
chr15	68378636	68587603	chr15_66165690_66374657_208968_6.5_15.7_13534	13534	+
chr12	98909409	99077133	chr12_97433540_97601264_167725_8.1_-0.2_13518	13518	+
chr9	134151528	134504698	chr9_133141349_133494519_353171_3.8_-67.9_13512	13512	+
chr12	48056466	48563494	chr12_46342733_46849761_507029_2.7_-63.8_13472	13472	+
chr11	10759169	10953055	chr11_10715745_10909631_193887_6.9_75.1_13455	13455	+
chr11	125445139	125600570	chr11_124950349_125105780_155432_8.6_78_13424	13424	+
chr17	20571607	21114558	chr17_20512199_21055150_542952_2.5_-72.9_13368	13368	+
chr1	200376014	201026264	chr1_198642637_199292887_650251_2.1_-80_13367	13367	+
chr2	170339533	170917982	chr2_170047779_170626228_578450_2.3_-93.5_13366	13366	+
chr11	18283477	18697516	chr11_18240053_18654092_414040_3.2_-16_13322	13322	+
chrX	40988191	41209436	chrX_40873135_41094380_221246_6_-43.8_13317	13317	+
chr7	98445715	98610350	chr7_98283651_98448286_164636_8.1_60.5_13311	13311	+
chr3	142025915	142282035	chr3_143508605_143764725_256121_5.2_32.4_13294	13294	+
chr8	92969522	93156673	chr8_93038698_93225849_187152_7.1_58.7_13264	13264	+
chr4	17505912	17955502	chr4_17115010_17564600_449591_2.9_-51.1_13262	13262	+
chr9	37034297	37231587	chr9_37024297_37221587_197291_6.7_61.4_13262	13262	+
chrX	53352433	53707217	chrX_53369158_53723942_354785_3.7_-16.3_13252	13252	+
chr12	46141443	46398007	chr12_44427710_44684274_256565_5.2_-79.6_13228	13228	+
chr19	34663392	35024562	chr19_39355232_39716402_361171_3.7_-60.9_13197	13197	+
chr15	32700364	32939591	chr15_30487656_30726883_239228_5.5_-81.2_13195	13195	+
chr17	45658739	45945535	chr17_43013738_43300534_286797_4.6_-48.5_13187	13187	+
chr1	8810390	9129770	chr1_8732977_9052357_319381_4.1_-55.2_13159	13159	+
chr15	65737594	66181154	chr15_63524647_63968208_443562_3_-1.7_13138	13138	+
chrX	119292866	119760841	chrX_119176894_119644869_467976_2.8_-41.5_13122	13122	+
chr17	5185556	5463255	chr17_5126280_5403979_277700_4.7_-36.6_13043	13043	+
chr1	196981526	197169373	chr1_195248149_195435996_187848_6.9_74.6_13031	13031	+
chr18	2571478	2842340	chr18_2561478_2832340_270863_4.8_23.7_13021	13021	+
chr1	205577380	205760542	chr1_203844003_204027165_183163_7.1_70.1_13010	13010	+
chr14	58677902	58989323	chr14_57747655_58059076_311422_4.2_-40.7_12940	12940	+
chr15	41849099	42066815	chr15_39636391_39854107_217717_5.9_14.1_12929	12929	+
chr5	112114958	112362417	chr5_112142857_112390316_247460_5.2_-30.9_12926	12926	+
chr8	38645088	38940358	chr8_38764245_39059515_295271_4.4_-93.6_12877	12877	+
chr5	118379912	118835262	chr5_118407811_118863161_455351_2.8_-80.9_12861	12861	+
chr9	33019656	33462867	chr9_33009656_33452867_443212_2.9_-0.8_12835	12835	+
chr10	129895428	130021302	chr10_129785418_129911292_125875_10.2_94.8_12824	12824	+
chr10	88719765	89096732	chr10_88709745_89086712_376968_3.4_-14_12803	12803	+
chr2	201676608	201853204	chr2_201384853_201561449_176597_7.2_-61.2_12751	12751	+
chr3	113346398	113639132	chr3_114829088_115121822_292735_4.4_-71.1_12735	12735	+
chr16	24550928	24836863	chr16_24458429_24744364_285936_4.4_25_12722	12722	+
chr1	36067963	36508357	chr1_35840550_36280944_440395_2.9_-89.5_12715	12715	+
chr3	122078511	122447618	chr3_123561201_123930308_369108_3.4_-71.7_12700	12700	+
chr8	101563545	101962190	chr8_101632721_102031366_398646_3.2_-84.7_12635	12635	+
chr1	23571131	23848570	chr1_23443718_23721157_277440_4.5_-0.7_12573	12573	+
chr5	21349672	21520307	chr5_21385429_21556064_170636_7.4_85.2_12573	12573	+
chr5	176560855	176929606	chr5_176493461_176862212_368752_3.4_-90.1_12518	12518	+
chr7	94163010	94549110	chr7_94000946_94387046_386101_3.2_-93.2_12506	12506	+
chrX	100598653	100882042	chrX_100485309_100768698_283390_4.4_-68.4_12457	12457	+
chr1	54204953	54683945	chr1_53977541_54456533_478993_2.6_-95.5_12352	12352	+
chr5	1262178	1462480	chr5_1315178_1515480_200303_6.2_49.2_12348	12348	+
chr6	34112339	34393085	chr6_34220317_34501063_280747_4.4_3.7_12348	12348	+
chr13	111955523	112275544	chr13_110753524_111073545_320022_3.9_-74.1_12333	12333	+
chr14	91589470	91976917	chr14_90659223_91046670_387448_3.2_-93.9_12319	12319	+
chr5	137676835	137956651	chr5_137704734_137984550_279817_4.4_38.5_12312	12312	+
chr3	197767347	197949657	chr3_199251744_199434054_182311_6.7_44.5_12298	12298	+
chr1	111196906	111442602	chr1_110998429_111244125_245697_5_-60.9_12284	12284	+
chr1	246784703	247264292	chr1_244851326_245330915_479590_2.6_-91.8_12273	12273	+
chr17	30535074	30860967	chr17_27559187_27885080_325894_3.8_-16.3_12271	12271	+
chr9	108039338	108403247	chr9_107079159_107443068_363910_3.4_-43.4_12267	12267	+
chr9	31579075	31726570	chr9_31569075_31716570_147496_8.3_80.6_12243	12243	+
chr6	64258522	64435460	chr6_64316481_64493419_176939_6.9_31.6_12219	12219	+
chr1	214779080	214837411	chr1_212845703_212904034_58332_20.9_83.3_12218	12218	+
chr20	32601806	33128601	chr20_32065467_32592262_526796_2.3_-49.9_12218	12218	+
chr10	71873685	72327965	chr10_71543691_71997971_454281_2.7_-38.9_12197	12197	+
chr15	50647943	50941084	chr15_48435235_48728376_293142_4.2_-47.3_12169	12169	+
chr17	30190305	30469838	chr17_27214418_27493951_279534_4.3_-23.1_12154	12154	+
chr4	6831459	7105157	chr4_6882360_7156058_273699_4.4_10.8_12142	12142	+
chr3	148701980	148890253	chr3_150184670_150372943_188274_6.4_72.8_12135	12135	+
chr1	37919098	38488582	chr1_37691685_38261169_569485_2.1_-99.7_12132	12132	+
chr2	71414812	71662212	chr2_71268320_71515720_247401_4.9_-21.4_12071	12071	+
chr1	76107042	76260443	chr1_75879630_76033031_153402_7.8_27.6_12042	12042	+
chr15	71355376	72672155	chr15_69142430_70459209_1316780_0.9_-86.4_12027	12027	+
chr17	20130664	20407637	chr17_20071256_20348229_276974_4.3_-67_12026	12026	+
chr5	138612989	138877560	chr5_138640888_138857744_216857_5.5_43.1_12021	12021	+
chr3	15679750	15920314	chr3_15654754_15895318_240565_5_-98.8_11987	11987	+
chr11	61067025	61217542	chr11_60823601_60974118_150518_8_52.9_11978	11978	+
chr1	167943953	168222113	chr1_166210577_166488737_278161_4.3_-53_11939	11939	+
chr16	30537642	30786344	chr16_30445143_30693845_248703_4.8_-95.6_11926	11926	+
chr3	178917429	179294822	chr3_180400123_180777516_377394_3.2_-91.1_11925	11925	+
chr7	135129217	135360651	chr7_134779757_135011191_231435_5.1_-87.2_11902	11902	+
chr8	128639455	128913374	chr8_128708637_128982556_273920_4.3_-82.9_11889	11889	+
chr3	128806747	129156815	chr3_130289437_130639505_350069_3.4_-84.1_11874	11874	+
chr15	52797326	52969184	chr15_50584618_50756476_171859_6.9_54.8_11848	11848	+
chr12	108912185	109095187	chr12_107436315_107619316_183002_6.5_19.7_11845	11845	+
chr11	65622262	65988323	chr11_65378838_65744899_366062_3.2_-79.7_11839	11839	+
chr12	132342099	132652377	chr12_130908052_131218330_310279_3.8_-17.6_11772	11772	+
chr14	73538241	73754085	chr14_72607994_72823838_215845_5.5_35.6_11767	11767	+
chr14	64854958	65068563	chr14_63924711_64138316_213606_5.5_59.5_11752	11752	+
chr5	180650593	180761037	chr5_180583199_180693643_110445_10.6_70.3_11752	11752	+
chr12	94562814	94806451	chr12_93086945_93330582_243638_4.8_26.5_11749	11749	+
chr12	59993046	60206573	chr12_58279313_58492840_213528_5.5_59.6_11741	11741	+
chr2	42396615	42628536	chr2_42250119_42482040_231922_5.1_11.5_11737	11737	+
chr1	212115028	212380505	chr1_210181651_210447128_265478_4.4_17.1_11713	11713	+
chr17	16519720	16707719	chr17_16460445_16648444_188000_6.2_50.7_11708	11708	+
chr3	142721193	142896680	chr3_144203883_144379370_175488_6.7_73.8_11703	11703	+
chr3	42589783	42826837	chr3_42564787_42801841_237055_4.9_26.3_11699	11699	+
chr14	24566136	24803969	chr14_23635976_23873809_237834_4.9_20.8_11677	11677	+
chr4	87870023	88129442	chr4_88089047_88348466_259420_4.5_-57.6_11675	11675	+
chr11	32917096	33108741	chr11_32873672_33065317_191646_6.1_-5.5_11633	11633	+
chr1	93201957	93426906	chr1_92974545_93199494_224950_5.2_44.7_11614	11614	+
chr1	26213977	26653504	chr1_26086564_26526091_439528_2.6_-85.7_11600	11600	+
chr9	127909916	128135866	chr9_126949737_127175687_225951_5.1_-30.2_11586	11586	+
chr3	49999907	50296646	chr3_49974911_50271650_296740_3.9_-66.3_11582	11582	+
chr1	185022798	185281522	chr1_183289421_183548145_258725_4.5_-96.8_11575	11575	+
chr12	69633350	69784336	chr12_67919617_68070603_150987_7.6_82.7_11539	11539	+
chr6	35391785	35855923	chr6_35499763_35963901_464139_2.5_-35.7_11535	11535	+
chr13	103257057	103419858	chr13_102055058_102217859_162802_7.1_65.8_11481	11481	+
chr16	53164591	53524968	chr16_51722092_52082469_360378_3.2_32.2_11481	11481	+
chr3	9390299	9519676	chr3_9365299_9494676_129378_8.9_76.4_11466	11466	+
chr8	124054266	124463191	chr8_124123447_124532372_408926_2.8_-82.9_11455	11455	+
chr3	185541327	185766127	chr3_187024021_187248821_224801_5.1_42.7_11430	11430	+
chr11	63391490	63744030	chr11_63148066_63500606_352541_3.2_-85_11419	11419	+
chr1	67743867	67896110	chr1_67516455_67668698_152244_7.5_91.1_11399	11399	+
chr1	228086095	228459832	chr1_226152718_226526455_373738_3_-82.1_11367	11367	+
chr5	629531	936544	chr5_682531_989544_307014_3.7_17.2_11366	11366	+
chr3	133209262	133530161	chr3_134691952_135012851_320900_3.5_-94.2_11354	11354	+
chr12	121634895	121879004	chr12_120119278_120363387_244110_4.6_-49.4_11338	11338	+
chr3	156242008	156432541	chr3_157724702_157915235_190534_5.9_12.1_11330	11330	+
chr2	128846602	129075359	chr2_128563072_128791829_228758_5_15.6_11328	11328	+
chr10	96305506	96489791	chr10_96295496_96479781_184286_6.1_79.7_11318	11318	+
chr16	71732203	72040585	chr16_70289704_70598086_308383_3.7_-12.3_11306	11306	+
chr12	120534139	120720657	chr12_119018522_119205040_186519_6.1_57.9_11299	11299	+
chr7	137545704	137732734	chr7_137196244_137383274_187031_6_55.5_11288	11288	+
chr14	35483954	35938016	chr14_34553705_35007767_454063_2.5_-98.1_11237	11237	+
chr6	27656048	27861747	chr6_27764027_27969726_205700_5.5_-32.9_11230	11230	+
chr14	34903518	35260809	chr14_33973269_34330560_357292_3.1_-75.1_11217	11217	+
chr11	126072750	126219477	chr11_125577960_125724687_146728_7.6_65.8_11185	11185	+
chr15	59146722	59417213	chr15_56934014_57204505_270492_4.1_26_11151	11151	+
chr2	112504204	112875601	chr2_112220675_112592072_371398_3_-80.1_11110	11110	+
chr19	41774009	42085789	chr19_46465849_46777629_311781_3.6_-25.4_11078	11078	+
chr2	206858897	207176682	chr2_206567142_206884927_317786_3.5_-66.9_11062	11062	+
chr19	60554	323232	chr19_11554_274232_262679_4.2_-87.5_11054	11054	+
chr19	39056144	39360890	chr19_43747984_44052730_304747_3.6_-32.2_11023	11023	+
chr1	52173117	52446533	chr1_51945705_52219121_273417_4_-15.1_11001	11001	+
chr17	36858487	37078005	chr17_34112013_34331531_219519_5_59_10997	10997	+
chr17	66202283	66596857	chr17_63713878_64108452_394575_2.8_-58.2_10996	10996	+
chr13	21522094	22058421	chr13_20420094_20956421_536328_2_-74.5_10991	10991	+
chr14	45468571	45759671	chr14_44538321_44829421_291101_3.8_-50.1_10982	10982	+
chr11	34078842	34213401	chr11_34035418_34169977_134560_8.2_74.4_10977	10977	+
chr5	65222253	65475914	chr5_65258009_65511670_253662_4.3_21.5_10970	10970	+
chr22	16084279	16256322	chr22_14464279_14636322_172044_6.4_70_10966	10966	+
chr2	9475193	9781092	chr2_9392644_9698543_305900_3.6_-25_10960	10960	+
chr2	232120776	232673324	chr2_231829020_232381568_552549_2_-67.6_10949	10949	+
chr14	39501446	39819607	chr14_38571197_38889358_318162_3.4_-64_10945	10945	+
chr5	71432503	71659638	chr5_71468259_71695394_227136_4.8_-9_10945	10945	+
chr16	69068028	69497796	chr16_67625529_68055297_429769_2.5_-20.8_10941	10941	+
chr2	63817079	64209036	chr2_63670583_64062540_391958_2.8_-28.4_10939	10939	+
chr5	72144121	72316385	chr5_72179877_72352141_172265_6.3_70.1_10937	10937	+
chr2	108362406	108537828	chr2_107728838_107904260_175423_6.2_79.4_10920	10920	+
chr15	91292546	91528144	chr15_89093550_89329148_235599_4.6_12.4_10822	10822	+
chr1	43124070	43274011	chr1_42896657_43046598_149942_7.2_67.5_10819	10819	+
chr4	57774151	57897220	chr4_57468908_57591977_123070_8.7_77_10747	10747	+
chr3	25639577	25835968	chr3_25614581_25810972_196392_5.5_-24.6_10743	10743	+
chr3	5085375	5261378	chr3_5060375_5236378_176004_6.1_32.9_10730	10730	+
chr3	47537420	48040457	chr3_47512424_48015461_503038_2.1_-48.2_10726	10726	+
chr12	53321352	53575793	chr12_51607619_51862060_254442_4.2_-94.8_10720	10720	+
chr2	165944234	166049851	chr2_165652480_165758097_105618_10.1_82.2_10715	10715	+
chr4	12556062	12759085	chr4_12165160_12368183_203024_5.3_-52.9_10715	10715	+
chr7	26192548	26331648	chr7_26159073_26298173_139101_7.7_87.2_10701	10701	+
chr12	123889391	124242685	chr12_122455344_122808638_353295_3_-91.4_10659	10659	+
chr16	23457148	23701696	chr16_23364649_23609197_244549_4.4_-2.4_10658	10658	+
chr10	24738410	24836216	chr10_24778416_24876222_97807_10.9_88.9_10646	10646	+
chr8	80915137	81178448	chr8_81077692_81341003_263312_4_-49.5_10614	10614	+
chr3	31494307	31680161	chr3_31469311_31655165_185855_5.7_50.8_10613	10613	+
chr1	174938395	175135977	chr1_173205018_173402600_197583_5.4_64.8_10590	10590	+
chr10	94212606	94429357	chr10_94202586_94419337_216752_4.9_19.2_10577	10577	+
chr16	89295647	89804648	chr16_87823148_88332149_509002_2.1_-65.6_10571	10571	+
chr3	51423505	51744941	chr3_51398545_51719981_321437_3.3_35.7_10571	10571	+
chr14	100594781	100870145	chr14_99664534_99939898_275365_3.8_-63.3_10562	10562	+
chr14	53106774	53251418	chr14_52176524_52321168_144645_7.3_71.1_10547	10547	+
chr7	74528167	74714717	chr7_74166103_74352653_186551_5.6_-14.1_10524	10524	+
chr1	55181512	55724171	chr1_54954100_55496759_542660_1.9_-19.3_10515	10515	+
chr16	15457404	15658698	chr16_15364905_15566199_201295_5.2_-23.5_10513	10513	+
chr5	154082747	154320838	chr5_154062940_154301031_238092_4.4_17.2_10502	10502	+
chr3	37176073	37370653	chr3_37151077_37345657_194581_5.4_47.7_10501	10501	+
chr20	57415489	57612428	chr20_56848884_57045823_196940_5.3_19.5_10471	10471	+
chr12	112686055	112947684	chr12_111170438_111432067_261630_4_-76.8_10461	10461	+
chr12	62715210	63053109	chr12_61001477_61339376_337900_3.1_-73.5_10448	10448	+
chr16	87749724	88061287	chr16_86307225_86618788_311564_3.3_-81.5_10432	10432	+
chr1	1633994	1847534	chr1_1623854_1837394_213541_4.9_36.5_10395	10395	+
chr2	44113668	44293330	chr2_43967172_44146834_179663_5.8_51.1_10390	10390	+
chr15	31507679	31712640	chr15_29294971_29499932_204962_5.1_76.1_10370	10370	+
chr14	81002017	81380735	chr14_80071770_80450488_378719_2.7_-91.9_10365	10365	+
chr15	40710489	41053150	chr15_38497781_38840442_342662_3_-94.5_10363	10363	+
chrX	48542617	48924947	chrX_48427561_48811891_384331_2.7_-93.6_10355	10355	+
chr1	45085084	45446951	chr1_44857671_45219538_361868_2.9_-94.3_10353	10353	+
chr2	11860526	11967643	chr2_11777977_11885094_107118_9.6_83_10310	10310	+
chr2	69548033	69757360	chr2_69401537_69610864_209328_4.9_-64.1_10260	10260	+
chr4	39640309	40123495	chr4_39316704_39799890_483187_2.1_-40.2_10235	10235	+
chr9	112787166	113018835	chr9_111826987_112058656_231670_4.4_55.6_10233	10233	+
chr15	42646871	42873735	chr15_40434163_40661027_226865_4.5_-13_10229	10229	+
chr1	204315900	204526973	chr1_202582523_202793596_211074_4.8_39_10221	10221	+
chr1	6052286	6295111	chr1_5974873_6217698_242826_4.2_17.9_10210	10210	+
chrX	151869137	152031361	chrX_151619793_151782017_162225_6.3_61.5_10199	10199	+
chr14	81712409	81993463	chr14_80782162_81063216_281055_3.6_-58.1_10192	10192	+
chr4	119380951	119689519	chr4_119600399_119908967_308569_3.3_-62.5_10187	10187	+
chr1	11051126	11314105	chr1_10973713_11236692_262980_3.9_-78.1_10179	10179	+
chr1	183445357	183604981	chr1_181711980_181871604_159625_6.4_85.9_10177	10177	+
chr12	113344733	113659441	chr12_111829116_112143824_314709_3.2_-87_10170	10170	+
chr14	20779726	20996856	chr14_19849566_20066696_217131_4.7_35.9_10168	10168	+
chr4	83275008	83417074	chr4_83494032_83636098_142067_7.2_34.2_10168	10168	+
chrX	73325462	73693765	chrX_73242187_73610490_368304_2.8_-79.2_10164	10164	+
chr8	67834122	68217663	chr8_67996676_68380217_383542_2.6_-55.3_10145	10145	+
chr2	219065000	219315627	chr2_218773245_219023871_250627_4_-97.1_10143	10143	+
chrX	7065594	7271991	chrX_7075594_7281991_206398_4.9_24.6_10135	10135	+
chr1	89168491	89476783	chr1_88941079_89249371_308293_3.3_-87.3_10134	10134	+
chr3	99832020	100170868	chr3_101314710_101653558_338849_3_-58.2_10125	10125	+
chr10	97759748	97949968	chr10_97749738_97939958_190221_5.3_52.4_10122	10122	+
chr14	95552701	95767421	chr14_94622454_94837174_214721_4.7_55.6_10113	10113	+
chr2	185463862	185638933	chr2_185172107_185347178_175072_5.8_51.3_10091	10091	+
chr16	56839325	57212750	chr16_55396826_55770251_373426_2.7_-73.1_10083	10083	+
chr3	57168051	57563199	chr3_57143091_57538239_395149_2.5_-88.7_10061	10061	+
chr16	33497195	33566688	chr16_33404696_33474189_69494_14.5_82.5_10056	10056	+
chr4	2734025	2958698	chr4_2703823_2928496_224674_4.5_-42.3_10041	10041	+
chr3	61547577	61762589	chr3_61522617_61737629_215013_4.7_-50.2_10028	10028	+
chr11	63902019	64122902	chr11_63658595_63879478_220884_4.5_53_10025	10025	+
chr10	89512981	89731458	chr10_89502961_89721438_218478_4.6_22.5_10007	10007	+
chr6	36437762	36725161	chr6_36545740_36833139_287400_3.5_-58_10007	10007	+
chr17	3986882	4269999	chr17_3933631_4216748_283118_3.5_-28_9996	9996	+
chr5	109025986	109205079	chr5_109053885_109232978_179094_5.6_53.3_9990	9990	+
chr15	101464667	101813056	chr15_99282190_99630579_348390_2.9_-92.8_9989	9989	+
chr9	123837335	124035778	chr9_122877156_123075599_198444_5_39.7_9988	9988	+
chr8	144871184	145203130	chr8_144943172_145275118_331947_3_-41_9983	9983	+
chr12	50152020	50524295	chr12_48438287_48810562_372276_2.7_-19.5_9973	9973	+
chr1	27457633	27745053	chr1_27330220_27617640_287421_3.5_-5_9967	9967	+
chr6	33168628	33411821	chr6_33276606_33519799_243194_4.1_58_9955	9955	+
chr7	151832496	152065948	chr7_151463429_151696881_233453_4.3_0.2_9945	9945	+
chr17	73008817	73354579	chr17_70520412_70866174_345763_2.9_-88.5_9939	9939	+
chrX	134852598	135160620	chrX_134680264_134988286_308023_3.2_15.5_9922	9922	+
chr20	54944885	56136764	chr20_54378292_55570170_1191879_0.8_-90.2_9921	9921	+
chr12	922768	1299255	chr12_793029_1169516_376488_2.6_-66.6_9920	9920	+
chr19	2037760	2434409	chr19_1988760_2385409_396650_2.5_-64.6_9909	9909	+
chr14	60574453	60867280	chr14_59644206_59937033_292828_3.4_9.9_9905	9905	+
chr14	96848540	97044451	chr14_95918293_96114204_195912_5.1_-25_9897	9897	+
chr2	158186576	158300614	chr2_157894822_158008860_114039_8.7_75_9887	9887	+
chr1	109238990	109493064	chr1_109040513_109294587_254075_3.9_-100_9850	9850	+
chr15	55473532	55677901	chr15_53260824_53465193_204370_4.8_76.4_9847	9847	+
chr8	42752064	42985459	chr8_42871221_43104616_233396_4.2_46.8_9839	9839	+
chr2	203044023	203211091	chr2_202752268_202919336_167069_5.9_81.2_9837	9837	+
chr1	229567147	229841401	chr1_227633770_227908024_274255_3.6_-9.8_9828	9828	+
chr2	160545667	160758260	chr2_160253913_160466506_212594_4.6_73_9814	9814	+
chr7	131028443	131205153	chr7_130678983_130855693_176711_5.5_55.9_9796	9796	+
chr2	220037602	220300857	chr2_219745846_220009101_263256_3.7_-83.6_9795	9795	+
chr2	99930311	100106845	chr2_99296743_99473277_176535_5.5_64.4_9737	9737	+
chr6	32794125	32951103	chr6_32902103_33059081_156979_6.2_65.5_9732	9732	+
chr19	39825932	40031049	chr19_44517772_44722889_205118_4.7_73.6_9731	9731	+
chr12	125396185	125631196	chr12_123962138_124197149_235012_4.1_-12.1_9720	9720	+
chr11	43333478	43488264	chr11_43290054_43444840_154787_6.3_35.1_9714	9714	+
chr12	42448680	42842158	chr12_40734947_41128425_393479_2.5_14.2_9699	9699	+
chr11	73291186	73689585	chr11_72968834_73367233_398400_2.4_-39.5_9695	9695	+
chr10	75434682	75543035	chr10_75104688_75213041_108354_8.9_79.8_9691	9691	+
chr1	243138197	243449794	chr1_241204820_241516417_311598_3.1_-75.7_9683	9683	+
chr2	162164906	162363803	chr2_161873152_162072049_198898_4.9_19.4_9661	9661	+
chr16	31084686	31203006	chr16_30992187_31110507_118321_8.1_38.4_9634	9634	+
chr19	21131908	21720640	chr19_20923748_21512480_588733_1.6_-51.9_9628	9628	+
chr7	66532203	66767879	chr7_66169638_66405314_235677_4.1_-25_9621	9621	+
chr22	38850941	39104975	chr22_37180887_37434921_254035_3.8_-92.3_9597	9597	+
chrX	47298226	47701108	chrX_47183170_47586052_402883_2.4_18.5_9590	9590	+
chr1	65232802	65448903	chr1_65005390_65221491_216102_4.4_45.7_9587	9587	+
chr16	66836798	67344828	chr16_65394299_65902329_508031_1.9_-73_9583	9583	+
chr7	116339130	116613021	chr7_116126366_116400257_273892_3.5_28.1_9538	9538	+
chr5	102455956	103638324	chr5_102483855_103666223_1182369_0.8_-94.8_9538	9538	+
chr7	156971302	157209966	chr7_156664063_156902727_238665_4_-83.6_9530	9530	+
chr3	196045118	196314050	chr3_197529515_197798447_268933_3.5_-38.5_9527	9527	+
chr2	173333881	173473273	chr2_173042127_173181519_139393_6.8_12.5_9522	9522	+
chr18	19153263	19449605	chr18_17407261_17703603_296343_3.2_-65.5_9500	9500	+
chr2	110422769	110683077	chr2_109780058_110040366_260309_3.6_-19.4_9493	9493	+
chr22	41459998	41755644	chr22_39789944_40085590_295647_3.2_4.4_9471	9471	+
chr17	39890405	40271572	chr17_37143931_37525098_381168_2.5_-93.4_9466	9466	+
chr21	35345927	35576589	chr21_34267797_34498459_230663_4.1_35.2_9465	9465	+
chr11	57282274	57589720	chr11_57038850_57346296_307447_3.1_-69.3_9441	9441	+
chr10	28725179	28909795	chr10_28765185_28949801_184617_5.1_79.8_9399	9399	+
chr7	63808727	64170201	chr7_63446162_63807636_361475_2.6_-37.5_9399	9399	+
chr6	7230415	7414621	chr6_7175414_7359620_184207_5.1_35.7_9382	9382	+
chr15	52155019	52387989	chr15_49942311_50175281_232971_4_66.2_9372	9372	+
chr18	23619204	23970970	chr18_21873202_22224968_351767_2.7_-91.4_9371	9371	+
chr16	578164	1032039	chr16_518165_972040_453876_2.1_-67.4_9358	9358	+
chr11	71500727	71847417	chr11_71178375_71525065_346691_2.7_-20.1_9350	9350	+
chr3	112255227	112557118	chr3_113737917_114039808_301892_3.1_-38.1_9325	9325	+
chr7	66219611	66490102	chr7_65857046_66127537_270492_3.4_-94.1_9324	9324	+
chr21	30259866	30595571	chr21_29181737_29517442_335706_2.8_21.2_9322	9322	+
chr11	133993828	134135542	chr11_133499038_133640752_141715_6.6_65.6_9292	9292	+
chr12	49721636	50048242	chr12_48007903_48334509_326607_2.8_-30.5_9291	9291	+
chr1	20978626	21268864	chr1_20851213_21141451_290239_3.2_-63.7_9289	9289	+
chr5	68364766	68685075	chr5_68400522_68720831_320310_2.9_-97.9_9280	9280	+
chr1	231359871	231702301	chr1_229426494_229768924_342431_2.7_-88.9_9267	9267	+
chr14	67745831	68083261	chr14_66815584_67153014_337431_2.7_-66_9205	9205	+
chr3	150176163	150460294	chr3_151658853_151942984_284132_3.2_-73.4_9203	9203	+
chr9	34921519	35295960	chr9_34911519_35285960_374442_2.5_-83.1_9203	9203	+
chr7	102715570	103008662	chr7_102502806_102795898_293093_3.1_-20.5_9199	9199	+
chr11	46644016	46840153	chr11_46600592_46796729_196138_4.7_75.9_9172	9172	+
chr3	44566296	45052908	chr3_44541300_45027912_486613_1.9_-83.3_9170	9170	+
chr10	833907	1175619	chr10_823907_1165619_341713_2.7_-74_9160	9160	+
chrY	1435614	1671306	chrY_1445614_1681306_235693_3.9_70.2_9153	9153	+
chr5	151125796	151190879	chr5_151105989_151171072_65084_14.1_93_9150	9150	+
chr19	47061872	47503831	chr19_51753712_52195671_441960_2.1_-59.3_9148	9148	+
chr10	46087834	46406233	chr10_45407840_45726239_318400_2.9_-29.7_9146	9146	+
chr1	111490657	111923820	chr1_111292180_111725343_433164_2.1_-49.7_9139	9139	+
chr16	46614974	46844041	chr16_45172475_45401542_229068_4_-48.6_9134	9134	+
chr2	219317546	219619085	chr2_219025790_219327329_301540_3_-98_9118	9118	+
chr1	184559746	184793861	chr1_182826369_183060484_234116_3.9_22.6_9103	9103	+
chr12	50759342	50873673	chr12_49045609_49159940_114332_8_70.6_9103	9103	+
chr8	145319738	145749257	chr8_145391726_145720065_328340_2.8_-2.6_9092	9092	+
chr8	141524481	141633398	chr8_141593663_141702580_108918_8.3_89.6_9089	9089	+
chr1	39174421	39500314	chr1_38947008_39272901_325894_2.8_41.6_9085	9085	+
chr1	211486028	211847917	chr1_209552651_209914540_361890_2.5_-96.6_9082	9082	+
chr15	102501608	102516851	chr15_100319131_100334374_15244_59.5_97.4_9073	9073	+
chr17	15324812	15694559	chr17_15265537_15635284_369748_2.5_-56.5_9069	9069	+
chr13	50502021	50747628	chr13_49400022_49645629_245608_3.7_67.1_9057	9057	+
chr7	92729688	92775402	chr7_92567624_92613338_45715_19.8_88.9_9029	9029	+
chr11	87973015	88160399	chr11_87612663_87800047_187385_4.8_92.7_9014	9014	+
chr2	216894692	217071050	chr2_216602937_216779295_176359_5.1_81.3_8989	8989	+
chr15	101037889	101191332	chr15_98855412_99008855_153444_5.9_75.8_8988	8988	+
chr8	103218768	103424567	chr8_103287944_103493743_205800_4.4_80.2_8980	8980	+
chr1	9599908	9970058	chr1_9522495_9892645_370151_2.4_-83.3_8978	8978	+
chr5	110084693	110528760	chr5_110112592_110556659_444068_2_-36.9_8957	8957	+
chr2	111295000	111431916	chr2_111008558_111148387_139830_6.4_51_8933	8933	+
chr12	96572710	96780963	chr12_95096841_95305094_208254_4.3_53.4_8930	8930	+
chr11	14462887	14696045	chr11_14419463_14652621_233159_3.8_32.7_8920	8920	+
chr15	43316989	43749175	chr15_41104281_41536467_432187_2.1_-45.6_8911	8911	+
chr1	51623232	51926895	chr1_51395820_51699483_303664_2.9_-8.1_8899	8899	+
chr9	135137507	135277989	chr9_134127328_134267810_140483_6.3_73.2_8880	8880	+
chr15	25923930	26108318	chr15_23475023_23659411_184389_4.8_37.1_8879	8879	+
chr1	230204420	230417729	chr1_228271043_228484352_213310_4.2_65.2_8870	8870	+
chr15	44038842	44186248	chr15_41826134_41973540_147407_6_44.3_8859	8859	+
chr2	175174105	175585545	chr2_174882351_175293791_411441_2.2_-57.5_8848	8848	+
chr4	1205418	1408806	chr4_1195418_1398806_203389_4.3_58.7_8834	8834	+
chr18	48422096	48723790	chr18_46676094_46977788_301695_2.9_31.7_8828	8828	+
chr3	128338976	128713055	chr3_129821666_130195745_374080_2.4_-93_8828	8828	+
chr13	113811512	114048538	chr13_112859513_113096539_237027_3.7_-35.3_8824	8824	+
chrX	77130853	77387357	chrX_77017509_77274013_256505_3.4_-95.5_8819	8819	+
chr17	45975029	46214795	chr17_43330028_43569794_239767_3.7_-61.1_8806	8806	+
chr19	58199045	58421471	chr19_62890857_63113283_222427_4_-21_8804	8804	+
chr1	157483535	157694479	chr1_155750159_155961103_210945_4.2_-24.7_8803	8803	+
chr1	209233923	209407435	chr1_207300546_207474058_173513_5.1_85.6_8802	8802	+
chr1	160639944	160866114	chr1_158906568_159132738_226171_3.9_-27.3_8792	8792	+
chr4	76568688	76885485	chr4_76787712_77104509_316798_2.8_14.1_8791	8791	+
chr8	56675326	57130548	chr8_56837880_57293102_455223_1.9_24.1_8785	8785	+
chr18	12830875	13100531	chr18_12820875_13090531_269657_3.2_-81.1_8763	8763	+
chr14	92470305	92634849	chr14_91540058_91704602_164545_5.3_74.9_8753	8753	+
chr13	25669894	25940187	chr13_24567894_24838187_270294_3.2_-9.4_8751	8751	+
chr16	2009667	2264038	chr16_1949668_2204039_254372_3.4_-68_8738	8738	+
chr19	10697830	10952904	chr19_10558830_10813904_255075_3.4_2.6_8736	8736	+
chr2	44393689	44657462	chr2_44247193_44510966_263774_3.3_16.7_8736	8736	+
chr1	41446026	41608854	chr1_41218613_41381441_162829_5.4_64.2_8727	8727	+
chr2	17846608	17964163	chr2_17710089_17827644_117556_7.4_75.7_8724	8724	+
chr1	101338623	101508055	chr1_101111211_101280643_169433_5.1_72.9_8710	8710	+
chr12	95519505	95908841	chr12_94043636_94432972_389337_2.2_-50.5_8705	8705	+
chrX	64887539	65177025	chrX_64804264_65093750_289487_3_48.1_8704	8704	+
chr5	43494819	43705142	chr5_43530576_43740899_210324_4.1_44.7_8693	8693	+
chr3	14964336	15297653	chr3_14939340_15272657_333318_2.6_-59.7_8687	8687	+
chr7	86783305	86849618	chr7_86621241_86687554_66314_13.1_90.9_8680	8680	+
chr5	27386961	27495938	chr5_27422718_27531695_108978_8_95_8674	8674	+
chr2	172527782	172966754	chr2_172236028_172675000_438973_2_-59_8670	8670	+
chr8	6292319	6617452	chr8_6279727_6604860_325134_2.7_-6.1_8667	8667	+
chr1	14026651	14118217	chr1_13899238_13990804_91567_9.5_79.5_8665	8665	+
chr6	42750412	43044322	chr6_42858390_43152300_293911_2.9_-44.2_8650	8650	+
chr2	53992458	54176402	chr2_53845962_54029906_183945_4.7_27.3_8641	8641	+
chr12	93771652	93968916	chr12_92295783_92493047_197265_4.4_7_8631	8631	+
chr2	47126321	47402474	chr2_46979825_47255978_276154_3.1_12.8_8631	8631	+
chr15	99609897	99828143	chr15_97427420_97645666_218247_3.9_23.1_8603	8603	+
chr8	71485652	71574218	chr8_71648206_71736772_88567_9.7_84.2_8603	8603	+
chr19	57723026	58018566	chr19_62414838_62710378_295541_2.9_-51.2_8601	8601	+
chr1	146554127	146767454	chr1_145020751_145234078_213328_4_7.6_8598	8598	+
chr11	77324147	77630123	chr11_77001795_77307771_305977_2.8_-91.9_8596	8596	+
chrX	100055078	100290688	chrX_99941734_100177344_235611_3.6_-78.1_8588	8588	+
chr5	70711909	70954521	chr5_70747665_70990277_242613_3.5_76_8572	8572	+
chr11	33182866	33472464	chr11_33139442_33429040_289599_3_7.7_8570	8570	+
chr20	43530123	43708628	chr20_42963537_43142042_178506_4.8_72.4_8564	8564	+
chr2	62030182	62490291	chr2_61883686_62343795_460110_1.9_-45.8_8563	8563	+
chr3	53080340	53353575	chr3_53055380_53328615_273236_3.1_33.7_8553	8553	+
chr5	10254143	10437421	chr5_10307143_10490421_183279_4.6_55.7_8505	8505	+
chr15	78747582	78882895	chr15_76534637_76669950_135314_6.3_44.8_8503	8503	+
chr5	61602277	61847246	chr5_61638034_61883003_244970_3.5_-4.8_8499	8499	+
chr14	57672089	57879113	chr14_56741842_56948866_207025_4.1_46.8_8491	8491	+
chr12	116396324	116714928	chr12_114880707_115199311_318605_2.7_-53.4_8487	8487	+
chr13	48615053	49058114	chr13_47513054_47956115_443062_1.9_-87.6_8486	8486	+
chr4	120192543	120453649	chr4_120411991_120673097_261107_3.2_-47.8_8482	8482	+
chr7	7991735	8128607	chr7_7958260_8095132_136873_6.2_59.8_8480	8480	+
chr15	85101326	85348640	chr15_82902330_83149644_247315_3.4_-66_8463	8463	+
chr10	38666792	38780319	chr10_38706798_38820325_113528_7.4_78.4_8455	8455	+
chr2	85101840	85329838	chr2_84955351_85183349_227999_3.7_34.5_8444	8444	+
chr6	29691983	30037640	chr6_29799962_30145619_345658_2.4_-30.6_8437	8437	+
chrX	122648239	122919922	chrX_122475920_122747603_271684_3.1_41_8429	8429	+
chr2	183582593	183731874	chr2_183290838_183440119_149282_5.6_76.9_8403	8403	+
chr12	105321733	105629887	chr12_103845863_104154017_308155_2.7_37.4_8400	8400	+
chr11	66249757	66539339	chr11_66006333_66295915_289583_2.9_-20.8_8388	8388	+
chr3	99536660	99788088	chr3_101019350_101270778_251429_3.3_-48.2_8369	8369	+
chr12	123641180	123880975	chr12_122207133_122446928_239796_3.5_-91_8365	8365	+
chr19	49917892	50223386	chr19_54609704_54915198_305495_2.7_-45.9_8348	8348	+
chr1	83612807	84442599	chr1_83385395_84215187_829793_1_-96.1_8336	8336	+
chr1	46713423	46955156	chr1_46486010_46727743_241734_3.4_-6_8332	8332	+
chr12	43954647	44242895	chr12_42240914_42529162_288249_2.9_-24.5_8328	8328	+
chrX	108785755	108962894	chrX_108672411_108849550_177140_4.7_61.4_8315	8315	+
chr20	42086628	42344835	chr20_41520042_41778249_258208_3.2_51.4_8307	8307	+
chr11	3292586	3616340	chr11_3249162_3572916_323755_2.6_-21.5_8289	8289	+
chr19	55897591	56363106	chr19_60589403_61054918_465516_1.8_-26.2_8277	8277	+
chr2	47917812	48167099	chr2_47771316_48020603_249288_3.3_64.2_8275	8275	+
chr19	17972010	18420727	chr19_17833010_18281727_448718_1.8_-68.8_8273	8273	+
chr11	95503765	95696675	chr11_95143413_95336323_192911_4.3_89.5_8271	8271	+
chr12	57396512	57630244	chr12_55682779_55916511_233733_3.5_25.5_8269	8269	+
chr10	101911195	102286326	chr10_101901185_102276316_375132_2.2_-92.4_8263	8263	+
chr4	77812297	78087370	chr4_78031321_78306394_275074_3_74.1_8262	8262	+
chr1	111982946	112309536	chr1_111784469_112111059_326591_2.5_-58.2_8244	8244	+
chr4	569751	898474	chr4_559751_888474_328724_2.5_-40.2_8244	8244	+
chr11	16962731	17351860	chr11_16919307_17308436_389130_2.1_-60_8241	8241	+
chr15	72742927	73075208	chr15_70529981_70862261_332281_2.5_-43.2_8237	8237	+
chrX	131161584	131540404	chrX_130989265_131368085_378821_2.2_-10.4_8236	8236	+
chr2	106986179	107094035	chr2_106352611_106460467_107857_7.6_66.6_8233	8233	+
chr1	21917529	22235139	chr1_21790116_22107726_317611_2.6_51.4_8222	8222	+
chr3	63811744	64085820	chr3_63786784_64060860_274077_3_-59.7_8208	8208	+
chr8	29885277	30211037	chr8_30004819_30330579_325761_2.5_-4.6_8205	8205	+
chr22	39708813	39925410	chr22_38038759_38255356_216598_3.8_-34.3_8201	8201	+
chr5	162866169	162946167	chr5_162798747_162878745_79999_10.2_89.3_8189	8189	+
chr15	28764746	28983228	chr15_26563787_26782269_218483_3.7_-20.2_8176	8176	+
chr13	52988110	53265878	chr13_51886111_52163879_277769_2.9_-93.9_8175	8175	+
chr2	24167046	24587605	chr2_24020550_24441109_420560_1.9_-55.7_8148	8148	+
chr18	9708000	9955805	chr18_9698000_9945805_247806_3.3_35.5_8145	8145	+
chr9	33916942	34252174	chr9_33906942_34242174_335233_2.4_-46.2_8142	8142	+
chr17	57134146	57290735	chr17_54488928_54645517_156590_5.2_85.9_8140	8140	+
chr8	117656992	117886453	chr8_117726173_117955634_229462_3.5_32_8138	8138	+
chr17	74495046	74828842	chr17_72006641_72340437_333797_2.4_-78.4_8137	8137	+
chr17	54910718	55198265	chr17_52265717_52553264_287548_2.8_-60.1_8133	8133	+
chr2	128005294	128291136	chr2_127721764_128007606_285843_2.8_-67.9_8132	8132	+
chr7	63188231	63538800	chr7_62825666_63176235_350570_2.3_-76.4_8132	8132	+
chr11	27360244	27603618	chr11_27316820_27560194_243375_3.3_7.7_8123	8123	+
chr1	67395772	67470133	chr1_67168360_67242721_74362_10.9_90.3_8095	8095	+
chr22	40660732	40817104	chr22_38990678_39147050_156373_5.2_71.7_8094	8094	+
chr8	145841288	146280500	chr8_145812096_146251304_439209_1.8_-39.6_8089	8089	+
chrX	135817552	136086625	chrX_135645218_135914291_269074_3_53.7_8088	8088	+
chr11	129940011	130166909	chr11_129445221_129672119_226899_3.6_-52.3_8086	8086	+
chr3	132105463	132396235	chr3_133588153_133878925_290773_2.8_20.2_8080	8080	+
chr10	104975725	105307952	chr10_104965715_105297942_332228_2.4_-91.3_8069	8069	+
chr10	22514616	22898794	chr10_22554622_22938800_384179_2.1_-54.6_8066	8066	+
chr16	50091896	50388926	chr16_48649397_48946427_297031_2.7_-80.9_8025	8025	+
chr12	7966524	8394257	chr12_7857791_8285524_427734_1.9_-38.3_8025	8025	+
chr12	31231253	31476332	chr12_31122520_31367599_245080_3.3_-32.5_7967	7967	+
chr20	34136281	34467225	chr20_33599695_33930639_330945_2.4_-56.9_7956	7956	+
chr11	72406446	72785424	chr11_72084094_72463072_378979_2.1_-74_7938	7938	+
chr2	169467629	169733890	chr2_169175875_169442136_266262_3_-65.3_7935	7935	+
chr14	90649613	90874465	chr14_89719366_89944218_224853_3.5_-8.9_7930	7930	+
chr22	29090981	29197973	chr22_27420981_27527973_106993_7.4_59.6_7916	7916	+
chr7	155408013	155596201	chr7_155100774_155288962_188189_4.2_63_7912	7912	+
chr17	29509468	29704582	chr17_26533594_26728708_195115_4_49.4_7899	7899	+
chr8	22262184	22477712	chr8_22318129_22533657_215529_3.7_45.1_7895	7895	+
chr1	202828026	203059469	chr1_201094649_201326092_231444_3.4_21.5_7889	7889	+
chr8	87393677	87573416	chr8_87462793_87642532_179740_4.4_-41.8_7875	7875	+
chr3	23847410	24021415	chr3_23822414_23996419_174006_4.5_27.7_7854	7854	+
chrX	128913928	129190335	chrX_128741609_129018016_276408_2.8_-66.1_7847	7847	+
chr3	123418940	123810991	chr3_124901630_125293681_392052_2_-98.4_7837	7837	+
chr5	32385531	32614516	chr5_32421288_32650273_228986_3.4_-83.6_7824	7824	+
chr12	64798757	64895687	chr12_63085024_63181954_96931_8.1_87.1_7804	7804	+
chr17	75085307	75398350	chr17_72596902_72909945_313044_2.5_36_7804	7804	+
chr2	68269832	68479315	chr2_68123336_68332819_209484_3.7_70.7_7804	7804	+
chr2	46788365	46988264	chr2_46641869_46841768_199900_3.9_40.5_7801	7801	+
chr1	109534873	109780710	chr1_109336396_109582233_245838_3.2_-48.4_7796	7796	+
chr15	57383885	57668633	chr15_55171177_55455925_284749_2.7_5_7795	7795	+
chr13	32890194	33111265	chr13_31788194_32009265_221072_3.5_-0.5_7779	7779	+
chr7	43958347	44240853	chr7_43924872_44207378_282507_2.8_-90.5_7773	7773	+
chr10	80980905	81273545	chr10_80650911_80943551_292641_2.7_-45_7763	7763	+
chr2	179260464	179379277	chr2_178968710_179087523_118814_6.5_81.8_7762	7762	+
chr17	55478762	55868748	chr17_52833761_53223747_389987_2_-6.7_7757	7757	+
chr2	171679641	172017469	chr2_171387887_171725715_337829_2.3_-72.8_7742	7742	+
chr20	9495094	9511305	chr20_9443094_9459305_16212_47.8_98.9_7742	7742	+
chr17	76101175	76399956	chr17_73612770_73911551_298782_2.6_-62.5_7724	7724	+
chr17	43138626	43324432	chr17_40494152_40680215_186064_4.1_43.5_7718	7718	+
chr8	103838980	104078662	chr8_103908156_104147838_239683_3.2_-98.3_7717	7717	+
chr2	25851027	26087155	chr2_25704531_25940659_236129_3.3_62.7_7705	7705	+
chr8	61653802	61878360	chr8_61816356_62040914_224559_3.4_42.1_7690	7690	+
chrX	64068090	64094563	chrX_63984815_64011288_26474_29_95.7_7686	7686	+
chr3	119017592	119242803	chr3_120500282_120725493_225212_3.4_58.3_7674	7674	+
chr13	23748937	23947462	chr13_22646937_22845462_198526_3.9_12.8_7672	7672	+
chr2	135676301	135927059	chr2_135392771_135643529_250759_3.1_46.3_7666	7666	+
chrX	149869911	150251138	chrX_149620569_150001796_381228_2_-34.3_7660	7660	+
chr10	48185715	48332242	chr10_47805721_47952248_146528_5.2_89.6_7654	7654	+
chr1	91852652	92147743	chr1_91625240_91920331_295092_2.6_-61.4_7630	7630	+
chr9	106764783	106902836	chr9_105804604_105942657_138054_5.5_88.9_7630	7630	+
chr15	45653884	45981473	chr15_43441176_43768765_327590_2.3_9.3_7610	7610	+
chr16	85588551	85850001	chr16_84146052_84407502_261451_2.9_47.8_7605	7605	+
chr19	11031540	11256945	chr19_10892540_11117945_225406_3.4_-5_7605	7605	+
chr19	16199714	16345845	chr19_16060714_16206845_146132_5.2_41.5_7605	7605	+
chr10	124752224	124931427	chr10_124742214_124921417_179204_4.2_-41_7602	7602	+
chr14	69823696	70039196	chr14_68893449_69108949_215501_3.5_36.3_7592	7592	+
chr8	1048585	1529485	chr8_1035992_1516892_480901_1.6_-75.9_7582	7582	+
chr9	86432542	86694591	chr9_85622362_85884411_262050_2.9_56.9_7573	7573	+
chr15	75478870	75773080	chr15_73265923_73560133_294211_2.6_-55.4_7555	7555	+
chr8	17658527	17872432	chr8_17702807_17916712_213906_3.5_15_7544	7544	+
chr3	191054967	191289668	chr3_192537661_192772362_234702_3.2_74.5_7526	7526	+
chr9	19027115	19379768	chr9_19017115_19369768_352654_2.1_48.1_7517	7517	+
chr2	233446311	233792870	chr2_233154555_233501114_346560_2.2_-87.5_7508	7508	+
chr2	196933530	197049414	chr2_196641775_196757659_115885_6.5_93.5_7507	7507	+
chr16	4850447	5320536	chr16_4790448_5260537_470090_1.6_-45.2_7501	7501	+
chr17	35310125	35837427	chr17_32384238_32911540_527303_1.4_-58.9_7499	7499	+
chr13	20032264	20357118	chr13_18930264_19255118_324855_2.3_-52.9_7496	7496	+
chr10	76602597	77029342	chr10_76272603_76699348_426746_1.8_-90.1_7492	7492	+
chr4	128703592	128990548	chr4_128923042_129209998_286957_2.6_-88.7_7485	7485	+
chr5	14600989	14798513	chr5_14653989_14851513_197525_3.8_4.9_7462	7462	+
chrY	9175116	9238927	chrY_9235116_9298927_63812_11.7_91.5_7454	7454	+
chr3	32411835	32827662	chr3_32386839_32802666_415828_1.8_20_7453	7453	+
chr6	90345192	90578834	chr6_90401913_90635555_233643_3.2_5_7452	7452	+
chr10	111794642	112046002	chr10_111784632_112035992_251361_3_-89.7_7443	7443	+
chr3	140583476	140779259	chr3_142066166_142261949_195784_3.8_88.1_7436	7436	+
chr3	179305667	179504534	chr3_180788361_180987228_198868_3.7_-87_7409	7409	+
chr19	10217363	10502311	chr19_10078363_10363311_284949_2.6_-30_7386	7386	+
chr11	13631090	13753811	chr11_13587666_13710387_122722_6_78.5_7386	7386	+
chr10	7201899	7455406	chr10_7241905_7495412_253508_2.9_14.2_7383	7383	+
chr9	131671231	131911065	chr9_130711052_130950886_239835_3.1_0.8_7372	7372	+
chr12	112308830	112666162	chr12_110793213_111150545_357333_2.1_-81.1_7355	7355	+
chr9	96209184	96361820	chr9_95249005_95401641_152637_4.8_48.9_7354	7354	+
chr10	27400466	27541714	chr10_27440472_27581720_141249_5.2_80.4_7351	7351	+
chr15	35142071	35414328	chr15_32929363_33201620_272258_2.7_-31.9_7328	7328	+
chr3	127771272	127956623	chr3_129253962_129439313_185352_4_-82.7_7326	7326	+
chr9	2015367	2193583	chr9_2005367_2183583_178217_4.1_87.3_7326	7326	+
chr13	98637552	98795607	chr13_97435553_97593608_158056_4.6_91.5_7320	7320	+
chr2	227656512	227945268	chr2_227364756_227653512_288757_2.5_-41.6_7291	7291	+
chr3	47031715	47277964	chr3_47006719_47252968_246250_3_-29.7_7283	7283	+
chr6	44056970	44397720	chr6_44164948_44505698_340751_2.1_-87.4_7281	7281	+
chr17	3526567	3867303	chr17_3473316_3814052_340737_2.1_-91.7_7277	7277	+
chr3	135868657	136141987	chr3_137351347_137624677_273331_2.7_-26.3_7257	7257	+
chr19	53014665	53497058	chr19_57706477_58188870_482394_1.5_2.8_7248	7248	+
chrX	52632807	52862913	chrX_52649532_52879638_230107_3.1_27.8_7231	7231	+
chr2	24888521	25141860	chr2_24742025_24995364_253340_2.8_-20.1_7219	7219	+
chr2	174771769	175011059	chr2_174480015_174719305_239291_3_-92.6_7219	7219	+
chr11	116906468	117207024	chr11_116411678_116712234_300557_2.4_-27.9_7208	7208	+
chr6	73904186	74328377	chr6_73960907_74385098_424192_1.7_-14.7_7204	7204	+
chr3	16927060	17202253	chr3_16902064_17177257_275194_2.6_45.2_7202	7202	+
chr12	32832210	33016339	chr12_32723477_32907606_184130_3.9_82.4_7201	7201	+
chr10	121297113	121591151	chr10_121287103_121581141_294039_2.4_-92.6_7193	7193	+
chr21	47681198	47879285	chr21_46505626_46703713_198088_3.6_70.9_7190	7190	+
chr19	19511232	19946436	chr19_19372232_19807436_435205_1.7_-51.9_7189	7189	+
chr5	32072274	32369444	chr5_32108031_32405201_297171_2.4_-83_7188	7188	+
chr10	98675300	98754375	chr10_98665290_98744365_79076_9.1_88.2_7183	7183	+
chr2	64685445	64893317	chr2_64538949_64746821_207873_3.5_46.6_7181	7181	+
chr8	54793370	55060487	chr8_54955923_55223040_267118_2.7_-43.4_7148	7148	+
chr1	25483506	25726295	chr1_25356093_25598882_242790_2.9_31.3_7126	7126	+
chr15	48936907	49284070	chr15_46724199_47071362_347164_2_-91.8_7112	7112	+
chr3	156835902	156877394	chr3_158318596_158360088_41493_17.1_95_7106	7106	+
chr22	36536906	36745278	chr22_34866852_35075224_208373_3.4_71.1_7082	7082	+
chr8	57842292	58125593	chr8_58004846_58288147_283302_2.5_67.3_7066	7066	+
chr9	140446567	140740327	chr9_139566388_139860148_293761_2.4_-71_7048	7048	+
chr8	28827513	29018454	chr8_28883432_29074373_190942_3.7_72_7043	7043	+
chr15	80351888	80430691	chr15_78138943_78217746_78804_8.9_90.3_7038	7038	+
chr5	34133424	34218529	chr5_34169181_34254286_85106_8.3_83.7_7026	7026	+
chr11	85339573	85495834	chr11_85017221_85173482_156262_4.5_77.2_7019	7019	+
chr1	207825869	207995978	chr1_205892492_206062601_170110_4.1_65.1_7012	7012	+
chr7	94740499	94924486	chr7_94578435_94762422_183988_3.8_3.4_7012	7012	+
chr10	38305722	38457827	chr10_38345728_38497833_152106_4.6_61.3_7005	7005	+
chr3	75263589	75674300	chr3_75346279_75756990_410712_1.7_-43.3_6985	6985	+
chr8	70961450	71186349	chr8_71124004_71348903_224900_3.1_9.4_6983	6983	+
chr3	36808496	37070446	chr3_36783500_37045450_261951_2.7_-80.1_6982	6982	+
chr1	228561310	228823648	chr1_226627933_226890271_262339_2.7_-33.2_6979	6979	+
chr13	41223538	41566257	chr13_40121538_40464257_342720_2_-58.9_6978	6978	+
chr11	76061378	76261855	chr11_75739026_75939503_200478_3.5_60.1_6969	6969	+
chr1	116916054	117076789	chr1_116717577_116878312_160736_4.3_80_6964	6964	+
chr9	96800272	97369400	chr9_95840093_96409221_569129_1.2_-24.8_6963	6963	+
chr19	1390836	1628777	chr19_1341836_1579777_237942_2.9_-31.8_6960	6960	+
chrX	47001587	47106767	chrX_46886531_46991711_105181_6.6_83.5_6958	6958	+
chr11	102165833	102317086	chr11_101671043_101822296_151254_4.6_86.4_6957	6957	+
chr1	47017947	47184217	chr1_46790534_46956804_166271_4.2_3.7_6948	6948	+
chr18	9119338	9401694	chr18_9109338_9391694_282357_2.5_10.9_6945	6945	+
chr17	15753934	16097984	chr17_15694659_16038709_344051_2_-14.1_6943	6943	+
chr8	19614396	19878285	chr8_19658676_19922565_263890_2.6_-66.5_6924	6924	+
chr3	33416994	33663881	chr3_33391998_33638885_246888_2.8_-30.3_6909	6909	+
chr16	4492228	4743807	chr16_4432229_4683808_251580_2.7_32.2_6906	6906	+
chr3	39376422	39546865	chr3_39351426_39521869_170444_4_63_6892	6892	+
chr20	39658481	39766357	chr20_39091895_39199771_107877_6.4_88.2_6890	6890	+
chr17	8024883	8370797	chr17_7965608_8311522_345915_2_-57.9_6887	6887	+
chr5	108516396	108717418	chr5_108544295_108745317_201023_3.4_-27.4_6870	6870	+
chr2	11216202	11492878	chr2_11133653_11410329_276677_2.5_24.3_6867	6867	+
chr2	58275803	58479796	chr2_58129307_58333300_203994_3.4_78.9_6867	6867	+
chr22	31298172	31509394	chr22_29628172_29839394_211223_3.2_0.4_6849	6849	+
chr17	48771550	48943023	chr17_46126549_46298022_171474_4_37_6836	6836	+
chr17	47307946	47530440	chr17_44662945_44885439_222495_3.1_25_6835	6835	+
chr21	44971141	45218121	chr21_43795569_44042549_246981_2.8_41.7_6833	6833	+
chr12	118457343	118855017	chr12_116941726_117339400_397675_1.7_61.2_6832	6832	+
chr3	155545865	155762226	chr3_157028559_157244920_216362_3.2_15.7_6826	6826	+
chr5	172323876	172518240	chr5_172256482_172450846_194365_3.5_46.5_6826	6826	+
chrY	2574549	2863313	chrY_2634549_2923313_288765_2.4_-0.6_6822	6822	+
chr2	8735749	8953588	chr2_8653200_8871039_217840_3.1_3.5_6817	6817	+
chr2	153504381	153616829	chr2_153212627_153325075_112449_6.1_84.8_6812	6812	+
chr3	158096743	158428972	chr3_159579437_159911666_332230_2_-62.8_6808	6808	+
chr1	47716514	47903930	chr1_47489101_47676517_187417_3.6_56_6805	6805	+
chr7	32511415	32931401	chr7_32477940_32897926_419987_1.6_-2.8_6803	6803	+
chr13	30937353	31232566	chr13_29835353_30130566_295214_2.3_-39.7_6794	6794	+
chr11	58294393	58388440	chr11_58050969_58145016_94048_7.2_86.7_6794	6794	+
chr10	79492093	79800242	chr10_79162099_79470248_308150_2.2_-32.9_6789	6789	+
chr2	173686353	173916603	chr2_173394599_173624849_230251_2.9_64.2_6787	6787	+
chr7	158349778	158658564	chr7_158042539_158351325_308787_2.2_-25.4_6786	6786	+
chr18	43609254	44684026	chr18_41863252_42938024_1074773_0.6_-67.4_6774	6774	+
chr4	73857907	74027108	chr4_74076771_74245972_169202_4_55.2_6764	6764	+
chr10	99023089	99254402	chr10_99013079_99244392_231314_2.9_-47.8_6764	6764	+
chr18	56816631	57022953	chr18_54967611_55173933_206323_3.3_45.6_6764	6764	+
chr10	135098568	135456848	chr10_134948558_135306838_358281_1.9_-64.9_6730	6730	+
chr14	71375766	71575805	chr14_70445519_70645558_200040_3.4_63.1_6711	6711	+
chrX	133511496	133785473	chrX_133339162_133613139_273978_2.4_7.1_6700	6700	+
chr9	141024072	141152581	chr9_140143893_140272402_128510_5.2_54.3_6697	6697	+
chr2	118572194	118762191	chr2_118288664_118478661_189998_3.5_28.3_6686	6686	+
chr10	98273216	98380800	chr10_98263206_98370790_107585_6.2_76.4_6677	6677	+
chr2	74981707	75196838	chr2_74835215_75050346_215132_3.1_31.3_6672	6672	+
chr20	49410971	49649155	chr20_48844378_49082562_238185_2.8_52.9_6663	6663	+
chr1	92495362	92864098	chr1_92267950_92636686_368737_1.8_-44.4_6655	6655	+
chr2	122363210	122533603	chr2_122079680_122250073_170394_3.9_26.2_6653	6653	+
chr4	109543103	110603911	chr4_109762552_110823360_1060809_0.6_-72.9_6635	6635	+
chr9	114935804	115216516	chr9_113975625_114256337_280713_2.4_-85.2_6633	6633	+
chr4	140151770	140432515	chr4_140371220_140651965_280746_2.4_16.5_6623	6623	+
chr15	86076881	86303880	chr15_83877885_84104884_227000_2.9_34.9_6615	6615	+
chr2	178362400	178408640	chr2_178070646_178116886_46241_14.3_-15_6615	6615	+
chr19	48830084	49121239	chr19_53521896_53813051_291156_2.3_-57.4_6600	6600	+
chr2	181737513	181934315	chr2_181445758_181642560_196803_3.4_75.6_6599	6599	+
chr13	30083564	30170114	chr13_28981564_29068114_86551_7.6_82.7_6588	6588	+
chr11	122831460	122933047	chr11_122336670_122438257_101588_6.5_88.4_6580	6580	+
chr7	106505889	106549104	chr7_106293125_106336340_43216_15.2_93.1_6569	6569	+
chr12	101679998	101864206	chr12_100204129_100388337_184209_3.6_75.9_6563	6563	+
chrX	120002420	120376605	chrX_119886448_120204286_317839_2.1_-6.2_6549	6549	+
chr7	107124415	107660653	chr7_106911651_107447889_536239_1.2_-45_6547	6547	+
chr15	65238938	65579617	chr15_63025991_63366670_340680_1.9_19.3_6539	6539	+
chr2	228147413	228513396	chr2_227855657_228221640_365984_1.8_-61.3_6538	6538	+
chr1	58996186	59282261	chr1_58768774_59054849_286076_2.3_-36.3_6536	6536	+
chr10	64913528	65125126	chr10_64583534_64795132_211599_3.1_25.3_6530	6530	+
chr9	109932688	110252115	chr9_108972509_109291936_319428_2_-38.3_6525	6525	+
chrX	76814092	77126568	chrX_76700748_77013224_312477_2.1_-96.6_6525	6525	+
chr11	113544813	113712537	chr11_113050023_113217747_167725_3.9_69.4_6506	6506	+
chr10	46721021	46938792	chr10_46141027_46358798_217772_3_52.1_6504	6504	+
chr20	62456074	62733779	chr20_61926518_62204223_277706_2.3_-2.2_6501	6501	+
chr1	23946140	24120779	chr1_23818727_23993366_174640_3.7_44.4_6496	6496	+
chr2	210868848	211036096	chr2_210577093_210744341_167249_3.9_85.6_6493	6493	+
chr14	89622602	89763560	chr14_88692355_88833313_140959_4.6_-1.2_6492	6492	+
chr1	117617428	117681255	chr1_117418951_117482778_63828_10.2_90.4_6490	6490	+
chr12	110289965	110477200	chr12_108774348_108961583_187236_3.5_32.9_6488	6488	+
chr1	84458192	84710452	chr1_84230780_84483040_252261_2.6_-84.9_6484	6484	+
chr17	42112430	42483490	chr17_39467956_39839016_371061_1.7_-2.7_6473	6473	+
chr2	132860843	133039232	chr2_132577313_132755702_178390_3.6_48.8_6451	6451	+
chr6	45399529	45518802	chr6_45507507_45626780_119274_5.4_78.8_6446	6446	+
chr17	2489651	2702181	chr17_2436401_2648931_212531_3_72.9_6441	6441	+
chr7	5874098	6200467	chr7_5840624_6166992_326369_2_-43.1_6430	6430	+
chr1	231116969	231299137	chr1_229183592_229365760_182169_3.5_16.8_6428	6428	+
chr12	67663539	67720839	chr12_65949806_66007106_57301_11.2_95.3_6428	6428	+
chr6	106534335	106563619	chr6_106641028_106670312_29285_21.9_94.9_6423	6423	+
chr10	74960224	75239364	chr10_74630230_74909370_279141_2.3_-42.4_6421	6421	+
chr22	45461631	45606765	chr22_43840295_43985429_145135_4.4_57.2_6413	6413	+
chr4	153216148	153705200	chr4_153435598_153924650_489053_1.3_-42.2_6406	6406	+
chr11	85668660	85907055	chr11_85346308_85584703_238396_2.7_-17.5_6405	6405	+
chr9	91925993	92087475	chr9_91115813_91277295_161483_4_91.7_6396	6396	+
chr15	83010015	83351228	chr15_80807070_81148282_341213_1.9_-91.4_6395	6395	+
chr7	77327022	77586215	chr7_77164958_77424151_259194_2.5_54.5_6387	6387	+
chr2	236364234	236564151	chr2_236028973_236228890_199918_3.2_42.3_6378	6378	+
chr15	60639645	60760494	chr15_58426937_58547786_120850_5.3_60.5_6370	6370	+
chr22	23159733	23265200	chr22_21489733_21595200_105468_6_87.5_6365	6365	+
chr3	97583330	97774287	chr3_99066020_99256977_190958_3.3_88.7_6359	6359	+
chr2	50947001	51105310	chr2_50800505_50958814_158310_4_69.6_6347	6347	+
chr16	88694236	88934212	chr16_87221737_87461713_239977_2.6_14_6345	6345	+
chr14	64416479	64686080	chr14_63486232_63755833_269602_2.4_-92.2_6341	6341	+
chr2	191272717	191515509	chr2_190980962_191223754_242793_2.6_-98.7_6333	6333	+
chr8	90915384	91057310	chr8_90984557_91126486_141930_4.5_61.5_6328	6328	+
chr3	149563704	149769937	chr3_151046394_151252627_206234_3.1_13.1_6325	6325	+
chr5	177305597	177753139	chr5_177238203_177685745_447543_1.4_-45.4_6321	6321	+
chr15	63801595	64067841	chr15_61588648_61854894_266247_2.4_-34.7_6314	6314	+
chr13	91924167	92010726	chr13_90722168_90808727_86560_7.3_98.1_6308	6308	+
chr17	4578544	4996125	chr17_4525293_4936849_411557_1.5_-44.6_6303	6303	+
chr8	133810946	134123481	chr8_133880128_134192663_312536_2_-9.4_6297	6297	+
chr19	3870798	4117620	chr19_3821798_4068620_246823_2.6_46.9_6295	6295	+
chr19	58899367	59110850	chr19_63591179_63802662_211484_3_10.2_6287	6287	+
chr1	224477191	224619592	chr1_222543814_222686215_142402_4.4_54.5_6284	6284	+
chr10	105659764	105883919	chr10_105649754_105873909_224156_2.8_66.7_6281	6281	+
chr11	61732058	62099679	chr11_61488634_61856255_367622_1.7_-55.2_6268	6268	+
chr5	126112838	126255589	chr5_126140737_126283488_142752_4.4_80.3_6265	6265	+
chr7	148876078	149032210	chr7_148507011_148663143_156133_4_58.4_6253	6253	+
chr13	28681614	28869359	chr13_27579614_27767359_187746_3.3_-9.5_6241	6241	+
chr1	71518740	71583113	chr1_71291328_71355701_64374_9.7_96.8_6237	6237	+
chr17	56051562	56168357	chr17_53406561_53523356_116796_5.3_78.6_6235	6235	+
chr8	27143496	27494234	chr8_27199413_27550153_350741_1.8_-44.5_6225	6225	+
chr1	166716551	166866550	chr1_164983175_165133174_150000_4.1_86.2_6218	6218	+
chr11	58877076	58922418	chr11_58633652_58678994_45343_13.7_95.3_6214	6214	+
chr15	57179207	57294648	chr15_54966499_55081940_115442_5.4_62.8_6214	6214	+
chr5	130498157	130843910	chr5_130526056_130871809_345754_1.8_-98.1_6202	6202	+
chr2	230631820	230744884	chr2_230340064_230453128_113065_5.5_81.4_6198	6198	+
chr2	231577252	231861266	chr2_231285496_231569510_284015_2.2_-21.3_6192	6192	+
chr7	138595798	138774477	chr7_138246338_138425017_178680_3.5_50.9_6177	6177	+
chr6	160101378	160219421	chr6_160021368_160139411_118044_5.2_83.1_6171	6171	+
chr5	36962098	37086026	chr5_36997855_37121783_123929_5_78.2_6169	6169	+
chr10	127356280	127541925	chr10_127346270_127531915_185646_3.3_84.6_6162	6162	+
chr1	247274756	247395397	chr1_245341379_245462020_120642_5.1_-78.2_6162	6162	+
chr22	24717214	25084191	chr22_23047214_23414191_366978_1.7_-94.3_6160	6160	+
chr9	100745596	100881563	chr9_99785417_99921384_135968_4.5_29.5_6139	6139	+
chr16	57272785	57610503	chr16_55830286_56168004_337719_1.8_-93.4_6133	6133	+
chr14	56010324	56233613	chr14_55080077_55303366_223290_2.7_65.8_6132	6132	+
chr1	91381051	91515296	chr1_91153639_91287884_134246_4.6_68.1_6118	6118	+
chr17	16952750	17207009	chr17_16893475_17147734_254260_2.4_-37.4_6116	6116	+
chrX	110861094	110980139	chrX_110747750_110866795_119046_5.1_75.8_6107	6107	+
chr15	23085866	23500492	chr15_20637307_21051933_414627_1.5_-66_6106	6106	+
chr6	160412151	160547953	chr6_160332141_160467943_135803_4.5_77.2_6093	6093	+
chr6	144692044	144967999	chr6_144733737_145009692_275956_2.2_23.6_6083	6083	+
chr21	38437812	38612935	chr21_37359682_37534805_175124_3.5_66.3_6081	6081	+
chr4	103585310	103947867	chr4_103804358_104167316_362959_1.7_-59.3_6078	6078	+
chr6	4702578	5042232	chr6_4647577_4987231_339655_1.8_-60.4_6074	6074	+
chr6	26866021	27179654	chr6_26974000_27287633_313634_1.9_-89_6074	6074	+
chr11	69455871	69569439	chr11_69165052_69278620_113569_5.3_40.8_6071	6071	+
chr9	136102668	136352877	chr9_135092489_135342698_250210_2.4_44.5_6070	6070	+
chr16	19513292	19718052	chr16_19420793_19625553_204761_3_42_6048	6048	+
chr7	90622796	90894394	chr7_90460732_90732330_271599_2.2_-47.2_6041	6041	+
chr16	67517557	67889964	chr16_66075058_66447465_372408_1.6_-90.2_6031	6031	+
chr17	28395717	28712252	chr17_25419843_25736378_316536_1.9_-96.9_6021	6021	+
chr19	5576535	5783873	chr19_5527535_5734873_207339_2.9_45_6021	6021	+
chr16	84753924	84813503	chr16_83311425_83371004_59580_10.1_88.4_6020	6020	+
chr7	129351281	129590740	chr7_129138517_129377976_239460_2.5_18.2_6019	6019	+
chr12	9391866	9596328	chr12_9283133_9487595_204463_2.9_7.1_6012	6012	+
chr16	1675910	1858968	chr16_1615911_1798969_183059_3.3_32.8_6010	6010	+
chr15	64791516	65020360	chr15_62578569_62807413_228845_2.6_38_6009	6009	+
chrX	74772460	75108901	chrX_74689185_75025626_336442_1.8_18.4_6007	6007	+
chr13	42807928	42893464	chr13_41705928_41791464_85537_7_81.9_5999	5999	+
chrX	152481583	152814716	chrX_152134777_152467910_333134_1.8_-44.9_5999	5999	+
chr16	81709585	81993925	chr16_80267086_80551426_284341_2.1_-76.1_5996	5996	+
chr20	3713330	4040693	chr20_3661330_3988693_327364_1.8_-3.8_5993	5993	+
chrY	14869098	15032173	chrY_13378492_13541567_163076_3.7_83.4_5983	5983	+
chr10	103443047	103603650	chr10_103433037_103593640_160604_3.7_70_5966	5966	+
chr12	32088361	32145643	chr12_31979628_32036910_57283_10.4_87.2_5964	5964	+
chr12	21598424	21807730	chr12_21489691_21698997_209307_2.8_76.2_5962	5962	+
chr10	122611929	123670660	chr10_122601919_123660650_1058732_0.6_-59.8_5959	5959	+
chr5	133271465	133541905	chr5_133299364_133569804_270441_2.2_42.6_5958	5958	+
chr12	64055527	64265863	chr12_62341794_62552130_210337_2.8_78.1_5957	5957	+
chr1	63762996	64125626	chr1_63535584_63898214_362631_1.6_-73.3_5956	5956	+
chr7	100275690	100739696	chr7_100113626_100526416_412791_1.4_-36.9_5951	5951	+
chr1	31404408	31604038	chr1_31176995_31376625_199631_3_52.2_5949	5949	+
chr14	95873668	96011035	chr14_94943421_95080788_137368_4.3_55.3_5949	5949	+
chr15	81591746	81806238	chr15_79378801_79593293_214493_2.8_59.3_5942	5942	+
chr5	132202571	132478040	chr5_132230470_132505939_275470_2.2_-1.8_5941	5941	+
chr4	165109433	166133535	chr4_165328883_166352985_1024103_0.6_-94.5_5940	5940	+
chr1	2201153	2460282	chr1_2191013_2450142_259130_2.3_-71.8_5935	5935	+
chr2	48573244	48718894	chr2_48426748_48572398_145651_4.1_-1.6_5934	5934	+
chr9	35310358	35450688	chr9_35300358_35440688_140331_4.2_-55.8_5919	5919	+
chrY	28555870	28741046	chrY_26965258_27150434_185177_3.2_91.7_5915	5915	+
chr10	17185095	17279620	chr10_17225101_17319626_94526_6.3_95_5908	5908	+
chr19	49376922	49611826	chr19_54068734_54303638_234905_2.5_44.1_5895	5895	+
chr17	59885836	60113051	chr17_57240618_57467833_227216_2.6_-29.4_5887	5887	+
chr3	120043726	120219297	chr3_121526416_121701987_175572_3.3_39.2_5880	5880	+
chr14	93581949	93799442	chr14_92651702_92869195_217494_2.7_58_5874	5874	+
chr15	30297516	30518014	chr15_28084808_28305306_220499_2.7_64.3_5871	5871	+
chr3	139065661	139214143	chr3_140548351_140696833_148483_3.9_70.4_5857	5857	+
chr16	3708024	3931132	chr16_3648025_3871133_223109_2.6_32_5850	5850	+
chr1	161654585	161933468	chr1_159921209_160200092_278884_2.1_28.5_5837	5837	+
chrX	24002091	24231642	chrX_23912012_24141563_229552_2.5_36.8_5812	5812	+
chr12	6965765	7092059	chr12_6836026_6962320_126295_4.6_-47.9_5810	5810	+
chr9	37426532	37637326	chr9_37416532_37627326_210795_2.8_3.7_5801	5801	+
chr21	40499476	40824453	chr21_39421346_39746323_324978_1.8_-30.7_5788	5788	+
chr5	145664172	145999512	chr5_145644365_145979705_335341_1.7_-72.7_5787	5787	+
chr10	33189315	33347361	chr10_33229321_33387367_158047_3.7_87.2_5784	5784	+
chr6	86318604	86387788	chr6_86375323_86444507_69185_8.4_89.2_5778	5778	+
chr15	58886010	58985327	chr15_56673302_56772619_99318_5.8_70.8_5776	5776	+
chr20	35625357	36024698	chr20_35058771_35458112_399342_1.4_-63.8_5773	5773	+
chr1	180772461	181019418	chr1_179039084_179286041_246958_2.3_-46.4_5767	5767	+
chr3	107435441	107529752	chr3_108918131_109012442_94312_6.1_84.2_5759	5759	+
chrX	1505285	1721270	chrX_1465285_1681270_215986_2.7_81.5_5759	5759	+
chr2	38458630	38710120	chr2_38312134_38563624_251491_2.3_9.6_5757	5757	+
chr1	97144374	97280051	chr1_96916962_97052639_135678_4.2_85.9_5744	5744	+
chr11	71075733	71380936	chr11_70753381_71058584_305204_1.9_28.1_5737	5737	+
chr3	49323504	49569718	chr3_49298508_49544722_246215_2.3_20.8_5734	5734	+
chr13	96409827	96508646	chr13_95207828_95306647_98820_5.8_62_5729	5729	+
chr1	50791883	51171552	chr1_50564470_50944140_379671_1.5_-73.9_5707	5707	+
chr5	99259188	99411810	chr5_99287087_99439709_152623_3.7_13.9_5705	5705	+
chr10	13099903	13453547	chr10_13139909_13493553_353645_1.6_13.2_5701	5701	+
chr7	97736103	98108085	chr7_97574039_97946021_371983_1.5_6.1_5700	5700	+
chr7	105015626	105223596	chr7_104802862_105010832_207971_2.7_-58.7_5698	5698	+
chr17	48313080	48563047	chr17_45668079_45918046_249968_2.3_41.2_5697	5697	+
chr3	13358161	13529481	chr3_13333161_13504481_171321_3.3_73.8_5696	5696	+
chr5	79733228	80063976	chr5_79768984_80099732_330749_1.7_-15.1_5688	5688	+
chr9	115897200	116171078	chr9_114937021_115210899_273879_2.1_81.7_5687	5687	+
chr13	24902645	25144922	chr13_23800645_24042922_242278_2.3_18.6_5681	5681	+
chr10	32298089	32521163	chr10_32338095_32561169_223075_2.5_-38.3_5676	5676	+
chr22	21167578	21307707	chr22_19497578_19637707_140130_4_41.9_5673	5673	+
chr9	79834856	80046550	chr9_79024676_79236370_211695_2.7_27.7_5671	5671	+
chr3	180539030	180704957	chr3_182021724_182187651_165928_3.4_76_5667	5667	+
chr7	6388223	6659903	chr7_6354748_6626428_271681_2.1_-22.3_5666	5666	+
chr8	28205820	28430787	chr8_28261739_28486706_224968_2.5_-26.8_5663	5663	+
chr19	8381273	8650214	chr19_8287273_8556214_268942_2.1_-26.8_5660	5660	+
chr15	64364749	64658272	chr15_62151802_62445325_293524_1.9_-86.2_5659	5659	+
chr17	46810618	47018559	chr17_44165617_44373558_207942_2.7_-20.4_5650	5650	+
chr7	39663286	40027933	chr7_39629811_39994458_364648_1.5_-51.7_5650	5650	+
chr6	100909313	101338920	chr6_101016034_101445641_429608_1.3_18.3_5648	5648	+
chr9	139296928	139505389	chr9_138416749_138625210_208462_2.7_53.3_5638	5638	+
chr1	6583800	6845628	chr1_6506387_6768215_261829_2.1_-88.9_5621	5621	+
chr15	38544302	38856635	chr15_36331594_36643927_312334_1.8_-22.3_5620	5620	+
chr13	33160454	33351259	chr13_32058454_32249259_190806_2.9_-30.3_5616	5616	+
chr7	29996973	30131752	chr7_29963498_30098277_134780_4.2_85.5_5605	5605	+
chr17	49064439	49365575	chr17_46419438_46720574_301137_1.9_-77.6_5603	5603	+
chr2	128322084	128610744	chr2_128038554_128327214_288661_1.9_-60_5598	5598	+
chr13	46562938	46733230	chr13_45460939_45631231_170293_3.3_-47.3_5597	5597	+
chr10	88125768	88391431	chr10_88115748_88381411_265664_2.1_26_5596	5596	+
chr19	54963845	55179772	chr19_59655657_59871584_215928_2.6_20.4_5593	5593	+
chr12	29493138	29664279	chr12_29384405_29555546_171142_3.3_0.6_5592	5592	+
chr2	101869410	101925209	chr2_101235842_101291641_55800_10_91.5_5587	5587	+
chr14	63807297	64202754	chr14_62877050_63272507_395458_1.4_-64.8_5585	5585	+
chr18	13641589	13764288	chr18_13631589_13754288_122700_4.5_61.3_5567	5567	+
chr15	45234349	45508540	chr15_43021641_43295832_274192_2_29.8_5565	5565	+
chr20	17922637	18123010	chr20_17870637_18071010_200374_2.8_39.8_5564	5564	+
chr15	76039124	76226202	chr15_73826179_74013257_187079_3_46.6_5556	5556	+
chr8	22949392	23429911	chr8_23005337_23485856_480520_1.2_-52_5555	5555	+
chr6	79646123	79770580	chr6_79702842_79827299_124458_4.5_66.2_5550	5550	+
chr8	97172936	97346826	chr8_97242112_97416002_173891_3.2_44.5_5545	5545	+
chr3	19981634	20225340	chr3_19956638_20200344_243707_2.3_87.8_5541	5541	+
chr3	38168062	38455990	chr3_38143066_38430994_287929_1.9_-24.4_5538	5538	+
chr18	47895	267976	chr18_37895_257976_220082_2.5_-45.5_5534	5534	+
chr6	43331374	43646786	chr6_43439352_43754764_315413_1.7_-65.8_5513	5513	+
chr12	65564098	65642051	chr12_63850365_63928318_77954_7.1_87.2_5509	5509	+
chr2	236742895	237260451	chr2_236407634_236925190_517557_1.1_-83_5504	5504	+
chr4	2437587	2674061	chr4_2407385_2643859_236475_2.3_-74_5500	5500	+
chr18	56400618	56652891	chr18_54551598_54803871_252274_2.2_-90.9_5495	5495	+
chr16	64285	319962	chr16_4285_259963_255679_2.1_-96_5490	5490	+
chr3	108273113	108407717	chr3_109755803_109890407_134605_4.1_76_5490	5490	+
chr9	117120219	117458589	chr9_116160040_116498410_338371_1.6_19.5_5487	5487	+
chr10	70091787	70182333	chr10_69761793_69852339_90547_6.1_-24.7_5486	5486	+
chr3	40351156	40740886	chr3_40326160_40715890_389731_1.4_-52_5483	5483	+
chrX	148561718	148687239	chrX_148369623_148495035_125413_4.4_72.5_5482	5482	+
chr20	30137765	30389551	chr20_29601426_29853212_251787_2.2_-98.4_5480	5480	+
chr10	91390043	91534241	chr10_91380023_91524221_144199_3.8_55.2_5473	5473	+
chr10	26789699	27149891	chr10_26829705_27189897_360193_1.5_-39.1_5459	5459	+
chr13	45826913	46010961	chr13_44724913_44908962_184050_3_61.3_5452	5452	+
chr14	31055915	31290970	chr14_30125666_30360721_235056_2.3_6_5444	5444	+
chr2	201283886	201438645	chr2_200992131_201146890_154760_3.5_34.2_5427	5427	+
chr14	62186883	62299133	chr14_61256636_61368886_112251_4.8_88.3_5422	5422	+
chr5	75841120	76030543	chr5_75876876_76066299_189424_2.9_16.9_5422	5422	+
chr9	123484023	123637025	chr9_122523844_122676846_153003_3.5_48.6_5415	5415	+
chr6	56869334	57049718	chr6_56977293_57157677_180385_3_53.3_5414	5414	+
chr8	37963118	38205748	chr8_38082275_38324905_242631_2.2_19.2_5413	5413	+
chr12	51442790	51686131	chr12_49729057_49972398_243342_2.2_-6.9_5410	5410	+
chr7	64437174	64700392	chr7_64074609_64337827_263219_2.1_-40.2_5407	5407	+
chr1	51204408	51440389	chr1_50976996_51212977_235982_2.3_-63_5406	5406	+
chr15	20213675	20366135	chr15_18473689_18626149_152461_3.5_46.7_5406	5406	+
chr9	90140115	90323332	chr9_89329935_89513152_183218_3_-52.1_5405	5405	+
chr1	121090166	121313362	chr1_120791689_121014885_223197_2.4_66.3_5390	5390	+
chr10	86130711	86321064	chr10_86120691_86311044_190354_2.8_54.7_5390	5390	+
chr12	79981393	80239282	chr12_78505524_78763413_257890_2.1_-75.1_5388	5388	+
chr2	192543030	192559145	chr2_192251275_192267390_16116_33.4_97.8_5386	5386	+
chr5	54558531	54720777	chr5_54594288_54756534_162247_3.3_39.4_5383	5383	+
chr8	66514843	66641376	chr8_66677397_66803930_126534_4.2_51.3_5377	5377	+
chr12	11803607	12020884	chr12_11694874_11912151_217278_2.5_-15.6_5362	5362	+
chr4	13372272	13617156	chr4_12981370_13226254_244885_2.2_-32.3_5360	5360	+
chr10	43088139	43326555	chr10_42408145_42646561_238417_2.2_-69.3_5354	5354	+
chr7	2241422	2473226	chr7_2207948_2439752_231805_2.3_63.7_5347	5347	+
chr8	63936484	64180098	chr8_64099038_64342652_243615_2.2_43.4_5344	5344	+
chr4	177116743	177253295	chr4_177353737_177490289_136553_3.9_84.4_5343	5343	+
chr14	70179426	70352962	chr14_69249179_69422715_173537_3.1_64.5_5341	5341	+
chr2	191052665	191235766	chr2_190760910_190944011_183102_2.9_-54.1_5341	5341	+
chr15	36901558	37084209	chr15_34688850_34871501_182652_2.9_-58.2_5339	5339	+
chr2	175937069	176049490	chr2_175645315_175757736_112422_4.7_86.5_5325	5325	+
chr4	4276267	4701638	chr4_4327168_4752539_425372_1.3_-40.5_5320	5320	+
chr2	182717833	182795158	chr2_182426078_182503403_77326_6.9_85.1_5314	5314	+
chr3	127293929	127392086	chr3_128776619_128874776_98158_5.4_87.2_5313	5313	+
chr4	106058330	106407496	chr4_106277779_106626945_349167_1.5_33.8_5309	5309	+
chr2	3105005	3335912	chr2_3084012_3314919_230908_2.3_14.1_5297	5297	+
chr10	14765592	14970232	chr10_14805598_15010238_204641_2.6_48.6_5289	5289	+
chr5	43123518	43352859	chr5_43159275_43388616_229342_2.3_37.3_5284	5284	+
chr12	122614350	122813017	chr12_121180303_121378970_198668_2.7_-53.2_5283	5283	+
chr15	28394464	28701589	chr15_26068059_26375184_307126_1.7_-54.9_5279	5279	+
chrX	155119058	155255416	chrX_154772252_154908610_136359_3.9_85.6_5279	5279	+
chr14	81467757	81686247	chr14_80537510_80756000_218491_2.4_-62.9_5278	5278	+
chr14	51710471	51905314	chr14_50780221_50975064_194844_2.7_69.7_5277	5277	+
chr17	7737370	7976774	chr17_7678095_7917499_239405_2.2_-33.8_5276	5276	+
chr1	17733331	17765106	chr1_17605918_17637693_31776_16.6_97.5_5262	5262	+
chr15	49293098	49626742	chr15_47080390_47414034_333645_1.6_-91.9_5257	5257	+
chr20	30729346	31024206	chr20_30193007_30487867_294861_1.8_-14.8_5256	5256	+
chr3	123166743	123417243	chr3_124649433_124899933_250501_2.1_-98.1_5254	5254	+
chr4	113377727	113803273	chr4_113597176_114022722_425547_1.2_-59.1_5254	5254	+
chr1	26758844	26802554	chr1_26631431_26675141_43711_12_76.7_5251	5251	+
chr5	78579846	78982066	chr5_78615602_79017822_402221_1.3_-30.6_5251	5251	+
chr10	102587301	102759848	chr10_102577291_102749838_172548_3_41.5_5248	5248	+
chr20	52184021	52276836	chr20_51617428_51710243_92816_5.6_70.9_5243	5243	+
chr11	43740184	43964232	chr11_43696760_43920808_224049_2.3_49_5241	5241	+
chr22	23504711	23665108	chr22_21834711_21995108_160398_3.3_51_5233	5233	+
chr5	135413768	135518262	chr5_135441667_135546161_104495_5_89.2_5227	5227	+
chr12	76745702	76844754	chr12_75269833_75368885_99053_5.3_80.6_5224	5224	+
chr18	42281565	42549032	chr18_40535563_40803030_267468_2_-7.8_5221	5221	+
chr20	46130614	46287035	chr20_45564021_45720442_156422_3.3_87.8_5213	5213	+
chr12	69971968	70150423	chr12_68258235_68436690_178456_2.9_17.3_5210	5210	+
chr7	4905078	5271024	chr7_4871604_5237550_365947_1.4_7.2_5207	5207	+
chr10	115480713	115805277	chr10_115470703_115795267_324565_1.6_-8.9_5200	5200	+
chr22	37915294	38323344	chr22_36245240_36653290_408051_1.3_-72.1_5195	5195	+
chr1	62902660	62996524	chr1_62675248_62769112_93865_5.5_79_5193	5193	+
chr19	14507014	14734086	chr19_14368014_14595086_227073_2.3_49.9_5188	5188	+
chr17	74035115	74271298	chr17_71546710_71782893_236184_2.2_-75.7_5187	5187	+
chr6	10575000	10787547	chr6_10682986_10895533_212548_2.4_29.7_5185	5185	+
chr12	102437778	102616449	chr12_100961908_101140579_178672_2.9_54.8_5184	5184	+
chr5	5457389	5611000	chr5_5510389_5664000_153612_3.4_-25.8_5174	5174	+
chr4	77053585	77322640	chr4_77272609_77541664_269056_1.9_-6.6_5172	5172	+
chr5	170772009	170858240	chr5_170704614_170790845_86232_6_91.3_5154	5154	+
chr10	3111185	3215522	chr10_3101185_3205522_104338_4.9_88.2_5150	5150	+
chr13	97927959	98128435	chr13_96725960_96926436_200477_2.6_37.9_5145	5145	+
chr15	69591356	69747862	chr15_67378410_67534916_156507_3.3_92.2_5144	5144	+
chr7	73464548	73753109	chr7_73102484_73391045_288562_1.8_26.3_5144	5144	+
chr7	142961543	143004583	chr7_142671665_142714705_43041_11.9_91.7_5135	5135	+
chr10	60036824	60248561	chr10_59706830_59918567_211738_2.4_27.7_5134	5134	+
chr11	60524272	60691054	chr11_60280848_60447630_166783_3.1_70.6_5134	5134	+
chr20	51590724	51730278	chr20_51024131_51163685_139555_3.7_67.1_5132	5132	+
chr1	44209019	44688428	chr1_43981606_44461015_479410_1.1_-73.8_5131	5131	+
chr9	132650025	132902325	chr9_131689846_131942146_252301_2_-52_5130	5130	+
chr13	27825516	28024459	chr13_26723516_26922459_198944_2.6_-12.9_5119	5119	+
chr11	59341928	59549308	chr11_59098504_59305884_207381_2.5_-70.5_5116	5116	+
chr10	134658538	135036693	chr10_134508528_134886683_378156_1.4_-84.9_5115	5115	+
chr19	18942851	19304956	chr19_18803851_19165956_362106_1.4_-69_5108	5108	+
chr4	146029099	146071927	chr4_146248549_146291377_42829_11.9_93.6_5107	5107	+
chr13	29069127	29297890	chr13_27967127_28195890_228764_2.2_52.2_5103	5103	+
chr3	12531286	12838930	chr3_12506286_12813930_307645_1.7_-45.1_5103	5103	+
chr13	79886723	79982355	chr13_78784724_78880356_95633_5.3_76.7_5100	5100	+
chr7	140191324	140534752	chr7_139837793_140181221_343429_1.5_-61.5_5096	5096	+
chr3	88102145	88206187	chr3_88184835_88288877_104043_4.9_68.7_5095	5095	+
chr9	33624142	33841974	chr9_33614142_33831974_217833_2.3_27.9_5095	5095	+
chr2	105294863	105962879	chr2_104661295_105329311_668017_0.8_40_5092	5092	+
chr1	43766565	44041804	chr1_43539152_43814391_275240_1.8_-89.9_5082	5082	+
chr7	150715872	151000687	chr7_150346805_150631620_284816_1.8_-52.9_5080	5080	+
chr14	54863644	55034718	chr14_53933394_54104468_171075_3_23.8_5071	5071	+
chr3	72307443	72496249	chr3_72390133_72578939_188807_2.7_57.5_5071	5071	+
chr9	72832118	73028365	chr9_72021938_72218185_196248_2.6_85.7_5069	5069	+
chr7	87464706	87705156	chr7_87302642_87543092_240451_2.1_0.2_5065	5065	+
chr2	15601248	15814017	chr2_15518699_15731468_212770_2.4_-26.6_5063	5063	+
chr9	127489147	127701122	chr9_126528968_126740943_211976_2.4_79.2_5063	5063	+
chr1	147402430	147590399	chr1_145869054_146057023_187970_2.7_68.5_5045	5045	+
chr17	65067653	65221240	chr17_62498115_62651702_153588_3.3_48.6_5045	5045	+
chr5	126732334	126890097	chr5_126760233_126917996_157764_3.2_-49.4_5042	5042	+
chr10	104402233	104647974	chr10_104392223_104637964_245742_2_-31.2_5031	5031	+
chr11	89930177	90017336	chr11_89569825_89656984_87160_5.8_97.6_5031	5031	+
chr4	174252892	174555564	chr4_174489467_174792139_302673_1.7_4.9_5015	5015	+
chr3	125430764	125688147	chr3_126913454_127170837_257384_1.9_18.6_5008	5008	+
chr12	22666130	22842752	chr12_22557397_22734019_176623_2.8_-30.8_5006	5006	+
chrX	103406203	103499176	chrX_103292859_103385832_92974_5.4_95.4_4979	4979	+
chr2	172146303	172374260	chr2_171854549_172082506_227958_2.2_9.5_4976	4976	+
chr15	77067208	77474309	chr15_74854263_75261364_407102_1.2_-75.8_4970	4970	+
chr16	17352872	17638111	chr16_17260373_17545612_285240_1.7_-14.1_4967	4967	+
chr17	62135134	62290915	chr17_59488866_59644647_155782_3.2_-68.4_4962	4962	+
chr4	24529433	24578367	chr4_24138531_24187465_48935_10.1_92_4960	4960	+
chr3	136323136	136667483	chr3_137805826_138150173_344348_1.4_-33.7_4957	4957	+
chr11	2846371	3153368	chr11_2802947_3109944_306998_1.6_-72.9_4942	4942	+
chr12	12622304	13029068	chr12_12513571_12920335_406765_1.2_-90.3_4938	4938	+
chr15	22822624	23049496	chr15_20373988_20600937_226950_2.2_-66.8_4927	4927	+
chr13	50034145	50296248	chr13_48932146_49194249_262104_1.9_-87.6_4916	4916	+
chr15	59845066	60128693	chr15_57632358_57915985_283628_1.7_-40.8_4894	4894	+
chr3	33729671	33908341	chr3_33704675_33883345_178671_2.7_50.9_4888	4888	+
chr8	86027296	86175631	chr8_86214548_86362883_148336_3.3_66.9_4884	4884	+
chr9	86190384	86322780	chr9_85380204_85512600_132397_3.7_71.9_4882	4882	+
chr9	20642705	20995901	chr9_20632705_20985901_353197_1.4_-17_4878	4878	+
chr17	19349234	19575281	chr17_19289826_19515873_226048_2.2_51.1_4877	4877	+
chr5	56470049	56559367	chr5_56505806_56595124_89319_5.5_86.2_4877	4877	+
chr1	3348173	3764251	chr1_3338033_3754111_416079_1.2_18.8_4862	4862	+
chr21	27097425	27462473	chr21_26019296_26384344_365049_1.3_-83.9_4859	4859	+
chr5	66396230	66498347	chr5_66431986_66534103_102118_4.8_76_4855	4855	+
chr13	41897129	42017557	chr13_40795129_40915557_120429_4_68.8_4854	4854	+
chr16	56394678	56511387	chr16_54952179_55068888_116710_4.2_68.5_4853	4853	+
chr13	37500704	37614895	chr13_36398704_36512895_114192_4.2_85.3_4849	4849	+
chr5	58265910	58333653	chr5_58301667_58369410_67744_7.2_89.2_4849	4849	+
chr12	25150312	25362340	chr12_25041579_25253607_212029_2.3_62.4_4848	4848	+
chr10	44099821	44285915	chr10_43419827_43605921_186095_2.6_39.3_4846	4846	+
chr20	5869547	6225814	chr20_5817547_6173814_356268_1.4_-37.5_4846	4846	+
chr9	102713344	102992120	chr9_101753165_102031941_278777_1.7_-73.5_4840	4840	+
chr12	2891054	3049011	chr12_2761315_2919272_157958_3.1_58.4_4839	4839	+
chr11	1592686	1997510	chr11_1549262_1954086_404825_1.2_-82.5_4837	4837	+
chr6	111195909	111368733	chr6_111302602_111475426_172825_2.8_75.8_4820	4820	+
chr12	106631667	106903868	chr12_105155797_105427998_272202_1.8_50.9_4818	4818	+
chrX	154282882	154578300	chrX_153936076_154231494_295419_1.6_-2.6_4818	4818	+
chr5	55134612	55265714	chr5_55170369_55301471_131103_3.7_56.4_4814	4814	+
chrX	117576424	117819943	chrX_117460452_117703971_243520_2_-26.9_4808	4808	+
chr17	16246004	16345419	chr17_16186729_16286144_99416_4.8_74.1_4804	4804	+
chr2	187359922	187605206	chr2_187068167_187313451_245285_2_-74.8_4800	4800	+
chr1	215740595	215794902	chr1_213807218_213861525_54308_8.8_87.9_4794	4794	+
chr14	53466123	53570623	chr14_52535873_52640373_104501_4.6_87.3_4788	4788	+
chr22	24033668	24313777	chr22_22363668_22643777_280110_1.7_-26.3_4785	4785	+
chr11	70027724	70310168	chr11_69705372_69987816_282445_1.7_-65.6_4784	4784	+
chr10	31631548	31917539	chr10_31671554_31957545_285992_1.7_-73.3_4783	4783	+
chr5	131796528	132101379	chr5_131824427_132129278_304852_1.6_34.4_4780	4780	+
chr12	93168379	93323091	chr12_91692510_91847222_154713_3.1_61.5_4777	4777	+
chr16	75601832	75743734	chr16_74159333_74301235_141903_3.4_63.4_4777	4777	+
chr8	107602195	107764165	chr8_107671371_107833341_161971_2.9_5_4775	4775	+
chr15	100136615	100427297	chr15_97954138_98244820_290683_1.6_-70.4_4765	4765	+
chr17	2056956	2322732	chr17_2003706_2269482_265777_1.8_-55.2_4764	4764	+
chr6	24595906	24786306	chr6_24703885_24894285_190401_2.5_65.6_4759	4759	+
chr1	109102959	109238947	chr1_108904482_109040470_135989_3.5_-99.9_4755	4755	+
chr9	88460743	88694314	chr9_87650563_87884134_233572_2_25.8_4754	4754	+
chr5	56111988	56191600	chr5_56147745_56227357_79613_6_90.4_4750	4750	+
chr6	158322891	158734833	chr6_158242879_158654821_411943_1.2_23.8_4750	4750	+
chr12	3948213	4208841	chr12_3818474_4079102_260629_1.8_52.7_4741	4741	+
chr20	21142491	21349323	chr20_21090491_21297323_206833_2.3_-41_4738	4738	+
chr5	145493525	145641374	chr5_145473718_145621567_147850_3.2_-58.5_4738	4738	+
chr15	62116890	62374742	chr15_59904182_60162034_257853_1.8_72.7_4736	4736	+
chr1	68940148	68980324	chr1_68712736_68752912_40177_11.8_95_4726	4726	+
chrX	54470502	54589933	chrX_54487227_54606658_119432_4_84.6_4722	4722	+
chr12	66517405	66732095	chr12_64803672_65018362_214691_2.2_-11.7_4719	4719	+
chr1	225589281	225611906	chr1_223655904_223678529_22626_20.8_97.7_4717	4717	+
chr9	35657744	35972452	chr9_35647744_35962452_314709_1.5_-29_4717	4717	+
chr9	36198891	36376183	chr9_36188891_36366183_177293_2.7_67.6_4715	4715	+
chr18	55095932	55324746	chr18_53246930_53475744_228815_2.1_-7.7_4706	4706	+
chr5	41730498	41968145	chr5_41766255_42003902_237648_2_36.2_4692	4692	+
chr4	83679224	83906003	chr4_83898248_84125027_226780_2.1_11.9_4689	4689	+
chr6	87865227	88050199	chr6_87921946_88106918_184973_2.5_52.6_4682	4682	+
chr22	29667060	29696336	chr22_27997060_28026336_29277_16_94.4_4681	4681	+
chr15	77544717	77777709	chr15_75331772_75564764_232993_2_-28.8_4670	4670	+
chr5	72705924	72875914	chr5_72741680_72911670_169991_2.7_68.1_4652	4652	+
chr7	138088436	138374168	chr7_137738976_138024708_285733_1.6_62.3_4644	4644	+
chr19	11547153	11777987	chr19_11408153_11638987_230835_2_26.5_4641	4641	+
chr4	15494143	15770065	chr4_15103241_15379163_275923_1.7_36.9_4629	4629	+
chr6	136580016	136599960	chr6_136621709_136641653_19945_23.2_98.6_4627	4627	+
chr17	33289246	33478360	chr17_30313359_30502473_189115_2.4_70.7_4626	4626	+
chr3	56597624	56784434	chr3_56572664_56759474_186811_2.5_88.8_4623	4623	+
chr4	122589363	122744784	chr4_122808813_122964234_155422_3_47.9_4622	4622	+
chr18	77648354	77898004	chr18_75749342_75998995_249654_1.8_-78.4_4616	4616	+
chr22	32108627	32435930	chr22_30438627_30765930_327304_1.4_-77_4612	4612	+
chr12	51108160	51349865	chr12_49394427_49636132_241706_1.9_-65.8_4611	4611	+
chr20	31375053	31438240	chr20_30838714_30901901_63188_7.3_93.2_4611	4611	+
chr8	104324481	104455204	chr8_104393657_104524380_130724_3.5_54.1_4608	4608	+
chr8	94740071	94951735	chr8_94809247_95020911_211665_2.2_-80.5_4605	4605	+
chr12	92489166	92562442	chr12_91013297_91086573_73277_6.3_95.5_4602	4602	+
chr1	172411557	172580882	chr1_170678180_170847505_169326_2.7_60.4_4601	4601	+
chr5	36100874	36266587	chr5_36136631_36302344_165714_2.8_87.1_4596	4596	+
chr4	146296827	146547156	chr4_146516277_146766606_250330_1.8_12.1_4591	4591	+
chr2	120799124	121154818	chr2_120515594_120871288_355695_1.3_-46.9_4579	4579	+
chr5	21882649	21976176	chr5_21918406_22011933_93528_4.9_93.7_4579	4579	+
chr22	19956274	20222810	chr22_18336274_18602810_266537_1.7_70.8_4569	4569	+
chr12	1809773	2017026	chr12_1680034_1887287_207254_2.2_75.9_4556	4556	+
chr1	227062948	227175014	chr1_225129571_225241637_112067_4.1_70.1_4547	4547	+
chr14	103058576	103376892	chr14_102128329_102446645_318317_1.4_4.1_4547	4547	+
chr5	68687650	68892927	chr5_68723406_68928683_205278_2.2_-97.3_4542	4542	+
chr15	21220807	21372742	chr15_19485466_19637401_151936_3_17_4538	4538	+
chr14	97272679	97348058	chr14_96342432_96417811_75380_6_89.8_4536	4536	+
chr2	33740036	33862848	chr2_33593540_33716352_122813_3.7_61.1_4536	4536	+
chr20	17497588	17662330	chr20_17445588_17610330_164743_2.8_77.6_4531	4531	+
chr8	21745602	21988963	chr8_21801548_22044908_243361_1.9_33.2_4518	4518	+
chr7	141251396	141445495	chr7_140897865_141091964_194100_2.3_69_4506	4506	+
chr2	127312844	127454286	chr2_127029314_127170756_141443_3.2_45.8_4497	4497	+
chr8	101162719	101300497	chr8_101231895_101369673_137779_3.3_80.1_4494	4494	+
chr10	114141096	114383704	chr10_114131086_114373694_242609_1.8_-16.2_4482	4482	+
chr2	149352694	149627913	chr2_149069164_149344383_275220_1.6_16.4_4481	4481	+
chr6	52128792	52380996	chr6_52236751_52488955_252205_1.8_45.7_4480	4480	+
chr9	139983342	140084791	chr9_139103163_139204612_101450_4.4_-21.2_4472	4472	+
chr3	58257024	58487274	chr3_58232064_58462314_230251_1.9_-50.1_4467	4467	+
chr3	185135200	185348859	chr3_186617894_186831553_213660_2.1_47.5_4467	4467	+
chr15	90074339	90294478	chr15_87875343_88095482_220140_2_-27.7_4465	4465	+
chr1	84944903	85121700	chr1_84717491_84894288_176798_2.5_-48.6_4461	4461	+
chr13	26765527	27151859	chr13_25663527_26049859_386333_1.2_72.9_4449	4449	+
chr11	6503557	6703610	chr11_6460133_6660186_200054_2.2_-50_4446	4446	+
chr8	17013936	17132487	chr8_17058307_17176858_118552_3.8_86.5_4446	4446	+
chr12	8492781	8790125	chr12_8384048_8681392_297345_1.5_-51.9_4440	4440	+
chr10	85841136	85955402	chr10_85831116_85945382_114267_3.9_81.6_4439	4439	+
chr8	26160791	26373706	chr8_26216708_26429623_212916_2.1_8.4_4438	4438	+
chr10	121598076	121757222	chr10_121588066_121747212_159147_2.8_-87.9_4434	4434	+
chrX	109246291	109440278	chrX_109132947_109326934_193988_2.3_39.6_4428	4428	+
chr1	31732691	31961564	chr1_31505278_31734151_228874_1.9_29.9_4411	4411	+
chr2	69939162	70142424	chr2_69792666_69995928_203263_2.2_40.8_4408	4408	+
chr2	135011856	135269736	chr2_134728326_134986206_257881_1.7_15.2_4406	4406	+
chr8	73932813	74333289	chr8_74095367_74495843_400477_1.1_-27_4399	4399	+
chr16	32662273	33230705	chr16_32569774_33138206_568433_0.8_-53.7_4394	4394	+
chr4	185220265	185650165	chr4_185457259_185887159_429901_1_-62.9_4391	4391	+
chr8	130853801	131066641	chr8_130922983_131135823_212841_2.1_44_4384	4384	+
chr7	22813199	23240433	chr7_22779724_23206958_427235_1_-35.5_4381	4381	+
chr15	83534375	83776900	chr15_81331429_81567904_236476_1.9_-38.9_4379	4379	+
chr3	130437218	130735276	chr3_131919908_132217966_298059_1.5_65.2_4370	4370	+
chr21	45387709	45736428	chr21_44212137_44560856_348720_1.3_-20.9_4364	4364	+
chr9	80795407	81017673	chr9_79985227_80207493_222267_2_49.2_4360	4360	+
chr10	92980353	93170409	chr10_92970333_93160389_190057_2.3_46.8_4358	4358	+
chr13	52484026	52606873	chr13_51382027_51504874_122848_3.5_73.7_4358	4358	+
chrX	71379706	71495689	chrX_71296431_71412414_115984_3.8_58.6_4353	4353	+
chr1	203224879	203278889	chr1_201491502_201545512_54011_8.1_84.8_4351	4351	+
chr12	31536145	31633163	chr12_31427412_31524430_97019_4.5_38.7_4349	4349	+
chr9	125703165	126015770	chr9_124742986_125055591_312606_1.4_-46.6_4347	4347	+
chr20	1103495	1433910	chr20_1051495_1381910_330416_1.3_-55_4342	4342	+
chr2	60880001	61165786	chr2_60733505_61019290_285786_1.5_-13.2_4340	4340	+
chrY	9342992	9386733	chrY_9952992_9996733_43742_9.9_90.1_4326	4326	+
chr1	164656948	164890957	chr1_162923572_163157581_234010_1.8_29.6_4323	4323	+
chr1	236998689	237145037	chr1_235065312_235211660_146349_3_-80.5_4323	4323	+
chr8	82539571	82721669	chr8_82702126_82884224_182099_2.4_48.4_4323	4323	+
chr10	126432786	126674149	chr10_126422776_126664139_241364_1.8_29.6_4322	4322	+
chr7	115850610	115898753	chr7_115637846_115685989_48144_9_91.4_4317	4317	+
chr12	12225270	12605245	chr12_12116537_12496512_379976_1.1_-87.4_4316	4316	+
chr10	21913264	22031960	chr10_21953270_22071966_118697_3.6_64.2_4315	4315	+
chr8	143357990	143693511	chr8_143355897_143690513_334617_1.3_-74.6_4314	4314	+
chr14	89021311	89202947	chr14_88091064_88272700_181637_2.4_74.2_4310	4310	+
chr12	89742139	90018168	chr12_88266270_88542299_276030_1.6_88.5_4309	4309	+
chr2	264089	308905	chr2_254089_298905_44817_9.6_91.9_4306	4306	+
chr17	21850476	22030058	chr17_21774603_21954185_179583_2.4_2.2_4301	4301	+
chr3	141583212	141763066	chr3_143065902_143245756_179855_2.4_50.5_4299	4299	+
chr9	114124176	114245946	chr9_113163997_113285767_121771_3.5_73.1_4299	4299	+
chr3	72896139	73116329	chr3_72978829_73199019_220191_2_-94.5_4298	4298	+
chr5	86624366	86700863	chr5_86660122_86736619_76498_5.6_87_4295	4295	+
chr1	94337551	94492490	chr1_94110139_94265078_154940_2.8_85.4_4290	4290	+
chr20	2448118	2641574	chr20_2396118_2589574_193457_2.2_-92.6_4285	4285	+
chr9	37780509	37903431	chr9_37770509_37893431_122923_3.5_64.5_4284	4284	+
chr10	48901801	49088913	chr10_48521807_48708919_187113_2.3_55.6_4278	4278	+
chr10	12209536	12598316	chr10_12249542_12638322_388781_1.1_-68.5_4269	4269	+
chr2	165358753	165592874	chr2_165066999_165301120_234122_1.8_7.5_4268	4268	+
chr10	12671497	12877306	chr10_12711503_12917312_205810_2.1_8_4263	4263	+
chrX	69354341	69640638	chrX_69271066_69557363_286298_1.5_38.7_4263	4263	+
chr13	20567159	20763295	chr13_19465159_19661295_196137_2.2_68.3_4261	4261	+
chr16	14294109	14530666	chr16_14201610_14438167_236558_1.8_-42.4_4258	4258	+
chr17	47676725	48016775	chr17_45031724_45371774_340051_1.3_-38.5_4258	4258	+
chr17	60397181	60690106	chr17_57751963_58043838_291876_1.4_-9.4_4207	4207	+
chr3	193296876	193414727	chr3_194779570_194897421_117852_3.6_90.7_4205	4205	+
chr14	99866384	100070930	chr14_98936137_99140683_204547_2.1_55.7_4196	4196	+
chr5	37289655	37486440	chr5_37325412_37522197_196786_2.1_30.7_4190	4190	+
chr1	234367028	234747038	chr1_232433651_232813661_380011_1.1_-88.7_4186	4186	+
chr12	76358572	76467326	chr12_74644839_74753593_108755_3.8_79.6_4185	4185	+
chr8	132916328	133025767	chr8_132985510_133094949_109440_3.8_93.9_4185	4185	+
chr19	35646361	35875229	chr19_40338201_40567069_228869_1.8_44.3_4181	4181	+
chr6	3978614	4064489	chr6_3923613_4009488_85876_4.9_83.7_4180	4180	+
chr14	94510104	94640695	chr14_93579857_93710448_130592_3.2_87.6_4173	4173	+
chr22	21739738	22160309	chr22_20069738_20490309_420572_1_-82.6_4172	4172	+
chr8	126011257	126256523	chr8_126080438_126325705_245268_1.7_25.4_4169	4169	+
chr6	116422118	116911662	chr6_116528811_117018355_489545_0.9_-63.4_4167	4167	+
chr10	5346435	5500317	chr10_5336435_5490317_153883_2.7_87.3_4164	4164	+
chr5	89695116	89821157	chr5_89730872_89856913_126042_3.3_73_4162	4162	+
chr17	73773563	74005703	chr17_71285158_71517298_232141_1.8_-71.7_4150	4150	+
chr19	52551768	52825821	chr19_57243580_57517633_274054_1.5_-23_4150	4150	+
chr6	108192170	108326818	chr6_108298863_108433511_134649_3.1_77.7_4147	4147	+
chr11	105879176	105984528	chr11_105384386_105489738_105353_3.9_89.9_4137	4137	+
chr3	57776202	57928255	chr3_57751242_57903295_152054_2.7_-47.9_4134	4134	+
chr14	35295228	35480904	chr14_34364979_34550655_185677_2.2_-95.9_4132	4132	+
chr19	30412224	30538261	chr19_35104064_35230101_126038_3.3_59.4_4130	4130	+
chr3	160873119	161147501	chr3_162355813_162630195_274383_1.5_-46.3_4129	4129	+
chr5	175735248	175936923	chr5_175667854_175869529_201676_2_58.8_4120	4120	+
chr1	146972765	147097539	chr1_145439389_145564163_124775_3.3_85.8_4116	4116	+
chr9	4944346	5312726	chr9_4934346_5302726_368381_1.1_-64_4106	4106	+
chr1	106239518	106436139	chr1_106041041_106237662_196622_2.1_92.8_4104	4104	+
chr5	75374696	75673049	chr5_75410452_75708805_298354_1.4_-44.8_4103	4103	+
chr16	86539285	87438168	chr16_85096786_85995669_898884_0.5_-49.2_4102	4102	+
chr2	231931540	232063553	chr2_231639784_231771797_132014_3.1_3.9_4091	4091	+
chr20	60697288	61053215	chr20_60130683_60486610_355928_1.1_-49.2_4088	4088	+
chr12	14576753	14655411	chr12_14468020_14546678_78659_5.2_85.7_4087	4087	+
chr16	81009732	81116604	chr16_79567233_79674105_106873_3.8_90.1_4087	4087	+
chr1	81892596	82189065	chr1_81665184_81961653_296470_1.4_-33.3_4085	4085	+
chr5	93903339	94162432	chr5_93929095_94188188_259094_1.6_64_4071	4071	+
chr9	21695135	22012408	chr9_21685135_22002408_317274_1.3_-55.7_4071	4071	+
chr5	73985070	74227778	chr5_74020826_74263534_242709_1.7_-31.2_4062	4062	+
chr9	15361379	15589298	chr9_15351379_15579298_227920_1.8_77.8_4059	4059	+
chr2	216134645	216214618	chr2_215842890_215922863_79974_5.1_94.6_4056	4056	+
chr9	100362908	100566179	chr9_99402729_99606000_203272_2_8.3_4049	4049	+
chrX	16805116	16881313	chrX_16715037_16791234_76198_5.3_91.5_4033	4033	+
chrY	21749006	21878568	chrY_20208394_20337956_129563_3.1_77.9_4032	4032	+
chr15	35529419	35694605	chr15_33316711_33481897_165187_2.4_37.5_4027	4027	+
chr8	27533016	27805998	chr8_27588935_27861917_272983_1.5_-42.1_4027	4027	+
chr17	58511037	58804929	chr17_55865819_56159711_293893_1.4_-1.1_4010	4010	+
chr11	77639261	77852931	chr11_77316909_77530579_213671_1.9_-85.9_4008	4008	+
chr6	170598968	170852918	chr6_170440893_170694843_253951_1.6_-81.4_4004	4004	+
chr3	48162118	48435095	chr3_48137122_48410099_272978_1.5_-37.8_4001	4001	+
chr3	157814382	158052975	chr3_159297076_159535669_238594_1.7_-59.1_3989	3989	+
chr5	98104656	98240844	chr5_98132556_98268744_136189_2.9_32.4_3989	3989	+
chr14	68116194	68266397	chr14_67185947_67336150_150204_2.7_-31.4_3988	3988	+
chr13	39585244	39623971	chr13_38483244_38521971_38728_10.3_97.1_3986	3986	+
chr14	105187086	105477215	chr14_104258131_104548260_290130_1.4_-42.6_3980	3980	+
chr7	88039756	88378245	chr7_87877692_88216181_338490_1.2_-71.4_3975	3975	+
chr20	44269112	44782221	chr20_43702526_44215628_513103_0.8_12.6_3961	3961	+
chr4	78504481	78879426	chr4_78723505_79098450_374946_1.1_-63_3961	3961	+
chr22	46932395	47108256	chr22_45311059_45486920_175862_2.3_68.1_3960	3960	+
chr9	88879713	88990552	chr9_88069533_88180372_110840_3.6_79.2_3954	3954	+
chr5	79551578	79655989	chr5_79587334_79691745_104412_3.8_45.6_3952	3952	+
chr17	75483401	75643684	chr17_72994996_73155279_160284_2.5_22.6_3951	3951	+
chrY	9905116	10037932	chrY_10515116_10647932_132817_3_59.4_3948	3948	+
chrX	146993668	147134359	chrX_146801360_146942051_140692_2.8_72.2_3944	3944	+
chr4	39310205	39482534	chr4_38986600_39158929_172330_2.3_48.3_3943	3943	+
chr14	77801438	77976094	chr14_76871191_77045847_174657_2.3_29_3936	3936	+
chr3	15344966	15483702	chr3_15319970_15458706_138737_2.8_4.4_3930	3930	+
chr12	45567297	45825455	chr12_43853564_44111722_258159_1.5_-3.6_3926	3926	+
chr11	93860431	93922089	chr11_93500079_93561737_61659_6.4_93.6_3924	3924	+
chr7	97481485	97599177	chr7_97319421_97437113_117693_3.3_67.6_3922	3922	+
chr12	14923642	15103679	chr12_14814909_14994946_180038_2.2_74.4_3919	3919	+
chr11	35685128	35832411	chr11_35641704_35788987_147284_2.7_5.3_3916	3916	+
chr18	18530167	18699650	chr18_16784165_16953648_169484_2.3_89.9_3914	3914	+
chr2	161128864	161310291	chr2_160837110_161018537_181428_2.2_75.7_3910	3910	+
chr2	225338712	225450253	chr2_225046956_225158497_111542_3.5_89.2_3906	3906	+
chrX	133903739	134093062	chrX_133731405_133920728_189324_2.1_-95.7_3903	3903	+
chr5	76878155	77082494	chr5_76913911_77118250_204340_1.9_41.1_3899	3899	+
chr1	244482739	244612903	chr1_242549362_242679526_130165_3_87.2_3898	3898	+
chr11	110100675	110306779	chr11_109605885_109811989_206105_1.9_-80.7_3898	3898	+
chr8	128096243	128171717	chr8_128165425_128240899_75475_5.2_87.9_3898	3898	+
chr9	133470857	133589602	chr9_132460678_132579423_118746_3.3_67.5_3898	3898	+
chr15	79155549	79285391	chr15_76942604_77072446_129843_3_84.6_3897	3897	+
chr2	90077626	90274354	chr2_89714931_89911659_196729_2_81.6_3894	3894	+
chrX	12817291	12995430	chrX_12727212_12905351_178140_2.2_79.1_3894	3894	+
chr19	22847078	23040947	chr19_22638918_22832787_193870_2_43.2_3890	3890	+
chr2	71183170	71337304	chr2_71036678_71190812_154135_2.5_-73.8_3886	3886	+
chr1	158083391	158165965	chr1_156350015_156432589_82575_4.7_89.2_3885	3885	+
chr19	23158820	23675153	chr19_22950660_23466993_516334_0.8_-41.9_3884	3884	+
chr12	77054150	77444572	chr12_75578281_75968703_390423_1_-60.7_3875	3875	+
chr8	27879990	28158179	chr8_27935909_28214098_278190_1.4_-44.1_3875	3875	+
chr20	34634153	34743058	chr20_34097567_34206472_108906_3.6_68.7_3870	3870	+
chr3	12877483	13028712	chr3_12852483_13003712_151230_2.6_-21.9_3869	3869	+
chr8	41787207	41909585	chr8_41906364_42028742_122379_3.2_51.7_3866	3866	+
chr7	38247051	38457570	chr7_38213576_38424095_210520_1.8_86.2_3864	3864	+
chr1	198127519	198379537	chr1_196394142_196646160_252019_1.5_58.2_3861	3861	+
chr9	45443582	45563532	chr9_45333578_45453528_119951_3.2_82.5_3860	3860	+
chr16	33790325	33964321	chr16_33697826_33871822_173997_2.2_-87_3846	3846	+
chr2	10923574	11093278	chr2_10841025_11010729_169705_2.3_66.1_3845	3845	+
chr3	111700624	111996890	chr3_113183314_113479580_296267_1.3_-65.3_3838	3838	+
chr9	2811385	3698228	chr9_2801385_3688228_886844_0.4_-53.5_3838	3838	+
chr10	43721265	43932713	chr10_43041271_43252719_211449_1.8_-27.9_3837	3837	+
chr2	223591153	223809048	chr2_223299397_223517292_217896_1.8_33.8_3834	3834	+
chr7	84505874	84659364	chr7_84343810_84497300_153491_2.5_63.9_3834	3834	+
chr11	27827888	28058126	chr11_27784464_28014702_230239_1.7_-40.2_3832	3832	+
chr6	17531344	17688871	chr6_17639323_17796850_157528_2.4_87.3_3831	3831	+
chr11	94646147	94804045	chr11_94285795_94443693_157899_2.4_81.8_3830	3830	+
chr10	112641005	112845881	chr10_112630995_112835871_204877_1.9_40_3800	3800	+
chr20	18465844	18576891	chr20_18413844_18524891_111048_3.4_77.4_3795	3795	+
chr7	106820237	107013287	chr7_106607473_106800523_193051_2_45.4_3792	3792	+
chr2	47630190	47714478	chr2_47483694_47567982_84289_4.5_53.8_3792	3792	+
chr6	66011368	66016237	chr6_66068089_66072958_4870_77.8_99.7_3791	3791	+
chrX	138809197	139193038	chrX_138636863_139020704_383842_1_30.6_3789	3789	+
chr11	94149274	94232470	chr11_93788922_93872118_83197_4.5_85.9_3780	3780	+
chr9	138667095	138908129	chr9_137806916_138047950_241035_1.6_8.6_3780	3780	+
chr5	34908793	35066065	chr5_34944550_35101822_157273_2.4_33.9_3775	3775	+
chr1	219781458	219785626	chr1_217848081_217852249_4169_90.5_99.7_3773	3773	+
chr14	69353861	69619127	chr14_68423614_68688880_265267_1.4_-28.2_3763	3763	+
chr4	48384617	48584810	chr4_48079374_48279567_200194_1.9_36.6_3756	3756	+
chr1	42642934	42878456	chr1_42415521_42651043_235523_1.6_-55.4_3754	3754	+
chr13	21354451	21417276	chr13_20252451_20315276_62826_6_81.1_3746	3746	+
chr3	167401964	167761463	chr3_168884658_169244157_359500_1_28.3_3746	3746	+
chr3	41248410	41281574	chr3_41223414_41256578_33165_11.3_97_3742	3742	+
chr19	45477649	45684497	chr19_50169489_50376337_206849_1.8_49.8_3738	3738	+
chr8	100396396	100830030	chr8_100465572_100899206_433635_0.9_-59_3735	3735	+
chr2	101041620	101245066	chr2_100408052_100611498_203447_1.8_33.1_3732	3732	+
chr15	79528543	79763463	chr15_77315598_77550518_234921_1.6_7_3731	3731	+
chr5	33445352	33503184	chr5_33481109_33538941_57833_6.4_94.7_3730	3730	+
chr15	23602114	23681593	chr15_21153555_21233034_79480_4.7_67.4_3729	3729	+
chr21	44158563	44358848	chr21_43031632_43231917_200286_1.9_-10.8_3721	3721	+
chr7	126935675	127017507	chr7_126722911_126804743_81833_4.5_78.2_3716	3716	+
chr12	107208619	107520044	chr12_105732749_106044174_311426_1.2_-54.6_3712	3712	+
chr7	129761824	129895948	chr7_129549060_129683184_134125_2.8_63.5_3709	3709	+
chr1	22357099	22470194	chr1_22229686_22342781_113096_3.3_71.5_3708	3708	+
chr19	32839743	32973172	chr19_37531583_37665012_133430_2.8_72.1_3705	3705	+
chr1	169761893	169959394	chr1_168028517_168226018_197502_1.9_-47.4_3704	3704	+
chrX	150565702	150577788	chrX_150316360_150328446_12087_30.6_98.8_3702	3702	+
chr8	144511896	144679199	chr8_144583039_144750342_167304_2.2_21.6_3699	3699	+
chr13	99104335	99294226	chr13_97902336_98092227_189892_1.9_-10.3_3696	3696	+
chrX	67819918	68118584	chrX_67736643_68035309_298667_1.2_-34.5_3693	3693	+
chr19	42333664	42406805	chr19_47025504_47098645_73142_5_82_3689	3689	+
chr1	21543853	21786722	chr1_21416440_21659309_242870_1.5_-89.9_3688	3688	+
chr3	62737957	62912401	chr3_62712997_62887441_174445_2.1_56.1_3686	3686	+
chr2	208394195	208632977	chr2_208102440_208341222_238783_1.5_40.2_3685	3685	+
chr4	90743238	90874667	chr4_90962261_91093690_131430_2.8_71.4_3682	3682	+
chr2	176987440	177203664	chr2_176695686_176911910_216225_1.7_-11.2_3680	3680	+
chr2	91871980	92231749	chr2_91235707_91595476_359770_1_34.3_3679	3679	+
chr12	102091518	102296432	chr12_100615649_100820563_204915_1.8_58.9_3660	3660	+
chr6	13434382	13767902	chr6_13542361_13875881_333521_1.1_-59.6_3657	3657	+
chr11	124496627	124736407	chr11_124001837_124241617_239781_1.5_-68.5_3645	3645	+
chr7	104308110	104311798	chr7_104095346_104099034_3689_98.8_100_3644	3644	+
chr13	73277809	73355831	chr13_72175810_72253832_78023_4.7_77.8_3641	3641	+
chr19	40325248	40531366	chr19_45017088_45223206_206119_1.8_72.2_3640	3640	+
chr7	108136980	108214936	chr7_107924216_108002172_77957_4.7_90.9_3639	3639	+
chr1	163256653	163335293	chr1_161523277_161601917_78641_4.6_92.5_3638	3638	+
chr13	60849898	61212116	chr13_59747899_60110117_362219_1_-51.5_3635	3635	+
chr9	103015117	103361270	chr9_102054938_102401091_346154_1_-80.2_3634	3634	+
chr19	9628922	9956924	chr19_9489922_9817924_328003_1.1_-55.1_3628	3628	+
chr4	170533757	170754192	chr4_170770332_170990767_220436_1.6_45.1_3628	3628	+
chr8	109067559	109449698	chr8_109136735_109518874_382140_0.9_-83.2_3624	3624	+
chr5	74646827	74712931	chr5_74682583_74748687_66105_5.5_89.2_3623	3623	+
chr8	75515291	75604086	chr8_75677846_75766641_88796_4.1_68.7_3622	3622	+
chr9	77596044	77761820	chr9_76785864_76951640_165777_2.2_64.7_3617	3617	+
chr19	36572295	36728837	chr19_41264135_41420677_156543_2.3_79.5_3616	3616	+
chr2	30862943	30866943	chr2_30716447_30720447_4001_90_99.5_3602	3602	+
chr7	30411129	30673690	chr7_30377654_30640215_262562_1.4_-96.4_3602	3602	+
chr19	18474693	18702982	chr19_18335693_18563982_228290_1.6_-47_3601	3601	+
chr5	53814454	53841668	chr5_53850211_53877425_27215_13.2_91.6_3599	3599	+
chr19	54534743	54847842	chr19_59226555_59539654_313100_1.1_-4.1_3597	3597	+
chr1	120004718	120372058	chr1_119806241_120173581_367341_1_-82.8_3591	3591	+
chr3	69074647	69177183	chr3_69157337_69259873_102537_3.5_90.4_3586	3586	+
chr11	68660227	68883286	chr11_68416803_68639862_223060_1.6_-18.3_3576	3576	+
chr15	69071174	69127908	chr15_66858228_66914962_56735_6.3_87_3575	3575	+
chr13	107078083	107220156	chr13_105876084_106018157_142074_2.5_85.4_3570	3570	+
chr17	76719505	76867162	chr17_74231100_74378757_147658_2.4_56_3565	3565	+
chr7	151046046	151215541	chr7_150676979_150846474_169496_2.1_-41.1_3560	3560	+
chr4	190197862	190567415	chr4_190434856_190804409_369554_1_-73.8_3557	3557	+
chr18	46858161	47188234	chr18_45112159_45442232_330074_1.1_45.5_3556	3556	+
chr9	135767705	135933375	chr9_134757526_134923196_165671_2.1_61.9_3555	3555	+
chr5	180215722	180414086	chr5_180148328_180346692_198365_1.8_-35.7_3547	3547	+
chr11	20404668	20625498	chr11_20361244_20582074_220831_1.6_84.8_3544	3544	+
chr20	43095040	43249863	chr20_42528454_42683277_154824_2.3_73.9_3544	3544	+
chr5	49692333	49929611	chr5_49728090_49965368_237279_1.5_-65.6_3541	3541	+
chr19	21838296	22272385	chr19_21630136_22064225_434090_0.8_-87.5_3540	3540	+
chrX	39724729	40013184	chrX_39609673_39898128_288456_1.2_-6.2_3539	3539	+
chr2	204055367	204296549	chr2_203763612_204004794_241183_1.5_-10.7_3535	3535	+
chr8	25197547	25365103	chr8_25253464_25421020_167557_2.1_-18_3534	3534	+
chr5	148874115	148961234	chr5_148854308_148941427_87120_4_78.8_3528	3528	+
chr3	3177288	3217053	chr3_3152288_3192053_39766_8.9_91.5_3527	3527	+
chr8	95365182	95602467	chr8_95434358_95671643_237286_1.5_38.5_3527	3527	+
chr18	33234539	33422492	chr18_31488537_31676490_187954_1.9_58.6_3524	3524	+
chr16	47496918	47733453	chr16_46054419_46290954_236536_1.5_79_3523	3523	+
chr11	75032367	75117658	chr11_74710015_74795306_85292_4.1_85.8_3519	3519	+
chr9	125448759	125659859	chr9_124488580_124699680_211101_1.7_-54.7_3518	3518	+
chr19	6364487	6593996	chr19_6315487_6544996_229510_1.5_21.1_3517	3517	+
chr4	56194343	56311050	chr4_55889100_56005807_116708_3_90.7_3515	3515	+
chr3	172428561	172538919	chr3_173911255_174021613_110359_3.2_81_3514	3514	+
chr6	3045759	3263811	chr6_2990758_3208810_218053_1.6_67.4_3511	3511	+
chr11	32608106	32624078	chr11_32564682_32580654_15973_22_95.8_3510	3510	+
chr15	56285344	56390512	chr15_54072636_54177804_105169_3.3_75.6_3508	3508	+
chr20	36542417	36720393	chr20_35975831_36153807_177977_2_81.9_3500	3500	+
chr11	14807944	14902218	chr11_14764520_14858794_94275_3.7_69.6_3499	3499	+
chr7	132719243	132973940	chr7_132369783_132624480_254698_1.4_-85_3499	3499	+
chr5	64711404	65054649	chr5_64747160_65090405_343246_1_-79.6_3492	3492	+
chr1	212763125	213068797	chr1_210829748_211135420_305673_1.1_-8_3491	3491	+
chr1	7723412	8045358	chr1_7645999_7967945_321947_1.1_20.3_3488	3488	+
chrX	20145002	20283803	chrX_20054923_20193724_138802_2.5_70.1_3488	3488	+
chr21	37388341	37667336	chr21_36310211_36589206_278996_1.2_-29.6_3485	3485	+
chr7	5413676	5663772	chr7_5380202_5630298_250097_1.4_29_3485	3485	+
chr13	19712225	19961261	chr13_18610225_18859261_249037_1.4_-92.7_3475	3475	+
chr19	23780052	24184825	chr19_23571892_23976665_404774_0.9_-35.7_3472	3472	+
chr7	120906291	121081090	chr7_120693527_120868326_174800_2_75.8_3472	3472	+
chr1	52532865	52626196	chr1_52305453_52398784_93332_3.7_-52_3471	3471	+
chr5	7870834	7901241	chr5_7923834_7954241_30408_11.4_97_3462	3462	+
chr20	56884732	57020436	chr20_56318138_56453842_135705_2.5_73.5_3454	3454	+
chr3	138327731	138553840	chr3_139810421_140036530_226110_1.5_-91.8_3454	3454	+
chr10	45445854	45569004	chr10_44765860_44889010_123151_2.8_56.1_3452	3452	+
chr11	57056736	57109372	chr11_56813312_56865948_52637_6.5_90.2_3442	3442	+
chr3	194940672	195063424	chr3_196421961_196544713_122753_2.8_72.1_3442	3442	+
chr4	99802071	100003308	chr4_100021094_100222331_201238_1.7_37.5_3437	3437	+
chr6	58244630	58447352	chr6_58352589_58555311_202723_1.7_78.2_3428	3428	+
chr7	793548	1052908	chr7_760074_1019434_259361_1.3_49.1_3421	3421	+
chr1	149089417	149296129	chr1_147356041_147562753_206713_1.7_36.3_3418	3418	+
chr8	120743478	120865558	chr8_120812659_120934739_122081_2.8_85_3416	3416	+
chr2	95481449	95880960	chr2_94845176_95244687_399512_0.9_-45_3414	3414	+
chr5	114848149	115173538	chr5_114876048_115201437_325390_1_-46.8_3406	3406	+
chr5	59755085	60000308	chr5_59790842_60036065_245224_1.4_45.7_3404	3404	+
chr12	131306234	131474347	chr12_129872187_130040300_168114_2_43_3401	3401	+
chr9	130550157	130830842	chr9_129589978_129870663_280686_1.2_-5.6_3395	3395	+
chrX	135579667	135628427	chrX_135407333_135456093_48761_7_92.1_3394	3394	+
chr4	159590526	159928892	chr4_159809976_160148342_338367_1_52.4_3392	3392	+
chr13	28112112	28403900	chr13_27010112_27301900_291789_1.2_-14.8_3383	3383	+
chr16	48292435	48595487	chr16_46849936_47152988_303053_1.1_-79.1_3375	3375	+
chrX	149282621	149401134	chrX_149033279_149151792_118514_2.8_51.8_3375	3375	+
chr17	56407040	56554363	chr17_53762039_53909362_147324_2.3_62.1_3372	3372	+
chr1	97939956	98240610	chr1_97712544_98013198_300655_1.1_-58.4_3371	3371	+
chr12	27059007	27248962	chr12_26950274_27140229_189956_1.8_69_3368	3368	+
chr12	68050742	68059399	chr12_66337009_66345666_8658_38.9_99.1_3368	3368	+
chr2	238646749	238778814	chr2_238311488_238443553_132066_2.5_51.5_3366	3366	+
chr3	120306178	120627251	chr3_121788868_122109941_321074_1_-28.6_3364	3364	+
chr7	23338888	23625325	chr7_23305413_23591850_286438_1.2_14.5_3363	3363	+
chr12	83081933	83325846	chr12_81606064_81849977_243914_1.4_57.1_3358	3358	+
chr18	12101873	12451073	chr18_12091873_12441073_349201_1_-45_3357	3357	+
chr6	34711879	34846366	chr6_34819857_34954344_134488_2.5_57.7_3355	3355	+
chr5	167919596	168044057	chr5_167852174_167976635_124462_2.7_66.3_3354	3354	+
chr9	114611805	114697483	chr9_113651626_113737304_85679_3.9_83.6_3349	3349	+
chr11	107523436	107711869	chr11_107028646_107217079_188434_1.8_5_3348	3348	+
chr19	36037426	36237914	chr19_40729266_40929754_200489_1.7_48.2_3345	3345	+
chr6	117869736	118030617	chr6_117976429_118137310_160882_2.1_35.7_3345	3345	+
chr1	173320835	173457905	chr1_171587458_171724528_137071_2.4_84.6_3339	3339	+
chr20	48562653	48808579	chr20_47996060_48241986_245927_1.4_5.5_3339	3339	+
chr4	103182835	103237073	chr4_103401858_103456096_54239_6.2_90.1_3337	3337	+
chr1	151666914	151864408	chr1_149933538_150131032_197495_1.7_-32.2_3336	3336	+
chr7	54819888	55168691	chr7_54787382_55136185_348804_1_-31.2_3336	3336	+
chr20	5080593	5273626	chr20_5028593_5221626_193034_1.7_62.8_3327	3327	+
chr5	149755650	150090734	chr5_149735843_150070927_335085_1_-32.8_3323	3323	+
chr19	7082895	7295198	chr19_7033895_7246198_212304_1.6_47.7_3322	3322	+
chr7	6730733	6875289	chr7_6697258_6841814_144557_2.3_27.6_3322	3322	+
chr21	46189594	46398360	chr21_45014022_45222788_208767_1.6_34.1_3319	3319	+
chr1	158424397	158578115	chr1_156691021_156844739_153719_2.2_75.1_3314	3314	+
chr20	61428441	61818957	chr20_60898886_61289402_390517_0.8_-94.1_3310	3310	+
chr4	78908686	79103352	chr4_79127710_79322376_194667_1.7_-62.5_3308	3308	+
chr12	111819820	112107951	chr12_110304203_110592334_288132_1.1_-15.6_3308	3308	+
chr13	51852505	52194582	chr13_50750506_51092583_342078_1_-66.5_3307	3307	+
chr16	66586497	66785901	chr16_65143998_65343402_199405_1.7_-40.9_3304	3304	+
chr8	33658840	33845081	chr8_33778382_33964623_186242_1.8_5.3_3302	3302	+
chr13	31710830	31735932	chr13_30608830_30633932_25103_13.1_97_3300	3300	+
chr4	101944943	102268393	chr4_102163966_102487416_323451_1_27.9_3300	3300	+
chr12	19459894	19662240	chr12_19351161_19553507_202347_1.6_54.7_3300	3300	+
chr7	93233824	93453215	chr7_93071760_93291151_219392_1.5_53.7_3299	3299	+
chr5	141255009	141532377	chr5_141235193_141512561_277369_1.2_27.5_3298	3298	+
chr6	127589541	127684399	chr6_127631234_127726092_94859_3.5_86.9_3298	3298	+
chr1	183902128	184051677	chr1_182168751_182318300_149550_2.2_87.2_3297	3297	+
chr14	78082798	78205397	chr14_77152551_77275150_122600_2.7_68.4_3296	3296	+
chr13	25457199	25591951	chr13_24355199_24489951_134753_2.4_37.7_3290	3290	+
chr13	23270169	23500882	chr13_22168169_22398882_230714_1.4_10.3_3288	3288	+
chr3	49682759	49840737	chr3_49657763_49815741_157979_2.1_64.9_3288	3288	+
chr8	42199233	42408151	chr8_42318390_42527308_208919_1.6_51.3_3287	3287	+
chr10	134387386	134640265	chr10_134237376_134490255_252880_1.3_-79.8_3281	3281	+
chr22	42998794	43231533	chr22_41328738_41561477_232740_1.4_-12.7_3278	3278	+
chr7	114185801	114332546	chr7_113973037_114119782_146746_2.2_55.2_3278	3278	+
chr4	41843934	42089461	chr4_41538691_41784218_245528_1.3_53.7_3276	3276	+
chr8	99985740	100286660	chr8_100054916_100355836_300921_1.1_6.2_3275	3275	+
chr5	77656329	77871071	chr5_77692085_77906827_214743_1.5_2.5_3269	3269	+
chr7	10978372	11174665	chr7_10944897_11141190_196294_1.7_83_3264	3264	+
chr10	16526384	16635308	chr10_16566390_16675314_108925_3_66.2_3263	3263	+
chr4	186064461	186298245	chr4_186301455_186535239_233785_1.4_-6.3_3263	3263	+
chr20	24980277	25597223	chr20_24928277_25545223_616947_0.5_-96.4_3260	3260	+
chr11	1263920	1563917	chr11_1220496_1520493_299998_1.1_-78.8_3259	3259	+
chr6	119499102	120543191	chr6_119540801_120584890_1044090_0.3_-92.2_3258	3258	+
chr10	69553462	69677795	chr10_69223468_69347801_124334_2.6_62.5_3256	3256	+
chr5	82272101	82360932	chr5_82307857_82396688_88832_3.7_80.3_3256	3256	+
chr11	11906034	12006883	chr11_11862610_11963459_100850_3.2_76.5_3238	3238	+
chr17	41429244	41652990	chr17_38784770_39008516_223747_1.4_-58_3238	3238	+
chr19	22497337	22655359	chr19_22289177_22447199_158023_2_60.8_3237	3237	+
chr8	89047816	89180117	chr8_89116932_89249233_132302_2.4_90.1_3236	3236	+
chr4	10038428	10118949	chr4_9647526_9728047_80522_4_90.3_3235	3235	+
chr2	222808942	222909494	chr2_222517186_222617738_100553_3.2_84.5_3234	3234	+
chr2	122011436	122243861	chr2_121727906_121960331_232426_1.4_-66.6_3233	3233	+
chr4	88761871	88815430	chr4_88980895_89034454_53560_6_90.9_3233	3233	+
chrX	41450458	41649657	chrX_41335402_41534601_199200_1.6_61.1_3228	3228	+
chr1	209948620	210111904	chr1_208015243_208178527_163285_2_83.3_3226	3226	+
chr5	100145604	100238762	chr5_100173503_100266661_93159_3.5_88.2_3223	3223	+
chr8	74705336	75015085	chr8_74867890_75177639_309750_1_1.8_3223	3223	+
chr6	159021042	159262950	chr6_158941030_159182938_241909_1.3_-41_3219	3219	+
chr7	155090172	155101783	chr7_154721105_154732717_11613_27.7_97.8_3215	3215	+
chr14	20145870	20158773	chr14_19215710_19228613_12904_24.9_99_3213	3213	+
chr5	179921356	180137178	chr5_179853962_180069784_215823_1.5_14.6_3194	3194	+
chr4	156589352	156656188	chr4_156808802_156875638_66837_4.8_89.6_3193	3193	+
chr19	50285231	50413179	chr19_54977043_55104991_127949_2.5_7.7_3192	3192	+
chr18	32706842	32920287	chr18_30960840_31174285_213446_1.5_-74.6_3191	3191	+
chr3	32031394	32233222	chr3_32006398_32208226_201829_1.6_46.2_3183	3183	+
chr9	6757857	6905100	chr9_6747857_6895100_147244_2.2_-84.8_3183	3183	+
chr18	657577	724046	chr18_647577_714046_66470_4.8_78.2_3180	3180	+
chr6	163835993	163994340	chr6_163755983_163914330_158348_2_87.3_3177	3177	+
chr1	22816539	22890039	chr1_22689126_22762626_73501_4.3_83.7_3176	3176	+
chrX	151081941	151214548	chrX_150832597_150965204_132608_2.4_42.9_3176	3176	+
chr16	31817595	32097206	chr16_31725096_32004707_279612_1.1_-44.2_3175	3175	+
chr7	75511106	75696011	chr7_75349042_75533947_184906_1.7_-68_3173	3173	+
chr10	74764129	74896655	chr10_74434135_74566661_132527_2.4_25_3169	3169	+
chr2	63058090	63283244	chr2_62911594_63136748_225155_1.4_24.6_3168	3168	+
chr2	215591674	215712248	chr2_215299919_215420493_120575_2.6_74.7_3155	3155	+
chr8	33227096	33482057	chr8_33346638_33601599_254962_1.2_64.3_3154	3154	+
chr9	111578420	111819597	chr9_110618241_110859418_241178_1.3_54.9_3136	3136	+
chr19	12016783	12298577	chr19_11877783_12159577_281795_1.1_-39.8_3134	3134	+
chrX	43761299	43891036	chrX_43646243_43775980_129738_2.4_72.5_3131	3131	+
chr8	74455678	74601111	chr8_74618232_74763665_145434_2.2_41.8_3130	3130	+
chr14	61246725	61446502	chr14_60316478_60516255_199778_1.6_-34.8_3126	3126	+
chr10	73949594	74127661	chr10_73619600_73797667_178068_1.7_33.8_3111	3111	+
chrX	80184966	80371897	chrX_80071622_80258553_186932_1.7_47.5_3109	3109	+
chr14	74772112	74961935	chr14_73841865_74031688_189824_1.6_26.2_3103	3103	+
chr16	17110364	17294546	chr16_17017865_17202047_184183_1.7_13.5_3101	3101	+
chr11	19138750	19259686	chr11_19095326_19216262_120937_2.6_79.6_3100	3100	+
chrX	102841452	102940322	chrX_102728108_102826978_98871_3.1_70.5_3099	3099	+
chr3	62109442	62305244	chr3_62084482_62280284_195803_1.6_23.3_3095	3095	+
chr3	129735583	129918832	chr3_131218273_131401522_183250_1.7_79.7_3093	3093	+
chr14	95100017	95300229	chr14_94169770_94369982_200213_1.5_-47.7_3085	3085	+
chr1	60299100	60341293	chr1_60071688_60113881_42194_7.3_97.3_3081	3081	+
chr6	121729595	122005907	chr6_121771294_122047606_276313_1.1_79_3079	3079	+
chr13	47034760	47358497	chr13_45932761_46256498_323738_1_51.4_3078	3078	+
chr5	87898473	88100670	chr5_87934229_88136426_202198_1.5_30.3_3077	3077	+
chr12	117013654	117290086	chr12_115498037_115774469_276433_1.1_43.2_3073	3073	+
chr17	36353549	36479070	chr17_33607348_33732597_125250_2.5_63.1_3073	3073	+
chr11	108535875	108712289	chr11_108041085_108217499_176415_1.7_40.6_3071	3071	+
chr16	83841527	84174994	chr16_82399028_82732495_333468_0.9_-72.2_3067	3067	+
chr22	44352846	44511753	chr22_42684179_42843086_158908_1.9_59.1_3051	3051	+
chr2	196544884	196601686	chr2_196253129_196309931_56803_5.4_91.2_3049	3049	+
chr22	24445863	24709424	chr22_22775863_23039424_263562_1.2_-93.2_3042	3042	+
chrX	24732572	25014786	chrX_24642493_24924707_282215_1.1_-71.1_3038	3038	+
chr13	112517434	112727269	chr13_111565435_111775270_209836_1.4_75.1_3029	3029	+
chr10	21317850	21471089	chr10_21357856_21511095_153240_2_42.5_3028	3028	+
chr20	10329918	10639265	chr20_10277918_10587265_309348_1_-26_3028	3028	+
chr3	14444173	14770936	chr3_14419177_14745940_326764_0.9_-35.1_3024	3024	+
chr6	106944981	107110995	chr6_107051674_107217688_166015_1.8_76.6_3020	3020	+
chr7	35807686	36012248	chr7_35774211_35978773_204563_1.5_29.1_3019	3019	+
chr10	75881840	75900330	chr10_75551846_75570336_18491_16.3_96.4_3014	3014	+
chr10	47594935	47732742	chr10_47064941_47202748_137808_2.2_82.2_3003	3003	+
chr19	20235765	20578726	chr19_20096765_20370566_273802_1.1_-58_3000	3000	+
chr9	98734727	98910350	chr9_97774548_97950171_175624_1.7_-53.3_3000	3000	+
chr19	17513940	17831986	chr19_17374940_17692986_318047_0.9_-36.8_2999	2999	+
chr11	77024620	77103615	chr11_76702268_76781263_78996_3.8_65.4_2995	2995	+
chr2	239023568	239165767	chr2_238688307_238830506_142200_2.1_69.3_2993	2993	+
chr8	110255273	110577041	chr8_110324449_110646217_321769_0.9_79.9_2993	2993	+
chrX	46146882	46422171	chrX_46031826_46307115_275290_1.1_-9.3_2990	2990	+
chr4	113037733	113308830	chr4_113257182_113528279_271098_1.1_-34.3_2986	2986	+
chr14	59738988	59974570	chr14_58808741_59044323_235583_1.3_-91.5_2985	2985	+
chr20	37049914	37243808	chr20_36483328_36677222_193895_1.5_43.1_2985	2985	+
chr12	32406607	32562022	chr12_32297874_32453289_155416_1.9_77.9_2982	2982	+
chr6	76312103	76492196	chr6_76368823_76548916_180094_1.7_44.9_2982	2982	+
chr5	6583204	6756243	chr5_6636204_6809243_173040_1.7_64.9_2977	2977	+
chr15	39854930	39889186	chr15_37642222_37676478_34257_8.7_97.4_2972	2972	+
chr6	96974076	97096975	chr6_97080797_97203696_122900_2.4_86_2969	2969	+
chr18	20516645	20606363	chr18_18770643_18860361_89719_3.3_80.9_2966	2966	+
chr10	97354368	97423935	chr10_97344358_97413925_69568_4.3_90.6_2966	2966	+
chr8	124790918	124827452	chr8_124860099_124896633_36535_8.1_96.9_2966	2966	+
chrX	9679622	9800580	chrX_9639622_9760580_120959_2.5_80.7_2965	2965	+
chr12	16551183	16555394	chr12_16442450_16446661_4212_70.4_99.5_2964	2964	+
chr8	125383879	125562216	chr8_125453060_125631397_178338_1.7_-5.7_2964	2964	+
chr2	208896231	209116363	chr2_208604476_208824608_220133_1.3_-1.7_2954	2954	+
chr7	114606481	114678752	chr7_114393717_114465988_72272_4.1_91.3_2946	2946	+
chr19	17212568	17452821	chr19_17073568_17313821_240254_1.2_-34.7_2945	2945	+
chr4	11191736	11375204	chr4_10800834_10984302_183469_1.6_52.5_2943	2943	+
chr14	74241487	74601305	chr14_73311240_73671058_359819_0.8_-58.1_2942	2942	+
chr2	176791547	176916375	chr2_176499793_176624621_124829_2.4_29.8_2940	2940	+
chr10	73510247	73588024	chr10_73180253_73258030_77778_3.8_76.5_2938	2938	+
chr4	108891157	109010507	chr4_109110606_109229956_119351_2.5_64.7_2938	2938	+
chr9	93563948	93660654	chr9_92603769_92700475_96707_3_86_2937	2937	+
chr19	7968704	8101407	chr19_7874704_8007407_132704_2.2_69.3_2934	2934	+
chr5	25909304	25913056	chr5_25945061_25948813_3753_78.2_99.6_2934	2934	+
chr6	83778110	84103205	chr6_83834829_84159924_325096_0.9_53.8_2931	2931	+
chr5	1614918	1664444	chr5_1667918_1717444_49527_5.9_52.3_2927	2927	+
chr2	139036074	139066127	chr2_138752544_138782597_30054_9.7_89.4_2926	2926	+
chr5	169271920	169506144	chr5_169204498_169438722_234225_1.2_7.5_2925	2925	+
chr2	197522822	197880881	chr2_197231067_197589126_358060_0.8_31.8_2923	2923	+
chr13	100518330	100861658	chr13_99316331_99659659_343329_0.9_-70.3_2922	2922	+
chr7	94559253	94676477	chr7_94397189_94514413_117225_2.5_-80.3_2921	2921	+
chr15	94576901	95400173	chr15_92377905_93201177_823273_0.4_-52.8_2918	2918	+
chr4	68311836	68488734	chr4_67994431_68171329_176899_1.6_82.4_2913	2913	+
chr13	100188719	100215545	chr13_98986720_99013546_26827_10.8_93_2910	2910	+
chr15	48624260	48634690	chr15_46411552_46421982_10431_27.9_98.8_2906	2906	+
chr10	118922543	119211805	chr10_118912533_119201795_289263_1_-13.6_2905	2905	+
chr2	28521152	28693558	chr2_28374656_28547062_172407_1.7_35.5_2902	2902	+
chr10	47163022	47251975	chr10_46583028_46671981_88954_3.3_5_2901	2901	+
chr7	18535452	18707021	chr7_18501977_18673546_171570_1.7_78.2_2895	2895	+
chr7	149901443	150070848	chr7_149532376_149701781_169406_1.7_60.6_2894	2894	+
chr19	3053410	3367459	chr19_3004410_3318459_314050_0.9_3.5_2893	2893	+
chr12	124360782	124499361	chr12_122926735_123065314_138580_2.1_22.8_2887	2887	+
chr4	26416977	26495668	chr4_26026075_26104766_78692_3.7_95.7_2887	2887	+
chr22	26818036	27069765	chr22_25148036_25399765_251730_1.1_55.5_2886	2886	+
chr9	82006198	82341367	chr9_81196018_81531187_335170_0.9_83.2_2886	2886	+
chr1	246641761	246755211	chr1_244708384_244821834_113451_2.5_-47.9_2885	2885	+
chr1	186802741	187070734	chr1_185069364_185337357_267994_1.1_-68.3_2884	2884	+
chr11	10472016	10531810	chr11_10428592_10488386_59795_4.8_-58.4_2883	2883	+
chr4	184237744	184431860	chr4_184474738_184668854_194117_1.5_66_2882	2882	+
chr4	151849977	152089299	chr4_152069427_152308749_239323_1.2_9.3_2881	2881	+
chr1	86042134	86195791	chr1_85814722_85968379_153658_1.9_81.1_2879	2879	+
chr18	29542215	29710970	chr18_27796213_27964968_168756_1.7_70.2_2878	2878	+
chr18	3253134	3406822	chr18_3243134_3396822_153689_1.9_71.2_2873	2873	+
chr6	2200647	2342734	chr6_2145646_2287733_142088_2_66.7_2872	2872	+
chr6	75947473	76175199	chr6_76004193_76231919_227727_1.3_49.2_2869	2869	+
chr13	24670103	24698051	chr13_23568103_23596051_27949_10.3_94.8_2868	2868	+
chr9	124858109	125085466	chr9_123897930_124125287_227358_1.3_12.2_2866	2866	+
chr2	242572674	242743221	chr2_242221347_242391894_170548_1.7_-66.1_2858	2858	+
chr12	122199448	122354503	chr12_120683831_120838886_155056_1.8_59.1_2854	2854	+
chr6	24976550	25261805	chr6_25084529_25369784_285256_1_0.8_2854	2854	+
chr1	211031561	211035256	chr1_209098184_209101879_3696_77_99.7_2845	2845	+
chr1	202302257	202464637	chr1_200568880_200731260_162381_1.8_59.7_2842	2842	+
chr1	157029585	157232654	chr1_155296209_155499278_203070_1.4_58.1_2841	2841	+
chr9	130062521	130355055	chr9_129102342_129394876_292535_1_-41.4_2840	2840	+
chr12	97294331	97345984	chr12_95818462_95870115_51654_5.5_95.4_2839	2839	+
chr6	53099833	53180663	chr6_53207792_53288622_80831_3.5_80.5_2839	2839	+
chr7	27284823	27498492	chr7_27251348_27465017_213670_1.3_-34.4_2839	2839	+
chr9	14674168	15055860	chr9_14664168_15045860_381693_0.7_-86.4_2839	2839	+
chr19	4347535	4621718	chr19_4298535_4572718_274184_1_-67.1_2838	2838	+
chr5	40761713	40834825	chr5_40797470_40870582_73113_3.9_81.2_2838	2838	+
chr3	83280661	83375157	chr3_83363351_83457847_94497_3_90.1_2831	2831	+
chr16	11120797	11349619	chr16_11028298_11257120_228823_1.2_-29_2824	2824	+
chr2	223436391	223513654	chr2_223144635_223221898_77264_3.6_64.2_2814	2814	+
chrX	40374628	40694714	chrX_40259572_40579658_320087_0.9_-24.3_2811	2811	+
chr16	75046752	75327915	chr16_73604253_73885416_281164_1_32.5_2810	2810	+
chr9	132394919	132593377	chr9_131434740_131633198_198459_1.4_-87.6_2809	2809	+
chr8	41367200	41456835	chr8_41486357_41575992_89636_3.1_85.5_2808	2808	+
chr3	134070612	134269119	chr3_135553302_135751809_198508_1.4_27.9_2804	2804	+
chr1	211346762	211481117	chr1_209413385_209547740_134356_2.1_-91.9_2798	2798	+
chr13	36642785	36909805	chr13_35540785_35807805_267021_1_52.8_2797	2797	+
chr4	129731707	129858003	chr4_129951157_130077453_126297_2.2_77.6_2796	2796	+
chr4	54852750	55162511	chr4_54547507_54857268_309762_0.9_69.4_2792	2792	+
chr3	131103046	131220629	chr3_132585736_132703319_117584_2.4_84.9_2790	2790	+
chr1	227598548	227843463	chr1_225665171_225910086_244916_1.1_-28_2788	2788	+
chr6	80656931	80878843	chr6_80713650_80935562_221913_1.3_45.2_2788	2788	+
chr12	16035433	16190128	chr12_15926700_16081395_154696_1.8_67.3_2781	2781	+
chr6	109687893	109700901	chr6_109794586_109807594_13009_21.4_96.4_2779	2779	+
chr18	59944627	60191453	chr18_58095607_58342433_246827_1.1_-43.9_2777	2777	+
chr10	36723304	36912163	chr10_36763310_36952169_188860_1.5_74.8_2776	2776	+
chr3	27527666	27676958	chr3_27502670_27651962_149293_1.9_57_2775	2775	+
chr3	48481654	48510661	chr3_48456658_48485665_29008_9.5_74.4_2770	2770	+
chr1	197474970	197744503	chr1_195741593_196011126_269534_1_5.9_2766	2766	+
chr8	141104355	141206979	chr8_141173537_141276161_102625_2.7_29.1_2763	2763	+
chr3	67425311	67704929	chr3_67508001_67787619_279619_1_71.9_2762	2762	+
chr18	57681923	57817746	chr18_55832903_55968726_135824_2_60.3_2757	2757	+
chr4	161519828	161736216	chr4_161739278_161955666_216389_1.3_-77.3_2756	2756	+
chr18	21053375	21290264	chr18_19307373_19544262_236890_1.2_55_2746	2746	+
chr16	15761112	15982587	chr16_15668613_15890088_221476_1.2_-71.3_2743	2743	+
chr7	26961719	27194790	chr7_26928244_27161315_233072_1.2_6.4_2742	2742	+
chr1	102251747	102347444	chr1_102024335_102120032_95698_2.9_80.8_2740	2740	+
chr12	8955339	9181648	chr12_8846606_9072915_226310_1.2_20.2_2739	2739	+
chr5	159306509	159685692	chr5_159239087_159618270_379184_0.7_-51.9_2738	2738	+
chr13	73597922	73689650	chr13_72495923_72587651_91729_3_83.8_2736	2736	+
chrX	38548136	38667866	chrX_38433080_38552810_119731_2.3_92.6_2734	2734	+
chr7	111926922	112161006	chr7_111714158_111948242_234085_1.2_9_2733	2733	+
chr15	63446041	63601182	chr15_61233094_61388235_155142_1.8_78.2_2731	2731	+
chr9	127076323	127287188	chr9_126116144_126327009_210866_1.3_58.3_2726	2726	+
chrX	44492680	44654153	chrX_44377624_44539097_161474_1.7_41.8_2722	2722	+
chr15	57848142	58009139	chr15_55635434_55796431_160998_1.7_73.7_2719	2719	+
chr12	30781876	30992037	chr12_30673143_30883304_210162_1.3_-83.8_2717	2717	+
chr6	134490513	134599083	chr6_134532206_134640776_108571_2.5_90.9_2715	2715	+
chr16	81411481	81686159	chr16_79968982_80243660_274679_1_-77.4_2711	2711	+
chr10	76131330	76360309	chr10_75801336_76030315_228980_1.2_8.7_2705	2705	+
chr4	48835436	49169115	chr4_48530193_48863872_333680_0.8_-21.8_2705	2705	+
chr7	156426088	156549194	chr7_156118849_156241955_123107_2.2_68.1_2704	2704	+
chr20	308578	489408	chr20_256578_437408_180831_1.5_-27.5_2700	2700	+
chr4	75937557	75974205	chr4_76156581_76193229_36649_7.4_93.4_2699	2699	+
chr5	169015347	169144646	chr5_168947925_169077224_129300_2.1_49.9_2698	2698	+
chr6	114027363	114270500	chr6_114134056_114377193_243138_1.1_23.4_2697	2697	+
chr8	12199129	12554236	chr8_12243500_12598607_355108_0.8_14.9_2693	2693	+
chr22	31672745	31850375	chr22_30002745_30180375_177631_1.5_-52.5_2692	2692	+
chr3	122807929	122942558	chr3_124290619_124425248_134630_2_73.4_2689	2689	+
chrX	65292779	65296182	chrX_65209504_65212907_3404_78.9_99.3_2685	2685	+
chr10	72531597	72637184	chr10_72201603_72307190_105588_2.5_57.3_2682	2682	+
chr11	76731243	76794445	chr11_76408891_76472093_63203_4.2_88.1_2681	2681	+
chr18	54270087	54424554	chr18_52421085_52575552_154468_1.7_71.2_2681	2681	+
chr21	43218825	43267425	chr21_42091894_42140494_48601_5.5_88.6_2680	2680	+
chr8	134338239	134469966	chr8_134407421_134539148_131728_2_39.7_2678	2678	+
chr6	150047725	150364260	chr6_150089418_150405953_316536_0.8_3.1_2677	2677	+
chr1	94930234	95000670	chr1_94702822_94773258_70437_3.8_81.8_2676	2676	+
chr12	10578213	10875964	chr12_10469480_10767231_297752_0.9_20.9_2671	2671	+
chr18	51681253	51933483	chr18_49935251_50187481_252231_1.1_79.6_2667	2667	+
chr15	79849218	79961424	chr15_77636273_77748479_112207_2.4_29.1_2665	2665	+
chr6	108867355	109107924	chr6_108974048_109214617_240570_1.1_40.6_2665	2665	+
chr9	139702009	139734352	chr9_138821830_138854173_32344_8.2_-62.4_2663	2663	+
chr3	152785064	152882393	chr3_154267754_154365083_97330_2.7_93.3_2662	2662	+
chr11	7805227	8102907	chr11_7761803_8059483_297681_0.9_54.4_2654	2654	+
chr4	9470604	9757248	chr4_9079702_9366346_286645_0.9_48.4_2652	2652	+
chr16	58054831	58230819	chr16_56612332_56788320_175989_1.5_80.8_2651	2651	+
chr10	49233001	49268057	chr10_48903007_48938063_35057_7.6_92.3_2650	2650	+
chr8	126378959	126450352	chr8_126448141_126519534_71394_3.7_71.2_2650	2650	+
chr3	96068149	96070796	chr3_97550839_97553486_2648_100_100_2648	2648	+
chr8	11565868	11702701	chr8_11603277_11740110_136834_1.9_53.6_2644	2644	+
chr11	30249849	30390068	chr11_30206425_30346644_140220_1.9_90.6_2643	2643	+
chr21	38793550	38887002	chr21_37715420_37808872_93453_2.8_82.7_2638	2638	+
chr5	84737322	84964941	chr5_84773078_85000697_227620_1.2_53_2637	2637	+
chr3	96335954	96496663	chr3_97818644_97979353_160710_1.6_6.8_2636	2636	+
chr10	74620101	74678326	chr10_74290107_74348332_58226_4.5_70.2_2632	2632	+
chr8	82167142	82196991	chr8_82329697_82359546_29850_8.8_93.3_2631	2631	+
chr18	76904951	77069164	chr18_75005939_75170152_164214_1.6_26.7_2630	2630	+
chr9	30688867	30832322	chr9_30678867_30822322_143456_1.8_66.6_2620	2620	+
chr20	4610041	4682098	chr20_4558041_4630098_72058_3.6_92.9_2616	2616	+
chr10	131701015	131965010	chr10_131591005_131855000_263996_1_-19.4_2610	2610	+
chr5	127404976	127524761	chr5_127432875_127552660_119786_2.2_82.3_2608	2608	+
chr5	115387487	115628820	chr5_115415386_115656719_241334_1.1_19.2_2606	2606	+
chr8	59333087	59501427	chr8_59495641_59663981_168341_1.5_86.8_2602	2602	+
chr22	32725444	32894802	chr22_31055444_31224802_169359_1.5_31.9_2600	2600	+
chr3	16313196	16502248	chr3_16288200_16477252_189053_1.4_-41_2599	2599	+
chr10	18834273	19120486	chr10_18874279_19160492_286214_0.9_57.5_2596	2596	+
chr16	20745457	20936264	chr16_20652958_20843765_190808_1.4_55.7_2596	2596	+
chr14	36143688	36350928	chr14_35213439_35420679_207241_1.2_-57.9_2587	2587	+
chr3	100432412	100467797	chr3_101915102_101950487_35386_7.3_90.4_2587	2587	+
chr5	174919008	175092962	chr5_174851614_175025568_173955_1.5_70.6_2584	2584	+
chr10	81915321	82007614	chr10_81905301_81997594_92294_2.8_79.6_2580	2580	+
chr18	33552228	33736670	chr18_31806226_31990668_184443_1.4_35.4_2576	2576	+
chr2	75879536	75921547	chr2_75733044_75775055_42012_6.1_87.8_2576	2576	+
chrX	91237375	91369560	chrX_91124031_91256216_132186_1.9_82.8_2576	2576	+
chr2	204498297	204638316	chr2_204206542_204346561_140020_1.8_42_2575	2575	+
chr7	43635411	43679276	chr7_43601936_43645801_43866_5.9_90.8_2575	2575	+
chr12	34176799	34318736	chr12_34068066_34210003_141938_1.8_66.7_2574	2574	+
chr8	116424048	116679653	chr8_116493224_116748827_255604_1_79.2_2572	2572	+
chr16	27078550	27246681	chr16_26986051_27154182_168132_1.5_42.9_2570	2570	+
chr2	62759634	62934514	chr2_62613138_62788018_174881_1.5_29.7_2564	2564	+
chr12	20602661	20706961	chr12_20493928_20598228_104301_2.5_49.9_2561	2561	+
chr7	27689014	27868701	chr7_27655539_27835226_179688_1.4_69.6_2559	2559	+
chr16	12474887	12760340	chr16_12382388_12667841_285454_0.9_11.1_2557	2557	+
chr4	159198956	159238354	chr4_159418406_159457804_39399_6.5_94.6_2555	2555	+
chr11	86807033	87037083	chr11_86484681_86714731_230051_1.1_-13.1_2554	2554	+
chr2	43449521	43453648	chr2_43303025_43307152_4128_61.9_99.3_2554	2554	+
chr14	23834571	24029728	chr14_22904411_23099568_195158_1.3_-55_2553	2553	+
chr3	153993728	154193937	chr3_155476422_155676631_200210_1.3_-1.6_2552	2552	+
chr4	103987446	104080367	chr4_104206895_104299816_92922_2.7_25.6_2551	2551	+
chr2	152954515	153247193	chr2_152662761_152955439_292679_0.9_41.1_2550	2550	+
chr7	10367260	10493196	chr7_10333785_10459721_125937_2_74.6_2548	2548	+
chr2	121380549	121825780	chr2_121097019_121542250_445232_0.6_-53.6_2542	2542	+
chr10	101292917	101515696	chr10_101282907_101505686_222780_1.1_29.2_2541	2541	+
chr10	7838898	8006566	chr10_7878904_8046572_167669_1.5_37.6_2534	2534	+
chr12	39688092	39861153	chr12_37974359_38147420_173062_1.5_59.7_2533	2533	+
chr7	36858607	37110603	chr7_36825132_37077128_251997_1_21.2_2531	2531	+
chr2	217363492	217522517	chr2_217071737_217230762_159026_1.6_42.7_2528	2528	+
chr20	3342552	3528155	chr20_3290552_3476155_185604_1.4_62.3_2527	2527	+
chrY	6112122	6135036	chrY_6172122_6195036_22915_11_95.3_2527	2527	+
chr5	157031638	157358498	chr5_156964216_157291076_326861_0.8_-11.1_2526	2526	+
chr3	81548147	81662769	chr3_81630837_81745459_114623_2.2_80.9_2521	2521	+
chr18	29991501	30093761	chr18_28245499_28347759_102261_2.5_76.2_2516	2516	+
chr2	84518060	84670640	chr2_84371571_84524151_152581_1.6_80.3_2514	2514	+
chr15	67813538	68118425	chr15_65600592_65905479_304888_0.8_18.8_2507	2507	+
chr18	47796458	47996147	chr18_46050456_46250145_199690_1.3_6.9_2507	2507	+
chr1	63269271	63330596	chr1_63041859_63103184_61326_4.1_84.1_2499	2499	+
chr21	33959095	34214095	chr21_32880966_33135965_255000_1_57.1_2498	2498	+
chrX	44166641	44335761	chrX_44051585_44220705_169121_1.5_46.5_2497	2497	+
chr10	116660555	116736744	chr10_116650545_116726734_76190_3.3_87.6_2487	2487	+
chrX	98974644	99195314	chrX_98861300_99081970_220671_1.1_39.1_2484	2484	+
chr1	236273316	236445511	chr1_234339939_234512134_172196_1.4_63.3_2480	2480	+
chr3	76483156	76485806	chr3_76565846_76568496_2651_93.5_99.9_2479	2479	+
chr5	173940256	174060240	chr5_173872862_173992846_119985_2.1_80.7_2478	2478	+
chr12	108082363	108113607	chr12_106606493_106637737_31245_7.9_93_2477	2477	+
chr9	74722623	74971019	chr9_73912443_74160839_248397_1_-39.3_2476	2476	+
chr10	94896380	95044401	chr10_94886370_95034391_148022_1.7_77.1_2475	2475	+
chr4	265908	437592	chr4_255908_427592_171685_1.4_-19.7_2473	2473	+
chr3	75735487	75831882	chr3_75818177_75914572_96396_2.6_57.5_2470	2470	+
chr3	87097515	87295086	chr3_87180205_87377776_197572_1.3_-89.3_2470	2470	+
chr10	23425776	23428708	chr10_23465782_23468714_2933_84.2_99.8_2469	2469	+
chr21	46739236	47041858	chr21_45563664_45866286_302623_0.8_40.4_2469	2469	+
chr7	56438812	56562375	chr7_56406306_56529869_123564_2_32.8_2468	2468	+
chr13	68405697	68486128	chr13_67303698_67384129_80432_3.1_71.6_2467	2467	+
chr14	71953179	72138226	chr14_71022932_71207979_185048_1.3_47.6_2466	2466	+
chr5	90650289	90679033	chr5_90686045_90714789_28745_8.6_97.5_2460	2460	+
chr7	56855344	56926270	chr7_56822838_56893764_70927_3.5_88.7_2450	2450	+
chr8	163205	325100	chr8_153205_315100_161896_1.5_47.6_2450	2450	+
chr13	34395166	34429016	chr13_33293166_33327016_33851_7.2_94.1_2448	2448	+
chr1	75171928	75231397	chr1_74944516_75003985_59470_4.1_94.1_2447	2447	+
chr22	47567875	47609430	chr22_45946539_45988094_41556_5.9_84.7_2446	2446	+
chr17	78722094	78955551	chr17_76336689_76570146_233458_1_-57.3_2443	2443	+
chr2	40482807	40657492	chr2_40336311_40510996_174686_1.4_23.1_2443	2443	+
chr19	45911998	46405247	chr19_50603838_51097087_493250_0.5_-66.1_2442	2442	+
chr10	134013111	134270820	chr10_133863101_134120810_257710_0.9_-62.4_2440	2440	+
chr3	66429369	66550801	chr3_66512059_66633491_121433_2_73.3_2437	2437	+
chr12	100594494	100742612	chr12_99118625_99266743_148119_1.6_62.9_2436	2436	+
chr6	112677198	113495607	chr6_112783891_113602300_818410_0.3_-7.1_2434	2434	+
chr2	154262150	154319857	chr2_153970396_154028103_57708_4.2_83.1_2430	2430	+
chr14	52456233	52604560	chr14_51525983_51674310_148328_1.6_73.5_2418	2418	+
chr18	11623202	11852407	chr18_11613202_11842407_229206_1.1_-50.7_2417	2417	+
chr1	77557091	77748011	chr1_77329679_77520599_190921_1.3_72.5_2416	2416	+
chr3	30673845	30735665	chr3_30648849_30710669_61821_3.9_88_2415	2415	+
chr6	96034193	96056486	chr6_96140914_96163207_22294_10.8_98_2414	2414	+
chr6	71874827	72036306	chr6_71931548_72093027_161480_1.5_12.8_2410	2410	+
chr17	68237555	68565838	chr17_65749150_66077433_328284_0.7_81.2_2407	2407	+
chr4	135873228	135968360	chr4_136092678_136187810_95133_2.5_82.2_2407	2407	+
chr18	77187505	77442009	chr18_75288493_75542997_254505_0.9_30.9_2406	2406	+
chr14	93263774	93406380	chr14_92333527_92476133_142607_1.7_32.6_2404	2404	+
chr5	38938203	39128238	chr5_38973960_39163995_190036_1.3_65_2392	2392	+
chr10	125532	300452	chr10_115532_290452_174921_1.4_-50.8_2387	2387	+
chr3	43345076	43526668	chr3_43320080_43501672_181593_1.3_81.7_2386	2386	+
chr4	69077955	69242335	chr4_68760550_68924930_164381_1.5_73.5_2385	2385	+
chr1	116184448	116459473	chr1_115985971_116260996_275026_0.9_-40.9_2384	2384	+
chrX	84010140	84101979	chrX_83896796_83988635_91840_2.6_76.2_2379	2379	+
chr9	104137671	104324872	chr9_103177492_103364693_187202_1.3_62.4_2378	2378	+
chr7	64853618	64936139	chr7_64491053_64573574_82522_2.9_-7.2_2375	2375	+
chr21	17102459	17251000	chr21_16024330_16172871_148542_1.6_95.4_2372	2372	+
chr10	47896625	47949344	chr10_47416631_47469350_52720_4.5_89.6_2370	2370	+
chr22	30532738	30824764	chr22_28862738_29154764_292027_0.8_-60.2_2369	2369	+
chr2	139308456	139329542	chr2_139024926_139046012_21087_11.2_87.2_2368	2368	+
chr3	116363207	116365574	chr3_117845897_117848264_2368_100_100_2368	2368	+
chr4	81000654	81125046	chr4_81219678_81344070_124393_1.9_93.6_2368	2368	+
chr11	61546992	61564562	chr11_61303568_61321138_17571_13.4_94.5_2359	2359	+
chr22	22890109	22979707	chr22_21220109_21309707_89599_2.6_-87.4_2359	2359	+
chr6	151149036	151421134	chr6_151190729_151462827_272099_0.9_7.7_2357	2357	+
chr7	144150485	144345728	chr7_143781418_143976661_195244_1.2_-85.8_2355	2355	+
chr13	38934781	39003863	chr13_37832781_37901863_69083_3.4_90.7_2355	2355	+
chrX	107327676	107397454	chrX_107214332_107284110_69779_3.4_82.8_2352	2352	+
chr1	210406127	210557772	chr1_208472750_208624395_151646_1.5_71.6_2347	2347	+
chr14	77100325	77353128	chr14_76170078_76422881_252804_0.9_-33.5_2346	2346	+
chr3	23175880	23589863	chr3_23150884_23564867_413984_0.6_26.4_2346	2346	+
chr8	63767903	63777973	chr8_63930457_63940527_10071_23.3_96.8_2344	2344	+
chrX	129420983	129631035	chrX_129248664_129458716_210053_1.1_-46.3_2339	2339	+
chr2	183946906	184169300	chr2_183655151_183877545_222395_1.1_74.8_2336	2336	+
chr7	21927884	22161941	chr7_21894409_22128466_234058_1_48.7_2336	2336	+
chr9	90939420	91092900	chr9_90129240_90282720_153481_1.5_80.2_2333	2333	+
chrX	79816827	79966387	chrX_79703483_79853043_149561_1.6_74.8_2331	2331	+
chr6	149479045	149915711	chr6_149520738_149957404_436667_0.5_-77.3_2329	2329	+
chr12	26593989	26868438	chr12_26485256_26759705_274450_0.8_-48.4_2326	2326	+
chr9	22729660	22809977	chr9_22719660_22799977_80318_2.9_88.5_2325	2325	+
chr13	19202641	19412208	chr13_18100641_18310208_209568_1.1_39.6_2321	2321	+
chr15	81270670	81296348	chr15_79057725_79083403_25679_9_87.9_2318	2318	+
chr18	14225670	14502387	chr18_14215670_14492387_276718_0.8_7.4_2314	2314	+
chr12	109536945	109719527	chr12_108021328_108203910_182583_1.3_41.1_2310	2310	+
chr9	72326294	72402735	chr9_71516114_71592555_76442_3_94.5_2301	2301	+
chr3	146835111	146995042	chr3_148317801_148477732_159932_1.4_87.4_2296	2296	+
chr4	100824832	100912669	chr4_101043855_101131692_87838_2.6_74.6_2296	2296	+
chr12	88177305	88442771	chr12_86701436_86966902_265467_0.9_79.2_2295	2295	+
chr4	123130271	123249534	chr4_123349721_123468984_119264_1.9_82_2295	2295	+
chr8	579917	805134	chr8_569917_795134_225218_1_50.9_2295	2295	+
chr10	95259714	95288717	chr10_95249704_95278707_29004_7.9_92.6_2294	2294	+
chr1	205056018	205320729	chr1_203322641_203587352_264712_0.9_48.2_2292	2292	+
chr5	138147770	138371278	chr5_138175669_138399177_223509_1_58.3_2280	2280	+
chr7	36429279	36489546	chr7_36395804_36456071_60268_3.8_94.3_2279	2279	+
chr15	32057304	32221110	chr15_29844596_30008402_163807_1.4_86.4_2274	2274	+
chrX	113877070	114011368	chrX_113783326_113917624_134299_1.7_-40.3_2273	2273	+
chr2	67567603	67632085	chr2_67421107_67485589_64483_3.5_82.4_2272	2272	+
chr7	100803982	100890562	chr7_100590702_100677282_86581_2.6_50.1_2271	2271	+
chr6	135219046	135360960	chr6_135260739_135402653_141915_1.6_56.4_2270	2270	+
chr10	96943257	97031655	chr10_96933247_97021645_88399_2.6_89.2_2268	2268	+
chr7	134744314	134955303	chr7_134394854_134605843_210990_1.1_50.3_2263	2263	+
chr16	52689043	52691303	chr16_51246544_51248804_2261_100_100_2261	2261	+
chr19	4794562	5278197	chr19_4745562_5229197_483636_0.5_-46.7_2261	2261	+
chr6	20411644	20649745	chr6_20519623_20757724_238102_0.9_55.4_2260	2260	+
chr17	71196051	71307494	chr17_68707646_68819089_111444_2_82.4_2255	2255	+
chr4	37822948	38003979	chr4_37499343_37680374_181032_1.2_77.3_2254	2254	+
chrX	92476817	92543758	chrX_92363473_92430414_66942_3.4_90.8_2249	2249	+
chr19	47700466	47858496	chr19_52392306_52550336_158031_1.4_-65_2247	2247	+
chr20	37378595	37607084	chr20_36812009_37040498_228490_1_12.3_2235	2235	+
chr22	18507128	19025322	chr22_16887128_17405322_518195_0.4_-31.6_2229	2229	+
chr5	112889611	112930618	chr5_112917510_112958517_41008_5.4_95.2_2228	2228	+
chrX	23093694	23096290	chrX_23003615_23006211_2597_85.8_99.9_2228	2228	+
chr22	48124907	48273785	chr22_46503571_46652449_148879_1.5_70.5_2222	2222	+
chrX	39548042	39647556	chrX_39432986_39532500_99515_2.2_16.3_2219	2219	+
chr2	166611355	166848880	chr2_166319601_166557126_237526_0.9_42.9_2213	2213	+
chr3	119511025	119721072	chr3_120993715_121203762_210048_1.1_-54.6_2212	2212	+
chr7	24681262	24839650	chr7_24647787_24806175_158389_1.4_47.6_2211	2211	+
chr2	150426160	150453364	chr2_150134406_150161610_27205_8.1_97.8_2206	2206	+
chr16	1229404	1399558	chr16_1169405_1339559_170155_1.3_31.7_2205	2205	+
chr7	42834622	42977222	chr7_42801147_42943747_142601_1.5_77.7_2204	2204	+
chrX	106871640	106894007	chrX_106758296_106780663_22368_9.8_94.3_2203	2203	+
chr22	35647647	35820517	chr22_33977647_34150517_172871_1.3_13.3_2202	2202	+
chr5	64015100	64100307	chr5_64050856_64136063_85208_2.6_91.1_2201	2201	+
chr8	7748582	7954165	chr8_7785992_7991575_205584_1.1_30.5_2201	2201	+
chr5	4440957	4588790	chr5_4493957_4641790_147834_1.5_59.2_2200	2200	+
chr11	8680835	8941169	chr11_8637411_8897745_260335_0.8_-73_2195	2195	+
chr11	124764245	124967610	chr11_124269455_124472820_203366_1.1_-68.1_2190	2190	+
chr8	91970798	92098281	chr8_92039974_92167457_127484_1.7_85.5_2188	2188	+
chr21	36160417	36289137	chr21_35082287_35211007_128721_1.7_63.9_2185	2185	+
chr9	79002128	79186937	chr9_78191948_78376757_184810_1.2_67.9_2184	2184	+
chr4	3944044	4177046	chr4_3994974_4227947_232974_0.9_-16.9_2183	2183	+
chr12	25956239	25958958	chr12_25847506_25850225_2720_80.2_99.8_2181	2181	+
chr10	11962598	12160953	chr10_12002604_12200959_198356_1.1_-48.4_2177	2177	+
chr10	107445266	107449277	chr10_107435256_107439267_4012_54.2_99.6_2175	2175	+
chrX	49317494	49460245	chrX_49204438_49346956_142519_1.5_73.9_2173	2173	+
chr5	122758713	123097432	chr5_122786612_123125331_338720_0.6_-85.2_2172	2172	+
chr6	155123007	155154666	chr6_155164699_155196358_31660_6.9_93.1_2172	2172	+
chrX	85340060	85416411	chrX_85226716_85303067_76352_2.8_69.3_2172	2172	+
chr6	131101892	131191306	chr6_131143585_131232999_89415_2.4_54.5_2170	2170	+
chr5	140877514	140954772	chr5_140857698_140934956_77259_2.8_81.4_2169	2169	+
chr12	75892293	76082932	chr12_74178560_74369199_190640_1.1_55.1_2168	2168	+
chr3	42166863	42266696	chr3_42141867_42241700_99834_2.2_64.3_2168	2168	+
chr11	73950036	74067337	chr11_73627684_73744985_117302_1.8_33.1_2167	2167	+
chr8	118535393	119309417	chr8_118604574_119378598_774025_0.3_-71.3_2167	2167	+
chr4	22595631	22729682	chr4_22204729_22338780_134052_1.6_82.6_2160	2160	+
chr7	132990588	133216255	chr7_132641128_132866795_225668_1_-83.3_2160	2160	+
chr11	86532544	86737299	chr11_86210192_86414947_204756_1.1_-41.3_2159	2159	+
chr12	1517186	1603127	chr12_1387447_1473388_85942_2.5_82.5_2157	2157	+
chr13	95226872	95410949	chr13_94024873_94208950_184078_1.2_67_2156	2156	+
chr15	78453824	78462131	chr15_76240879_76249186_8308_25.9_97.2_2153	2153	+
chr11	46354378	46450829	chr11_46310954_46407405_96452_2.2_78.6_2152	2152	+
chr11	11261892	11560983	chr11_11218468_11517559_299092_0.7_-41.4_2146	2146	+
chr2	42046987	42097699	chr2_41900491_41951203_50713_4.2_91.5_2146	2146	+
chr2	203745429	203972586	chr2_203453674_203680831_227158_0.9_-13.5_2146	2146	+
chr5	31515171	31733496	chr5_31550928_31769253_218326_1_25.1_2146	2146	+
chr4	13253865	13340186	chr4_12862963_12949284_86322_2.5_-43.1_2142	2142	+
chr19	50902116	51120614	chr19_55593928_55812426_218499_1_-48_2130	2130	+
chr8	70041770	70087752	chr8_70204324_70250306_45983_4.6_94.8_2130	2130	+
chr2	174227921	174350986	chr2_173936167_174059232_123066_1.7_56.6_2128	2128	+
chr8	91521620	91657936	chr8_91590796_91727112_136317_1.6_85.5_2127	2127	+
chr18	57309068	57492226	chr18_55460048_55643206_183159_1.2_53.6_2119	2119	+
chr7	64312741	64389400	chr7_63950176_64026835_76660_2.8_-70.8_2119	2119	+
chr1	65897679	66081873	chr1_65670267_65854461_184195_1.1_-72.7_2113	2113	+
chrY	26301511	26508663	chrY_24710899_24918051_207153_1_81.2_2112	2112	+
chr22	29951090	30166018	chr22_28281090_28496018_214929_1_-21.7_2111	2111	+
chr13	76140752	76467911	chr13_75038753_75365912_327160_0.6_36.5_2108	2108	+
chr14	76502445	76801021	chr14_75572198_75870774_298577_0.7_-75.2_2102	2102	+
chrY	7168405	7292296	chrY_7228405_7352296_123892_1.7_88.5_2102	2102	+
chr6	41634719	41900838	chr6_41742697_42008816_266120_0.8_-8.6_2099	2099	+
chr3	137880729	138067816	chr3_139363419_139550506_187088_1.1_68_2096	2096	+
chr19	16629072	16758030	chr19_16490072_16619030_128959_1.6_48.7_2095	2095	+
chr5	49962255	50002777	chr5_49998012_50038534_40523_5.2_54.1_2094	2094	+
chr19	2648725	2836409	chr19_2599725_2787409_187685_1.1_54.2_2092	2092	+
chr3	1637305	1947957	chr3_1612305_1922957_310653_0.7_69.5_2089	2089	+
chr6	37012585	37142829	chr6_37120563_37250807_130245_1.6_34.2_2088	2088	+
chr17	25601137	25707464	chr17_22625264_22731591_106328_2_67.4_2085	2085	+
chr1	166135573	166246837	chr1_164402197_164513461_111265_1.9_51.2_2084	2084	+
chr10	62475119	62554410	chr10_62145125_62224416_79292_2.6_90.4_2081	2081	+
chr7	1866963	1911274	chr7_1833489_1877800_44312_4.7_91.3_2081	2081	+
chr2	186301023	186511484	chr2_186009268_186219729_210462_1_43.1_2080	2080	+
chr11	107132647	107427778	chr11_106637857_106932988_295132_0.7_-19.1_2077	2077	+
chr9	139739058	139944759	chr9_138858879_139064580_205702_1_-93.9_2077	2077	+
chr11	33727571	33731995	chr11_33684147_33688571_4425_46.9_98.9_2074	2074	+
chr13	100896619	101192520	chr13_99694620_99990521_295902_0.7_-67_2072	2072	+
chrX	130693066	130918034	chrX_130520747_130745715_224969_0.9_60.6_2071	2071	+
chr19	6677607	6848123	chr19_6628607_6799123_170517_1.2_28.5_2068	2068	+
chr22	45906844	46239064	chr22_44285508_44617728_332221_0.6_-92.6_2068	2068	+
chr5	134549109	134705323	chr5_134577008_134733222_156215_1.3_74_2067	2067	+
chr1	219352364	219385146	chr1_217418987_217451769_32783_6.3_96.7_2064	2064	+
chr6	5609003	5788890	chr6_5554002_5733889_179888_1.1_43.5_2062	2062	+
chr1	207217866	207323613	chr1_205284489_205390236_105748_1.9_59.3_2059	2059	+
chr8	30915851	31077194	chr8_31035393_31196736_161344_1.3_52.4_2045	2045	+
chr1	8373245	8443601	chr1_8295832_8366188_70357_2.9_87.4_2044	2044	+
chr9	98055096	98278931	chr9_97094917_97318752_223836_0.9_41.7_2044	2044	+
chr2	240829836	240961865	chr2_240478761_240610538_131778_1.5_44.5_2039	2039	+
chr1	58513514	58694262	chr1_58286102_58466850_180749_1.1_-77.3_2038	2038	+
chr6	48116368	48182534	chr6_48224327_48290493_66167_3.1_78.3_2037	2037	+
chr10	65232492	65394551	chr10_64902498_65064557_162060_1.3_-35.5_2034	2034	+
chr21	15744452	15753833	chr21_14666323_14675704_9382_21.6_98.5_2028	2028	+
chr8	136635928	136768470	chr8_136705110_136837652_132543_1.5_34.9_2026	2026	+
chr1	201452734	201508524	chr1_199719357_199775147_55791_3.6_88_2025	2025	+
chr2	207631344	207657048	chr2_207339589_207365293_25705_7.9_96.3_2024	2024	+
chr2	43689865	43801962	chr2_43543369_43655466_112098_1.8_70.1_2022	2022	+
chr8	81398125	81557518	chr8_81560680_81720073_159394_1.3_29.6_2019	2019	+
chr8	37554689	37654995	chr8_37673847_37774153_100307_2_89.3_2018	2018	+
chr7	16626173	16812856	chr7_16592698_16779381_186684_1.1_83.8_2015	2015	+
chr7	95686375	95936317	chr7_95524311_95774253_249943_0.8_67.6_2012	2012	+
chr14	68798575	68888972	chr14_67868328_67958725_90398_2.2_75.2_2010	2010	+
chr9	4633532	4782180	chr9_4623532_4772180_148649_1.4_57.3_2010	2010	+
chr12	9794591	9923784	chr12_9685858_9815051_129194_1.6_24.5_2009	2009	+
chr4	107238163	107396834	chr4_107457612_107616283_158672_1.3_81.9_2005	2005	+
chr4	147096949	147208364	chr4_147316399_147427814_111416_1.8_68.8_2001	2001	+
chr5	149391685	149474663	chr5_149371878_149454856_82979_2.4_80.1_2000	2000	+
chr7	7223016	7283906	chr7_7189541_7250431_60891_3.3_90.1_1998	1998	+
chr1	104112132	104292847	chr1_103913655_104094370_180716_1.1_52.9_1991	1991	+
chr1	95492646	95712594	chr1_95265234_95485182_219949_0.9_-0.9_1984	1984	+
chr15	67292342	67525122	chr15_65079396_65312176_232781_0.9_57.8_1981	1981	+
chr12	17141923	17145001	chr12_17033190_17036268_3079_64.3_99.7_1979	1979	+
chr6	47470957	47720888	chr6_47578916_47828847_249932_0.8_52.1_1973	1973	+
chr5	98805925	98868559	chr5_98833824_98896458_62635_3.1_93.3_1967	1967	+
chr19	14181140	14317789	chr19_14042140_14178789_136650_1.4_47.2_1962	1962	+
chr9	7476984	7598567	chr9_7466984_7588567_121584_1.6_60.4_1962	1962	+
chrX	125605710	125686940	chrX_125433391_125514621_81231_2.4_91.2_1959	1959	+
chr4	187025842	187354144	chr4_187262836_187591138_328303_0.6_-21.9_1956	1956	+
chr12	82746703	82801519	chr12_81270834_81325650_54817_3.6_89.4_1955	1955	+
chrX	106292690	106595887	chrX_106179346_106482543_303198_0.6_41.7_1955	1955	+
chr4	44682586	44706125	chr4_44377343_44400882_23540_8.3_97.7_1954	1954	+
chr9	36599328	36739367	chr9_36589328_36729367_140040_1.4_80_1950	1950	+
chr15	49913720	49987219	chr15_47701012_47774511_73500_2.7_72.2_1948	1948	+
chr3	12111810	12271384	chr3_12086810_12246384_159575_1.2_19.2_1947	1947	+
chr1	249142085	249231262	chr1_247108708_247197885_89178_2.2_92_1946	1946	+
chr7	133314681	133502368	chr7_132965221_133152908_187688_1_26.1_1946	1946	+
chr8	53536279	53586786	chr8_53698832_53749339_50508_3.9_86.1_1945	1945	+
chr9	137356596	137549544	chr9_136496417_136689365_192949_1_43.7_1944	1944	+
chr22	50017768	50319226	chr22_48403772_48705230_301459_0.6_-48.1_1943	1943	+
chr1	192206381	192217079	chr1_190473004_190483702_10699_18.1_96.1_1940	1940	+
chr3	11399824	11599754	chr3_11374824_11574754_199931_1_32.9_1936	1936	+
chr3	93779915	93795907	chr3_95262605_95278597_15993_12.1_98.3_1935	1935	+
chr1	207495649	207533198	chr1_205562272_205599821_37550_5.2_90.1_1934	1934	+
chr11	45686968	45955413	chr11_45643544_45911989_268446_0.7_29.1_1933	1933	+
chrY	22737509	22930867	chrY_21146897_21340255_193359_1_26.7_1931	1931	+
chr9	32333250	32543929	chr9_32323250_32533929_210680_0.9_42.1_1930	1930	+
chrX	51487392	51665303	chrX_51504132_51682043_177912_1.1_6.6_1927	1927	+
chrX	72443029	72445228	chrX_72359754_72361953_2200_87.4_99.9_1922	1922	+
chr11	123340019	123525604	chr11_122845229_123030814_185586_1_80.8_1917	1917	+
chr19	51170417	51430817	chr19_55862229_56122629_260401_0.7_-53_1914	1914	+
chr7	124291670	124675433	chr7_124078906_124462669_383764_0.5_-6.4_1914	1914	+
chr12	312892	569423	chr12_183153_439684_256532_0.7_-0.5_1911	1911	+
chr10	30625695	30807610	chr10_30665701_30847616_181916_1_77.2_1909	1909	+
chr11	32118539	32127109	chr11_32075115_32083685_8571_22.2_98.6_1905	1905	+
chr20	49190982	49200964	chr20_48624389_48634371_9983_19.1_98_1903	1903	+
chr7	152337669	152513689	chr7_151968602_152144622_176021_1.1_-55.4_1902	1902	+
chrX	21900728	22012716	chrX_21810649_21922637_111989_1.7_91.4_1896	1896	+
chr5	106912825	107062807	chr5_106940724_107090706_149983_1.3_49.3_1894	1894	+
chr17	53342169	53873027	chr17_50697168_51228026_530859_0.4_4.3_1890	1890	+
chr9	34522877	34646782	chr9_34512877_34636782_123906_1.5_81.4_1889	1889	+
chr2	178859837	178990892	chr2_178568083_178699138_131056_1.4_-4.5_1883	1883	+
chr17	77657117	77808779	chr17_75271712_75423374_151663_1.2_79.1_1880	1880	+
chr7	89977118	90043708	chr7_89815054_89881644_66591_2.8_86.2_1880	1880	+
chr1	230747707	230838989	chr1_228814330_228905612_91283_2.1_88.1_1879	1879	+
chr8	7048447	7277968	chr8_7035857_7265378_229522_0.8_-48_1877	1877	+
chr6	99849066	100052010	chr6_99955787_100158731_202945_0.9_-72.9_1876	1876	+
chr2	42909500	43054662	chr2_42763004_42908166_145163_1.3_57.7_1875	1875	+
chr12	52336517	52651032	chr12_50622784_50937299_314516_0.6_17.4_1873	1873	+
chr2	12856901	12974929	chr2_12774352_12892380_118029_1.6_75.5_1871	1871	+
chr10	81418771	81515480	chr10_81088777_81185486_96710_1.9_-75.5_1865	1865	+
chr2	237997091	238007084	chr2_237661830_237671823_9994_18.7_98.8_1864	1864	+
chrX	67290060	67354442	chrX_67206785_67271167_64383_2.9_89.2_1863	1863	+
chr10	14561200	14673785	chr10_14601206_14713791_112586_1.7_39.2_1859	1859	+
chr7	90338595	90480554	chr7_90176531_90318490_141960_1.3_2.7_1858	1858	+
chr3	149150950	149213443	chr3_150633640_150696133_62494_3_84.9_1851	1851	+
chr19	54275665	54379414	chr19_58967477_59071226_103750_1.8_25.9_1849	1849	+
chr4	95129513	95445125	chr4_95348536_95664148_315613_0.6_-59.7_1844	1844	+
chr11	104819110	104915406	chr11_104324320_104420616_96297_1.9_81.7_1842	1842	+
chr20	7958967	7963075	chr20_7906967_7911075_4109_44.8_99.4_1840	1840	+
chr4	108463639	108615156	chr4_108683088_108834605_151518_1.2_81.3_1840	1840	+
chr21	15044943	15340395	chr21_13966814_14262266_295453_0.6_-67.2_1837	1837	+
chr3	137599132	137601300	chr3_139081822_139083990_2169_84.6_99.9_1836	1836	+
chr7	21466631	21550862	chr7_21433156_21517387_84232_2.2_88.7_1835	1835	+
chrX	134167297	134349731	chrX_133994963_134177397_182435_1_-3.2_1834	1834	+
chr6	137726007	138734288	chr6_137767700_138775981_1008282_0.2_-28.5_1831	1831	+
chr20	2945421	3128403	chr20_2893421_3076403_182983_1_24.2_1830	1830	+
chr3	143690476	143710732	chr3_145173166_145193422_20257_9_97.1_1828	1828	+
chr11	70507888	70797785	chr11_70185536_70475433_289898_0.6_25.8_1828	1828	+
chr11	119565013	119843616	chr11_119070223_119348826_278604_0.7_-16.7_1822	1822	+
chr20	19804122	20029201	chr20_19752122_19977201_225080_0.8_67_1822	1822	+
chr2	203424906	203638938	chr2_203133151_203347183_214033_0.8_-94.3_1819	1819	+
chr8	121528223	121551259	chr8_121597404_121620440_23037_7.9_96.4_1816	1816	+
chr5	81571347	81660438	chr5_81607103_81696194_89092_2_76.7_1814	1814	+
chr3	124949077	125166489	chr3_126431767_126649179_217413_0.8_-47_1811	1811	+
chr8	4637212	4736851	chr8_4624620_4724259_99640_1.8_73.6_1810	1810	+
chrX	57419015	57421876	chrX_57435740_57438601_2862_63.2_99.8_1809	1809	+
chr5	92921111	93133762	chr5_92946867_93159518_212652_0.8_17.3_1803	1803	+
chr20	35094743	35399551	chr20_34528157_34832965_304809_0.6_-34.7_1799	1799	+
chr2	68972366	69053739	chr2_68825870_68907243_81374_2.2_82.9_1796	1796	+
chr7	157624926	157919342	chr7_157317687_157612103_294417_0.6_-69.1_1793	1793	+
chr6	63829225	63990971	chr6_63887184_64048930_161747_1.1_51.4_1792	1792	+
chr6	152154895	152297661	chr6_152196588_152339354_142767_1.3_75.8_1792	1792	+
chr9	105933626	105968897	chr9_104973447_105008718_35272_5.1_86.3_1789	1789	+
chr10	61549743	61666290	chr10_61219749_61336296_116548_1.5_77.5_1787	1787	+
chr4	89181584	89442842	chr4_89400608_89661865_261258_0.7_27.6_1784	1784	+
chr2	241392053	241580762	chr2_241040726_241229435_188710_0.9_39.2_1781	1781	+
chr22	49609895	49956061	chr22_47995899_48342065_346167_0.5_-64.9_1780	1780	+
chr8	79515139	79674584	chr8_79677694_79837139_159446_1.1_2.5_1775	1775	+
chr1	72625351	72767512	chr1_72397939_72540100_142162_1.2_93.2_1772	1772	+
chrX	104650421	104653248	chrX_104537077_104539904_2828_62.6_99.5_1771	1771	+
chr16	77224798	77246558	chr16_75782299_75804059_21761_8.1_96.2_1770	1770	+
chr10	35805304	35986853	chr10_35845310_36026859_181550_1_42.8_1768	1768	+
chr5	99716874	99767713	chr5_99744773_99795612_50840_3.5_94.4_1767	1767	+
chr6	133135724	133138683	chr6_133177417_133180376_2960_59.6_99.4_1765	1765	+
chr6	28699748	28888062	chr6_28807727_28996041_188315_0.9_29.5_1764	1764	+
chr12	27855890	27951853	chr12_27747157_27843120_95964_1.8_85.5_1757	1757	+
chr9	124281650	124413959	chr9_123321471_123453780_132310_1.3_59.7_1756	1756	+
chr7	19736820	20043015	chr7_19703345_20009540_306196_0.6_64.9_1755	1755	+
chr11	31302184	31669431	chr11_31258760_31626007_367248_0.5_7.9_1754	1754	+
chr4	54123604	54325671	chr4_53818361_54020428_202068_0.9_38.3_1750	1750	+
chrX	26589735	26767694	chrX_26499656_26677615_177960_1_77.2_1750	1750	+
chr9	101979754	102121162	chr9_101019575_101160983_141409_1.2_64.5_1745	1745	+
chr7	22396457	22551678	chr7_22362982_22518203_155222_1.1_34.6_1744	1744	+
chr4	47455034	47709281	chr4_47149791_47404038_254248_0.7_-24.1_1741	1741	+
chr1	152920984	153198438	chr1_151187608_151465062_277455_0.6_34.1_1737	1737	+
chrX	30635488	30748480	chrX_30545409_30658401_112993_1.5_53.5_1736	1736	+
chr5	76330141	76506241	chr5_76365897_76541997_176101_1_54_1731	1731	+
chr3	60675648	60739282	chr3_60650688_60714322_63635_2.7_87.9_1728	1728	+
chr6	34554976	34584932	chr6_34662954_34692910_29957_5.8_72_1724	1724	+
chrX	55156704	55309368	chrX_55173429_55326093_152665_1.1_45.9_1719	1719	+
chr9	138393692	138424527	chr9_137533513_137564348_30836_5.6_92_1717	1717	+
chrX	80532393	80553993	chrX_80419049_80440649_21601_7.9_87.6_1717	1717	+
chr15	51222937	51419205	chr15_49010229_49206497_196269_0.9_29.4_1714	1714	+
chr22	46620345	46736644	chr22_44999009_45115308_116300_1.5_67.1_1709	1709	+
chrY	20267248	20311371	chrY_18726636_18770759_44124_3.9_87.8_1706	1706	+
chr2	192176398	192289487	chr2_191884643_191997732_113090_1.5_80.2_1703	1703	+
chr2	156957927	157055428	chr2_156666173_156763674_97502_1.7_66.6_1702	1702	+
chr1	194157965	194159665	chr1_192424588_192426288_1701_100_100_1701	1701	+
chr12	20094314	20096013	chr12_19985581_19987280_1700_100_100_1700	1700	+
chr10	90550189	90695171	chr10_90540169_90685151_144983_1.2_67.7_1698	1698	+
chr15	63089700	63246721	chr15_60876753_61033774_157022_1.1_-18_1696	1696	+
chr19	33851713	34113121	chr19_38543553_38804961_261409_0.6_5.1_1692	1692	+
chr14	44546689	44589881	chr14_43616439_43659631_43193_3.9_96.3_1690	1690	+
chr10	64564944	64572666	chr10_64234950_64242672_7723_21.9_99_1689	1689	+
chr17	42733655	42907472	chr17_40089181_40262998_173818_1_-52.5_1688	1688	+
chr5	107929212	108207954	chr5_107957111_108235853_278743_0.6_-26_1685	1685	+
chr7	133908078	133978387	chr7_133558618_133628927_70310_2.4_76.7_1677	1677	+
chr3	71732709	71803229	chr3_71815399_71885919_70521_2.4_67.1_1676	1676	+
chr2	200789709	200792768	chr2_200497954_200501013_3060_54.7_99.6_1675	1675	+
chr18	53574625	53647912	chr18_51725623_51798910_73288_2.3_80.6_1674	1674	+
chr1	159728945	159890344	chr1_157995569_158156968_161400_1_-44.7_1671	1671	+
chr7	87826466	88004201	chr7_87664402_87842137_177736_0.9_-43.1_1670	1670	+
chr13	79335252	79484750	chr13_78233253_78382751_149499_1.1_81.5_1665	1665	+
chr2	72211258	72516250	chr2_72064766_72369758_304993_0.5_54.3_1663	1663	+
chr9	123148136	123230340	chr9_122187957_122270161_82205_2_63.4_1663	1663	+
chr22	19278915	19496260	chr22_17658915_17876260_217346_0.8_8.8_1662	1662	+
chr8	76126232	76289872	chr8_76288787_76452427_163641_1_61.9_1661	1661	+
chr7	123146980	123190738	chr7_122934216_122977974_43759_3.8_92.5_1659	1659	+
chr20	61827020	61974044	chr20_61297465_61444488_147024_1.1_-86_1659	1659	+
chrX	116093121	116135570	chrX_115977149_116019598_42450_3.9_92_1658	1658	+
chr12	107618262	107712684	chr12_106142392_106236814_94423_1.8_61.7_1657	1657	+
chr4	132647208	132874978	chr4_132866658_133094428_227771_0.7_-83.3_1655	1655	+
chr12	74801767	74935015	chr12_73088034_73221282_133249_1.2_84.3_1654	1654	+
chr3	8811000	8983501	chr3_8786000_8958501_172502_1_75.4_1652	1652	+
chr2	113737957	113931692	chr2_113454428_113648163_193736_0.9_-93.6_1648	1648	+
chr5	81188183	81305980	chr5_81223939_81341736_117798_1.4_45.2_1648	1648	+
chr1	175891095	176118281	chr1_174157718_174384904_227187_0.7_80.9_1646	1646	+
chrX	37587102	37590662	chrX_37472041_37475601_3561_46.1_99.7_1643	1643	+
chrY	15398452	15471900	chrY_13907846_13981294_73449_2.2_88.8_1642	1642	+
chr2	224742605	224904045	chr2_224450849_224612289_161441_1_84.9_1637	1637	+
chr2	28172538	28353080	chr2_28026042_28206584_180543_0.9_-33.8_1637	1637	+
chr2	211297228	211301204	chr2_211005473_211009449_3977_41.2_99.5_1637	1637	+
chr12	38531456	38715752	chr12_36817723_37002019_184297_0.9_47.9_1633	1633	+
chr3	159708823	159820393	chr3_161191517_161303087_111571_1.5_-0.8_1631	1631	+
chr5	142712144	142714395	chr5_142692337_142694588_2252_72.2_99.9_1626	1626	+
chr8	32869041	32873089	chr8_32988583_32992631_4049_40.1_99.4_1623	1623	+
chr22	17627512	17674199	chr22_16007512_16054199_46688_3.5_92.1_1622	1622	+
chr5	114557444	114624664	chr5_114585343_114652563_67221_2.4_84.7_1617	1617	+
chr1	107600613	107684503	chr1_107402136_107486026_83891_1.9_84.9_1613	1613	+
chr11	34478113	34602539	chr11_34434689_34559115_124427_1.3_55.8_1611	1611	+
chr6	142383780	142540716	chr6_142425473_142582409_156937_1_45.1_1610	1610	+
chr16	7897952	8155107	chr16_7837953_8095108_257156_0.6_81.8_1608	1608	+
chr11	22219535	22296358	chr11_22176111_22252934_76824_2.1_89.3_1605	1605	+
chr16	24208589	24231416	chr16_24116090_24138917_22828_7_97.4_1603	1603	+
chr5	20302532	20305685	chr5_20338289_20341442_3154_50.8_99.7_1602	1602	+
chr3	124453915	124463186	chr3_125936605_125945876_9272_17.3_97.6_1601	1601	+
chr4	117519338	117521368	chr4_117738786_117740816_2031_78.6_99.8_1597	1597	+
chr20	29517205	29633642	chr20_28130866_28247303_116438_1.4_94.7_1595	1595	+
chr7	149289427	149571026	chr7_148920360_149201959_281600_0.6_-76.1_1593	1593	+
chrX	102064339	102461734	chrX_101950995_102348390_397396_0.4_3.4_1592	1592	+
chr19	46519672	46723217	chr19_51211512_51415057_203546_0.8_1.3_1589	1589	+
chr6	12319578	12515189	chr6_12427564_12623175_195612_0.8_33.2_1587	1587	+
chr12	119453224	119633866	chr12_117937607_118118249_180643_0.9_79.3_1586	1586	+
chr3	22423169	22565876	chr3_22398173_22540880_142708_1.1_84.6_1585	1585	+
chr5	123984540	124316412	chr5_124012439_124344311_331873_0.5_-38.4_1584	1584	+
chr17	13934439	14206320	chr17_13875164_14147045_271882_0.6_-72_1583	1583	+
chr2	209938301	210046937	chr2_209646546_209755182_108637_1.5_82_1580	1580	+
chr6	168718111	169038699	chr6_168460960_168780624_319665_0.5_3.9_1580	1580	+
chrX	142721600	142967793	chrX_142549266_142795459_246194_0.6_39.2_1580	1580	+
chr8	104780620	106023945	chr8_104849796_106093121_1243326_0.1_-74.8_1580	1580	+
chr2	167055697	167156254	chr2_166763943_166864500_100558_1.6_75.6_1576	1576	+
chr11	78148514	78279879	chr11_77826162_77957527_131366_1.2_48.5_1561	1561	+
chr7	25162345	25163905	chr7_25128870_25130430_1561_100_100_1561	1561	+
chrX	132804877	132897772	chrX_132632543_132725438_92896_1.7_76.1_1559	1559	+
chr2	120021420	120193723	chr2_119737890_119910193_172304_0.9_54.1_1557	1557	+
chr3	48593841	48680210	chr3_48568845_48655214_86370_1.8_17.2_1555	1555	+
chr13	44542784	44544994	chr13_43440784_43442994_2211_70.3_99.9_1554	1554	+
chr19	47567519	47673275	chr19_52259359_52365115_105757_1.5_-51.8_1547	1547	+
chr15	30022821	30114344	chr15_27810113_27901636_91524_1.7_50.9_1540	1540	+
chr15	76508655	76585034	chr15_74295710_74372089_76380_2_81.9_1540	1540	+
chr3	68684731	68686269	chr3_68767421_68768959_1539_100_100_1539	1539	+
chr9	66454662	66467968	chr9_66194482_66207788_13307_11.5_98.7_1536	1536	+
chr3	168527923	168544520	chr3_170010617_170027214_16598_9.2_97.4_1533	1533	+
chr16	26042966	26171917	chr16_25950467_26079418_128952_1.2_77.9_1528	1528	+
chr19	9260603	9372221	chr19_9121603_9233221_111619_1.4_78.5_1528	1528	+
chr9	112141356	112296659	chr9_111181177_111336480_155304_1_45.9_1526	1526	+
chr22	19713432	19780622	chr22_18093432_18160622_67191_2.3_75_1522	1522	+
chr6	111693907	111824730	chr6_111800600_111931423_130824_1.2_71.4_1522	1522	+
chr9	41776183	41885537	chr9_41766183_41875537_109355_1.4_75.8_1521	1521	+
chr1	12815814	12953059	chr1_12738401_12875646_137246_1.1_63.5_1520	1520	+
chr5	15450846	16179903	chr5_15503846_16232903_729058_0.2_-34.2_1520	1520	+
chr13	86927793	86932277	chr13_85725794_85730278_4485_33.8_99.6_1516	1516	+
chr10	57358098	57427848	chr10_57028104_57097854_69751_2.2_86.9_1515	1515	+
chr12	120106043	120270668	chr12_118590426_118755051_164626_0.9_47.6_1509	1509	+
chr3	168027123	168253172	chr3_169509817_169735866_226050_0.7_-57.9_1506	1506	+
chr7	120596455	120691973	chr7_120383691_120479209_95519_1.6_74.7_1506	1506	+
chr4	25258057	25392933	chr4_24867155_25002031_134877_1.1_78.3_1503	1503	+
chr1	44121240	44170247	chr1_43893827_43942834_49008_3.1_44.6_1502	1502	+
chr4	178272953	179208392	chr4_178509947_179445386_935440_0.2_34.7_1502	1502	+
chrY	5075456	5206939	chrY_5135456_5266939_131484_1.1_56.2_1502	1502	+
chr13	82157095	82265218	chr13_81055096_81163219_108124_1.4_75.6_1501	1501	+
chr7	7612009	7622981	chr7_7578534_7589506_10973_13.7_94_1500	1500	+
chr1	119530455	119762538	chr1_119331978_119564061_232084_0.6_43.6_1499	1499	+
chr10	17619287	17737285	chr10_17659293_17777291_117999_1.3_80.1_1499	1499	+
chr6	145103034	145277334	chr6_145144727_145319027_174301_0.9_35.7_1499	1499	+
chr11	100814432	100864097	chr11_100319642_100369307_49666_3_93.4_1498	1498	+
chr8	144077298	144295335	chr8_144148673_144366710_218038_0.7_-42_1498	1498	+
chr1	218338498	218506069	chr1_216405121_216572692_167572_0.9_77_1497	1497	+
chr4	104400963	104497050	chr4_104620412_104716499_96088_1.6_88_1493	1493	+
chr16	54145652	54322768	chr16_52703153_52880269_177117_0.8_55.1_1490	1490	+
chr6	1514827	1781738	chr6_1459826_1726737_266912_0.6_16.8_1488	1488	+
chr6	38451840	38645047	chr6_38559818_38753025_193208_0.8_11.9_1488	1488	+
chr19	38187860	38284073	chr19_42879700_42975913_96214_1.5_83_1487	1487	+
chrX	97506880	97645971	chrX_97393536_97532627_139092_1.1_90.4_1487	1487	+
chr6	15246409	15521541	chr6_15354388_15629520_275133_0.5_64_1486	1486	+
chr10	60475275	60632416	chr10_60145281_60302422_157142_0.9_65.6_1483	1483	+
chr18	74471560	74767401	chr18_72600548_72896389_295842_0.5_28.4_1483	1483	+
chr8	52730805	52773767	chr8_52893358_52936320_42963_3.4_88.7_1482	1482	+
chrY	6778689	6788444	chrY_6838689_6848444_9756_15.2_98.8_1479	1479	+
chr4	27738	87287	chr4_17738_77287_59550_2.5_-47.3_1476	1476	+
chr8	35381361	35383157	chr8_35500903_35502699_1797_81.8_99.9_1470	1470	+
chr13	78233590	78335152	chr13_77131591_77233153_101563_1.4_85.9_1469	1469	+
chr17	59144587	59225666	chr17_56499369_56580448_81080_1.8_79.6_1466	1466	+
chr7	64292250	64299546	chr7_63929685_63936981_7297_20_55.8_1461	1461	+
chr22	40271408	40390362	chr22_38601354_38720308_118955_1.2_34_1457	1457	+
chr9	42125214	42234751	chr9_42115214_42224747_109534_1.3_76.1_1455	1455	+
chr12	27475140	27575212	chr12_27366407_27466479_100073_1.5_77.8_1452	1452	+
chr2	229379537	229485923	chr2_229087781_229194167_106387_1.4_74.9_1451	1451	+
chrX	143214714	144177082	chrX_143042391_143984774_942384_0.2_-97.7_1446	1446	+
chr11	134392409	134607555	chr11_133897619_134112765_215147_0.7_-74.4_1445	1445	+
chr9	99488327	99690901	chr9_98528148_98730722_202575_0.7_-55.8_1443	1443	+
chr19	38565117	38688161	chr19_43256957_43380001_123045_1.2_72.1_1442	1442	+
chr20	26188610	26190350	chr20_26136610_26138350_1741_82.8_99.9_1442	1442	+
chr21	19161987	19169156	chr21_18083858_18091027_7170_20.1_98.8_1442	1442	+
chr9	135504958	135565089	chr9_134494779_134554910_60132_2.4_90.2_1441	1441	+
chr1	81563881	81674999	chr1_81336469_81447587_111119_1.3_49.6_1439	1439	+
chr14	32953308	33072381	chr14_32023059_32142132_119074_1.2_58.3_1437	1437	+
chrX	19368017	19377980	chrX_19277938_19287901_9964_14.4_97.1_1435	1435	+
chr4	91156182	91230665	chr4_91375205_91449688_74484_1.9_60.4_1432	1432	+
chr13	93977374	94402548	chr13_92775375_93200549_425175_0.3_48.2_1430	1430	+
chr4	10692684	10970546	chr4_10301782_10579644_277863_0.5_-13.7_1429	1429	+
chr18	39368880	39609497	chr18_37622878_37863495_240618_0.6_78.6_1422	1422	+
chr2	234749362	234750782	chr2_234414101_234415521_1421_100_100_1421	1421	+
chr9	136638026	136944446	chr9_135627847_135934267_306421_0.5_47.6_1419	1419	+
chr6	50671201	50881100	chr6_50779160_50989059_209900_0.7_64.7_1417	1417	+
chr20	44045113	44054540	chr20_43478527_43487954_9428_15_98.2_1416	1416	+
chr2	45029792	45342876	chr2_44883296_45196380_313085_0.5_15.2_1414	1414	+
chr20	33734444	33935157	chr20_33198105_33398571_200467_0.7_45.1_1414	1414	+
chr6	88875687	89002389	chr6_88932406_89059108_126703_1.1_78.3_1413	1413	+
chr3	18580158	18581949	chr3_18555162_18556953_1792_78.8_99.9_1412	1412	+
chr10	34614597	34680501	chr10_34654603_34720507_65905_2.1_86.1_1407	1407	+
chr3	126231157	126486127	chr3_127713847_127968817_254971_0.6_-59.4_1406	1406	+
chr1	61713225	61923256	chr1_61485813_61695844_210032_0.7_40.8_1401	1401	+
chr10	133109800	133274073	chr10_132999790_133164063_164274_0.9_65.8_1400	1400	+
chr19	41094461	41313955	chr19_45786301_46005795_219495_0.6_-16.5_1400	1400	+
chr15	29525939	29560869	chr15_27313231_27348161_34931_4_96.2_1398	1398	+
chr4	141173485	141461543	chr4_141392935_141680993_288059_0.5_-1.9_1398	1398	+
chr5	153716685	153798136	chr5_153696878_153778329_81452_1.7_71.2_1396	1396	+
chr1	79519766	79521795	chr1_79292354_79294383_2030_68.6_99.8_1393	1393	+
chr12	52105623	52107323	chr12_50391890_50393590_1701_81.9_99.9_1393	1393	+
chr5	25189086	25190555	chr5_25224843_25226312_1470_94.7_100_1392	1392	+
chr5	44809262	44817291	chr5_44845019_44853048_8030_17.3_99.4_1392	1392	+
chr1	18149427	18153182	chr1_18022014_18025769_3756_37_99.4_1389	1389	+
chr10	65928955	65930570	chr10_65598961_65600576_1616_86_99.9_1389	1389	+
chr4	98946384	98966090	chr4_99165407_99185113_19707_7_95.4_1387	1387	+
chr12	124809088	124979891	chr12_123375041_123545844_170804_0.8_35.5_1386	1386	+
chr7	51327637	51461127	chr7_51295131_51428621_133491_1_88.6_1386	1386	+
chr14	104691515	104967138	chr14_103761268_104038183_276916_0.5_-32.9_1385	1385	+
chr16	51679590	51681170	chr16_50237091_50238671_1581_87.6_100_1385	1385	+
chr5	156753076	156947061	chr5_156685654_156879639_193986_0.7_1.2_1381	1381	+
chr3	181429655	181431623	chr3_182912349_182914317_1969_70_99.9_1378	1378	+
chr1	191114796	191116168	chr1_189381419_189382791_1373_100_100_1373	1373	+
chr1	80749073	80961980	chr1_80521661_80734568_212908_0.6_44.9_1372	1372	+
chr12	10264523	10375455	chr12_10155790_10266722_110933_1.2_63.9_1369	1369	+
chr7	29689272	29727058	chr7_29655797_29693583_37787_3.6_92.1_1368	1368	+
chr10	95718520	95897693	chr10_95708510_95887683_179174_0.8_11.9_1367	1367	+
chr17	17596859	17740439	chr17_17537584_17681164_143581_1_44.7_1367	1367	+
chr6	153292283	153452153	chr6_153333976_153493846_159871_0.9_47.1_1366	1366	+
chr8	2719915	2779314	chr8_2707322_2766721_59400_2.3_93_1365	1365	+
chr4	63682568	63684701	chr4_63365163_63367296_2134_63.9_99.8_1363	1363	+
chr7	96746973	96830805	chr7_96584909_96668741_83833_1.6_86.5_1362	1362	+
chr18	66341228	66344181	chr18_64492208_64495161_2954_46.1_99.7_1361	1361	+
chr3	57580299	57749502	chr3_57555339_57724542_169204_0.8_-84.6_1361	1361	+
chr7	121545596	121650632	chr7_121332832_121437868_105037_1.3_76.7_1361	1361	+
chrX	10084321	10112289	chrX_10044321_10072289_27969_4.9_96.7_1360	1360	+
chr12	66038838	66219208	chr12_64325105_64505475_180371_0.8_48.7_1355	1355	+
chr4	33010996	33013439	chr4_32687391_32689834_2444_55.3_99.8_1351	1351	+
chr5	156277492	156279144	chr5_156210070_156211722_1653_81.7_99.9_1350	1350	+
chr6	11044280	11216963	chr6_11152266_11324949_172684_0.8_74.3_1346	1346	+
chr11	127774399	127829310	chr11_127279609_127334520_54912_2.4_92.8_1344	1344	+
chr5	129245077	129477437	chr5_129272976_129505336_232361_0.6_79_1340	1340	+
chr3	77088728	77366817	chr3_77171418_77449507_278090_0.5_32.5_1338	1338	+
chr11	110658467	110659803	chr11_110163677_110165013_1337_100_100_1337	1337	+
chr1	79132329	79216621	chr1_78904917_78989209_84293_1.6_86.2_1332	1332	+
chr10	54148934	54173091	chr10_53818940_53843097_24158_5.5_98.3_1331	1331	+
chr4	142143909	142155367	chr4_142363359_142374817_11459_11.6_98.6_1331	1331	+
chr6	46172770	46174299	chr6_46280729_46282258_1530_87_99.9_1331	1331	+
chr16	78627786	79052760	chr16_77185287_77610261_424975_0.3_-86.2_1326	1326	+
chr20	12360606	12361942	chr20_12308606_12309942_1337_99.2_100_1326	1326	+
chr4	74803858	74805360	chr4_75022722_75024224_1503_88.2_99.9_1326	1326	+
chrX	14852331	14862851	chrX_14762252_14772772_10521_12.6_98.9_1324	1324	+
chr2	243056932	243069881	chr2_242705605_242718554_12950_10.2_97.7_1322	1322	+
chrX	86890570	86959308	chrX_86777226_86845964_68739_1.9_67.9_1322	1322	+
chr21	33031867	33213159	chr21_31953738_32135030_181293_0.7_-13.6_1320	1320	+
chr18	55753972	55990457	chr18_53904970_54141437_236468_0.6_-40.6_1314	1314	+
chr2	96070938	96192714	chr2_95434665_95556441_121777_1.1_73.8_1314	1314	+
chr6	36867170	36893993	chr6_36975148_37001971_26824_4.9_66.1_1313	1313	+
chr6	10118683	10346312	chr6_10226669_10454298_227630_0.6_-82.1_1310	1310	+
chr5	23301288	23304918	chr5_23337045_23340675_3631_36_99.7_1308	1308	+
chr10	49609611	49643819	chr10_49279617_49313825_34209_3.8_95.1_1307	1307	+
chr2	38044113	38239285	chr2_37897617_38092789_195173_0.7_47_1307	1307	+
chr9	29824505	29826639	chr9_29814505_29816639_2135_61.2_99.9_1307	1307	+
chr3	110399377	110489644	chr3_111882067_111972334_90268_1.4_95.1_1304	1304	+
chr1	168867642	169101008	chr1_167134266_167367632_233367_0.6_52.5_1302	1302	+
chr11	28308944	28353842	chr11_28265520_28310418_44899_2.9_87.3_1300	1300	+
chr2	188690040	188691456	chr2_188398285_188399701_1417_91.7_100_1300	1300	+
chr11	84729884	84732875	chr11_84407532_84410523_2992_43.3_99.3_1297	1297	+
chr5	115860663	116052403	chr5_115888562_116080302_191741_0.7_45.2_1297	1297	+
chr5	128430354	128598773	chr5_128458253_128626672_168420_0.8_49.2_1297	1297	+
chr7	34679956	34971201	chr7_34646481_34937726_291246_0.4_75_1297	1297	+
chr15	99191322	99343106	chr15_97008845_97160629_151785_0.9_55.3_1295	1295	+
chr9	69721474	69846674	chr9_69011294_69136494_125201_1_77_1294	1294	+
chr3	147883440	147885229	chr3_149366130_149367919_1790_72.2_99.9_1293	1293	+
chr2	240009139	240204826	chr2_239674076_239869763_195688_0.7_43.1_1292	1292	+
chr8	11015598	11204878	chr8_11053008_11242288_189281_0.7_23.2_1291	1291	+
chr17	46443122	46653778	chr17_43798121_44008777_210657_0.6_-59.7_1289	1289	+
chr7	53255420	53369941	chr7_53222914_53337435_114522_1.1_71.9_1288	1288	+
chr2	159856616	159861213	chr2_159564862_159569459_4598_28_97.6_1287	1287	+
chr9	13987686	14280373	chr9_13977686_14270373_292688_0.4_50_1287	1287	+
chrY	17019740	17053825	chrY_15529134_15563219_34086_3.8_94.2_1284	1284	+
chr2	200323122	200526794	chr2_200031367_200235039_203673_0.6_7_1283	1283	+
chr3	94225014	94226342	chr3_95707704_95709032_1329_96.5_100_1282	1282	+
chr1	18812203	19043595	chr1_18684790_18916182_231393_0.6_1.4_1281	1281	+
chrX	61998641	61999921	chrX_61915366_61916646_1281_100_100_1281	1281	+
chr5	31822870	31848112	chr5_31858627_31883869_25243_5.1_82_1280	1280	+
chr21	24762585	24780632	chr21_23684456_23702503_18048_7.1_95.5_1279	1279	+
chr3	82855108	82856788	chr3_82937798_82939478_1681_75.8_99.9_1274	1274	+
chr11	120894771	120995807	chr11_120399981_120501017_101037_1.3_73_1272	1272	+
chr3	14183814	14239956	chr3_14158815_14214960_56146_2.3_82_1272	1272	+
chr7	87150601	87152102	chr7_86988537_86990038_1502_84.6_99.9_1270	1270	+
chrY	27453748	27643875	chrY_25863136_26053263_190128_0.7_67.6_1269	1269	+
chr12	109886630	109967922	chr12_108371013_108452305_81293_1.6_73.7_1265	1265	+
chr7	133602249	133722250	chr7_133252789_133372790_120002_1.1_-55.2_1264	1264	+
chrX	65717590	65719896	chrX_65634315_65636621_2307_54.7_99.8_1261	1261	+
chr2	30381509	30454321	chr2_30235013_30307825_72813_1.7_75_1260	1260	+
chr1	77115841	77166671	chr1_76888429_76939259_50831_2.5_87.3_1259	1259	+
chr11	96092158	96117937	chr11_95731806_95757585_25780_4.9_92.5_1258	1258	+
chr18	72744978	72962124	chr18_70873966_71091112_217147_0.6_78.1_1258	1258	+
chr16	50726401	50898206	chr16_49283902_49455707_171806_0.7_51.4_1256	1256	+
chr17	11914317	12141190	chr17_11855042_12081915_226874_0.6_59.4_1256	1256	+
chr7	143425912	143493844	chr7_143056845_143124777_67933_1.8_67.5_1254	1254	+
chr6	100442004	100584647	chr6_100548725_100691368_142644_0.9_78.2_1253	1253	+
chr2	41383645	41385017	chr2_41237149_41238521_1373_91.2_100_1252	1252	+
chr17	50381401	51183884	chr17_47736400_48538883_802484_0.2_-27.1_1249	1249	+
chr1	169345768	169446615	chr1_167612392_167713239_100848_1.2_83.5_1248	1248	+
chr16	34335847	34404698	chr16_34193348_34262199_68852_1.8_89.4_1248	1248	+
chr4	154215945	154318589	chr4_154435395_154538039_102645_1.2_70.9_1246	1246	+
chr18	67871271	68247559	chr18_66022251_66398539_376289_0.3_-61.2_1244	1244	+
chr3	175694740	175696260	chr3_177177434_177178954_1521_81.7_99.8_1242	1242	+
chr13	72173216	72250041	chr13_71071217_71148042_76826_1.6_74_1238	1238	+
chr5	175283503	175530245	chr5_175216109_175462851_246743_0.5_47.6_1235	1235	+
chr14	88419237	88421963	chr14_87488990_87491716_2727_45.2_99.6_1232	1232	+
chr22	18058206	18187863	chr22_16438206_16567863_129658_0.9_79_1230	1230	+
chr7	14093477	14231746	chr7_14060002_14198271_138270_0.9_92.8_1228	1228	+
chr13	51501499	51519850	chr13_50399500_50417851_18352_6.7_96.2_1227	1227	+
chr6	127980712	128030923	chr6_128022405_128072616_50212_2.4_90_1225	1225	+
chr11	121163909	121323342	chr11_120669119_120828552_159434_0.8_1.2_1222	1222	+
chr6	5972625	5974229	chr6_5917624_5919228_1605_76.1_99.8_1222	1222	+
chr3	66991711	67060756	chr3_67074401_67143446_69046_1.8_88.5_1220	1220	+
chr8	83203220	83204616	chr8_83365775_83367171_1397_87_99.9_1216	1216	+
chr6	42023699	42176112	chr6_42131677_42284090_152414_0.8_17.9_1215	1215	+
chr3	116745348	116746562	chr3_118228038_118229252_1215_100_100_1215	1215	+
chr19	42702737	42792278	chr19_47394577_47484118_89542_1.4_60.1_1212	1212	+
chr16	35036432	35037639	chr16_34893933_34895140_1208_100_100_1208	1208	+
chr22	45140355	45297808	chr22_43519019_43676472_157454_0.8_2.6_1208	1208	+
chr12	114103153	114400223	chr12_112587536_112884606_297071_0.4_23.2_1207	1207	+
chr3	17913110	18071564	chr3_17888114_18046568_158455_0.8_-46.7_1207	1207	+
chr7	37250960	37488445	chr7_37217485_37454970_237486_0.5_-2.1_1207	1207	+
chr5	153405858	153436764	chr5_153386051_153416957_30907_3.9_88.6_1206	1206	+
chr15	62654106	62962090	chr15_60441398_60749382_307985_0.4_-19.3_1205	1205	+
chr1	233424497	234040352	chr1_231491120_232106975_615856_0.2_-24.4_1203	1203	+
chr15	92828938	92830506	chr15_90629942_90631510_1569_76.6_99.9_1202	1202	+
chr1	62455940	62656657	chr1_62228528_62429245_200718_0.6_57.9_1200	1200	+
chr8	55371711	55609805	chr8_55534264_55772359_238096_0.5_-33.1_1200	1200	+
chr10	58117273	58120054	chr10_57787279_57790060_2782_43_99.8_1197	1197	+
chr7	39126144	39379951	chr7_39092669_39346476_253808_0.5_40.6_1197	1197	+
chr7	154622364	154767854	chr7_154253297_154398787_145491_0.8_80.1_1194	1194	+
chr6	88313041	88396281	chr6_88369760_88453000_83241_1.4_77.5_1192	1192	+
chrX	14262022	14263228	chrX_14171943_14173149_1207_98.5_100_1189	1189	+
chr19	12370942	12396053	chr19_12231942_12257053_25112_4.7_77.9_1188	1188	+
chr4	16014524	16258191	chr4_15623622_15867289_243668_0.5_50.1_1188	1188	+
chr5	158584619	158630679	chr5_158517197_158563257_46061_2.6_94.5_1188	1188	+
chr6	144167116	144184753	chr6_144208809_144226446_17638_6.7_95.2_1187	1187	+
chr1	108047747	108141229	chr1_107849270_107942752_93483_1.3_87.2_1185	1185	+
chr17	12895650	12922829	chr17_12836375_12863554_27180_4.4_92.5_1184	1184	+
chr2	156120433	156340149	chr2_155828679_156048395_219717_0.5_56.4_1183	1183	+
chr12	78973541	79304862	chr12_77497672_77828993_331322_0.4_16_1182	1182	+
chr18	47309918	47340747	chr18_45563916_45594745_30830_3.8_87.1_1179	1179	+
chr6	107388041	107551453	chr6_107494734_107658146_163413_0.7_71_1178	1178	+
chr7	12274633	12511837	chr7_12241158_12478362_237205_0.5_61.9_1178	1178	+
chrX	32223972	32225196	chrX_32133893_32135117_1225_96.2_100_1178	1178	+
chr6	143660722	143828592	chr6_143702415_143870285_167871_0.7_70.7_1176	1176	+
chr20	23334745	23436560	chr20_23282745_23384560_101816_1.2_86.2_1175	1175	+
chr6	105584901	105775001	chr6_105691594_105881694_190101_0.6_74.4_1171	1171	+
chr4	53461693	53579890	chr4_53156450_53274647_118198_1_54.3_1170	1170	+
chrX	87350629	87351920	chrX_87237285_87238576_1292_90.6_100_1170	1170	+
chr3	106823555	106825889	chr3_108306245_108308579_2335_50.1_99.6_1169	1169	+
chr13	77166470	77167835	chr13_76064471_76065836_1366_85.5_99.9_1168	1168	+
chrX	136523499	136711982	chrX_136351165_136539648_188484_0.6_57.1_1167	1167	+
chr6	152557220	152809726	chr6_152598913_152851419_252507_0.5_-81.8_1165	1165	+
chr19	3506376	3595974	chr19_3457376_3546974_89599_1.3_69_1164	1164	+
chr12	55658402	55807469	chr12_53944669_54093736_149068_0.8_58.9_1158	1158	+
chr14	25735452	25736606	chr14_24805292_24806446_1155_100_100_1155	1155	+
chr22	43454663	43808509	chr22_41784607_42138453_353847_0.3_26.2_1154	1154	+
chr2	4561398	4562621	chr2_4539273_4540496_1224_94.2_100_1153	1153	+
chr7	53923851	53953106	chr7_53891345_53920600_29256_3.9_94.6_1153	1153	+
chr6	38029270	38142807	chr6_38137248_38250785_113538_1_62.7_1147	1147	+
chrX	63264363	63265507	chrX_63181088_63182232_1145_100_100_1145	1145	+
chr15	22440230	22567290	chr15_19941594_20068654_127061_0.9_52.1_1139	1139	+
chr22	44040683	44198692	chr22_42372016_42530025_158010_0.7_-1.7_1137	1137	+
chr4	117219208	117221483	chr4_117438657_117440932_2276_50_99.7_1137	1137	+
chrX	50648342	50674551	chrX_50665082_50691291_26210_4.3_96.3_1137	1137	+
chrX	75392793	75556314	chrX_75309195_75472718_163524_0.7_23.8_1135	1135	+
chr15	74121415	74367174	chr15_71908468_72154227_245760_0.5_27.2_1133	1133	+
chr5	42465410	42468932	chr5_42501167_42504689_3523_32.2_99.1_1133	1133	+
chr8	9590846	9639230	chr8_9628256_9676640_48385_2.3_88.3_1132	1132	+
chr1	85731992	85736683	chr1_85504580_85509271_4692_24.1_99.3_1131	1131	+
chr14	25280107	25444062	chr14_24349947_24513902_163956_0.7_73.6_1126	1126	+
chr18	34375955	34539491	chr18_32629953_32793489_163537_0.7_78.5_1125	1125	+
chr6	54350184	54691495	chr6_54458143_54799454_341312_0.3_83.8_1124	1124	+
chr6	23998232	24003043	chr6_24106211_24111022_4812_23.2_99.4_1118	1118	+
chrX	132286964	132549567	chrX_132114630_132377233_262604_0.4_35.9_1117	1117	+
chr18	52774991	52927344	chr18_50925989_51078342_152354_0.7_83.6_1116	1116	+
chr2	39713187	39997114	chr2_39566691_39850618_283928_0.4_1.1_1116	1116	+
chr5	20701510	20768532	chr5_20737267_20804289_67023_1.7_90.9_1115	1115	+
chr9	84702773	84746553	chr9_83892593_83936373_43781_2.5_92.8_1113	1113	+
chr12	18845630	18847011	chr12_18736897_18738278_1382_80.5_99.9_1112	1112	+
chr4	8034184	8176618	chr4_8085084_8227518_142435_0.8_75.1_1111	1111	+
chr22	27282738	27349167	chr22_25612738_25679167_66430_1.7_69.3_1109	1109	+
chr19	20044865	20191332	chr19_19905865_20052332_146468_0.8_-99.9_1108	1108	+
chr4	123844374	124011921	chr4_124063824_124231371_167548_0.7_72.7_1108	1108	+
chr5	150409675	150593949	chr5_150389868_150574142_184275_0.6_58.7_1106	1106	+
chr6	41066021	41341034	chr6_41173999_41449012_275014_0.4_-31.3_1106	1106	+
chr21	32432640	32435428	chr21_31354511_31357299_2789_39.4_99.8_1100	1100	+
chr11	56124789	56241219	chr11_55881365_55997795_116431_0.9_46.7_1095	1095	+
chr10	99916260	100067972	chr10_99906250_100057962_151713_0.7_83.7_1090	1090	+
chr7	103629778	103835709	chr7_103417014_103622945_205932_0.5_63.1_1085	1085	+
chr12	28413575	28718050	chr12_28304842_28609317_304476_0.4_-14.6_1081	1081	+
chr3	999475	1000957	chr3_974475_975957_1483_72.9_99.9_1081	1081	+
chr20	8368791	8572508	chr20_8316791_8520508_203718_0.5_21.9_1080	1080	+
chr8	30469786	30653496	chr8_30589328_30773038_183711_0.6_-59.9_1078	1078	+
chr4	62897207	62971752	chr4_62579802_62654347_74546_1.4_77.4_1077	1077	+
chr4	160191570	160266426	chr4_160411020_160485876_74857_1.4_86.6_1077	1077	+
chr2	1784443	2037225	chr2_1763450_2016232_252783_0.4_-5.7_1076	1076	+
chr12	59313761	59414705	chr12_57600028_57700972_100945_1.1_60.9_1074	1074	+
chr4	187882691	188057053	chr4_188119685_188294047_174363_0.6_43.5_1070	1070	+
chr6	139097193	139457041	chr6_139138886_139498734_359849_0.3_14.4_1070	1070	+
chr13	66361603	66362907	chr13_65259604_65260908_1305_81.8_100_1068	1068	+
chr11	56457766	56459027	chr11_56214342_56215603_1262_84.5_99.9_1067	1067	+
chr3	190040101	190255884	chr3_191522795_191738578_215784_0.5_29.8_1063	1063	+
chr9	101369413	101370591	chr9_100409234_100410412_1179_90.1_99.9_1062	1062	+
chr1	232928724	233114355	chr1_230995347_231180978_185632_0.6_60.3_1060	1060	+
chr17	79009392	79170925	chr17_76623987_76785520_161534_0.7_-51.3_1056	1056	+
chrX	2502397	2624830	chrX_2512397_2634830_122434_0.9_91.6_1056	1056	+
chr19	40826045	41019148	chr19_45517885_45710988_193104_0.5_-22.8_1054	1054	+
chr2	184471902	184472952	chr2_184180147_184181197_1051_100_100_1051	1051	+
chr10	65662081	65663130	chr10_65332087_65333136_1050_100_100_1050	1050	+
chr6	170024056	170244746	chr6_169765981_169986671_220691_0.5_70.4_1050	1050	+
chr15	73793753	73884527	chr15_71580806_71671580_90775_1.2_78.1_1049	1049	+
chr3	86062940	86064218	chr3_86145630_86146908_1279_81.9_99.9_1048	1048	+
chr5	85575520	85601493	chr5_85611276_85637249_25974_4_93_1045	1045	+
chr11	5592176	5599954	chr11_5548752_5556530_7779_13.4_99.3_1044	1044	+
chr5	8464089	8727000	chr5_8517089_8780000_262912_0.4_10.3_1044	1044	+
chr13	90652384	90898904	chr13_89450385_89696905_246521_0.4_-71.1_1043	1043	+
chr7	155946825	156086982	chr7_155639586_155779743_140158_0.7_48.3_1043	1043	+
chr15	89036615	89195532	chr15_86837619_86996536_158918_0.7_73.7_1042	1042	+
chr18	7050342	7318191	chr18_7040342_7308191_267850_0.4_75.6_1038	1038	+
chr12	22161433	22218364	chr12_22052700_22109631_56932_1.8_89.4_1036	1036	+
chr2	130128445	130254609	chr2_129844915_129971079_126165_0.8_48.8_1033	1033	+
chr5	17230451	17354739	chr5_17283451_17407739_124289_0.8_48.5_1033	1033	+
chr15	26874198	27092034	chr15_24425291_24643127_217837_0.5_7.4_1032	1032	+
chr18	34937209	35246302	chr18_33191207_33500300_309094_0.3_-40.9_1030	1030	+
chr11	44561901	44972210	chr11_44518477_44928786_410310_0.3_24.5_1027	1027	+
chr7	54487235	54488259	chr7_54454729_54455753_1025_100_100_1025	1025	+
chr13	60407239	60566409	chr13_59305240_59464410_159171_0.6_59.7_1024	1024	+
chr2	195052059	195053435	chr2_194760304_194761680_1377_74.4_99.9_1024	1024	+
chr13	90391809	90616785	chr13_89189810_89414786_224977_0.5_-76.2_1023	1023	+
chr18	45084055	45379798	chr18_43338053_43633796_295744_0.3_18.5_1023	1023	+
chr6	57840560	57841911	chr6_57948519_57949870_1352_75.6_99.9_1022	1022	+
chrX	11135305	11515207	chrX_11045226_11425128_379903_0.3_-1.3_1022	1022	+
chrX	15569828	15960137	chrX_15479749_15870058_390310_0.3_13.4_1021	1021	+
chr8	54445851	54510606	chr8_54608404_54673159_64756_1.6_63.1_1019	1019	+
chr4	190873261	191022118	chr4_191110255_191256099_145845_0.7_39.1_1018	1018	+
chr7	109479124	109639742	chr7_109266360_109426978_160619_0.6_63.6_1018	1018	+
chr4	139481990	139483229	chr4_139701440_139702679_1240_81.9_99.9_1016	1016	+
chr2	148974891	149089372	chr2_148691361_148805842_114482_0.9_40.3_1015	1015	+
chr14	99287099	99494600	chr14_98356852_98564353_207502_0.5_14.4_1011	1011	+
chr6	147706627	147829937	chr6_147748320_147871630_123311_0.8_65.2_1010	1010	+
chr8	8819116	8887785	chr8_8856526_8925195_68670_1.5_82.6_1009	1009	+
chrX	71880315	71948174	chrX_71797040_71864899_67860_1.5_83.7_1008	1008	+
chr17	74349608	74468472	chr17_71861203_71980067_118865_0.8_-55.6_1007	1007	+
chr19	15625978	15838602	chr19_15486978_15699602_212625_0.5_22.7_1007	1007	+
chr4	171525743	171526942	chr4_171762318_171763517_1200_83.9_99.9_1007	1007	+
chr16	68718826	68894151	chr16_67276327_67451652_175326_0.6_-42.1_1006	1006	+
chr8	127086242	127654565	chr8_127155424_127723747_568324_0.2_-57.1_1002	1002	+
chr14	91232841	91334453	chr14_90302594_90404206_101613_1_50.1_999	999	+
chr2	2519289	2786049	chr2_2498296_2765056_266761_0.4_-24.4_997	997	+
chr16	73974504	73975498	chr16_72532005_72532999_995_100_100_995	995	+
chr4	58357089	59835028	chr4_58051846_59517623_1465778_0.1_-26.4_994	994	+
chr9	14617483	14648506	chr9_14607483_14638506_31024_3.2_25.9_994	994	+
chr4	175183909	175239018	chr4_175420484_175475593_55110_1.8_88.2_993	993	+
chrX	103892214	104063584	chrX_103778870_103950240_171371_0.6_71.1_993	993	+
chrX	147546156	147547147	chrX_147353848_147354839_992_100_100_992	992	+
chr2	1082782	1221967	chr2_1072782_1209272_136491_0.7_74.5_990	990	+
chr11	100099843	100208158	chr11_99605053_99713368_108316_0.9_78.2_986	986	+
chr13	45169177	45170244	chr13_44067177_44068244_1068_92.2_100_985	985	+
chr14	54420269	54458553	chr14_53490019_53528303_38285_2.6_88.3_985	985	+
chr17	32138922	32366501	chr17_29163035_29390614_227580_0.4_-1.2_984	984	+
chr10	42607118	42646388	chr10_41927124_41966394_39271_2.5_86.4_981	981	+
chr9	115632116	115652838	chr9_114671937_114692659_20723_4.7_92.7_981	981	+
chrX	74284838	74295470	chrX_74201563_74212195_10633_9.2_98_981	981	+
chr11	100537208	100558656	chr11_100042418_100063866_21449_4.6_92_980	980	+
chr6	166477831	166478865	chr6_166397821_166398855_1035_94.7_100_980	980	+
chr16	31470932	31580640	chr16_31378433_31488141_109709_0.9_69.4_979	979	+
chr3	28357766	28489567	chr3_28332770_28464571_131802_0.7_31.7_978	978	+
chrY	19726805	19869356	chrY_18236199_18378750_142552_0.7_72.8_978	978	+
chr19	7483923	7516163	chr19_7389923_7422163_32241_3_70.6_977	977	+
chr6	15934974	16130934	chr6_16042953_16238913_195961_0.5_26.9_976	976	+
chr5	110834377	111066036	chr5_110862276_111093935_231660_0.4_39.1_976	976	+
chr10	19778021	20036104	chr10_19818027_20076110_258084_0.4_38.5_975	975	+
chr5	137088609	137271143	chr5_137116508_137299042_182535_0.5_51.1_974	974	+
chr13	97507463	97646728	chr13_96305464_96444729_139266_0.7_59.4_972	972	+
chr10	47132795	47133949	chr10_46552801_46553955_1155_84.2_99.4_972	972	+
chr6	37400898	37466296	chr6_37508876_37574274_65399_1.5_82.3_971	971	+
chr12	4652814	4668714	chr12_4523075_4538975_15901_6.1_96.4_969	969	+
chr2	240398693	240428164	chr2_240063630_240093101_29472_3.3_90.1_969	969	+
chr4	114083538	114148395	chr4_114302987_114367844_64858_1.5_56.3_969	969	+
chr6	99228055	99510071	chr6_99334776_99616792_282017_0.3_53.9_969	969	+
chr1	152371923	152488089	chr1_150638547_150754713_116167_0.8_43.6_969	969	+
chr12	130837627	130871930	chr12_129403580_129437883_34304_2.8_89.6_968	968	+
chr19	18788378	18900731	chr19_18649378_18761731_112354_0.9_-21.7_968	968	+
chr6	39926067	39967813	chr6_40034045_40075791_41747_2.3_96.2_968	968	+
chr15	96931455	96991830	chr15_94732459_94792834_60376_1.6_95_967	967	+
chr20	16712698	16721820	chr20_16660698_16669820_9123_10.6_96.7_965	965	+
chr4	85166095	85418843	chr4_85385119_85637867_252749_0.4_-57.5_961	961	+
chrX	3352852	3635650	chrX_3362852_3645650_282799_0.3_80.5_961	961	+
chr5	67455018	67553399	chr5_67490774_67589155_98382_1_56.5_954	954	+
chr4	183540963	183838697	chr4_183777957_184075691_297735_0.3_58.5_954	954	+
chrX	139434592	140233409	chrX_139262258_140061075_798818_0.1_-54_951	951	+
chr10	2434647	2565577	chr10_2424647_2555577_130931_0.7_88_950	950	+
chr17	9549187	9784353	chr17_9489912_9725078_235167_0.4_-30.1_950	950	+
chr5	31053577	31068519	chr5_31089334_31104276_14943_6.4_97.9_950	950	+
chr6	131705640	131790784	chr6_131747333_131832477_85145_1.1_80_950	950	+
chr7	124120573	124121522	chr7_123907809_123908758_950_100_100_950	950	+
chr4	118496143	118497214	chr4_118715591_118716662_1072_88.3_100_947	947	+
chr9	68264839	68339020	chr9_67754659_67828840_74182_1.3_85.1_947	947	+
chrX	101800947	101802771	chrX_101687603_101689427_1825_51.8_99.7_946	946	+
chr18	71815753	71825916	chr18_69966733_69976896_10164_9.3_92.9_946	946	+
chr5	14121738	14350927	chr5_14174738_14403927_229190_0.4_-0.5_946	946	+
chr12	114843063	115026303	chr12_113327446_113510686_183241_0.5_-7.2_945	945	+
chr2	126569695	126686307	chr2_126286165_126402777_116613_0.8_87.7_942	942	+
chr2	106360982	106471706	chr2_105727414_105838138_110725_0.9_76.7_942	942	+
chr8	70521160	70667868	chr8_70683714_70830422_146709_0.6_67.1_942	942	+
chr14	78611226	78810992	chr14_77680979_77880745_199767_0.5_55_939	939	+
chr13	105334252	105467413	chr13_104132253_104265414_133162_0.7_83_939	939	+
chr18	60998625	61164704	chr18_59149605_59315684_166080_0.6_58.6_939	939	+
chr1	187420953	187533165	chr1_185687576_185799788_112213_0.8_77.3_938	938	+
chr6	70414875	70456823	chr6_70471596_70513544_41949_2.2_85.9_936	936	+
chr8	80483317	80484329	chr8_80645872_80646884_1013_92.4_100_936	936	+
chr7	57880073	57929175	chr7_57884015_57933117_49103_1.9_90.4_936	936	+
chr7	17879415	18126514	chr7_17845940_18093039_247100_0.4_63.5_934	934	+
chr9	74062109	74204896	chr9_73251929_73394716_142788_0.7_73.5_934	934	+
chr10	66585450	66633688	chr10_66255456_66303694_48239_1.9_89.6_931	931	+
chr13	90012802	90015795	chr13_88810803_88813796_2994_31.1_99.6_930	930	+
chr7	121874537	122089352	chr7_121661773_121876588_214816_0.4_50.7_929	929	+
chr2	72945217	73151849	chr2_72798725_73005357_206633_0.4_24.6_928	928	+
chr5	159753628	159849928	chr5_159686206_159782506_96301_1_6.3_928	928	+
chr1	2986805	3157845	chr1_2976665_3147705_171041_0.5_23.6_927	927	+
chr21	20229908	20230834	chr21_19151779_19152705_927_100_100_927	927	+
chr11	122385429	122580321	chr11_121890639_122085531_194893_0.5_48.4_924	924	+
chr2	158921824	158923854	chr2_158630070_158632100_2031_45.5_99.4_924	924	+
chr1	61474252	61554276	chr1_61246840_61326864_80025_1.2_66.8_921	921	+
chr18	65945039	65952185	chr18_64096019_64103165_7147_12.9_98.4_921	921	+
chr12	19242015	19242934	chr12_19133282_19134201_920_100_100_920	920	+
chrX	45580391	45773177	chrX_45465335_45658121_192787_0.5_19.1_919	919	+
chr18	70285442	70286630	chr18_68436422_68437610_1189_77.3_99.9_919	919	+
chr9	69440891	69501185	chr9_68730711_68791005_60295_1.5_86.4_919	919	+
chr1	199356702	199357858	chr1_197623325_197624481_1157_79.3_99.9_917	917	+
chr14	29062911	29142933	chr14_28132662_28212684_80023_1.1_81.9_915	915	+
chr7	158046519	158177224	chr7_157739280_157869985_130706_0.7_47.7_914	914	+
chr18	6462111	6463019	chr18_6452111_6453019_909_100_100_909	909	+
chr7	20621711	20867359	chr7_20588236_20833884_245649_0.4_24.1_909	909	+
chr2	180809884	180835764	chr2_180518129_180544009_25881_3.5_95.6_908	908	+
chr4	66439171	66440078	chr4_66121766_66122673_908_100_100_908	908	+
chr6	143090786	143195249	chr6_143132479_143236942_104464_0.9_85.6_907	907	+
chr8	131334031	131532093	chr8_131403213_131601275_198063_0.5_-42.7_906	906	+
chr21	26734048	26734952	chr21_25655919_25656823_905_100_100_905	905	+
chr4	120980871	120987065	chr4_121200319_121206513_6195_14.6_99.2_902	902	+
chr11	29297508	29298409	chr11_29254084_29254985_902_100_100_902	902	+
chr15	102102819	102213574	chr15_99920342_100031097_110756_0.8_-15.8_901	901	+
chr5	85813678	85915402	chr5_85849434_85951158_101725_0.9_68.3_901	901	+
chr6	123057355	124125131	chr6_123099054_124166830_1067777_0.1_-58.8_901	901	+
chr11	116166439	116371521	chr11_115671649_115876731_205083_0.4_14.1_901	901	+
chr1	142618916	142638375	chr1_141560439_141579898_19460_4.6_98.4_900	900	+
chr17	14418288	14608968	chr17_14359013_14549693_190681_0.5_10.5_899	899	+
chr8	99439072	99719584	chr8_99508248_99788760_280513_0.3_20.5_899	899	+
chr10	70209756	70229960	chr10_69879762_69899966_20205_4.4_52.7_898	898	+
chr12	47412625	47735622	chr12_45698892_46021889_322998_0.3_37.1_898	898	+
chr22	31885649	32079350	chr22_30215649_30409350_193702_0.5_-77.3_898	898	+
chr4	164399507	164440777	chr4_164618957_164660227_41271_2.2_93.5_896	896	+
chr3	18155374	18328524	chr3_18130378_18303528_173151_0.5_-27.1_893	893	+
chr9	31253952	31254930	chr9_31243952_31244930_979_91.2_100_893	893	+
chrX	62517871	62519434	chrX_62434596_62436159_1564_57_99.9_892	892	+
chr10	100772522	100808064	chr10_100762512_100798054_35543_2.5_90.1_892	892	+
chr3	143235930	143236866	chr3_144718620_144719556_937_95_100_890	890	+
chr3	50685468	50757279	chr3_50660472_50732283_71812_1.2_64.8_889	889	+
chr4	6302278	6304557	chr4_6353179_6355458_2280_38.9_99.6_888	888	+
chr6	146925201	146957511	chr6_146966894_146999204_32311_2.7_94.9_885	885	+
chr8	119674534	119834261	chr8_119743715_119903442_159728_0.6_59_885	885	+
chr5	178349577	178510090	chr5_178282183_178442696_160514_0.5_39.1_882	882	+
chrY	24452802	24822952	chrY_22862190_23232340_370151_0.2_58.6_881	881	+
chr10	128356391	128594344	chr10_128346381_128584334_237954_0.4_48.3_880	880	+
chr3	4709100	4746791	chr3_4684100_4721791_37692_2.3_75.8_878	878	+
chr3	109128061	109190528	chr3_110610751_110673218_62468_1.4_94.4_876	876	+
chr7	3929450	4247432	chr7_3895976_4213958_317983_0.3_65.9_873	873	+
chr7	112423759	112424790	chr7_112210995_112212026_1032_84.5_99.9_872	872	+
chr6	16303919	16394538	chr6_16411898_16502517_90620_1_73.7_871	871	+
chr19	30102630	30156586	chr19_34794470_34848426_53957_1.6_38.8_870	870	+
chr2	175093969	175113489	chr2_174802215_174821735_19521_4.4_79.3_867	867	+
chr13	107515989	107530264	chr13_106313990_106328265_14276_6.1_96.9_865	865	+
chr1	217793212	218024039	chr1_215859835_216090662_230828_0.4_51.2_863	863	+
chr10	1572999	1591229	chr10_1562999_1581229_18231_4.7_94.3_862	862	+
chr11	102932916	102962730	chr11_102438126_102467940_29815_2.9_90.1_862	862	+
chr6	162066935	162222791	chr6_161986925_162142781_155857_0.6_50.6_860	860	+
chr6	161187972	161470014	chr6_161107962_161390004_282043_0.3_51.6_858	858	+
chrX	108297366	108516721	chrX_108184022_108403377_219356_0.4_-51.8_858	858	+
chrX	99410991	99411845	chrX_99297647_99298501_855_100_100_855	855	+
chr16	32451448	32490200	chr16_32358949_32397701_38753_2.2_84.3_854	854	+
chr7	133749315	133750221	chr7_133399855_133400761_907_94.2_99.8_854	854	+
chr5	82980291	83042827	chr5_83016047_83078583_62537_1.4_87.4_852	852	+
chr12	128957890	129980597	chr12_127523843_128546550_1022708_0.1_-66.8_847	847	+
chr19	43905539	44103287	chr19_48597379_48795127_197749_0.4_47.2_847	847	+
chr1	79986901	80035777	chr1_79759489_79808365_48877_1.7_93.1_845	845	+
chr8	6894902	6981077	chr8_6882312_6968487_86176_1_15.4_845	845	+
chr10	52315137	52437926	chr10_51985143_52107932_122790_0.7_65.6_843	843	+
chr22	16886152	17076416	chr22_15266152_15456416_190265_0.4_59.7_837	837	+
chr13	67840961	67964144	chr13_66738962_66862145_123184_0.7_50_837	837	+
chr6	89321387	89322638	chr6_89378106_89379357_1252_66.5_99.9_832	832	+
chr11	90847664	90849641	chr11_90487312_90489289_1978_42_99.9_830	830	+
chr6	125436265	125598456	chr6_125477964_125640155_162192_0.5_28.3_829	829	+
chr22	25746070	25839768	chr22_24076070_24169768_93699_0.9_72.2_828	828	+
chr5	80483890	80716331	chr5_80519646_80752087_232442_0.4_50.4_827	827	+
chr12	15592679	15622269	chr12_15483946_15513536_29591_2.8_95.3_826	826	+
chr16	11444557	11445382	chr16_11352058_11352883_826_100_100_826	826	+
chr18	36914820	36915645	chr18_35168818_35169643_826_100_100_826	826	+
chr4	154579662	154580567	chr4_154799112_154800017_906_90.8_100_823	823	+
chr5	147751345	147806967	chr5_147731538_147787160_55623_1.5_88.6_823	823	+
chr2	218625041	218626023	chr2_218333286_218334268_983_83.6_99.9_822	822	+
chr4	115431030	115544682	chr4_115650479_115764131_113653_0.7_76_822	822	+
chr17	32793066	32908249	chr17_29817179_29932362_115184_0.7_80.4_820	820	+
chr6	71317560	71318884	chr6_71374281_71375605_1325_61.8_99.8_819	819	+
chr8	57389999	57501401	chr8_57552553_57663955_111403_0.7_57.4_819	819	+
chr7	57472458	57545690	chr7_57476400_57549632_73233_1.1_73.7_818	818	+
chr2	22167379	22502518	chr2_22020884_22356023_335140_0.2_78.8_817	817	+
chr7	112756912	112757727	chr7_112544148_112544963_816_100_100_816	816	+
chr14	76000429	76232719	chr14_75070182_75302472_232291_0.3_37.6_813	813	+
chr6	82880464	82927916	chr6_82937183_82984635_47453_1.7_93.7_811	811	+
chr10	131156438	131369440	chr10_131046428_131259430_213003_0.4_28.8_810	810	+
chr22	51207890	51237200	chr22_49554756_49584066_29311_2.8_93.9_810	810	+
chr14	84502919	84639010	chr14_83572672_83708763_136092_0.6_79.8_809	809	+
chr17	10161968	10231504	chr17_10102693_10172229_69537_1.2_76.8_809	809	+
chr9	26753432	26926549	chr9_26743432_26916549_173118_0.5_51.1_809	809	+
chr10	44880970	44910486	chr10_44200976_44230492_29517_2.7_88.1_808	808	+
chr15	84322669	84408945	chr15_82113673_82199949_86277_0.9_78_807	807	+
chr13	88255636	88328050	chr13_87053637_87126051_72415_1.1_87.5_806	806	+
chr17	63556962	63640651	chr17_60987424_61071113_83690_1_74.3_805	805	+
chrX	81752585	81753389	chrX_81639241_81640045_805_100_100_805	805	+
chr3	27175390	27352611	chr3_27150394_27327615_177222_0.5_32.7_802	802	+
chr4	62523031	62679603	chr4_62205626_62362198_156573_0.5_52.2_802	802	+
chr4	95496738	95587755	chr4_95715761_95806778_91018_0.9_-14.3_801	801	+
chr1	238090120	238214840	chr1_236156743_236281463_124721_0.6_-28_801	801	+
chr18	11897244	12029023	chr18_11887244_12019023_131780_0.6_-34.1_801	801	+
chr2	235756186	235958187	chr2_235420925_235622926_202002_0.4_37.5_801	801	+
chr20	58517459	58521159	chr20_57950854_57954554_3701_21.6_99.5_801	801	+
chr2	1525940	1652218	chr2_1504947_1631225_126279_0.6_36.7_800	800	+
chr3	189362755	189486146	chr3_190845449_190968840_123392_0.6_73.3_800	800	+
chr3	68042959	68194896	chr3_68125649_68277586_151938_0.5_70.2_798	798	+
chrX	56590778	56763814	chrX_56607503_56780539_173037_0.5_-12.4_795	795	+
chr6	18264942	18420927	chr6_18372921_18528906_155986_0.5_71.3_794	794	+
chr9	99169514	99259164	chr9_98209335_98298985_89651_0.9_51.8_793	793	+
chr9	8713207	8713998	chr9_8703207_8703998_792_100_100_792	792	+
chr13	32526639	32527444	chr13_31424639_31425444_806_98_100_790	790	+
chr3	80265770	80266746	chr3_80348460_80349436_977_80.9_99.9_790	790	+
chr9	8938415	9091408	chr9_8928415_9081408_152994_0.5_32.2_790	790	+
chr4	91759564	91760351	chr4_91978587_91979374_788_100_100_788	788	+
chr7	113727983	113735868	chr7_113515219_113523104_7886_10_97.5_788	788	+
chr4	96141482	96181500	chr4_96360505_96400523_40019_2_80.2_787	787	+
chr13	102068452	102915551	chr13_100866453_101713552_847100_0.1_-50.7_786	786	+
chr17	67215668	67315241	chr17_64727263_64826836_99574_0.8_80.7_783	783	+
chr6	62284031	62358730	chr6_62341990_62416689_74700_1_91.8_783	783	+
chr15	33304500	33305547	chr15_31091792_31092839_1048_74.6_99.9_782	782	+
chr20	21686492	21736381	chr20_21634492_21684381_49890_1.6_73.2_782	782	+
chr17	51834274	51835054	chr17_49189273_49190053_781_100_100_781	781	+
chr5	92603619	92750525	chr5_92629375_92776281_146907_0.5_14.3_778	778	+
chr6	2768822	2785456	chr6_2713821_2730455_16635_4.7_95.9_777	777	+
chr12	63665273	63666418	chr12_61951540_61952685_1146_67.7_99.8_776	776	+
chr5	18049496	18074817	chr5_18085253_18110574_25322_3.1_94.4_775	775	+
chrX	101186498	101381277	chrX_101073154_101267933_194780_0.4_52.3_774	774	+
chr19	48205032	48391078	chr19_52896844_53082890_186047_0.4_3.6_772	772	+
chr7	42132358	42153992	chr7_42098883_42120517_21635_3.6_97.9_771	771	+
chr11	29747288	29748056	chr11_29703864_29704632_769_100_100_769	769	+
chr14	57085047	57150481	chr14_56154800_56220234_65435_1.2_85.3_769	769	+
chr17	6629367	6653619	chr17_6570091_6594343_24253_3.2_7.6_768	768	+
chr6	152831312	153027444	chr6_152873005_153069137_196133_0.4_-89_763	763	+
chr15	48022322	48100147	chr15_45809614_45887439_77826_1_76.5_761	761	+
chr6	51274800	51402241	chr6_51382759_51510200_127442_0.6_67.8_761	761	+
chr1	48877515	48902822	chr1_48650102_48675409_25308_3_97.9_760	760	+
chr2	66250331	66392603	chr2_66103835_66246107_142273_0.5_39.3_759	759	+
chr11	103280979	103498763	chr11_102786189_103003973_217785_0.3_-15.4_758	758	+
chr5	165455574	165456331	chr5_165388152_165388909_758_100_100_758	758	+
chr4	43412052	43412807	chr4_43106809_43107564_756_100_100_756	756	+
chr18	8568067	8755489	chr18_8558067_8745489_187423_0.4_59.8_755	755	+
chr19	56940509	57133855	chr19_61632321_61825667_193347_0.4_60.4_754	754	+
chr19	15348005	15443105	chr19_15209005_15304105_95101_0.8_65.6_753	753	+
chr10	37891017	38010656	chr10_37931023_38050662_119640_0.6_27.5_752	752	+
chr5	154630580	154788373	chr5_154610773_154768566_157794_0.5_55.6_751	751	+
chr10	19341042	19342470	chr10_19381048_19382476_1429_52.6_99.6_751	751	+
chr10	53457330	53458994	chr10_53127336_53129000_1665_45_99.9_750	750	+
chr1	14522659	14764623	chr1_14395246_14637210_241965_0.3_16.9_749	749	+
chr17	10527792	10764144	chr17_10468517_10704869_236353_0.3_47_747	747	+
chr21	28792679	28793425	chr21_27714550_27715296_747_100_100_747	747	+
chr4	111321296	111542860	chr4_111540745_111762309_221565_0.3_45.9_746	746	+
chr10	122114090	122114832	chr10_122104080_122104822_743_100_100_743	743	+
chrX	8948810	9157642	chrX_8908810_9117642_208833_0.4_73.4_743	743	+
chr11	80193291	80482892	chr11_79870939_80160540_289602_0.3_80_740	740	+
chr20	42697733	42752130	chr20_42131147_42185544_54398_1.4_78.4_738	738	+
chrX	121672438	121673175	chrX_121500119_121500856_738_100_100_738	738	+
chr2	235238011	235364380	chr2_234902750_235029119_126370_0.6_62.2_737	737	+
chr6	135940130	135957153	chr6_135981823_135998846_17024_4.3_96.2_737	737	+
chr1	37424465	37569093	chr1_37197052_37341680_144629_0.5_67.1_736	736	+
chr2	229986278	230114660	chr2_229694522_229822904_128383_0.6_83_736	736	+
chr3	184542281	184612747	chr3_186024975_186095441_70467_1_83.7_735	735	+
chr9	67311122	67331389	chr9_67000942_67021209_20268_3.6_95.6_735	735	+
chr16	27496093	27504170	chr16_27403594_27411671_8078_9.1_97_734	734	+
chr9	92978375	93206029	chr9_92018195_92245849_227655_0.3_57.7_734	734	+
chr17	5818136	5974104	chr17_5758860_5914828_155969_0.5_65.3_733	733	+
chr11	75510229	75728071	chr11_75187877_75405719_217843_0.3_-29.2_730	730	+
chr4	189659740	189716138	chr4_189896734_189953132_56399_1.3_90.4_724	724	+
chr7	47315942	47317579	chr7_47282467_47284104_1638_44.2_99.7_724	724	+
chr4	41262598	41394765	chr4_40957355_41089522_132168_0.5_64.3_720	720	+
chr2	164009021	164084939	chr2_163717267_163793185_75919_0.9_90.6_719	719	+
chr18	5002584	5206721	chr18_4992584_5196721_204138_0.4_31.6_718	718	+
chr3	74068432	74185562	chr3_74151122_74268252_117131_0.6_67.5_717	717	+
chr7	2793394	2972373	chr7_2759920_2938899_178980_0.4_2.4_716	716	+
chr2	147235847	147346444	chr2_146952317_147062914_110598_0.6_74.1_715	715	+
chr6	97420574	97679517	chr6_97527295_97786238_258944_0.3_-56_713	713	+
chrX	91873402	91931975	chrX_91760058_91818631_58574_1.2_88.5_713	713	+
chr9	97767398	97886195	chr9_96807219_96926016_118798_0.6_30.1_707	707	+
chr1	182305014	182305719	chr1_180571637_180572342_706_100_100_706	706	+
chr9	118000105	119670501	chr9_117039926_118710322_1670397_0_-70.7_706	706	+
chr1	245404538	245543770	chr1_243471161_243610393_139233_0.5_50.6_705	705	+
chr7	144737314	144738099	chr7_144368247_144369032_786_89.6_100_704	704	+
chr2	194372396	194468212	chr2_194080641_194176457_95817_0.7_86_702	702	+
chr4	121752158	122062407	chr4_121971608_122281857_310250_0.2_31.9_702	702	+
chr5	33162251	33162952	chr5_33198008_33198709_702_100_100_702	702	+
chr4	56736839	56779763	chr4_56431596_56474520_42925_1.6_93.2_700	700	+
chr16	55753663	55754359	chr16_54311164_54311860_697_100_100_697	697	+
chr12	24416870	24661699	chr12_24308137_24552966_244830_0.3_66.7_695	695	+
chr13	74142775	74597016	chr13_73040776_73495017_454242_0.2_44.6_695	695	+
chr20	15921494	16031232	chr20_15869494_15979232_109739_0.6_78.7_694	694	+
chr3	55450536	55523974	chr3_55425576_55499014_73439_0.9_81.1_691	691	+
chr8	49297009	49297698	chr8_49459562_49460251_690_100_100_690	690	+
chrX	27535877	27537234	chrX_27445798_27447155_1358_50.8_99.9_690	690	+
chr9	126777956	126780191	chr9_125817777_125820012_2236_30.8_99.2_689	689	+
chr4	155458400	155461963	chr4_155677850_155681413_3564_19.3_99.6_688	688	+
chr7	28318789	28499415	chr7_28285314_28465940_180627_0.4_20.1_688	688	+
chrX	87624360	87626824	chrX_87511016_87513480_2465_27.9_99.3_688	688	+
chrX	94754516	94934542	chrX_94641172_94821198_180027_0.4_59.3_688	688	+
chr13	75812960	75814337	chr13_74710961_74712338_1378_49.9_99.8_687	687	+
chr4	124983897	125067193	chr4_125203347_125286643_83297_0.8_73.9_687	687	+
chr4	7584092	7671363	chr4_7634992_7722263_87272_0.8_47.1_687	687	+
chr8	62963614	63057050	chr8_63126168_63219604_93437_0.7_69.8_685	685	+
chr8	87028989	87055782	chr8_87098105_87124898_26794_2.6_81.5_685	685	+
chr1	216824243	217003575	chr1_214890866_215070198_179333_0.4_62.9_684	684	+
chrX	114658569	114659916	chrX_114564825_114566172_1348_50.7_98.6_684	684	+
chr2	103368784	103431985	chr2_102735216_102798417_63202_1.1_77.7_683	683	+
chr2	119565785	119648597	chr2_119282255_119365067_82813_0.8_75.2_683	683	+
chr8	115041695	115042377	chr8_115110871_115111553_683_100_100_683	683	+
chr2	202628051	202689457	chr2_202336296_202397702_61407_1.1_83.9_682	682	+
chr4	46725790	46726471	chr4_46420547_46421228_682_100_100_682	682	+
chr5	161177557	161235316	chr5_161110135_161167894_57760_1.2_86.8_682	682	+
chr16	78346757	78604792	chr16_76904258_77162293_258036_0.3_-83.5_681	681	+
chr7	83643466	83925606	chr7_83481402_83763542_282141_0.2_36.1_681	681	+
chr11	50204782	50378268	chr11_50161358_50334844_173487_0.4_61.2_680	680	+
chr6	92299223	92586253	chr6_92355944_92642974_287031_0.2_81.6_680	680	+
chr7	71311646	71604495	chr7_70949582_71242431_292850_0.2_-3.3_680	680	+
chr7	117083595	117288051	chr7_116870831_117075287_204457_0.3_2_680	680	+
chr1	115722033	115829137	chr1_115523556_115630660_107105_0.6_69.1_679	679	+
chr13	42264308	42301522	chr13_41162308_41199522_37215_1.8_84.7_679	679	+
chr12	55196851	55283302	chr12_53483118_53569569_86452_0.8_77.1_678	678	+
chr18	49138491	49168335	chr18_47392489_47422333_29845_2.3_93_678	678	+
chr3	145542047	145737056	chr3_147024737_147219746_195010_0.3_61.3_676	676	+
chr3	166783678	166784353	chr3_168266372_168267047_676_100_100_676	676	+
chr2	80389281	80390005	chr2_80242792_80243516_725_93.1_100_675	675	+
chr5	55800319	55800993	chr5_55836076_55836750_675_100_100_675	675	+
chrY	8381773	8446197	chrY_8441773_8506197_64425_1_76.4_675	675	+
chr9	129596489	129677307	chr9_128636310_128717128_80819_0.8_74.9_674	674	+
chr5	16822456	16902765	chr5_16875456_16955765_80310_0.8_75.7_673	673	+
chr5	65867899	65868571	chr5_65903655_65904327_673_100_100_673	673	+
chr4	20890348	20891019	chr4_20499446_20500117_672_100_100_672	672	+
chr10	29187805	29188475	chr10_29227811_29228481_671_100_100_671	671	+
chr4	8472638	8517689	chr4_8523538_8568589_45052_1.5_90_671	671	+
chr19	7587559	7731386	chr19_7493559_7637386_143828_0.5_-25.3_670	670	+
chr2	83042659	83084609	chr2_82896170_82938120_41951_1.6_88.6_670	670	+
chr4	93623003	93743588	chr4_93842026_93962611_120586_0.6_91.3_670	670	+
chr4	42403771	42474294	chr4_42098528_42169051_70524_0.9_61.9_669	669	+
chr11	59845746	59892221	chr11_59602322_59648797_46476_1.4_88.7_668	668	+
chr11	129182738	129488190	chr11_128687948_128993400_305453_0.2_20.7_668	668	+
chr16	18026489	18027156	chr16_17933990_17934657_668_100_100_668	668	+
chr13	108518426	108882281	chr13_107316427_107680282_363856_0.2_5.6_667	667	+
chr6	122734601	122773225	chr6_122776300_122814924_38625_1.7_91.1_667	667	+
chr21	10990811	11039178	chr21_10012682_10061049_48368_1.4_99.2_666	666	+
chr7	57187640	57288381	chr7_57191582_57292323_100742_0.7_52_664	664	+
chr1	208870654	208947856	chr1_206937277_207014479_77203_0.9_73.2_663	663	+
chrX	36229125	36393137	chrX_36139046_36303058_164013_0.4_70.6_663	663	+
chr11	44255636	44330819	chr11_44212212_44287395_75184_0.9_60.6_663	663	+
chr12	5082279	5353717	chr12_4952540_5223978_271439_0.2_46.8_661	661	+
chr14	94187302	94255456	chr14_93257055_93325209_68155_1_82.3_661	661	+
chr6	44797259	44971654	chr6_44905237_45079632_174396_0.4_44.9_661	661	+
chr19	29654384	29699112	chr19_34346224_34390952_44729_1.5_87.4_659	659	+
chr3	126057977	126180789	chr3_127540667_127663479_122813_0.5_-38.2_659	659	+
chrX	13396961	13593141	chrX_13306882_13503062_196181_0.3_-31.6_659	659	+
chr16	10178181	10213428	chr16_10085682_10120929_35248_1.9_91.3_658	658	+
chr9	94166492	94186966	chr9_93206313_93226787_20475_3.2_94.3_658	658	+
chrX	89147355	89295683	chrX_89034011_89182339_148329_0.4_40.3_658	658	+
chr16	77822607	77926962	chr16_76380108_76484463_104356_0.6_51.4_657	657	+
chr11	131781560	131856789	chr11_131286770_131361999_75230_0.9_89.9_656	656	+
chrX	6233488	6340812	chrX_6243488_6350812_107325_0.6_83_656	656	+
chr1	99400891	99474169	chr1_99173479_99246757_73279_0.9_89.5_655	655	+
chr3	33075696	33118985	chr3_33050700_33093989_43290_1.5_34.3_655	655	+
chr2	157369802	157440399	chr2_157078048_157148645_70598_0.9_72.6_654	654	+
chr16	23076387	23193910	chr16_22983888_23101411_117524_0.6_-22.8_652	652	+
chr5	74998428	75210538	chr5_75034184_75246294_212111_0.3_-96_652	652	+
chr18	3977572	3978221	chr18_3967572_3968221_650_100_100_650	650	+
chr5	86179938	86180585	chr5_86215694_86216341_648_100_100_648	648	+
chr5	141946008	142261291	chr5_141926192_142241475_315284_0.2_10.6_648	648	+
chr20	52831766	52835822	chr20_52265173_52269229_4057_15.9_98.8_646	646	+
chr20	53691053	53691698	chr20_53124460_53125105_646_100_100_646	646	+
chrX	28676800	28677445	chrX_28586721_28587366_646_100_100_646	646	+
chr14	43769468	43770111	chr14_42839218_42839861_644_100_100_644	644	+
chr2	145164074	145281973	chr2_144880544_144998443_117900_0.5_83_643	643	+
chr1	120651759	120695177	chr1_120453282_120496700_43419_1.5_27.3_642	642	+
chr13	64530294	64661395	chr13_63428295_63559396_131102_0.5_59.2_642	642	+
chr20	33380271	33464672	chr20_32843932_32928333_84402_0.8_-38.4_642	642	+
chr5	29451607	29455648	chr5_29487364_29491405_4042_15.9_99.3_642	642	+
chr18	74940952	75145149	chr18_73069940_73274137_204198_0.3_21.8_641	641	+
chr6	132515737	132785280	chr6_132557430_132826973_269544_0.2_48.8_641	641	+
chr3	84909163	85115791	chr3_84991853_85198481_206629_0.3_60.8_640	640	+
chrX	62986811	62987450	chrX_62903536_62904175_640_100_100_640	640	+
chr2	222457154	222489437	chr2_222165398_222197681_32284_2_90.1_639	639	+
chr20	1851965	2097523	chr20_1799965_2045523_245559_0.3_42.2_639	639	+
chr12	26274071	26275083	chr12_26165338_26166350_1013_63_99.8_638	638	+
chr13	55014816	55015453	chr13_53912817_53913454_638_100_100_638	638	+
chr2	36526661	36583716	chr2_36380165_36437220_57056_1.1_84.3_638	638	+
chr2	179658951	179729464	chr2_179367196_179437709_70514_0.9_83.3_638	638	+
chr2	25455787	25565991	chr2_25309291_25419495_110205_0.6_21.6_634	634	+
chr21	28216566	28295045	chr21_27138437_27216916_78480_0.8_64.8_634	634	+
chr4	25657299	25824849	chr4_25266397_25433947_167551_0.4_57.9_634	634	+
chr9	71722235	71940209	chr9_70912055_71130029_217975_0.3_55.6_633	633	+
chr1	220921855	221085816	chr1_218988478_219152439_163962_0.4_10.2_632	632	+
chr3	126730684	126941035	chr3_128213374_128423725_210352_0.3_42.8_631	631	+
chr3	10758180	10982145	chr3_10733180_10957145_223966_0.3_49.2_630	630	+
chr4	5889288	6006214	chr4_5940189_6057115_116927_0.5_63.5_629	629	+
chr6	148774248	148939683	chr6_148815941_148981376_165436_0.4_77.7_629	629	+
chr7	145585567	145694642	chr7_145216500_145325575_109076_0.6_77.4_628	628	+
chr15	82104264	82336498	chr15_79891319_80123553_232235_0.3_-9.8_627	627	+
chr11	92099609	92149007	chr11_91739257_91788655_49399_1.3_89.4_625	625	+
chr6	118320094	118320718	chr6_118426787_118427411_625_100_100_625	625	+
chr12	7591590	7719905	chr12_7482857_7611172_128316_0.5_22.6_623	623	+
chr22	36234221	36234843	chr22_34564167_34564789_623_100_100_623	623	+
chr3	171049657	171394767	chr3_172532351_172877461_345111_0.2_36.8_623	623	+
chr9	12972734	13022064	chr9_12962734_13012064_49331_1.3_85.3_623	623	+
chr2	200135559	200213942	chr2_199843804_199922187_78384_0.8_28.8_622	622	+
chr8	36845701	37216780	chr8_36964859_37335938_371080_0.2_26.9_622	622	+
chr2	205808505	206022737	chr2_205516750_205730982_214233_0.3_75.4_621	621	+
chr7	82991025	83349735	chr7_82828961_83187671_358711_0.2_18.7_621	621	+
chr13	57262599	57405827	chr13_56160600_56303828_143229_0.4_57.1_615	615	+
chr20	31954605	31984783	chr20_31418266_31448444_30179_2_89.8_614	614	+
chr8	140785752	140861095	chr8_140854934_140930277_75344_0.8_79.5_613	613	+
chr20	44991792	45259407	chr20_44425199_44692814_267616_0.2_15_612	612	+
chr9	74561964	74623057	chr9_73751784_73812877_61094_1_39.3_611	611	+
chr12	127502292	127651100	chr12_126068245_126217053_148809_0.4_55.8_609	609	+
chr8	21211248	21456289	chr8_21255528_21500569_245042_0.2_-8.3_609	609	+
chrY	882874	967691	chrY_852874_937691_84818_0.7_88.9_608	608	+
chr8	64606836	64904003	chr8_64769390_65066557_297168_0.2_53.7_607	607	+
chr13	35615084	35625048	chr13_34513084_34523048_9965_6.1_97.3_606	606	+
chr5	41285797	41456349	chr5_41321554_41492106_170553_0.4_13.6_606	606	+
chr8	29489501	29490106	chr8_29545420_29546025_606_100_100_606	606	+
chr3	94655937	95017363	chr3_96138627_96500053_361427_0.2_44_605	605	+
chrX	18359327	18444209	chrX_18269248_18354130_84883_0.7_93.9_605	605	+
chrX	56269341	56269945	chrX_56286066_56286670_605_100_100_605	605	+
chr1	58071408	58086542	chr1_57843996_57859130_15135_4_96.6_604	604	+
chr20	13756573	13797923	chr20_13704573_13745923_41351_1.5_89.3_604	604	+
chr6	166748200	166748814	chr6_166668190_166668804_615_98.2_99.9_604	604	+
chr6	167802238	167836489	chr6_167722228_167756479_34252_1.8_84.3_604	604	+
chr2	77540211	77690142	chr2_77393719_77543650_149932_0.4_54.7_601	601	+
chr16	61089337	61089936	chr16_59646838_59647437_600_100_100_600	600	+
chr16	9662784	9911826	chr16_9570285_9819327_249043_0.2_37.8_598	598	+
chr6	66546810	66803632	chr6_66603531_66860353_256823_0.2_51.7_598	598	+
chr2	148692952	148705835	chr2_148409422_148422305_12884_4.6_95.4_597	597	+
chr3	54660115	54660710	chr3_54635155_54635750_596_100_100_596	596	+
chr4	33685687	33970057	chr4_33362082_33646452_284371_0.2_39.5_594	594	+
chr10	118345917	118510067	chr10_118335907_118500057_164151_0.4_25.4_593	593	+
chr2	140979138	140981477	chr2_140695608_140697947_2340_25.3_99.8_593	593	+
chr11	83480959	84256278	chr11_83158607_83933926_775320_0.1_-61.6_592	592	+
chr14	47669766	47798309	chr14_46739516_46868059_128544_0.5_54.8_591	591	+
chr4	43900868	43901458	chr4_43595625_43596215_591_100_100_591	591	+
chr5	13637906	13638496	chr5_13690906_13691496_591_100_100_591	591	+
chr7	134127199	134147024	chr7_133777739_133797564_19826_3_82.8_591	591	+
chr7	62751835	62917011	chr7_62389270_62554446_165177_0.4_-76.3_589	589	+
chr4	130824386	130825243	chr4_131043836_131044693_858_68.5_99.9_588	588	+
chr18	70917126	70977238	chr18_69068106_69128218_60113_1_68.8_587	587	+
chr1	75604637	75622818	chr1_75377225_75395406_18182_3.2_95.1_586	586	+
chr18	75872656	76206895	chr18_73973644_74307883_334240_0.2_35.7_586	586	+
chr5	126478534	126515676	chr5_126506433_126543575_37143_1.6_81.4_586	586	+
chr13	57882797	57889261	chr13_56780798_56787262_6465_9_98.8_583	583	+
chr8	19171320	19319416	chr8_19215600_19363696_148097_0.4_35.5_582	582	+
chr8	51674766	52322306	chr8_51837319_52484859_647541_0.1_-36.9_582	582	+
chr8	112788906	113485932	chr8_112858082_113555108_697027_0.1_-63.7_582	582	+
chr10	87766608	87767550	chr10_87756588_87757530_943_61.6_99.9_581	581	+
chr13	69559317	69560012	chr13_68457318_68458013_696_83.3_100_580	580	+
chr17	72205213	72206000	chr17_69716808_69717595_788_73.5_99.9_579	579	+
chr11	8969282	8970038	chr11_8925858_8926614_757_76.2_99.4_577	577	+
chr5	165809212	165809788	chr5_165741790_165742366_577_100_100_577	577	+
chr9	120845116	120845692	chr9_119884937_119885513_577_100_100_577	577	+
chr10	31192531	31193106	chr10_31232537_31233112_576_100_100_576	576	+
chr12	40280632	40462486	chr12_38566899_38748753_181855_0.3_7.7_576	576	+
chr3	29432314	29606520	chr3_29407318_29581524_174207_0.3_46.4_576	576	+
chr3	77629073	77651623	chr3_77711763_77734313_22551_2.6_91.6_576	576	+
chr10	119632977	119800085	chr10_119622967_119790075_167109_0.3_46.2_575	575	+
chr2	78639167	78640044	chr2_78492675_78493552_878_65.5_99.9_575	575	+
chr3	65534793	65674157	chr3_65509833_65649197_139365_0.4_65.2_574	574	+
chr5	36569913	36588862	chr5_36605670_36624619_18950_3_93.9_574	574	+
chr13	109673920	109793145	chr13_108471921_108591146_119226_0.5_58.1_572	572	+
chr2	59615644	59830957	chr2_59469148_59684461_215314_0.3_29.3_572	572	+
chr4	45416448	45954997	chr4_45111205_45649754_538550_0.1_-49_571	571	+
chrX	88622292	88735936	chrX_88508948_88622592_113645_0.5_72.5_570	570	+
chr20	14738225	14738793	chr20_14686225_14686793_569_100_100_569	569	+
chr1	30745297	30848996	chr1_30517884_30621583_103700_0.5_81.4_568	568	+
chr7	117426781	117513753	chr7_117214017_117300989_86973_0.7_37.7_567	567	+
chr1	44804718	44813612	chr1_44577305_44586199_8895_6.4_86.1_566	566	+
chr6	139693664	139694415	chr6_139735357_139736108_752_75.3_99.9_566	566	+
chr19	43174515	43175079	chr19_47866355_47866919_565_100_100_565	565	+
chr9	44350189	44472542	chr9_44290185_44412538_122354_0.5_57.4_563	563	+
chr12	86567416	86703804	chr12_85091547_85227935_136389_0.4_70.8_559	559	+
chr17	64193889	64194638	chr17_61624351_61625100_750_74.5_99.9_559	559	+
chr14	37046777	37047378	chr14_36116528_36117129_602_92.4_100_556	556	+
chr4	19815313	19815868	chr4_19424411_19424966_556_100_100_556	556	+
chrX	33059489	33060043	chrX_32969410_32969964_555_100_100_555	555	+
chr6	153603395	153603948	chr6_153645088_153645641_554_100_100_554	554	+
chr2	18443795	18663523	chr2_18307276_18527004_219729_0.3_31.4_553	553	+
chr16	82438991	82469062	chr16_80996492_81026563_30072_1.8_94.3_552	552	+
chrX	41957946	41958496	chrX_41842890_41843440_551_100_100_551	551	+
chrX	114358353	114367946	chrX_114264609_114274202_9594_5.7_96.9_551	551	+
chr19	11917580	11943354	chr19_11778580_11804354_25775_2.1_65.6_550	550	+
chr9	71395206	71395755	chr9_70585026_70585575_550_100_100_550	550	+
chr4	188891440	188892454	chr4_189128434_189129448_1015_54_99.9_548	548	+
chr7	96318072	96339240	chr7_96156008_96177176_21169_2.6_94.6_548	548	+
chr20	820161	820707	chr20_768161_768707_547_100_100_547	547	+
chr10	111440242	111568008	chr10_111430232_111557998_127767_0.4_-37.1_545	545	+
chr4	137053799	137276679	chr4_137273249_137496129_222881_0.2_60.5_545	545	+
chr8	77114096	77116261	chr8_77276651_77278816_2166_25.2_99.6_545	545	+
chr13	59585592	59696546	chr13_58483593_58594547_110955_0.5_80.8_544	544	+
chr20	13373656	13374290	chr20_13321656_13322290_635_85.5_100_543	543	+
chr20	45701949	45905543	chr20_45135356_45338950_203595_0.3_9.8_543	543	+
chr19	6072728	6073572	chr19_6023728_6024572_845_63.9_99.8_540	540	+
chr2	217925908	218074016	chr2_217634153_217782261_148109_0.4_59.3_538	538	+
chr4	169883728	169910627	chr4_170120303_170147202_26900_2_87.2_538	538	+
chr2	669231	692007	chr2_659231_682007_22777_2.4_93.8_537	537	+
chr2	188280239	188280775	chr2_187988484_187989020_537_100_100_537	537	+
chr2	50359219	50395600	chr2_50212723_50249104_36382_1.5_82.9_536	536	+
chr5	144769355	144880577	chr5_144749548_144860770_111223_0.5_56.7_536	536	+
chr7	79668011	79726556	chr7_79505947_79564492_58546_0.9_89.7_536	536	+
chr5	136193918	136428466	chr5_136221817_136456365_234549_0.2_48.5_534	534	+
chrX	107939136	107977908	chrX_107825792_107864564_38773_1.4_85_533	533	+
chr6	1927182	1927713	chr6_1872181_1872712_532_100_100_532	532	+
chr9	29212147	29248134	chr9_29202147_29238134_35988_1.5_93.8_532	532	+
chr2	66941089	67108481	chr2_66794593_66961985_167393_0.3_49.8_531	531	+
chr5	89230893	89390166	chr5_89266649_89425922_159274_0.3_65.3_531	531	+
chr7	117831861	117833885	chr7_117619097_117621121_2025_26.2_99.5_530	530	+
chr5	171503170	171533797	chr5_171435775_171466402_30628_1.7_89_529	529	+
chr18	32285172	32450873	chr18_30539170_30704871_165702_0.3_28.5_528	528	+
chr2	7273414	7323422	chr2_7190865_7240873_50009_1.1_90.6_528	528	+
chr7	1539789	1600280	chr7_1506315_1566806_60492_0.9_73.7_528	528	+
chr13	38567759	38568715	chr13_37465759_37466715_957_55.1_99.9_527	527	+
chr5	52502767	52710074	chr5_52538524_52745831_207308_0.3_10.9_527	527	+
chr2	31583843	31584555	chr2_31437347_31438059_713_73.6_99.9_525	525	+
chr19	44681055	44770564	chr19_49372895_49462404_89510_0.6_66.6_523	523	+
chr3	3886355	4025386	chr3_3861355_4000386_139032_0.4_38.1_523	523	+
chr14	83158962	83159483	chr14_82228715_82229236_522_100_100_522	522	+
chr16	76268958	76269477	chr16_74826459_74826978_520_100_100_520	520	+
chr18	26836575	26837093	chr18_25090573_25091091_519_100_100_519	519	+
chr9	116449971	116613486	chr9_115489792_115653307_163516_0.3_41.6_519	519	+
chr2	49456776	49561859	chr2_49310280_49415363_105084_0.5_55.2_518	518	+
chr18	19750098	19752825	chr18_18004096_18006823_2728_18.9_98.2_516	516	+
chr3	165878651	166409140	chr3_167361345_167891834_530490_0.1_-29.3_516	516	+
chr8	122392319	122392834	chr8_122461500_122462015_516_100_100_516	516	+
chr12	58815267	59058162	chr12_57101534_57344429_242896_0.2_5.2_514	514	+
chr10	71539028	71562443	chr10_71209034_71232449_23416_2.2_88.8_512	512	+
chr11	115820974	115821529	chr11_115326184_115326739_556_91.9_100_511	511	+
chrX	45368719	45428121	chrX_45253663_45313065_59403_0.9_61.3_510	510	+
chr11	36295749	36512038	chr11_36252325_36468614_216290_0.2_25.8_509	509	+
chrX	112076616	112096721	chrX_111963272_111983377_20106_2.5_97.8_508	508	+
chr21	42539800	42821210	chr21_41461670_41743080_281411_0.2_46.3_507	507	+
chr5	121355886	121356391	chr5_121383785_121384290_506_100_100_506	506	+
chr8	114388736	114389240	chr8_114457912_114458416_505_100_100_505	505	+
chr1	170521127	170521755	chr1_168787751_168788379_629_80_100_503	503	+
chr13	64269543	64316720	chr13_63167544_63214721_47178_1.1_78.1_503	503	+
chr1	176585584	176586085	chr1_174852207_174852708_502_100_100_502	502	+
chr16	25465328	25465828	chr16_25372829_25373329_501_100_100_501	501	+
chr7	85010452	85010951	chr7_84848388_84848887_500_100_100_500	500	+
chr4	156927576	156928074	chr4_157147026_157147524_499_100_100_499	499	+
chr4	162306657	162307411	chr4_162526107_162526861_755_66_100_498	498	+
chr7	140847061	141003625	chr7_140493530_140650094_156565_0.3_23.8_497	497	+
chr7	70158990	70185726	chr7_69796926_69823662_26737_1.9_91.5_496	496	+
chr18	61620188	61822251	chr18_59771168_59973231_202064_0.2_70.5_496	496	+
chr15	93876475	93896442	chr15_91677479_91697446_19968_2.5_93.6_496	496	+
chr7	80291354	80511215	chr7_80129290_80349151_219862_0.2_51.4_495	495	+
chr3	3585272	3662445	chr3_3560272_3637445_77174_0.6_62.1_494	494	+
chr7	9655064	9655557	chr7_9621589_9622082_494_100_100_494	494	+
chr4	99363166	99363658	chr4_99582189_99582681_493_100_100_493	493	+
chr5	50571127	50705771	chr5_50606884_50741528_134645_0.4_54.4_493	493	+
chr8	137823260	137878469	chr8_137892442_137947651_55210_0.9_93.4_492	492	+
chr18	22930621	22931112	chr18_21184619_21185110_492_100_100_492	492	+
chrX	43137908	43138399	chrX_43022852_43023343_492_100_100_492	492	+
chr4	167972577	167973066	chr4_168209152_168209641_490_100_100_490	490	+
chr7	153085850	153821098	chr7_152716783_153452031_735249_0.1_-1_490	490	+
chr12	44782046	44851330	chr12_43068313_43137597_69285_0.7_72.5_489	489	+
chrY	23568544	23694851	chrY_21977932_22104239_126308_0.4_74.8_489	489	+
chr20	8863392	9049671	chr20_8811392_8997671_186280_0.3_-5.3_489	489	+
chr18	51060948	51110237	chr18_49314946_49364235_49290_1_91.5_487	487	+
chr5	120911493	120952438	chr5_120939392_120980337_40946_1.2_90_487	487	+
chr22	27655278	27828660	chr22_25985278_26158660_173383_0.3_43.5_485	485	+
chr21	18890467	18891134	chr21_17812338_17813005_668_72.5_99.9_484	484	+
chr1	247669448	247876428	chr1_245736071_245943051_206981_0.2_-37.2_484	484	+
chr22	20397049	20504273	chr22_18777049_18884273_107225_0.5_11.6_484	484	+
chr1	143344692	143345173	chr1_142186215_142186696_482_100_100_482	482	+
chr2	180129065	180214592	chr2_179837310_179922837_85528_0.6_78.7_482	482	+
chr13	36138987	36346658	chr13_35036987_35244658_207672_0.2_-64.3_479	479	+
chr9	13352696	13431325	chr9_13342696_13421325_78630_0.6_76.4_479	479	+
chr10	82896291	82904360	chr10_82886271_82894340_8070_5.9_98.6_478	478	+
chr5	105751824	105889253	chr5_105779723_105917152_137430_0.3_78.6_476	476	+
chr16	6068814	6229708	chr16_6008815_6169709_160895_0.3_30.1_475	475	+
chr5	115249152	115249626	chr5_115277051_115277525_475_100_100_475	475	+
chr14	47120381	47120853	chr14_46190131_46190603_473_100_100_473	473	+
chr2	78928583	78991492	chr2_78782091_78845000_62910_0.8_78.4_472	472	+
chr6	83421934	83574658	chr6_83478653_83631377_152725_0.3_50.1_472	472	+
chr9	119942920	119943390	chr9_118982741_118983211_471_100_100_471	471	+
chr17	8906660	8975640	chr17_8847385_8916365_68981_0.7_66.4_470	470	+
chrX	902065	1017656	chrX_822065_937656_115592_0.4_85.4_470	470	+
chr1	223422562	223567868	chr1_221489185_221634491_145307_0.3_45.1_468	468	+
chr11	39183045	39183512	chr11_39139621_39140088_468_100_100_468	468	+
chr16	79222709	79375149	chr16_77780210_77932650_152441_0.3_10.6_467	467	+
chr4	52709301	52969938	chr4_52404058_52664695_260638_0.2_14.3_467	467	+
chr4	35549871	35629489	chr4_35226266_35305884_79619_0.6_47.2_465	465	+
chr10	34151815	34153623	chr10_34191821_34193629_1809_25.6_99.3_463	463	+
chr21	23697377	23922844	chr21_22619248_22844715_225468_0.2_61.7_463	463	+
chr8	24624539	24803214	chr8_24680429_24859131_178703_0.3_49.5_461	461	+
chr7	136399307	136399845	chr7_136049847_136050385_539_85.3_100_460	460	+
chr9	23647303	23793391	chr9_23637303_23783391_146089_0.3_54.6_460	460	+
chr2	214511780	214770118	chr2_214220025_214478363_258339_0.2_31.3_459	459	+
chr6	137221614	137222071	chr6_137263307_137263764_458_100_100_458	458	+
chr16	5702964	5839368	chr16_5642965_5779369_136405_0.3_40.7_457	457	+
chr9	40479804	40634445	chr9_40469804_40624445_154642_0.3_44.2_457	457	+
chr3	155027152	155027607	chr3_156509846_156510301_456_100_100_456	456	+
chr4	63376180	63376635	chr4_63058775_63059230_456_100_100_456	456	+
chr14	101286186	101543935	chr14_100355939_100613688_257750_0.2_-51.6_455	455	+
chr3	53901813	53914250	chr3_53876853_53889290_12438_3.7_95.1_455	455	+
chr14	59261319	59261772	chr14_58331072_58331525_454_100_100_454	454	+
chr6	21080850	21106397	chr6_21188829_21214376_25548_1.8_89.2_454	454	+
chrY	25321611	25537494	chrY_23730999_23946882_215884_0.2_56.8_453	453	+
chr9	85635185	85817110	chr9_84825005_85006930_181926_0.2_51.4_452	452	+
chr19	52152054	52152505	chr19_56843866_56844317_452_100_100_452	452	+
chrX	77854470	78019146	chrX_77741126_77905802_164677_0.3_39.8_452	452	+
chr6	19143871	19357819	chr6_19251850_19465798_213949_0.2_52.5_451	451	+
chr1	101862593	101927760	chr1_101635181_101700348_65168_0.7_48.5_450	450	+
chrX	83004214	83004663	chrX_82890870_82891319_450_100_100_450	450	+
chr16	72823662	72830476	chr16_71381163_71387977_6815_6.6_97.6_449	449	+
chr3	170426708	170585553	chr3_171909402_172068247_158846_0.3_-65.5_449	449	+
chr5	122154438	122165456	chr5_122182337_122193355_11019_4.1_98.2_449	449	+
chr8	62559329	62656988	chr8_62721883_62819542_97660_0.5_78.8_447	447	+
chr11	98222577	98227015	chr11_97727787_97732225_4439_10.1_99.3_447	447	+
chr3	82255144	82368968	chr3_82337834_82451658_113825_0.4_58.7_447	447	+
chr6	132101948	132102394	chr6_132143641_132144087_447_100_100_447	447	+
chr1	177908557	178063345	chr1_176175180_176329968_154789_0.3_51.4_446	446	+
chr12	13711926	13715180	chr12_13603193_13606447_3255_13.7_99.5_445	445	+
chr1	18437476	18493744	chr1_18310063_18366331_56269_0.8_-6.6_444	444	+
chr10	35360062	35500648	chr10_35400068_35540654_140587_0.3_13.9_443	443	+
chr11	58009643	58010167	chr11_57766219_57766743_525_84.2_100_442	442	+
chr12	91039518	91332613	chr12_89563649_89856744_293096_0.2_82.3_442	442	+
chr5	155299180	155532399	chr5_155231758_155464977_233220_0.2_66.5_442	442	+
chr7	68527346	68527787	chr7_68165282_68165723_442_100_100_442	442	+
chr10	50140960	50323568	chr10_49810966_49993574_182609_0.2_44_441	441	+
chr14	85417524	85593485	chr14_84487277_84663238_175962_0.3_21.2_441	441	+
chr1	57051693	57085232	chr1_56824281_56857820_33540_1.3_92.3_440	440	+
chr11	79151206	79171955	chr11_78828854_78849603_20750_2.1_87.1_440	440	+
chr10	132528794	132529232	chr10_132418784_132419222_439_100_100_439	439	+
chr1	189370423	189402317	chr1_187637046_187668940_31895_1.4_88.3_438	438	+
chr10	118199138	118199573	chr10_118189128_118189563_436_100_100_436	436	+
chr13	40261759	40325882	chr13_39159759_39223882_64124_0.7_84.9_436	436	+
chr3	61056550	61179095	chr3_61031590_61154135_122546_0.4_61.5_434	434	+
chr10	82340488	82361076	chr10_82330468_82351056_20589_2.1_93.9_432	432	+
chr5	52942052	52979192	chr5_52977809_53014949_37141_1.2_84.2_432	432	+
chr4	82544630	82555627	chr4_82763654_82774651_10998_3.9_97.7_431	431	+
chr11	25609920	25610350	chr11_25566496_25566926_431_100_100_431	431	+
chr18	45935689	46006468	chr18_44189687_44260466_70780_0.6_72.2_430	430	+
chr12	127874878	127910974	chr12_126440831_126476927_36097_1.2_84.1_429	429	+
chr2	23621719	23622147	chr2_23475224_23475652_429_100_100_429	429	+
chr20	50727310	50777099	chr20_50160717_50210506_49790_0.9_83.1_429	429	+
chr21	22200428	22200856	chr21_21122299_21122727_429_100_100_429	429	+
chr3	174913040	175108186	chr3_176395734_176590880_195147_0.2_40.6_429	429	+
chr5	143848561	143900876	chr5_143828754_143881069_52316_0.8_80.3_428	428	+
chrY	26973048	27122340	chrY_25382436_25531728_149293_0.3_55.1_428	428	+
chr2	50105747	50106173	chr2_49959251_49959677_427_100_100_427	427	+
chr3	134719915	134858697	chr3_136202605_136341387_138783_0.3_58.1_427	427	+
chr8	96572151	96742712	chr8_96641327_96811888_170562_0.3_49.7_427	427	+
chr4	138369166	138369591	chr4_138588616_138589041_426_100_100_426	426	+
chr5	39341992	39524813	chr5_39377749_39560570_182822_0.2_14.7_426	426	+
chr1	239215863	239216287	chr1_237282486_237282910_425_100_100_425	425	+
chr18	5504072	5543994	chr18_5494072_5533994_39923_1.1_86.7_425	425	+
chr8	14166559	14166983	chr8_14210930_14211354_425_100_100_425	425	+
chr13	43152729	43364393	chr13_42050729_42262393_211665_0.2_18.5_425	425	+
chr3	192336711	192516152	chr3_193819405_193998846_179442_0.2_49.8_424	424	+
chr8	77521828	77590251	chr8_77684383_77752806_68424_0.6_77.7_423	423	+
chr11	131105198	131289858	chr11_130610408_130795068_184661_0.2_42.3_422	422	+
chr10	24440133	24448274	chr10_24480139_24488280_8142_5.2_97.3_422	422	+
chr13	71779296	71882913	chr13_70677297_70780914_103618_0.4_64.5_422	422	+
chr2	56977667	56978087	chr2_56831171_56831591_421_100_100_421	421	+
chr1	242528604	242529023	chr1_240595227_240595646_420_100_100_420	420	+
chr21	22729379	22974805	chr21_21651250_21896676_245427_0.2_53.6_420	420	+
chr8	69243894	69438024	chr8_69406448_69600578_194131_0.2_61.1_420	420	+
chr11	67820942	67821360	chr11_67577518_67577936_419_100_100_419	419	+
chr1	243963173	244012690	chr1_242029796_242079313_49518_0.8_84.5_418	418	+
chr20	50072521	50092125	chr20_49505928_49525532_19605_2.1_92.8_418	418	+
chr7	80962809	80963225	chr7_80800745_80801161_417_100_100_417	417	+
chrX	126230606	126468345	chrX_126058287_126296026_237740_0.2_56.3_417	417	+
chr10	10216087	10216502	chr10_10256093_10256508_416_100_100_416	416	+
chr6	64743196	64820617	chr6_64801155_64878576_77422_0.5_75_416	416	+
chr4	79786739	79832975	chr4_80005763_80051999_46237_0.9_82.9_416	416	+
chr14	85816301	85851851	chr14_84886054_84921604_35551_1.2_84.2_415	415	+
chrX	26225044	26225458	chrX_26134965_26135379_415_100_100_415	415	+
chr2	139655204	139887372	chr2_139371674_139603842_232169_0.2_28.8_413	413	+
chrY	3553996	3734745	chrY_3613996_3794745_180750_0.2_73.9_413	413	+
chr5	143541795	143584592	chr5_143521988_143564785_42798_1_83.9_412	412	+
chr7	122321350	122321761	chr7_122108586_122108997_412_100_100_412	412	+
chr7	28724699	28749782	chr7_28691224_28716307_25084_1.6_89_412	412	+
chr3	59778524	59960731	chr3_59753564_59935771_182208_0.2_-6.1_411	411	+
chr12	67033197	67278227	chr12_65319464_65564494_245031_0.2_18.8_411	411	+
chr15	54919409	54968056	chr15_52706701_52755348_48648_0.8_84.2_411	411	+
chr14	34067743	34176928	chr14_33137494_33246679_109186_0.4_50.6_409	409	+
chr17	71739233	71949182	chr17_69250828_69460777_209950_0.2_18.2_409	409	+
chr3	144006908	144192042	chr3_145489598_145674732_185135_0.2_25.4_409	409	+
chrY	8034713	8148365	chrY_8094713_8208365_113653_0.4_51.5_409	409	+
chr3	69898559	70048401	chr3_69981249_70131091_149843_0.3_86.2_408	408	+
chr11	117642311	117668140	chr11_117147521_117173350_25830_1.6_87.8_406	406	+
chr2	81617476	81675570	chr2_81470987_81529081_58095_0.7_82.3_406	406	+
chr8	115730424	115868762	chr8_115799600_115937938_138339_0.3_75.2_406	406	+
chr13	43681159	43681563	chr13_42579159_42579563_405_100_100_405	405	+
chr14	47987104	48145278	chr14_47056854_47215028_158175_0.3_16.4_405	405	+
chr5	106530724	106531128	chr5_106558623_106559027_405_100_100_405	405	+
chr5	152871139	152992557	chr5_152851332_152972750_121419_0.3_70.7_405	405	+
chr3	55780681	55960945	chr3_55755721_55935985_180265_0.2_29.9_404	404	+
chr5	135146395	135167796	chr5_135174294_135195695_21402_1.9_91.5_404	404	+
chr9	18710729	18711132	chr9_18700729_18701132_404_100_100_404	404	+
chr12	85951318	85960479	chr12_84475449_84484610_9162_4.4_97.8_403	403	+
chr2	57331816	57993380	chr2_57185320_57846884_661565_0.1_-57.3_401	401	+
chr22	34986508	34986908	chr22_33316508_33316908_401_100_100_401	401	+
chr2	134211908	134302799	chr2_133928378_134019269_90892_0.4_80.7_400	400	+
chr5	11931714	11932315	chr5_11984714_11985315_602_66.4_100_400	400	+
chr5	24170472	24171173	chr5_24206229_24206930_702_57_100_400	400	+
chr6	119025428	119228788	chr6_119132121_119270487_138367_0.3_-80_400	400	+
chr7	11615860	11860905	chr7_11582385_11827430_245046_0.2_40.9_400	400	+
chr4	176660670	176883486	chr4_176897664_177120480_222817_0.2_4.6_399	399	+
chr5	26228707	26229105	chr5_26264464_26264862_399_100_100_399	399	+
chr8	138709437	138710354	chr8_138778619_138779536_918_43.5_99.9_399	399	+
chr2	225743186	225907009	chr2_225451430_225615253_163824_0.2_44.2_397	397	+
chr7	70492717	70596244	chr7_70130653_70234180_103528_0.4_66.4_397	397	+
chr11	19534414	19782876	chr11_19490990_19739452_248463_0.2_-65.6_396	396	+
chr18	26232417	26232812	chr18_24486415_24486810_396_100_100_396	396	+
chrX	89543010	89759726	chrX_89429666_89646382_216717_0.2_41.7_396	396	+
chr3	177394178	177604174	chr3_178876872_179086868_209997_0.2_36.7_395	395	+
chr7	15740938	15741332	chr7_15707463_15707857_395_100_100_395	395	+
chr4	64686773	65638791	chr4_64369368_65321386_952019_0_-50.5_394	394	+
chr6	110575941	110685538	chr6_110682634_110792231_109598_0.4_78.6_393	393	+
chr15	37782914	37783303	chr15_35570206_35570595_390_100_100_390	390	+
chr14	62600621	62623669	chr14_61670374_61693422_23049_1.7_92.5_389	389	+
chr19	30926190	30926577	chr19_35618030_35618417_388_100_100_388	388	+
chr2	26901044	26901431	chr2_26754548_26754935_388_100_100_388	388	+
chr1	69596348	69652428	chr1_69368936_69425016_56081_0.7_91_387	387	+
chr8	18240784	18241170	chr8_18285064_18285450_387_100_100_387	387	+
chrY	17564147	17712171	chrY_16073541_16221565_148025_0.3_71.1_386	386	+
chr13	87871222	87871606	chr13_86669223_86669607_385_100_100_385	385	+
chr14	77434859	77435243	chr14_76504612_76504996_385_100_100_385	385	+
chr4	189270882	189271266	chr4_189507876_189508260_385_100_100_385	385	+
chr12	74042464	74042847	chr12_72328731_72329114_384_100_100_384	384	+
chr17	12426569	12569236	chr17_12367294_12509961_142668_0.3_-13.2_382	382	+
chr4	69241954	69242335	chr4_69393850_69394231_382_100_100_382	382	+
chr10	106915593	107068411	chr10_106905583_107058401_152819_0.2_38.9_379	379	+
chr13	110076394	110076771	chr13_108874395_108874772_378_100_100_378	378	+
chr20	10025000	10060482	chr20_9973000_10008482_35483_1.1_87_376	376	+
chr13	32057248	32057622	chr13_30955248_30955622_375_100_100_375	375	+
chr18	76552726	76553100	chr18_74653714_74654088_375_100_100_375	375	+
chr22	26140379	26400850	chr22_24470379_24730850_260472_0.1_42.3_374	374	+
chr2	213696343	213696715	chr2_213404588_213404960_373_100_100_373	373	+
chr6	169597212	169598218	chr6_169339137_169340143_1007_36.8_99.8_371	371	+
chr8	77895786	77896154	chr8_78058341_78058709_369_100_100_369	369	+
chr1	104696346	104860213	chr1_104497869_104661736_163868_0.2_27.3_368	368	+
chr1	15250770	15355481	chr1_15123357_15228068_104712_0.3_64.3_365	365	+
chr9	38397396	38397759	chr9_38387396_38387759_364_100_100_364	364	+
chrX	129997839	130034127	chrX_129825520_129861808_36289_1_79.4_362	362	+
chr17	64754405	64754765	chr17_62184867_62185227_361_100_100_361	361	+
chr2	41012017	41012377	chr2_40865521_40865881_361_100_100_361	361	+
chr4	37246702	37247062	chr4_36923097_36923457_361_100_100_361	361	+
chr12	11324331	11324688	chr12_11215598_11215955_358_100_100_358	358	+
chr5	162582628	162582984	chr5_162515206_162515562_357_100_100_357	357	+
chr8	4985455	4985811	chr8_4972863_4973219_357_100_100_357	357	+
chr6	163199237	163272383	chr6_163119227_163192373_73147_0.5_87.1_356	356	+
chr11	41326077	41326431	chr11_41282653_41283007_355_100_100_355	355	+
chr11	133416757	133417108	chr11_132921967_132922318_352_100_100_352	352	+
chr7	108634201	108634552	chr7_108421437_108421788_352_100_100_352	352	+
chrX	92829125	92829474	chrX_92715781_92716130_350_100_100_350	350	+
chr1	80555962	80556309	chr1_80328550_80328897_348_100_100_348	348	+
chr10	37284100	37284445	chr10_37324106_37324451_346_100_100_346	346	+
chr4	134793109	134793454	chr4_135012559_135012904_346_100_100_346	346	+
chrX	95228735	95229079	chrX_95115391_95115735_345_100_100_345	345	+
chr11	106435301	106528872	chr11_105940511_106034082_93572_0.4_79.3_344	344	+
chr20	40176165	40176508	chr20_39609579_39609922_344_100_100_344	344	+
chr8	39717680	39718023	chr8_39836837_39837180_344_100_100_344	344	+
chr7	146864641	146864983	chr7_146495574_146495916_343_100_100_343	343	+
chr12	116030450	116030790	chr12_114514833_114515173_341_100_100_341	341	+
chr9	66960518	66960858	chr9_66700338_66700678_341_100_100_341	341	+
chr12	103889077	103889416	chr12_102413207_102413546_340_100_100_340	340	+
chr9	46113998	46114337	chr9_46003994_46004333_340_100_100_340	340	+
chr3	36440106	36485234	chr3_36415110_36460238_45129_0.8_82.4_339	339	+
chr4	124666930	124667268	chr4_124886380_124886718_339_100_100_339	339	+
chr1	176998674	177197698	chr1_175265297_175464321_199025_0.2_51.8_337	337	+
chr13	108261425	108261761	chr13_107059426_107059762_337_100_100_337	337	+
chr18	67068237	67068572	chr18_65219217_65219552_336_100_100_336	336	+
chr20	39321346	39321681	chr20_38754760_38755095_336_100_100_336	336	+
chr3	17516099	17556909	chr3_17491103_17531913_40811_0.8_58.7_336	336	+
chr14	79679870	79680202	chr14_78749623_78749955_333_100_100_333	333	+
chr5	158117280	158117612	chr5_158049858_158050190_333_100_100_333	333	+
chr12	83861082	83861411	chr12_82385213_82385542_330_100_100_330	330	+
chr4	121448597	121448925	chr4_121668047_121668375_329_100_100_329	329	+
chr5	131347173	131347501	chr5_131375072_131375400_329_100_100_329	329	+
chr2	146941219	146952408	chr2_146657689_146668878_11190_2.9_96.2_328	328	+
chr9	16870033	16870356	chr9_16860033_16860356_324_100_100_324	324	+
chr17	6679024	6679346	chr17_6619748_6620070_323_100_100_323	323	+
chr13	22545057	22753103	chr13_21443057_21651103_208047_0.2_0.9_320	320	+
chr8	5241413	5241732	chr8_5228821_5229140_320_100_100_320	320	+
chr1	62208188	62208505	chr1_61980776_61981093_318_100_100_318	318	+
chr1	50513699	50524272	chr1_50286286_50296859_10574_3_96.1_317	317	+
chr21	31635766	31636080	chr21_30557637_30557951_315_100_100_315	315	+
chrX	16216811	16217125	chrX_16126732_16127046_315_100_100_315	315	+
chr10	124221159	124221472	chr10_124211149_124211462_314_100_100_314	314	+
chr7	43313736	43314049	chr7_43280261_43280574_314_100_100_314	314	+
chr8	13536709	13537022	chr8_13581080_13581393_314_100_100_314	314	+
chr2	78019885	78020197	chr2_77873393_77873705_313_100_100_313	313	+
chr6	49419129	49419441	chr6_49527088_49527400_313_100_100_313	313	+
chr6	86796474	86796786	chr6_86853193_86853505_313_100_100_313	313	+
chr9	75270735	75271047	chr9_74460555_74460867_313_100_100_313	313	+
chr3	35913402	35913713	chr3_35888406_35888717_312_100_100_312	312	+
chr2	177620650	177620960	chr2_177328896_177329206_311_100_100_311	311	+
chrX	13726895	13727205	chrX_13636816_13637126_311_100_100_311	311	+
chr18	65042330	65042639	chr18_63193310_63193619_310_100_100_310	310	+
chr12	117977468	117977776	chr12_116461851_116462159_309_100_100_309	309	+
chr14	43008852	43009160	chr14_42078602_42078910_309_100_100_309	309	+
chr15	73580623	73580930	chr15_71367676_71367983_308_100_100_308	308	+
chr6	168570252	168570559	chr6_168313101_168313408_308_100_100_308	308	+
chrX	105161697	105231760	chrX_105048353_105118416_70064_0.4_73.9_306	306	+
chr12	115761152	115761456	chr12_114245535_114245839_305_100_100_305	305	+
chr18	25757311	25812156	chr18_24011309_24066154_54846_0.6_87_305	305	+
chr2	117781048	117781352	chr2_117497518_117497822_305_100_100_305	305	+
chr20	8745714	8746017	chr20_8693714_8694017_304_100_100_304	304	+
chrX	52240391	52240694	chrX_52257116_52257419_304_100_100_304	304	+
chr11	117876124	117935165	chr11_117381334_117440375_59042_0.5_34.3_303	303	+
chr16	64294659	64294961	chr16_62852160_62852462_303_100_100_303	303	+
chr6	151789730	151790032	chr6_151831423_151831725_303_100_100_303	303	+
chr11	4590380	4590681	chr11_4546956_4547257_302_100_100_302	302	+
chr6	78205958	78206259	chr6_78262677_78262978_302_100_100_302	302	+
chr10	34957828	35104668	chr10_34997834_35144674_146841_0.2_42.6_301	301	+
chr20	53346610	53426517	chr20_52780017_52859924_79908_0.4_64.5_300	300	+
chr3	188874	239658	chr3_163874_214658_50785_0.6_69.2_299	299	+
chrX	120997248	120997546	chrX_120824929_120825227_299_100_100_299	299	+
chr15	58535650	58577657	chr15_56322942_56364949_42008_0.7_86.5_298	298	+
chr5	164028039	164028336	chr5_163960617_163960914_298_100_100_298	298	+
chr9	40203156	40203452	chr9_40193156_40193452_297_100_100_297	297	+
chr10	68874165	68874460	chr10_68544171_68544466_296_100_100_296	296	+
chr3	190572525	190572819	chr3_192055219_192055513_295_100_100_295	295	+
chr4	70296582	70296874	chr4_70331171_70331463_293_100_100_293	293	+
chr5	16463583	16463875	chr5_16516583_16516875_293_100_100_293	293	+
chrY	21237537	21237829	chrY_19696925_19697217_293_100_100_293	293	+
chr10	109674602	109674893	chr10_109664592_109664883_292_100_100_292	292	+
chr2	193919407	193919697	chr2_193627652_193627942_291_100_100_291	291	+
chr9	28166524	28166813	chr9_28156524_28156813_290_100_100_290	290	+
chr16	51186155	51186443	chr16_49743656_49743944_289_100_100_289	289	+
chr2	181217364	181272683	chr2_180925609_180980928_55320_0.5_85.6_287	287	+
chr3	139654037	139654323	chr3_141136727_141137013_287_100_100_287	287	+
chr4	92239237	92239523	chr4_92458260_92458546_287_100_100_287	287	+
chr5	6181628	6181914	chr5_6234628_6234914_287_100_100_287	287	+
chr6	23192119	23192405	chr6_23300098_23300384_287_100_100_287	287	+
chr10	3821174	3821459	chr10_3811174_3811459_286_100_100_286	286	+
chr7	18988224	18988509	chr7_18954749_18955034_286_100_100_286	286	+
chr18	59072126	59072410	chr18_57223106_57223390_285_100_100_285	285	+
chr16	7410277	7410560	chr16_7350278_7350561_284_100_100_284	284	+
chr14	84054673	84054955	chr14_83124426_83124708_283_100_100_283	283	+
chr5	117114636	117114918	chr5_117142535_117142817_283_100_100_283	283	+
chr10	44552555	44639014	chr10_43872561_43959020_86460_0.3_64.4_282	282	+
chr20	22254181	22254462	chr20_22202181_22202462_282_100_100_282	282	+
chr21	20966177	20966458	chr21_19888048_19888329_282_100_100_282	282	+
chr8	68745445	68745726	chr8_68907999_68908280_282_100_100_282	282	+
chr13	85103055	85103334	chr13_84001056_84001335_280_100_100_280	280	+
chr2	143555424	143555703	chr2_143271894_143272173_280_100_100_280	280	+
chr13	40746463	40746741	chr13_39644463_39644741_279_100_100_279	279	+
chr18	25038361	25038639	chr18_23292359_23292637_279_100_100_279	279	+
chr17	31373431	31373708	chr17_28397544_28397821_278_100_100_278	278	+
chr6	69371501	69371778	chr6_69428222_69428499_278_100_100_278	278	+
chr17	36214658	36214934	chr17_33288771_33289047_277_100_100_277	277	+
chr7	126011578	126042107	chr7_125798814_125829343_30530_0.9_91.1_277	277	+
chrY	15816130	15816406	chrY_14325524_14325800_277_100_100_277	277	+
chr8	106973037	106973312	chr8_107042213_107042488_276_100_100_276	276	+
chr18	37367161	37419989	chr18_35621159_35673987_52829_0.5_88.4_275	275	+
chr4	38383468	38383742	chr4_38059863_38060137_275_100_100_275	275	+
chr6	19838348	19838622	chr6_19946327_19946601_275_100_100_275	275	+
chr11	124043221	124043494	chr11_123548431_123548704_274_100_100_274	274	+
chr13	68875936	68876209	chr13_67773937_67774210_274_100_100_274	274	+
chrX	7543664	7543937	chrX_7553664_7553937_274_100_100_274	274	+
chr8	35093233	35093505	chr8_35212775_35213047_273_100_100_273	273	+
chr19	28993082	28993353	chr19_33684922_33685193_272_100_100_272	272	+
chr8	139816934	139927460	chr8_139886116_139996642_110527_0.2_79.3_272	272	+
chr4	186682814	186683084	chr4_186919808_186920078_271_100_100_271	271	+
chrX	37209084	37209354	chrX_37094005_37094275_271_100_100_271	271	+
chr16	20085098	20085367	chr16_19992599_19992868_270_100_100_270	270	+
chr4	141763566	141763835	chr4_141983016_141983285_270_100_100_270	270	+
chr9	76788334	76788602	chr9_75978154_75978422_269_100_100_269	269	+
chr6	150728834	150729098	chr6_150770527_150770791_265_100_100_265	265	+
chrX	96022733	96035455	chrX_95909389_95922111_12723_2.1_97.6_265	265	+
chr10	6625608	6625871	chr10_6665614_6665877_264_100_100_264	264	+
chr16	73092355	73296139	chr16_71649856_71853640_203785_0.1_22.3_264	264	+
chr4	139075350	139120428	chr4_139294800_139339878_45079_0.6_87.6_264	264	+
chr6	166721517	166726780	chr6_166641507_166646770_5264_5_76.7_264	264	+
chr12	108522986	108523248	chr12_107047116_107047378_263_100_100_263	263	+
chr14	38678491	38678753	chr14_37748242_37748504_263_100_100_263	263	+
chr18	4459213	4459475	chr18_4449213_4449475_263_100_100_263	263	+
chr20	11726922	11727184	chr20_11674922_11675184_263_100_100_263	263	+
chr6	114723293	114723555	chr6_114829986_114830248_263_100_100_263	263	+
chr2	210385088	210385349	chr2_210093333_210093594_262_100_100_262	262	+
chr5	77424870	77425131	chr5_77460626_77460887_262_100_100_262	262	+
chr8	48308926	48309187	chr8_48471479_48471740_262_100_100_262	262	+
chr3	18914379	19090884	chr3_18889383_19065888_176506_0.1_47_261	261	+
chr3	118525120	118678596	chr3_120007810_120161286_153477_0.2_54.8_261	261	+
chr14	92909779	92910038	chr14_91979532_91979791_260_100_100_260	260	+
chr3	64643765	64672467	chr3_64618805_64647507_28703_0.9_94.1_260	260	+
chr6	17987393	17987652	chr6_18095372_18095631_260_100_100_260	260	+
chrX	151559001	151559260	chrX_151309657_151309916_260_100_100_260	260	+
chr10	113258092	113258350	chr10_113248082_113248340_259_100_100_259	259	+
chr19	29304433	29304691	chr19_33996273_33996531_259_100_100_259	259	+
chr7	103312653	103312910	chr7_103099889_103100146_258_100_100_258	258	+
chr8	113782331	113968349	chr8_113851507_114037525_186019_0.1_-31.1_258	258	+
chr3	73562022	73562278	chr3_73644712_73644968_257_100_100_257	257	+
chr10	33625546	33625801	chr10_33665552_33665807_256_100_100_256	256	+
chr11	45276130	45276385	chr11_45232706_45232961_256_100_100_256	256	+
chr12	5693111	5693365	chr12_5563372_5563626_255_100_100_255	255	+
chr2	143846379	143848855	chr2_143562849_143565325_2477_10.3_99.2_255	255	+
chr2	149924914	149925168	chr2_149633160_149633414_255_100_100_255	255	+
chr9	39154067	39238218	chr9_39144067_39228218_84152_0.3_83.6_255	255	+
chr3	157473409	157473662	chr3_158956103_158956356_254_100_100_254	254	+
chr2	5875029	5875281	chr2_5792480_5792732_253_100_100_253	253	+
chr2	52221779	52297019	chr2_52075283_52150523_75241_0.3_79_253	253	+
chr4	21178035	21346241	chr4_20787133_20955339_168207_0.2_41.5_253	253	+
chr2	81290548	81290799	chr2_81144059_81144310_252_100_100_252	252	+
chr7	68106454	68106705	chr7_67744390_67744641_252_100_100_252	252	+
chr4	163205286	163205536	chr4_163424736_163424986_251_100_100_251	251	+
chr8	111946782	111947032	chr8_112015958_112016208_251_100_100_251	251	+
chrX	38103873	38133754	chrX_37988817_38018698_29882_0.8_92.8_251	251	+
chr13	69980085	69980334	chr13_68878086_68878335_250_100_100_250	250	+
chr2	183229646	183316975	chr2_182937891_183025220_87330_0.3_67.2_250	250	+
chr2	83446016	83446264	chr2_83299527_83299775_249_100_100_249	249	+
chr20	53122024	53122272	chr20_52555431_52555679_249_100_100_249	249	+
chr3	71090403	71090651	chr3_71173093_71173341_249_100_100_249	249	+
chr15	27786848	27787095	chr15_25460443_25460690_248_100_100_248	248	+
chr3	39851040	39851287	chr3_39826044_39826291_248_100_100_248	248	+
chr5	67151569	67151816	chr5_67187325_67187572_248_100_100_248	248	+
chr7	29235918	29236165	chr7_29202443_29202690_248_100_100_248	248	+
chr10	106665683	106665929	chr10_106655673_106655919_247_100_100_247	247	+
chr12	115439748	115439994	chr12_113924131_113924377_247_100_100_247	247	+
chr2	139242910	139243156	chr2_138959380_138959626_247_100_100_247	247	+
chr20	12989484	12989730	chr20_12937484_12937730_247_100_100_247	247	+
chr3	150988348	150988594	chr3_152471038_152471284_247_100_100_247	247	+
chr6	57512501	57512747	chr6_57620460_57620706_247_100_100_247	247	+
chr1	74670348	74670593	chr1_74442936_74443181_246_100_100_246	246	+
chr10	6919429	6919674	chr10_6959435_6959680_246_100_100_246	246	+
chr12	85547643	85547888	chr12_84071774_84072019_246_100_100_246	246	+
chr13	85815660	85815905	chr13_84713661_84713906_246_100_100_246	246	+
chr2	124698636	124698881	chr2_124415106_124415351_246_100_100_246	246	+
chr7	136848745	136848990	chr7_136499285_136499530_246_100_100_246	246	+
chr8	10094525	10094770	chr8_10131935_10132180_246_100_100_246	246	+
chr10	78862710	78862954	chr10_78532716_78532960_245_100_100_245	245	+
chr15	27216648	27216892	chr15_24799394_24799638_245_100_100_245	245	+
chr19	28429036	28429280	chr19_33120876_33121120_245_100_100_245	245	+
chr7	16248567	16248811	chr7_16215092_16215336_245_100_100_245	245	+
chr7	147511936	147512180	chr7_147142869_147143113_245_100_100_245	245	+
chr9	137979964	137980208	chr9_137119785_137120029_245_100_100_245	245	+
chr12	128751539	128751782	chr12_127317492_127317735_244_100_100_244	244	+
chr13	87545597	87545840	chr13_86343598_86343841_244_100_100_244	244	+
chr3	81949266	81980830	chr3_82031956_82063520_31565_0.8_88.6_244	244	+
chr4	115858867	115859110	chr4_116078316_116078559_244_100_100_244	244	+
chr5	84295717	84295960	chr5_84331473_84331716_244_100_100_244	244	+
chr12	85098385	85098627	chr12_83622516_83622758_243_100_100_243	243	+
chr17	31702895	31703137	chr17_28727008_28727250_243_100_100_243	243	+
chr2	123516259	123516501	chr2_123232729_123232971_243_100_100_243	243	+
chr4	45141782	45142024	chr4_44836539_44836781_243_100_100_243	243	+
chr4	86464427	86464669	chr4_86683451_86683693_243_100_100_243	243	+
chr4	154971023	154971265	chr4_155190473_155190715_243_100_100_243	243	+
chr14	33481179	33481420	chr14_32550930_32551171_242_100_100_242	242	+
chr3	54156579	54156820	chr3_54131619_54131860_242_100_100_242	242	+
chr12	17516979	17517219	chr12_17408246_17408486_241_100_100_241	241	+
chr13	71468929	71469169	chr13_70366930_70367170_241_100_100_241	241	+
chr18	50432475	50432715	chr18_48686473_48686713_241_100_100_241	241	+
chrX	145700325	145700565	chrX_145508017_145508257_241_100_100_241	241	+
chr10	77740237	77740476	chr10_77410243_77410482_240_100_100_240	240	+
chr11	125774250	125774489	chr11_125279460_125279699_240_100_100_240	240	+
chr6	104473655	104473894	chr6_104580348_104580587_240_100_100_240	240	+
chr8	108335625	108335864	chr8_108404801_108405040_240_100_100_240	240	+
chr9	38643430	38643668	chr9_38633430_38633668_239_100_100_239	239	+
chr18	36226283	36226520	chr18_34480281_34480518_238_100_100_238	238	+
chr2	199793745	199793982	chr2_199501990_199502227_238_100_100_238	238	+
chr3	34934325	34934562	chr3_34909329_34909566_238_100_100_238	238	+
chr9	1289722	1289958	chr9_1279722_1279958_237_100_100_237	237	+
chr2	144703814	144704049	chr2_144420284_144420519_236_100_100_236	236	+
chr8	14459827	14570090	chr8_14504198_14614461_110264_0.2_62.4_236	236	+
chrX	144843241	144843476	chrX_144650933_144651168_236_100_100_236	236	+
chr14	67228137	67228371	chr14_66297890_66298124_235_100_100_235	235	+
chr6	154086904	154087137	chr6_154128597_154128830_234_100_100_234	234	+
chr4	72979635	72979867	chr4_73198499_73198731_233_100_100_233	233	+
chr7	126382936	126383168	chr7_126170172_126170404_233_100_100_233	233	+
chr12	2285351	2285582	chr12_2155612_2155843_232_100_100_232	232	+
chr5	165065940	165066171	chr5_164998518_164998749_232_100_100_232	232	+
chr4	67259886	67391337	chr4_66942481_67073932_131452_0.2_61.1_230	230	+
chr13	69114338	69114566	chr13_68012339_68012567_229_100_100_229	229	+
chr2	226857684	226857912	chr2_226565928_226566156_229_100_100_229	229	+
chr7	78755069	78755297	chr7_78593005_78593233_229_100_100_229	229	+
chr18	27793101	27793328	chr18_26047099_26047326_228_100_100_228	228	+
chr5	22704023	22704250	chr5_22739780_22740007_228_100_100_228	228	+
chr13	104003058	104003283	chr13_102801059_102801284_226_100_100_226	226	+
chr10	23720835	23729858	chr10_23760841_23769864_9024_2.5_97_225	225	+
chr12	23171211	23171435	chr12_23062478_23062702_225_100_100_225	225	+
chr19	33696356	33696580	chr19_38388196_38388420_225_100_100_225	225	+
chr4	171158772	171158996	chr4_171395347_171395571_225_100_100_225	225	+
chr6	133593958	133594182	chr6_133635651_133635875_225_100_100_225	225	+
chr7	38811986	38812210	chr7_38778511_38778735_225_100_100_225	225	+
chr7	110996033	110996257	chr7_110783269_110783493_225_100_100_225	225	+
chr13	106247347	106247570	chr13_105045348_105045571_224_100_100_224	224	+
chr2	84105100	84105323	chr2_83958611_83958834_224_100_100_224	224	+
chr5	169931039	169931262	chr5_169863617_169863840_224_100_100_224	224	+
chr8	84344790	84345013	chr8_84507345_84507568_224_100_100_224	224	+
chr1	217308832	217309054	chr1_215375455_215375677_223_100_100_223	223	+
chrY	5503590	5503812	chrY_5563590_5563812_223_100_100_223	223	+
chr13	94771687	94771908	chr13_93569688_93569909_222_100_100_222	222	+
chr4	27003769	27003990	chr4_26612867_26613088_222_100_100_222	222	+
chr8	94187791	94188012	chr8_94256967_94257188_222_100_100_222	222	+
chrY	8869892	8870113	chrY_8929892_8930113_222_100_100_222	222	+
chr2	79404943	79405163	chr2_79258451_79258671_221_100_100_221	221	+
chr4	27732058	27732278	chr4_27341156_27341376_221_100_100_221	221	+
chr4	181809279	181809499	chr4_182046273_182046493_221_100_100_221	221	+
chr8	4140363	4140583	chr8_4127771_4127991_221_100_100_221	221	+
chr13	81193843	81194062	chr13_80091844_80092063_220_100_100_220	220	+
chr16	49443577	49443796	chr16_48001078_48001297_220_100_100_220	220	+
chr2	31289591	31289810	chr2_31143095_31143314_220_100_100_220	220	+
chr3	70803948	70804167	chr3_70886638_70886857_220_100_100_220	220	+
chr6	70815837	70816056	chr6_70872558_70872777_220_100_100_220	220	+
chr6	141844029	141844248	chr6_141885722_141885941_220_100_100_220	220	+
chrY	1962871	1963090	chrY_1972871_1973090_220_100_100_220	220	+
chr6	21994610	21994828	chr6_22102589_22102807_219_100_100_219	219	+
chr7	118540120	118540338	chr7_118327356_118327574_219_100_100_219	219	+
chr9	84303637	84303855	chr9_83493457_83493675_219_100_100_219	219	+
chrY	16635635	16635853	chrY_15145029_15145247_219_100_100_219	219	+
chr2	208061989	208062206	chr2_207770234_207770451_218_100_100_218	218	+
chr3	164748783	164749000	chr3_166231477_166231694_218_100_100_218	218	+
chr4	79518082	79518299	chr4_79737106_79737323_218_100_100_218	218	+
chr4	127370720	127370937	chr4_127590170_127590387_218_100_100_218	218	+
chr5	153550719	153550936	chr5_153530912_153531129_218_100_100_218	218	+
chr11	25279743	25279959	chr11_25236319_25236535_217_100_100_217	217	+
chr11	104552841	104553057	chr11_104058051_104058267_217_100_100_217	217	+
chr13	110437162	110437378	chr13_109235163_109235379_217_100_100_217	217	+
chr15	47340806	47341022	chr15_45128098_45128314_217_100_100_217	217	+
chr17	39340808	39341024	chr17_36594334_36594550_217_100_100_217	217	+
chr2	205229930	205230146	chr2_204938175_204938391_217_100_100_217	217	+
chr3	79356188	79356404	chr3_79438878_79439094_217_100_100_217	217	+
chr4	28356812	28357028	chr4_27965910_27966126_217_100_100_217	217	+
chr4	128378482	128378698	chr4_128597932_128598148_217_100_100_217	217	+
chr8	60517676	60517892	chr8_60680230_60680446_217_100_100_217	217	+
chrX	35780133	35780349	chrX_35690054_35690270_217_100_100_217	217	+
chr1	175463140	175463355	chr1_173729763_173729978_216_100_100_216	216	+
chr11	23229239	23229454	chr11_23185815_23186030_216_100_100_216	216	+
chr11	55539766	55539981	chr11_55296342_55296557_216_100_100_216	216	+
chr2	145837618	145837833	chr2_145554088_145554303_216_100_100_216	216	+
chr2	156661300	156661515	chr2_156369546_156369761_216_100_100_216	216	+
chr4	97016208	97016423	chr4_97235231_97235446_216_100_100_216	216	+
chr4	112473110	112473325	chr4_112692559_112692774_216_100_100_216	216	+
chr6	46655899	46656114	chr6_46763858_46764073_216_100_100_216	216	+
chrX	66758026	66758241	chrX_66674751_66674966_216_100_100_216	216	+
chr11	6233259	6233473	chr11_6189835_6190049_215_100_100_215	215	+
chr12	20998333	20998547	chr12_20889600_20889814_215_100_100_215	215	+
chr13	44109119	44109333	chr13_43007119_43007333_215_100_100_215	215	+
chr2	36138499	36138713	chr2_35992003_35992217_215_100_100_215	215	+
chr22	25348627	25348841	chr22_23678627_23678841_215_100_100_215	215	+
chr4	40794888	40795102	chr4_40489645_40489859_215_100_100_215	215	+
chrX	55989073	55989287	chrX_56005798_56006012_215_100_100_215	215	+
chr1	4715612	4715825	chr1_4615472_4615685_214_100_100_214	214	+
chr10	83634578	83634791	chr10_83624558_83624771_214_100_100_214	214	+
chr14	40768765	40768978	chr14_39838515_39838728_214_100_100_214	214	+
chr18	5895098	5895311	chr18_5885098_5885311_214_100_100_214	214	+
chr2	168714130	168714343	chr2_168422376_168422589_214_100_100_214	214	+
chr3	90102458	90102671	chr3_90185148_90185361_214_100_100_214	214	+
chr4	85489919	85490132	chr4_85708943_85709156_214_100_100_214	214	+
chr7	123673366	123673579	chr7_123460602_123460815_214_100_100_214	214	+
chr8	135574922	135575135	chr8_135644104_135644317_214_100_100_214	214	+
chr1	188384198	188384410	chr1_186650821_186651033_213_100_100_213	213	+
chr1	238616820	238617032	chr1_236683443_236683655_213_100_100_213	213	+
chr2	46138874	46139086	chr2_45992378_45992590_213_100_100_213	213	+
chr2	215145384	215145596	chr2_214853629_214853841_213_100_100_213	213	+
chr3	144439726	144439938	chr3_145922416_145922628_213_100_100_213	213	+
chr7	46902746	46902958	chr7_46869271_46869483_213_100_100_213	213	+
chr8	32405869	32406081	chr8_32525411_32525623_213_100_100_213	213	+
chr8	61043704	61043916	chr8_61206258_61206470_213_100_100_213	213	+
chr9	129089476	129089688	chr9_128129297_128129509_213_100_100_213	213	+
chr1	88180450	88180661	chr1_87953038_87953249_212_100_100_212	212	+
chr2	164616710	164616921	chr2_164324956_164325167_212_100_100_212	212	+
chr3	54220892	54221103	chr3_54195932_54196143_212_100_100_212	212	+
chr4	89629797	89630008	chr4_89848820_89849031_212_100_100_212	212	+
chr6	18694100	18694311	chr6_18802079_18802290_212_100_100_212	212	+
chr7	48129203	48129414	chr7_48095728_48095939_212_100_100_212	212	+
chr8	20986942	20987153	chr8_21031222_21031433_212_100_100_212	212	+
chr8	129988994	129989205	chr8_130058176_130058387_212_100_100_212	212	+
chr11	91639616	91639826	chr11_91279264_91279474_211_100_100_211	211	+
chr11	112944765	112944975	chr11_112449975_112450185_211_100_100_211	211	+
chr12	5974898	5975108	chr12_5845159_5845369_211_100_100_211	211	+
chr14	106928682	106928892	chr14_105999727_105999937_211_100_100_211	211	+
chr2	35393358	35393568	chr2_35246862_35247072_211_100_100_211	211	+
chr2	98755032	98755242	chr2_98121464_98121674_211_100_100_211	211	+
chr22	34207933	34208143	chr22_32537933_32538143_211_100_100_211	211	+
chr22	49045282	49045492	chr22_47431718_47431928_211_100_100_211	211	+
chr5	2645324	2645534	chr5_2698324_2698534_211_100_100_211	211	+
chr6	126080427	126080637	chr6_126122120_126122330_211_100_100_211	211	+
chr7	13003204	13003414	chr7_12969729_12969939_211_100_100_211	211	+
chr7	21082385	21082595	chr7_21048910_21049120_211_100_100_211	211	+
chr7	41073827	41074037	chr7_41040352_41040562_211_100_100_211	211	+
chrX	95502000	95502210	chrX_95388656_95388866_211_100_100_211	211	+
chr1	222163685	222163894	chr1_220230308_220230517_210_100_100_210	210	+
chr12	33505396	33505605	chr12_33396663_33396872_210_100_100_210	210	+
chr15	24720434	24720643	chr15_22271527_22271736_210_100_100_210	210	+
chr19	20727629	20727838	chr19_20519469_20519678_210_100_100_210	210	+
chr2	17187875	17188084	chr2_17051356_17051565_210_100_100_210	210	+
chr22	35445850	35446059	chr22_33775850_33776059_210_100_100_210	210	+
chr3	189056203	189056412	chr3_190538897_190539106_210_100_100_210	210	+
chr4	126719173	126719382	chr4_126938623_126938832_210_100_100_210	210	+
chr6	63257249	63257458	chr6_63315208_63315417_210_100_100_210	210	+
chr7	71750885	71751094	chr7_71388821_71389030_210_100_100_210	210	+
chr7	122768787	122768996	chr7_122556023_122556232_210_100_100_210	210	+
chr8	54106822	54107031	chr8_54269375_54269584_210_100_100_210	210	+
chr10	106400192	106400400	chr10_106390182_106390390_209_100_100_209	209	+
chr12	81101805	81102013	chr12_79625936_79626144_209_100_100_209	209	+
chr2	198997001	198997209	chr2_198705246_198705454_209_100_100_209	209	+
chr20	59793353	59793561	chr20_59226748_59226956_209_100_100_209	209	+
chr3	21789742	21789950	chr3_21764746_21764954_209_100_100_209	209	+
chr4	22089894	22090102	chr4_21698992_21699200_209_100_100_209	209	+
chr4	34322878	34323086	chr4_33999273_33999481_209_100_100_209	209	+
chr4	61386410	61386618	chr4_61069005_61069213_209_100_100_209	209	+
chr5	40376621	40376829	chr5_40412378_40412586_209_100_100_209	209	+
chr6	128901312	128901520	chr6_128943005_128943213_209_100_100_209	209	+
chr7	46561835	46562043	chr7_46528360_46528568_209_100_100_209	209	+
chrX	142357474	142357682	chrX_142185140_142185348_209_100_100_209	209	+
chr11	109220284	109220491	chr11_108725494_108725701_208_100_100_208	208	+
chr12	40885243	40885450	chr12_39171510_39171717_208_100_100_208	208	+
chr13	93223272	93223479	chr13_92021273_92021480_208_100_100_208	208	+
chr16	53859761	53859968	chr16_52417262_52417469_208_100_100_208	208	+
chr19	44352097	44352304	chr19_49043937_49044144_208_100_100_208	208	+
chr2	67979737	67979944	chr2_67833241_67833448_208_100_100_208	208	+
chr2	80712701	80712908	chr2_80566212_80566419_208_100_100_208	208	+
chr2	176469197	176469404	chr2_176177443_176177650_208_100_100_208	208	+
chr3	192872898	192873105	chr3_194355592_194355799_208_100_100_208	208	+
chr6	154598947	154599154	chr6_154640639_154640846_208_100_100_208	208	+
chr8	15398021	15398228	chr8_15442392_15442599_208_100_100_208	208	+
chr8	16395161	16395368	chr8_16439532_16439739_208_100_100_208	208	+
chr9	26111714	26111921	chr9_26101714_26101921_208_100_100_208	208	+
chr9	110656901	110657108	chr9_109696722_109696929_208_100_100_208	208	+
chr1	208396696	208396902	chr1_206463319_206463525_207_100_100_207	207	+
chr10	9342840	9343046	chr10_9382846_9383052_207_100_100_207	207	+
chr10	57044480	57044686	chr10_56714486_56714692_207_100_100_207	207	+
chr2	8179740	8179946	chr2_8097191_8097397_207_100_100_207	207	+
chr2	77072608	77072814	chr2_76926116_76926322_207_100_100_207	207	+
chr21	19752435	19752641	chr21_18674306_18674512_207_100_100_207	207	+
chr3	5694723	5694929	chr3_5669723_5669929_207_100_100_207	207	+
chr3	46606231	46606437	chr3_46581235_46581441_207_100_100_207	207	+
chr4	67728270	67728476	chr4_67410865_67411071_207_100_100_207	207	+
chr5	5879227	5879433	chr5_5932227_5932433_207_100_100_207	207	+
chr5	73375776	73375982	chr5_73411532_73411738_207_100_100_207	207	+
chr6	40678276	40678482	chr6_40786254_40786460_207_100_100_207	207	+
chr7	82219499	82219705	chr7_82057435_82057641_207_100_100_207	207	+
chr9	23326428	23326634	chr9_23316428_23316634_207_100_100_207	207	+
chr9	46382561	46382767	chr9_46272557_46272763_207_100_100_207	207	+
chrX	110252001	110252207	chrX_110138657_110138863_207_100_100_207	207	+
chr1	5020470	5020675	chr1_4920330_4920535_206_100_100_206	206	+
chr1	189101587	189101792	chr1_187368210_187368415_206_100_100_206	206	+
chr11	12997484	12997689	chr11_12954060_12954265_206_100_100_206	206	+
chr11	132644744	132644949	chr11_132149954_132150159_206_100_100_206	206	+
chr14	70636234	70636439	chr14_69705987_69706192_206_100_100_206	206	+
chr18	21851888	21852093	chr18_20105886_20106091_206_100_100_206	206	+
chr2	59231702	59231907	chr2_59085206_59085411_206_100_100_206	206	+
chr2	76372640	76372845	chr2_76226148_76226353_206_100_100_206	206	+
chr20	6696355	6696560	chr20_6644355_6644560_206_100_100_206	206	+
chr3	173258871	173259076	chr3_174741565_174741770_206_100_100_206	206	+
chr5	3909305	3909510	chr5_3962305_3962510_206_100_100_206	206	+
chr5	63371435	63371640	chr5_63407191_63407396_206_100_100_206	206	+
chr5	161524639	161524844	chr5_161457217_161457422_206_100_100_206	206	+
chr12	127197352	127197556	chr12_125763305_125763509_205_100_100_205	205	+
chr13	107860811	107861015	chr13_106658812_106659016_205_100_100_205	205	+
chr16	77608851	77609055	chr16_76166352_76166556_205_100_100_205	205	+
chr2	125530971	125531175	chr2_125247441_125247645_205_100_100_205	205	+
chr2	204950914	204951118	chr2_204659159_204659363_205_100_100_205	205	+
chr3	54925355	54925559	chr3_54900395_54900599_205_100_100_205	205	+
chr3	86601247	86601451	chr3_86683937_86684141_205_100_100_205	205	+
chr4	96549860	96550064	chr4_96768883_96769087_205_100_100_205	205	+
chr5	85273886	85274090	chr5_85309642_85309846_205_100_100_205	205	+
chr8	140459339	140459543	chr8_140528521_140528725_205_100_100_205	205	+
chr1	185597333	185597536	chr1_183863956_183864159_204_100_100_204	204	+
chr1	190611416	190611619	chr1_188878039_188878242_204_100_100_204	204	+
chr1	196038625	196038828	chr1_194305248_194305451_204_100_100_204	204	+
chr11	30847583	30847786	chr11_30804159_30804362_204_100_100_204	204	+
chr14	67010818	67011021	chr14_66080571_66080774_204_100_100_204	204	+
chr16	63003798	63004001	chr16_61561299_61561502_204_100_100_204	204	+
chr18	31075460	31075663	chr18_29329458_29329661_204_100_100_204	204	+
chr18	75481502	75481705	chr18_73610490_73610693_204_100_100_204	204	+
chr5	53258033	53258236	chr5_53293790_53293993_204_100_100_204	204	+
chr5	100739345	100739548	chr5_100767244_100767447_204_100_100_204	204	+
chr5	136731363	136731566	chr5_136759262_136759465_204_100_100_204	204	+
chr5	168727789	168727992	chr5_168660367_168660570_204_100_100_204	204	+
chr9	75773383	75773586	chr9_74963203_74963406_204_100_100_204	204	+
chr1	14958312	14958514	chr1_14830899_14831101_203_100_100_203	203	+
chr1	88546883	88547085	chr1_88319471_88319673_203_100_100_203	203	+
chr1	181382336	181382538	chr1_179648959_179649161_203_100_100_203	203	+
chr2	60033556	60033758	chr2_59887060_59887262_203_100_100_203	203	+
chr3	85466501	85466703	chr3_85549191_85549393_203_100_100_203	203	+
chr5	7284067	7284269	chr5_7337067_7337269_203_100_100_203	203	+
chr5	8290706	8290908	chr5_8343706_8343908_203_100_100_203	203	+
chr5	9048927	9049129	chr5_9101927_9102129_203_100_100_203	203	+
chr7	146175354	146175556	chr7_145806287_145806489_203_100_100_203	203	+
chr1	56058930	56059131	chr1_55831518_55831719_202_100_100_202	202	+
chr15	98520246	98520447	chr15_96321250_96321451_202_100_100_202	202	+
chr16	83092925	83093126	chr16_81650426_81650627_202_100_100_202	202	+
chr3	84556930	84557131	chr3_84639620_84639821_202_100_100_202	202	+
chr3	89215964	89216165	chr3_89298654_89298855_202_100_100_202	202	+
chr4	111866629	111866830	chr4_112086078_112086279_202_100_100_202	202	+
chr5	166639294	166639495	chr5_166571872_166572073_202_100_100_202	202	+
chr6	72435566	72435767	chr6_72492287_72492488_202_100_100_202	202	+
chr8	108707203	108707404	chr8_108776379_108776580_202_100_100_202	202	+
chrX	36764052	36764253	chrX_36673973_36674174_202_100_100_202	202	+
chrX	130411115	130411316	chrX_130238796_130238997_202_100_100_202	202	+
chr10	78046929	78047129	chr10_77716935_77717135_201_100_100_201	201	+
chr11	25979235	25979435	chr11_25935811_25936011_201_100_100_201	201	+
chr13	92832883	92833083	chr13_91630884_91631084_201_100_100_201	201	+
chr4	28890420	28890620	chr4_28499518_28499718_201_100_100_201	201	+
chr4	31000476	31000676	chr4_30609574_30609774_201_100_100_201	201	+
chr5	120140553	120140753	chr5_120168452_120168652_201_100_100_201	201	+
chr6	6795026	6795226	chr6_6740025_6740225_201_100_100_201	201	+
chr6	21595679	21595879	chr6_21703658_21703858_201_100_100_201	201	+
chr7	141859045	141859245	chr7_141505514_141505714_201_100_100_201	201	+
chr8	50652623	50652823	chr8_50815176_50815376_201_100_100_201	201	+
chr12	74517476	74517675	chr12_72803743_72803942_200_100_100_200	200	+
chr12	84610395	84610594	chr12_83134526_83134725_200_100_100_200	200	+
chr17	69617319	69617518	chr17_67128914_67129113_200_100_100_200	200	+
chr2	161622223	161622422	chr2_161330469_161330668_200_100_100_200	200	+
chr21	36972164	36972363	chr21_35894034_35894233_200_100_100_200	200	+
chr3	71359379	71359578	chr3_71442069_71442268_200_100_100_200	200	+
chr4	48123986	48124185	chr4_47818743_47818942_200_100_100_200	200	+
chr6	118774416	118774615	chr6_118881109_118881308_200_100_100_200	200	+
chr6	155720261	155720460	chr6_155761953_155762152_200_100_100_200	200	+
chr7	48942569	48942768	chr7_48913115_48913314_200_100_100_200	200	+
chr2	4887678	4887876	chr2_4865553_4865751_199_100_100_199	199	+
chr20	24254446	24254644	chr20_24202446_24202644_199_100_100_199	199	+
chr21	39862463	39862661	chr21_38784333_38784531_199_100_100_199	199	+
chr3	2440453	2440651	chr3_2415453_2415651_199_100_100_199	199	+
chr3	74754261	74754459	chr3_74836951_74837149_199_100_100_199	199	+
chr3	115616363	115616561	chr3_117099053_117099251_199_100_100_199	199	+
chr4	97823966	97824164	chr4_98042989_98043187_199_100_100_199	199	+
chr5	167445451	167445649	chr5_167378029_167378227_199_100_100_199	199	+
chr11	109508312	109508509	chr11_109013522_109013719_198_100_100_198	198	+
chr12	41442480	41442677	chr12_39728747_39728944_198_100_100_198	198	+
chr18	23290336	23290533	chr18_21544334_21544531_198_100_100_198	198	+
chr2	227177204	227177401	chr2_226885448_226885645_198_100_100_198	198	+
chr3	6947877	6948074	chr3_6922877_6923074_198_100_100_198	198	+
chr8	89645814	89646011	chr8_89714930_89715127_198_100_100_198	198	+
chr1	195398277	195398473	chr1_193664900_193665096_197_100_100_197	197	+
chr11	49907439	49907635	chr11_49864015_49864211_197_100_100_197	197	+
chr16	54848303	54848499	chr16_53405804_53406000_197_100_100_197	197	+
chr16	82817478	82817674	chr16_81374979_81375175_197_100_100_197	197	+
chr21	21311922	21312118	chr21_20233793_20233989_197_100_100_197	197	+
chr3	79028872	79029068	chr3_79111562_79111758_197_100_100_197	197	+
chr3	105587299	105587495	chr3_107069989_107070185_197_100_100_197	197	+
chr4	30722920	30723116	chr4_30332018_30332214_197_100_100_197	197	+
chr4	69880795	69880991	chr4_69915384_69915580_197_100_100_197	197	+
chr4	142631816	142632012	chr4_142851266_142851462_197_100_100_197	197	+
chr13	36420649	36420844	chr13_35318649_35318844_196_100_100_196	196	+
chr16	63685932	63686127	chr16_62243433_62243628_196_100_100_196	196	+
chr17	52296713	52296908	chr17_49651712_49651907_196_100_100_196	196	+
chr2	189157184	189157379	chr2_188865429_188865624_196_100_100_196	196	+
chr3	191855431	191855626	chr3_193338125_193338320_196_100_100_196	196	+
chr4	182391943	182392138	chr4_182628937_182629132_196_100_100_196	196	+
chr5	173024897	173025092	chr5_172957503_172957698_196_100_100_196	196	+
chrX	116533997	116534192	chrX_116418025_116418220_196_100_100_196	196	+
chr12	103274392	103274586	chr12_101798522_101798716_195_100_100_195	195	+
chr15	88652232	88652426	chr15_86453236_86453430_195_100_100_195	195	+
chr15	97781809	97782003	chr15_95582813_95583007_195_100_100_195	195	+
chr18	29265269	29265463	chr18_27519267_27519461_195_100_100_195	195	+
chr2	51864752	51864946	chr2_51718256_51718450_195_100_100_195	195	+
chr4	173301035	173301229	chr4_173537610_173537804_195_100_100_195	195	+
chr10	86872410	86872603	chr10_86862390_86862583_194_100_100_194	194	+
chr4	5165644	5165837	chr4_5216545_5216738_194_100_100_194	194	+
chr6	77849813	77850006	chr6_77906532_77906725_194_100_100_194	194	+
chrX	143203128	143203321	chrX_143030803_143030996_194_100_100_194	194	+
chr1	49893887	49894079	chr1_49666474_49666666_193_100_100_193	193	+
chr13	59011671	59011863	chr13_57909672_57909864_193_100_100_193	193	+
chr16	79788920	79789112	chr16_78346421_78346613_193_100_100_193	193	+
chr2	23342585	23342777	chr2_23196090_23196282_193_100_100_193	193	+
chr3	24979484	24979676	chr3_24954488_24954680_193_100_100_193	193	+
chr4	124319558	124319750	chr4_124539008_124539200_193_100_100_193	193	+
chr7	110605179	110605371	chr7_110392415_110392607_193_100_100_193	193	+
chr8	15664322	15664514	chr8_15708693_15708885_193_100_100_193	193	+
chrY	59333832	59334024	chrY_57743220_57743412_193_100_100_193	193	+
chr12	39398447	39398638	chr12_37684714_37684905_192_100_100_192	192	+
chr12	78583262	78583453	chr12_77107393_77107584_192_100_100_192	192	+
chr18	74206005	74206196	chr18_72334993_72335184_192_100_100_192	192	+
chr3	79852970	79853161	chr3_79935660_79935851_192_100_100_192	192	+
chrX	22731213	22731404	chrX_22641134_22641325_192_100_100_192	192	+
chr4	29751774	29751964	chr4_29360872_29361062_191_100_100_191	191	+
chr4	33372538	33372728	chr4_33048933_33049123_191_100_100_191	191	+
chr4	66115913	66116103	chr4_65798508_65798698_191_100_100_191	191	+
chr5	163296689	163296879	chr5_163229267_163229457_191_100_100_191	191	+
chr18	63936342	63936531	chr18_62087322_62087511_190_100_100_190	190	+
chr2	142553025	142553214	chr2_142269495_142269684_190_100_100_190	190	+
chr3	103284989	103285178	chr3_104767679_104767868_190_100_100_190	190	+
chr10	102428333	102428521	chr10_102418323_102418511_189_100_100_189	189	+
chr9	12198856	12199043	chr9_12188856_12189043_188_100_100_188	188	+
chr14	56585208	56585394	chr14_55654961_55655147_187_100_100_187	187	+
chr5	39867848	39868034	chr5_39903605_39903791_187_100_100_187	187	+
chr13	89490335	89490520	chr13_88288336_88288521_186_100_100_186	186	+
chr4	111048887	111049072	chr4_111268336_111268521_186_100_100_186	186	+
chr6	96584547	96584731	chr6_96691268_96691452_185_100_100_185	185	+
chr10	125342547	125342730	chr10_125332537_125332720_184_100_100_184	184	+
chr20	22565066	22565246	chr20_22513066_22513246_181_100_100_181	181	+
chr8	31497071	31497250	chr8_31616613_31616792_180_100_100_180	180	+
chr20	58090794	58090968	chr20_57524189_57524363_175_100_100_175	175	+
chr4	49581477	49581651	chr4_49276234_49276408_175_100_100_175	175	+
chr18	31967959	31968127	chr18_30221957_30222125_169_100_100_169	169	+
chr2	212163785	212163953	chr2_211872030_211872198_169_100_100_169	169	+
chr8	90351123	90351291	chr8_90420239_90420407_169_100_100_169	169	+
chr5	29129662	29129828	chr5_29165419_29165585_167_100_100_167	167	+
chr9	76264584	76264750	chr9_75454404_75454570_167_100_100_167	167	+
chr6	133985212	133985376	chr6_134026905_134027069_165_100_100_165	165	+
chr8	2168866	2169030	chr8_2156273_2156437_165_100_100_165	165	+
chr2	213083661	213083822	chr2_212791906_212792067_162_100_100_162	162	+
chr7	86221189	86221350	chr7_86059125_86059286_162_100_100_162	162	+
chr7	25469626	25469786	chr7_25436151_25436311_161_100_100_161	161	+
chr22	33197567	33197726	chr22_31527567_31527726_160_100_100_160	160	+
chr8	72530483	72530641	chr8_72693037_72693195_159_100_100_159	159	+
chr17	69170407	69170556	chr17_66682002_66682151_150_100_100_150	150	+
chr2	6747114	6747257	chr2_6664565_6664708_144_100_100_144	144	+
chr14	71108422	71108562	chr14_70178175_70178315_141_100_100_141	141	+
chr16	52404632	52404768	chr16_50962133_50962269_137_100_100_137	137	+
chr13	65492200	65492334	chr13_64390201_64390335_135_100_100_135	135	+
chr5	13237938	13238072	chr5_13290938_13291072_135_100_100_135	135	+
chr11	104107722	104107855	chr11_103612932_103613065_134_100_100_134	134	+
chr3	59149895	59150028	chr3_59124935_59125068_134_100_100_134	134	+
chr20	51068794	51068926	chr20_50502201_50502333_133_100_100_133	133	+
chr5	147465238	147465369	chr5_147445431_147445562_132_100_100_132	132	+
chr9	11866664	11866795	chr9_11856664_11856795_132_100_100_132	132	+
chr19	31840487	31840616	chr19_36532327_36532456_130_100_100_130	130	+
chr3	29930750	29930877	chr3_29905754_29905881_128_100_100_128	128	+
chrX	17150611	17210768	chrX_17060532_17120689_60158_0.2_77.7_128	128	+
chr3	63408848	63408973	chr3_63383888_63384013_126_100_100_126	126	+
chr20	15044467	15044591	chr20_14992467_14992591_125_100_100_125	125	+
chr6	156599203	156599327	chr6_156640895_156641019_125_100_100_125	125	+
chr10	58737875	58737998	chr10_58407881_58408004_124_100_100_124	124	+
chr3	104246696	104246817	chr3_105729386_105729507_122_100_100_122	122	+
chr16	73640817	73640937	chr16_72198318_72198438_121_100_100_121	121	+
chr11	28767653	28775395	chr11_28724229_28731971_7743_1.5_97.2_120	120	+
chr4	72354681	72354797	chr4_72573545_72573661_117_100_100_117	117	+
chr2	7907750	7907863	chr2_7825201_7825314_114_100_100_114	114	+
chr2	168420187	168420300	chr2_168128433_168128546_114_100_100_114	114	+
chr17	11144751	11144863	chr17_11085476_11085588_113_100_100_113	113	+
chr20	20304396	20304505	chr20_20252396_20252505_110_100_100_110	110	+
chr13	81720711	81720819	chr13_80618712_80618820_109_100_100_109	109	+
chr8	58837006	58837110	chr8_58999560_58999664_105_100_100_105	105	+
chr2	221513593	221513694	chr2_221221837_221221938_102_100_100_102	102	+
chr5	5979477	5979578	chr5_6032477_6032578_102_100_100_102	102	+
chr3	34358046	34358146	chr3_34333050_34333150_101_100_100_101	101	+
chr11	97647080	97647179	chr11_97152290_97152389_100_100_100_100	100	+
chr14	43359151	43359250	chr14_42428901_42429000_100_100_100_100	100	+
chr14	86291883	86291982	chr14_85361636_85361735_100_100_100_100	100	+
chr11	101816840	101816938	chr11_101322050_101322148_99_100_100_99	99	+
chr4	179874952	179875050	chr4_180111946_180112044_99_100_100_99	99	+
chrY	13832607	13832705	chrY_12342607_12342705_99_100_100_99	99	+
chr7	109932405	109932501	chr7_109719641_109719737_97_100_100_97	97	+
chr8	8243886	8243982	chr8_8281296_8281392_97_100_100_97	97	+
chr8	73543050	73543146	chr8_73705604_73705700_97_100_100_97	97	+
chr9	111033336	111033432	chr9_110073157_110073253_97_100_100_97	97	+
chr4	14643498	14643593	chr4_14252596_14252691_96_100_100_96	96	+
chr20	46559003	46559093	chr20_45992410_45992500_91_100_100_91	91	+
chr4	173608400	173608490	chr4_173844975_173845065_91_100_100_91	91	+
chr1	103351588	103351676	chr1_103124176_103124264_89_100_100_89	89	+
chr1	196618344	196618432	chr1_194884967_194885055_89_100_100_89	89	+
chr8	131799582	131799670	chr8_131868764_131868852_89_100_100_89	89	+
chrX	127906241	127906328	chrX_127733922_127734009_88_100_100_88	88	+
chr12	87430665	87430751	chr12_85954796_85954882_87_100_100_87	87	+
chrX	137320638	137320724	chrX_137148304_137148390_87_100_100_87	87	+
chrX	80966230	80966313	chrX_80852886_80852969_84_100_100_84	84	+
chr13	89146876	89146955	chr13_87944877_87944956_80_100_100_80	80	+
chr7	67297231	67297299	chr7_66934666_66934734_69_100_100_69	69	+
chr13	93530214	93530279	chr13_92328215_92328280_66_100_100_66	66	+
chr16	13283861	13283925	chr16_13191362_13191426_65_100_100_65	65	+
chr3	188723704	188723765	chr3_190206398_190206459_62_100_100_62	62	+
chr11	23542727	23542787	chr11_23499303_23499363_61_100_100_61	61	+
chr14	72703272	72703332	chr14_71773025_71773085_61_100_100_61	61	+
chr18	40118747	40118807	chr18_38372745_38372805_61_100_100_61	61	+
chr21	26360597	26360657	chr21_25282468_25282528_61_100_100_61	61	+
chr5	50276961	50277021	chr5_50312718_50312778_61_100_100_61	61	+
chr6	147429702	147429762	chr6_147471395_147471455_61_100_100_61	61	+
chr10	18134527	18134586	chr10_18174533_18174592_60_100_100_60	60	+
chr10	4113943	4114001	chr10_4103943_4104001_59_100_100_59	59	+
chr4	62010393	62010450	chr4_61692988_61693045_58_100_100_58	58	+
chr8	84757187	84757244	chr8_84919742_84919799_58_100_100_58	58	+
chr6	98655222	98655278	chr6_98761943_98761999_57_100_100_57	57	+
chr10	59125239	59125293	chr10_58795245_58795299_55_100_100_55	55	+
chr4	23383997	23384050	chr4_22993095_22993148_54_100_100_54	54	+
chr6	115728010	115728063	chr6_115834703_115834756_54_100_100_54	54	+
chr9	25491250	25491302	chr9_25481250_25481302_53_100_100_53	53	+
chr20	22968177	22968228	chr20_22916177_22916228_52_100_100_52	52	+
chr17	3154612	3154661	chr17_3101362_3101411_50_100_100_50	50	+
chr20	60231220	60231267	chr20_59664615_59664662_48_100_100_48	48	+
chr2	49839714	49839759	chr2_49693218_49693263_46_100_100_46	46	+
chr10	56243501	56243545	chr10_55913507_55913551_45_100_100_45	45	+
chrX	146605519	146605562	chrX_146413211_146413254_44_100_100_44	44	+
chr1	59773808	59773832	chr1_59546396_59546420_25_100_100_25	25	+
chr1	96237195	96237219	chr1_96009783_96009807_25_100_100_25	25	+
chr1	194492909	194492933	chr1_192759532_192759556_25_100_100_25	25	+
chr1	232224596	232224620	chr1_230291219_230291243_25_100_100_25	25	+
chr10	62190531	62190555	chr10_61860537_61860561_25_100_100_25	25	+
chr10	80502696	80502720	chr10_80172702_80172726_25_100_100_25	25	+
chr10	110736897	110736921	chr10_110726887_110726911_25_100_100_25	25	+
chr11	36877940	36877964	chr11_36834516_36834540_25_100_100_25	25	+
chr11	38611280	38611304	chr11_38567856_38567880_25_100_100_25	25	+
chr12	62126830	62126854	chr12_60413097_60413121_25_100_100_25	25	+
chr12	87013773	87013797	chr12_85537904_85537928_25_100_100_25	25	+
chr13	58736991	58737015	chr13_57634992_57635016_25_100_100_25	25	+
chr13	86328142	86328166	chr13_85226143_85226167_25_100_100_25	25	+
chr14	28626456	28626480	chr14_27696207_27696231_25_100_100_25	25	+
chr15	46738775	46738799	chr15_44526067_44526091_25_100_100_25	25	+
chr16	66191706	66191730	chr16_64749207_64749231_25_100_100_25	25	+
chr17	13189838	13189862	chr17_13130563_13130587_25_100_100_25	25	+
chr18	28324315	28324339	chr18_26578313_26578337_25_100_100_25	25	+
chr2	118298449	118298473	chr2_118014919_118014943_25_100_100_25	25	+
chr2	123047635	123047659	chr2_122764105_122764129_25_100_100_25	25	+
chr3	7347005	7347029	chr3_7322005_7322029_25_100_100_25	25	+
chr3	65940291	65940315	chr3_65915331_65915355_25_100_100_25	25	+
chr3	104764599	104764623	chr3_106247289_106247313_25_100_100_25	25	+
chr3	163160680	163160704	chr3_164643374_164643398_25_100_100_25	25	+
chr3	163651181	163651205	chr3_165133875_165133899_25_100_100_25	25	+
chr4	145326183	145326207	chr4_145545633_145545657_25_100_100_25	25	+
chr5	90983175	90983199	chr5_91018931_91018955_25_100_100_25	25	+
chr6	6491904	6491928	chr6_6436903_6436927_25_100_100_25	25	+
chr8	121232979	121233003	chr8_121302160_121302184_25_100_100_25	25	+
chr8	132168762	132168786	chr8_132237944_132237968_25_100_100_25	25	+
chr9	83521297	83521321	chr9_82711117_82711141_25_100_100_25	25	+
chr9	122724036	122724060	chr9_121763857_121763881_25_100_100_25	25	+
chrX	76205551	76205575	chrX_76121942_76121966_25_100_100_25	25	+
chrX	98363012	98363036	chrX_98249668_98249692_25_100_100_25	25	+
chrX	127507303	127507327	chrX_127334984_127335008_25_100_100_25	25	+
