# Supplementary material for: Cell cycle, oncogenic and tumor suppressor pathways regulate numerous long and macro non-protein-coding RNAs
Source: Genome Biol. 2014 Mar 4;15(3):R48. doi: 10.1186/gb-2014-15-3-r48 (PMC4054595; doi:10.1186/gb-2014-15-3-r48)
Supplement: Additional file 2 — Online supplemental material containing BED formatted files of differentially expressed regions and macroRNAs, as well as CSV tables listing all proximal ncRNA-mRNA pairs regulated in astrocytoma. [file gb-2014-15-3-r48-S2.zip › online_data/Stairfinder/IL6/INA6_01_13_highdiff3_plus.hg19.bed]

# bandwidth=1e+05
# level=0.5
# topN=-1
# topN.freq=FALSE
# prop=0.01
# split=1
# max.splits=0
# name  start   end     name_start_end_length_coverage_silhouette_score score   +
chr10	38680105	38680336	chr10_38720111_38720342_232_100_100_232	232	+
chr17	62745820	62746051	chr17_60176282_60176513_232_100_100_232	232	+
chr12	68444812	68445034	chr12_66731079_66731301_223_100_100_223	223	+
chr12	9439334	9439541	chr12_9330601_9330808_208_100_100_208	208	+
chr17	27871833	27872039	chr17_24895959_24896165_207_100_100_207	207	+
chr18	53519565	53519770	chr18_51670563_51670768_206_100_100_206	206	+
chr10	43661897	43662094	chr10_42981903_42982100_198_100_100_198	198	+
chr12	22217256	22217317	chr12_22108523_22108584_62_100_100_62	62	+
chr17	59856585	59856644	chr17_57211367_57211426_60_100_100_60	60	+
chr10	115038184	115038237	chr10_115028174_115028227_54_100_100_54	54	+
chr9	21166780	40145378	chr9_21156780_40135378_18978599_0_100_50	50	+
chr12	80320641	80320665	chr12_78844772_78844796_25_100_100_25	25	+
chr17	46305916	46305940	chr17_43660915_43660939_25_100_100_25	25	+
chr17	57149780	57149804	chr17_54504562_54504586_25_100_100_25	25	+
chr18	9744133	9744157	chr18_9734133_9734157_25_100_100_25	25	+
chr18	51284658	51284682	chr18_49538656_49538680_25_100_100_25	25	+
