# Supplementary material for: Cell cycle, oncogenic and tumor suppressor pathways regulate numerous long and macro non-protein-coding RNAs
Source: Genome Biol. 2014 Mar 4;15(3):R48. doi: 10.1186/gb-2014-15-3-r48 (PMC4054595; doi:10.1186/gb-2014-15-3-r48)
Supplement: Additional file 2 — Online supplemental material containing BED formatted files of differentially expressed regions and macroRNAs, as well as CSV tables listing all proximal ncRNA-mRNA pairs regulated in astrocytoma. [file gb-2014-15-3-r48-S2.zip › online_data/Stairfinder/IL6/INA6_P_high.hg19.bed]

# bandwidth=1e+05
# level=0.5
# topN=-1
# topN.freq=FALSE
# prop=0.01
# split=1
# max.splits=0
# name  start   end     name_start_end_length_coverage_silhouette_score score   +
chr3	173535027	173827401	chr3_175017721_175310095_292375_33_-97.7_96599	96599	+
chr3	171758161	172085597	chr3_173240855_173568291_327437_23.8_-90.3_77819	77819	+
chr18	49921281	50169780	chr18_48175279_48423778_248500_28.2_-94.5_69968	69968	+
chr7	127292041	127732750	chr7_127079277_127519986_440710_15_-91.1_66135	66135	+
chr1	145208949	145501533	chr1_143920306_144212890_292585_21.8_-87.4_63697	63697	+
chr2	87605620	88025864	chr2_87459131_87806979_347849_18.1_-94_63033	63033	+
chrX	124068324	124288409	chrX_123896005_124116090_220086_28.3_-90.9_62340	62340	+
chr16	29331132	29636152	chr16_29238633_29543653_305021_16.6_-48.4_50770	50770	+
chr3	151986619	152183576	chr3_153469309_153666266_196958_25.1_89.8_49357	49357	+
chr7	72301160	72696938	chr7_71939096_72334874_395779_12_-90.7_47363	47363	+
chr1	39748750	40099105	chr1_39521337_39871692_350356_13.2_-64.5_46408	46408	+
chr16	14738074	15213140	chr16_14645575_15120641_475067_9_-98.9_42770	42770	+
chr16	22342904	22554928	chr16_22250405_22462429_212025_20.1_-85.9_42699	42699	+
chr7	74909663	75154549	chr7_74747599_74992485_244887_17.2_15.8_42169	42169	+
chr18	41591019	41819260	chr18_39845017_40073258_228242_18.1_-28.5_41332	41332	+
chr11	98841761	99121009	chr11_98346971_98626219_279249_14.4_-82_40284	40284	+
chr7	101891858	102405458	chr7_101678578_102192694_514117_7.8_-95.4_39988	39988	+
chr2	111980723	112252745	chr2_111697194_111969216_272023_12.9_-97.6_35141	35141	+
chr2	182322170	182411064	chr2_182030415_182119309_88895_38.9_80.3_34570	34570	+
chr2	114164332	114416419	chr2_113880802_114132889_252088_13.6_-34_34366	34366	+
chr16	21810971	22028649	chr16_21718472_21936150_217679_15.6_66.3_33906	33906	+
chr6	73333094	73567413	chr6_73389815_73624134_234320_14.2_-29.7_33231	33231	+
chr9	14787	465150	chr9_4787_455150_450364_7.3_-97_33008	33008	+
chr3	183833632	184107630	chr3_185316326_185590324_273999_11.9_-44.9_32595	32595	+
chr16	21369262	21611165	chr16_21276763_21518666_241904_13.5_-70.8_32588	32588	+
chr2	96465871	96689139	chr2_95829598_96052866_223269_14.5_44.7_32297	32297	+
chr5	70016499	70258355	chr5_70052255_70294111_241857_12.9_-71.6_31135	31135	+
chr16	30087197	30409747	chr16_29994698_30317248_322551_9.2_-90.3_29787	29787	+
chr11	118235689	118480358	chr11_117740899_117985568_244670_12.1_36.2_29632	29632	+
chr7	99621028	100031569	chr7_99458964_99869505_410542_7.2_-68.1_29625	29625	+
chr16	28617321	28994658	chr16_28524822_28902159_377338_7.8_-51.7_29611	29611	+
chr2	86830579	87423990	chr2_86684090_87277501_593412_4.9_-39.2_29271	29271	+
chr14	102310059	102631064	chr14_101379812_101700817_321006_9.1_-81.7_29249	29249	+
chr6	25983856	26460010	chr6_26091835_26567989_476155_6.1_-89.8_29225	29225	+
chr14	105994625	106445243	chr14_105065670_105516288_450619_6.4_-76.1_29052	29052	+
chr7	104581894	104885598	chr7_104369130_104672834_303705_9.5_-69.3_28721	28721	+
chr11	65049949	65407179	chr11_64806525_65163755_357231_7.9_-98.8_28314	28314	+
chr3	141105877	141319248	chr3_142588567_142801938_213372_13.2_-88.3_28186	28186	+
chrX	123414386	123901412	chrX_123242067_123729093_487027_5.8_-92.3_28031	28031	+
chr3	186524001	186839168	chr3_188006695_188321862_315168_8.9_-84.5_27972	27972	+
chr3	44012346	44163162	chr3_43987350_44138166_150817_18.4_76.1_27713	27713	+
chr16	70010414	70406807	chr16_68567915_68964308_396394_6.9_-80.9_27539	27539	+
chr3	169693287	170114514	chr3_171175981_171597208_421228_6.5_-82.8_27340	27340	+
chr1	115078529	115322004	chr1_114880052_115123527_243476_11.2_-3.6_27214	27214	+
chr5	68919145	69528352	chr5_68954901_69564108_609208_4.5_-98.8_27119	27119	+
chr12	56330685	56737344	chr12_54616952_55023611_406660_6.6_-44.2_26681	26681	+
chr16	11772987	12061947	chr16_11680488_11969448_288961_9.2_-27.2_26597	26597	+
chr1	15894663	16357889	chr1_15767250_16230476_463227_5.7_-18.4_26585	26585	+
chr17	44337420	44772052	chr17_41693197_42127236_434040_6_-87.8_26019	26019	+
chr21	34632792	35015256	chr21_33554662_33937126_382465_6.8_-94.1_25818	25818	+
chr1	203626180	203873207	chr1_201892803_202139830_247028_10.4_-20.6_25668	25668	+
chr16	2493599	2973244	chr16_2433600_2913245_479646_5.3_-61.4_25633	25633	+
chr6	31465915	31959447	chr6_31573894_32067426_493533_5.2_-99.3_25628	25628	+
chr1	178693882	179198491	chr1_176960505_177465114_504610_5_-57.9_25370	25370	+
chr1	150122459	150727641	chr1_148389083_148994265_605183_4.1_-72.3_24557	24557	+
chr7	76597716	76745626	chr7_76435652_76583562_147911_16.5_82.9_24340	24340	+
chr8	98593978	98742410	chr8_98663154_98811586_148433_16.4_70.5_24276	24276	+
chr16	16281248	16595438	chr16_16188749_16502939_314191_7.7_-89.6_24183	24183	+
chr6	292094	424294	chr6_237094_369294_132201_18.2_71.5_24114	24114	+
chr8	48685728	48962644	chr8_48848281_49125197_276917_8.7_-86.6_24090	24090	+
chr14	21630802	21957684	chr14_20700642_21027524_326883_7.3_-97_23855	23855	+
chr3	182513478	182763430	chr3_183996172_184246124_249953_9.4_-82.8_23509	23509	+
chr1	155916597	156438375	chr1_154183221_154704999_521779_4.5_-93.3_23290	23290	+
chr22	41856006	42504591	chr22_40185952_40834537_648586_3.6_-99.9_23198	23198	+
chr2	201676608	202152350	chr2_201384853_201860595_475743_4.9_-52.1_23141	23141	+
chr1	179810768	180167292	chr1_178077391_178433915_356525_6.5_-42.5_23064	23064	+
chr1	109045849	109780710	chr1_108847372_109582233_734862_3.1_-86.7_22987	22987	+
chr2	130737779	131256312	chr2_130454249_130972782_518534_4.4_-20.3_22914	22914	+
chr2	109176203	109499064	chr2_108542635_108865496_322862_7.1_-85.2_22817	22817	+
chr2	152263289	152580087	chr2_151971535_152288333_316799_7.2_-41.8_22797	22797	+
chr5	26850536	26991315	chr5_26886293_27027072_140780_16.2_44.5_22766	22766	+
chr1	160639793	161433093	chr1_158906417_159699717_793301_2.9_-97.5_22740	22740	+
chr7	7917823	8128680	chr7_7884348_8095205_210858_10.8_62.6_22731	22731	+
chr3	176665264	176915944	chr3_178147958_178398638_250681_9_49.4_22646	22646	+
chr12	104659063	105155609	chr12_103183193_103679739_496547_4.5_-45_22555	22555	+
chr12	68383170	68491156	chr12_66669437_66777423_107987_20.8_75.8_22495	22495	+
chr7	76099505	76280376	chr7_75937441_76118312_180872_12.4_45.1_22486	22486	+
chr1	182758697	183171151	chr1_181025320_181437774_412455_5.4_23.6_22437	22437	+
chr17	7123785	7494719	chr17_7064509_7435443_370935_6_-34.9_22321	22321	+
chr1	117984708	118321469	chr1_117786231_118122992_336762_6.6_-71_22311	22311	+
chr3	197348601	197682836	chr3_198832998_199167233_334236_6.7_-75.8_22274	22274	+
chr12	53575443	53937210	chr12_51861710_52223477_361768_6.1_-75.8_22209	22209	+
chr14	34903411	35937844	chr14_33973162_35007595_1034434_2.1_-80.9_22059	22059	+
chr1	192955307	193229389	chr1_191221930_191496012_274083_8_-73.7_22051	22051	+
chr2	32503082	32855804	chr2_32356586_32709308_352723_6.2_-61.1_21998	21998	+
chr1	244855092	245027804	chr1_242921715_243094427_172713_12.7_80.4_21986	21986	+
chr7	74105177	74507804	chr7_73743113_74145740_402628_5.4_-82.1_21814	21814	+
chr1	223962443	224380450	chr1_222029066_222447073_418008_5.2_-91.9_21659	21659	+
chr1	87181308	87683727	chr1_86953896_87456315_502420_4.2_-93.3_21168	21168	+
chr16	18776509	19001090	chr16_18684010_18908591_224582_9.4_29.5_21085	21085	+
chr4	1725049	1991621	chr4_1694847_1961419_266573_7.9_-78.5_21000	21000	+
chr5	96065173	96392926	chr5_96090929_96418682_327754_6.4_-17.6_20953	20953	+
chr16	8862139	9250793	chr16_8769640_9158294_388655_5.4_-14.1_20876	20876	+
chr10	70392109	70947637	chr10_70062115_70617643_555529_3.8_-98_20861	20861	+
chr13	77454908	77837996	chr13_76352909_76735997_383089_5.4_-94.9_20760	20760	+
chr15	25154013	25364962	chr15_22705106_22916055_210950_9.8_72.7_20757	20757	+
chr19	12668277	13264559	chr19_12529277_13125559_596283_3.5_-99.8_20751	20751	+
chr2	27256816	27678293	chr2_27110320_27531797_421478_4.9_11.1_20625	20625	+
chr11	62314157	62659135	chr11_62070733_62415711_344979_5.9_27.7_20413	20413	+
chrX	72989217	73143018	chrX_72905942_73059743_153802_13.2_56.3_20368	20368	+
chr1	154128736	154439038	chr1_152395360_152705662_310303_6.6_-54.5_20362	20362	+
chr1	149577456	149898894	chr1_147844080_148165518_321439_6.3_-81.6_20359	20359	+
chr1	10221136	10529474	chr1_10143723_10452061_308339_6.6_-90.3_20322	20322	+
chrX	153580148	154005916	chrX_153233342_153659110_425769_4.7_-77.2_20065	20065	+
chr11	107968264	108238587	chr11_107473474_107743797_270324_7.4_-49.2_20050	20050	+
chr3	101283526	101572384	chr3_102766216_103055074_288859_6.9_10.2_19919	19919	+
chr7	63930144	64645964	chr7_63567579_64283399_715821_2.8_-84.8_19910	19910	+
chr1	26871520	27272898	chr1_26744107_27145485_401379_4.9_-70.3_19851	19851	+
chr12	120809134	121202795	chr12_119293517_119687178_393662_5_-28.7_19841	19841	+
chr1	167245002	167741747	chr1_165511626_166008371_496746_4_-88.9_19686	19686	+
chr2	136302940	136737056	chr2_136019410_136453526_434117_4.5_-95.6_19666	19666	+
chr17	26794809	27076555	chr17_23818936_24100682_281747_7_38.1_19655	19655	+
chrX	70595166	70916978	chrX_70511891_70833703_321813_6.1_-95.2_19586	19586	+
chr11	82535391	82924547	chr11_82213039_82602195_389157_5_-87.2_19539	19539	+
chr1	155447872	155899680	chr1_153714496_154166304_451809_4.3_-87_19494	19494	+
chr2	96810484	97075976	chr2_96174211_96439703_265493_7.3_-68_19479	19479	+
chr1	154933892	155427305	chr1_153200516_153693929_493414_3.9_-86.4_19454	19454	+
chr3	195560438	195978332	chr3_197044835_197462729_417895_4.6_-58.1_19401	19401	+
chr4	71514179	71702086	chr4_71733043_71920950_187908_10.3_44.6_19286	19286	+
chr7	128098135	128627009	chr7_127885371_128414245_528875_3.6_-91.6_19186	19186	+
chr12	110719499	110974841	chr12_109203882_109459224_255343_7.5_-51.6_19118	19118	+
chr2	230906837	231267698	chr2_230615081_230975942_360862_5.3_-95.2_19049	19049	+
chr12	56811317	57145000	chr12_55097584_55431267_333684_5.7_-35_18998	18998	+
chr2	242088539	242293466	chr2_241737212_241942139_204928_9.2_55_18932	18932	+
chr2	61391418	61765297	chr2_61244922_61618801_373880_5_-18_18777	18777	+
chr2	131805494	132201603	chr2_131521964_131918073_396110_4.7_-86.9_18722	18722	+
chr3	196372427	196771567	chr3_197856824_198255964_399141_4.7_-80.8_18715	18715	+
chr1	35563034	35886782	chr1_35335621_35659369_323749_5.8_-35.7_18644	18644	+
chr1	198608255	198834975	chr1_196874878_197101598_226721_8.2_-72.6_18603	18603	+
chr14	31348037	32661926	chr14_30417788_31731677_1313890_1.4_-87.8_18565	18565	+
chr1	154474619	154851864	chr1_152741243_153118488_377246_4.9_-66.1_18527	18527	+
chr1	89998645	90487503	chr1_89771233_90260091_488859_3.8_-41.8_18505	18505	+
chr2	191745500	191910866	chr2_191453745_191619111_165367_11.2_77.8_18505	18505	+
chr1	110714576	110944265	chr1_110516099_110745788_229690_8_-56.2_18458	18458	+
chr5	133942003	134264144	chr5_133969902_134292043_322142_5.7_-97.3_18427	18427	+
chr17	38185054	38596189	chr17_35438580_35849715_411136_4.5_-76.9_18410	18410	+
chr1	171455836	171653627	chr1_169722460_169920250_197791_9.3_53_18314	18314	+
chr2	132218702	132483897	chr2_131935172_132200367_265196_6.9_-82.1_18309	18309	+
chr1	226026435	226627002	chr1_224093058_224693625_600568_3_-76.5_18303	18303	+
chr16	28239513	28508836	chr16_28147014_28416337_269324_6.8_-24.7_18263	18263	+
chr1	33099434	33446007	chr1_32872021_33218594_346574_5.2_-71.5_18181	18181	+
chr7	92027703	92377338	chr7_91865639_92215274_349636_5.2_-77.6_18153	18153	+
chr2	26284846	26621456	chr2_26138350_26474960_336611_5.4_-79.8_18108	18108	+
chr1	32479703	32799213	chr1_32252290_32571800_319511_5.6_-25.6_18024	18024	+
chr19	690529	1228440	chr19_641529_1179440_537912_3.3_-93.3_18005	18005	+
chr8	92921507	93156673	chr8_92990683_93225849_235167_7.7_-13.3_18005	18005	+
chr17	40618443	40970431	chr17_37871969_38223957_351989_5.1_-83.5_17946	17946	+
chr11	115019558	115334724	chr11_114524768_114839934_315167_5.7_-85.6_17928	17928	+
chr9	70844878	71014163	chr9_70034698_70203983_169286_10.6_84.7_17924	17924	+
chr3	191059525	191287430	chr3_192542219_192770124_227906_7.8_87.8_17873	17873	+
chr2	89049562	89278545	chr2_88830677_89059660_228984_7.8_3_17872	17872	+
chr17	18363705	18812180	chr17_18304430_18752905_448476_4_-42.6_17854	17854	+
chr12	6518760	6840750	chr12_6389021_6711011_321991_5.5_-72.4_17822	17822	+
chr11	93358058	93535270	chr11_92997706_93174918_177213_10_45.2_17750	17750	+
chr17	80317195	80685846	chr17_77910484_78279135_368652_4.8_-79.4_17737	17737	+
chr7	98935696	99245582	chr7_98773632_99083518_309887_5.7_-56_17734	17734	+
chr12	68946707	69266031	chr12_67232974_67552298_319325_5.6_-35.8_17731	17731	+
chr3	9934929	10362431	chr3_9909929_10337431_427503_4.1_-40.2_17677	17677	+
chr7	91602966	91894960	chr7_91440902_91732896_291995_6.1_-64.6_17676	17676	+
chr3	121202134	121615460	chr3_122684824_123098150_413327_4.3_-70.7_17673	17673	+
chr1	220120970	220441229	chr1_218187593_218507852_320260_5.5_-53.8_17656	17656	+
chr12	46576950	46766539	chr12_44863217_45052806_189590_9.3_-6.6_17567	17567	+
chr15	30800479	31251259	chr15_28587771_29038551_450781_3.9_-89.3_17564	17564	+
chr1	28679486	29138841	chr1_28552073_29011428_459356_3.8_-85.3_17511	17511	+
chr7	65154262	65493705	chr7_64791697_65131140_339444_5.1_-96.6_17390	17390	+
chr1	78183535	78458399	chr1_77956123_78230987_274865_6.3_-75_17364	17364	+
chr20	47567829	47858673	chr20_47001236_47292080_290845_6_-57.3_17353	17353	+
chr2	198175468	198416524	chr2_197883713_198124769_241057_7.2_-50.4_17348	17348	+
chr12	57881849	58217371	chr12_56168116_56503638_335523_5.2_-8.5_17347	17347	+
chr6	30436673	30727946	chr6_30544652_30835925_291274_6_0.4_17334	17334	+
chr3	183170159	183606334	chr3_184652853_185089028_436176_4_-96.9_17297	17297	+
chr1	45973811	46165333	chr1_45746398_45937920_191523_9_27_17272	17272	+
chr17	57647818	57992103	chr17_55002600_55346885_344286_5_-68.8_17245	17245	+
chr15	44646804	45024343	chr15_42434096_42811635_377540_4.6_-86.7_17244	17244	+
chr5	164627	398269	chr5_217627_451269_233643_7.4_0.7_17228	17228	+
chr4	90032543	90228295	chr4_90251566_90447318_195753_8.8_85.6_17226	17226	+
chr8	142138765	142559820	chr8_142207947_142629002_421056_4.1_-70.2_17222	17222	+
chr10	51464756	51892914	chr10_51134762_51562920_428159_4_-51.9_17189	17189	+
chr1	28114640	28599279	chr1_27987227_28471866_484640_3.5_-65_17124	17124	+
chr12	49110289	49580731	chr12_47396556_47866998_470443_3.6_-80.5_17065	17065	+
chr3	160099570	160283089	chr3_161582264_161765783_183520_9.3_84.8_17034	17034	+
chr13	49550917	49841697	chr13_48448918_48739698_290781_5.8_48.7_17000	17000	+
chr19	53833861	54057908	chr19_58525673_58749720_224048_7.6_23.2_16960	16960	+
chr10	5726952	5979458	chr10_5766958_6019464_252507_6.7_-60.2_16875	16875	+
chr6	89790431	90142968	chr6_89847150_90199687_352538_4.8_29.9_16862	16862	+
chr11	120207533	120435627	chr11_119712743_119940837_228095_7.4_-5.1_16858	16858	+
chr5	95065024	95293301	chr5_95090780_95319057_228278_7.4_58.6_16780	16780	+
chr7	55433765	55841103	chr7_55401259_55808597_407339_4.1_-18.2_16766	16766	+
chr2	73466711	73800574	chr2_73320219_73654082_333864_5_-96.5_16738	16738	+
chr5	179025618	179264865	chr5_178958224_179197471_239248_7_-61.4_16737	16737	+
chr1	40524908	40830866	chr1_40297495_40603453_305959_5.5_-56.4_16708	16708	+
chr3	48894350	49141983	chr3_48869354_49116987_247634_6.7_19.2_16668	16668	+
chr1	206702234	206907505	chr1_204768857_204974128_205272_8.1_8.6_16659	16659	+
chr1	1153742	1510263	chr1_1143605_1500126_356522_4.6_-62.5_16494	16494	+
chr12	54615219	54745657	chr12_52901486_53031924_130439_12.6_68.4_16475	16475	+
chr1	100308343	100661986	chr1_100080931_100434574_353644_4.6_-39.9_16423	16423	+
chr14	55408041	55738438	chr14_54477791_54808191_330401_4.9_-89.6_16350	16350	+
chr1	222646598	222916095	chr1_220713221_220982718_269498_6_75_16231	16231	+
chr5	118433605	118814779	chr5_118461504_118842678_381175_4.3_-81.8_16202	16202	+
chr1	24790414	25234733	chr1_24663001_25107320_444320_3.6_-74.8_16164	16164	+
chr14	23163423	23593037	chr14_22233263_22662877_429615_3.8_-38.4_16142	16142	+
chr7	55944444	56359327	chr7_55911938_56326821_414884_3.9_-86.6_16135	16135	+
chr16	74333897	74670460	chr16_72891398_73227961_336564_4.8_-93.3_16132	16132	+
chr2	85469259	85876457	chr2_85322770_85729968_407199_3.9_15.2_15990	15990	+
chr2	113126850	113421460	chr2_112843321_113137931_294611_5.4_-20.3_15990	15990	+
chr11	459130	1018296	chr11_449130_1008296_559167_2.9_-76.3_15982	15982	+
chr5	173225591	173495957	chr5_173158197_173428563_270367_5.9_82.2_15956	15956	+
chrX	47976406	48542812	chrX_47861350_48427756_566407_2.8_-98.8_15910	15910	+
chr19	34663427	35024562	chr19_39355267_39716402_361136_4.4_-57.9_15850	15850	+
chr3	194123558	194239567	chr3_195604847_195720856_116010_13.6_73_15809	15809	+
chr6	56295114	56535657	chr6_56403073_56643616_240544_6.6_10.9_15801	15801	+
chr11	118869614	119146886	chr11_118374824_118652096_277273_5.7_-82.6_15786	15786	+
chr17	28956300	29273967	chr17_25980426_26298093_317668_5_-39.4_15777	15777	+
chr1	36437614	36859886	chr1_36210201_36632473_422273_3.7_-64.4_15757	15757	+
chr22	16084279	16256322	chr22_14464279_14636322_172044_9.2_54_15747	15747	+
chr4	144262657	144476693	chr4_144482107_144696143_214037_7.3_30.1_15724	15724	+
chr14	103783961	104095761	chr14_102853714_103165514_311801_5_-77.3_15635	15635	+
chr12	104324157	104566234	chr12_102848287_103090364_242078_6.4_25.9_15600	15600	+
chr2	54756401	54952150	chr2_54609905_54805654_195750_7.9_40.3_15545	15545	+
chr2	55459744	55844582	chr2_55313248_55698086_384839_4_-61.7_15497	15497	+
chr2	20333019	20550597	chr2_20196500_20414078_217579_7.1_42.8_15466	15466	+
chr7	137545704	137707973	chr7_137196244_137358513_162270_9.5_26_15451	15451	+
chr1	29222371	29586598	chr1_29094958_29459185_364228_4.2_-24.3_15439	15439	+
chr11	35160566	35253952	chr11_35117142_35210528_93387_16.5_83.8_15435	15435	+
chr4	6709468	7105157	chr4_6760369_7156058_395690_3.9_-74.7_15394	15394	+
chr3	37028984	37370653	chr3_37003988_37345657_341670_4.5_-0.1_15391	15391	+
chr13	113323506	113667325	chr13_112371507_112715326_343820_4.5_-65.6_15382	15382	+
chr21	35446930	35515380	chr21_34368800_34437250_68451_22.5_88.8_15382	15382	+
chr11	66888604	67380038	chr11_66645180_67136614_491435_3.1_-62.5_15372	15372	+
chr12	133139595	133477076	chr12_131649668_131987149_337482_4.5_-22_15346	15346	+
chr4	128703472	129045916	chr4_128922922_129265366_342445_4.5_-73.4_15320	15320	+
chr1	114240064	114520138	chr1_114041587_114321661_280075_5.5_-87.9_15304	15304	+
chr5	112170669	112361750	chr5_112198568_112389649_191082_8_41.4_15263	15263	+
chr2	74274090	74690107	chr2_74127598_74543615_416018_3.7_-92.7_15260	15260	+
chr16	18411718	18562908	chr16_18319219_18470409_151191_10.1_40.5_15259	15259	+
chr11	74456739	74791208	chr11_74134387_74468856_334470_4.6_-35.8_15235	15235	+
chr1	93422747	93831450	chr1_93195335_93604038_408704_3.7_-88.1_15212	15212	+
chr20	57415489	57612428	chr20_56848884_57045823_196940_7.7_21.3_15080	15080	+
chr16	58438698	58750789	chr16_56996199_57308290_312092_4.8_-97_15065	15065	+
chr1	19401014	19666085	chr1_19273601_19538672_265072_5.7_-93.3_15049	15049	+
chr16	90061159	90289059	chr16_88588660_88816560_227901_6.6_24.9_14981	14981	+
chr9	70334286	70490248	chr9_69574106_69730068_155963_9.6_90.1_14949	14949	+
chr1	151024239	151400861	chr1_149290863_149667485_376623_4_-77.3_14927	14927	+
chr13	114792546	115092592	chr13_113810648_114110694_300047_5_-85.6_14922	14922	+
chr4	57194206	57461782	chr4_56888963_57156539_267577_5.6_35.9_14914	14914	+
chr7	156947708	157210046	chr7_156640469_156902807_262339_5.7_20_14898	14898	+
chr4	2701063	3211714	chr4_2670861_3181512_510652_2.9_-96.7_14876	14876	+
chr8	38645088	38947768	chr8_38764245_39066925_302681_4.9_-87.9_14811	14811	+
chr3	52516893	52800451	chr3_52491933_52775491_283559_5.2_-26.2_14803	14803	+
chr5	138612420	138875428	chr5_138640319_138855612_215294_6.9_41.9_14751	14751	+
chr4	17578886	17878954	chr4_17187984_17488052_300069_4.9_15.5_14750	14750	+
chr1	165664462	165888427	chr1_163931086_164155051_223966_6.6_-78.4_14730	14730	+
chr11	111685307	112106476	chr11_111190517_111611686_421170_3.5_-75.5_14718	14718	+
chr3	98298611	98515241	chr3_99781301_99997931_216631_6.8_11.1_14685	14685	+
chr6	35391821	35992510	chr6_35499799_36100488_600690_2.4_-86.4_14590	14590	+
chr9	131183017	131584907	chr9_130222838_130624728_401891_3.6_-40.4_14589	14589	+
chr17	61627797	61985653	chr17_58981529_59339385_357857_4.1_-42_14547	14547	+
chr1	153606463	153947406	chr1_151873087_152214030_340944_4.3_-87.3_14544	14544	+
chr6	64258522	64442387	chr6_64316481_64500346_183866_7.9_30.8_14524	14524	+
chr11	128566118	128712164	chr11_128071328_128217374_146047_9.9_77.8_14517	14517	+
chr20	32601770	33173445	chr20_32065431_32637106_571676_2.5_-50.1_14515	14515	+
chr15	90741640	91178407	chr15_88542644_88979411_436768_3.3_-10.5_14485	14485	+
chr16	67902145	68336523	chr16_66459646_66894024_434379_3.3_-93.6_14474	14474	+
chr7	98467527	98664602	chr7_98305463_98502538_197076_7.3_80_14443	14443	+
chr2	28974747	29171107	chr2_28828251_29024611_196361_7.3_49.7_14405	14405	+
chr5	21349582	21577085	chr5_21385339_21612842_227504_6.3_77.8_14375	14375	+
chr2	109745541	109905641	chr2_109111973_109272073_160101_9_53_14330	14330	+
chrX	40936542	41209436	chrX_40821486_41094380_272895_5.3_32.7_14328	14328	+
chr2	65193021	65540213	chr2_65046525_65393717_347193_4.1_-7.1_14223	14223	+
chr7	148334219	148702564	chr7_147965152_148333497_368346_3.9_-99.6_14209	14209	+
chr1	173702835	173962276	chr1_171969458_172228899_259442_5.5_68.1_14190	14190	+
chr9	134271078	134501907	chr9_133260899_133491728_230830_6.1_-59.5_14179	14179	+
chr17	62746707	63052635	chr17_60177169_60483097_305929_4.6_35.2_14177	14177	+
chr1	239795787	240176422	chr1_237862410_238243045_380636_3.7_-23.8_14111	14111	+
chr8	80915172	81178448	chr8_81077727_81341003_263277_5.3_-48.6_14070	14070	+
chr6	34112339	34393085	chr6_34220317_34501063_280747_5_-37.5_14064	14064	+
chr1	26440756	26802554	chr1_26313343_26675141_361799_3.9_-52.9_14045	14045	+
chr1	70611261	70762040	chr1_70383849_70534628_150780_9.3_67_14043	14043	+
chr1	16694073	17068075	chr1_16566660_16940662_374003_3.8_-50.3_14030	14030	+
chr3	178916701	179291396	chr3_180399395_180774090_374696_3.7_-93.3_14026	14026	+
chrX	152965888	153363230	chrX_152619082_153016424_397343_3.5_-73_13935	13935	+
chr4	87835112	88129383	chr4_88054136_88348407_294272_4.7_-55.1_13934	13934	+
chr15	66599029	66859670	chr15_64386083_64646724_260642_5.3_-52.8_13894	13894	+
chr15	58888388	59417185	chr15_56675680_57204477_528798_2.6_26.9_13865	13865	+
chrX	53254217	53707217	chrX_53270942_53723942_453001_3_-88.7_13806	13806	+
chr10	120691633	120936748	chr10_120681623_120926738_245116_5.6_-2.2_13804	13804	+
chr1	201746695	201975234	chr1_200013318_200241857_228540_6_47.9_13778	13778	+
chr3	122036527	122518942	chr3_123519217_124001632_482416_2.8_-87.9_13709	13709	+
chr5	137676835	137956651	chr5_137704734_137984550_279817_4.9_37.7_13695	13695	+
chr1	241663643	242052986	chr1_239730266_240119609_389344_3.5_24_13681	13681	+
chr22	38850920	39132124	chr22_37180866_37462070_281205_4.9_-83.3_13658	13658	+
chr1	23345903	23848570	chr1_23218490_23721157_502668_2.7_-46.7_13646	13646	+
chr5	176560855	176867869	chr5_176493461_176800475_307015_4.4_-23_13621	13621	+
chr7	135129253	135360573	chr7_134779793_135011113_231321_5.9_-87.9_13606	13606	+
chr10	93565974	93898266	chr10_93555954_93888246_332293_4.1_-19.2_13605	13605	+
chr17	43507084	43714742	chr17_40862867_41070525_207659_6.5_68.1_13566	13566	+
chr7	44610257	45048611	chr7_44576782_45015136_438355_3.1_-64_13552	13552	+
chr2	86252270	86439964	chr2_86105781_86293475_187695_7.2_72.7_13534	13534	+
chr15	34519796	34843590	chr15_32307088_32630882_323795_4.2_-25.8_13497	13497	+
chr1	162467863	162569646	chr1_160734487_160836270_101784_13.2_67.9_13458	13458	+
chr1	197055859	197169407	chr1_195322482_195436030_113549_11.8_87.4_13353	13353	+
chr5	60626703	60841385	chr5_60662460_60877142_214683_6.2_53_13353	13353	+
chrX	118602382	118941463	chrX_118486410_118825491_339082_3.9_-85.3_13347	13347	+
chr12	98909409	99077067	chr12_97433540_97601198_167659_7.9_-6.8_13322	13322	+
chr1	160178894	160328537	chr1_158445518_158595161_149644_8.9_77.8_13315	13315	+
chr15	41570969	41774948	chr15_39358261_39562240_203980_6.5_-54.4_13268	13268	+
chr9	5720073	5988545	chr9_5710073_5978545_268473_4.9_-72.2_13173	13173	+
chr1	8810390	9129770	chr1_8732977_9052357_319381_4.1_-52.5_13171	13171	+
chr1	37940094	38489499	chr1_37712681_38262086_549406_2.4_40.5_13171	13171	+
chr1	54204953	54678306	chr1_53977541_54450894_473354_2.8_-98_13166	13166	+
chr2	190313103	190795064	chr2_190021348_190503309_481962_2.7_-31.1_13145	13145	+
chr7	155408013	155596201	chr7_155100774_155288962_188189_7_86.3_13144	13144	+
chr5	139721663	140086000	chr5_139701847_140066184_364338_3.6_-94.3_13083	13083	+
chr1	231116933	231678448	chr1_229183556_229745071_561516_2.3_-89.9_13074	13074	+
chr11	75812	412357	chr11_65812_402357_336546_3.9_-48.8_13043	13043	+
chr17	65780947	66043015	chr17_63211409_63473477_262069_5_-51.2_13029	13029	+
chr9	31579913	31712114	chr9_31569913_31702114_132202_9.9_81_13028	13028	+
chr4	83275008	83502512	chr4_83494032_83721536_227505_5.7_70.5_13023	13023	+
chr11	9332241	9628246	chr11_9288817_9584822_296006_4.4_-69.2_13021	13021	+
chr1	147907514	148023223	chr1_146374138_146489847_115710_11.3_72_13020	13020	+
chr17	78183289	78449864	chr17_75797884_76064459_266576_4.9_19.6_12956	12956	+
chr6	90344802	90578834	chr6_90401523_90635555_234033_5.5_16.5_12952	12952	+
chr16	30533614	30825947	chr16_30441115_30733448_292334_4.4_-70_12932	12932	+
chr1	156562170	156845149	chr1_154828794_155111773_282980_4.6_14.8_12914	12914	+
chr19	39056178	39360890	chr19_43748018_44052730_304713_4.2_-58.7_12907	12907	+
chr19	47061872	47778571	chr19_51753712_52470411_716700_1.8_-71.7_12895	12895	+
chr2	99061347	99312280	chr2_98427779_98678712_250934_5.1_55.3_12890	12890	+
chr4	77879880	78740604	chr4_78098904_78959628_860725_1.5_-82.6_12870	12870	+
chr17	45616852	45901689	chr17_42971851_43256688_284838_4.5_24.6_12857	12857	+
chr17	44928888	45249511	chr17_42283887_42604510_320624_4_-42.7_12828	12828	+
chrX	123019483	123236308	chrX_122847164_123063989_216826_5.9_14.7_12814	12814	+
chr6	32793250	32951103	chr6_32901228_33059081_157854_8.1_66.5_12775	12775	+
chr17	20107567	20407592	chr17_20048159_20348184_300026_4.2_-43_12719	12719	+
chr5	72144121	72316385	chr5_72179877_72352141_172265_7.4_67.4_12691	12691	+
chr3	185541651	185766487	chr3_187024345_187249181_224837_5.6_28.7_12675	12675	+
chr1	235272657	235667659	chr1_233339280_233734282_395003_3.2_-76_12660	12660	+
chr1	110116374	110320511	chr1_109917897_110122034_204138_6.2_-73.1_12633	12633	+
chr2	178077266	178326819	chr2_177785512_178035065_249554_5.1_-80.7_12607	12607	+
chr12	132342099	132652472	chr12_130908052_131218425_310374_4.1_0.7_12587	12587	+
chr11	10776490	10953055	chr11_10733066_10909631_176566_7.1_80.2_12579	12579	+
chr10	103870277	104142283	chr10_103860267_104132273_272007_4.6_-86.5_12565	12565	+
chr8	95802682	96059450	chr8_95871858_96128626_256769_4.9_-36.4_12565	12565	+
chr8	67687427	68211682	chr8_67849981_68374236_524256_2.4_-95.8_12510	12510	+
chr15	40241258	40703122	chr15_38028550_38490414_461865_2.7_-95_12505	12505	+
chrX	119292866	119760841	chrX_119176894_119644869_467976_2.7_-50.2_12490	12490	+
chr11	47440288	47834964	chr11_47396864_47791540_394677_3.2_-98.6_12480	12480	+
chr3	128806747	129171601	chr3_130289437_130654291_364855_3.4_-85_12473	12473	+
chr6	7881604	8054126	chr6_7826603_7999125_172523_7.2_-39.9_12464	12464	+
chr10	11101954	11378108	chr10_11141960_11418114_276155_4.5_-89.7_12417	12417	+
chr11	3774438	4232869	chr11_3731014_4189445_458432_2.7_-79.4_12380	12380	+
chr17	30535074	30809430	chr17_27559187_27833543_274357_4.5_4.2_12355	12355	+
chr1	186275991	186389688	chr1_184542614_184656311_113698_10.9_92.2_12354	12354	+
chr10	71873613	72327965	chr10_71543619_71997971_454353_2.7_-36.3_12338	12338	+
chr11	125445139	125543688	chr11_124950349_125048898_98550_12.5_87.3_12310	12310	+
chr1	205577380	205779938	chr1_203844003_204046561_202559_6.1_-3.6_12307	12307	+
chr2	70314598	70524633	chr2_70168102_70378137_210036_5.9_-2.4_12302	12302	+
chr10	129895428	129924856	chr10_129785418_129814846_29429_41.8_93.7_12290	12290	+
chr6	36410867	36725161	chr6_36518845_36833139_314295_3.9_-64_12273	12273	+
chr3	196043610	196314170	chr3_197528007_197798567_270561_4.5_-41.3_12256	12256	+
chr11	126072228	126274767	chr11_125577438_125779977_202540_6_63.6_12229	12229	+
chr9	108039338	108484041	chr9_107079159_107523862_444704_2.7_-84_12218	12218	+
chr6	33168628	33425051	chr6_33276606_33533029_256424_4.8_11.6_12216	12216	+
chr5	132202571	133541905	chr5_132230470_133569804_1339335_0.9_-92.6_12211	12211	+
chr5	180650593	180878556	chr5_180583199_180811162_227964_5.4_-61.4_12206	12206	+
chr1	214779080	214837740	chr1_212845703_212904363_58661_20.8_82.7_12183	12183	+
chr8	101563577	101954328	chr8_101632753_102023504_390752_3.1_-93.8_12173	12173	+
chr3	197767347	197960626	chr3_199251744_199445023_193280_6.3_41.2_12139	12139	+
chr5	1227118	1462410	chr5_1280118_1515410_235293_5.2_50.7_12132	12132	+
chr21	30259866	30693835	chr21_29181737_29615706_433970_2.8_-94.7_12114	12114	+
chr15	75074435	75341791	chr15_72861488_73128844_267357_4.5_19_12101	12101	+
chr19	49917854	50363470	chr19_54609666_55055282_445617_2.7_-69.2_12080	12080	+
chr3	156244545	156528609	chr3_157727239_158011303_284065_4.3_19.9_12080	12080	+
chr2	38796311	39284101	chr2_38649815_39137605_487791_2.5_-49.3_12070	12070	+
chr3	142730983	142897013	chr3_144213673_144379703_166031_7.3_72.3_12054	12054	+
chr19	2037722	2434409	chr19_1988722_2385409_396688_3_-83.2_12050	12050	+
chr2	128770589	129075359	chr2_128487059_128791829_304771_4_9.6_12045	12045	+
chr22	41459998	41755644	chr22_39789944_40085590_295647_4.1_-5_12032	12032	+
chr4	119380951	119689547	chr4_119600399_119908995_308597_3.9_-60.1_12023	12023	+
chr6	27656048	27862869	chr6_27764027_27970848_206822_5.8_-34.2_12022	12022	+
chr5	71432539	71656283	chr5_71468295_71692039_223745_5.4_-3.6_11978	11978	+
chr7	66532167	66767879	chr7_66169602_66405314_235713_5.1_-45.1_11956	11956	+
chr3	113367872	113667756	chr3_114850562_115150446_299885_4_11.9_11950	11950	+
chr1	212115102	212380542	chr1_210181725_210447165_265441_4.5_20_11941	11941	+
chr7	116339166	116686785	chr7_116126402_116474021_347620_3.4_-21.7_11940	11940	+
chr12	122908005	123365034	chr12_121473958_121930987_457030_2.6_-78.1_11930	11930	+
chr11	68156291	68382399	chr11_67912867_68138975_226109_5.3_38.9_11922	11922	+
chr1	183445357	183604938	chr1_181711980_181871561_159582_7.5_84.8_11909	11909	+
chr2	71368285	71662212	chr2_71221793_71515720_293928_4_-91.6_11865	11865	+
chr1	52173117	52446533	chr1_51945705_52219121_273417_4.3_-18.4_11830	11830	+
chr7	131015528	131205153	chr7_130666068_130855693_189626_6.2_50.3_11817	11817	+
chr9	94913557	95240053	chr9_93953378_94279874_326497_3.6_-84.1_11814	11814	+
chr14	65778761	66224920	chr14_64848514_65294673_446160_2.6_-79.1_11798	11798	+
chr9	37034297	37305811	chr9_37024297_37295811_271515_4.3_-24.5_11783	11783	+
chr4	39699347	39979286	chr4_39375742_39655681_279940_4.2_-31.2_11759	11759	+
chr14	64854958	65068499	chr14_63924711_64138252_213542_5.5_61.3_11752	11752	+
chr16	24560252	24836830	chr16_24467753_24744331_276579_4.2_43.5_11725	11725	+
chr19	58199009	58453374	chr19_62890821_63145186_254366_4.6_-32.8_11718	11718	+
chr9	127911471	128126236	chr9_126951292_127166057_214766_5.4_-7_11692	11692	+
chr19	41774045	42072654	chr19_46465885_46764494_298610_3.9_-22.7_11689	11689	+
chrX	100592948	100853725	chrX_100479604_100740381_260778_4.5_-80.9_11663	11663	+
chr19	1237619	1598258	chr19_1188619_1549258_360640_3.2_-90.6_11587	11587	+
chr17	20591749	20934970	chr17_20532341_20875562_343222_3.4_-29.2_11584	11584	+
chr12	46141443	46372617	chr12_44427710_44658884_231175_5_-69.4_11577	11577	+
chr17	36858487	37078042	chr17_34112013_34331568_219556_5.3_21.9_11564	11564	+
chr4	57774151	57897295	chr4_57468908_57592052_123145_9.4_67.1_11535	11535	+
chr3	45537688	45786855	chr3_45512692_45761859_249168_4.6_-94.5_11512	11512	+
chr1	167943953	168222220	chr1_166210577_166488844_278268_4.1_-50.4_11500	11500	+
chr12	62687881	63053032	chr12_60974148_61339299_365152_3.1_-18.2_11493	11493	+
chr1	11900663	12309460	chr1_11823250_12232047_408798_2.8_-76.4_11468	11468	+
chr17	30190305	30469838	chr17_27214418_27493951_279534_4.1_-18_11464	11464	+
chr8	103265791	103424567	chr8_103334967_103493743_158777_7.2_58.1_11464	11464	+
chr2	37316747	37600554	chr2_37170251_37454058_283808_4_-66.5_11455	11455	+
chr10	125767212	125851898	chr10_125757202_125841888_84687_13.5_76.6_11441	11441	+
chr13	111408703	111642623	chr13_110206704_110440624_233921_4.9_-29.4_11429	11429	+
chr20	54944844	56064170	chr20_54378251_55497576_1119326_1_-68.5_11413	11413	+
chr1	111196835	111444771	chr1_110998358_111246294_247937_4.6_-61.9_11400	11400	+
chr3	49999907	50354380	chr3_49974911_50329384_354474_3.2_-88.7_11389	11389	+
chr16	71732165	72141626	chr16_70289666_70699127_409462_2.8_-29.6_11354	11354	+
chr17	16519577	16707719	chr17_16460302_16648444_188143_6_43.7_11345	11345	+
chr7	26192548	26331648	chr7_26159073_26298173_139101_8.2_83.5_11339	11339	+
chr2	232260889	232673359	chr2_231969133_232381603_412471_2.7_-17.5_11332	11332	+
chr9	112787166	113018835	chr9_111826987_112058656_231670_4.9_83.8_11332	11332	+
chr1	246172448	246593494	chr1_244239071_244660117_421047_2.7_-69.7_11327	11327	+
chr3	148701980	148903486	chr3_150184670_150386176_201507_5.6_67_11263	11263	+
chr1	236646318	236976223	chr1_234712941_235042846_329906_3.4_-90.3_11261	11261	+
chr5	65222363	65476065	chr5_65258119_65511821_253703_4.4_27.4_11252	11252	+
chr7	74528167	74714753	chr7_74166103_74352689_186587_6_-65.6_11236	11236	+
chr2	162138032	162363803	chr2_161846278_162072049_225772_5_-36.5_11218	11218	+
chr1	228086095	228431003	chr1_226152718_226497626_344909_3.2_-51.9_11186	11186	+
chr3	42602582	42827730	chr3_42577586_42802734_225149_5_50.6_11181	11181	+
chr7	102715570	103008870	chr7_102502806_102796106_293301_3.8_-25.9_11181	11181	+
chr11	61049469	61216542	chr11_60806045_60973118_167074_6.7_50.5_11167	11167	+
chr5	109025986	109205260	chr5_109053885_109233159_179275_6.2_80.2_11157	11157	+
chr7	107167586	108215469	chr7_106954822_108002705_1047884_1.1_-71.5_11157	11157	+
chr15	32732012	32933476	chr15_30519304_30720768_201465_5.5_-44.2_11147	11147	+
chr12	49663151	50146927	chr12_47949418_48433194_483777_2.3_-95.6_11102	11102	+
chr5	154100581	154320838	chr5_154080774_154301031_220258_5_11.4_11094	11094	+
chr7	151832228	152066045	chr7_151463161_151696978_233818_4.7_6.8_11088	11088	+
chr17	54870314	55435303	chr17_52225313_52790302_564990_2_-79.9_11073	11073	+
chr2	206859396	207176682	chr2_206567641_206884927_317287_3.5_-67.1_11062	11062	+
chr10	855941	1176069	chr10_845941_1166069_320129_3.5_-48_11054	11054	+
chr8	103839215	104084728	chr8_103908391_104153904_245514_4.5_-38.4_10995	10995	+
chr1	76190942	76260792	chr1_75963530_76033380_69851_15.7_78.7_10980	10980	+
chr7	86782927	86849618	chr7_86620863_86687554_66692_16.5_93_10974	10974	+
chr11	111145058	111250259	chr11_110650268_110755469_105202_10.4_94.4_10970	10970	+
chr4	120188398	120459596	chr4_120407846_120679044_271199_4_-65.9_10962	10962	+
chr12	72004198	72300916	chr12_70290465_70587183_296719_3.7_-98.9_10958	10958	+
chr1	185060694	185281522	chr1_183327317_183548145_220829_5_-61.3_10957	10957	+
chr1	11051103	11293293	chr1_10973690_11215880_242191_4.5_-69.5_10956	10956	+
chr6	7182110	7414621	chr6_7127109_7359620_232512_4.7_6.6_10953	10953	+
chr6	42695313	43044354	chr6_42803291_43152332_349042_3.1_-64.7_10949	10949	+
chr20	34132210	34467161	chr20_33595624_33930575_334952_3.3_-68.1_10929	10929	+
chr17	1394407	1761660	chr17_1341157_1708410_367254_3_-71.8_10892	10892	+
chr19	39804647	40049781	chr19_44496487_44741621_245135_4.4_76.9_10883	10883	+
chrX	151869137	152037872	chrX_151619793_151788528_168736_6.4_51.6_10883	10883	+
chr3	9390299	9540217	chr3_9365299_9515217_149919_7.2_70.7_10866	10866	+
chr12	50759342	51115213	chr12_49045609_49401480_355872_3.1_-86.2_10859	10859	+
chr12	112668371	112947720	chr12_111152754_111432103_279350_3.9_-30.3_10858	10858	+
chr15	41849099	42061403	chr15_39636391_39848695_212305_5.1_-37.1_10845	10845	+
chr12	123879546	124243767	chr12_122445499_122809720_364222_3_-55.9_10834	10834	+
chr12	120534139	120720657	chr12_119018522_119205040_186519_5.8_57.8_10832	10832	+
chr2	203033171	203332427	chr2_202741416_203040672_299257_3.6_-27.5_10832	10832	+
chr1	108697606	109013510	chr1_108499129_108815033_315905_3.4_-68_10819	10819	+
chr7	66240127	66490102	chr7_65877562_66127537_249976_4.3_-96.6_10810	10810	+
chr8	54754163	55060487	chr8_54916716_55223040_306325_3.5_-54.7_10805	10805	+
chr3	142026090	142281848	chr3_143508780_143764538_255759_4.2_34.9_10779	10779	+
chr15	89678402	89860284	chr15_87479406_87661288_181883_5.9_25.4_10777	10777	+
chr2	219940654	220290878	chr2_219648898_219999122_350225_3.1_-78.2_10773	10773	+
chr7	43906242	44161864	chr7_43872767_44128389_255623_4.2_21.6_10755	10755	+
chr3	44487044	45052867	chr3_44462048_45027871_565824_1.9_-60_10727	10727	+
chr11	33974643	34213401	chr11_33931219_34169977_238759_4.5_48.4_10704	10704	+
chr17	5185599	5506166	chr17_5126323_5446890_320568_3.3_-93.1_10697	10697	+
chr5	70751466	70954521	chr5_70787222_70990277_203056_5.3_82_10674	10674	+
chr19	10697830	11015739	chr19_10558830_10876739_317910_3.4_-81.1_10668	10668	+
chr8	56652344	57130548	chr8_56814898_57293102_478205_2.2_29.7_10623	10623	+
chr3	5085375	5261378	chr3_5060375_5236378_176004_6_36.2_10622	10622	+
chr3	57168051	57743391	chr3_57143091_57718431_575341_1.8_-43.5_10604	10604	+
chr2	108337470	108537828	chr2_107703902_107904260_200359_5.3_48.2_10586	10586	+
chr20	43490687	43708628	chr20_42924101_43142042_217942_4.8_67.2_10561	10561	+
chr12	121634895	121879040	chr12_120119278_120363423_244146_4.3_-53_10548	10548	+
chr3	133292179	133376870	chr3_134774869_134859560_84692_12.4_77.7_10543	10543	+
chr15	68378636	68587673	chr15_66165690_66374727_209038_5_14.7_10527	10527	+
chr1	6081708	6355031	chr1_6004295_6277618_273324_3.8_17.3_10497	10497	+
chr13	103257057	103419858	chr13_102055058_102217859_162802_6.4_68.3_10486	10486	+
chr8	124054266	124453949	chr8_124123447_124523130_399684_2.6_-86.4_10440	10440	+
chr1	52719334	53099810	chr1_52491922_52872398_380477_2.7_-42_10434	10434	+
chr4	9326122	9521841	chr4_8935220_9130939_195720_5.3_-84.2_10425	10425	+
chr2	219315434	219619085	chr2_219023678_219327329_303652_3.4_-49.1_10422	10422	+
chr16	23475888	23701780	chr16_23383389_23609281_225893_4.6_59.6_10323	10323	+
chr2	9495858	9781092	chr2_9413309_9698543_285235_3.6_-0.3_10323	10323	+
chr1	246784703	247264292	chr1_244851326_245330915_479590_2.2_-93_10319	10319	+
chr4	1165308	1408806	chr4_1155308_1398806_243499_4.2_36.4_10318	10318	+
chr1	58996186	60341223	chr1_58768774_60113811_1345038_0.8_-91.9_10294	10294	+
chr13	48517132	49064351	chr13_47415133_47962352_547220_1.9_-70.2_10286	10286	+
chr15	101455053	101719178	chr15_99272576_99536701_264126_3.9_-32.4_10253	10253	+
chr8	128619927	128913443	chr8_128689109_128982625_293517_3.5_-61_10222	10222	+
chr7	150710556	151188233	chr7_150341489_150819166_477678_2.1_-91.8_10213	10213	+
chr1	1633960	1820788	chr1_1623820_1810648_186829_5.5_39.3_10212	10212	+
chr8	42752064	42985459	chr8_42871221_43104616_233396_4.4_-22.2_10206	10206	+
chr14	58677902	58989323	chr14_57747655_58059076_311422_3.3_-40.6_10204	10204	+
chr22	24709234	25161580	chr22_23039234_23491580_452347_2.3_-92.9_10188	10188	+
chr2	63816888	64208934	chr2_63670392_64062438_392047_2.6_-27.8_10143	10143	+
chr10	88719765	89096684	chr10_88709745_89086664_376920_2.7_-85.3_10139	10139	+
chr3	31494307	31680161	chr3_31469311_31655165_185855_5.5_-21.4_10132	10132	+
chr8	87354905	87573538	chr8_87424021_87642654_218634_4.6_48.9_10129	10129	+
chr3	53080340	53326350	chr3_53055380_53301390_246011_4.1_46_10125	10125	+
chr4	73927493	74124218	chr4_74146357_74343082_196726_5.1_71.7_10107	10107	+
chr1	45085084	45446951	chr1_44857671_45219538_361868_2.8_-93.7_10104	10104	+
chr1	41448922	41608890	chr1_41221509_41381477_159969_6.3_15.3_10086	10086	+
chr17	37560652	37783773	chr17_34814178_35037299_223122_4.5_2.8_10074	10074	+
chr19	57686594	58084472	chr19_62378406_62776284_397879_2.5_-71.4_10072	10072	+
chr3	25639654	25892562	chr3_25614658_25867566_252909_4_45.5_10067	10067	+
chr19	55790874	56363106	chr19_60482686_61054918_572233_1.8_-78.6_10055	10055	+
chr3	179298691	179551616	chr3_180781385_181034310_252926_4_-91.8_10047	10047	+
chrX	48545036	48924947	chrX_48429980_48811891_381912_2.6_-98.2_10047	10047	+
chrY	1455246	1671457	chrY_1465246_1681457_216212_4.6_85.1_10046	10046	+
chr21	38793473	40824384	chr21_37715343_39746254_2030912_0.5_-93.1_10037	10037	+
chr16	66757055	67315092	chr16_65314556_65872593_558038_1.8_-21.7_10036	10036	+
chr12	113344733	113676209	chr12_111829116_112160592_331477_3_-77.2_10035	10035	+
chr8	61599765	61852429	chr8_61762319_62014983_252665_4_-12.7_10033	10033	+
chr1	43124070	43312498	chr1_42896657_43085085_188429_5.3_32.3_10021	10021	+
chr4	76568354	76903261	chr4_76787378_77122285_334908_3_7.1_10013	10013	+
chr15	65737594	66181116	chr15_63524647_63968170_443524_2.3_-60.6_10011	10011	+
chr15	52797290	52965295	chr15_50584582_50752587_168006_6_54.7_10002	10002	+
chr1	158868176	159043309	chr1_157134800_157309933_175134_5.7_81.4_10000	10000	+
chr12	53321316	53548319	chr12_51607583_51834586_227004_4.4_-47.3_9994	9994	+
chr2	42398343	42580604	chr2_42251847_42434108_182262_5.5_54_9984	9984	+
chr1	157483471	157681199	chr1_155750095_155947823_197729_5_70.2_9966	9966	+
chr7	63144408	63602798	chr7_62781843_63240233_458391_2.2_-69.1_9965	9965	+
chr6	45393253	45530562	chr6_45501231_45638540_137310_7.3_85.7_9958	9958	+
chr5	151125760	151190918	chr5_151105953_151171111_65159_15.3_92.6_9955	9955	+
chr12	50152020	50611627	chr12_48438287_48897894_459608_2.2_-96.2_9935	9935	+
chr16	578164	1105264	chr16_518165_1045265_527101_1.9_-98.3_9933	9933	+
chr16	69068064	69497796	chr16_67625565_68055297_429733_2.3_-25.6_9921	9921	+
chr1	111923188	112309608	chr1_111724711_112111131_386421_2.6_-12.7_9878	9878	+
chr2	173338787	173600683	chr2_173047033_173308929_261897_3.8_12.6_9874	9874	+
chr12	94562814	94806375	chr12_93086945_93330506_243562_4_27.2_9849	9849	+
chrX	134852598	135160620	chrX_134680264_134988286_308023_3.2_16.6_9840	9840	+
chr11	65622262	65847148	chr11_65378838_65603724_224887_4.4_-37.9_9838	9838	+
chr3	180490649	180738069	chr3_181973343_182220763_247421_4_47.1_9837	9837	+
chr2	216894729	217124102	chr2_216602974_216832347_229374_4.3_69.4_9835	9835	+
chr12	108880616	109095187	chr12_107404746_107619316_214571_4.6_13.9_9828	9828	+
chr17	39845048	40282584	chr17_37098574_37536110_437537_2.2_-50.7_9826	9826	+
chr3	128257606	128722808	chr3_129740296_130205498_465203_2.1_-72.6_9823	9823	+
chr9	34921519	35295924	chr9_34911519_35285924_374406_2.6_-81.2_9812	9812	+
chr3	47627418	48040426	chr3_47602422_48015430_413009_2.4_-12.2_9800	9800	+
chr14	81712381	81993390	chr14_80782134_81063143_281010_3.5_-21.3_9797	9797	+
chr2	191046463	191524863	chr2_190754708_191233108_478401_2_-84.8_9768	9768	+
chr14	39501516	39819607	chr14_38571267_38889358_318092_3.1_-65.3_9758	9758	+
chr1	9599371	9884227	chr1_9521958_9806814_284857_3.4_-77.2_9748	9748	+
chr11	63764455	64138894	chr11_63521031_63895470_374440_2.6_-79.4_9723	9723	+
chr1	229517149	229841401	chr1_227583772_227908024_324253_3_-46.3_9707	9707	+
chr1	27457633	27745053	chr1_27330220_27617640_287421_3.4_0.3_9706	9706	+
chr10	94213502	94450107	chr10_94203482_94440087_236606_4.1_24.5_9693	9693	+
chr1	36074793	36391969	chr1_35847380_36164556_317177_3.1_-95.3_9690	9690	+
chr10	97817528	97949968	chr10_97807518_97939958_132441_7.3_46.5_9681	9681	+
chr12	125324245	125614039	chr12_123890198_124179992_289795_3.3_-70.5_9672	9672	+
chr14	96852208	97044451	chr14_95921961_96114204_192244_5_-91.5_9628	9628	+
chr8	6290421	6617311	chr8_6277829_6604719_326891_2.9_-3.1_9620	9620	+
chr14	73538241	73751038	chr14_72607994_72820791_212798_4.5_-80.4_9598	9598	+
chr19	60554	361469	chr19_11554_312469_300916_3.2_-88.8_9597	9597	+
chr10	28725179	28909795	chr10_28765185_28949801_184617_5.2_80.9_9572	9572	+
chr3	52083032	52445006	chr3_52058072_52420046_361975_2.6_-50.1_9565	9565	+
chr12	69633279	69824984	chr12_67919546_68111251_191706_5_73.3_9557	9557	+
chr22	39708786	40026061	chr22_38038732_38356007_317276_3_-39.7_9538	9538	+
chr1	21917562	22109518	chr1_21790149_21982105_191957_5_66.6_9536	9536	+
chr13	111955419	112284405	chr13_110753420_111082406_328987_2.9_-66.7_9531	9531	+
chr1	174933275	175160284	chr1_173199898_173426907_227010_4.2_31.3_9530	9530	+
chr14	53106810	53248727	chr14_52176560_52318477_141918_6.7_66.6_9522	9522	+
chrX	7065594	7271991	chrX_7075594_7281991_206398_4.6_-47.6_9521	9521	+
chr1	207825869	207980412	chr1_205892492_206047035_154544_6.1_87.6_9495	9495	+
chr1	67395772	67514534	chr1_67168360_67287122_118763_8_84.4_9478	9478	+
chr3	150176163	150460294	chr3_151658853_151942984_284132_3.3_-74.7_9464	9464	+
chr3	51423505	51744941	chr3_51398545_51719981_321437_2.9_29.1_9453	9453	+
chr8	29885277	30211037	chr8_30004819_30330579_325761_2.9_41.8_9450	9450	+
chr4	569717	913546	chr4_559717_903546_343830_2.7_-64.2_9429	9429	+
chr19	10218624	10506038	chr19_10079624_10367038_287415_3.3_-33.8_9426	9426	+
chr11	32917555	33160673	chr11_32874131_33117249_243119_3.9_-72.8_9421	9421	+
chr1	89206580	89449644	chr1_88979168_89222232_243065_3.9_42.1_9388	9388	+
chr1	39159568	39510932	chr1_38932155_39283519_351365_2.7_8.8_9385	9385	+
chr20	17922637	18071134	chr20_17870637_18019134_148498_6.3_62.4_9364	9364	+
chr2	219065000	219270654	chr2_218773245_218978898_205654_4.5_-21.9_9349	9349	+
chr5	61602277	61847148	chr5_61638034_61882905_244872_3.8_-13.9_9342	9342	+
chr13	25669894	25940292	chr13_24567894_24838292_270399_3.4_-5.6_9319	9319	+
chr15	40710517	41028918	chr15_38497809_38816210_318402_2.9_-93_9306	9306	+
chr2	185463964	185643422	chr2_185172209_185351667_179459_5.2_-6.3_9290	9290	+
chr3	99881049	100175118	chr3_101363739_101657808_294070_3.2_-82.8_9284	9284	+
chr11	63394862	63744071	chr11_63151438_63500647_349210_2.7_-84.8_9277	9277	+
chr1	67744105	67948408	chr1_67516693_67720996_204304_4.5_80.9_9261	9261	+
chrX	108780147	108962894	chrX_108666803_108849550_182748_5.1_56.2_9258	9258	+
chr11	133993828	134135542	chr11_133499038_133640752_141715_6.5_65.6_9252	9252	+
chr12	31231183	31633163	chr12_31122450_31524430_401981_2.3_-53.9_9241	9241	+
chr10	75434726	75543035	chr10_75104732_75213041_108310_8.5_80.2_9208	9208	+
chr1	150782354	150998154	chr1_149048978_149264778_215801_4.3_-68.7_9205	9205	+
chr5	27348181	27495938	chr5_27383938_27531695_147758_6.2_88.5_9197	9197	+
chr17	73034885	73389849	chr17_70546480_70901444_354965_2.6_-78_9196	9196	+
chr4	153242775	153548640	chr4_153462225_153768090_305866_3_30.6_9189	9189	+
chrX	77126211	77387003	chrX_77012867_77273659_260793_3.5_-87.6_9181	9181	+
chr4	140211007	140432589	chr4_140430457_140652039_221583_4.1_30.6_9178	9178	+
chr15	42705594	42892696	chr15_40492886_40679988_187103_4.9_7.9_9174	9174	+
chr5	68364766	68677964	chr5_68400522_68713720_313199_2.9_-97.7_9170	9170	+
chr7	158349778	158597093	chr7_158042539_158289854_247316_3.7_53.6_9145	9145	+
chr9	19358014	20995867	chr9_19348014_20985867_1637854_0.6_-78.4_9128	9128	+
chr2	44115220	44394105	chr2_43968724_44247609_278886_3.3_-43.7_9123	9123	+
chr5	10254143	10437132	chr5_10307143_10490132_182990_5_58.3_9120	9120	+
chr2	159315950	159537909	chr2_159024196_159246155_221960_4.1_-61.8_9108	9108	+
chr12	95450354	95908912	chr12_93974485_94433043_458559_2_-90.9_9105	9105	+
chr7	105889145	106687280	chr7_105676381_106474516_798136_1.1_-62.1_9100	9100	+
chr1	14026678	14114235	chr1_13899265_13986822_87558_10.4_93.6_9093	9093	+
chr15	78755126	78953780	chr15_76542181_76740835_198655_4.6_68.7_9088	9088	+
chr16	56839289	57251037	chr16_55396790_55808538_411749_2.2_-89.2_9088	9088	+
chr10	96305577	96372890	chr10_96295567_96362880_67314_13.5_85.6_9080	9080	+
chr3	14989661	15322388	chr3_14964665_15297392_332728_2.7_-53.3_9051	9051	+
chr1	51623232	51926895	chr1_51395820_51699483_303664_3_1.8_9037	9037	+
chr11	73291186	73689621	chr11_72968834_73367269_398436_2.3_-40_9028	9028	+
chr14	75063098	75476149	chr14_74132851_74545902_413052_2.2_-65.6_9008	9008	+
chr5	552891	870721	chr5_605891_923721_317831_2.8_-88.5_9006	9006	+
chr2	99938381	100106845	chr2_99304813_99473277_168465_5.3_74_8996	8996	+
chr21	47656407	47917010	chr21_46480835_46741438_260604_3.5_-14_8993	8993	+
chr17	3978420	4269999	chr17_3925169_4216748_291580_3.1_4.4_8958	8958	+
chr8	22262144	22477712	chr8_22318089_22533657_215569_4.1_-46.4_8935	8935	+
chr3	99536660	99750502	chr3_101019350_101233192_213843_4.2_-42.2_8926	8926	+
chr7	94539214	94791395	chr7_94377150_94629331_252182_3.5_-76_8924	8924	+
chr12	863203	1250987	chr12_733464_1121248_387785_2.3_-68.5_8920	8920	+
chr6	29771392	30037750	chr6_29879371_30145729_266359_3.3_-6.7_8920	8920	+
chr5	43494819	43705142	chr5_43530576_43740899_210324_4.2_65.5_8912	8912	+
chr19	17950922	18288968	chr19_17811922_18149968_338047_2.6_-28_8864	8864	+
chr18	2577885	2842340	chr18_2567885_2832340_264456_3.3_22.2_8855	8855	+
chr22	40596625	40817104	chr22_38926571_39147050_220480_4_51.8_8853	8853	+
chr10	89513154	89728376	chr10_89503134_89718356_215223_4.1_21.2_8851	8851	+
chr16	87743101	88061287	chr16_86300602_86618788_318187_2.8_-70.3_8836	8836	+
chr10	134891032	135294663	chr10_134741022_135144653_403632_2.2_-91.5_8828	8828	+
chr11	43333478	43488264	chr11_43290054_43444840_154787_5.7_76.8_8813	8813	+
chr9	123837335	123953133	chr9_122877156_122992954_115799_7.6_75.9_8780	8780	+
chr11	57282274	57589720	chr11_57038850_57346296_307447_2.9_-64.6_8776	8776	+
chr5	14634273	14819622	chr5_14687273_14872622_185350_4.7_60.1_8764	8764	+
chr2	170339568	170678646	chr2_170047814_170386892_339079_2.6_-98.3_8763	8763	+
chr12	60010685	60206532	chr12_58296952_58492799_195848_4.5_-83.4_8755	8755	+
chr7	94159963	94325135	chr7_93997899_94163071_165173_5.3_52.7_8748	8748	+
chr20	42087780	42344944	chr20_41521194_41778358_257165_3.4_66.5_8746	8746	+
chrX	100055078	100307067	chrX_99941734_100193723_251990_3.5_-45.8_8739	8739	+
chr5	89689727	90679033	chr5_89725483_90714789_989307_0.9_-33.7_8727	8727	+
chr11	27360244	27614432	chr11_27316820_27571008_254189_3.4_14.9_8716	8716	+
chr5	162866205	162946167	chr5_162798783_162878745_79963_10.9_91_8716	8716	+
chr16	53164625	53524664	chr16_51722126_52082165_360040_2.4_31_8711	8711	+
chr10	112168486	112363038	chr10_112158476_112353028_194553_4.5_45.3_8694	8694	+
chr22	36536762	36885249	chr22_34866708_35215195_348488_2.5_-75.9_8691	8691	+
chr7	105010688	105223596	chr7_104797924_105010832_212909_4.1_-45.1_8673	8673	+
chr14	24541736	24803969	chr14_23611576_23873809_262234_3.3_-0.4_8661	8661	+
chr13	21635449	22058421	chr13_20533449_20956421_422973_2_-39.3_8660	8660	+
chr14	100594781	100841385	chr14_99664534_99911138_246605_3.5_-64.3_8652	8652	+
chr14	45473282	45759649	chr14_44543032_44829399_286368_3_-94_8647	8647	+
chr12	43963901	44190997	chr12_42250168_42477264_227097_3.8_-88.9_8646	8646	+
chr10	46117949	46359039	chr10_45437955_45679045_241091_3.6_53.8_8644	8644	+
chr20	49410971	49649225	chr20_48844378_49082632_238255_3.6_9.8_8644	8644	+
chr7	77326951	77673463	chr7_77164887_77511399_346513_2.5_-31.9_8634	8634	+
chr1	101342978	101499518	chr1_101115566_101272106_156541_5.5_61.3_8632	8632	+
chr11	18283412	18629458	chr11_18239988_18586034_346047_2.5_-98.1_8624	8624	+
chr7	87792283	88315417	chr7_87630219_88153353_523135_1.6_25_8595	8595	+
chrX	64887539	65177025	chrX_64804264_65093750_289487_3_46.2_8593	8593	+
chr1	184559881	184793861	chr1_182826504_183060484_233981_3.7_25.5_8576	8576	+
chr6	44081647	44413591	chr6_44189625_44521569_331945_2.6_-76.8_8568	8568	+
chr19	58899367	59110850	chr19_63591179_63802662_211484_4_26.5_8537	8537	+
chr8	117657061	117886453	chr8_117726242_117955634_229393_3.7_-39.9_8536	8536	+
chr15	91292546	91528173	chr15_89093550_89329177_235628_3.6_14.8_8531	8531	+
chr15	50704557	50941084	chr15_48491849_48728376_236528_3.6_27.1_8527	8527	+
chr22	31298172	31509394	chr22_29628172_29839394_211223_4_43.4_8500	8500	+
chr3	15542809	15921516	chr3_15517813_15896520_378708_2.2_-42_8482	8482	+
chr19	19573198	19946436	chr19_19434198_19807436_373239_2.3_-53.9_8476	8476	+
chr6	26835057	27198330	chr6_26943036_27306309_363274_2.3_23.1_8460	8460	+
chr2	165944234	166055105	chr2_165652480_165763351_110872_7.6_79.7_8451	8451	+
chr7	130578621	130773452	chr7_130229161_130423992_194832_4.3_-65.7_8447	8447	+
chrX	128913961	129190693	chrX_128741642_129018374_276733_3.1_-23.4_8446	8446	+
chr18	19192273	19449728	chr18_17446271_17703726_257456_3.3_-62.5_8432	8432	+
chr8	26076298	26291763	chr8_26132215_26347680_215466_3.9_64.8_8430	8430	+
chr20	30729346	31025254	chr20_30193007_30488915_295909_2.8_-12.6_8416	8416	+
chr1	46657794	46955156	chr1_46430381_46727743_297363_2.8_-23.8_8393	8393	+
chr14	67745865	68083261	chr14_66815618_67153014_337397_2.5_-71.4_8382	8382	+
chr7	93221204	93439590	chr7_93059140_93277526_218387_3.8_-51.4_8380	8380	+
chr10	127356244	127574972	chr10_127346234_127564962_218729_3.8_88.5_8369	8369	+
chr21	44971141	45285491	chr21_43795569_44109919_314351_2.7_-8.9_8369	8369	+
chr18	23614970	23971325	chr18_21868968_22225323_356356_2.3_-87.3_8358	8358	+
chr1	204315900	204527094	chr1_202582523_202793717_211195_4_-13.6_8352	8352	+
chrX	52632699	52950523	chrX_52649424_52967248_317825_2.6_28.6_8350	8350	+
chr15	35142037	35590617	chr15_32929329_33377909_448581_1.9_-65.5_8346	8346	+
chr5	102309748	102613833	chr5_102337647_102641732_304086_2.7_-88.2_8346	8346	+
chr7	90618663	90894394	chr7_90456599_90732330_275732_3_-60.3_8330	8330	+
chr12	7966187	8393888	chr12_7857454_8285155_427702_1.9_-36.7_8328	8328	+
chrX	131161767	131525205	chrX_130989448_131352886_363439_2.3_21.6_8317	8317	+
chr17	66201455	66528147	chr17_63713050_64039742_326693_2.5_-41.9_8311	8311	+
chr11	46644090	46840153	chr11_46600666_46796729_196064_4.2_73.6_8305	8305	+
chr7	90338560	90585129	chr7_90176496_90423065_246570_3.4_-60.7_8287	8287	+
chr13	113763891	114048538	chr13_112811892_113096539_284648_2.9_-46.2_8286	8286	+
chr1	230211295	230417729	chr1_228277918_228484352_206435_4_64.3_8281	8281	+
chr1	91793910	92109673	chr1_91566498_91882261_315764_2.6_-4.3_8279	8279	+
chr5	108516466	108717418	chr5_108544365_108745317_200953_4.1_43.9_8278	8278	+
chr3	23847410	24019298	chr3_23822414_23994302_171889_4.8_36.5_8267	8267	+
chr8	144853836	145203130	chr8_144925824_145275118_349295_2.4_-64.9_8245	8245	+
chr8	145319157	145726410	chr8_145391145_145697218_306074_2.7_19_8241	8241	+
chr9	106764783	106903285	chr9_105804604_105943106_138503_5.9_95.2_8230	8230	+
chr6	86314048	86388040	chr6_86370767_86444759_73993_11.1_85.3_8206	8206	+
chr16	50091896	50388926	chr16_48649397_48946427_297031_2.8_39.5_8177	8177	+
chr16	31084686	31203075	chr16_30992187_31110576_118390_6.9_47.4_8173	8173	+
chr16	15457435	15509292	chr16_15364936_15416793_51858_15.8_83.2_8170	8170	+
chr6	73904224	74328377	chr6_73960945_74385098_424154_1.9_-10.8_8158	8158	+
chr17	27818788	27994374	chr17_24842914_25018500_175587_4.6_63.5_8142	8142	+
chr9	33916942	34252174	chr9_33906942_34242174_335233_2.4_-52.4_8139	8139	+
chr19	53156127	53508781	chr19_57847939_58200593_352655_2.3_-39_8127	8127	+
chr2	160451999	160711090	chr2_160160245_160419336_259092_3.1_54_8119	8119	+
chr17	45974992	46214722	chr17_43329991_43569721_239731_3.4_-6.3_8118	8118	+
chr1	202824931	202992688	chr1_201091554_201259311_167758_4.8_33.5_8118	8118	+
chr8	71336664	71574189	chr8_71499218_71736743_237526_3.4_-45.7_8109	8109	+
chr1	53504521	53788731	chr1_53277109_53561319_284211_2.8_-50.9_8074	8074	+
chr17	33893384	34174283	chr17_30917497_31198396_280900_2.9_-34.9_8067	8067	+
chr1	243138197	243431254	chr1_241204820_241497877_293058_2.7_-44.8_8059	8059	+
chr14	95552701	95767421	chr14_94622454_94837174_214721_3.8_60.8_8056	8056	+
chr2	54001231	54176402	chr2_53854735_54029906_175172_4.6_36_8054	8054	+
chr1	23946097	24194772	chr1_23818684_24067359_248676_3.2_40_8052	8052	+
chr1	211500284	211847917	chr1_209566907_209914540_347634_2.3_-88.7_8049	8049	+
chr7	32511415	32982719	chr7_32477940_32949244_471305_1.7_-46.4_8043	8043	+
chr4	12556062	12759085	chr4_12165160_12368183_203024_4_48_8041	8041	+
chr22	23504639	23665108	chr22_21834639_21995108_160470_5_52.8_8025	8025	+
chr17	57124972	57290593	chr17_54479754_54645375_165622_4.8_-4.5_8015	8015	+
chr8	145859774	146280500	chr8_145830582_146251304_420723_1.9_-86.1_8010	8010	+
chr5	32125060	32387901	chr5_32160817_32423658_262842_3_-90.2_8003	8003	+
chr11	71500727	71730759	chr11_71178375_71408407_230033_3.5_-8_7999	7999	+
chr14	91581159	91976953	chr14_90650912_91046706_395795_2_-33.9_7997	7997	+
chr13	19981867	20426422	chr13_18879867_19324422_444556_1.8_-90.1_7982	7982	+
chr11	33182901	33434661	chr11_33139477_33391237_251761_3.2_-67.7_7980	7980	+
chr22	29090981	29196578	chr22_27420981_27526578_105598_7.6_58.2_7979	7979	+
chr12	64798757	64895687	chr12_63085024_63181954_96931_8.2_85.3_7977	7977	+
chr14	20779726	20996856	chr14_19849566_20066696_217131_3.7_13.8_7971	7971	+
chr2	69549046	69784202	chr2_69402550_69637706_235157_3.4_-56.6_7967	7967	+
chr2	111295000	111556324	chr2_111008558_111272795_264238_3_-88.2_7950	7950	+
chr2	110490312	110683077	chr2_109847601_110040366_192766_4.1_27.5_7920	7920	+
chr11	13631125	13865910	chr11_13587701_13822486_234786_3.4_92.4_7905	7905	+
chr3	112251344	112510996	chr3_113734034_113993686_259653_3_56.7_7899	7899	+
chr2	46783786	46988454	chr2_46637290_46841958_204669_3.9_38.5_7897	7897	+
chrX	24002775	24231712	chrX_23912696_24141633_228938_3.4_35.1_7892	7892	+
chr1	113153442	113433523	chr1_112954965_113235046_280082_2.8_-64.5_7890	7890	+
chr6	160101378	160219496	chr6_160021368_160139486_118119_6.7_78.4_7877	7877	+
chr7	92729923	92915278	chr7_92567859_92753214_185356_4.2_-75.7_7867	7867	+
chr13	23748937	23947462	chr13_22646937_22845462_198526_4_34.7_7858	7858	+
chr6	34555071	34951440	chr6_34663049_35059418_396370_2_-60_7853	7853	+
chr6	160412151	160547953	chr6_160332141_160467943_135803_5.8_81.8_7849	7849	+
chr9	131670468	131910851	chr9_130710289_130950672_240384_3.3_13.8_7841	7841	+
chr6	43402294	43646786	chr6_43510272_43754764_244493_3.2_17.2_7837	7837	+
chr10	111782619	112062708	chr10_111772609_112052698_280090_2.8_7.8_7801	7801	+
chr2	183582593	183731874	chr2_183290838_183440119_149282_5.2_34.6_7794	7794	+
chr7	100275690	100847679	chr7_100113626_100634399_520774_1.5_-88_7781	7781	+
chr2	158206619	158300614	chr2_157914865_158008860_93996_8.3_82.7_7768	7768	+
chr15	52154948	52387989	chr15_49942240_50175281_233042_3.3_43.8_7760	7760	+
chr9	2015329	2193549	chr9_2005329_2183549_178221_4.3_29.9_7742	7742	+
chr2	11860460	12006744	chr2_11777911_11924195_146285_5.3_75_7720	7720	+
chr10	101948655	102124564	chr10_101938645_102114554_175910_4.4_-49.4_7716	7716	+
chr7	29996909	30128927	chr7_29963434_30095452_132019_5.8_84_7715	7715	+
chr8	19614396	19922175	chr8_19658676_19966455_307780_2.5_24.3_7697	7697	+
chr14	69727097	70039196	chr14_68796850_69108949_312100_2.5_-78.1_7695	7695	+
chr8	28787914	29076915	chr8_28843833_29132834_289002_2.7_-62.8_7686	7686	+
chr1	146554127	146766306	chr1_145020751_145232930_212180_3.6_4.1_7683	7683	+
chr22	45461631	45606805	chr22_43840295_43985469_145175_5.3_82.2_7681	7681	+
chr14	50044155	50313096	chr14_49113905_49382846_268942_2.9_-59.3_7680	7680	+
chr11	14462887	14696045	chr11_14419463_14652621_233159_3.3_38.4_7671	7671	+
chr13	52986830	53254404	chr13_51884831_52152405_267575_2.9_-58.2_7669	7669	+
chr8	17658615	17872396	chr8_17702895_17916676_213782_3.6_12.5_7667	7667	+
chr19	5576535	5783873	chr19_5527535_5734873_207339_3.7_47.6_7660	7660	+
chr1	53152425	53462699	chr1_52925013_53235287_310275_2.5_-64.8_7654	7654	+
chr9	32973009	33278217	chr9_32963009_33268217_305209_2.5_-89.8_7650	7650	+
chr3	32523145	32859864	chr3_32498149_32834868_336720_2.3_34.4_7648	7648	+
chrX	63984262	64094431	chrX_63900987_64011156_110170_6.9_85_7648	7648	+
chrX	135873137	136114952	chrX_135700803_135942618_241816_3.2_68.1_7647	7647	+
chr10	38659946	38780319	chr10_38699952_38820325_120374_6.4_72.6_7644	7644	+
chr15	102501653	102516851	chr15_100319176_100334374_15199_50.2_97.3_7633	7633	+
chr13	98637589	98676596	chr13_97435590_97474597_39008_19.6_96.5_7633	7633	+
chr10	80980905	81273545	chr10_80650911_80943551_292641_2.6_-51.8_7623	7623	+
chr10	105727429	107449357	chr10_105717419_107439347_1721929_0.4_-60.1_7610	7610	+
chrX	1505246	1721270	chrX_1465246_1681270_216025_3.5_83.1_7588	7588	+
chr2	233476497	233792870	chr2_233184741_233501114_316374_2.4_-66_7570	7570	+
chr1	93201957	93407862	chr1_92974545_93180450_205906_3.7_-59.3_7568	7568	+
chr6	4702544	5086193	chr6_4647543_5031192_383650_2_-82_7567	7567	+
chr11	3292586	3616304	chr11_3249162_3572880_323719_2.3_1.3_7553	7553	+
chr9	135136962	135277989	chr9_134126783_134267810_141028_5.4_74.5_7552	7552	+
chr14	90649613	90874501	chr14_89719366_89944254_224889_3.4_-10.2_7551	7551	+
chr5	34110884	34218637	chr5_34146641_34254394_107754_7_72.3_7551	7551	+
chr22	37865414	38393408	chr22_36195360_36723354_527995_1.4_-74.2_7549	7549	+
chr5	110282252	110528760	chr5_110310151_110556659_246509_3.1_65.7_7530	7530	+
chrY	9110008	9238927	chrY_9170008_9298927_128920_5.8_85.3_7528	7528	+
chr4	49168391	49330853	chr4_48863148_49025610_162463_4.6_77.5_7526	7526	+
chr11	116906468	117206681	chr11_116411678_116711891_300214_2.5_-83.7_7515	7515	+
chr14	81127350	81386203	chr14_80197103_80455956_258854_2.9_-9_7493	7493	+
chr15	44038642	44168520	chr15_41825934_41955812_129879_5.8_54.3_7493	7493	+
chr12	93771652	93896491	chr12_92295783_92420622_124840_6_64.9_7489	7489	+
chr12	57449883	57630199	chr12_55736150_55916466_180317_4.2_50.5_7484	7484	+
chr20	5869547	6196307	chr20_5817547_6144307_326761_2.3_57.9_7480	7480	+
chr9	96209184	96361820	chr9_95249005_95401641_152637_4.9_48.2_7476	7476	+
chr20	62354549	62806067	chr20_61824993_62276511_451519_1.7_-52.2_7466	7466	+
chr8	90802317	91057274	chr8_90871458_91126450_254993_2.9_-70.3_7459	7459	+
chr17	74495007	74771281	chr17_72006602_72282876_276275_2.7_-75.7_7452	7452	+
chr15	43317025	43725066	chr15_41104317_41512358_408042_1.8_-45.6_7448	7448	+
chr8	133787189	134251177	chr8_133856371_134320359_463989_1.6_-46.8_7446	7446	+
chr2	112504170	112824668	chr2_112220641_112541139_320499_2.3_-78_7439	7439	+
chr1	65243291	65428978	chr1_65015879_65201566_185688_4_66.7_7429	7429	+
chr12	42478954	42841378	chr12_40765221_41127645_362425_2_14.3_7427	7427	+
chr19	11031540	11257014	chr19_10892540_11118014_225475_3.3_-79.3_7416	7416	+
chr14	92471343	92629784	chr14_91541096_91699537_158442_4.7_81.6_7414	7414	+
chr13	50563548	50747628	chr13_49461549_49645629_184081_4_73.4_7395	7395	+
chr12	32858833	33027431	chr12_32750100_32918698_168599_4.4_84.3_7388	7388	+
chr2	10517266	10813339	chr2_10434717_10730790_296074_2.5_-64.7_7384	7384	+
chr17	27475224	27614591	chr17_24499350_24638717_139368_5.3_38_7376	7376	+
chr4	146025460	146102033	chr4_146244910_146321483_76574_9.6_89.3_7339	7339	+
chr3	46934899	47170785	chr3_46909903_47145789_235887_3.1_-95.6_7337	7337	+
chr1	172410710	173457952	chr1_170677333_171724575_1047243_0.7_-48.3_7322	7322	+
chr16	46614974	46731728	chr16_45172475_45289229_116755_6.3_69_7319	7319	+
chr2	106986179	107092371	chr2_106352611_106458803_106193_6.9_68.7_7319	7319	+
chr5	170680001	170923775	chr5_170612606_170856380_243775_3_57.6_7303	7303	+
chr19	16199714	16345845	chr19_16060714_16206845_146132_5_56.9_7298	7298	+
chr1	47716514	47903930	chr1_47489101_47676517_187417_3.9_17_7292	7292	+
chr11	66276488	66539339	chr11_66033064_66295915_262852_2.8_31.8_7287	7287	+
chr12	105321769	105629887	chr12_103845899_104154017_308119_2.4_30.9_7278	7278	+
chr17	35306283	35687300	chr17_32380396_32761413_381018_1.9_-39.7_7266	7266	+
chr7	97595936	98015988	chr7_97433872_97853924_420053_1.7_-21.1_7263	7263	+
chr3	193296876	193414727	chr3_194779570_194897421_117852_6.1_87.4_7237	7237	+
chrX	149882539	150251138	chrX_149633197_150001796_368600_2_-22.4_7229	7229	+
chr2	236364275	236649827	chr2_236029014_236314566_285553_2.5_-88.3_7226	7226	+
chr4	2437587	2695656	chr4_2407385_2665454_258070_2.8_-93.6_7224	7224	+
chr10	104975798	105219361	chr10_104965788_105209351_243564_3_24.6_7223	7223	+
chr10	22514688	22869623	chr10_22554694_22909629_354936_2_-53.4_7198	7198	+
chr2	169493198	169728184	chr2_169201444_169436430_234987_3.1_-36.3_7195	7195	+
chr1	116916054	117076789	chr1_116717577_116878312_160736_4.5_80_7190	7190	+
chr18	12843202	13071219	chr18_12833202_13061219_228018_3.1_-37.5_7179	7179	+
chr2	227656512	227945268	chr2_227364756_227653512_288757_2.5_-29.3_7175	7175	+
chr8	1048483	1562441	chr8_1035890_1549848_513959_1.4_-68.9_7173	7173	+
chrX	114937113	115239463	chrX_114843369_115153491_310123_2.3_44.1_7170	7170	+
chr15	45653884	45981473	chr15_43441176_43768765_327590_2.2_10.1_7157	7157	+
chr10	48185715	48331446	chr10_47805721_47951452_145732_4.9_16.7_7150	7150	+
chr17	65069910	65358497	chr17_62500372_62788959_288588_2.5_-87.4_7150	7150	+
chr21	38380341	38613000	chr21_37302211_37534870_232660_3.1_62.9_7146	7146	+
chr2	10188032	10476322	chr2_10105483_10393773_288291_2.5_-52.8_7134	7134	+
chr17	43138626	43324432	chr17_40494152_40680215_186064_3.8_-22_7132	7132	+
chr17	41091069	41343570	chr17_38344595_38597096_252502_2.8_10.5_7118	7118	+
chr19	17212568	17693569	chr19_17073568_17554569_481002_1.5_-57.4_7109	7109	+
chr8	94743413	94969926	chr8_94812589_95039102_226514_3.1_68.4_7109	7109	+
chr2	64685370	64893317	chr2_64538874_64746821_207948_3.4_35.7_7101	7101	+
chr7	5037278	5271024	chr7_5003804_5237550_233747_3_18.1_7098	7098	+
chr2	74981707	75196730	chr2_74835215_75050238_215024_3.3_83_7091	7091	+
chr3	119017592	119242917	chr3_120500282_120725607_225326_3.1_52.2_7072	7072	+
chr1	20978626	21191248	chr1_20851213_21063835_212623_3.3_13.8_7068	7068	+
chr1	25549438	25757008	chr1_25422025_25629595_207571_3.4_-19.9_7053	7053	+
chr14	60581749	60867192	chr14_59651502_59936945_285444_2.5_-4.2_7035	7035	+
chr10	70091787	70259678	chr10_69761793_69929684_167892_4.2_-35.5_7028	7028	+
chr6	87865227	88009251	chr6_87921946_88065970_144025_4.9_72.1_7022	7022	+
chr5	145640300	145890688	chr5_145620493_145870881_250389_2.8_-97.6_7001	7001	+
chr4	41837686	42089561	chr4_41532443_41784318_251876_2.8_15.2_6997	6997	+
chrX	110861094	110961540	chrX_110747750_110848196_100447_7_83.1_6990	6990	+
chr8	71015877	71186444	chr8_71178431_71348998_170568_4.1_44.9_6988	6988	+
chr11	58294320	58395745	chr11_58050896_58152321_101426_6.9_85.9_6984	6984	+
chr9	86432542	86694591	chr9_85622362_85884411_262050_2.7_50.3_6961	6961	+
chr11	16925170	17351860	chr11_16881746_17308436_426691_1.6_-59.9_6959	6959	+
chr1	113454957	113711967	chr1_113256480_113513490_257011_2.7_-78.4_6956	6956	+
chr10	38305722	38465720	chr10_38345728_38505726_159999_4.3_70.1_6939	6939	+
chr20	35625459	36028681	chr20_35058873_35462095_403223_1.7_-96.3_6937	6937	+
chr11	95504232	95696675	chr11_95143880_95336323_192444_3.6_64.2_6933	6933	+
chr5	36886374	37086026	chr5_36922131_37121783_199653_3.5_71.4_6930	6930	+
chr11	22707102	22850367	chr11_22663678_22806943_143266_4.8_40_6925	6925	+
chr2	172583205	172966754	chr2_172291451_172675000_383550_1.8_-56.9_6913	6913	+
chr1	161719914	161933510	chr1_159986538_160200134_213597_3.2_-32.4_6905	6905	+
chr17	15753934	16097984	chr17_15694659_16038709_344051_2_-23.6_6898	6898	+
chr17	75085372	75213015	chr17_72596967_72724610_127644_5.4_83.4_6895	6895	+
chr10	133730180	133789814	chr10_133580170_133639804_59635_11.5_86.9_6878	6878	+
chrX	47001587	47272488	chrX_46886531_47157432_270902_2.5_-27.4_6878	6878	+
chr2	24888558	25141705	chr2_24742062_24995209_253148_2.7_55.2_6872	6872	+
chr15	82913079	83316688	chr15_80710134_81113743_403610_1.7_-71.5_6871	6871	+
chr2	175200866	175585545	chr2_174909112_175293791_384680_1.8_-79.9_6868	6868	+
chr6	79622665	79780929	chr6_79679384_79837648_158265_4.3_56.5_6866	6866	+
chr6	56869334	57049754	chr6_56977293_57157713_180421_3.8_48.9_6858	6858	+
chr8	141524481	141633364	chr8_141593663_141702546_108884_6.3_89.5_6857	6857	+
chr2	47917812	48127683	chr2_47771316_47981187_209872_3.3_64.6_6845	6845	+
chr8	100396396	100904272	chr8_100465572_100973448_507877_1.3_-44.5_6838	6838	+
chr8	97243108	97346789	chr8_97312284_97415965_103682_6.6_75.6_6830	6830	+
chr7	22813199	23340683	chr7_22779724_23307208_527485_1.3_-64.2_6830	6830	+
chr11	87973015	88160399	chr11_87612663_87800047_187385_3.6_86.9_6821	6821	+
chr7	138593724	138768757	chr7_138244264_138419297_175034_3.9_51.6_6819	6819	+
chr11	77184431	77602915	chr11_76862079_77280563_418485_1.6_-75.7_6816	6816	+
chr3	39376422	39454028	chr3_39351426_39429032_77607_8.8_74.5_6816	6816	+
chr18	9815065	9955878	chr18_9805065_9945878_140814_4.8_45.1_6812	6812	+
chr2	174770745	175006776	chr2_174478991_174715022_236032_2.9_-60.6_6796	6796	+
chr3	123517525	123680190	chr3_125000215_125162880_162666_4.2_35.9_6795	6795	+
chr12	48284418	48563494	chr12_46570685_46849761_279077_2.4_-64.1_6785	6785	+
chr1	2122093	2485433	chr1_2111953_2487480_375528_1.8_-83.7_6778	6778	+
chr15	72742927	73050637	chr15_70529981_70837690_307710_2.2_-43.1_6766	6766	+
chr7	5938242	6094456	chr7_5904768_6060982_156215_4.3_37.3_6750	6750	+
chrX	133509328	133785473	chrX_133336994_133613139_276146_2.4_12.7_6750	6750	+
chr19	49376922	49611826	chr19_54068734_54303638_234905_2.9_43.9_6749	6749	+
chr7	140092158	140534713	chr7_139738627_140181182_442556_1.5_9.3_6745	6745	+
chr17	16943620	17287306	chr17_16884345_17228031_343687_2_-55_6738	6738	+
chr18	48422096	48723790	chr18_46676094_46977788_301695_2.2_63.7_6737	6737	+
chr14	56010324	56233687	chr14_55080077_55303440_223364_3_63.2_6720	6720	+
chr21	37388273	37789013	chr21_36310143_36710883_400741_1.7_-59.4_6720	6720	+
chr17	8024883	8370797	chr17_7965608_8311522_345915_1.9_-12.8_6708	6708	+
chr2	171679714	171974484	chr2_171387960_171682730_294771_2.3_-37.5_6702	6702	+
chr12	101679998	101818507	chr12_100204129_100342638_138510_4.8_80.3_6688	6688	+
chr5	43122008	43352969	chr5_43157765_43388726_230962_2.9_35.3_6686	6686	+
chr3	120026458	120219297	chr3_121509148_121701987_192840_3.5_59.5_6684	6684	+
chr15	64791547	64981044	chr15_62578600_62768097_189498_3.5_37.3_6679	6679	+
chr20	46130567	46386220	chr20_45563974_45819627_255654_2.6_79.3_6671	6671	+
chr12	123635012	123830201	chr12_122200965_122396154_195190_3.4_-38.3_6661	6661	+
chr9	136102668	136352877	chr9_135092489_135342698_250210_2.7_48.5_6647	6647	+
chr7	126863065	127017507	chr7_126650301_126804743_154443_4.3_86.7_6646	6646	+
chrX	122648239	122919061	chrX_122475920_122746742_270823_2.5_32.3_6646	6646	+
chr19	14513315	14734086	chr19_14374315_14595086_220772_3_54.9_6644	6644	+
chr7	142903848	143010051	chr7_142613970_142720173_106204_6.2_87.2_6633	6633	+
chr6	170565789	170906029	chr6_170407714_170747954_340241_1.9_-60.5_6626	6626	+
chr15	99645223	99825915	chr15_97462746_97643438_180693_3.7_73.5_6609	6609	+
chr1	166716551	166845617	chr1_164983175_165112241_129067_5.1_88.4_6604	6604	+
chr5	130535149	130828448	chr5_130563048_130856347_293300_2.2_-68.8_6596	6596	+
chr5	177310683	177638213	chr5_177243289_177570819_327531_2_-96.2_6592	6592	+
chr7	2241422	2559590	chr7_2207948_2526116_318169_2.1_2.5_6591	6591	+
chr11	122831535	122933047	chr11_122336745_122438257_101513_6.5_92.6_6590	6590	+
chr9	6416931	6728062	chr9_6406931_6718062_311132_2.1_-91.9_6589	6589	+
chr8	63927810	64180098	chr8_64090364_64342652_252289_2.6_38.5_6582	6582	+
chr1	200586766	200972946	chr1_198853389_199239569_386181_1.7_-98_6570	6570	+
chr3	155545354	155762226	chr3_157028048_157244920_216873_3_6.1_6565	6565	+
chr6	106534335	106692708	chr6_106641028_106799401_158374_4.1_11.7_6562	6562	+
chr15	93426881	93570391	chr15_91227885_91371395_143511_4.6_40.4_6559	6559	+
chrX	47424125	47701108	chrX_47309069_47586052_276984_2.4_-60.2_6557	6557	+
chr17	3499865	3878633	chr17_3446614_3825382_378769_1.7_-26.5_6556	6556	+
chr16	2011067	2263998	chr16_1951068_2203999_252932_2.6_-92_6555	6555	+
chr20	31375053	31443681	chr20_30838714_30907342_68629_9.5_92.2_6548	6548	+
chr4	4389498	4797672	chr4_4440399_4848573_408175_1.6_-34.8_6548	6548	+
chr22	29622446	29750818	chr22_27952446_28080818_128373_5.1_83.4_6541	6541	+
chr10	32217810	32477768	chr10_32257816_32517774_259959_2.5_5.8_6517	6517	+
chr8	22992461	23429480	chr8_23048406_23485425_437020_1.5_-31.8_6504	6504	+
chr7	39729984	40027909	chr7_39696509_39994434_297926_2.2_-27.2_6503	6503	+
chr17	29509468	29703364	chr17_26533594_26727490_193897_3.3_52.6_6487	6487	+
chr15	72351296	72672117	chr15_70138350_70459171_320822_2_-16.1_6487	6487	+
chr15	55473532	55669365	chr15_53260824_53456657_195834_3.3_76.1_6486	6486	+
chr17	48771798	48943023	chr17_46126797_46298022_171226_3.8_51.7_6486	6486	+
chr4	113377582	113803303	chr4_113597031_114022752_425722_1.5_12.1_6480	6480	+
chr1	224477227	224638083	chr1_222543850_222704706_160857_4_60.4_6476	6476	+
chr13	31002039	31233330	chr13_29900039_30131330_231292_2.8_-1.6_6475	6475	+
chr9	91925993	92087475	chr9_91115813_91277295_161483_4_75.4_6470	6470	+
chr3	127771272	127956623	chr3_129253962_129439313_185352_3.5_-83.4_6466	6466	+
chr17	2489651	2702181	chr17_2436401_2648931_212531_3_60.2_6461	6461	+
chr1	117499071	117681299	chr1_117300594_117482822_182229_3.5_31.4_6451	6451	+
chr15	31507679	31669947	chr15_29294971_29457239_162269_4_77.7_6450	6450	+
chr10	76631735	77029342	chr10_76301741_76699348_397608_1.6_-77.4_6447	6447	+
chr13	42731825	42894975	chr13_41629825_41792975_163151_3.9_49.6_6438	6438	+
chr1	31732691	32105392	chr1_31505278_31877979_372702_1.7_-78.5_6428	6428	+
chr6	136560561	136685631	chr6_136602254_136727324_125071_5.1_95.1_6422	6422	+
chr15	79528543	79961424	chr15_77315598_77748479_432882_1.5_-52.3_6417	6417	+
chr6	111136213	111368733	chr6_111242906_111475426_232521_2.8_58.7_6416	6416	+
chr1	3327410	3756362	chr1_3317270_3746222_428953_1.5_-66.6_6414	6414	+
chr16	33489818	33562837	chr16_33397319_33470338_73020_8.8_82.4_6412	6412	+
chr6	17531344	17688871	chr6_17639323_17796850_157528_4.1_88.2_6410	6410	+
chr20	30149373	30389551	chr20_29613034_29853212_240179_2.7_-81_6402	6402	+
chr1	91381088	91549157	chr1_91153676_91321745_168070_3.8_63_6391	6391	+
chr6	119499138	120583660	chr6_119540837_120625359_1084523_0.6_-81.5_6381	6381	+
chr19	3870798	4117620	chr19_3821798_4068620_246823_2.6_49.2_6378	6378	+
chr1	111491625	111747051	chr1_111293148_111548574_255427_2.5_-45_6371	6371	+
chr10	13099903	13453547	chr10_13139909_13493553_353645_1.8_12.9_6371	6371	+
chr5	172315717	172513286	chr5_172248323_172445892_197570_3.2_27.2_6370	6370	+
chr8	37964534	38244789	chr8_38083691_38363946_280256_2.3_-15.1_6360	6360	+
chr17	15347016	15692863	chr17_15287741_15633588_345848_1.8_-55.3_6358	6358	+
chr15	75478870	75773080	chr15_73265923_73560133_294211_2.2_28.1_6357	6357	+
chr3	135768648	136136912	chr3_137251338_137619602_368265_1.7_-30.9_6356	6356	+
chr15	85177339	85427287	chr15_82978343_83228291_249949_2.5_-28.3_6354	6354	+
chr2	44428148	44710999	chr2_44281652_44564503_282852_2.2_-68.3_6340	6340	+
chr2	179294727	179378265	chr2_179002973_179086511_83539_7.6_88.4_6340	6340	+
chr4	48343332	48592941	chr4_48038089_48287698_249610_2.5_17.4_6338	6338	+
chr11	76061451	76261956	chr11_75739099_75939604_200506_3.2_35.1_6326	6326	+
chr13	45783703	46057583	chr13_44681703_44955584_273882_2.3_-55.3_6292	6292	+
chr15	57412541	57668761	chr15_55199833_55456053_256221_2.4_25.9_6268	6268	+
chr19	18900368	19304956	chr19_18761368_19165956_404589_1.5_-90.9_6267	6267	+
chr19	8367676	8650214	chr19_8273676_8556214_282539_2.2_37.3_6261	6261	+
chr19	21365785	21720640	chr19_21157625_21512480_354856_1.8_-75.7_6256	6256	+
chr2	231584837	231822734	chr2_231293081_231530978_237898_2.6_-49_6255	6255	+
chr1	92495362	92832166	chr1_92267950_92604754_336805_1.9_-23.3_6253	6253	+
chr10	98675300	98754375	chr10_98665290_98744365_79076_7.9_88_6247	6247	+
chr22	23223328	23330575	chr22_21553328_21660575_107248_5.8_85.4_6244	6244	+
chr13	30083528	30170147	chr13_28981528_29068147_86620_7.2_81.9_6243	6243	+
chr5	169017965	169461651	chr5_168950543_169394229_443687_1.4_-74.8_6237	6237	+
chr7	6388223	6639810	chr7_6354748_6606335_251588_2.5_-8_6234	6234	+
chr4	13371873	13616470	chr4_12980971_13225568_244598_2.5_-58.6_6233	6233	+
chr19	52825283	53086807	chr19_57517095_57778619_261525_2.4_-75.5_6222	6222	+
chr17	4475577	4996125	chr17_4422326_4936849_514524_1.2_-83.7_6216	6216	+
chr10	98191872	98380800	chr10_98181862_98370790_188929_3.3_69.6_6215	6215	+
chr2	170680940	170943589	chr2_170389186_170651835_262650_2.4_-97.8_6215	6215	+
chr3	149563776	149817469	chr3_151046466_151300159_253694_2.4_34.9_6199	6199	+
chr22	21167615	21307840	chr22_19497615_19637840_140226_4.4_40_6198	6198	+
chr20	21142491	21362703	chr20_21090491_21310703_220213_2.8_-30.3_6195	6195	+
chr2	128005333	128263222	chr2_127721803_127979692_257890_2.4_57.9_6193	6193	+
chr20	3766474	4040693	chr20_3714474_3988693_274220_2.3_6.8_6183	6183	+
chr12	67599960	67709804	chr12_65886227_65996071_109845_5.6_93.5_6181	6181	+
chr4	83739850	83970558	chr4_83958874_84189582_230709_2.7_-59.6_6168	6168	+
chr13	96271511	96447080	chr13_95069512_95245081_175570_3.5_1.9_6164	6164	+
chr21	43218331	43414005	chr21_42091400_42287074_195675_3.1_74_6153	6153	+
chr13	21353325	21536403	chr13_20251325_20434403_183079_3.4_25.9_6149	6149	+
chr3	40277288	40740842	chr3_40252292_40715846_463555_1.3_-60.6_6138	6138	+
chr22	24108012	24452714	chr22_22438012_22782714_344703_1.8_-88.2_6132	6132	+
chr5	79733228	80064011	chr5_79768984_80099767_330784_1.9_-32.8_6132	6132	+
chr5	37289655	37506165	chr5_37325412_37541922_216511_2.8_18.6_6129	6129	+
chrX	39548042	40013068	chrX_39432986_39898012_465027_1.3_5.6_6127	6127	+
chr9	116018339	116171078	chr9_115058160_115210899_152740_4_75.6_6117	6117	+
chr19	20988855	21333248	chr19_20780695_21125088_344394_1.8_-74_6116	6116	+
chr2	231861000	232121208	chr2_231569244_231829452_260209_2.3_-41_6110	6110	+
chr16	67571168	67890040	chr16_66128669_66447541_318873_1.9_-89_6108	6108	+
chr10	99023131	99239553	chr10_99013121_99229543_216423_2.8_-51.8_6108	6108	+
chr9	45443582	45563532	chr9_45333578_45453528_119951_5.1_68.8_6108	6108	+
chr11	102165833	102317015	chr11_101671043_101822225_151183_4_71.5_6106	6106	+
chr3	127293929	127392086	chr3_128776619_128874776_98158_6.2_95.5_6105	6105	+
chr10	124894108	124931427	chr10_124884098_124921417_37320_16.4_90.4_6104	6104	+
chr10	46733727	47133949	chr10_46153733_46553955_400223_1.5_-81_6093	6093	+
chr2	85003436	85280948	chr2_84856947_85134459_277513_2.2_-14.5_6091	6091	+
chr15	101094481	101189855	chr15_98912004_99007378_95375_6.4_75.5_6090	6090	+
chr13	91924167	92010691	chr13_90722168_90808692_86525_7_87.8_6088	6088	+
chr9	109932726	110252115	chr9_108972547_109291936_319390_1.9_-36_6072	6072	+
chr2	38458630	38710120	chr2_38312134_38563624_251491_2.4_9.7_6054	6054	+
chr5	135413768	135518152	chr5_135441667_135546051_104385_5.8_85.9_6042	6042	+
chr12	6965800	7092059	chr12_6836061_6962320_126260_4.8_-48.7_6030	6030	+
chr17	62486874	62576979	chr17_59917336_60007441_90106_6.7_86.2_6021	6021	+
chr8	28205729	28575399	chr8_28261648_28631318_369671_1.6_-66.8_6018	6018	+
chr18	55096001	55283148	chr18_53246999_53434146_187148_3.2_17.7_6013	6013	+
chr9	114837391	115171347	chr9_113877212_114211168_333957_1.8_-42.1_6009	6009	+
chr12	32101180	32276037	chr12_31992447_32167304_174858_3.4_57.6_6006	6006	+
chr16	88655438	88934212	chr16_87182939_87461713_278775_2.2_-19.4_6005	6005	+
chr20	2442272	2641574	chr20_2390272_2589574_199303_3_-8.6_6000	6000	+
chrX	120002384	120338934	chrX_119886412_120166615_280204_2.1_46.9_5983	5983	+
chrY	2497915	2863313	chrY_2557915_2923313_365399_1.6_-69.5_5974	5974	+
chr15	28765884	28947020	chr15_26564925_26746061_181137_3.3_45.4_5969	5969	+
chr20	39667661	39766357	chr20_39101075_39199771_98697_6_82.7_5969	5969	+
chr3	140621039	140698751	chr3_142103729_142181441_77713_7.7_95.8_5968	5968	+
chr12	51381012	51637576	chr12_49667279_49923843_256565_2.3_-48.1_5967	5967	+
chr5	41730462	41968145	chr5_41766219_42003902_237684_2.5_38.7_5967	5967	+
chr12	110289965	110477163	chr12_108774348_108961546_187199_3.2_33.9_5946	5946	+
chr10	33189315	33347361	chr10_33229321_33387367_158047_3.8_85.6_5942	5942	+
chr11	61732089	62099679	chr11_61488665_61856255_367591_1.6_-59.6_5939	5939	+
chr1	236982923	237145037	chr1_235049546_235211660_162115_3.7_-86.1_5938	5938	+
chr16	3507866	3929083	chr16_3447867_3869084_421218_1.4_-35.9_5935	5935	+
chr5	32397253	32649223	chr5_32433010_32684980_251971_2.4_-90.8_5924	5924	+
chr18	13666512	13764288	chr18_13656512_13754288_97777_6.1_69.3_5922	5922	+
chr10	43659332	44101706	chr10_42979338_43421712_442375_1.3_-95_5917	5917	+
chr11	58882217	59025358	chr11_58638793_58781934_143142_4.1_86.9_5912	5912	+
chr2	133010656	133039232	chr2_132727126_132755702_28577_20.7_94.2_5909	5909	+
chr7	148842350	149032210	chr7_148473283_148663143_189861_3.1_40.1_5909	5909	+
chr9	102722239	103035462	chr9_101762060_102075283_313224_1.9_-73.4_5897	5897	+
chr14	93557724	93799442	chr14_92627477_92869195_241719_2.4_77_5889	5889	+
chr13	46543366	46733230	chr13_45441367_45631231_189865_3.1_-94.1_5887	5887	+
chr11	89924366	90017336	chr11_89564014_89656984_92971_6.3_94.4_5879	5879	+
chr8	66514843	66638647	chr8_66677397_66801201_123805_4.7_58_5877	5877	+
chr22	19956238	20256122	chr22_18336238_18636122_299885_2_49.6_5875	5875	+
chr9	141070754	141152581	chr9_140190575_140272402_81828_7.2_92.4_5869	5869	+
chr2	3184117	3365606	chr2_3163124_3344613_181490_3.2_41.9_5868	5868	+
chr2	135620935	135927028	chr2_135337405_135643498_306094_1.9_-13.8_5867	5867	+
chr12	118469165	118855017	chr12_116953548_117339400_385853_1.5_54.2_5855	5855	+
chr3	63811705	64085820	chr3_63786745_64060860_274116_2.1_-65.3_5851	5851	+
chr17	59915186	60112948	chr17_57269968_57467730_197763_3_33.9_5843	5843	+
chr21	45402157	45660778	chr21_44226585_44485206_258622_2.3_-30_5842	5842	+
chr1	44361825	44588251	chr1_44134412_44360838_226427_2.6_45.3_5841	5841	+
chr9	140343386	140675748	chr9_139463207_139795569_332363_1.8_-68.7_5841	5841	+
chr5	78579846	78982154	chr5_78615602_79017910_402309_1.5_-21_5836	5836	+
chr19	42333664	42612181	chr19_47025504_47304021_278518_2.1_-25.7_5831	5831	+
chr19	48830084	49173433	chr19_53521896_53865245_343350_1.7_29_5829	5829	+
chr16	57265082	57610434	chr16_55822583_56167935_345353_1.7_-88.5_5823	5823	+
chr13	41330892	41707702	chr13_40228892_40605702_376811_1.5_-69.3_5822	5822	+
chr7	157918939	158177224	chr7_157611700_157869985_258286_2.3_-46.9_5821	5821	+
chr17	74005464	74468472	chr17_71517059_71980067_463009_1.3_-84.5_5814	5814	+
chr2	230632038	230779204	chr2_230340282_230487448_147167_3.9_65.6_5808	5808	+
chr10	27400434	27541714	chr10_27440440_27581720_141281_4.1_81_5807	5807	+
chr1	228612640	228879359	chr1_226679263_226945982_266720_2.2_-47.8_5802	5802	+
chr3	49315684	49591971	chr3_49290688_49566975_276288_2.1_-9.2_5801	5801	+
chr2	25851027	26046573	chr2_25704531_25900077_195547_3_72.5_5793	5793	+
chr2	118476340	118762262	chr2_118192810_118478732_285923_2_28.2_5790	5790	+
chr3	88102189	88206058	chr3_88184879_88288748_103870_5.6_70.1_5787	5787	+
chr19	54966085	55179772	chr19_59657897_59871584_213688_2.7_39.6_5785	5785	+
chr17	49075739	49365655	chr17_46430738_46720654_289917_2_24.6_5783	5783	+
chr5	131779884	132113106	chr5_131807783_132141005_333223_1.7_-36.9_5780	5780	+
chr4	106058330	106407496	chr4_106277779_106626945_349167_1.7_46.7_5772	5772	+
chr17	2202486	2367723	chr17_2149236_2314473_165238_3.5_62.1_5768	5768	+
chr5	72705896	72876068	chr5_72741652_72911824_170173_3.4_67.5_5767	5767	+
chr20	61428441	61810484	chr20_60898886_61280929_382044_1.5_-93.1_5734	5734	+
chr3	139065661	139214143	chr3_140548351_140696833_148483_3.9_71.5_5731	5731	+
chr3	38167985	38418509	chr3_38142989_38393513_250525_2.3_9.3_5727	5727	+
chrX	152444251	152790828	chrX_152097445_152444022_346578_1.7_-81.4_5726	5726	+
chr2	128459159	128610805	chr2_128175629_128327275_151647_3.8_47.6_5717	5717	+
chr2	178346665	178408203	chr2_178054911_178116449_61539_9.3_-17.3_5703	5703	+
chr4	103946857	104117411	chr4_104166306_104336860_170555_3.3_63.7_5697	5697	+
chr3	185135200	185348712	chr3_186617894_186831406_213513_2.7_39.9_5690	5690	+
chr18	56816668	57022953	chr18_54967648_55173933_206286_2.8_43.6_5685	5685	+
chr5	75841120	76030763	chr5_75876876_76066519_189644_3_2.2_5684	5684	+
chr5	126112838	126255589	chr5_126140737_126283488_142752_4_78.1_5676	5676	+
chr1	47017947	47184246	chr1_46790534_46956833_166300_3.4_26.6_5675	5675	+
chr1	6489545	6757381	chr1_6412132_6679968_267837_2.1_-88.4_5673	5673	+
chr17	46810618	47018600	chr17_44165617_44373599_207983_2.7_-21.2_5666	5666	+
chr10	24706078	24836083	chr10_24746084_24876089_130006_4.4_80.9_5656	5656	+
chr6	149903514	150364402	chr6_149945207_150406095_460889_1.2_-40.2_5650	5650	+
chr1	31404440	31604038	chr1_31177027_31376625_199599_2.8_50.9_5644	5644	+
chr11	69455908	69634566	chr11_69165089_69343503_178415_3.2_-17.4_5635	5635	+
chr13	24902996	25077996	chr13_23800996_23975996_175001_3.2_58.7_5632	5632	+
chr11	85339646	85375253	chr11_85017294_85052901_35608_15.8_91.8_5631	5631	+
chr8	57842292	57892809	chr8_58004846_58055363_50518_11.1_94.9_5629	5629	+
chr13	28681650	28868499	chr13_27579650_27766499_186850_3_63.7_5627	5627	+
chr16	85679365	85850037	chr16_84236866_84407538_170673_3.3_53.5_5626	5626	+
chr4	77036055	77266874	chr4_77255079_77485898_230820_2.4_-35.5_5624	5624	+
chr19	23779760	24310541	chr19_23571600_24102381_530782_1.1_-50.2_5619	5619	+
chr5	7866689	7901269	chr5_7919689_7954269_34581_16.2_97.1_5619	5619	+
chr12	107168291	107393704	chr12_105692421_105917834_225414_2.5_32.5_5616	5616	+
chr7	6730733	6975305	chr7_6697258_6941830_244573_2.3_-5.1_5616	5616	+
chr2	68269896	68508505	chr2_68123400_68362009_238610_2.4_58.4_5615	5615	+
chr5	68680645	68916364	chr5_68716401_68952120_235720_2.4_-97.3_5615	5615	+
chr10	74618895	74832047	chr10_74288901_74502053_213153_2.6_14.7_5610	5610	+
chr5	5457389	5611000	chr5_5510389_5664000_153612_3.7_94.9_5609	5609	+
chrY	14971940	15032103	chrY_13481334_13541497_60164_9.3_83.2_5596	5596	+
chr16	81735158	82033045	chr16_80292659_80590546_297888_1.9_-75.9_5588	5588	+
chr15	45233627	45508540	chr15_43020919_43295832_274914_2_-0.2_5579	5579	+
chr2	71124462	71361964	chr2_70977970_71215472_237503_2.3_-92.4_5578	5578	+
chr9	86190384	86322742	chr9_85380204_85512562_132359_4.2_69.8_5576	5576	+
chrX	16805116	16888432	chrX_16715037_16798353_83317_6.7_87.3_5569	5569	+
chr13	38934747	39622151	chr13_37832747_38520151_687405_0.8_30.1_5566	5566	+
chrX	148561299	148734293	chrX_148369204_148542099_172896_3.2_56.6_5562	5562	+
chr1	63762996	64254791	chr1_63535584_64027379_491796_1.1_-78.3_5561	5561	+
chr16	4850447	5144264	chr16_4790448_5084265_293818_1.9_6.4_5555	5555	+
chr14	31058571	31290970	chr14_30128322_30360721_232400_2.4_-3.5_5554	5554	+
chr4	103649814	103818976	chr4_103868858_104038425_169568_3.3_45.6_5549	5549	+
chr7	87464897	87537718	chr7_87302833_87375654_72822_7.6_88.7_5547	5547	+
chr17	55523595	55868748	chr17_52878594_53223747_345154_1.6_-85.2_5545	5545	+
chr10	74960224	75256270	chr10_74630230_74926276_296047_1.9_8.6_5539	5539	+
chr7	129359657	129550453	chr7_129146893_129337689_190797_2.9_-8.1_5536	5536	+
chr4	3944044	4306942	chr4_3994974_4357843_362870_1.5_-47.2_5527	5527	+
chr1	84551524	84843351	chr1_84324112_84615939_291828_1.9_-5.2_5526	5526	+
chr5	21882649	21980919	chr5_21918406_22016676_98271_5.6_84.5_5520	5520	+
chr10	31608899	31917539	chr10_31648905_31957545_308641_1.8_35_5519	5519	+
chr8	107602195	107764126	chr8_107671371_107833302_161932_3.4_90.8_5510	5510	+
chr3	158261024	158431940	chr3_159743718_159914634_170917_3.2_42.6_5510	5510	+
chr17	56051954	56168096	chr17_53406953_53523095_116143_4.7_72.9_5489	5489	+
chr10	14765592	15071142	chr10_14805598_15111148_305551_1.8_17.5_5488	5488	+
chr1	55028750	55352895	chr1_54801338_55125483_324146_1.7_-79.9_5478	5478	+
chr18	9119338	9258959	chr18_9109338_9248959_139622_3.9_41_5470	5470	+
chr10	121590311	121757188	chr10_121580301_121747178_166878_3.3_63.7_5466	5466	+
chr1	97144411	97280051	chr1_96916999_97052639_135641_4_82.6_5460	5460	+
chr14	57672012	57879113	chr14_56741765_56948866_207102_2.6_46.2_5456	5456	+
chrX	24732572	25023999	chrX_24642493_24933920_291428_1.9_-78.6_5454	5454	+
chr1	43766604	43918460	chr1_43539191_43691047_151857_3.6_67.2_5450	5450	+
chr10	60036794	60272904	chr10_59706800_59942910_236111_2.3_15.3_5447	5447	+
chr12	112321338	112598959	chr12_110805721_111083342_277622_2_-21.5_5446	5446	+
chr9	96928885	97223026	chr9_95968706_96262847_294142_1.9_-42.9_5445	5445	+
chr7	133731800	134147024	chr7_133382340_133797564_415225_1.3_-95.6_5444	5444	+
chr9	88461059	88712906	chr9_87650879_87902726_251848_2.2_30.5_5433	5433	+
chr16	1675910	1878516	chr16_1615911_1818517_202607_2.7_32.3_5432	5432	+
chr10	43175728	43326518	chr10_42495734_42646524_150791_3.6_55.1_5421	5421	+
chr5	56470021	56559435	chr5_56505778_56595192_89415_6.1_87.4_5420	5420	+
chr12	9391838	9593632	chr12_9283105_9484899_201795_2.7_72.2_5415	5415	+
chr22	31885649	32188836	chr22_30215649_30518836_303188_1.8_-54.1_5413	5413	+
chr4	174252783	174555564	chr4_174489358_174792139_302782_1.8_68.4_5404	5404	+
chr9	21695171	22040795	chr9_21685171_22030795_345625_1.6_-6.9_5403	5403	+
chr2	176791583	177187392	chr2_176499829_176895638_395810_1.4_-91.4_5401	5401	+
chr2	196933530	197049414	chr2_196641775_196757659_115885_4.6_93.2_5385	5385	+
chr12	102437814	102751844	chr12_100961944_101275974_314031_1.7_-46.2_5383	5383	+
chr6	3978463	4130836	chr6_3923462_4075835_152374_3.5_81.7_5381	5381	+
chr14	75514946	75643356	chr14_74584699_74713109_128411_4.2_-17.5_5376	5376	+
chr13	97927959	98128506	chr13_96725960_96926507_200548_2.7_74.7_5372	5372	+
chr10	85841136	86132171	chr10_85831116_86122151_291036_1.8_-80.1_5351	5351	+
chr20	982635	1435872	chr20_930635_1383872_453238_1.2_-61.5_5341	5341	+
chr5	56111988	56218475	chr5_56147745_56254232_106488_5_88.9_5337	5337	+
chr2	48554283	48606418	chr2_48407787_48459922_52136_10.2_83.6_5336	5336	+
chr10	115596735	115922962	chr10_115586725_115912952_326228_1.6_-38.9_5323	5323	+
chr3	97591418	97686569	chr3_99074108_99169259_95152_5.6_92.6_5321	5321	+
chr8	27190612	27316715	chr8_27246529_27372632_126104_4.2_52.4_5320	5320	+
chr3	13324068	13460696	chr3_13299068_13435696_136629_3.9_73.3_5318	5318	+
chr2	172180058	172527806	chr2_171888304_172236052_347749_1.5_-46.4_5309	5309	+
chrX	154279932	154522725	chrX_153933126_154175919_242794_2.2_34.1_5303	5303	+
chr17	28395796	28750749	chr17_25419922_25774875_354954_1.5_-84.3_5296	5296	+
chr10	121297144	121443290	chr10_121287134_121433280_146147_3.6_69.3_5295	5295	+
chr20	24943684	25427366	chr20_24891684_25375366_483683_1.1_-31.2_5290	5290	+
chr16	89597108	89804547	chr16_88124609_88332048_207440_2.5_-21_5282	5282	+
chr6	24650365	24786306	chr6_24758344_24894285_135942_3.9_62.6_5282	5282	+
chr6	10575036	10807548	chr6_10683022_10915534_232513_2.3_25_5280	5280	+
chr4	24529249	24578367	chr4_24138347_24187465_49119_10.7_90.2_5279	5279	+
chr5	126732334	126889805	chr5_126760233_126917704_157472_3.4_-51.6_5279	5279	+
chr8	17013738	17132487	chr8_17058109_17176858_118750_4.4_92.3_5277	5277	+
chr2	122415999	122533603	chr2_122132469_122250073_117605_4.5_68_5273	5273	+
chr6	144508986	144876054	chr6_144550679_144917747_367069_1.4_-30.5_5271	5271	+
chr7	129713508	129895948	chr7_129500744_129683184_182441_2.9_65.2_5263	5263	+
chr9	15361379	15606957	chr9_15351379_15596957_245579_2.1_77.2_5242	5242	+
chr21	27096832	27354887	chr21_26018703_26276758_258056_2_-29.1_5241	5241	+
chr10	3111185	3215453	chr10_3101185_3205453_104269_5_88.7_5237	5237	+
chr5	86628264	87566564	chr5_86664020_87602320_938301_0.6_-99.8_5236	5236	+
chr3	12531323	12838930	chr3_12506323_12813930_307608_1.7_-34.9_5227	5227	+
chr8	104330793	104455239	chr8_104399969_104524415_124447_4.2_56.9_5225	5225	+
chr2	58275871	58479796	chr2_58129375_58333300_203926_2.6_79.3_5223	5223	+
chr2	228195248	228420838	chr2_227903492_228129082_225591_2.3_-82.2_5197	5197	+
chr3	33429816	33663881	chr3_33404820_33638885_234066_2.2_-89.6_5195	5195	+
chr13	32890194	33111265	chr13_31788194_32009265_221072_2.3_-43_5192	5192	+
chr19	36546051	36728909	chr19_41237891_41420749_182859_2.8_74.6_5190	5190	+
chr2	62030224	62322621	chr2_61883728_62176125_292398_1.8_-38.9_5190	5190	+
chr15	49018256	49284101	chr15_46805548_47071393_265846_1.9_-66.5_5179	5179	+
chr6	158363897	158734217	chr6_158283885_158654205_370321_1.4_-72.8_5179	5179	+
chr11	71146572	71414117	chr11_70824220_71091765_267546_1.9_-11_5173	5173	+
chr14	62163643	62299133	chr14_61233396_61368886_135491_3.8_95.8_5172	5172	+
chr4	177241111	177253362	chr4_177478105_177490356_12252_42.2_98.6_5170	5170	+
chr12	65564134	65642016	chr12_63850401_63928283_77883_6.6_82.1_5165	5165	+
chr4	122589070	122873171	chr4_122808520_123092621_284102_1.8_41.6_5161	5161	+
chr16	75601832	75743697	chr16_74159333_74301198_141866_3.6_87.9_5156	5156	+
chr1	62902705	62996524	chr1_62675293_62769112_93820_5.5_74.3_5154	5154	+
chr4	146296791	146558596	chr4_146516241_146778046_261806_2_-89.5_5149	5149	+
chr19	54461746	54772392	chr19_59153558_59464204_310647_1.7_-63.6_5146	5146	+
chr16	4492933	4674961	chr16_4432934_4614962_182029_2.8_63.6_5142	5142	+
chr10	91390043	91637279	chr10_91380023_91627259_247237_2.1_45_5139	5139	+
chr7	138087745	138374168	chr7_137738285_138024708_286424_1.8_36_5136	5136	+
chr15	86076847	86290729	chr15_83877851_84091733_213883_2.4_34.3_5129	5129	+
chr1	240653985	241162081	chr1_238720608_239228704_508097_1_17.7_5124	5124	+
chr2	204055367	204500766	chr2_203763612_204209011_445400_1.1_-3_5121	5121	+
chr2	15557596	15890132	chr2_15475047_15807583_332537_1.5_-77.8_5120	5120	+
chr20	36541186	36720432	chr20_35974600_36153846_179247_2.9_78.5_5117	5117	+
chr12	106631705	106903833	chr12_105155835_105427963_272129_1.9_55.9_5110	5110	+
chr4	56194343	56310099	chr4_55889100_56004856_115757_4.4_93.3_5108	5108	+
chrY	21749006	21901625	chrY_20208394_20361013_152620_3.3_77.4_5102	5102	+
chr9	72832080	73028365	chr9_72021900_72218185_196286_2.6_87.5_5087	5087	+
chr8	82539571	82721643	chr8_82702126_82884198_182073_2.8_52.3_5079	5079	+
chr19	45394808	45648487	chr19_50086648_50340327_253680_2_25.2_5072	5072	+
chr8	21771028	21954213	chr8_21826974_22010159_183186_2.8_58.3_5063	5063	+
chr9	139296966	139539841	chr9_138416787_138659662_242876_2.1_36.5_5057	5057	+
chr11	43740184	43964232	chr11_43696760_43920808_224049_2.3_50.8_5051	5051	+
chr4	110260282	110595904	chr4_110479731_110815353_335623_1.5_7.9_5050	5050	+
chr12	48056401	48251479	chr12_46342668_46537746_195079_2.6_-57.3_5048	5048	+
chr17	48313080	48563047	chr17_45668079_45918046_249968_2_37.8_5048	5048	+
chr2	17864812	18034586	chr2_17728293_17898067_169775_3_73.4_5048	5048	+
chr3	156816124	156877420	chr3_158298818_158360114_61297_8.2_92.9_5044	5044	+
chr3	33674072	33908460	chr3_33649076_33883464_234389_2.1_-76_5039	5039	+
chr19	11548690	11777987	chr19_11409690_11638987_229298_2.2_6.9_5038	5038	+
chr19	30313021	30528541	chr19_35004861_35220381_215521_2.3_25_5025	5025	+
chr12	69972074	70150423	chr12_68258341_68436690_178350_2.8_-16.1_5023	5023	+
chr16	84738218	84813503	chr16_83295719_83371004_75286_6.7_86.7_5017	5017	+
chrX	76849089	77112476	chrX_76735745_76999132_263388_1.9_-87.9_5012	5012	+
chr2	181737513	181976563	chr2_181445758_181684808_239051_2.1_60.7_5008	5008	+
chrX	155058875	155255416	chrX_154712069_154908610_196542_2.5_79.2_5004	5004	+
chr20	43095076	43249863	chr20_42528490_42683277_154788_3.2_83.8_5003	5003	+
chr10	26789735	27149891	chr10_26829741_27189897_360157_1.4_-38.2_5002	5002	+
chr5	58265877	58335571	chr5_58301634_58371328_69695_7.2_84.5_4999	4999	+
chr6	52128792	52380996	chr6_52236751_52488955_252205_2_42.1_4997	4997	+
chr16	56394678	56511318	chr16_54952179_55068819_116641_4.3_72.4_4993	4993	+
chr5	145473516	145638244	chr5_145453709_145618437_164729_3_-96.4_4992	4992	+
chr12	2891054	3000230	chr12_2761315_2870491_109177_4.6_74.5_4989	4989	+
chr8	89046261	89180267	chr8_89115377_89249383_134007_3.7_76.2_4988	4988	+
chrX	74802932	75108865	chrX_74719657_75025590_305934_1.6_39.8_4987	4987	+
chr20	37049271	37243808	chr20_36482685_36677222_194538_2.6_46.8_4982	4982	+
chr21	46047767	46369605	chr21_44872195_45194033_321839_1.5_-75.8_4981	4981	+
chr1	121115777	121313290	chr1_120817300_121014813_197514_2.5_69.8_4977	4977	+
chr13	33160454	33351296	chr13_32058454_32249296_190843_2.6_-25.3_4975	4975	+
chr10	89210038	89402867	chr10_89200018_89392847_192830_2.6_53.7_4973	4973	+
chr20	60697260	61053215	chr20_60130655_60486610_355956_1.4_-47.3_4973	4973	+
chr17	47367946	47614566	chr17_44722945_44969565_246621_2_-20.8_4971	4971	+
chr19	9524365	9946120	chr19_9385365_9807120_421756_1.2_-52.9_4971	4971	+
chr3	75263589	75592095	chr3_75346279_75674785_328507_1.5_-30.8_4970	4970	+
chr7	73464548	73753109	chr7_73102484_73391045_288562_1.7_63.4_4962	4962	+
chr18	47963	267904	chr18_37963_257904_219942_2.3_-49.6_4951	4951	+
chr1	51253523	51501832	chr1_51026111_51274420_248310_2_-26.8_4942	4942	+
chr4	129731633	129925116	chr4_129951083_130144566_193484_2.6_49.4_4941	4941	+
chr15	82615752	82824641	chr15_80402807_80611696_208890_2.4_2.2_4939	4939	+
chr2	173698810	173983230	chr2_173407056_173691476_284421_1.7_-85.5_4938	4938	+
chr6	117802047	118100513	chr6_117908740_118207206_298467_1.7_-52.3_4938	4938	+
chr12	64055527	64265863	chr12_62341794_62552130_210337_2.3_58.6_4936	4936	+
chr13	41834838	42017557	chr13_40732838_40915557_182720_2.7_39.3_4930	4930	+
chr17	76076215	76354236	chr17_73587810_73865831_278022_1.8_-29_4914	4914	+
chr4	165836787	166327439	chr4_166056237_166546889_490653_1_-26.6_4914	4914	+
chr1	147401804	147590432	chr1_145868428_146057056_188629_2.6_47.2_4912	4912	+
chr10	7200743	7423978	chr10_7240749_7463984_223236_2.2_56.6_4906	4906	+
chr10	126432786	126711973	chr10_126422776_126701963_279188_1.8_-9.2_4902	4902	+
chr1	247274756	247395397	chr1_245341379_245462020_120642_4.1_-72.5_4899	4899	+
chr8	101108786	101321805	chr8_101177962_101390981_213020_2.3_58_4898	4898	+
chr19	21838664	22272458	chr19_21630504_22064298_433795_1.1_-87.3_4889	4889	+
chr4	159588329	159928892	chr4_159807779_160148342_340564_1.4_56.4_4877	4877	+
chr1	71513314	71544364	chr1_71285902_71316952_31051_15.7_97.8_4876	4876	+
chr4	170541803	170754229	chr4_170778378_170990804_212427_2.3_65.2_4859	4859	+
chr7	94811744	94924486	chr7_94649680_94762422_112743_4.3_-41_4855	4855	+
chr2	27872880	28002554	chr2_27726384_27856058_129675_3.7_-79.2_4847	4847	+
chr9	114124240	114245022	chr9_113164061_113284843_120783_4_74.4_4847	4847	+
chr8	27491603	27680771	chr8_27547522_27736690_189169_2.6_71.3_4844	4844	+
chr19	11891870	12187537	chr19_11752870_12048537_295668_1.6_10.4_4842	4842	+
chr3	172349566	172546971	chr3_173832260_174029665_197406_2.5_-34.2_4838	4838	+
chr12	22697428	22842152	chr12_22588695_22733419_144725_3.3_49.8_4835	4835	+
chr11	70052224	70229816	chr11_69729872_69907464_177593_2.7_48.4_4833	4833	+
chr2	187359832	187628154	chr2_187068077_187336399_268323_1.8_-99.2_4830	4830	+
chr1	55514200	55689484	chr1_55286788_55462072_175285_2.8_53.8_4829	4829	+
chr17	42112248	42483452	chr17_39467774_39838978_371205_1.3_-6.6_4828	4828	+
chr7	45803829	45853152	chr7_45770354_45819677_49324_9.8_93.4_4827	4827	+
chr9	125703200	126030434	chr9_124743021_125070255_327235_1.5_-59.4_4827	4827	+
chr10	122619573	123670700	chr10_122609563_123660690_1051128_0.5_-90_4819	4819	+
chr9	33624142	33676982	chr9_33614142_33666982_52841_9.1_89_4816	4816	+
chr19	35646361	35875229	chr19_40338201_40567069_228869_2.1_30_4815	4815	+
chr6	108192170	108365945	chr6_108298863_108472638_173776_2.8_55.6_4814	4814	+
chr5	99381835	99403760	chr5_99409734_99431659_21926_21.9_97.5_4806	4806	+
chr9	80795266	81017673	chr9_79985086_80207493_222408_2.2_60.5_4805	4805	+
chr12	66430891	66732076	chr12_64717158_65018343_301186_1.6_34.9_4800	4800	+
chr16	89220644	89497036	chr16_87748145_88024537_276393_1.7_-56.8_4799	4799	+
chr17	19349234	19575316	chr17_19289826_19515908_226083_2.1_57.6_4797	4797	+
chr13	20567195	20660187	chr13_19465195_19558187_92993_5.2_73.3_4796	4796	+
chr5	103420832	103650297	chr5_103448731_103678196_229466_2.1_-64.4_4796	4796	+
chr3	19981634	20195257	chr3_19956638_20170261_213624_2.2_93.3_4786	4786	+
chr14	81467757	81662689	chr14_80537510_80732442_194933_2.5_-37.8_4783	4783	+
chr5	54565172	54721118	chr5_54600929_54756875_155947_3.1_51.9_4778	4778	+
chr7	132526980	133090338	chr7_132177520_132740878_563359_0.8_-75.1_4778	4778	+
chr9	100703267	100954930	chr9_99743088_99994751_251664_1.9_-13.2_4766	4766	+
chr10	17271162	17279620	chr10_17311168_17319626_8459_56.3_98.5_4765	4765	+
chr7	38247124	38415745	chr7_38213649_38382270_168622_2.8_88.9_4748	4748	+
chr2	33740036	33862848	chr2_33593540_33716352_122813_3.9_76.8_4747	4747	+
chr5	175735248	175936923	chr5_175667854_175869529_201676_2.4_74_4746	4746	+
chr8	25286109	25367769	chr8_25342026_25423686_81661_5.8_79.7_4745	4745	+
chr4	26322705	26436335	chr4_25931803_26045433_113631_4.2_91.6_4744	4744	+
chr14	51713713	51905426	chr14_50783463_50975176_191714_2.5_54.1_4743	4743	+
chr2	201283924	201438742	chr2_200992169_201146987_154819_3.1_38.1_4735	4735	+
chr7	10973099	11151214	chr7_10939624_11117739_178116_2.6_86.3_4718	4718	+
chr9	35657744	35972452	chr9_35647744_35962452_314709_1.5_-36.8_4718	4718	+
chr9	123521948	123637070	chr9_122561769_122676891_115123_4.1_74.1_4711	4711	+
chr10	103542154	103648635	chr10_103532144_103638625_106482_4.4_86.8_4707	4707	+
chr11	60609364	60718898	chr11_60365940_60475474_109535_4.3_71_4702	4702	+
chr1	68940076	68980324	chr1_68712664_68752912_40249_11.7_95_4696	4696	+
chr5	33441125	33503184	chr5_33476882_33538941_62060_7.6_91.3_4687	4687	+
chr3	56597624	56702397	chr3_56572664_56677437_104774_4.5_92.2_4684	4684	+
chr4	15494143	15770065	chr4_15103241_15379163_275923_1.7_2_4683	4683	+
chr20	18465800	18623531	chr20_18413800_18571531_157732_3_62.6_4670	4670	+
chr1	84332987	84460919	chr1_84105575_84233507_127933_3.6_51.2_4652	4652	+
chr12	3948612	4208841	chr12_3818873_4079102_260230_1.8_43.7_4643	4643	+
chr15	49319494	49620399	chr15_47106786_47407691_300906_1.5_-68.3_4636	4636	+
chr3	107368603	107529752	chr3_108851293_109012442_161150_2.9_79.7_4628	4628	+
chr5	55134323	55265714	chr5_55170080_55301471_131392_3.5_74.1_4628	4628	+
chr12	76745738	76786577	chr12_75269869_75310708_40840_11.3_91.4_4625	4625	+
chr1	209235192	209441448	chr1_207301815_207508071_206257_2.2_77.8_4624	4624	+
chr13	52484382	52606873	chr13_51382383_51504874_122492_3.8_84.1_4624	4624	+
chr15	100091908	100346954	chr15_97909431_98164477_255047_1.8_53.3_4621	4621	+
chr19	22313069	22655428	chr19_22104909_22447268_342360_1.3_-69.2_4621	4621	+
chr15	20213675	20413234	chr15_18473689_18673248_199560_2.3_2.6_4619	4619	+
chr22	26818555	27071556	chr22_25148555_25401556_253002_1.8_48.2_4618	4618	+
chrX	71379672	71548432	chrX_71296397_71465157_168761_2.7_50.1_4617	4617	+
chr3	157814242	158051755	chr3_159296936_159534449_237514_1.9_3.9_4616	4616	+
chr20	17497588	17662330	chr20_17445588_17610330_164743_2.8_77.6_4614	4614	+
chr9	130477178	130841636	chr9_129516999_129881457_364459_1.3_-27_4608	4608	+
chr15	63801595	64067841	chr15_61588648_61854894_266247_1.7_-45.1_4607	4607	+
chr19	16523684	16758102	chr19_16384684_16619102_234419_2_-22.5_4605	4605	+
chr22	48085775	48323574	chr22_46464439_46702238_237800_1.9_69.5_4602	4602	+
chr20	5080520	5273626	chr20_5028520_5221626_193107_2.4_68.6_4601	4601	+
chr20	279451	489408	chr20_227451_437408_209958_2.2_33.8_4599	4599	+
chr2	153409599	153616829	chr2_153117845_153325075_207231_2.2_42.7_4596	4596	+
chr9	37430396	37637326	chr9_37420396_37627326_206931_2.2_8.1_4590	4590	+
chr2	182765237	182827954	chr2_182473482_182536199_62718_7.3_89.4_4585	4585	+
chrX	103379669	103499176	chrX_103266325_103385832_119508_3.8_76.3_4584	4584	+
chr19	32843754	32973172	chr19_37535594_37665012_129419_3.5_61_4580	4580	+
chr1	26155927	26231397	chr1_26028514_26103984_75471_6.1_83_4577	4577	+
chr12	14923612	15103679	chr12_14814879_14994946_180068_2.5_77.7_4570	4570	+
chr14	71381208	71575805	chr14_70450961_70645558_194598_2.3_62.3_4566	4566	+
chr17	47676725	48016748	chr17_45031724_45371747_340024_1.3_-40.1_4565	4565	+
chr8	33227207	33482057	chr8_33346749_33601599_254851_1.8_46_4561	4561	+
chr8	41354956	41585604	chr8_41474113_41704761_230649_2_56.9_4561	4561	+
chr11	85668695	85770555	chr11_85346343_85448203_101861_4.5_73.3_4560	4560	+
chr9	132650398	132996073	chr9_131690219_132035894_345676_1.3_-57.8_4558	4558	+
chr2	11216232	11492878	chr2_11133683_11410329_276647_1.6_-22.3_4554	4554	+
chr20	56884732	57024747	chr20_56318138_56458153_140016_3.2_74_4545	4545	+
chr9	36198891	36470763	chr9_36188891_36460763_271873_1.7_44.8_4538	4538	+
chr8	144511896	144809947	chr8_144583039_144881935_298897_1.5_-60.8_4536	4536	+
chr17	16189076	16344861	chr17_16129801_16285586_155786_2.9_46.2_4531	4531	+
chrX	73595975	73803430	chrX_73512700_73720155_207456_2.2_18.2_4531	4531	+
chr6	3019682	3276383	chr6_2964681_3221382_256702_1.8_43.1_4530	4530	+
chr1	81892561	82189065	chr1_81665149_81961653_296505_1.5_-31.6_4523	4523	+
chr15	69591356	69747576	chr15_67378410_67534630_156221_2.9_90.7_4520	4520	+
chrX	69354341	69640688	chrX_69271066_69557413_286348_1.6_38_4514	4514	+
chr1	180772461	180974673	chr1_179039084_179241296_202213_2.2_-37.6_4508	4508	+
chr8	42183553	42404017	chr8_42302710_42523174_220465_2_51.5_4508	4508	+
chr5	73985070	74227778	chr5_74020826_74263534_242709_1.9_-24.1_4501	4501	+
chr9	139944515	140084748	chr9_139064336_139204569_140234_3.2_45_4493	4493	+
chr14	103057885	103344163	chr14_102127638_102413916_286279_1.6_-1_4489	4489	+
chr2	175937827	176049490	chr2_175646073_175757736_111664_4_80.2_4489	4489	+
chr8	86027247	86133327	chr8_86214499_86320579_106081_4.2_69.3_4486	4486	+
chr19	52565428	52803731	chr19_57257240_57495543_238304_1.9_-78.1_4473	4473	+
chr13	31710795	31729847	chr13_30608795_30627847_19053_23.5_97.6_4470	4470	+
chr8	27880786	28158179	chr8_27936705_28214098_277394_1.6_-38_4469	4469	+
chr1	225589281	225611906	chr1_223655904_223678529_22626_19.7_97.6_4468	4468	+
chr7	30536335	30673747	chr7_30502860_30640272_137413_3.2_60.4_4465	4465	+
chr10	104406372	104647908	chr10_104396362_104637898_241537_1.8_-25.9_4463	4463	+
chr5	66361758	66492619	chr5_66397514_66528375_130862_3.4_59.2_4460	4460	+
chr8	95365144	95547233	chr8_95434320_95616409_182090_2.4_69.1_4456	4456	+
chr11	6503521	6703610	chr11_6460097_6660186_200090_2.2_-51.7_4455	4455	+
chr20	9495094	9511262	chr20_9443094_9459262_16169_27.6_98.8_4455	4455	+
chr5	100116566	100238582	chr5_100144465_100266481_122017_3.7_87.9_4455	4455	+
chr4	185220224	185637828	chr4_185457218_185874822_417605_1.1_59.2_4450	4450	+
chr3	41241686	41281950	chr3_41216690_41256954_40265_11_96.3_4447	4447	+
chr13	19711533	19969291	chr13_18609533_18867291_257759_1.7_-89.7_4439	4439	+
chr19	40325248	40580587	chr19_45017088_45272427_255340_1.7_38.8_4439	4439	+
chr11	64466314	64649289	chr11_64222890_64405865_182976_2.4_32.5_4437	4437	+
chr1	146972765	147221411	chr1_145439389_145688035_248647_1.8_71.5_4435	4435	+
chr12	116397057	116549418	chr12_114881440_115033801_152362_2.9_57.2_4425	4425	+
chr1	149089452	149287357	chr1_147356076_147553981_197906_2.2_58.1_4423	4423	+
chr5	149694006	150099967	chr5_149674199_150080160_405962_1.1_-17_4423	4423	+
chr8	11565868	11778589	chr8_11603277_11815998_212722_2.1_52.3_4421	4421	+
chr6	127608499	127684399	chr6_127650192_127726092_75901_5.8_87.1_4420	4420	+
chr13	27825516	28024459	chr13_26723516_26922459_198944_2.2_-12.5_4419	4419	+
chr16	81009665	81124338	chr16_79567166_79681839_114674_3.9_89.1_4419	4419	+
chr6	66011368	66016309	chr6_66068089_66073030_4942_89.4_99.7_4418	4418	+
chrY	28506104	28727249	chrY_26915492_27136637_221146_2_91.4_4415	4415	+
chr7	115777410	115898718	chr7_115564646_115685954_121309_3.6_87.4_4408	4408	+
chr1	120004756	120402931	chr1_119806279_120204454_398176_1.1_21.9_4402	4402	+
chr12	21623151	21807692	chr12_21514418_21698959_184542_2.4_76_4401	4401	+
chr2	242529425	242762517	chr2_242178098_242411190_233093_1.9_-67.7_4394	4394	+
chr5	75337762	75673049	chr5_75373518_75708805_335288_1.3_-33.6_4393	4393	+
chr8	73951230	74333571	chr8_74113784_74496125_382342_1.1_-89.2_4391	4391	+
chr4	103181092	103325082	chr4_103400115_103544105_143991_3_68.9_4389	4389	+
chr7	84505874	84678048	chr7_84343810_84515984_172175_2.5_79.6_4382	4382	+
chr18	57428729	57864291	chr18_55579709_56015271_435563_1_-60.8_4378	4378	+
chr21	30698318	30743868	chr21_29620189_29665739_45551_9.6_-69.7_4367	4367	+
chr13	73282734	73482891	chr13_72180735_72380892_200158_2.2_58.2_4363	4363	+
chr6	76296154	76492196	chr6_76352874_76548916_196043_2.2_46.7_4360	4360	+
chr19	36037391	36237952	chr19_40729231_40929792_200562_2.2_49.9_4354	4354	+
chr3	72977969	73116329	chr3_73060659_73199019_138361_3.1_42.6_4354	4354	+
chr15	36905574	36911923	chr15_34692866_34699215_6350_68.5_99_4351	4351	+
chr9	79827291	80046550	chr9_79017111_79236370_219260_2_47.2_4351	4351	+
chr13	60849107	61212152	chr13_59747108_60110153_363046_1.2_58.5_4349	4349	+
chr15	65228357	65579617	chr15_63015410_63366670_351261_1.2_-25.9_4341	4341	+
chr4	164848507	165119072	chr4_165067957_165338522_270566_1.6_60.3_4338	4338	+
chr12	76358572	76477145	chr12_74644839_74763412_118574_3.7_91.2_4331	4331	+
chr9	19027115	19201064	chr9_19017115_19191064_173950_2.5_63.2_4328	4328	+
chr9	98718154	99170071	chr9_97757975_98209892_451918_1_-95.1_4328	4328	+
chr19	6364487	6594042	chr19_6315487_6545042_229556_1.9_56.2_4327	4327	+
chr22	30641482	30984243	chr22_28971482_29314243_342762_1.3_-51.8_4324	4324	+
chr1	203224879	203278889	chr1_201491502_201545512_54011_8_89.1_4323	4323	+
chr1	94337551	94375294	chr1_94110139_94147882_37744_11.5_92_4322	4322	+
chr7	36396280	36492949	chr7_36362805_36459474_96670_4.5_87.8_4322	4322	+
chr4	99801516	100003344	chr4_100020539_100222367_201829_2.1_30.1_4318	4318	+
chr10	79579106	79800569	chr10_79249112_79470575_221464_1.9_-25.6_4307	4307	+
chr15	38544302	38856635	chr15_36331594_36643927_312334_1.4_84.6_4296	4296	+
chr15	30297516	30518014	chr15_28084808_28305306_220499_1.9_54.1_4292	4292	+
chr9	127489111	127658023	chr9_126528932_126697844_168913_2.5_76.8_4289	4289	+
chrX	54470502	54589933	chrX_54487227_54606658_119432_3.6_71.9_4289	4289	+
chr10	21884198	22031996	chr10_21924204_22072002_147799_2.9_64.2_4286	4286	+
chr20	52183979	52276836	chr20_51617386_51710243_92858_4.6_64.2_4284	4284	+
chr12	12714778	13029068	chr12_12606045_12920335_314291_1.4_-53.3_4282	4282	+
chr5	64711404	65081811	chr5_64747160_65117567_370408_1.2_-81.6_4282	4282	+
chr14	95873668	96011035	chr14_94943421_95080788_137368_3.1_55.2_4277	4277	+
chr3	16928149	17202209	chr3_16903153_17177213_274061_1.6_53.4_4276	4276	+
chr9	33289534	33462867	chr9_33279534_33452867_173334_2.5_-84.6_4275	4275	+
chr10	88125855	88391431	chr10_88115835_88381411_265577_1.6_12.9_4273	4273	+
chr22	42952283	43231533	chr22_41282227_41561477_279251_1.5_-63.9_4269	4269	+
chr17	22020650	22030164	chr17_21944777_21954291_9515_44.8_98.6_4264	4264	+
chr1	106239481	106436139	chr1_106041004_106237662_196659_2.2_71.1_4263	4263	+
chr12	8492781	8790125	chr12_8384048_8681392_297345_1.4_-50.6_4261	4261	+
chr1	17733396	17765106	chr1_17605983_17637693_31711_13.4_96.5_4256	4256	+
chr3	125431048	125653937	chr3_126913738_127136627_222890_1.9_49.6_4251	4251	+
chr13	37500704	37583534	chr13_36398704_36481534_82831_5.1_87.5_4250	4250	+
chr8	99865356	100286660	chr8_99934532_100355836_421305_1_-78.9_4249	4249	+
chr20	10329807	10639265	chr20_10277807_10587265_309459_1.4_55.1_4248	4248	+
chr2	8735749	8953588	chr2_8653200_8871039_217840_1.9_64.4_4245	4245	+
chr6	20407307	20649676	chr6_20515286_20757655_242370_1.8_-17.4_4242	4242	+
chr3	69033710	69177183	chr3_69116400_69259873_143474_3_82.4_4233	4233	+
chrX	67819954	68118618	chrX_67736679_68035343_298665_1.4_-14.7_4232	4232	+
chrX	20143509	20173613	chrX_20053430_20083534_30105_14.1_93.9_4230	4230	+
chr12	111819753	112107951	chr12_110304136_110592334_288199_1.5_-8.6_4226	4226	+
chr15	21220807	21372742	chr15_19485466_19637401_151936_2.8_63.7_4225	4225	+
chr12	25205424	25395605	chr12_25096691_25286872_190182_2.2_54.1_4222	4222	+
chr10	11962754	12395879	chr10_12002760_12435885_433126_1_-64.7_4221	4221	+
chr13	79893184	80113965	chr13_78791185_79011966_220782_1.9_-92.8_4215	4215	+
chr5	167919562	168044057	chr5_167852140_167976635_124496_3.4_72_4215	4215	+
chr1	84944849	85121736	chr1_84717437_84894324_176888_2.4_25.4_4211	4211	+
chr5	36105094	36200481	chr5_36140851_36236238_95388_4.4_92.1_4211	4211	+
chr7	75511068	75696011	chr7_75349004_75533947_184944_2.3_-75_4210	4210	+
chr15	59845066	60061386	chr15_57632358_57848678_216321_1.9_59_4205	4205	+
chr1	22649169	22888202	chr1_22521756_22760789_239034_1.8_-26.8_4199	4199	+
chr5	93903298	94047673	chr5_93929054_94073429_144376_2.9_46.4_4199	4199	+
chr7	155090104	155101816	chr7_154721037_154732750_11714_35.8_98.8_4197	4197	+
chr6	100909313	101166138	chr6_101016034_101272859_256826_1.6_-43.1_4191	4191	+
chr2	238969538	239360450	chr2_238634277_239025189_390913_1.1_-42.7_4185	4185	+
chr7	771745	1052874	chr7_738271_1019400_281130_1.5_-35.2_4183	4183	+
chrX	12817291	12995397	chrX_12727212_12905318_178107_2.3_79_4179	4179	+
chr1	219714024	219785704	chr1_217780647_217852327_71681_5.8_86.1_4172	4172	+
chr6	163835166	163994786	chr6_163755156_163914776_159621_2.6_-2.6_4164	4164	+
chrX	73325500	73491680	chrX_73242225_73408405_166181_2.5_-44.7_4150	4150	+
chr5	114847869	115106826	chr5_114875768_115134725_258958_1.6_-21.8_4145	4145	+
chr2	264089	314969	chr2_254089_304969_50881_8.1_91.3_4144	4144	+
chr3	48162152	48311766	chr3_48137156_48286770_149615_2.8_48.5_4143	4143	+
chr2	47177421	47401800	chr2_47030925_47255304_224380_1.8_-36_4141	4141	+
chr13	29069094	29297489	chr13_27967094_28195489_228396_1.8_-0.7_4122	4122	+
chr14	70180951	70352962	chr14_69250704_69422715_172012_2.4_65.4_4122	4122	+
chr4	39290302	39478852	chr4_38966697_39155247_188551_2.2_21.9_4118	4118	+
chr15	22835918	23048797	chr15_20387359_20600238_212880_1.9_20.9_4109	4109	+
chr12	89742041	90029036	chr12_88266172_88553167_286996_1.4_42.7_4101	4101	+
chr3	23175880	23450656	chr3_23150884_23425660_274777_1.5_38.2_4101	4101	+
chr20	48561822	48809466	chr20_47995229_48242873_247645_1.7_-43.8_4099	4099	+
chr1	215740595	215794786	chr1_213807218_213861409_54192_7.6_87.1_4097	4097	+
chr17	33289246	33478360	chr17_30313359_30502473_189115_2.2_70_4097	4097	+
chr19	4267879	4660069	chr19_4218879_4611069_392191_1_-84.8_4095	4095	+
chr8	75515291	75689800	chr8_75677846_75852355_174510_2.3_-25.9_4092	4092	+
chr3	108175441	108363637	chr3_109658131_109846327_188197_2.2_67.2_4091	4091	+
chr3	130660373	130735276	chr3_132143063_132217966_74904_5.5_87_4088	4088	+
chr10	5346435	5500351	chr10_5336435_5490351_153917_2.7_85.9_4085	4085	+
chr8	110255231	110577111	chr8_110324407_110646287_321881_1.3_82_4084	4084	+
chr22	21840989	22160346	chr22_20170989_20490346_319358_1.3_-55_4083	4083	+
chr14	50360330	50517973	chr14_49430080_49587723_157644_2.6_-54_4082	4082	+
chr16	64104	319962	chr16_4104_259963_255860_1.6_-95.9_4080	4080	+
chr8	109143672	109252409	chr8_109212848_109321585_108738_3.8_82.3_4079	4079	+
chr3	180320709	180331765	chr3_181803403_181814459_11057_36.8_97.6_4073	4073	+
chr18	50865973	51888790	chr18_49119971_50142788_1022818_0.4_-92.4_4069	4069	+
chr19	20191040	20634230	chr19_20052040_20426070_374031_1.1_-47.9_4060	4060	+
chr18	56414850	56652891	chr18_54565830_54803871_238042_1.7_-96.6_4054	4054	+
chr5	74646827	74712931	chr5_74682583_74748687_66105_6.1_87.3_4050	4050	+
chr3	57843456	57928255	chr3_57818496_57903295_84800_4.8_72.1_4047	4047	+
chr14	105156034	105635760	chr14_104227079_104706805_479727_0.8_-67.7_4041	4041	+
chr5	148874936	148961234	chr5_148855129_148941427_86299_4.7_78.5_4037	4037	+
chr8	132916328	133141551	chr8_132985510_133210733_225224_1.8_80.5_4035	4035	+
chr4	161569041	161737180	chr4_161788491_161956630_168140_2.4_90.4_4033	4033	+
chr3	58303361	58487096	chr3_58278401_58462136_183736_2.2_62.4_4031	4031	+
chr14	89021235	89202947	chr14_88090988_88272700_181713_2.2_79.1_4026	4026	+
chr3	15374599	15483702	chr3_15349603_15458706_109104_3.7_19.1_4021	4021	+
chrY	9342992	9386733	chrY_9952992_9996733_43742_9.2_89.3_4020	4020	+
chr2	30784961	30970206	chr2_30638465_30823710_185246_2.2_34.1_4018	4018	+
chr8	126011184	126204334	chr8_126080365_126273516_193152_2.1_50.5_4013	4013	+
chr14	64416479	64599205	chr14_63486232_63668958_182727_2.2_37.3_4010	4010	+
chr9	6734775	6893315	chr9_6724775_6883315_158541_2.5_-89_4006	4006	+
chrX	133903668	134126172	chrX_133731334_133953838_222505_1.8_-45.7_4005	4005	+
chr19	18554222	18888684	chr19_18415222_18749684_334463_1.2_-90_4004	4004	+
chr7	114185801	114332546	chr7_113973037_114119782_146746_2.7_78.7_3996	3996	+
chr19	22847043	23108272	chr19_22638883_22900112_261230_1.5_-48.4_3990	3990	+
chr5	76820820	77082494	chr5_76856576_77118250_261675_1.5_-26.5_3987	3987	+
chr17	34842346	35079135	chr17_31916459_32153248_236790_1.7_-63.8_3979	3979	+
chr2	210868812	210894162	chr2_210577057_210602407_25351_15.7_97.8_3973	3973	+
chr8	33661016	33827552	chr8_33780558_33947094_166537_2.4_73.3_3971	3971	+
chr14	89492375	89763560	chr14_88562128_88833313_271186_1.5_-45.2_3964	3964	+
chr12	51133156	51326363	chr12_49419423_49612630_193208_2.1_-79.9_3962	3962	+
chr9	88879596	88990552	chr9_88069416_88180372_110957_3.6_73.9_3962	3962	+
chr2	24290527	24587605	chr2_24144031_24441109_297079_1.3_-63_3961	3961	+
chr7	5336515	5570265	chr7_5303041_5536791_233751_1.7_-38.3_3961	3961	+
chr15	56285344	56386907	chr15_54072636_54174199_101564_3.9_80.8_3959	3959	+
chr7	141251359	141445531	chr7_140897828_141092000_194173_2_84.5_3958	3958	+
chr16	33777706	33964321	chr16_33685207_33871822_186616_2.1_-29_3955	3955	+
chr6	96974112	97096975	chr6_97080833_97203696_122864_3.2_87.9_3952	3952	+
chr4	54952975	55163948	chr4_54647732_54858705_210974_1.9_-70_3949	3949	+
chr11	72398712	72726932	chr11_72076360_72404580_328221_1.2_-58.6_3941	3941	+
chr3	120306103	120627251	chr3_121788793_122109941_321149_1.2_-22.2_3941	3941	+
chr14	68113995	68266696	chr14_67183748_67336449_152702_2.6_-52.5_3936	3936	+
chr5	49692333	49929611	chr5_49728090_49965368_237279_1.7_-56_3936	3936	+
chr20	51589784	51933436	chr20_51023191_51366843_343653_1.1_35.8_3928	3928	+
chr3	129735547	129918832	chr3_131218237_131401522_183286_2.1_41.3_3928	3928	+
chr2	10890180	11093135	chr2_10807631_11010586_202956_1.9_24.2_3927	3927	+
chr5	6494075	6757096	chr5_6547075_6810096_263022_1.5_21_3925	3925	+
chr20	34634052	34680920	chr20_34097466_34144334_46869_8.4_82.7_3924	3924	+
chr12	79982597	80226357	chr12_78506728_78750488_243761_1.6_-70.8_3920	3920	+
chr1	158083391	158165965	chr1_156350015_156432589_82575_4.7_89.1_3916	3916	+
chr8	91970798	92106246	chr8_92039974_92175422_135449_2.9_89.5_3910	3910	+
chr1	200374882	200584755	chr1_198641505_198851378_209874_1.9_-97.9_3908	3908	+
chr7	42834552	43083907	chr7_42801077_43050432_249356_1.6_63.2_3908	3908	+
chr3	72307407	72496249	chr3_72390097_72578939_188843_2.1_54.2_3903	3903	+
chr15	83658522	83725389	chr15_81449526_81516393_66868_5.8_84.4_3898	3898	+
chr11	77633490	77839657	chr11_77311138_77517305_206168_1.9_-63.9_3892	3892	+
chr12	122614487	122797987	chr12_121180440_121363940_183501_2.1_-27.2_3886	3886	+
chr16	19514377	19725735	chr16_19421878_19633236_211359_1.8_69.6_3883	3883	+
chr4	107236657	107270238	chr4_107456106_107489687_33582_11.5_96.9_3870	3870	+
chr15	28393942	28701589	chr15_26067537_26375184_307648_1.3_38.6_3866	3866	+
chr10	102676521	102753809	chr10_102666511_102743799_77289_5_77.7_3857	3857	+
chrX	138809197	139193038	chrX_138636863_139020704_383842_1_23_3854	3854	+
chr3	167677487	167877771	chr3_169160181_169360465_200285_1.9_66.9_3853	3853	+
chr15	77570832	77777277	chr15_75357887_75564332_206446_1.9_9.8_3851	3851	+
chr8	134338275	134584375	chr8_134407457_134653557_246101_1.6_18.9_3851	3851	+
chr15	60639677	60770226	chr15_58426969_58557518_130550_2.9_59.3_3846	3846	+
chr4	247845	437983	chr4_237845_427983_190139_2_-23.4_3846	3846	+
chr17	60474831	60690106	chr17_57828563_58043838_215276_1.8_49.9_3843	3843	+
chr12	93145898	93323091	chr12_91670029_91847222_177194_2.2_62.4_3839	3839	+
chr9	37780585	37888614	chr9_37770585_37878614_108030_3.6_64.3_3836	3836	+
chr5	40715594	40834825	chr5_40751351_40870582_119232_3.2_65.3_3833	3833	+
chr22	22842619	22985799	chr22_21172619_21315799_143181_2.7_68.1_3829	3829	+
chrX	109268764	109440523	chrX_109155420_109327179_171760_2.2_-73.1_3826	3826	+
chr2	90077626	90274354	chr2_89714931_89911659_196729_1.9_83.6_3825	3825	+
chr3	49682723	49840737	chr3_49657727_49815741_158015_2.4_55.5_3820	3820	+
chr22	46932395	47108256	chr22_45311059_45486920_175862_2.2_69.9_3811	3811	+
chr5	79551578	79655989	chr5_79587334_79691745_104412_3.6_41.7_3804	3804	+
chr1	50791951	51112133	chr1_50564538_50884721_320184_1.2_-18.3_3803	3803	+
chr11	75051868	75117480	chr11_74729516_74795128_65613_5.8_92_3801	3801	+
chr3	136323207	136667447	chr3_137805897_138150137_344241_1.1_-41.1_3795	3795	+
chr7	104308110	104311956	chr7_104095346_104099192_3847_98.6_100_3795	3795	+
chrX	102810606	103029840	chrX_102697262_102916496_219235_1.7_76.7_3795	3795	+
chr6	116360270	116906084	chr6_116466963_117012777_545815_0.7_46.8_3790	3790	+
chr15	77134002	77472455	chr15_74921057_75259510_338454_1.1_-39.6_3785	3785	+
chr9	133491695	133589398	chr9_132481516_132579219_97704_3.9_72.4_3779	3779	+
chr2	127312978	127472834	chr2_127029448_127189304_159857_2.4_31_3778	3778	+
chrY	9905043	10037932	chrY_10515043_10647932_132890_2.8_76.5_3778	3778	+
chr9	117139100	117458589	chr9_116178921_116498410_319490_1.2_-76.9_3772	3772	+
chr7	35913106	36013751	chr7_35879631_35980276_100646_3.7_73.8_3768	3768	+
chr12	1863449	2017026	chr12_1733710_1887287_153578_2.5_82.8_3767	3767	+
chr6	13521527	13767902	chr6_13629506_13875881_246376_1.5_-61.4_3766	3766	+
chr21	44268313	44424576	chr21_43141382_43297645_156264_2.4_48.3_3761	3761	+
chr11	2814985	3147965	chr11_2771561_3104541_332981_1.1_-94.2_3757	3757	+
chr3	32031179	32233222	chr3_32006183_32208226_202044_1.9_48.1_3741	3741	+
chr14	63838275	64068624	chr14_62908028_63138377_230350_1.6_22.8_3737	3737	+
chr12	77054150	77444572	chr12_75578281_75968703_390423_1_-59.5_3733	3733	+
chr17	7737370	7922848	chr17_7678095_7863573_185479_2_32.5_3732	3732	+
chr14	54863644	55034718	chr14_53933394_54104468_171075_2.2_50.8_3730	3730	+
chr5	82272101	82360984	chr5_82307857_82396740_88884_4.2_77.4_3729	3729	+
chr2	208394168	208633041	chr2_208102413_208341286_238874_1.6_38.3_3728	3728	+
chr4	108854606	109093161	chr4_109074055_109312610_238556_1.6_30.6_3721	3721	+
chr9	77589073	77761856	chr9_76778893_76951676_172784_2.2_60.1_3716	3716	+
chr8	143357990	143693511	chr8_143355897_143690513_334617_1.1_-66.1_3714	3714	+
chr2	95475097	95874154	chr2_94838824_95237881_399058_0.9_-49_3710	3710	+
chr10	73949594	74127688	chr10_73619600_73797694_178095_2.1_71.9_3709	3709	+
chr9	35372415	35593018	chr9_35362415_35583018_220604_1.7_10.4_3702	3702	+
chr2	192403340	192557137	chr2_192111585_192265382_153798_2.4_70.2_3701	3701	+
chr4	156592239	156656224	chr4_156811689_156875674_63986_5.8_87.8_3699	3699	+
chr13	28112112	28403927	chr13_27010112_27301927_291816_1.3_-7_3698	3698	+
chr10	48922548	49088877	chr10_48542554_48708883_166330_2.2_53.7_3696	3696	+
chr20	4610005	4711942	chr20_4558005_4659942_101938_3.6_88.2_3694	3694	+
chr11	93911497	93922013	chr11_93551145_93561661_10517_35.1_98.4_3693	3693	+
chr4	90743278	90875160	chr4_90962301_91094183_131883_2.8_39.6_3693	3693	+
chr11	108535917	108712289	chr11_108041127_108217499_176373_2.1_28.9_3689	3689	+
chr15	64364749	64460130	chr15_62151802_62247183_95382_3.9_81.9_3684	3684	+
chr7	23405355	23625361	chr7_23371880_23591886_220007_1.7_-3.8_3682	3682	+
chr6	80656931	80878843	chr6_80713650_80935562_221913_1.7_6.2_3677	3677	+
chr19	7975138	8056752	chr19_7881138_7962752_81615_4.5_76.7_3676	3676	+
chr9	138667095	138870529	chr9_137806916_138010350_203435_1.8_50.6_3676	3676	+
chr4	109434553	109710306	chr4_109654002_109929755_275754_1.3_67.3_3670	3670	+
chr12	96617241	96673667	chr12_95141372_95197798_56427_6.5_90.6_3668	3668	+
chr1	42642512	42846906	chr1_42415099_42619493_204395_1.8_32_3652	3652	+
chr5	174919008	175085268	chr5_174851614_175017874_166261_2.2_86.3_3649	3649	+
chr5	77711236	77940792	chr5_77746992_77976548_229557_1.6_-36.3_3645	3645	+
chr1	158424253	158578115	chr1_156690877_156844739_153863_2.4_41_3636	3636	+
chr6	99825278	100052010	chr6_99931999_100158731_226733_1.6_32.1_3632	3632	+
chr3	194940829	195102831	chr3_196422118_196584120_162003_2.2_25.3_3629	3629	+
chr2	238646817	238819902	chr2_238311556_238484641_173086_2.1_-22.3_3628	3628	+
chr11	27827888	27912631	chr11_27784464_27869207_84744_4.3_79_3626	3626	+
chr12	14576753	14680557	chr12_14468020_14571824_103805_3.5_85.3_3619	3619	+
chr7	149992899	150070848	chr7_149623832_149701781_77950_4.6_86.7_3617	3617	+
chr14	97299747	97347836	chr14_96369500_96417589_48090_7.5_47.8_3616	3616	+
chr20	3341146	3563076	chr20_3289146_3511076_221931_1.6_51.6_3608	3608	+
chr7	54819919	55164618	chr7_54787413_55132112_344700_1_-15.6_3608	3608	+
chr2	223591153	223806706	chr2_223299397_223514950_215554_1.7_26_3603	3603	+
chr2	216177224	216214618	chr2_215885469_215922863_37395_9.6_96.5_3601	3601	+
chr2	236790858	237076207	chr2_236455597_236740946_285350_1.3_-95_3601	3601	+
chr5	53814454	53842117	chr5_53850211_53877874_27664_13_93.4_3590	3590	+
chr2	60938718	61165786	chr2_60792222_61019290_227069_1.6_8.7_3589	3589	+
chr6	58237470	58447319	chr6_58345429_58555278_209850_1.7_76.9_3587	3587	+
chr13	50050632	50283913	chr13_48948633_49181914_233282_1.5_-71.3_3577	3577	+
chr8	120743478	120865558	chr8_120812659_120934739_122081_2.9_86.7_3566	3566	+
chr6	106967005	107111105	chr6_107073698_107217798_144101_2.5_57_3561	3561	+
chr19	23310704	23675120	chr19_23102544_23466960_364417_1_-29.3_3556	3556	+
chr10	64913456	65140254	chr10_64583462_64810260_226799_1.6_-24.6_3545	3545	+
chr2	225338712	225450253	chr2_225046956_225158497_111542_3.2_78.1_3538	3538	+
chr5	59755085	59983097	chr5_59790842_60018854_228013_1.6_56.8_3536	3536	+
chr6	108938921	109108104	chr6_109045614_109214797_169184_2.1_31.1_3534	3534	+
chr9	90113835	90312183	chr9_89303655_89502003_198349_1.8_13.6_3531	3531	+
chr10	114077690	114308769	chr10_114067680_114298759_231080_1.5_69.8_3530	3530	+
chr5	179890684	180023442	chr5_179823290_179956048_132759_2.7_65.3_3528	3528	+
chr12	70671767	70766331	chr12_68958034_69052598_94565_3.7_84_3523	3523	+
chr5	1614883	1803888	chr5_1667883_1856888_189006_1.9_-85.5_3517	3517	+
chr3	160879572	161043025	chr3_162362266_162525719_163454_2.2_61.1_3515	3515	+
chr5	87890050	88213403	chr5_87925806_88249159_323354_1.1_43_3512	3512	+
chr7	111926922	112161006	chr7_111714158_111948242_234085_1.5_2_3512	3512	+
chr18	33234504	33422492	chr18_31488502_31676490_187989_1.9_66.2_3509	3509	+
chr11	1592686	1913320	chr11_1549262_1869896_320635_1.1_-46.6_3506	3506	+
chr17	76777656	76991317	chr17_74289251_74502912_213662_1.6_44.1_3497	3497	+
chr2	101878944	101902629	chr2_101245376_101269061_23686_14.8_-47.6_3496	3496	+
chr9	135767589	135937579	chr9_134757410_134927400_169991_2.1_65.1_3488	3488	+
chr2	134908641	135269736	chr2_134625111_134986206_361096_1_30.9_3487	3487	+
chr6	151149003	151421134	chr6_151190696_151462827_272132_1.3_22.1_3487	3487	+
chr5	180218302	180414086	chr5_180150908_180346692_195785_1.8_51.3_3480	3480	+
chr19	15348005	15723107	chr19_15209005_15584107_375103_0.9_-16.3_3477	3477	+
chrX	9626589	9787314	chrX_9586589_9747314_160726_2.2_81.7_3475	3475	+
chr4	186064461	186188411	chr4_186301455_186425405_123951_2.8_47_3471	3471	+
chr1	7723412	8045398	chr1_7645999_7967985_321987_1.1_55.7_3458	3458	+
chr1	186805093	187079054	chr1_185071716_185345677_273962_1.3_55.4_3450	3450	+
chr5	112869949	112937101	chr5_112897848_112965000_67153_5.1_93.7_3445	3445	+
chr12	12264012	12402707	chr12_12155279_12293974_138696_2.5_74.7_3438	3438	+
chr12	45567297	45825554	chr12_43853564_44111821_258258_1.3_-1.5_3434	3434	+
chr22	44352846	44591185	chr22_42684179_42922518_238340_1.4_28.3_3434	3434	+
chr5	98016006	98236715	chr5_98043906_98264615_220710_1.6_73.6_3423	3423	+
chr15	69071174	69113826	chr15_66858228_66900880_42653_8_89.4_3420	3420	+
chr4	78908686	79103352	chr4_79127710_79322376_194667_1.8_25_3417	3417	+
chr9	4633532	4862789	chr9_4623532_4852789_229258_1.5_-16.7_3417	3417	+
chr1	83616067	83680390	chr1_83388655_83452978_64324_5.3_94.3_3416	3416	+
chr16	32654532	33111120	chr16_32562033_33018621_456589_0.7_-92.1_3415	3415	+
chrX	150573480	150577788	chrX_150324138_150328446_4309_79.3_99.3_3415	3415	+
chr12	117013654	117346380	chr12_115498037_115830763_332727_1_52.7_3403	3403	+
chr3	138362148	138553840	chr3_139844838_140036530_191693_1.8_-61.4_3400	3400	+
chr18	12128454	12451073	chr18_12118454_12441073_322620_1.1_-72.4_3395	3395	+
chr4	10038428	10117935	chr4_9647526_9727033_79508_4.3_91.6_3390	3390	+
chr8	130853769	131066466	chr8_130922951_131135648_212698_1.6_88.8_3389	3389	+
chrX	106820162	106985350	chrX_106706818_106872006_165189_2.1_54.7_3388	3388	+
chr14	94517361	94546137	chr14_93587114_93615890_28777_11.8_96.5_3383	3383	+
chr18	18530167	18699650	chr18_16784165_16953648_169484_2_85.4_3380	3380	+
chr5	34908757	35065981	chr5_34944514_35101738_157225_2.1_93.8_3380	3380	+
chr15	62116890	62374742	chr15_59904182_60162034_257853_1.3_70.6_3379	3379	+
chrX	46146882	46422171	chrX_46031826_46307115_275290_1.2_14.5_3379	3379	+
chr16	47538700	47733453	chr16_46096201_46290954_194754_1.7_71.3_3374	3374	+
chr9	114658993	114697483	chr9_113698814_113737304_38491_8.8_90.6_3368	3368	+
chr11	59341928	59549308	chr11_59098504_59305884_207381_1.6_-57.8_3358	3358	+
chr8	128098789	128142793	chr8_128167971_128211975_44005_7.6_88.9_3354	3354	+
chr11	32608422	32624078	chr11_32564998_32580654_15657_21.4_95.9_3352	3352	+
chr6	36839465	37059703	chr6_36947443_37167681_220239_1.5_-80.1_3352	3352	+
chr18	43609254	43796561	chr18_41863252_42050559_187308_1.8_3.1_3351	3351	+
chr9	4944176	5113130	chr9_4934176_5103130_168955_2_17.6_3345	3345	+
chr18	33570653	33747179	chr18_31824651_32001177_176527_1.9_20.2_3344	3344	+
chr6	159065175	159262950	chr6_158985163_159182938_197776_1.7_40.5_3340	3340	+
chr5	141254974	141532338	chr5_141235158_141512522_277365_1.2_55_3340	3340	+
chr17	75483401	75643684	chr17_72994996_73155279_160284_2.1_-8.4_3337	3337	+
chr11	105879035	105984528	chr11_105384245_105489738_105494_3.2_92.5_3333	3333	+
chr1	227062988	227174977	chr1_225129611_225241600_111990_3_67.7_3332	3332	+
chr15	90074236	90231368	chr15_87875240_88032372_157133_2.1_58.9_3329	3329	+
chr11	10327555	10531844	chr11_10284131_10488420_204290_1.6_-90.3_3326	3326	+
chr19	4682976	5085655	chr19_4633976_5036655_402680_0.8_-86.5_3319	3319	+
chr17	42659454	42953496	chr17_40014980_40309022_294043_1.1_-91_3318	3318	+
chr3	16301151	16394002	chr3_16276155_16369006_92852_3.6_78.6_3317	3317	+
chr2	196525422	196601543	chr2_196233667_196309788_76122_4.4_84.4_3316	3316	+
chr12	124454341	124499389	chr12_123020294_123065342_45049_7.4_84_3315	3315	+
chr21	33958990	34214095	chr21_32880861_33135965_255105_1.3_-0.6_3315	3315	+
chr8	126378995	126450554	chr8_126448177_126519736_71560_4.6_87.6_3314	3314	+
chr15	80351707	80430691	chr15_78138762_78217746_78985_4.2_89.4_3307	3307	+
chr10	7750522	8006602	chr10_7790528_8046608_256081_1.3_22.4_3304	3304	+
chrX	117680016	117819866	chrX_117564044_117703894_139851_2.4_63.7_3304	3304	+
chr12	102091552	102296432	chr12_100615683_100820563_204881_1.6_54.6_3302	3302	+
chr17	73692050	73952119	chr17_71203645_71463714_260070_1.3_-52.8_3298	3298	+
chr6	2037803	2342734	chr6_1982802_2287733_304932_1.1_-1.8_3298	3298	+
chr12	100594535	100742649	chr12_99118666_99266780_148115_2.2_60.4_3293	3293	+
chr14	99924585	100070930	chr14_98994338_99140683_146346_2.2_67.4_3292	3292	+
chr9	125448722	125659859	chr9_124488543_124699680_211138_1.6_-58.8_3292	3292	+
chrX	147009747	147134400	chrX_146817439_146942092_124654_2.6_62.4_3277	3277	+
chr17	56407224	56568090	chr17_53762223_53923089_160867_2_60_3274	3274	+
chr12	97294243	97346056	chr12_95818374_95870187_51814_6.3_92.6_3269	3269	+
chr6	101214996	101338920	chr6_101321717_101445641_123925_2.6_-0.4_3263	3263	+
chr2	101041620	101207891	chr2_100408052_100574323_166272_2_47_3262	3262	+
chr2	222808942	222909494	chr2_222517186_222617738_100553_3.2_69.8_3262	3262	+
chrX	135579667	135628452	chrX_135407333_135456118_48786_6.7_93.8_3262	3262	+
chr17	62203732	62290915	chr17_59557464_59644647_87184_3.7_49.1_3259	3259	+
chrX	40374628	40694614	chrX_40259572_40579558_319987_1_-29.9_3259	3259	+
chr13	23182961	23493117	chr13_22080961_22391117_310157_1_34.6_3255	3255	+
chr7	24622908	24882596	chr7_24589433_24849121_259689_1.3_-37.3_3254	3254	+
chr1	22404802	22604894	chr1_22277389_22477481_200093_1.6_-56.5_3250	3250	+
chr2	62362904	62490291	chr2_62216408_62343795_127388_2.6_-24.2_3250	3250	+
chr8	59318432	59501427	chr8_59480986_59663981_182996_1.8_58.5_3250	3250	+
chr6	75947437	76029257	chr6_76004157_76085977_81821_4_78.9_3248	3248	+
chr11	94646216	94804009	chr11_94285864_94443657_157794_2.1_34.7_3245	3245	+
chr7	106820237	107013287	chr7_106607473_106800523_193051_1.7_-44.3_3241	3241	+
chr5	25909304	25913123	chr5_25945061_25948880_3820_84.8_99.7_3238	3238	+
chr12	16447172	16656235	chr12_16338439_16547502_209064_1.5_67.7_3236	3236	+
chr8	41787503	42010228	chr8_41906660_42129385_222726_1.5_44.8_3231	3231	+
chr14	74727245	74961971	chr14_73796998_74031724_234727_1.4_5.7_3225	3225	+
chr22	32668811	32894736	chr22_30998811_31224736_225926_1.4_-24.1_3220	3220	+
chr5	138147770	138378430	chr5_138175669_138406329_230661_1.4_-51.4_3219	3219	+
chr10	92920339	93042951	chr10_92910319_93032931_122613_2.6_54.2_3218	3218	+
chr17	36353513	36581691	chr17_33607312_33835217_227906_1.4_-17.3_3211	3211	+
chr10	45445854	45596184	chr10_44765860_44916190_150331_2.1_37.2_3209	3209	+
chrX	80184966	80377067	chrX_80071622_80263723_192102_1.7_50.9_3206	3206	+
chr4	190394094	190567383	chr4_190631088_190804377_173290_1.8_37.5_3200	3200	+
chr6	47470957	47720888	chr6_47578916_47828847_249932_1.3_2.1_3199	3199	+
chr10	95035145	95288717	chr10_95025135_95278707_253573_1.3_-55.5_3197	3197	+
chr5	4486328	4610469	chr5_4539328_4663469_124142_2.6_73.2_3197	3197	+
chrX	106241003	106595887	chrX_106127659_106482543_354885_0.9_23.6_3184	3184	+
chr11	20411285	20596889	chr11_20367861_20553465_185605_1.7_32.4_3182	3182	+
chr19	7058876	7312524	chr19_7009876_7263524_253649_1.3_34_3175	3175	+
chr6	24976550	25286970	chr6_25084529_25394949_310421_1_8.4_3175	3175	+
chr8	141034059	141286004	chr8_141103241_141355186_251946_1.3_48.8_3172	3172	+
chr1	211031673	211035615	chr1_209098296_209102238_3943_80.4_99.4_3171	3171	+
chr11	57093541	57173776	chr11_56850117_56930352_80236_3.9_67.9_3165	3165	+
chr13	25457277	25591951	chr13_24355277_24489951_134675_2.3_40.8_3152	3152	+
chr15	71355376	71457824	chr15_69142430_69244878_102449_3.1_71.6_3146	3146	+
chr1	184006472	184051714	chr1_182273095_182318337_45243_6.9_95.4_3144	3144	+
chrX	55027307	55309368	chrX_55044032_55326093_282062_1.1_32_3135	3135	+
chr14	74208159	74625844	chr14_73277912_73695597_417686_0.8_-82.3_3134	3134	+
chr4	68311836	68604891	chr4_67994431_68287486_293056_1.1_-87.6_3131	3131	+
chr12	29493172	29547498	chr12_29384439_29438765_54327_5.8_95.9_3126	3126	+
chr3	12877483	13031877	chr3_12852483_13006877_154395_2_-38.6_3125	3125	+
chr7	156410308	156476874	chr7_156103069_156169635_66567_4.7_79.9_3125	3125	+
chr22	35647647	35888006	chr22_33977647_34217988_240342_1.3_-14.4_3124	3124	+
chr6	83867006	84103272	chr6_83923725_84159991_236267_1.3_42.7_3123	3123	+
chr8	63767940	63778523	chr8_63930494_63941077_10584_29.3_97.2_3104	3104	+
chr2	120799161	121103176	chr2_120515631_120819646_304016_1_-45.3_3096	3096	+
chr19	13976570	14317789	chr19_13837570_14178789_341220_0.9_-78.9_3094	3094	+
chr8	124790779	124827452	chr8_124859960_124896633_36674_8.4_94_3093	3093	+
chr7	16626173	16823840	chr7_16592698_16790365_197668_1.6_84.5_3083	3083	+
chr13	112931993	113181933	chr13_111979994_112229934_249941_1.2_-86.9_3082	3082	+
chr14	61116507	61446246	chr14_60186260_60515999_329740_0.9_-67.6_3081	3081	+
chr20	43996006	44270012	chr20_43429420_43703426_274007_1.1_38.3_3081	3081	+
chr6	133135724	133319248	chr6_133177417_133360941_183525_1.7_71.7_3074	3074	+
chr3	75668120	75829294	chr3_75750810_75911984_161175_1.9_-2_3071	3071	+
chr18	46956554	47018294	chr18_45210552_45272292_61741_5_92.7_3070	3070	+
chr8	7748256	7954165	chr8_7785666_7991575_205910_1.5_49.8_3069	3069	+
chr10	112641005	112781167	chr10_112630995_112771157_140163_2.2_78_3060	3060	+
chr7	18561678	18708336	chr7_18528203_18674861_146659_2.1_80.3_3047	3047	+
chr6	135219010	135479188	chr6_135260703_135520881_260179_1.2_-71.4_3046	3046	+
chr15	79155549	79189977	chr15_76942604_76977032_34429_8.8_92.8_3040	3040	+
chr7	120989241	121081128	chr7_120776477_120868364_91888_3.3_86.1_3034	3034	+
chr1	211346762	211487317	chr1_209413385_209553940_140556_2.2_-78.2_3032	3032	+
chr14	78082798	78205503	chr14_77152551_77275256_122706_2.5_75.6_3030	3030	+
chr9	100401897	100566179	chr9_99441718_99606000_164283_1.8_68.6_3027	3027	+
chr20	49184932	49200964	chr20_48618339_48634371_16033_18.9_96.5_3026	3026	+
chr1	157015438	157164790	chr1_155282062_155431414_149353_2_59.5_3025	3025	+
chr11	110100710	110322100	chr11_109605920_109827310_221391_1.4_-92.5_3021	3021	+
chr10	86150628	86321064	chr10_86140608_86311044_170437_1.8_-79.8_3019	3019	+
chr12	131357199	131462414	chr12_129923152_130028367_105216_2.9_70.2_3018	3018	+
chr4	164399507	164450968	chr4_164618957_164670418_51462_5.9_96.2_3017	3017	+
chr9	104152609	104325455	chr9_103192430_103365276_172847_1.7_6.8_3017	3017	+
chr1	244465483	244601177	chr1_242532106_242667800_135695_2.2_80.6_3014	3014	+
chr8	74705806	74897062	chr8_74868360_75059616_191257_1.6_42.7_3013	3013	+
chr3	11902184	12274139	chr3_11877184_12249139_371956_0.8_-45_3007	3007	+
chr12	19565990	19662240	chr12_19457257_19553507_96251_3.1_77.1_3000	3000	+
chr3	81548147	81754827	chr3_81630837_81837517_206681_1.4_50.5_2996	2996	+
chr19	50885887	51071433	chr19_55577699_55763245_185547_1.6_-19.8_2989	2989	+
chr10	267071	408191	chr10_257071_398191_141121_2.1_64.4_2988	2988	+
chr1	163291672	163325571	chr1_161558296_161592195_33900_8.8_97.4_2987	2987	+
chr6	121729595	122005973	chr6_121771294_122047672_276379_1.1_77.5_2986	2986	+
chr2	175040928	175175750	chr2_174749174_174883996_134823_2.2_-54.9_2982	2982	+
chr16	15761112	16026250	chr16_15668613_15933751_265139_1.1_-75.1_2977	2977	+
chr7	101461127	101638726	chr7_101247847_101425446_177600_1.7_31_2969	2969	+
chr11	11901699	12102137	chr11_11858275_12058713_200439_1.5_67.3_2963	2963	+
chr13	99098706	99293353	chr13_97896707_98091354_194648_1.5_-10.4_2963	2963	+
chr4	132647179	132837199	chr4_132866629_133056649_190021_1.6_79.3_2962	2962	+
chr20	37394790	37607154	chr20_36828204_37040568_212365_1.4_-82.4_2960	2960	+
chr18	21053334	21290264	chr18_19307332_19544262_236931_1.2_50_2955	2955	+
chr18	32706842	32920287	chr18_30960840_31174285_213446_1.4_-72.1_2955	2955	+
chr9	74722623	74974563	chr9_73912443_74164383_251941_1.2_-28_2955	2955	+
chr6	109648912	109697429	chr6_109755605_109804122_48518_6.1_81.5_2951	2951	+
chr7	114606481	114676339	chr7_114393717_114463575_69859_4.2_90.8_2949	2949	+
chr10	18874867	19120486	chr10_18914873_19160492_245620_1.2_64.5_2943	2943	+
chr10	69553389	69677232	chr10_69223395_69347238_123844_2.4_85.5_2935	2935	+
chr14	69328536	69585117	chr14_68398289_68654870_256582_1.1_-39.1_2935	2935	+
chr6	53099801	53219820	chr6_53207760_53327779_120020_2.4_70.3_2933	2933	+
chr1	234387073	234747038	chr1_232453696_232813661_359966_0.8_44.3_2926	2926	+
chr16	31766015	32199290	chr16_31673516_32106791_433276_0.7_-49.4_2926	2926	+
chr9	90939420	91100251	chr9_90129240_90290071_160832_1.8_34.4_2922	2922	+
chr12	92474655	92562442	chr12_90998786_91086573_87788_3.3_93.5_2922	2922	+
chr22	29950932	30166054	chr22_28280932_28496054_215123_1.4_-29.9_2919	2919	+
chr22	24468228	24698409	chr22_22798228_23028409_230182_1.3_-89.9_2918	2918	+
chr4	75937557	75974205	chr4_76156581_76193229_36649_8_92_2915	2915	+
chr22	46041504	46239902	chr22_44420168_44618566_198399_1.5_44.9_2914	2914	+
chr3	131894332	132107068	chr3_133377022_133589758_212737_1.4_-65.7_2914	2914	+
chr1	102251747	102347444	chr1_102024335_102120032_95698_3_80.9_2902	2902	+
chr8	82105047	82196991	chr8_82267602_82359546_91945_3.2_75.4_2902	2902	+
chr7	26961719	27194790	chr7_26928244_27161315_233072_1.2_51.5_2900	2900	+
chr14	20098093	20148712	chr14_19167816_19218552_50737_5.7_96.6_2899	2899	+
chr9	124910292	125120655	chr9_123950113_124160476_210364_1.4_-34.8_2898	2898	+
chr10	16528308	16737234	chr10_16568314_16777240_208927_1.4_-21.3_2897	2897	+
chr3	134093379	134272212	chr3_135576069_135754902_178834_1.6_79.6_2896	2896	+
chr17	41553536	41653026	chr17_38909062_39008552_99491_2.9_75.3_2885	2885	+
chr2	208896231	209116363	chr2_208604476_208824608_220133_1.3_4.2_2884	2884	+
chr4	11201922	11523902	chr4_10811020_11133000_321981_0.9_-81.3_2882	2882	+
chr5	157159899	157244665	chr5_157092477_157177243_84767_3.4_77.7_2881	2881	+
chr1	198159323	198291506	chr1_196425946_196558129_132184_2.2_80.8_2880	2880	+
chr13	36642890	36909659	chr13_35540890_35807659_266770_1.1_53.2_2875	2875	+
chr6	114178415	114270536	chr6_114285108_114377229_92122_3.1_68.8_2863	2863	+
chr5	127419276	127523972	chr5_127447175_127551871_104697_2.7_77.9_2862	2862	+
chr11	68660258	68878667	chr11_68416834_68635243_218410_1.3_-48.9_2856	2856	+
chrX	43761195	43890297	chrX_43646139_43775241_129103_2.2_72.5_2856	2856	+
chr16	17353059	17563781	chr16_17260560_17471282_210723_1.4_62.3_2854	2854	+
chrX	149282621	149401134	chrX_149033279_149151792_118514_2.4_20.3_2854	2854	+
chr1	98011169	98187291	chr1_97783757_97959879_176123_1.6_44_2850	2850	+
chr1	77555930	77748011	chr1_77328518_77520599_192082_1.5_41_2849	2849	+
chr3	14444143	14647994	chr3_14419147_14622998_203852_1.4_-3.6_2842	2842	+
chrX	44492777	44654153	chrX_44377721_44539097_161377_1.8_44.9_2840	2840	+
chr8	37554689	37764577	chr8_37673847_37883735_209889_1.4_72.9_2838	2838	+
chr9	69421787	69908662	chr9_68711607_69198482_486876_0.6_27.8_2835	2835	+
chrX	47307353	47372805	chrX_47192297_47257749_65453_4.3_9.3_2830	2830	+
chr3	3177223	3217053	chr3_3152223_3192053_39831_7.1_94.5_2829	2829	+
chr12	26875253	27181474	chr12_26766520_27072741_306222_0.9_-40.7_2822	2822	+
chr7	133164698	133502368	chr7_132815238_133152908_337671_0.8_-24.4_2820	2820	+
chr14	77802107	77935734	chr14_76871860_77005487_133628_2.1_53.8_2819	2819	+
chr15	81591746	81705410	chr15_79378801_79492465_113665_2.5_39_2819	2819	+
chr4	80970592	81124996	chr4_81189616_81344020_154405_1.8_79.6_2819	2819	+
chr4	95129436	95291246	chr4_95348459_95510269_161811_1.7_68.9_2816	2816	+
chr5	149312150	149560822	chr5_149292343_149541015_248673_1.1_36.2_2813	2813	+
chr4	113037806	113199445	chr4_113257255_113418894_161640_1.7_61.4_2808	2808	+
chr13	36240635	36424704	chr13_35138635_35322704_184070_1.5_35.6_2807	2807	+
chr3	141595677	141763066	chr3_143078367_143245756_167390_1.7_-78.4_2806	2806	+
chr10	44126375	44285915	chr10_43446381_43605921_159541_1.8_-68.7_2805	2805	+
chr2	105665569	105963771	chr2_105032001_105330203_298203_0.9_21.4_2804	2804	+
chrX	79815804	79966387	chrX_79702460_79853043_150584_1.9_83.2_2803	2803	+
chr3	123166743	123376207	chr3_124649433_124858897_209465_1.3_-56_2802	2802	+
chr1	212763175	213037264	chr1_210829798_211103887_274090_1_22.6_2801	2801	+
chr18	3253134	3406822	chr18_3243134_3396822_153689_1.8_11.3_2801	2801	+
chr19	40738453	41097336	chr19_45430293_45789176_358884_0.8_16.1_2796	2796	+
chrX	41533053	41649657	chrX_41417997_41534601_116605_2.4_42.6_2794	2794	+
chr19	9260532	9372221	chr19_9121532_9233221_111690_2.5_71.1_2787	2787	+
chr18	77722438	77898004	chr18_75823426_75998995_175570_1.6_-16.9_2786	2786	+
chr10	35798718	35986886	chr10_35838724_36026892_188169_1.5_57_2785	2785	+
chr12	16035433	16190128	chr12_15926700_16081395_154696_1.8_39.9_2784	2784	+
chr20	23334672	23492131	chr20_23282672_23440131_157460_1.8_61.9_2783	2783	+
chr4	54257064	54442059	chr4_53951821_54136816_184996_1.5_72.3_2781	2781	+
chr13	24695246	24724431	chr13_23593246_23622431_29186_9.5_93.6_2780	2780	+
chr4	100761481	100976554	chr4_100980504_101195577_215074_1.3_62.6_2777	2777	+
chr12	26490932	26819026	chr12_26382199_26710293_328095_0.8_-61.2_2775	2775	+
chr11	19139171	19259722	chr11_19095747_19216298_120552_2.3_73.8_2770	2770	+
chr10	72531597	72701159	chr10_72201603_72371165_169563_1.6_65.3_2769	2769	+
chr7	53839295	54488259	chr7_53806789_54455753_648965_0.4_8.2_2761	2761	+
chr2	47630190	47710117	chr2_47483694_47563621_79928_3.5_56.2_2760	2760	+
chr2	101618600	101874458	chr2_100985032_101240890_255859_1.1_-95.1_2757	2757	+
chr22	31672745	31850413	chr22_30002745_30180413_177669_1.6_-46.4_2756	2756	+
chr5	115387487	115697228	chr5_115415386_115725127_309742_0.9_8.5_2753	2753	+
chr8	125384655	125559486	chr8_125453836_125628667_174832_1.6_-19.1_2743	2743	+
chr17	17488782	17875634	chr17_17429507_17816359_386853_0.7_-36.2_2741	2741	+
chr18	515269	724573	chr18_505269_714573_209305_1.3_52.7_2738	2738	+
chr4	88648300	88815430	chr4_88867324_89034454_167131_1.6_-59.8_2736	2736	+
chr6	41634719	41900908	chr6_41742697_42008886_266190_1_-16.5_2736	2736	+
chr1	94930198	95000670	chr1_94702786_94773258_70473_3.9_81.9_2727	2727	+
chr9	130062521	130213785	chr9_129102342_129253606_151265_1.8_-4.1_2721	2721	+
chr1	246641652	246755140	chr1_244708275_244821763_113489_2.4_-44.1_2719	2719	+
chr11	94184152	94232575	chr11_93823800_93872223_48424_5.6_91.9_2719	2719	+
chr12	20602661	20706913	chr12_20493928_20598180_104253_2.6_87.1_2718	2718	+
chr10	79396573	79541569	chr10_79066579_79211575_144997_1.9_-17.3_2711	2711	+
chr13	34395166	34411222	chr13_33293166_33309222_16057_16.9_96.1_2709	2709	+
chr15	76039124	76225485	chr15_73826179_74012540_186362_1.5_45.2_2708	2708	+
chr4	151829845	152025923	chr4_152049295_152245373_196079_1.4_-45.5_2707	2707	+
chr1	169766087	169824863	chr1_168032711_168091487_58777_4.6_92.4_2701	2701	+
chr18	47797705	47985206	chr18_46051703_46239204_187502_1.4_29.8_2701	2701	+
chr11	35827866	35832357	chr11_35784442_35788933_4492_60.1_99.3_2698	2698	+
chr18	59964983	60191524	chr18_58115963_58342504_226542_1.2_30.2_2697	2697	+
chr4	153701156	153849310	chr4_153920606_154068760_148155_1.8_59.5_2695	2695	+
chr9	137349078	137744005	chr9_136488899_136883826_394928_0.7_-79.3_2691	2691	+
chr7	27368789	27501750	chr7_27335314_27468275_132962_2_49.6_2690	2690	+
chr4	63609964	63686232	chr4_63292559_63368827_76269_3.5_89_2689	2689	+
chr6	152443498	152746676	chr6_152485191_152788369_303179_0.9_-24.9_2688	2688	+
chr4	184367197	184606098	chr4_184604191_184843092_238902_1.1_68.7_2684	2684	+
chr1	164672908	164890957	chr1_162939532_163157581_218050_1.2_80.8_2683	2683	+
chr7	10439743	10516519	chr7_10406268_10483044_76777_3.5_89_2682	2682	+
chr9	82186873	82341341	chr9_81376693_81531161_154469_1.7_60.5_2679	2679	+
chr19	45845001	46274372	chr19_50536841_50966212_429372_0.6_-25.3_2675	2675	+
chr1	207218160	207323105	chr1_205284783_205389728_104946_2.5_72.6_2672	2672	+
chr6	41047289	41276357	chr6_41155267_41384335_229069_1.2_-24.2_2670	2670	+
chr12	25956192	26002475	chr12_25847459_25893742_46284_5.8_93.4_2668	2668	+
chr10	116660519	116737030	chr10_116650509_116727020_76512_3.5_87.4_2664	2664	+
chr5	110096831	110100323	chr5_110124730_110128222_3493_76.2_99.6_2661	2661	+
chr7	27788067	27875237	chr7_27754592_27841762_87171_3.1_87.2_2659	2659	+
chr6	143660685	143828629	chr6_143702378_143870322_167945_1.6_26.9_2655	2655	+
chr20	35125298	35399515	chr20_34558712_34832929_274218_1_3_2654	2654	+
chr5	176238295	176374230	chr5_176170901_176306836_135936_2_-48.3_2652	2652	+
chr7	64852811	64936139	chr7_64490246_64573574_83329_3.2_21.6_2651	2651	+
chr7	97481461	97528410	chr7_97319397_97366346_46950_5.6_73.6_2650	2650	+
chr22	47518414	47609430	chr22_45897078_45988094_91017_2.9_71.5_2645	2645	+
chr2	149511494	149627874	chr2_149227964_149344344_116381_2.3_80_2642	2642	+
chr7	36858607	37125846	chr7_36825132_37092371_267240_1_-20.5_2641	2641	+
chrX	65292779	65296182	chrX_65209504_65212907_3404_77.6_99.3_2641	2641	+
chr6	155116141	155159625	chr6_155157833_155201317_43485_6.1_91.5_2639	2639	+
chr22	18075009	18359984	chr22_16455009_16739984_284976_0.9_29.1_2637	2637	+
chr11	124494749	124736407	chr11_123999959_124241617_241659_1.1_-23.2_2636	2636	+
chr9	127038179	127266977	chr9_126078000_126306798_228799_1.2_59.8_2633	2633	+
chr13	19202641	19412245	chr13_18100641_18310245_209605_1.3_39.7_2631	2631	+
chr3	66353196	66546974	chr3_66435886_66629664_193779_1.4_47.1_2631	2631	+
chr10	47163022	47289568	chr10_46583028_46709574_126547_2.1_-15.4_2629	2629	+
chr7	157477446	157680654	chr7_157170207_157373415_203209_1.3_-16.4_2627	2627	+
chr1	2792891	3218521	chr1_2782751_3208381_425631_0.6_-63.2_2624	2624	+
chr2	118851270	119009530	chr2_118567740_118726000_158261_1.7_40.7_2621	2621	+
chr15	25923930	26108318	chr15_23475023_23659411_184389_1.4_28.4_2620	2620	+
chr3	131102132	131220629	chr3_132584822_132703319_118498_2.2_76.2_2620	2620	+
chr10	17619287	17757250	chr10_17659293_17797256_137964_1.9_60.9_2619	2619	+
chr21	15023085	15309650	chr21_13944956_14231521_286566_0.9_-27.9_2618	2618	+
chr3	96335954	96496554	chr3_97818644_97979244_160601_1.6_62.6_2617	2617	+
chr21	15744636	15753944	chr21_14666507_14675815_9309_28.1_98.7_2616	2616	+
chr10	12816945	12877272	chr10_12856951_12917278_60328_4.3_84.7_2612	2612	+
chr12	122165012	122354503	chr12_120649395_120838886_189492_1.4_31_2611	2611	+
chr10	21317850	21471089	chr10_21357856_21511095_153240_1.7_80.6_2607	2607	+
chr1	151632038	151789379	chr1_149898662_150056003_157342_1.7_-64.4_2604	2604	+
chr3	96068149	96070796	chr3_97550839_97553486_2648_98.3_100_2604	2604	+
chr11	107661709	107686723	chr11_107166919_107191933_25015_10.4_88.4_2600	2600	+
chr6	111580611	111854658	chr6_111687304_111961351_274048_0.9_51.1_2595	2595	+
chr2	165430109	165697816	chr2_165138355_165406062_267708_1_65.7_2595	2595	+
chrX	91237375	91369539	chrX_91124031_91256195_132165_2_57.4_2593	2593	+
chr11	8680799	8707500	chr11_8637375_8664076_26702_9.7_94.3_2592	2592	+
chr15	53177647	53230711	chr15_50964939_51018003_53065_4.9_57.2_2592	2592	+
chr2	139036074	139046432	chr2_138752544_138762902_10359_25_97.2_2592	2592	+
chr2	223436463	223513624	chr2_223144707_223221868_77162_3.4_61.8_2590	2590	+
chr18	76904988	77118491	chr18_75005976_75219479_213504_1.2_-33.4_2588	2588	+
chr19	3053688	3382058	chr19_3004688_3333058_328371_0.8_-50.8_2583	2583	+
chr13	26787661	26978535	chr13_25685661_25876535_190875_1.4_34.2_2580	2580	+
chr7	134744314	134955303	chr7_134394854_134605843_210990_1.2_41.3_2579	2579	+
chr4	25162500	25393973	chr4_24771598_25003071_231474_1.1_34.5_2577	2577	+
chr17	58511037	58755495	chr17_55865819_56110277_244459_1.1_-63.6_2575	2575	+
chrX	151083967	151093682	chrX_150834623_150844338_9716_26.5_98_2570	2570	+
chr16	1229404	1402242	chr16_1169405_1342243_172839_1.5_45.8_2564	2564	+
chr15	78453824	78462501	chr15_76240879_76249556_8678_29.5_97.1_2563	2563	+
chr12	108082326	108133909	chr12_106606456_106658039_51584_5_88.8_2562	2562	+
chr1	202302293	202464637	chr1_200568916_200731260_162345_1.6_57.6_2554	2554	+
chr16	11038738	11337542	chr16_10946239_11245043_298805_0.9_-28_2554	2554	+
chrX	44166761	44336555	chrX_44051705_44221499_169795_1.5_39.4_2554	2554	+
chr9	30688903	30832287	chr9_30678903_30822287_143385_1.8_40_2549	2549	+
chr18	50450011	50609457	chr18_48704009_48863455_159447_1.6_-74.9_2548	2548	+
chr7	7555187	7680107	chr7_7521712_7646632_124921_2_52.6_2544	2544	+
chr1	205056162	205320729	chr1_203322785_203587352_264568_1_4.8_2543	2543	+
chr5	84722747	84964941	chr5_84758503_85000697_242195_1_-19.3_2543	2543	+
chr5	173940292	174094426	chr5_173872898_174027032_154135_1.6_66.9_2542	2542	+
chr13	107078083	107316165	chr13_105876084_106114166_238083_1.1_65.1_2541	2541	+
chr2	161128907	161345318	chr2_160837153_161053564_216412_1.2_-59.7_2540	2540	+
chr5	140894874	141004934	chr5_140875058_140985118_110061_2.3_79.6_2539	2539	+
chr2	192167989	192289407	chr2_191876234_191997652_121419_2.1_69.9_2534	2534	+
chr3	27527666	27676894	chr3_27502670_27651898_149229_1.7_72.2_2527	2527	+
chrX	85339707	85416411	chrX_85226363_85303067_76705_3.3_76.7_2525	2525	+
chr16	14294109	14530482	chr16_14201610_14437983_236374_1.1_-49.1_2521	2521	+
chr10	97354368	97423970	chr10_97344358_97413960_69603_3.6_90.1_2518	2518	+
chr9	14920816	15055669	chr9_14910816_15045669_134854_1.9_64.2_2514	2514	+
chr7	22396497	22551678	chr7_22363022_22518203_155182_1.6_54.9_2506	2506	+
chrY	6112187	6268946	chrY_6172187_6328946_156760_1.6_59.6_2506	2506	+
chr5	76331305	76506241	chr5_76367061_76541997_174937_1.4_64.9_2494	2494	+
chr1	201452734	201508524	chr1_199719357_199775147_55791_4.5_88.8_2493	2493	+
chrX	98974717	99195314	chrX_98861373_99081970_220598_1.1_37.7_2492	2492	+
chr15	57848142	58007922	chr15_55635434_55795214_159781_1.6_67.2_2489	2489	+
chr3	143690476	143850196	chr3_145173166_145332886_159721_1.6_70.2_2488	2488	+
chr7	124405752	124684900	chr7_124192988_124472136_279149_0.9_38.8_2486	2486	+
chr11	7805227	8102907	chr11_7761803_8059483_297681_0.8_41.8_2482	2482	+
chr16	58054687	58230784	chr16_56612188_56788285_176098_1.4_74.6_2482	2482	+
chr3	152785064	152882318	chr3_154267754_154365008_97255_2.5_92.1_2480	2480	+
chr18	29991501	30093761	chr18_28245499_28347759_102261_2.4_76.2_2476	2476	+
chr7	19735756	19853623	chr7_19702281_19820148_117868_2.1_78.6_2469	2469	+
chr10	76131330	76468309	chr10_75801336_76138315_336980_0.7_-19.5_2468	2468	+
chr4	159198956	159201467	chr4_159418406_159420917_2512_98.2_100_2467	2467	+
chr1	197474970	197744216	chr1_195741593_196010839_269247_0.9_57.9_2456	2456	+
chr14	95100017	95300229	chr14_94169770_94369982_200213_1.2_49.5_2454	2454	+
chr12	109509395	109719572	chr12_107993778_108203955_210178_1.2_37.7_2452	2452	+
chr9	97885783	98278931	chr9_96925604_97318752_393149_0.6_-30.3_2449	2449	+
chrX	38660548	38667940	chrX_38545492_38552884_7393_33.1_99.3_2448	2448	+
chr2	217363897	217522517	chr2_217072142_217230762_158621_1.5_3.7_2443	2443	+
chrX	37586822	37590626	chrX_37471761_37475565_3805_64.1_99.6_2440	2440	+
chr2	215591674	215712248	chr2_215299919_215420493_120575_2_85.8_2437	2437	+
chr22	19318279	19502556	chr22_17698279_17882556_184278_1.3_44.4_2436	2436	+
chr5	31466298	31554513	chr5_31502055_31590270_88216_2.8_91.1_2436	2436	+
chr10	23425776	23428708	chr10_23465782_23468714_2933_83_99.9_2433	2433	+
chr16	12474887	12760340	chr16_12382388_12667841_285454_0.9_44.4_2429	2429	+
chrX	129480492	129630891	chrX_129308173_129458572_150400_1.6_60.7_2426	2426	+
chr3	76483156	76485806	chr3_76565846_76568496_2651_91.3_99.9_2421	2421	+
chr10	62540774	62561773	chr10_62210780_62231779_21000_11.5_98.4_2418	2418	+
chr16	48292469	48419538	chr16_46849970_46977039_127070_1.9_68.8_2415	2415	+
chr4	69179159	69242367	chr4_68861754_68924962_63209_3.8_91.4_2412	2412	+
chr1	75198754	75231573	chr1_74971342_75004161_32820_7.3_95.5_2411	2411	+
chr9	710749	908904	chr9_700749_898904_198156_1.2_-28.2_2411	2411	+
chr4	135873228	135968360	chr4_136092678_136187810_95133_2.5_85.1_2407	2407	+
chr13	73610546	73792429	chr13_72508547_72690430_181884_1.3_43.4_2406	2406	+
chr21	36147752	36289137	chr21_35069622_35211007_141386_1.7_66.6_2400	2400	+
chr8	163205	255525	chr8_153205_245525_92321_2.6_41.3_2398	2398	+
chr4	40426200	40607564	chr4_40120957_40302321_181365_1.3_-62.8_2396	2396	+
chr3	61547577	61728889	chr3_61522617_61703929_181313_1.3_56.7_2394	2394	+
chr10	131731329	131964975	chr10_131621319_131854965_233647_1_66.9_2393	2393	+
chr11	1297691	1521021	chr11_1254267_1477597_223331_1.1_-23.3_2387	2387	+
chr4	44665524	44752487	chr4_44360281_44447244_86964_2.7_93.3_2383	2383	+
chr16	66466638	66599981	chr16_65024139_65157482_133344_1.8_77.3_2380	2380	+
chr1	209948620	210111904	chr1_208015243_208178527_163285_1.5_66.1_2378	2378	+
chr11	76858931	77066966	chr11_76536579_76744614_208036_1.1_-44.5_2377	2377	+
chr3	146750568	147885229	chr3_148233258_149367919_1134662_0.2_-35.5_2376	2376	+
chr8	79671919	79674650	chr8_79834474_79837205_2732_86.9_99.5_2375	2375	+
chr22	28247702	28394949	chr22_26577702_26724949_147248_1.6_70.2_2374	2374	+
chrX	113877070	114011445	chrX_113783326_113917701_134376_1.8_-40.4_2369	2369	+
chr3	116363207	116365574	chr3_117845897_117848264_2368_100_100_2368	2368	+
chr8	453060	798415	chr8_443060_788415_345356_0.7_44_2367	2367	+
chr15	48624260	48634654	chr15_46411552_46421946_10395_22.8_98.7_2366	2366	+
chr4	47493029	47850350	chr4_47187786_47545107_357322_0.7_-68.4_2366	2366	+
chrX	21896525	22012716	chrX_21806446_21922637_116192_2_65_2365	2365	+
chr4	145630401	145768755	chr4_145849851_145988205_138355_1.7_64.7_2364	2364	+
chr2	62759634	62937741	chr2_62613138_62791245_178108_1.3_18.7_2360	2360	+
chr2	197541378	197854478	chr2_197249623_197562723_313101_0.8_-76.1_2359	2359	+
chr15	81153020	81410508	chr15_78940075_79197563_257489_0.9_19.1_2356	2356	+
chr10	75793575	75898126	chr10_75463581_75568132_104552_2.3_86.1_2355	2355	+
chr6	88221182	88396281	chr6_88277901_88453000_175100_1.3_5.8_2355	2355	+
chrX	107327676	107397377	chrX_107214332_107284033_69702_3.4_84.7_2355	2355	+
chr7	21466707	21550964	chr7_21433232_21517489_84258_2.8_90_2354	2354	+
chr9	22512323	22810010	chr9_22502323_22800010_297688_0.8_42.1_2349	2349	+
chr19	2648725	2993772	chr19_2599725_2944772_345048_0.7_-39.9_2346	2346	+
chr10	73510539	73587906	chr10_73180545_73257912_77368_3_82.9_2344	2344	+
chr3	67425277	67700507	chr3_67507967_67783197_275231_0.9_70.9_2340	2340	+
chr5	150409740	150699959	chr5_150389933_150680152_290220_0.8_22_2340	2340	+
chr13	112517999	112727269	chr13_111566000_111775270_209271_1.1_-74.2_2339	2339	+
chr8	12203410	12486666	chr8_12247781_12531037_283257_0.8_-21_2330	2330	+
chr10	36723304	36813145	chr10_36763310_36853151_89842_2.6_87.5_2328	2328	+
chr6	71196867	71570393	chr6_71253588_71627114_373527_0.6_44.6_2328	2328	+
chr6	48116405	48260585	chr6_48224364_48368544_144181_1.6_66.1_2327	2327	+
chrY	26301511	26508663	chrY_24710899_24918051_207153_1.1_85.6_2322	2322	+
chr16	27075518	27246681	chr16_26983019_27154182_171164_1.4_67.4_2320	2320	+
chr22	49694790	50009840	chr22_48080794_48395844_315051_0.7_-36_2320	2320	+
chr9	139674446	139726940	chr9_138794267_138846761_52495_4.4_-31.7_2316	2316	+
chr2	139322272	139329818	chr2_139038742_139046288_7547_30.7_98.9_2315	2315	+
chr7	1753422	1911385	chr7_1719948_1877911_157964_1.5_60.2_2314	2314	+
chr7	96747044	96830805	chr7_96584980_96668741_83762_2.8_75.5_2313	2313	+
chr11	14807978	14902254	chr11_14764554_14858830_94277_2.5_67.1_2312	2312	+
chr20	19943875	20029163	chr20_19891875_19977163_85289_2.7_82.3_2302	2302	+
chr3	153993466	154070365	chr3_155476160_155553059_76900_3_91.3_2302	2302	+
chr2	150426160	150453364	chr2_150134406_150161610_27205_8.5_98.6_2301	2301	+
chrX	84010113	84101979	chrX_83896769_83988635_91867_2.5_76.2_2298	2298	+
chr10	49226395	49265640	chr10_48896401_48935646_39246_5.9_93_2296	2296	+
chr21	46796005	47041858	chr21_45620433_45866286_245854_0.9_61.8_2295	2295	+
chr1	65744770	66099333	chr1_65517358_65871921_354564_0.6_32.7_2291	2291	+
chr8	76060018	76467260	chr8_76222573_76629815_407243_0.6_-61.8_2291	2291	+
chr10	34494579	34806118	chr10_34534585_34846124_311540_0.7_24.3_2283	2283	+
chr6	96034193	96056508	chr6_96140914_96163229_22316_10.2_98.7_2283	2283	+
chr2	84518060	84670640	chr2_84371571_84524151_152581_1.5_80.2_2278	2278	+
chrX	23093694	23096290	chrX_23003615_23006211_2597_87.4_99.9_2271	2271	+
chr4	123009830	123202916	chr4_123229280_123422366_193087_1.2_48.3_2269	2269	+
chr1	230747707	230838989	chr1_228814330_228905612_91283_2.5_88.6_2267	2267	+
chr9	111528874	111782308	chr9_110568695_110822129_253435_0.9_31.4_2263	2263	+
chr12	68050817	68087690	chr12_66337084_66373957_36874_6.1_96_2262	2262	+
chr16	52689043	52691303	chr16_51246544_51248804_2261_100_100_2261	2261	+
chr19	6731424	6848123	chr19_6682424_6799123_116700_1.9_60.9_2253	2253	+
chr15	67292342	67525122	chr15_65079396_65312176_232781_1_37.6_2252	2252	+
chr1	108047747	108141229	chr1_107849270_107942752_93483_2.4_90_2251	2251	+
chr19	51170313	51501885	chr19_55862125_56193697_331573_0.7_-60.6_2251	2251	+
chr16	83951908	84214753	chr16_82509409_82772254_262846_0.9_23.3_2249	2249	+
chr1	86042170	86303446	chr1_85814758_86076034_261277_0.9_-48.5_2247	2247	+
chr2	92047450	92262797	chr2_91411177_91626524_215348_1_31.8_2245	2245	+
chr20	7812681	7962962	chr20_7760681_7910962_150282_1.5_88.6_2244	2244	+
chr19	54276337	54427172	chr19_58968149_59118984_150836_1.5_-50.6_2242	2242	+
chr13	100518366	100803479	chr13_99316367_99601480_285114_0.8_33.4_2241	2241	+
chr3	126111486	126577458	chr3_127594176_128060148_465973_0.5_-37.1_2241	2241	+
chrY	15362941	15471861	chrY_13872335_13981255_108921_2.1_84.6_2241	2241	+
chr3	48481688	48510661	chr3_48456692_48485665_28974_7.7_53_2240	2240	+
chr12	83083005	83290377	chr12_81607136_81814508_207373_1.1_-14.5_2237	2237	+
chr10	90665175	90899986	chr10_90655155_90889966_234812_1_71.9_2232	2232	+
chr16	87301708	87438400	chr16_85859209_85995901_136693_1.6_80.5_2232	2232	+
chr6	71874667	72011786	chr6_71931388_72068507_137120_1.6_23.9_2231	2231	+
chr2	24095636	24254050	chr2_23949140_24107554_158415_1.4_-33.2_2230	2230	+
chr3	42166863	42267134	chr3_42141867_42242138_100272_2.2_76.4_2227	2227	+
chrX	324187	369665	chrX_244187_289665_45479_4.9_92.5_2226	2226	+
chr2	43449607	43452668	chr2_43303111_43306172_3062_72.4_99.7_2218	2218	+
chr3	100432412	100467828	chr3_101915102_101950518_35417_6.3_89.9_2217	2217	+
chr4	48851860	49018889	chr4_48546617_48713646_167030_1.3_18.8_2216	2216	+
chr2	241311101	241580762	chr2_240959774_241229435_269662_0.8_59_2214	2214	+
chr18	9513008	9537568	chr18_9503008_9527568_24561_9_93.2_2211	2211	+
chr8	74463318	74601111	chr8_74625872_74763665_137794_1.6_33.2_2210	2210	+
chr13	100189902	100215580	chr13_98987903_99013581_25679_8.6_93.2_2205	2205	+
chr8	30778570	31024823	chr8_30898112_31144365_246254_0.9_7.9_2204	2204	+
chrX	49317458	49460245	chrX_49204402_49346956_142555_1.5_73.8_2198	2198	+
chr4	142017175	142155475	chr4_142236625_142374925_138301_1.6_45.9_2194	2194	+
chr10	120403790	120445547	chr10_120393780_120435537_41758_5.2_91.1_2192	2192	+
chr11	45687005	46090108	chr11_45643581_46046684_403104_0.5_-66.2_2192	2192	+
chr4	101941164	102117306	chr4_102160187_102336329_176143_1.2_47.8_2191	2191	+
chr17	78722425	78955515	chr17_76337020_76570110_233091_0.9_-54.8_2188	2188	+
chr21	17102459	17251000	chr21_16024330_16172871_148542_1.5_91.9_2186	2186	+
chr7	122303308	123182355	chr7_122090544_122969591_879048_0.2_-61.5_2186	2186	+
chr14	59797257	59971028	chr14_58867010_59040781_173772_1.3_79_2183	2183	+
chr3	87099865	87303638	chr3_87182555_87386328_203774_1.1_50.1_2178	2178	+
chr1	236273316	236445511	chr1_234339939_234512134_172196_1.3_63.3_2177	2177	+
chr8	70041734	70136462	chr8_70204288_70299016_94729_2.3_82.6_2173	2173	+
chr6	28699748	28948706	chr6_28807727_29056685_248959_0.9_64.8_2170	2170	+
chr20	2945458	3128403	chr20_2893458_3076403_182946_1.2_70.4_2169	2169	+
chr1	63269313	63330452	chr1_63041901_63103040_61140_3.5_82.6_2168	2168	+
chr11	61447545	61564562	chr11_61204121_61321138_117018_1.9_-44.7_2168	2168	+
chr8	7048624	7278152	chr8_7036034_7265562_229529_0.9_-46.3_2168	2168	+
chr11	11373487	11560983	chr11_11330063_11517559_187497_1.2_-10.5_2167	2167	+
chr22	43454626	43808509	chr22_41784570_42138453_353884_0.6_13.7_2161	2161	+
chr2	203745429	203905450	chr2_203453674_203613695_160022_1.3_61.1_2159	2159	+
chr7	152345796	152532982	chr7_151976729_152163915_187187_1.2_-42.9_2158	2158	+
chr4	141158791	141461543	chr4_141378241_141680993_302753_0.7_-14.7_2151	2151	+
chr2	96053655	96192714	chr2_95417382_95556441_139060_1.5_81.3_2150	2150	+
chrX	92476777	92543758	chrX_92363433_92430414_66982_3.2_88.5_2150	2150	+
chr9	41698047	41885537	chr9_41688047_41875537_187491_1.1_72.5_2146	2146	+
chr4	139331499	139483501	chr4_139550949_139702951_152003_1.4_67.4_2142	2142	+
chr12	27709745	27908469	chr12_27601012_27799736_198725_1.1_64.7_2140	2140	+
chr6	131101892	131191083	chr6_131143585_131232776_89192_2.4_60.1_2138	2138	+
chr11	30214961	30390035	chr11_30171537_30346611_175075_1.2_87.1_2137	2137	+
chr4	91100027	91230665	chr4_91319050_91449688_130639_1.6_69.5_2133	2133	+
chr2	183991980	184099589	chr2_183700225_183807834_107610_2_82_2132	2132	+
chr3	168027013	168140205	chr3_169509707_169622899_113193_1.9_69.1_2130	2130	+
chrX	13592858	14263228	chrX_13502779_14173149_670371_0.3_-49_2130	2130	+
chr14	36219665	36350928	chr14_35289416_35420679_131264_1.6_42.1_2126	2126	+
chr17	11914317	12141190	chr17_11855042_12081915_226874_0.9_79.9_2125	2125	+
chr7	21927884	22257585	chr7_21894409_22224110_329702_0.6_-8.8_2124	2124	+
chr12	9794591	10010397	chr12_9685858_9901664_215807_1_33.6_2123	2123	+
chr9	72327057	72339715	chr9_71516877_71529535_12659_16.8_98.6_2121	2121	+
chr10	96943257	97031655	chr10_96933247_97021645_88399_2.4_89.2_2112	2112	+
chr1	104112096	104292847	chr1_103913619_104094370_180752_1.2_53.2_2111	2111	+
chr14	77100248	77329522	chr14_76170001_76399275_229275_0.9_-80.9_2109	2109	+
chr14	52456233	52604911	chr14_51525983_51674661_148679_1.4_65.6_2107	2107	+
chr6	112937180	113495607	chr6_113043873_113602300_558428_0.4_-30.2_2106	2106	+
chr18	29542182	29710684	chr18_27796180_27964682_168503_1.2_56.9_2105	2105	+
chr4	22595701	22729682	chr4_22204799_22338780_133982_1.6_58.1_2099	2099	+
chr8	53535956	53635288	chr8_53698509_53797841_99333_2.1_79.4_2098	2098	+
chr12	10578257	10852340	chr12_10469524_10743607_274084_0.8_-87.2_2097	2097	+
chr20	29517165	29633426	chr20_28130826_28247087_116262_1.8_94.5_2097	2097	+
chr5	159377466	159590403	chr5_159310044_159522981_212938_1_-17.2_2097	2097	+
chr13	79335252	79484788	chr13_78233253_78382789_149537_1.4_56_2091	2091	+
chr10	81915321	82007614	chr10_81905301_81997594_92294_2.3_73.7_2088	2088	+
chr9	93505343	93660583	chr9_92545163_92700404_155242_1.3_46.9_2087	2087	+
chr4	147096949	147208324	chr4_147316399_147427774_111376_1.9_71.5_2086	2086	+
chr6	149691067	149813162	chr6_149732760_149854855_122096_1.7_29.1_2086	2086	+
chr8	136546960	136763221	chr8_136616142_136832403_216262_1_-0.7_2086	2086	+
chr9	79002128	79186937	chr9_78191948_78376757_184810_1.1_54.8_2085	2085	+
chr19	38187669	38284073	chr19_42879509_42975913_96405_2.2_85_2075	2075	+
chr9	2804266	2900745	chr9_2794266_2890745_96480_2.1_89.4_2074	2074	+
chr6	153293384	153452194	chr6_153335077_153493887_158811_1.3_62.5_2073	2073	+
chr10	118935013	119135255	chr10_118925003_119125245_200243_1_55.4_2072	2072	+
chr17	21184566	21344535	chr17_21125159_21285128_159970_1.3_-56.9_2068	2068	+
chr1	218338498	218506069	chr1_216405121_216572692_167572_1.2_39_2067	2067	+
chr11	86807033	87034162	chr11_86484681_86711810_227130_0.9_-64.6_2066	2066	+
chr1	152884795	153198351	chr1_151151419_151464975_313557_0.7_21.1_2065	2065	+
chr17	70490616	70599139	chr17_68002211_68110734_108524_1.9_69.1_2061	2061	+
chrX	125605710	125686968	chrX_125433391_125514649_81259_2.5_65.2_2059	2059	+
chr12	75893028	76082932	chr12_74179295_74369199_189905_1.1_73.2_2058	2058	+
chr10	14561005	14673785	chr10_14601011_14713791_112781_1.8_55.8_2057	2057	+
chr9	32333141	32543929	chr9_32323141_32533929_210789_1_-2.8_2051	2051	+
chr18	11623202	11851704	chr18_11613202_11841704_228503_0.9_-16.4_2048	2048	+
chr7	1308258	1543831	chr7_1274784_1510357_235574_0.9_26.2_2047	2047	+
chr9	36632992	36759583	chr9_36622992_36749583_126592_1.6_70_2043	2043	+
chr9	99672106	99885274	chr9_98711927_98925095_213169_1_-33_2042	2042	+
chr7	144343824	144437530	chr7_143974757_144068463_93707_2.2_56.7_2040	2040	+
chrX	57418984	57421876	chrX_57435709_57438601_2893_70.5_99.8_2040	2040	+
chr6	142383743	142540716	chr6_142425436_142582409_156974_1.3_83.7_2040	2040	+
chr18	44470554	44775335	chr18_42724552_43029333_304782_0.7_67.5_2038	2038	+
chr22	17627245	17695156	chr22_16007245_16075156_67912_3_89.3_2038	2038	+
chr22	46491370	46725529	chr22_44870034_45104193_234160_0.9_-68.1_2038	2038	+
chr6	134490663	134619503	chr6_134532356_134661196_128841_1.6_76.2_2038	2038	+
chr8	8751301	9030753	chr8_8788711_9068163_279453_0.7_21_2038	2038	+
chr16	53860050	54315032	chr16_52417551_52872533_454983_0.4_15.6_2033	2033	+
chr18	20516645	20687263	chr18_18770643_18941261_170619_1.2_52.6_2033	2033	+
chr10	30602336	30807774	chr10_30642342_30847780_205439_1_70.8_2028	2028	+
chr22	19713432	19780622	chr22_18093432_18160622_67191_3_82.6_2027	2027	+
chr17	13979969	14226022	chr17_13920694_14166747_246054_0.8_72.1_2026	2026	+
chr2	63058090	63282866	chr2_62911594_63136370_224777_0.9_5.8_2025	2025	+
chr9	135537850	135565156	chr9_134527671_134554977_27307_7.4_94.6_2024	2024	+
chr14	68711207	68888972	chr14_67780960_67958725_177766_1.1_45.7_2023	2023	+
chr1	19932551	19971885	chr1_19805138_19844472_39335_5.1_87.7_2021	2021	+
chr3	175435782	175786205	chr3_176918476_177268899_350424_0.6_51.9_2007	2007	+
chr6	38555206	38694600	chr6_38663184_38802578_139395_1.4_82.9_2001	2001	+
chr6	50651509	50980724	chr6_50759468_51088683_329216_0.6_41_1998	1998	+
chr4	53461660	53740268	chr4_53156417_53435025_278609_0.7_37.6_1998	1998	+
chr9	7476948	7598567	chr9_7466948_7588567_121620_1.6_60.4_1998	1998	+
chr5	99711287	99728335	chr5_99739186_99756234_17049_11.7_97.8_1994	1994	+
chr8	118535329	119209584	chr8_118604510_119278765_674256_0.3_-32.9_1993	1993	+
chr2	28467516	28736668	chr2_28321020_28590172_269153_0.7_-51.9_1992	1992	+
chr11	70507924	70824317	chr11_70185572_70501965_316394_0.6_-62.6_1981	1981	+
chr20	44526983	44803012	chr20_43960390_44236419_276030_0.7_-95.2_1980	1980	+
chr10	61549843	61666218	chr10_61219849_61336224_116376_1.7_48.7_1974	1974	+
chr3	149150950	149213443	chr3_150633640_150696133_62494_3.2_86.3_1970	1970	+
chr1	116184448	116400501	chr1_115985971_116202024_216054_0.9_-28.3_1969	1969	+
chrX	72443029	72445309	chrX_72359754_72362034_2281_86.2_99.9_1967	1967	+
chr14	76502409	76800980	chr14_75572162_75870733_298572_0.7_64.3_1964	1964	+
chr2	237941283	238007084	chr2_237606022_237671823_65802_3_85.2_1963	1963	+
chr6	63921414	63991006	chr6_63979373_64048965_69593_2.8_-11.6_1961	1961	+
chr3	68682850	68780821	chr3_68765540_68863511_97972_2_74.5_1958	1958	+
chr2	207631344	207656645	chr2_207339589_207364890_25302_7.7_96.3_1957	1957	+
chr7	43635411	43685055	chr7_43601936_43651580_49645_3.9_84.1_1956	1956	+
chr5	20302532	20305685	chr5_20338289_20341442_3154_61.8_99.4_1948	1948	+
chr18	77187469	77442009	chr18_75288457_75542997_254541_0.8_-32.9_1947	1947	+
chr15	76467775	76585034	chr15_74254830_74372089_117260_1.7_68.8_1946	1946	+
chr5	156188724	156349495	chr5_156121302_156282073_160772_1.2_70.9_1938	1938	+
chr1	72625351	72767512	chr1_72397939_72540100_142162_1.4_91.3_1936	1936	+
chr2	239989931	240287477	chr2_239654868_239952414_297547_0.7_3.8_1935	1935	+
chr5	98834672	98868559	chr5_98862571_98896458_33888_5.7_97.5_1934	1934	+
chr13	51948371	52194731	chr13_50846372_51092732_246361_0.8_-62_1932	1932	+
chr3	93779844	93795907	chr3_95262534_95278597_16064_12_98.3_1932	1932	+
chr16	86539285	86613187	chr16_85096786_85170688_73903_2.6_84.1_1931	1931	+
chr14	23944777	24029728	chr14_23014617_23099568_84952_2.3_44.1_1929	1929	+
chr8	99053880	99149141	chr8_99123056_99218317_95262_2_70.8_1925	1925	+
chr1	18149427	18385302	chr1_18022014_18257889_235876_0.8_-57.5_1923	1923	+
chr16	20748184	21011414	chr16_20655685_20918915_263231_0.7_60.3_1920	1920	+
chr7	12263767	12511872	chr7_12230292_12478397_248106_0.8_71_1918	1918	+
chr1	169345768	169446615	chr1_167612392_167713239_100848_1.9_85.5_1913	1913	+
chr6	131790174	132247241	chr6_131831867_132288934_457068_0.4_30.6_1913	1913	+
chr2	105280544	105489742	chr2_104646976_104856174_209199_0.9_44.7_1907	1907	+
chr13	68405697	68485858	chr13_67303698_67383859_80162_2.4_68.5_1905	1905	+
chr11	32118575	32127109	chr11_32075151_32083685_8535_22.3_98.7_1905	1905	+
chr17	68402050	68565838	chr17_65913645_66077433_163789_1.2_14.4_1905	1905	+
chr7	120596177	120691923	chr7_120383413_120479159_95747_2_71.3_1904	1904	+
chr16	24225985	24231451	chr16_24133486_24138952_5467_34.8_99.3_1903	1903	+
chr1	96912254	96914154	chr1_96684842_96686742_1901_100_100_1901	1901	+
chr4	98946384	99135264	chr4_99165407_99354287_188881_1_27.4_1896	1896	+
chr5	92921075	93019585	chr5_92946831_93045341_98511_1.9_79.7_1896	1896	+
chr1	159728945	159900347	chr1_157995569_158166971_171403_1.1_75.4_1889	1889	+
chrX	116093121	116135735	chrX_115977149_116019763_42615_4.4_92_1886	1886	+
chr3	167400568	167466462	chr3_168883262_168949156_65895_2.9_87.6_1885	1885	+
chr2	42909500	43054906	chr2_42763004_42908410_145407_1.3_64.4_1883	1883	+
chr22	18860586	19166474	chr22_17240586_17546474_305889_0.6_-62_1880	1880	+
chr5	134549109	134734832	chr5_134577008_134762731_185724_1_67.6_1880	1880	+
chr12	83371825	83545971	chr12_81895956_82070102_174147_1.1_-8.3_1878	1878	+
chr2	42046987	42077804	chr2_41900491_41931308_30818_6.1_95.4_1875	1875	+
chrX	51487357	51665371	chrX_51504097_51682111_178015_1.1_15.7_1875	1875	+
chr11	120894732	121394494	chr11_120399942_120899704_499763_0.4_-17.9_1873	1873	+
chr14	53505674	53570623	chr14_52575424_52640373_64950_2.9_25.5_1872	1872	+
chr2	234749362	234836043	chr2_234414101_234500782_86682_2.2_84.7_1867	1867	+
chr1	249142085	249231297	chr1_247108708_247197920_89213_2.1_92.1_1867	1867	+
chr9	138150775	138424527	chr9_137290596_137564348_273753_0.7_-88_1866	1866	+
chrX	67290060	67354442	chrX_67206785_67271167_64383_2.9_89.1_1863	1863	+
chr1	166135573	166246837	chr1_164402197_164513461_111265_1.7_49.2_1862	1862	+
chr12	17141923	17275418	chr12_17033190_17166685_133496_1.4_63.5_1861	1861	+
chrY	22737538	22930867	chrY_21146926_21340255_193330_1_84.3_1861	1861	+
chr17	71231564	71307530	chr17_68743159_68819125_75967_2.4_73.8_1860	1860	+
chr3	48540878	48641958	chr3_48515882_48616962_101081_1.8_-22.7_1860	1860	+
chr16	17110364	17211776	chr16_17017865_17119277_101413_1.8_75.7_1853	1853	+
chr5	64016673	64181394	chr5_64052429_64217150_164722_1.1_31.2_1852	1852	+
chr19	33558403	33851996	chr19_38250243_38543836_293594_0.6_-89.4_1850	1850	+
chr2	75720305	75921547	chr2_75573813_75775055_201243_0.9_60.6_1849	1849	+
chr11	46354337	46450871	chr11_46310913_46407447_96535_1.9_75.2_1841	1841	+
chr8	116423965	116679653	chr8_116493141_116748827_255687_0.7_82.4_1836	1836	+
chr12	32406679	32552767	chr12_32297946_32444034_146089_1.3_50.9_1835	1835	+
chr6	161469562	162067459	chr6_161389552_161987449_597898_0.3_-52.5_1835	1835	+
chr6	166746293	166778929	chr6_166666283_166698919_32637_5.6_94.4_1835	1835	+
chr4	154074075	154318589	chr4_154293525_154538039_244515_0.8_-75.2_1834	1834	+
chrX	132804841	132897772	chrX_132632507_132725438_92932_2_80.1_1833	1833	+
chr12	82746352	82801519	chr12_81270483_81325650_55168_3.3_89.5_1832	1832	+
chr1	58513514	58522256	chr1_58286102_58294844_8743_20.9_97.2_1830	1830	+
chr17	25540829	25707464	chr17_22564956_22731591_166636_1.1_56.3_1830	1830	+
chr9	124281650	124413959	chr9_123321471_123453780_132310_1.4_59.7_1830	1830	+
chr2	174227921	174350986	chr2_173936167_174059232_123066_1.5_78_1829	1829	+
chr8	2563391	2762704	chr8_2550798_2750111_199314_0.9_40.2_1829	1829	+
chr3	83280573	83381119	chr3_83363263_83463809_100547_1.8_88.3_1828	1828	+
chr4	190731757	191022188	chr4_190968751_191256169_287419_0.6_40.1_1827	1827	+
chr3	1637340	1947957	chr3_1612340_1922957_310618_0.6_12.2_1825	1825	+
chr6	42023699	42237415	chr6_42131677_42345393_213717_0.9_19.9_1821	1821	+
chr13	47064985	47358497	chr13_45962986_46256498_293513_0.6_50.6_1812	1812	+
chr3	82791062	82882543	chr3_82873752_82965233_91482_2_90.9_1812	1812	+
chr3	8811000	9032770	chr3_8786000_9007770_221771_0.8_65.1_1809	1809	+
chr9	139738945	139836911	chr9_138858766_138956732_97967_1.8_-66.5_1809	1809	+
chr9	34589480	34717590	chr9_34579480_34707590_128111_1.4_74_1808	1808	+
chr9	123089948	123263802	chr9_122129769_122303623_173855_1_11.7_1808	1808	+
chr1	37412767	37577566	chr1_37185354_37350153_164800_1.1_77.5_1807	1807	+
chr12	39678867	39861056	chr12_37965134_38147323_182190_1_76.9_1805	1805	+
chr3	62191581	62460076	chr3_62166621_62435116_268496_0.7_-17_1804	1804	+
chr9	132569481	132593377	chr9_131609302_131633198_23897_7.5_83.7_1803	1803	+
chr12	418927	697989	chr12_289188_568250_279063_0.6_46.1_1800	1800	+
chr7	112407324	112551333	chr7_112194560_112338569_144010_1.2_71.1_1792	1792	+
chrX	97506737	97645971	chrX_97393393_97532627_139235_1.3_95.8_1792	1792	+
chr18	54270087	54424591	chr18_52421085_52575589_154505_1.2_83.8_1788	1788	+
chr16	5415803	5522155	chr16_5355804_5462156_106353_1.7_42.6_1785	1785	+
chr5	153716685	153900921	chr5_153696878_153881114_184237_1_48.6_1777	1777	+
chr8	81398125	81557518	chr8_81560680_81720073_159394_1.1_36.9_1775	1775	+
chrX	104650384	104653172	chrX_104537040_104539828_2789_63.6_99.6_1775	1775	+
chr8	102212246	102381915	chr8_102281422_102451091_169670_1_20.8_1766	1766	+
chr10	2434608	2565686	chr10_2424608_2555686_131079_1.3_90.4_1764	1764	+
chr13	101121486	101311982	chr13_99919487_100109983_190497_0.9_-30.5_1758	1758	+
chr3	11399824	11599981	chr3_11374824_11574981_200158_0.9_51.8_1756	1756	+
chr7	89985022	90042734	chr7_89822958_89880670_57713_3_86.7_1744	1744	+
chrX	130733031	130918070	chrX_130560712_130745751_185040_0.9_61_1736	1736	+
chrX	26704114	26767694	chrX_26614035_26677615_63581_2.7_90.2_1734	1734	+
chr1	12815753	12953059	chr1_12738340_12875646_137307_1.3_40.8_1730	1730	+
chr3	71657638	71803229	chr3_71740328_71885919_145592_1.2_27.8_1728	1728	+
chr6	168718070	169038699	chr6_168460919_168780624_319706_0.5_-5.5_1727	1727	+
chr6	5609003	5788890	chr6_5554002_5733889_179888_1_38.9_1723	1723	+
chr16	77224798	77246494	chr16_75782299_75803995_21697_7.9_96.2_1721	1721	+
chr9	13986226	14280373	chr9_13976226_14270373_294148_0.6_6.1_1720	1720	+
chr1	192215362	192217079	chr1_190481985_190483702_1718_100_100_1718	1718	+
chr4	62729255	62971788	chr4_62411850_62654383_242534_0.7_-56.2_1718	1718	+
chr5	38939151	39064991	chr5_38974908_39100748_125841_1.4_87.3_1718	1718	+
chr14	71822827	72206126	chr14_70892580_71275879_383300_0.4_-82.2_1716	1716	+
chr6	144167116	144184753	chr6_144208809_144226446_17638_9.7_96.7_1716	1716	+
chr4	160225360	160280725	chr4_160444810_160500175_55366_3.1_84.8_1715	1715	+
chr2	186302494	186416935	chr2_186010739_186125180_114442_1.5_89.6_1714	1714	+
chr12	20094314	20096041	chr12_19985581_19987308_1728_98.9_100_1709	1709	+
chr6	37336691	37466296	chr6_37444669_37574274_129606_1.3_66.9_1705	1705	+
chr21	18981249	19169428	chr21_17903120_18091299_188180_0.9_29.2_1704	1704	+
chr5	49962255	50116008	chr5_49998012_50151765_153754_1.1_-38.9_1702	1702	+
chr1	194157965	194159665	chr1_192424588_192426288_1701_100_100_1701	1701	+
chr19	3444086	3631845	chr19_3395086_3582845_187760_0.9_-9.4_1697	1697	+
chr4	117519338	117521438	chr4_117738786_117740886_2101_80.7_99.9_1696	1696	+
chr15	63245244	63335152	chr15_61032297_61122205_89909_1.9_20.4_1690	1690	+
chr5	77337750	77458853	chr5_77373506_77494609_121104_1.4_76_1689	1689	+
chr13	44453287	44544994	chr13_43351287_43442994_91708_1.8_89.4_1684	1684	+
chr2	1516248	1747770	chr2_1495255_1726777_231523_0.7_-44.6_1684	1684	+
chr3	119510953	119721072	chr3_120993643_121203762_210120_0.8_11.6_1681	1681	+
chrY	27453785	27660916	chrY_25863173_26070304_207132_0.8_75.5_1679	1679	+
chr12	107665065	107667316	chr12_106189195_106191446_2252_74.5_99.5_1677	1677	+
chr7	121545596	121700045	chr7_121332832_121487281_154450_1.1_57.2_1677	1677	+
chr8	35381324	35409672	chr8_35500866_35529214_28349_5.9_93.7_1676	1676	+
chr13	76214987	76467911	chr13_75112988_75365912_252925_0.7_-19.7_1675	1675	+
chr2	28172538	28352275	chr2_28026042_28205779_179738_0.9_-12.7_1669	1669	+
chr6	12319649	12515118	chr6_12427635_12623104_195470_0.9_44.5_1669	1669	+
chr14	93263848	93305913	chr14_92333601_92375666_42066_4_91.3_1667	1667	+
chr20	26188610	26258599	chr20_26136610_26206599_69990_2.4_82.6_1667	1667	+
chr1	210245691	210557772	chr1_208312314_208624395_312082_0.5_16.9_1663	1663	+
chr16	50707602	51048644	chr16_49265103_49606145_341043_0.5_-11.3_1661	1661	+
chr7	95686375	95936352	chr7_95524311_95774288_249978_0.7_65.4_1660	1660	+
chr15	51222937	51419205	chr15_49010229_49206497_196269_0.8_28.8_1653	1653	+
chr12	34176799	34372389	chr12_34068066_34263656_195591_0.8_26.1_1652	1652	+
chr21	33031867	33213159	chr21_31953738_32135030_181293_0.9_0.6_1651	1651	+
chr4	37822948	37997498	chr4_37499343_37673893_174551_0.9_42.6_1651	1651	+
chr5	81188183	81305980	chr5_81223939_81341736_117798_1.4_70.8_1648	1648	+
chr11	134390048	134716006	chr11_133895258_134221216_325959_0.5_-80.1_1646	1646	+
chr18	52892050	52937278	chr18_51043048_51088276_45229_3.6_94.7_1646	1646	+
chr18	42281060	42643584	chr18_40535058_40897582_362525_0.5_41.2_1645	1645	+
chr3	122728267	122944175	chr3_124210957_124426865_215909_0.8_-10.3_1643	1643	+
chr11	86617320	86778958	chr11_86294968_86456606_161639_1_-65.1_1642	1642	+
chr22	40271408	40390686	chr22_38601354_38720632_119279_1.4_47.1_1641	1641	+
chr6	11044280	11276250	chr6_11152266_11384236_231971_0.7_63.8_1637	1637	+
chr5	122737468	123097432	chr5_122765367_123125331_359965_0.5_5.6_1633	1633	+
chr7	25162274	25163905	chr7_25128799_25130430_1632_100_100_1632	1632	+
chr3	60675691	60735548	chr3_60650731_60710588_59858_2.7_77.1_1627	1627	+
chr19	42702771	42873968	chr19_47394611_47565808_171198_0.9_-24_1625	1625	+
chr8	10967925	11053155	chr8_11005335_11090565_85231_1.9_88.1_1620	1620	+
chr3	137599061	137601048	chr3_139081751_139083738_1988_81.4_99.9_1619	1619	+
chr14	44546689	44589881	chr14_43616439_43659631_43193_3.7_91.2_1617	1617	+
chr2	38044113	38239285	chr2_37897617_38092789_195173_0.8_41.6_1616	1616	+
chr4	104493552	104497201	chr4_104713001_104716650_3650_44.2_99.4_1612	1612	+
chr6	126744720	127034810	chr6_126786413_127076503_290091_0.6_-40.9_1612	1612	+
chr18	53568336	53647951	chr18_51719334_51798949_79616_2_73.8_1610	1610	+
chr5	106909638	107062807	chr5_106937537_107090706_153170_1.1_56.6_1609	1609	+
chr3	62535653	62912401	chr3_62510693_62887441_376749_0.4_-57.3_1608	1608	+
chr7	7273877	7284009	chr7_7240402_7250534_10133_15.9_98.4_1608	1608	+
chr6	57840524	57842579	chr6_57948483_57950538_2056_78.1_99.8_1606	1606	+
chr15	94552226	94620098	chr15_92353230_92421102_67873_2.4_75.8_1605	1605	+
chr5	153429223	153442413	chr5_153409416_153422606_13191_12.2_97.9_1605	1605	+
chrX	134185007	134417066	chrX_134012673_134244732_232060_0.7_-43.6_1605	1605	+
chr8	54445851	54452866	chr8_54608404_54615419_7016_22.9_98.3_1604	1604	+
chr18	14358207	14502387	chr18_14348207_14492387_144181_1.1_84.2_1597	1597	+
chr8	30469786	30669807	chr8_30589328_30789349_200022_0.8_-64.7_1597	1597	+
chr1	14636486	14958625	chr1_14509073_14831212_322140_0.5_-22.7_1595	1595	+
chr9	136638062	136944522	chr9_135627883_135934343_306461_0.5_57.2_1593	1593	+
chr8	9437707	9763332	chr8_9475117_9800742_325626_0.5_2.9_1591	1591	+
chr10	65928992	65930607	chr10_65598998_65600613_1616_98.4_100_1590	1590	+
chr1	80749073	80961980	chr1_80521661_80734568_212908_0.7_45_1589	1589	+
chr1	175891095	176118281	chr1_174157718_174384904_227187_0.7_12.1_1587	1587	+
chr8	121542274	121554414	chr8_121611455_121623595_12141_13.1_98.1_1586	1586	+
chr16	75182579	75285660	chr16_73740080_73843161_103082_1.5_79.6_1585	1585	+
chrX	80532356	80553816	chrX_80419012_80440472_21461_7.3_87.2_1577	1577	+
chr1	168867433	169100981	chr1_167134057_167367605_233549_0.7_36.7_1576	1576	+
chr10	65281479	65394551	chr10_64951485_65064557_113073_1.4_38.3_1576	1576	+
chr1	61474252	61713439	chr1_61246840_61486027_239188_0.7_46.9_1574	1574	+
chr2	30370133	30538633	chr2_30223637_30392137_168501_0.9_61.7_1574	1574	+
chr6	145145461	145277334	chr6_145187154_145319027_131874_1.2_73.2_1565	1565	+
chr4	106603864	106647997	chr4_106823313_106867446_44134_3.5_82_1564	1564	+
chr2	200789748	200792768	chr2_200497993_200501013_3021_51.7_99.6_1563	1563	+
chr22	43959513	44198692	chr22_42290846_42530025_239180_0.7_-4_1562	1562	+
chr5	142712144	142714358	chr5_142692337_142694551_2215_70.4_99.9_1559	1559	+
chrX	19368017	19378017	chrX_19277938_19287938_10001_15.6_97.1_1559	1559	+
chr15	37184041	37394151	chr15_34971333_35181443_210111_0.7_-21.2_1558	1558	+
chr9	26841903	26925969	chr9_26831903_26915969_84067_1.9_87_1558	1558	+
chr9	101979754	102068809	chr9_101019575_101108630_89056_1.7_93.8_1558	1558	+
chr15	67813574	67921752	chr15_65600628_65708806_108179_1.4_72.7_1555	1555	+
chr13	95226872	95410843	chr13_94024873_94208844_183972_0.8_49.6_1552	1552	+
chr6	46172734	46174339	chr6_46280693_46282298_1606_96.6_100_1552	1552	+
chr16	26042966	26074281	chr16_25950467_25981782_31316_5_94.8_1551	1551	+
chrX	45492440	45918540	chrX_45377384_45803484_426101_0.4_17.3_1551	1551	+
chr20	8405165	8745986	chr20_8353165_8693986_340822_0.5_-21.7_1549	1549	+
chr1	207495649	207533232	chr1_205562272_205599855_37584_4.1_90.1_1548	1548	+
chr5	23300816	23304847	chr5_23336573_23340604_4032_38.4_99.7_1548	1548	+
chr3	166584597	166868674	chr3_168067291_168351368_284078_0.5_14.3_1547	1547	+
chrX	30635488	30648998	chrX_30545409_30558919_13511_11.4_94.7_1546	1546	+
chr4	74439845	74451107	chr4_74658709_74669971_11263_13.7_98.2_1544	1544	+
chr12	119986940	120260041	chr12_118471323_118744424_273102_0.6_41.3_1542	1542	+
chr1	85724142	85736561	chr1_85496730_85509149_12420_12.4_98.4_1541	1541	+
chr2	166744791	167056234	chr2_166453037_166764480_311444_0.5_-48.1_1540	1540	+
chrY	5075456	5207008	chrY_5135456_5267008_131553_1.2_85.6_1536	1536	+
chr4	5659402	6006240	chr4_5710303_6057141_346839_0.4_22.6_1534	1534	+
chr4	95496709	96181654	chr4_95715732_96400677_684946_0.2_-86.6_1534	1534	+
chr12	52105623	52201204	chr12_50391890_50487471_95582_1.6_70.4_1527	1527	+
chr12	52417148	52651032	chr12_50703415_50937299_233885_0.7_-72.9_1527	1527	+
chr5	121355814	122165547	chr5_121383713_122193446_809734_0.2_-11.9_1527	1527	+
chr3	124948870	124994796	chr3_126431560_126477486_45927_3.3_89.4_1527	1527	+
chr12	119453224	119633866	chr12_117937607_118118249_180643_0.8_38.8_1526	1526	+
chr2	50947829	51097835	chr2_50801333_50951339_150007_1_84.4_1525	1525	+
chr12	27413655	27553702	chr12_27304922_27444969_140048_1.1_59.5_1523	1523	+
chr7	41999175	42276657	chr7_41965700_42243182_277483_0.5_20_1523	1523	+
chr15	63555733	63571618	chr15_61342786_61358671_15886_9.6_93_1519	1519	+
chr18	47309918	47386418	chr18_45563916_45640416_76501_2_89.8_1519	1519	+
chr10	101455647	101507230	chr10_101445637_101497220_51584_2.9_89.6_1518	1518	+
chr2	178861811	178970587	chr2_178570057_178678833_108777_1.4_83.3_1513	1513	+
chr15	32057038	32059860	chr15_29844330_29847152_2823_53.6_99.3_1512	1512	+
chr4	15008917	15172607	chr4_14618015_14781705_163691_0.9_73.5_1510	1510	+
chr7	53255291	53369941	chr7_53222785_53337435_114651_1.3_62.9_1509	1509	+
chr12	10264392	10375283	chr12_10155659_10266550_110892_1.4_64_1506	1506	+
chr7	14093477	14231746	chr7_14060002_14198271_138270_1.1_58.5_1499	1499	+
chr1	219352399	219385113	chr1_217419022_217451736_32715_4.6_95.5_1495	1495	+
chr17	55474015	55508489	chr17_52829014_52863488_34475_4.3_-4.5_1493	1493	+
chr20	15953830	16033738	chr20_15901830_15981738_79909_1.9_84.4_1493	1493	+
chr3	18580158	18581949	chr3_18555162_18556953_1792_83.1_99.9_1489	1489	+
chr13	93935723	94047775	chr13_92733724_92845776_112053_1.3_86.5_1487	1487	+
chr2	159856585	159937543	chr2_159564831_159645789_80959_1.8_46.2_1485	1485	+
chr5	44809191	44815277	chr5_44844948_44851034_6087_24.4_99.8_1485	1485	+
chr10	134093801	134270863	chr10_133943791_134120853_177063_0.8_33.4_1480	1480	+
chr4	10886400	11070140	chr4_10495498_10679238_183741_0.8_39.5_1480	1480	+
chr11	72852763	73018884	chr11_72530411_72696532_166122_0.9_28.3_1480	1480	+
chr5	25188619	25190511	chr5_25224376_25226268_1893_78.2_99.9_1480	1480	+
chr7	143269304	143507842	chr7_142979426_143138775_159350_0.9_-49.2_1477	1477	+
chr6	112366027	112678007	chr6_112472720_112784700_311981_0.5_35.6_1477	1477	+
chr4	6223627	6304598	chr4_6274528_6355499_80972_1.8_81.6_1476	1476	+
chr21	10990811	11181249	chr21_10012682_10203120_190439_0.8_98_1475	1475	+
chr3	124408476	124605886	chr3_125891166_126088576_197411_0.7_61.8_1475	1475	+
chr4	123855526	123949525	chr4_124074976_124168975_94000_1.6_80.8_1475	1475	+
chr3	111700661	111872283	chr3_113183351_113354973_171623_0.9_75.4_1472	1472	+
chr3	43344815	43526705	chr3_43319819_43501709_181891_0.8_72.1_1471	1471	+
chr4	27003815	27148903	chr4_26612913_26758001_145089_1_27.3_1470	1470	+
chrX	142760325	142967989	chrX_142587991_142795655_207665_0.7_42.8_1469	1469	+
chr2	67567528	67631943	chr2_67421032_67485447_64416_2.3_74.9_1462	1462	+
chr10	94966669	94982806	chr10_94956659_94972796_16138_9_89.7_1458	1458	+
chr17	46442986	46653778	chr17_43797985_44008777_210793_0.7_12.7_1456	1456	+
chr3	159818926	159820466	chr3_161301620_161303160_1541_94.4_100_1455	1455	+
chrY	20309953	20311406	chrY_18769341_18770794_1454_100_100_1454	1454	+
chr6	107360986	107595467	chr6_107467679_107702160_234482_0.6_-24.3_1452	1452	+
chr1	18812203	19057374	chr1_18684790_18929961_245172_0.6_49.1_1451	1451	+
chr4	189659740	189716174	chr4_189896734_189953168_56435_2.6_93_1449	1449	+
chr4	115379612	115597779	chr4_115599061_115817228_218168_0.7_58_1448	1448	+
chr3	17781120	18071564	chr3_17756124_18046568_290445_0.5_24.8_1445	1445	+
chr6	122734601	122777877	chr6_122776300_122819576_43277_3.3_94.8_1441	1441	+
chr5	159685303	159850001	chr5_159617881_159782579_164699_0.9_11.3_1440	1440	+
chr1	81563881	81674999	chr1_81336469_81447587_111119_1.3_49.6_1439	1439	+
chr11	31302077	31653971	chr11_31258653_31610547_351895_0.4_-62.2_1437	1437	+
chr2	188616303	188691383	chr2_188324548_188399628_75081_1.9_85.3_1436	1436	+
chr3	86062155	86064107	chr3_86144845_86146797_1953_73.4_99.8_1434	1434	+
chr3	30686216	30734544	chr3_30661220_30709548_48329_3_94.6_1433	1433	+
chr5	85815084	85916632	chr5_85850840_85952388_101549_1.4_82.8_1427	1427	+
chr20	44374042	44521500	chr20_43807449_43954907_147459_1_-91.2_1425	1425	+
chr15	73660475	73884527	chr15_71447528_71671580_224053_0.6_-14.1_1424	1424	+
chr14	82382669	82384403	chr14_81452422_81454156_1735_82_99.8_1422	1422	+
chr15	96890673	96991830	chr15_94691677_94792834_101158_1.4_90.4_1422	1422	+
chr6	88875653	89002463	chr6_88932372_89059182_126811_1.1_80.2_1418	1418	+
chr3	116745348	116848253	chr3_118228038_118330943_102906_1.4_73.3_1414	1414	+
chr6	100442004	100584684	chr6_100548725_100691405_142681_1_71_1414	1414	+
chr6	135862315	135957153	chr6_135904008_135998846_94839_1.5_86.5_1414	1414	+
chr8	4644835	4646248	chr8_4632243_4633656_1414_100_100_1414	1414	+
chr9	105966325	105968802	chr9_105006146_105008623_2478_57.1_99.9_1414	1414	+
chr4	148538871	148555780	chr4_148758321_148775230_16910_8.4_95.1_1413	1413	+
chr10	57358133	57427848	chr10_57028139_57097854_69716_2_91.9_1412	1412	+
chr4	74803891	74944267	chr4_75022755_75163131_140377_1_67.6_1410	1410	+
chrY	17019659	17053825	chrY_15529053_15563219_34167_4.1_96.4_1410	1410	+
chr2	122011436	122158596	chr2_121727906_121875066_147161_1_-33.1_1408	1408	+
chr7	37232614	37488478	chr7_37199139_37455003_255865_0.6_-20.8_1408	1408	+
chr12	130739595	130871930	chr12_129305548_129437883_132336_1.1_4.3_1403	1403	+
chr13	77166470	77167870	chr13_76064471_76065871_1401_100_100_1401	1401	+
chr5	81571417	81573789	chr5_81607173_81609545_2373_58.9_99.7_1397	1397	+
chr11	33722366	33731957	chr11_33678942_33688533_9592_14.6_97.2_1397	1397	+
chrY	7168405	7247378	chrY_7228405_7307378_78974_1.8_88.4_1393	1393	+
chr22	20674984	20939320	chr22_19004984_19269320_264337_0.5_-11.7_1389	1389	+
chr7	57528973	57659685	chr7_57532915_57663627_130713_1.1_74.4_1387	1387	+
chrX	132286927	132549393	chrX_132114593_132377059_262467_0.5_43.7_1387	1387	+
chr16	51679590	51681170	chr16_50237091_50238671_1581_87.6_100_1385	1385	+
chr18	66341194	66344399	chr18_64492174_64495379_3206_43.2_99.7_1385	1385	+
chr2	119565785	119748699	chr2_119282255_119465169_182915_0.8_41.8_1385	1385	+
chr2	204637059	204731069	chr2_204345304_204439314_94011_1.5_54.5_1383	1383	+
chr19	33864412	34080605	chr19_38556252_38772445_216194_0.6_-91.3_1380	1380	+
chr2	148970154	149255969	chr2_148686624_148972439_285816_0.5_-29.6_1380	1380	+
chr3	181429860	181584945	chr3_182912554_183067639_155086_0.9_4.5_1378	1378	+
chr2	72106720	72383149	chr2_71960228_72236657_276430_0.5_6.7_1376	1376	+
chr6	18264942	18425901	chr6_18372921_18533880_160960_0.9_57.7_1376	1376	+
chr1	95391724	95710171	chr1_95164312_95482759_318448_0.4_8.2_1374	1374	+
chr1	191114796	191116168	chr1_189381419_189382791_1373_100_100_1373	1373	+
chr12	114103153	114400261	chr12_112587536_112884644_297109_0.5_27.8_1373	1373	+
chr11	110658432	110659803	chr11_110163642_110165013_1372_100_100_1372	1372	+
chr6	82880428	82950348	chr6_82937147_83007067_69921_2_91.9_1370	1370	+
chr3	184387517	184612713	chr3_185870211_186095407_225197_0.6_16.9_1368	1368	+
chr16	13930259	14045850	chr16_13837760_13953351_115592_1.2_82.1_1367	1367	+
chr4	56744039	56865661	chr4_56438796_56560418_121623_1.1_80.9_1359	1359	+
chr1	119530484	119762538	chr1_119332007_119564061_232055_0.6_43.6_1357	1357	+
chr4	99264297	99363728	chr4_99483320_99582751_99432_1.4_53.3_1357	1357	+
chr14	104685407	104897207	chr14_103755160_103968252_213093_0.6_38.1_1356	1356	+
chr4	187249736	187476863	chr4_187486730_187713857_227128_0.6_39.5_1356	1356	+
chr6	5972589	5974229	chr6_5917588_5919228_1641_82.6_99.8_1355	1355	+
chr2	69015851	69053893	chr2_68869355_68907397_38043_3.6_92.6_1354	1354	+
chrX	10109674	10126764	chrX_10069674_10086764_17091_7.9_98.2_1354	1354	+
chr4	120980871	120987103	chr4_121200319_121206551_6233_21.7_99.3_1353	1353	+
chr1	8373245	8435977	chr1_8295832_8358564_62733_2.2_88.1_1350	1350	+
chr15	92828938	93014192	chr15_90629942_90815196_185255_0.7_50.1_1348	1348	+
chr19	41257103	41313955	chr19_45948943_46005795_56853_2.4_81.7_1348	1348	+
chr9	92888909	93004636	chr9_91928729_92044456_115728_1.2_80.9_1347	1347	+
chr3	22423169	22424514	chr3_22398173_22399518_1346_100_100_1346	1346	+
chr12	30781912	30992037	chr12_30673179_30883304_210126_0.6_-86.9_1345	1345	+
chr2	119924828	120130173	chr2_119641298_119846643_205346_0.7_-46.9_1344	1344	+
chr9	103493695	103495037	chr9_102533516_102534858_1343_100_100_1343	1343	+
chr12	96184228	96396965	chr12_94708359_94921096_212738_0.6_-86.5_1342	1342	+
chr5	128440579	128449578	chr5_128468478_128477477_9000_14.9_95.7_1342	1342	+
chr4	187882691	187893686	chr4_188119685_188130680_10996_12.2_98.7_1339	1339	+
chr4	33010996	33013439	chr4_32687391_32689834_2444_54.7_99.9_1338	1338	+
chr7	2770294	2984121	chr7_2736820_2950647_213828_0.6_-18.4_1338	1338	+
chr20	12360606	12361942	chr20_12308606_12309942_1337_100_100_1337	1337	+
chr17	12896974	12922793	chr17_12837699_12863518_25820_5.2_93.5_1336	1336	+
chr6	54350039	54550083	chr6_54457998_54658042_200045_0.7_26.9_1330	1330	+
chr1	107600644	107684018	chr1_107402167_107485541_83375_1.6_84.9_1328	1328	+
chr11	28173182	28353718	chr11_28129758_28310294_180537_0.7_-52.8_1327	1327	+
chr7	20042261	20243215	chr7_20008786_20209740_200955_0.7_46.8_1325	1325	+
chr19	44770246	44981075	chr19_49462086_49672915_210830_0.6_70.8_1324	1324	+
chr12	88430415	88442457	chr12_86954546_86966588_12043_11_97.3_1322	1322	+
chr11	124817696	125003440	chr11_124322906_124508650_185745_0.7_-8.9_1321	1321	+
chr6	170024117	170244746	chr6_169766042_169986671_220630_0.6_48.6_1321	1321	+
chr9	101248557	101370591	chr9_100288378_100410412_122035_1.1_48.8_1315	1315	+
chrX	68337445	68458420	chrX_68254170_68375145_120976_1.1_56.9_1315	1315	+
chr4	108463639	108615225	chr4_108683088_108834674_151587_0.9_73.8_1310	1310	+
chr5	20701894	20742586	chr5_20737651_20778343_40693_3.2_90.4_1310	1310	+
chr12	8955339	9098223	chr12_8846606_8989490_142885_0.9_12.9_1306	1306	+
chr7	133580327	133724798	chr7_133230867_133375338_144472_0.9_-90.7_1306	1306	+
chr5	107929212	108168738	chr5_107957111_108196637_239527_0.5_-15.9_1302	1302	+
chr4	102226906	102268393	chr4_102445929_102487416_41488_3.1_81.1_1301	1301	+
chr5	123982348	124145015	chr5_124010247_124172914_162668_0.8_43.5_1300	1300	+
chrX	75365125	75556314	chrX_75281528_75472718_191191_0.7_52.2_1299	1299	+
chr6	126048186	126211105	chr6_126089879_126252798_162920_0.8_70.4_1299	1299	+
chr15	30022821	30024118	chr15_27810113_27811410_1298_100_100_1298	1298	+
chr11	2161081	2426282	chr11_2117657_2382858_265202_0.5_48.5_1295	1295	+
chr4	7420359	7671363	chr4_7471260_7722263_251004_0.5_25.4_1294	1294	+
chr13	86927762	86932277	chr13_85725763_85730278_4516_28.6_99.8_1293	1293	+
chr5	80483890	80716370	chr5_80519646_80752126_232481_0.6_59.5_1292	1292	+
chr5	15450846	15452280	chr5_15503846_15505280_1435_90_99.9_1291	1291	+
chr19	7483923	7516163	chr19_7389923_7422163_32241_4_70.9_1289	1289	+
chrX	65604035	65719896	chrX_65520760_65636621_115862_1.1_75.1_1287	1287	+
chr9	112294804	112296622	chr9_111334625_111336443_1819_70.6_99.9_1284	1284	+
chr8	77767691	77974985	chr8_77930246_78137540_207295_0.6_41_1283	1283	+
chrX	61998641	61999921	chrX_61915366_61916646_1281_100_100_1281	1281	+
chr12	124809124	125066853	chr12_123375077_123632806_257730_0.5_2_1279	1279	+
chr6	10118654	10214703	chr6_10226640_10322689_96050_1.3_58.3_1279	1279	+
chr6	146808474	147048573	chr6_146850167_147090266_240100_0.5_56.2_1279	1279	+
chr6	105527536	105750672	chr6_105634229_105857365_223137_0.6_81.2_1275	1275	+
chr13	66267324	66362907	chr13_65165325_65260908_95584_1.3_85.6_1274	1274	+
chr10	60475199	60476900	chr10_60145205_60146906_1702_74.7_99.8_1272	1272	+
chr7	149461837	149588356	chr7_149092770_149219289_126520_1_68.8_1270	1270	+
chr1	79520191	79521795	chr1_79292779_79294383_1605_78.9_99.9_1267	1267	+
chr8	32869041	32871023	chr8_32988583_32990565_1983_63.7_99.8_1264	1264	+
chr1	77115841	77166671	chr1_76888429_76939259_50831_2.5_81.7_1259	1259	+
chr13	82263963	82265218	chr13_81161964_81163219_1256_100_100_1256	1256	+
chr4	8034184	8176725	chr4_8085084_8227625_142542_0.9_49.4_1256	1256	+
chr2	200319497	200525447	chr2_200027742_200233692_205951_0.6_-54_1254	1254	+
chr2	41383645	41385017	chr2_41237149_41238521_1373_91.2_100_1252	1252	+
chr8	83203184	83204616	chr8_83365739_83367171_1433_87.4_99.9_1252	1252	+
chr16	34335847	34404735	chr16_34193348_34262236_68889_1.8_89.4_1249	1249	+
chr11	78148514	78279847	chr11_77826162_77957495_131334_0.9_45.3_1245	1245	+
chr7	56900319	56926270	chr7_56867813_56893764_25952_4.8_26.2_1243	1243	+
chr20	52830818	52840889	chr20_52264225_52274296_10072_12.3_98.5_1242	1242	+
chr21	24762585	24780632	chr21_23684456_23702503_18048_6.9_98.7_1242	1242	+
chr19	43905502	44259328	chr19_48597342_48951168_353827_0.4_43.8_1240	1240	+
chr18	8257383	8736072	chr18_8247383_8726072_478690_0.3_21.9_1238	1238	+
chr6	24002051	24049869	chr6_24110030_24157848_47819_2.6_91.5_1235	1235	+
chr8	70521160	70667908	chr8_70683714_70830462_146749_0.8_34.4_1234	1234	+
chr10	71538741	71657971	chr10_71208747_71327977_119231_1_50.9_1233	1233	+
chr13	27132010	27151859	chr13_26030010_26049859_19850_6.2_87.9_1232	1232	+
chr14	32953308	33072381	chr14_32023059_32142132_119074_1_73_1232	1232	+
chr2	224824210	224904045	chr2_224532454_224612289_79836_1.5_86.1_1231	1231	+
chr11	84731802	84895742	chr11_84409450_84573390_163941_0.7_63.7_1229	1229	+
chr13	72249022	72420315	chr13_71147023_71318316_171294_0.7_-44.6_1226	1226	+
chr2	209938265	210046518	chr2_209646510_209754763_108254_1.1_76_1226	1226	+
chr1	187421721	187533350	chr1_185688344_185799973_111630_1.1_48.3_1225	1225	+
chr2	154262294	154319821	chr2_153970540_154028067_57528_2.1_95.8_1225	1225	+
chr4	41262598	41374500	chr4_40957355_41069257_111903_1.1_73_1225	1225	+
chrX	32223972	32225196	chrX_32133893_32135117_1225_100_100_1225	1225	+
chr6	143074126	143195249	chr6_143115819_143236942_121124_1_79_1224	1224	+
chr14	77352771	77493201	chr14_76422524_76562954_140431_0.9_-70.6_1222	1222	+
chr14	99287099	99655793	chr14_98356852_98725546_368695_0.3_-58_1221	1221	+
chr4	58265207	59334010	chr4_57959964_59028767_1068804_0.1_-56_1221	1221	+
chr4	62598609	62679603	chr4_62281204_62362198_80995_1.5_-6.9_1219	1219	+
chr7	87150601	87152051	chr7_86988537_86989987_1451_84_99.9_1219	1219	+
chr4	91567290	91863627	chr4_91786313_92082650_296338_0.4_-51.4_1218	1218	+
chr3	189687406	190040450	chr3_191170100_191523144_353045_0.3_-9.2_1216	1216	+
chr12	59313809	59414705	chr12_57600076_57700972_100897_1.2_82.4_1215	1215	+
chrX	14852331	14862851	chrX_14762252_14772772_10521_11.5_98.4_1215	1215	+
chr1	79214878	79216621	chr1_78987466_78989209_1744_69.6_99.8_1214	1214	+
chr3	110399274	110402038	chr3_111881964_111884728_2765_43.9_99.8_1213	1213	+
chr21	32262454	32434399	chr21_31184325_31356270_171946_0.7_85.7_1210	1210	+
chrX	63264363	63265572	chrX_63181088_63182297_1210_100_100_1210	1210	+
chr2	211296464	211301171	chr2_211004709_211009416_4708_25.7_99.5_1210	1210	+
chr11	100814503	100864132	chr11_100319713_100369342_49630_2.4_92.8_1208	1208	+
chr16	35036432	35037639	chr16_34893933_34895140_1208_100_100_1208	1208	+
chr11	107195315	107312429	chr11_106700525_106817639_117115_1_81.4_1207	1207	+
chr2	156071387	156340149	chr2_155779633_156048395_268763_0.4_69.7_1201	1201	+
chr15	85748389	85790939	chr15_83549393_83591943_42551_2.8_86.5_1200	1200	+
chr1	48791089	49041276	chr1_48563676_48813863_250188_0.5_84.5_1199	1199	+
chr10	95718483	95719681	chr10_95708473_95709671_1199_100_100_1199	1199	+
chr5	175386759	175394342	chr5_175319365_175326948_7584_15.6_98.7_1185	1185	+
chr5	129308477	129477437	chr5_129336376_129505336_168961_0.7_77.8_1184	1184	+
chrX	71880315	72066833	chrX_71797040_71983558_186519_0.6_40.2_1182	1182	+
chrX	143922431	144177082	chrX_143730123_143984774_254652_0.5_65.6_1181	1181	+
chr17	63996503	64194638	chr17_61426965_61625100_198136_0.6_15.4_1180	1180	+
chrX	27535840	27537862	chrX_27445761_27447783_2023_58.3_99.9_1179	1179	+
chr4	117219208	117221522	chr4_117438657_117440971_2315_50.8_99.7_1176	1176	+
chr4	137276395	137577117	chr4_137495845_137796567_300723_0.4_80_1176	1176	+
chrX	117185781	117298206	chrX_117069809_117182234_112426_1_74.3_1174	1174	+
chr1	233327512	233464032	chr1_231394135_231530655_136521_0.9_57.5_1173	1173	+
chr9	3525381	3694162	chr9_3515381_3684162_168782_0.7_65.8_1172	1172	+
chr13	88160314	88439648	chr13_86958315_87237649_279335_0.4_56.4_1171	1171	+
chr9	68262311	68341509	chr9_67752131_67831329_79199_1.5_85.8_1170	1170	+
chr9	94118360	94187010	chr9_93158181_93226831_68651_1.7_84.8_1169	1169	+
chr3	106823555	106825889	chr3_108306245_108308579_2335_50.1_99.6_1169	1169	+
chr2	195052059	195053538	chr2_194760304_194761783_1480_78.7_99.9_1165	1165	+
chr12	66039393	66237203	chr12_64325660_64523470_197811_0.6_43.5_1164	1164	+
chr10	44853647	44983969	chr10_44173653_44303975_130323_0.9_60_1162	1162	+
chr1	199341133	199357858	chr1_197607756_197624481_16726_6.9_98.1_1160	1160	+
chr10	58117341	58243874	chr10_57787347_57913880_126534_0.9_53.5_1160	1160	+
chrX	99405847	99411845	chrX_99292503_99298501_5999_19.3_97.7_1159	1159	+
chr5	111496742	111498750	chr5_111524641_111526649_2009_57.6_99.9_1158	1158	+
chr6	15934974	16130934	chr6_16042953_16238913_195961_0.6_50.6_1156	1156	+
chr5	156753108	156947061	chr5_156685686_156879639_193954_0.6_-16.7_1154	1154	+
chr2	4561398	4562621	chr2_4539273_4540496_1224_94.2_100_1153	1153	+
chr10	133109800	133194228	chr10_132999790_133084218_84429_1.4_86.6_1151	1151	+
chr6	89320970	89527444	chr6_89377689_89584163_206475_0.6_-15.5_1151	1151	+
chr17	26369711	26373737	chr17_23393838_23397864_4027_28.5_93.9_1148	1148	+
chr6	125597085	125745836	chr6_125638784_125787535_148752_0.8_44.4_1147	1147	+
chr11	96098112	96123988	chr11_95737760_95763636_25877_4.4_94_1145	1145	+
chr16	78859277	78976230	chr16_77416778_77533731_116954_1_86.8_1144	1144	+
chr18	71815790	71825873	chr18_69966770_69976853_10084_11.3_95.3_1143	1143	+
chr20	58518957	58521204	chr20_57952352_57954599_2248_50.8_99.7_1143	1143	+
chr3	170584146	170726667	chr3_172066840_172209361_142522_0.8_73_1142	1142	+
chr3	13844443	14168385	chr3_13819444_14143386_323943_0.4_-89_1140	1140	+
chr8	55371711	55609745	chr8_55534264_55772299_238036_0.5_61.6_1137	1137	+
chr3	77222167	77366817	chr3_77304857_77449507_144651_0.8_40.5_1136	1136	+
chr21	20213483	20230834	chr21_19135354_19152705_17352_6.5_97.8_1135	1135	+
chr14	29062948	29243888	chr14_28132699_28313639_180941_0.6_72.5_1131	1131	+
chr7	57880037	57929138	chr7_57883979_57933080_49102_2.3_85.4_1127	1127	+
chr6	167802203	167836598	chr6_167722193_167756588_34396_3.3_89.4_1126	1126	+
chr4	183727609	183838803	chr4_183964603_184075797_111195_1_59.6_1125	1125	+
chr10	65662045	65663167	chr10_65332051_65333173_1123_100_100_1123	1123	+
chr4	85164978	85168786	chr4_85384002_85387810_3809_29.5_99.3_1123	1123	+
chr7	124120401	124121522	chr7_123907637_123908758_1122_100_100_1122	1122	+
chr14	25735452	25736570	chr14_24805292_24806410_1119_100_100_1119	1119	+
chr4	121835232	121993716	chr4_122054682_122213166_158485_0.7_68.1_1117	1117	+
chr13	78237887	78338035	chr13_77135888_77236036_100149_1.1_69.5_1116	1116	+
chr10	128993397	129323192	chr10_128883387_129213182_329796_0.3_35.8_1114	1114	+
chr12	18845630	18847011	chr12_18736897_18738278_1382_80.5_99.9_1112	1112	+
chr6	66501983	66547769	chr6_66558704_66604490_45787_2.4_93.8_1109	1109	+
chrX	86958200	86959308	chrX_86844856_86845964_1109_100_100_1109	1109	+
chrY	6783836	6788382	chrY_6843836_6848382_4547_24.4_99.4_1108	1108	+
chr18	55685911	55838510	chr18_53836909_53989508_152600_0.7_46.3_1107	1107	+
chr3	898332	1000957	chr3_873332_975957_102626_1.1_89.3_1107	1107	+
chr3	94225140	94226363	chr3_95707830_95709053_1224_90.4_100_1107	1107	+
chrX	56590778	56763814	chrX_56607503_56780539_173037_0.6_14.3_1107	1107	+
chr6	127976042	128030496	chr6_128017735_128072189_54455_2_92.5_1106	1106	+
chrX	62517700	62571162	chrX_62434425_62487887_53463_2.1_91.6_1105	1105	+
chrX	101800947	102064540	chrX_101687603_101951196_263594_0.4_40.1_1104	1104	+
chr6	70414812	70456876	chr6_70471533_70513597_42065_2.6_88_1103	1103	+
chr6	166477831	166478942	chr6_166397821_166398932_1112_99_100_1101	1101	+
chr5	83042188	84295960	chr5_83077944_84331716_1253773_0.1_-74.8_1099	1099	+
chr19	7587559	7731386	chr19_7493559_7637386_143828_0.8_-7.7_1098	1098	+
chrX	87350593	87351848	chrX_87237249_87238504_1256_87.4_99.9_1098	1098	+
chr7	57135490	57271990	chr7_57139432_57275932_136501_0.8_-23.7_1096	1096	+
chr5	115898214	116052434	chr5_115926113_116080333_154221_0.7_23.8_1095	1095	+
chr4	118496074	118497214	chr4_118715522_118716662_1141_95.8_100_1093	1093	+
chrY	19868213	19869356	chrY_18377607_18378750_1144_95.5_100_1092	1092	+
chr6	97613052	97768577	chr6_97719773_97875298_155526_0.7_72.6_1089	1089	+
chr7	51327637	51472610	chr7_51295131_51440104_144974_0.7_86.7_1084	1084	+
chr20	16712698	16721864	chr20_16660698_16669864_9167_11.8_98.8_1082	1082	+
chr2	2648695	2786049	chr2_2627702_2765056_137355_0.8_44.7_1077	1077	+
chr8	57389999	57501401	chr8_57552553_57663955_111403_1_57.5_1071	1071	+
chr11	89520521	89597443	chr11_89160169_89237091_76923_1.4_75.8_1070	1070	+
chr19	48204746	48391078	chr19_52896558_53082890_186333_0.6_38.1_1067	1067	+
chr6	38029270	38142807	chr6_38137248_38250785_113538_0.9_78.9_1067	1067	+
chr11	56457811	56459027	chr11_56214387_56215603_1217_87.4_100_1064	1064	+
chr2	12856901	12881641	chr2_12774352_12799092_24741_4.3_97.3_1062	1062	+
chr9	95875701	95947317	chr9_94915522_94987138_71617_1.5_67.4_1062	1062	+
chr11	123340019	123525604	chr11_122845229_123030814_185586_0.6_69.7_1060	1060	+
chr3	77629073	77671564	chr3_77711763_77754254_42492_2.5_76.3_1059	1059	+
chr12	7363366	7719608	chr12_7254633_7610875_356243_0.3_-83.1_1058	1058	+
chr1	98318293	98520076	chr1_98090881_98292664_201784_0.5_19_1055	1055	+
chr4	175183875	175356933	chr4_175420450_175593508_173059_0.6_42.9_1055	1055	+
chr7	117825600	117833997	chr7_117612836_117621233_8398_12.6_98.6_1054	1054	+
chr7	39165540	39343468	chr7_39132065_39309993_177929_0.6_39.4_1053	1053	+
chr3	66991711	67060719	chr3_67074401_67143409_69009_1.5_90.6_1051	1051	+
chr20	45701949	45927704	chr20_45135356_45361111_225756_0.5_35.1_1049	1049	+
chr4	68904476	68905524	chr4_68587071_68588119_1049_100_100_1049	1049	+
chr6	147727582	147829937	chr6_147769275_147871630_102356_1_59.2_1049	1049	+
chr1	4087879	4391441	chr1_3987739_4291301_303563_0.3_11.2_1048	1048	+
chr6	139097193	139364389	chr6_139138886_139406082_267197_0.4_46.1_1048	1048	+
chr12	115761152	116037378	chr12_114245535_114521761_276227_0.4_32.3_1045	1045	+
chr6	51274158	51402278	chr6_51382117_51510237_128121_0.8_71.1_1045	1045	+
chrX	89147355	89368969	chrX_89034011_89255625_221615_0.5_22.4_1042	1042	+
chr5	143538982	143584592	chr5_143519175_143564785_45611_2.3_97.1_1039	1039	+
chr12	40180300	40462450	chr12_38466567_38748717_282151_0.4_51.8_1036	1036	+
chr2	158732674	158923820	chr2_158440920_158632066_191147_0.5_-23.8_1035	1035	+
chr4	124784866	125067228	chr4_125004316_125286678_282363_0.4_-37.3_1034	1034	+
chr8	26723113	26922884	chr8_26779030_26978801_199772_0.5_-26.1_1032	1032	+
chr9	71226270	71395755	chr9_70416090_70585575_169486_0.6_47_1032	1032	+
chr10	118031384	118345977	chr10_118021374_118335967_314594_0.3_-11.3_1031	1031	+
chr15	27921765	28141766	chr15_25595360_25815361_220002_0.5_-38.5_1030	1030	+
chr16	83798222	83845311	chr16_82355723_82402812_47090_2.2_78.1_1028	1028	+
chr18	36914820	36936242	chr18_35168818_35190240_21423_4.8_91.4_1026	1026	+
chr13	32355533	32527444	chr13_31253533_31425444_171912_0.6_17.7_1025	1025	+
chr2	218625041	218769860	chr2_218333286_218478105_144820_0.7_15.4_1024	1024	+
chr10	99968386	100067972	chr10_99958376_100057962_99587_1_88_1023	1023	+
chr14	76062070	76249689	chr14_75131823_75319442_187620_0.5_50.7_1022	1022	+
chr2	23091599	23767688	chr2_22945104_23621193_676090_0.2_-27.2_1019	1019	+
chr15	95398817	95400136	chr15_93199821_93201140_1320_77_99.9_1017	1017	+
chr2	17566266	17567281	chr2_17429747_17430762_1016_100_100_1016	1016	+
chr12	47412625	47735622	chr12_45698892_46021889_322998_0.3_26.5_1014	1014	+
chr7	17879415	18126514	chr7_17845940_18093039_247100_0.4_67.6_1012	1012	+
chr11	127810631	127811641	chr11_127315841_127316851_1011_100_100_1011	1011	+
chr15	22440230	22567209	chr15_19941594_20068573_126980_0.8_52.2_1008	1008	+
chr5	161027285	161235316	chr5_160959863_161167894_208032_0.5_66.3_1008	1008	+
chr6	15246472	15434052	chr6_15354451_15542031_187581_0.5_-33.3_1007	1007	+
chrX	3442836	3635650	chrX_3452836_3645650_192815_0.5_86_1005	1005	+
chr5	171469421	171715529	chr5_171402026_171648134_246109_0.4_-11_1003	1003	+
chr19	56615517	56851265	chr19_61307329_61543077_235749_0.4_-47.2_1001	1001	+
chr3	74068432	74186024	chr3_74151122_74268714_117593_0.8_93.3_998	998	+
chr12	11119195	11324688	chr12_11010462_11215955_205494_0.5_39.1_997	997	+
chr2	56611310	56635619	chr2_56464814_56489123_24310_4.1_95.4_997	997	+
chr16	73974504	73975498	chr16_72532005_72532999_995_100_100_995	995	+
chr2	36526461	36583678	chr2_36379965_36437182_57218_1.7_92.3_993	993	+
chr2	229421801	229485923	chr2_229130045_229194167_64123_1.5_88.2_993	993	+
chr2	20806031	21001367	chr2_20669512_20864848_195337_0.5_34.4_989	989	+
chr2	184471964	184472952	chr2_184180209_184181197_989_100_100_989	989	+
chr13	45169177	45170244	chr13_44067177_44068244_1068_92.2_100_985	985	+
chr4	189270550	189338232	chr4_189507544_189575226_67683_1.5_87.5_985	985	+
chr9	84702773	84746517	chr9_83892593_83936337_43745_2.3_95.4_985	985	+
chr11	104820230	104905268	chr11_104325440_104410478_85039_1.2_79_984	984	+
chr6	137725934	137865416	chr6_137767627_137907109_139483_0.7_42.4_982	982	+
chr5	158503218	158630679	chr5_158435796_158563257_127462_0.8_64.5_978	978	+
chr1	238090156	238107317	chr1_236156779_236173940_17162_5.7_91.8_976	976	+
chrX	136523533	136630880	chrX_136351199_136458546_107348_0.9_82.6_975	975	+
chrX	114658569	114659916	chrX_114564825_114566172_1348_72.1_99.2_972	972	+
chr17	79009392	79132079	chr17_76623987_76746674_122688_0.8_-17.5_970	970	+
chr7	154738415	154767854	chr7_154369348_154398787_29440_3.3_94.1_970	970	+
chr1	152371923	152488089	chr1_150638547_150754713_116167_0.8_43.6_969	969	+
chr6	146125584	146276530	chr6_146167277_146318223_150947_0.6_61.9_967	967	+
chr3	145542047	145819720	chr3_147024737_147302410_277674_0.3_56_962	962	+
chr20	42682898	42752130	chr20_42116312_42185544_69233_1.4_86.5_961	961	+
chr7	131903421	132140324	chr7_131553961_131790864_236904_0.4_-51.4_960	960	+
chrX	2502397	2549987	chrX_2512397_2559987_47591_2_96.7_958	958	+
chr15	39732234	39889149	chr15_37519526_37676441_156916_0.6_75.8_957	957	+
chr11	8969282	9113445	chr11_8925858_9070021_144164_0.7_-70.6_956	956	+
chr8	34731567	34869194	chr8_34851109_34988736_137628_0.7_39_955	955	+
chr5	67455018	67553399	chr5_67490774_67589155_98382_1_67.9_954	954	+
chr7	47530563	47611597	chr7_47497088_47578122_81035_1.2_80.6_951	951	+
chr2	43776375	43809121	chr2_43629879_43662625_32747_2.9_70.7_949	949	+
chr7	96318050	96401062	chr7_96155986_96238998_83013_1.1_75.7_947	947	+
chr10	122077805	122114832	chr10_122067795_122104822_37028_2.6_88.7_945	945	+
chr1	182304991	182361260	chr1_180571614_180627883_56270_1.7_71.3_944	944	+
chr21	26734048	26734988	chr21_25655919_25656859_941_100_100_941	941	+
chr5	42465410	42468932	chr5_42501167_42504689_3523_26.7_99.4_941	941	+
chr18	26231842	26233540	chr18_24485840_24487538_1699_55.1_99.9_936	936	+
chrX	50648342	50649277	chrX_50665082_50666017_936_100_100_936	936	+
chr19	56925235	57133886	chr19_61617047_61825698_208652_0.4_-46.6_935	935	+
chr10	19340895	19342506	chr10_19380901_19382512_1612_57.9_99.7_934	934	+
chr3	53914005	54156820	chr3_53889045_54131860_242816_0.4_-47.1_934	934	+
chr10	100807375	100995864	chr10_100797365_100985854_188490_0.5_-14.1_931	931	+
chr2	73016530	73173614	chr2_72870038_73027122_157085_0.6_71.6_931	931	+
chr3	168384813	168584626	chr3_169867507_170067320_199814_0.5_-9.6_930	930	+
chr2	45165843	45397208	chr2_45019347_45250712_231366_0.4_63_927	927	+
chr1	79986901	79987882	chr1_79759489_79760470_982_94.3_100_926	926	+
chr12	109887844	109958408	chr12_108372227_108442791_70565_1.3_74_926	926	+
chr3	143235930	143236866	chr3_144718620_144719556_937_98.7_100_925	925	+
chr17	10161968	10231504	chr17_10102693_10172229_69537_1.3_80_924	924	+
chr11	99963596	100208158	chr11_99468806_99713368_244563_0.4_-87.1_923	923	+
chr7	65850766	65888846	chr7_65488201_65526281_38081_2.4_71.4_923	923	+
chr11	5592176	5593354	chr11_5548752_5549930_1179_78.3_99.9_923	923	+
chr3	109128019	109190528	chr3_110610709_110673218_62510_1.5_94.4_920	920	+
chr18	70285442	70286630	chr18_68436422_68437610_1189_77.3_99.9_919	919	+
chr6	15496415	15662803	chr6_15604394_15770782_166389_0.6_-26.6_918	918	+
chr9	14616939	14641762	chr9_14606939_14631762_24824_3.7_62.4_918	918	+
chr9	129594758	129677307	chr9_128634579_128717128_82550_1.1_80.5_918	918	+
chr9	66454837	66465892	chr9_66194657_66205712_11056_8.3_98.6_916	916	+
chr14	54420269	54458519	chr14_53490019_53528269_38251_2.4_88.3_915	915	+
chr5	8581069	8727037	chr5_8634069_8780037_145969_0.6_60_915	915	+
chr8	111888158	112789112	chr8_111957334_112858288_900955_0.1_-41.4_914	914	+
chr18	6462111	6463019	chr18_6452111_6453019_909_100_100_909	909	+
chr10	131170486	131369476	chr10_131060476_131259466_198991_0.5_72.5_908	908	+
chr16	55753663	55856768	chr16_54311164_54414269_103106_0.9_81_908	908	+
chr4	66439171	66440078	chr4_66121766_66122673_908_100_100_908	908	+
chr6	138726275	138734358	chr6_138767968_138776051_8084_11.2_98_908	908	+
chr4	16164856	16258191	chr4_15773954_15867289_93336_1_58.9_907	907	+
chr6	39926067	39967813	chr6_40034045_40075791_41747_2.2_91.7_906	906	+
chr5	26228707	26393737	chr5_26264464_26429494_165031_0.5_60.4_905	905	+
chr6	21000386	21232212	chr6_21108365_21340191_231827_0.4_-67.4_903	903	+
chr8	6894902	6981077	chr8_6882312_6968487_86176_1_-20.8_900	900	+
chr6	132593119	132793569	chr6_132634812_132835262_200451_0.4_61.1_899	899	+
chr16	27496129	27518457	chr16_27403630_27425958_22329_4_94.3_898	898	+
chr9	116449971	116713355	chr9_115489792_115753176_263385_0.3_-27.3_897	897	+
chr8	80483357	80484329	chr8_80645912_80646884_973_92.1_100_896	896	+
chr6	152166209	152297661	chr6_152207902_152339354_131453_0.7_54.5_895	895	+
chr17	10460545	10764179	chr17_10401270_10704904_303635_0.3_11.8_894	894	+
chr2	121624847	121825780	chr2_121341317_121542250_200934_0.4_-1.7_893	893	+
chr2	240418357	240629498	chr2_240083294_240294435_211142_0.4_-22.9_893	893	+
chr12	55803501	55804405	chr12_54089768_54090672_905_98.6_100_892	892	+
chr10	132375853	132529232	chr10_132265843_132419222_153380_0.6_56.7_891	891	+
chrY	24452765	24631399	chrY_22862153_23040787_178635_0.5_88_890	890	+
chrX	147546156	147547041	chrX_147353848_147354733_886_100_100_886	886	+
chr7	103766821	103835824	chr7_103554057_103623060_69004_1.3_85_883	883	+
chr12	117604623	117822932	chr12_116089006_116307315_218310_0.4_27.9_882	882	+
chr5	178349577	178510090	chr5_178282183_178442696_160514_0.5_47.6_882	882	+
chr20	59745074	59827549	chr20_59178469_59260944_82476_1.1_86.5_881	881	+
chr4	154579662	154723298	chr4_154799112_154942748_143637_0.6_59.6_877	877	+
chr17	6653068	6679346	chr17_6593792_6620070_26279_3.3_88.5_875	875	+
chr11	57773081	58010237	chr11_57529657_57766813_237157_0.4_-0.8_874	874	+
chr19	23158607	23159479	chr19_22950447_22951319_873_100_100_873	873	+
chr16	76268991	76421767	chr16_74826492_74979268_152777_0.6_24.8_871	871	+
chr7	56855259	56882556	chr7_56822753_56850050_27298_3.2_0.4_871	871	+
chr17	59147217	59311484	chr17_56501999_56666266_164268_0.5_25_867	867	+
chr18	68097573	68247559	chr18_66248553_66398539_149987_0.6_85.5_866	866	+
chr11	56124789	56125653	chr11_55881365_55882229_865_100_100_865	865	+
chr17	32801579	32908249	chr17_29825692_29932362_106671_0.8_82.6_865	865	+
chr13	64316447	64593907	chr13_63214448_63491908_277461_0.3_86.2_863	863	+
chr5	52394030	52503008	chr5_52429787_52538765_108979_0.8_73.7_862	862	+
chr2	126419486	126580914	chr2_126135956_126297384_161429_0.5_85.4_859	859	+
chr1	208870654	208947856	chr1_206937277_207014479_77203_1.1_82.3_858	858	+
chr13	90012802	90015795	chr13_88810803_88813796_2994_28.7_99.6_858	858	+
chr8	62963614	63057223	chr8_63126168_63219777_93610_0.9_57.3_858	858	+
chr13	90391852	90692237	chr13_89189853_89490238_300386_0.3_-34.1_856	856	+
chrX	84343759	84483621	chrX_84230415_84370277_139863_0.6_61.6_856	856	+
chr12	19242015	19242869	chr12_19133282_19134136_855_100_100_855	855	+
chr22	32435399	32596318	chr22_30765399_30926318_160920_0.5_-54.7_854	854	+
chr2	1804769	2037225	chr2_1783776_2016232_232457_0.4_-63.1_851	851	+
chr12	22161791	22218470	chr12_22053058_22109737_56680_1.5_89.5_850	850	+
chr6	44797120	45036713	chr6_44905098_45144691_239594_0.4_26.3_850	850	+
chr12	38531456	38715752	chr12_36817723_37002019_184297_0.5_87.3_849	849	+
chr19	6072728	6110481	chr19_6023728_6061481_37754_2.2_75.8_848	848	+
chr15	102154507	102213574	chr15_99972030_100031097_59068_1.4_44.4_848	848	+
chr17	77657117	77808779	chr17_75271712_75423374_151663_0.6_74.4_846	846	+
chr4	130655428	130825286	chr4_130874878_131044736_169859_0.5_80.3_846	846	+
chr14	25325062	25444137	chr14_24394902_24513977_119076_0.7_72.9_845	845	+
chr22	36234221	36294138	chr22_34564167_34624084_59918_1.4_66.9_845	845	+
chr15	62654166	62962090	chr15_60441458_60749382_307925_0.3_43.5_844	844	+
chr22	25715876	25839768	chr22_24045876_24169768_123893_0.7_54.1_844	844	+
chr3	10750296	10982145	chr3_10725296_10957145_231850_0.4_-66_843	843	+
chr15	74276864	74370224	chr15_72063917_72157277_93361_0.9_66.3_842	842	+
chr9	12972734	13022064	chr9_12962734_13012064_49331_1.7_88.1_842	842	+
chrX	139434592	140233409	chrX_139262258_140061075_798818_0.1_-54_842	842	+
chr2	67096570	67124082	chr2_66950074_66977586_27513_3.1_94.4_840	840	+
chr17	60870943	60918946	chr17_58224675_58272678_48004_1.7_71.1_839	839	+
chr10	73156736	73301403	chr10_72826742_72971409_144668_0.6_-20.1_838	838	+
chr6	57405293	57512747	chr6_57513252_57620706_107455_0.8_71.4_838	838	+
chrX	94754516	94934542	chrX_94641172_94821198_180027_0.5_38.9_838	838	+
chrX	91825722	91931903	chrX_91712378_91818559_106182_0.8_84.6_834	834	+
chr4	111321148	111542829	chr4_111540597_111762278_221682_0.4_1.1_833	833	+
chr7	109479756	109639629	chr7_109266992_109426865_159874_0.5_80.6_833	833	+
chr11	117642311	117695633	chr11_117147521_117200843_53323_1.6_88.4_831	831	+
chr5	110834341	110835786	chr5_110862240_110863685_1446_57.5_99.8_831	831	+
chr4	43412052	43412881	chr4_43106809_43107638_830_100_100_830	830	+
chr13	35615084	35825384	chr13_34513084_34723384_210301_0.4_55.4_828	828	+
chr12	5082279	5353592	chr12_4952540_5223853_271314_0.3_42.8_825	825	+
chr18	11913756	12029023	chr18_11903756_12019023_115268_0.7_-6.1_824	824	+
chr2	40655711	40657280	chr2_40509215_40510784_1570_52.5_99.8_824	824	+
chr1	115722069	115907115	chr1_115523592_115708638_185047_0.4_42.7_822	822	+
chr2	222283685	222495792	chr2_221991929_222204036_212108_0.4_61.6_821	821	+
chr3	139561136	139654360	chr3_141043826_141137050_93225_0.9_76.2_817	817	+
chr7	112756912	112757727	chr7_112544148_112544963_816_100_100_816	816	+
chr8	4961803	5241732	chr8_4949211_5229140_279930_0.3_41_815	815	+
chr8	29489501	29601533	chr8_29545420_29657452_112033_0.7_62.1_814	814	+
chr13	67840961	67841772	chr13_66738962_66739773_812_100_100_812	812	+
chr4	114072823	114374267	chr4_114292272_114593716_301445_0.3_-61.1_811	811	+
chr9	29825642	29826639	chr9_29815642_29816639_998_81.2_100_810	810	+
chr18	35015992	35147496	chr18_33269990_33401494_131505_0.6_-9.7_806	806	+
chr17	63556962	63640651	chr17_60987424_61071113_83690_1_74.3_805	805	+
chrX	81752585	81753389	chrX_81639241_81640045_805_100_100_805	805	+
chr17	58804477	58929329	chr17_56159259_56284111_124853_0.6_-60.5_801	801	+
chr13	97507606	97646728	chr13_96305607_96444729_139123_0.6_67.2_800	800	+
chr3	80265770	80266746	chr3_80348460_80349436_977_81.8_100_799	799	+
chr4	167838061	167973066	chr4_168074636_168209641_135006_0.6_83_799	799	+
chr2	193919407	194580887	chr2_193627652_194289132_661481_0.1_-14.1_798	798	+
chr1	56877203	57085232	chr1_56649791_56857820_208030_0.4_82.8_797	797	+
chr15	84322669	84408945	chr15_82113673_82199949_86277_0.9_78.6_797	797	+
chrX	6233488	6340812	chrX_6243488_6350812_107325_0.7_83_797	797	+
chr15	29423762	29527288	chr15_27211054_27314580_103527_0.8_76.1_795	795	+
chr14	78611180	78810992	chr14_77680933_77880745_199813_0.4_67.3_792	792	+
chr5	65868004	65892790	chr5_65903760_65928546_24787_3.2_90.3_792	792	+
chrX	102342157	102461734	chrX_102228813_102348390_119578_0.7_57.2_792	792	+
chr21	28792635	28793425	chr21_27714506_27715296_791_100_100_791	791	+
chr22	41069777	41166443	chr22_39399723_39496389_96667_0.8_-13.7_791	791	+
chr12	128607584	128841571	chr12_127173537_127407524_233988_0.3_50.1_789	789	+
chr2	104110958	105011948	chr2_103477390_104378380_900991_0.1_-55.2_787	787	+
chr16	11444557	11445382	chr16_11352058_11352883_826_95.2_100_786	786	+
chr2	147235813	147346480	chr2_146952283_147062950_110668_0.7_75.1_785	785	+
chr20	13373378	13374290	chr20_13321378_13322290_913_86_100_785	785	+
chr2	140979138	141156079	chr2_140695608_140872549_176942_0.4_91.6_783	783	+
chr15	33304536	33305547	chr15_31091828_31092839_1012_77.3_99.9_782	782	+
chr2	235238011	235364450	chr2_234902750_235029189_126440_0.6_68.7_782	782	+
chr17	51834274	51835054	chr17_49189273_49190053_781_100_100_781	781	+
chrX	107683702	107853570	chrX_107570358_107740226_169869_0.5_65.5_780	780	+
chr17	51183106	51183884	chr17_48538105_48538883_779_100_100_779	779	+
chr3	179954487	180043247	chr3_181437181_181525941_88761_0.9_70.5_775	775	+
chr4	42403799	42655518	chr4_42098556_42350275_251720_0.3_44.6_775	775	+
chr8	122160270	122392768	chr8_122229451_122461949_232499_0.3_27.6_773	773	+
chrX	8948810	9157606	chrX_8908810_9117606_208797_0.4_70.4_772	772	+
chr6	64743157	64833283	chr6_64801116_64891242_90127_0.9_62.4_771	771	+
chr9	85677524	85914996	chr9_84867344_85104816_237473_0.3_42.7_771	771	+
chr11	29747288	29748056	chr11_29703864_29704632_769_100_100_769	769	+
chr7	155946751	155948203	chr7_155639512_155640964_1453_52.9_99.8_769	769	+
chrX	33059489	33155409	chrX_32969410_33065330_95921_0.8_62.2_769	769	+
chr7	146852869	146927216	chr7_146483802_146558149_74348_1_90.6_766	766	+
chr18	72744978	72962124	chr18_70873966_71091112_217147_0.4_58.8_765	765	+
chr8	14166559	14167931	chr8_14210930_14212302_1373_55.7_99.8_765	765	+
chr19	29654384	29699069	chr19_34346224_34390909_44686_1.7_89.1_764	764	+
chr2	226598846	226857912	chr2_226307090_226566156_259067_0.3_49.5_763	763	+
chrX	28676800	28677560	chrX_28586721_28587481_761_100_100_761	761	+
chr7	28318754	28499415	chr7_28285279_28465940_180662_0.4_-65.5_759	759	+
chr8	19084727	19319416	chr8_19129007_19363696_234690_0.3_26.9_757	757	+
chr9	8713207	8713963	chr9_8703207_8703963_757_100_100_757	757	+
chrX	74284809	74295436	chrX_74201534_74212161_10628_7.1_97.4_756	756	+
chrX	121672438	121673211	chrX_121500119_121500892_774_97.7_100_756	756	+
chr20	53691053	53691807	chr20_53124460_53125214_755_100_100_755	755	+
chr5	31053577	31054331	chr5_31089334_31090088_755_100_100_755	755	+
chr6	153903964	154087137	chr6_153945657_154128830_183174_0.4_59.4_751	751	+
chr9	67327712	67334319	chr9_67017532_67024139_6608_11.4_98.7_751	751	+
chr11	31720356	31805346	chr11_31676932_31761922_84991_0.9_15.3_750	750	+
chr18	74767028	74941151	chr18_72896016_73070139_174124_0.4_47.5_747	747	+
chr1	62165087	62208505	chr1_61937675_61981093_43419_1.7_88.3_743	743	+
chr7	144737314	144738099	chr7_144368247_144369032_786_94.1_100_740	740	+
chr13	55014816	55153612	chr13_53912817_54051613_138797_0.5_67.7_739	739	+
chr2	162930663	162933901	chr2_162638909_162642147_3239_22.8_98.9_737	737	+
chr7	4068622	4286629	chr7_4035148_4253155_218008_0.3_-42_735	735	+
chr22	18507128	18573161	chr22_16887128_16953161_66034_1.1_70.4_732	732	+
chr4	8451349	8472858	chr4_8502249_8523758_21510_3.4_86.6_730	730	+
chr10	35310854	35418264	chr10_35350860_35458270_107411_0.7_65.5_727	727	+
chr4	156927576	157087318	chr4_157147026_157306768_159743_0.5_41.4_727	727	+
chr11	91894947	92100098	chr11_91534595_91739746_205152_0.4_8.3_726	726	+
chr6	91257661	91270046	chr6_91314382_91326767_12386_5.9_97.1_726	726	+
chr4	19737222	19815868	chr4_19346320_19424966_78647_0.9_89.2_725	725	+
chr10	64565956	64567154	chr10_64235962_64237160_1199_60.2_99.9_722	722	+
chr5	165455574	165456295	chr5_165388152_165388873_722_100_100_722	722	+
chr10	42607118	42646388	chr10_41927124_41966394_39271_1.8_86.1_721	721	+
chr2	78639131	78640154	chr2_78492639_78493662_1024_70.4_99.9_721	721	+
chr6	99228055	99374902	chr6_99334776_99481623_146848_0.5_50.5_721	721	+
chr11	100537245	100537964	chr11_100042455_100043174_720_100_100_720	720	+
chrX	83004249	83117935	chrX_82890905_83004591_113687_0.6_65.3_719	719	+
chr12	55196778	55283302	chr12_53483045_53569569_86525_0.8_57.2_715	715	+
chr7	20866900	21020407	chr7_20833425_20986932_153508_0.5_37.5_712	712	+
chr12	1529976	1599774	chr12_1400237_1470035_69799_1_74.9_710	710	+
chr18	65945039	65945748	chr18_64096019_64096728_710_100_100_710	710	+
chr11	29297508	29298216	chr11_29254084_29254792_709_100_100_709	709	+
chr4	46206951	46477521	chr4_45901708_46172278_270571_0.3_44.9_708	708	+
chr5	18049496	18163176	chr5_18085253_18198933_113681_0.6_73_708	708	+
chr8	104780620	104781325	chr8_104849796_104850501_706_100_100_706	706	+
chr1	217793212	218024095	chr1_215859835_216090718_230884_0.3_-5.6_704	704	+
chr10	29986775	29987477	chr10_30026781_30027483_703_100_100_703	703	+
chr8	77515631	77617759	chr8_77678186_77780314_102129_0.7_54.9_703	703	+
chr5	33162251	33162952	chr5_33198008_33198709_702_100_100_702	702	+
chr9	31254144	31254930	chr9_31244144_31244930_787_89.1_100_701	701	+
chr16	31579554	31580640	chr16_31487055_31488141_1087_64.4_99.8_700	700	+
chr11	50227428	50378268	chr11_50184004_50334844_150841_0.5_80.5_699	699	+
chr12	15475060	15593312	chr12_15366327_15484579_118253_0.6_78.9_699	699	+
chr2	229986314	230114624	chr2_229694558_229822868_128311_0.5_67.4_699	699	+
chr5	2145666	2146381	chr5_2198666_2199381_716_97.5_100_698	698	+
chr12	44552684	44693576	chr12_42838951_42979843_140893_0.5_61.5_697	697	+
chr5	137088609	137089582	chr5_137116508_137117481_974_71.6_99.9_697	697	+
chr6	148774213	148939683	chr6_148815906_148981376_165471_0.4_64.2_697	697	+
chr7	35084133	35218408	chr7_35050658_35184933_134276_0.5_69.6_697	697	+
chr8	140785752	140817187	chr8_140854934_140886369_31436_2.2_85.8_696	696	+
chr8	1999601	2029508	chr8_1987008_2016915_29908_2.3_85.8_694	694	+
chr1	189101587	189291909	chr1_187368210_187558532_190323_0.4_36.2_691	691	+
chr3	35724341	35913684	chr3_35699345_35888688_189344_0.4_76.1_691	691	+
chr8	49297009	49297698	chr8_49459562_49460251_690_100_100_690	690	+
chrX	143294332	143410304	chrX_143122033_143237990_115958_0.6_79.8_690	690	+
chr4	93623035	93768951	chr4_93842058_93987974_145917_0.5_92.9_687	687	+
chr18	34380134	34469419	chr18_32634132_32723417_89286_0.8_86_686	686	+
chr3	159028296	159190468	chr3_160510990_160673162_162173_0.4_56.8_684	684	+
chr16	47001318	47068934	chr16_45558819_45626435_67617_1_-14.8_683	683	+
chr2	103332755	103432744	chr2_102699187_102799176_99990_0.7_64.5_683	683	+
chr20	1829387	2124856	chr20_1777387_2072856_295470_0.2_15.1_682	682	+
chr22	34985533	34986945	chr22_33315533_33316945_1413_48.3_99.8_682	682	+
chr4	46725790	46726471	chr4_46420547_46421228_682_100_100_682	682	+
chr5	120911562	120952473	chr5_120939461_120980372_40912_1.7_89.4_681	681	+
chr2	50105747	50359436	chr2_49959251_50212940_253690_0.3_4.9_681	681	+
chr8	105915908	106023909	chr8_105985084_106093085_108002_0.6_76.3_680	680	+
chr3	65673238	65674157	chr3_65648278_65649197_920_73.7_99.9_678	678	+
chr5	147682268	147805295	chr5_147662461_147785488_123028_0.6_85.5_678	678	+
chr17	71739233	71890432	chr17_69250828_69402027_151200_0.4_66_677	677	+
chr5	115249078	115249754	chr5_115276977_115277653_677_100_100_677	677	+
chr14	33475362	33578162	chr14_32545113_32647913_102801_0.7_83.1_676	676	+
chr14	38057176	38073021	chr14_37126927_37142772_15846_4.3_98.3_674	674	+
chr3	64429207	64672467	chr3_64404247_64647507_243261_0.3_47.8_673	673	+
chr4	20890348	20891019	chr4_20499446_20500117_672_100_100_672	672	+
chrY	8400612	8630831	chrY_8460612_8690831_230220_0.3_36_672	672	+
chr10	29187805	29188475	chr10_29227811_29228481_671_100_100_671	671	+
chr14	59261319	59332606	chr14_58331072_58402359_71288_0.9_74_671	671	+
chr1	99470352	99474133	chr1_99242940_99246721_3782_17.6_99.5_667	667	+
chr20	820041	820707	chr20_768041_768707_667_100_100_667	667	+
chr4	23533316	23870922	chr4_23142414_23480020_337607_0.2_29.8_667	667	+
chr12	74931865	74935015	chr12_73218132_73221282_3151_21.1_99.8_666	666	+
chr16	68598239	68720660	chr16_67155740_67278161_122422_0.5_29.7_666	666	+
chr14	94187302	94255456	chr14_93257055_93325209_68155_1_82.8_664	664	+
chr2	200144102	200256932	chr2_199852347_199965177_112831_0.6_-16.4_664	664	+
chr7	132248089	132446937	chr7_131898629_132097477_198849_0.3_-82.8_664	664	+
chr12	28249441	28459951	chr12_28140708_28351218_210511_0.3_17.2_663	663	+
chr14	101286186	101543935	chr14_100355939_100613688_257750_0.3_56.3_663	663	+
chr2	143292207	143555703	chr2_143008677_143272173_263497_0.3_39.7_663	663	+
chr8	138709401	138883278	chr8_138778583_138952460_173878_0.4_74.8_662	662	+
chr4	111865841	111866830	chr4_112085290_112086279_990_66.8_99.9_661	661	+
chr7	20621643	20622314	chr7_20588168_20588839_672_98.4_100_661	661	+
chr7	40892542	41076997	chr7_40859067_41043522_184456_0.4_68_661	661	+
chr17	14608309	14608968	chr17_14549034_14549693_660_100_100_660	660	+
chr9	137979964	138134440	chr9_137119785_137274261_154477_0.4_-84.1_660	660	+
chr14	88418946	88421900	chr14_87488699_87491653_2955_22.3_99.6_659	659	+
chr12	28629032	28717943	chr12_28520299_28609210_88912_0.7_65.2_656	656	+
chr6	84583396	84669729	chr6_84640115_84726448_86334_0.8_84.1_656	656	+
chr10	49617970	49660042	chr10_49287976_49330048_42073_1.6_73.7_655	655	+
chr5	126478500	126515676	chr5_126506399_126543575_37177_1.8_81.4_654	654	+
chr6	126579056	126670043	chr6_126620749_126711736_90988_0.7_19.2_653	653	+
chr2	59615644	59830957	chr2_59469148_59684461_215314_0.3_51.9_651	651	+
chr18	3977572	3978221	chr18_3967572_3968221_650_100_100_650	650	+
chr9	18710803	18718639	chr9_18700803_18708639_7837_8.3_98.4_649	649	+
chr7	68527346	68673090	chr7_68165282_68311026_145745_0.4_24.7_648	648	+
chr7	85010452	85011098	chr7_84848388_84849034_647_100_100_647	647	+
chr8	51674599	51853825	chr8_51837152_52016378_179227_0.4_50.3_647	647	+
chr14	43769468	43770111	chr14_42839218_42839861_644_100_100_644	644	+
chr1	58071408	58086580	chr1_57843996_57859168_15173_4.2_95.8_642	642	+
chr13	57874035	57890204	chr13_56772036_56788205_16170_4_96.7_642	642	+
chr13	74263770	74597016	chr13_73161771_73495017_333247_0.2_20.1_641	641	+
chr8	115041738	115042377	chr8_115110914_115111553_640_100_100_640	640	+
chr4	115858788	115952472	chr4_116078237_116171921_93685_0.7_64.4_639	639	+
chr4	181809279	182059904	chr4_182046273_182296898_250626_0.3_68.6_639	639	+
chr8	52731102	52773723	chr8_52893655_52936276_42622_1.5_93.1_636	636	+
chr10	66585450	66633688	chr10_66255456_66303694_48239_1.3_95.1_635	635	+
chr11	90848923	90849606	chr11_90488571_90489254_684_92.8_100_635	635	+
chr18	45157055	45379798	chr18_43411053_43633796_222744_0.3_25.3_634	634	+
chr9	99180813	99259164	chr9_98220634_98298985_78352_0.8_-86.2_634	634	+
chr16	18026489	18027121	chr16_17933990_17934622_633_100_100_633	633	+
chr18	10550064	10624154	chr18_10540064_10614154_74091_0.9_83.1_632	632	+
chr12	72843722	74153230	chr12_71129989_72439497_1309509_0_-76.1_631	631	+
chr7	34750405	34791220	chr7_34716930_34757745_40816_1.5_86.3_628	628	+
chrX	112033773	112251769	chrX_111920429_112138425_217997_0.3_34.3_627	627	+
chr14	66977330	67228371	chr14_66047083_66298124_251042_0.2_60.2_626	626	+
chr15	48022322	48023142	chr15_45809614_45810434_821_76.2_100_626	626	+
chr1	18437476	18567841	chr1_18310063_18440428_130366_0.5_-39.7_623	623	+
chr1	242528604	242539327	chr1_240595227_240605950_10724_5.8_96.1_622	622	+
chr10	54172095	54173091	chr10_53842101_53843097_997_62.4_99.9_622	622	+
chr6	110529231	110534381	chr6_110635924_110641074_5151_12_99.2_620	620	+
chr7	108632548	108634552	chr7_108419784_108421788_2005_30.9_99.8_620	620	+
chr9	74152141	74224732	chr9_73341961_73414552_72592_0.9_85.7_620	620	+
chr6	92299340	92586110	chr6_92356061_92642831_286771_0.2_46.7_619	619	+
chr8	10465344	10474611	chr8_10502754_10512021_9268_6.7_95.9_619	619	+
chr15	26874333	26890928	chr15_24425426_24442021_16596_3.7_93.7_616	616	+
chr20	13695451	13756962	chr20_13643451_13704962_61512_1_81_616	616	+
chr12	78045613	78180340	chr12_76569744_76704471_134728_0.5_73.4_614	614	+
chrX	25663831	25664443	chrX_25573752_25574364_613_100_100_613	613	+
chr2	77530450	77540679	chr2_77383958_77394187_10230_6_96.7_611	611	+
chr2	213659419	213696715	chr2_213367664_213404960_37297_1.6_96.1_611	611	+
chr8	99425811	99439478	chr8_99494987_99508654_13668_4.5_77.1_611	611	+
chr7	136848781	136849389	chr7_136499321_136499929_609_100_100_609	609	+
chr9	74561891	74623057	chr9_73751711_73812877_61167_1_39.2_609	609	+
chr18	21851888	22068235	chr18_20105886_20322233_216348_0.3_74.4_608	608	+
chr11	13001533	13003298	chr11_12958109_12959874_1766_34.4_99.6_607	607	+
chr12	129123596	129294715	chr12_127689549_127860668_171120_0.4_39.5_607	607	+
chr7	9654951	9655557	chr7_9621476_9622082_607_100_100_607	607	+
chr16	22939350	23117750	chr16_22846851_23025251_178401_0.3_13_605	605	+
chr19	28957179	29066295	chr19_33649019_33758135_109117_0.6_75.1_605	605	+
chr9	44313720	44472761	chr9_44253716_44412757_159042_0.4_62.2_605	605	+
chrX	56269341	56269945	chrX_56286066_56286670_605_100_100_605	605	+
chr20	45170267	45394456	chr20_44603674_44827863_224190_0.3_51.5_604	604	+
chr10	20035721	20199424	chr10_20075727_20239430_163704_0.4_36.3_603	603	+
chr18	74471560	74546667	chr18_72600548_72675655_75108_0.8_77.4_603	603	+
chr4	36980914	37247062	chr4_36657309_36923457_266149_0.2_69.3_602	602	+
chr1	46424956	46476640	chr1_46197543_46249227_51685_1.2_-75_601	601	+
chr11	25609957	25611948	chr11_25566533_25568524_1992_30.2_99.9_601	601	+
chr5	160645171	160719427	chr5_160577749_160652005_74257_0.8_76.1_601	601	+
chr16	61089337	61089936	chr16_59646838_59647437_600_100_100_600	600	+
chr6	139693664	139694344	chr6_139735357_139736037_681_88_100_599	599	+
chr17	972996	977647	chr17_919746_924397_4652_12.9_88.4_598	598	+
chr13	105466710	105467306	chr13_104264711_104265307_597_100_100_597	597	+
chr3	54660115	54660710	chr3_54635155_54635750_596_100_100_596	596	+
chr6	104316053	104473894	chr6_104422746_104580587_157842_0.4_26.3_595	595	+
chr8	114263821	114389240	chr8_114332997_114458416_125420_0.5_67_595	595	+
chr14	84638221	84639010	chr14_83707974_83708763_790_75.1_100_593	593	+
chr4	138346575	138369591	chr4_138566025_138589041_23017_2.6_91.5_592	592	+
chr10	19778021	19779719	chr10_19818027_19819725_1699_34.8_99.6_591	591	+
chr14	47669766	47798309	chr14_46739516_46868059_128544_0.5_75.4_591	591	+
chr4	43900868	43901458	chr4_43595625_43596215_591_100_100_591	591	+
chrX	36229669	36393170	chrX_36139590_36303091_163502_0.4_63.7_591	591	+
chr13	108261425	108518642	chr13_107059426_107316643_257218_0.2_3.9_590	590	+
chr2	1112323	1158560	chr2_1102323_1148560_46238_1.3_86.8_590	590	+
chr2	121380549	121493708	chr2_121097019_121210178_113160_0.5_-77.4_590	590	+
chr2	164009021	164009916	chr2_163717267_163718162_896_65.8_99.9_590	590	+
chr3	192872935	193011771	chr3_194355629_194494465_138837_0.4_48_590	590	+
chr4	14191129	14217747	chr4_13800227_13826845_26619_2.2_93.9_590	590	+
chr3	27175429	27256514	chr3_27150433_27231518_81086_0.7_70.3_588	588	+
chr9	9090821	9091408	chr9_9080821_9081408_588_100_100_588	588	+
chr19	30866032	30926577	chr19_35557872_35618417_60546_1_82.2_587	587	+
chr17	5973764	6226061	chr17_5914488_6166785_252298_0.2_41.1_583	583	+
chr1	69570152	69652428	chr1_69342740_69425016_82277_0.7_90.8_581	581	+
chr10	87766608	87767550	chr10_87756588_87757530_943_61.6_99.9_581	581	+
chr15	89115968	89174468	chr15_86916972_86975472_58501_1_78.1_580	580	+
chr5	16463583	16465288	chr5_16516583_16518288_1706_34_99.6_580	580	+
chr13	43469022	43681563	chr13_42367022_42579563_212542_0.3_50.4_578	578	+
chr3	50685468	50757243	chr3_50660472_50732247_71776_0.8_61.5_577	577	+
chr5	165809212	165809788	chr5_165741790_165742366_577_100_100_577	577	+
chr9	120845116	120845692	chr9_119884937_119885513_577_100_100_577	577	+
chr15	54385271	54613802	chr15_52172563_52401094_228532_0.3_40.4_576	576	+
chr18	25032631	25038639	chr18_23286629_23292637_6009_9.6_98.2_576	576	+
chr18	76552726	76573513	chr18_74653714_74674501_20788_2.8_77.1_576	576	+
chr1	116096580	116107454	chr1_115898103_115908977_10875_5.3_86.6_575	575	+
chr4	155361449	155477151	chr4_155580899_155696601_115703_0.5_80_574	574	+
chr1	233971735	234040352	chr1_232038358_232106975_68618_0.8_80.4_573	573	+
chr16	25465289	25465861	chr16_25372790_25373362_573_100_100_573	573	+
chr17	32300234	32366501	chr17_29324347_29390614_66268_0.9_84.9_573	573	+
chr17	72205213	72206038	chr17_69716808_69717633_826_69.2_99.9_572	572	+
chr6	20875785	20955861	chr6_20983764_21063840_80077_0.7_-44_572	572	+
chr16	33125005	33230705	chr16_33032506_33138206_105701_0.5_-86.8_570	570	+
chrX	88622292	88735936	chrX_88508948_88622592_113645_0.5_72.5_570	570	+
chr20	31954605	32048783	chr20_31418266_31512444_94179_0.6_72.2_569	569	+
chrX	62986882	62987450	chrX_62903607_62904175_569_100_100_569	569	+
chr1	30745297	30848996	chr1_30517884_30621583_103700_0.5_68.1_568	568	+
chr4	170007796	170192705	chr4_170244371_170429280_184910_0.3_62.8_568	568	+
chr11	83521548	84256242	chr11_83199196_83933890_734695_0.1_-17.8_565	565	+
chr11	44561969	44801799	chr11_44518545_44758375_239831_0.2_31_564	564	+
chr19	28429001	28666730	chr19_33120841_33358570_237730_0.2_18.3_564	564	+
chr2	180735329	180810223	chr2_180443574_180518468_74895_0.8_83.9_564	564	+
chr6	113902621	113903184	chr6_114009314_114009877_564_100_100_564	564	+
chrX	128542365	128656689	chrX_128370046_128484370_114325_0.5_-81.8_562	562	+
chr17	53305303	53342520	chr17_50660302_50697519_37218_1.5_86.1_559	559	+
chr2	202628051	202689457	chr2_202336296_202397702_61407_0.9_68.1_558	558	+
chr10	53457363	53458938	chr10_53127369_53128944_1576_35.3_99.7_557	557	+
chr8	18240820	18379975	chr8_18285100_18424255_139156_0.4_62.4_557	557	+
chr8	119773928	119774484	chr8_119843109_119843665_557_100_100_557	557	+
chr9	90631193	90631749	chr9_89821013_89821569_557_100_100_557	557	+
chr11	41303382	41326431	chr11_41259958_41283007_23050_2.4_93_556	556	+
chr7	82218126	82219267	chr7_82056062_82057203_1142_48.7_99.7_556	556	+
chr9	38397302	38397857	chr9_38387302_38387857_556_100_100_556	556	+
chr11	49455248	49455800	chr11_49411824_49412376_553_100_100_553	553	+
chr12	117977468	118096059	chr12_116461851_116580442_118592_0.5_23.6_553	553	+
chr2	18443795	18663523	chr2_18307276_18527004_219729_0.3_-53.4_553	553	+
chr11	59845746	59847304	chr11_59602322_59603880_1559_35.3_98.2_551	551	+
chr3	189362755	189549052	chr3_190845449_191031746_186298_0.3_-25.5_549	549	+
chr13	57262635	57405910	chr13_56160636_56303911_143276_0.4_69.5_548	548	+
chr4	188891440	188892454	chr4_189128434_189129448_1015_54_99.9_548	548	+
chr5	158117280	158315942	chr5_158049858_158248520_198663_0.3_-5.5_548	548	+
chr20	46752104	46831474	chr20_46185511_46264881_79371_0.7_72.7_546	546	+
chr6	118774416	118911263	chr6_118881109_119017956_136848_0.4_51.3_544	544	+
chr7	143880955	143965998	chr7_143511888_143596931_85044_0.6_66_544	544	+
chr1	222163649	222222603	chr1_220230272_220289226_58955_0.9_86.2_543	543	+
chr7	136399224	136399845	chr7_136049764_136050385_622_87.3_100_543	543	+
chr12	114843063	114918404	chr12_113327446_113402787_75342_0.7_81.7_542	542	+
chr5	136193918	136374371	chr5_136221817_136402270_180454_0.3_57.9_542	542	+
chr16	20006194	20085405	chr16_19913695_19992906_79212_0.7_71.9_540	540	+
chr3	68194237	68194896	chr3_68276927_68277586_660_81.8_100_540	540	+
chrX	11316745	11347596	chrX_11226666_11257517_30852_1.8_91.6_540	540	+
chr1	176585548	176586085	chr1_174852171_174852708_538_100_100_538	538	+
chr14	79679870	79733547	chr14_78749623_78803300_53678_1_72.8_537	537	+
chr2	188280239	188280775	chr2_187988484_187989020_537_100_100_537	537	+
chr3	4722168	4734512	chr3_4697168_4709512_12345_4.3_84.1_537	537	+
chr11	131105198	131289858	chr11_130610408_130795068_184661_0.3_43.1_534	534	+
chrX	18359245	18444209	chrX_18269166_18354130_84965_0.6_77.6_534	534	+
chrX	26225044	26284252	chrX_26134965_26194173_59209_0.9_86_533	533	+
chr16	72823626	73092438	chr16_71381127_71649939_268813_0.2_67.4_532	532	+
chr20	10024964	10030343	chr20_9972964_9978343_5380_9.9_98.4_532	532	+
chr14	26359656	27708358	chr14_25429496_26778198_1348703_0_-62.4_531	531	+
chr10	113258013	113272352	chr10_113248003_113262342_14340_3.7_97.1_530	530	+
chr20	14738264	14738793	chr20_14686264_14686793_530_100_100_530	530	+
chrX	43137870	43138399	chrX_43022814_43023343_530_100_100_530	530	+
chr16	82418913	82469062	chr16_80976414_81026563_50150_1.1_85.8_528	528	+
chr15	73454346	73580930	chr15_71241399_71367983_126585_0.4_-64.2_526	526	+
chr7	11726894	11860905	chr7_11693419_11827430_134012_0.4_66.9_526	526	+
chr13	34837008	34916637	chr13_33735008_33814637_79630_0.7_70.6_524	524	+
chr14	57082499	57150481	chr14_56152252_56220234_67983_0.8_77.1_522	522	+
chr7	53574047	53574567	chr7_53541541_53542061_521_100_100_521	521	+
chrX	16216739	16217405	chrX_16126660_16127326_667_78_99.9_520	520	+
chr10	33951130	34153623	chr10_33991136_34193629_202494_0.3_-8_519	519	+
chr21	43794244	44008915	chr21_42667313_42881984_214672_0.2_-52.3_518	518	+
chrX	87626348	87626865	chrX_87513004_87513521_518_100_100_518	518	+
chr1	170521456	170522098	chr1_168788080_168788722_643_80.4_100_517	517	+
chr5	59079250	59199937	chr5_59115007_59235694_120688_0.4_61.2_516	516	+
chr10	25305806	25464043	chr10_25345812_25504049_158238_0.3_46.3_515	515	+
chr8	127567882	127654565	chr8_127637064_127723747_86684_0.6_87.1_515	515	+
chr14	37047085	37092561	chr14_36116836_36162312_45477_1.1_88.3_514	514	+
chr4	33969782	34009830	chr4_33646177_33686225_40049_1.3_86_513	513	+
chr7	117119884	117246036	chr7_116907120_117033272_126153_0.4_42.5_513	513	+
chrX	15569828	15670914	chrX_15479749_15580835_101087_0.5_81.6_513	513	+
chrX	41957984	41958496	chrX_41842928_41843440_513_100_100_513	513	+
chr4	64189534	64216038	chr4_63872129_63898633_26505_1.9_94.8_512	512	+
chr4	63376180	63376681	chr4_63058775_63059276_502_100_100_502	502	+
chr21	22200428	22200928	chr21_21122299_21122799_501_100_100_501	501	+
chr11	44265891	44330819	chr11_44222467_44287395_64929_0.8_43.5_500	500	+
chr2	212163679	212207622	chr2_211871924_211915867_43944_1.1_89.1_500	500	+
chr2	214632845	214859546	chr2_214341090_214567791_226702_0.2_20.9_499	499	+
chr13	59011639	59103128	chr13_57909640_58001129_91490_0.5_60.7_499	499	+
chr16	77926464	77926962	chr16_76483965_76484463_499_100_100_499	499	+
chr18	45935689	46006537	chr18_44189687_44260535_70849_0.7_80.3_499	499	+
chr10	109654535	109674893	chr10_109644525_109664883_20359_2.4_97.3_498	498	+
chr14	85336245	85417761	chr14_84405998_84487514_81517_0.6_81.3_498	498	+
chr10	115242518	115243013	chr10_115232508_115233003_496_100_100_496	496	+
chr3	155027152	155027646	chr3_156509846_156510340_495_100_100_495	495	+
chr2	157199061	157440328	chr2_156907307_157148574_241268_0.2_41.7_494	494	+
chr20	48184541	48252267	chr20_47617948_47685674_67727_0.7_13.7_494	494	+
chr4	124235169	124319750	chr4_124454619_124539200_84582_0.6_80.4_494	494	+
chr4	132123124	132373818	chr4_132342574_132593268_250695_0.2_8.5_494	494	+
chr5	67086522	67151816	chr5_67122278_67187572_65295_0.8_78.6_494	494	+
chr11	116298764	116323865	chr11_115803974_115829075_25102_2_92.4_493	493	+
chr6	1317662	1515181	chr6_1262662_1460180_197519_0.2_26_493	493	+
chr13	108879219	108882053	chr13_107677220_107680054_2835_17.4_99.4_493	493	+
chr4	179207901	179208392	chr4_179444895_179445386_492_100_100_492	492	+
chr4	178274608	178292379	chr4_178511602_178529373_17772_2.8_94_491	491	+
chr6	19143871	19838622	chr6_19251850_19946601_694752_0.1_-59.9_491	491	+
chr8	76636587	76774919	chr8_76799142_76937474_138333_0.4_-29.8_491	491	+
chrX	95227618	95229010	chrX_95114274_95115666_1393_35.2_99.7_490	490	+
chr14	91232876	91233365	chr14_90302629_90303118_490_100_100_490	490	+
chr3	150987631	150988668	chr3_152470321_152471358_1038_47.2_99.8_490	490	+
chr2	5704579	5748161	chr2_5622030_5665612_43583_1.1_87.2_490	490	+
chr2	31582670	31584555	chr2_31436174_31438059_1886_25.9_99.5_489	489	+
chr16	5289655	5320536	chr16_5229656_5260537_30882_1.6_68.1_489	489	+
chr5	152871072	153057584	chr5_152851265_153037777_186513_0.3_-26.1_489	489	+
chrX	44922827	44969551	chrX_44807771_44854495_46725_1_82.8_488	488	+
chr7	16059567	16248845	chr7_16026092_16215370_189279_0.3_40.7_486	486	+
chr1	217269349	217309054	chr1_215335972_215375677_39706_1.2_76.9_485	485	+
chr2	145269203	145461658	chr2_144985673_145178128_192456_0.3_86.4_485	485	+
chr7	33741650	34369503	chr7_33708175_34336028_627854_0.1_-39.3_485	485	+
chr18	26836575	26837057	chr18_25090573_25091055_483_100_100_483	483	+
chr4	157890258	158141323	chr4_158109708_158360773_251066_0.2_-1_483	483	+
chr2	180129065	180214592	chr2_179837310_179922837_85528_0.6_81.1_482	482	+
chr21	20966177	21112220	chr21_19888048_20034091_146044_0.3_71.4_481	481	+
chr5	117754519	117902317	chr5_117782418_117930216_147799_0.3_63.8_481	481	+
chr5	11931750	11932315	chr5_11984750_11985315_566_84.8_100_480	480	+
chr5	92225868	92226429	chr5_92251624_92252185_562_85.4_100_480	480	+
chr13	92804113	92833155	chr13_91602114_91631156_29043_1.6_91.8_479	479	+
chr5	92603661	92604138	chr5_92629417_92629894_478_100_100_478	478	+
chr1	142623710	142660552	chr1_141565233_141602075_36843_1.3_93.8_477	477	+
chrX	78018907	78106468	chrX_77905563_77993124_87562_0.5_82.2_477	477	+
chr13	32057248	32057723	chr13_30955248_30955723_476_100_100_476	476	+
chr5	105751824	105889253	chr5_105779723_105917152_137430_0.3_78.6_476	476	+
chr8	135095913	135154319	chr8_135165095_135223501_58407_0.8_82.3_476	476	+
chr12	78857384	79198316	chr12_77381515_77722447_340933_0.1_17.1_475	475	+
chrX	37161259	37209354	chrX_37046180_37094275_48096_1_87.4_475	475	+
chr4	52704922	52737653	chr4_52399679_52432410_32732_1.5_97_475	475	+
chr5	2548499	2784839	chr5_2601499_2837839_236341_0.2_41.3_475	475	+
chr2	205799540	205808780	chr2_205507785_205517025_9241_5.1_95.9_474	474	+
chr11	109068450	109294121	chr11_108573660_108799331_225672_0.2_12.3_473	473	+
chr6	62284031	62284503	chr6_62341990_62342462_473_100_100_473	473	+
chr12	2285351	2482686	chr12_2155612_2352947_197336_0.2_26.6_472	472	+
chr13	60466137	60506741	chr13_59364138_59404742_40605_1.2_88.3_471	471	+
chr2	83042659	83084529	chr2_82896170_82938040_41871_1.1_83_471	471	+
chr9	119942920	119943390	chr9_118982741_118983211_471_100_100_471	471	+
chr8	62414518	62656988	chr8_62577072_62819542_242471_0.2_-44.8_470	470	+
chr5	85577308	85578787	chr5_85613064_85614543_1480_31.7_99.6_469	469	+
chr6	169596862	169598218	chr6_169338787_169340143_1357_34.6_99.8_469	469	+
chr11	39183045	39183512	chr11_39139621_39140088_468_100_100_468	468	+
chr5	36569913	36588862	chr5_36605670_36624619_18950_2.5_93.8_468	468	+
chr4	178580866	178606640	chr4_178817860_178843634_25775_1.8_91.2_467	467	+
chr3	79717714	79853161	chr3_79800404_79935851_135448_0.3_67.3_465	465	+
chrY	21210637	21237829	chrY_19670025_19697217_27193_1.7_89.4_463	463	+
chr4	53964822	53984623	chr4_53659579_53679380_19802_2.3_28.1_462	462	+
chr7	3888941	3984606	chr7_3855467_3951132_95666_0.5_24.4_462	462	+
chr7	83349475	83589432	chr7_83187411_83427368_239958_0.2_30_462	462	+
chr6	161187972	161197420	chr6_161107962_161117410_9449_4.9_96.7_460	460	+
chr15	97520733	97609198	chr15_95321737_95410202_88466_0.5_83.4_459	459	+
chr2	243057004	243066649	chr2_242705677_242715322_9646_4.7_96.6_458	458	+
chr10	77498779	77740441	chr10_77168785_77410447_241663_0.2_28.2_458	458	+
chr13	95895363	95953986	chr13_94693364_94751987_58624_0.8_76.8_457	457	+
chr10	101156921	101180586	chr10_101146911_101170576_23666_1.9_85.6_456	456	+
chr20	40176087	40176542	chr20_39609501_39609956_456_100_100_456	456	+
chr5	129856606	129935926	chr5_129884505_129963825_79321_0.6_79.2_456	456	+
chr1	62504469	62504922	chr1_62277057_62277510_454_100_100_454	454	+
chr10	31192531	31192983	chr10_31232537_31232989_453_100_100_453	453	+
chrX	83443097	83480915	chrX_83329753_83367571_37819_1.2_86.1_453	453	+
chrX	101186498	101186950	chrX_101073154_101073606_453_100_100_453	453	+
chr19	52152054	52152505	chr19_56843866_56844317_452_100_100_452	452	+
chr8	58453935	58470658	chr8_58616489_58633212_16724_2.7_95_451	451	+
chr10	128593784	128594344	chr10_128583774_128584334_561_80.2_100_450	450	+
chr19	46404669	46405174	chr19_51096509_51097014_506_88.9_100_450	450	+
chr7	80962809	80963257	chr7_80800745_80801193_449_100_100_449	449	+
chr4	154959269	154971348	chr4_155178719_155190798_12080_3.7_95.1_448	448	+
chr4	84382086	84602277	chr4_84601110_84821301_220192_0.2_17.7_448	448	+
chr4	173301035	173301482	chr4_173537610_173538057_448_100_100_448	448	+
chrX	108297366	108297813	chrX_108184022_108184469_448_100_100_448	448	+
chrX	144712112	144903284	chrX_144519804_144710976_191173_0.2_64.4_448	448	+
chr1	143344727	143345173	chr1_142186250_142186696_447_100_100_447	447	+
chr11	48990152	49001026	chr11_48946728_48957602_10875_4.1_97.7_447	447	+
chr11	115820901	115821529	chr11_115326111_115326739_629_71.1_100_447	447	+
chr18	61253299	61289028	chr18_59404279_59440008_35730_1.2_89.3_445	445	+
chr3	82255110	82368932	chr3_82337800_82451622_113823_0.4_73.1_445	445	+
chr7	68105817	68106705	chr7_67743753_67744641_889_50.1_99.8_445	445	+
chr5	29441515	29447700	chr5_29477272_29483457_6186_7.2_99.6_444	444	+
chr8	39619919	39718060	chr8_39739076_39837217_98142_0.5_83.7_443	443	+
chr13	58207128	58336461	chr13_57105129_57234462_129334_0.3_59.3_442	442	+
chr22	27559731	27655556	chr22_25889731_25985556_95826_0.5_54.7_442	442	+
chr3	115616363	115785803	chr3_117099053_117268493_169441_0.3_55.2_442	442	+
chr5	119577448	120532150	chr5_119605347_120560049_954703_0_-60.2_442	442	+
chr2	115419597	115484959	chr2_115136067_115201429_65363_0.7_90.6_441	441	+
chr13	75813899	75814337	chr13_74711900_74712338_439_100_100_439	439	+
chr2	235908791	236049426	chr2_235573530_235714165_140636_0.3_55.5_439	439	+
chr5	172899583	173025128	chr5_172832189_172957734_125546_0.3_37.6_439	439	+
chr13	53667294	53729007	chr13_52565295_52627008_61714_0.7_77.5_438	438	+
chr13	70436206	70553133	chr13_69334207_69451134_116928_0.4_52.5_438	438	+
chr3	137908490	137960794	chr3_139391180_139443484_52305_0.8_83.1_436	436	+
chr13	75170620	75196612	chr13_74068621_74094613_25993_1.7_91.4_435	435	+
chr7	38811986	38832817	chr7_38778511_38799342_20832_2.1_93.9_435	435	+
chr13	85103055	85209248	chr13_84001056_84107249_106194_0.4_93.5_435	435	+
chr10	130670021	130748634	chr10_130560011_130638624_78614_0.6_79.4_434	434	+
chr6	163198280	163272383	chr6_163118270_163192373_74104_0.6_84.8_433	433	+
chr11	22244119	22301741	chr11_22200695_22258317_57623_0.8_83.4_433	433	+
chr13	99867437	99867868	chr13_98665438_98665869_432_100_100_432	432	+
chr2	137417591	137536555	chr2_137134061_137253025_118965_0.4_32.5_432	432	+
chr9	71722235	71940209	chr9_70912055_71130029_217975_0.2_33.4_432	432	+
chr15	33610302	33845371	chr15_31397594_31632663_235070_0.2_23_431	431	+
chr16	78199850	78450959	chr16_76757351_77008460_251110_0.2_38.7_431	431	+
chr11	102959808	103158519	chr11_102465018_102663729_198712_0.2_-38.2_430	430	+
chr14	84054673	84188364	chr14_83124426_83258117_133692_0.3_70.4_429	429	+
chr12	29936267	29937003	chr12_29827534_29828270_737_58.1_99.9_428	428	+
chr15	82087326	82119158	chr15_79874381_79906213_31833_1.3_86.9_428	428	+
chr6	16386495	16453329	chr6_16494474_16561308_66835_0.6_74_428	428	+
chr3	85011590	85115791	chr3_85094280_85198481_104202_0.4_70_427	427	+
chr4	152782675	152969614	chr4_153002125_153189064_186940_0.2_31.7_427	427	+
chr20	50702349	50727539	chr20_50135756_50160946_25191_1.7_88.7_426	426	+
chr12	85841394	85962421	chr12_84365525_84486552_121028_0.4_77.6_426	426	+
chr2	106360955	106391240	chr2_105727387_105757672_30286_1.4_90.6_426	426	+
chr6	14211306	14317439	chr6_14319285_14425418_106134_0.4_74.9_426	426	+
chr13	93179570	93223479	chr13_91977571_92021480_43910_1_85.8_425	425	+
chr1	239215863	239216287	chr1_237282486_237282910_425_100_100_425	425	+
chr16	49547998	49668561	chr16_48105499_48226062_120564_0.4_32.4_425	425	+
chr2	46138874	46352651	chr2_45992378_46206155_213778_0.2_31.6_425	425	+
chr5	39524596	39719417	chr5_39560353_39755174_194822_0.2_57.7_425	425	+
chr1	178063131	178133921	chr1_176329754_176400544_70791_0.6_71.5_424	424	+
chr10	68805102	68971450	chr10_68475108_68641456_166349_0.3_71.5_423	423	+
chr13	40233435	40262000	chr13_39131435_39160000_28566_1.5_95.4_423	423	+
chr13	104003058	104263620	chr13_102801059_103061621_260563_0.2_6.1_423	423	+
chr5	16902343	16902765	chr5_16955343_16955765_423_100_100_423	423	+
chr4	126281197	126386734	chr4_126500647_126606184_105538_0.4_88_423	423	+
chr1	88367040	88612837	chr1_88139628_88385425_245798_0.2_43_422	422	+
chr2	29753173	29799388	chr2_29606677_29652892_46216_0.9_82.1_421	421	+
chr2	56977667	56978087	chr2_56831171_56831591_421_100_100_421	421	+
chr5	169931039	169951817	chr5_169863617_169884395_20779_2_95.2_421	421	+
chr18	5895098	6158549	chr18_5885098_6148549_263452_0.2_13.4_420	420	+
chrX	35779801	35780349	chrX_35689722_35690270_549_76.5_100_420	420	+
chr18	22930621	22931076	chr18_21184619_21185074_456_91.9_100_419	419	+
chr3	94890710	95017363	chr3_96373400_96500053_126654_0.3_64.6_418	418	+
chr7	15740938	15741355	chr7_15707463_15707880_418_100_100_418	418	+
chr12	33607417	33607833	chr12_33498684_33499100_417_100_100_417	417	+
chr2	215145384	215145883	chr2_214853629_214854128_500_83.4_100_417	417	+
chr7	48004867	48129414	chr7_47971392_48095939_124548_0.3_68.4_417	417	+
chr4	134793109	134793524	chr4_135012559_135012974_416_100_100_416	416	+
chr4	135249077	135249844	chr4_135468527_135469294_768_54.2_99.9_416	416	+
chr16	54564497	54574894	chr16_53121998_53132395_10398_4_96_415	415	+
chr20	24254446	24298847	chr20_24202446_24246847_44402_0.9_93.2_415	415	+
chr3	3517781	3662445	chr3_3492781_3637445_144665_0.3_52_415	415	+
chr6	78206064	78210072	chr6_78262783_78266791_4009_10.4_99.6_415	415	+
chr1	101862593	101927724	chr1_101635181_101700312_65132_0.6_48.5_414	414	+
chr11	91492895	91672056	chr11_91132543_91311704_179162_0.2_19.8_414	414	+
chr3	24979484	25118163	chr3_24954488_25093167_138680_0.3_62.1_414	414	+
chr1	42199549	42310673	chr1_41972136_42083260_111125_0.4_63_413	413	+
chr10	8556455	8636860	chr10_8596461_8676866_80406_0.5_77.3_413	413	+
chr2	19673258	19948695	chr2_19536739_19812176_275438_0.1_-57.8_413	413	+
chr3	2331214	2440764	chr3_2306214_2415764_109551_0.4_42.4_413	413	+
chr3	164617642	164686204	chr3_166100336_166168898_68563_0.6_86.2_413	413	+
chr11	103280979	103498763	chr11_102786189_103003973_217785_0.2_-43.7_412	412	+
chr2	17056980	17188084	chr2_16920461_17051565_131105_0.3_65.4_412	412	+
chr20	54318871	54363873	chr20_53752278_53797280_45003_0.9_92.3_412	412	+
chr5	128795707	128828336	chr5_128823606_128856235_32630_1.3_90.7_412	412	+
chr15	61023813	61135497	chr15_58811105_58922789_111685_0.4_56.1_411	411	+
chr3	86355604	86601418	chr3_86438294_86684108_245815_0.2_15.8_411	411	+
chr3	114596330	114727286	chr3_116079020_116209976_130957_0.3_65.5_411	411	+
chr10	52422184	52433678	chr10_52092190_52103684_11495_3.6_95.8_410	410	+
chr13	22716468	22724990	chr13_21614468_21622990_8523_4.8_97.9_409	409	+
chr16	6068880	6229708	chr16_6008881_6169709_160829_0.3_56.1_409	409	+
chr2	211738735	211765758	chr2_211446980_211474003_27024_1.5_93.3_409	409	+
chr11	131781560	131856789	chr11_131286770_131361999_75230_0.5_84.8_408	408	+
chr12	127650456	127651100	chr12_126216409_126217053_645_63.3_99.9_408	408	+
chr16	54955433	54965041	chr16_53512934_53522542_9609_4.2_97.6_408	408	+
chr1	245404606	245517037	chr1_243471229_243583660_112432_0.4_66.5_407	407	+
chr12	86501573	86727699	chr12_85025704_85251830_226127_0.2_21.1_407	407	+
chr21	42850724	42878240	chr21_41772594_41800110_27517_1.5_89.6_407	407	+
chr9	108977854	109204392	chr9_108017675_108244213_226539_0.2_21.7_407	407	+
chr8	20563079	20568434	chr8_20607359_20612714_5356_7.6_99_406	406	+
chr8	15322658	15398228	chr8_15367029_15442599_75571_0.5_79.3_406	406	+
chr5	106530724	106531128	chr5_106558623_106559027_405_100_100_405	405	+
chr7	46902869	47081134	chr7_46869394_47047659_178266_0.2_24.4_405	405	+
chr13	69559647	69560050	chr13_68457648_68458051_404_100_100_404	404	+
chr18	49046221	49138697	chr18_47300219_47392695_92477_0.4_71.4_403	403	+
chr8	97607382	97736153	chr8_97676558_97805329_128772_0.3_50.7_403	403	+
chr5	117114701	117115102	chr5_117142600_117143001_402_100_100_402	402	+
chr7	28749587	28848997	chr7_28716112_28815522_99411_0.4_47.3_402	402	+
chr16	29869920	29870929	chr16_29777421_29778430_1010_39.7_96.6_401	401	+
chr12	126798227	126921587	chr12_125364180_125487540_123361_0.3_60.6_400	400	+
chr2	208031158	208062206	chr2_207739403_207770451_31049_1.3_90.8_400	400	+
chr7	110187216	110429945	chr7_109974452_110217181_242730_0.2_55.7_400	400	+
chr12	41958534	41967895	chr12_40244801_40254162_9362_4.3_98.2_398	398	+
chr4	105343247	105454053	chr4_105562696_105673502_110807_0.4_70.8_396	396	+
chr4	181253727	181279076	chr4_181490721_181516070_25350_1.6_95.3_394	394	+
chrY	25537304	25781495	chrY_23946692_24190883_244192_0.2_53.1_394	394	+
chr4	138633828	138823592	chr4_138853278_139043042_189765_0.2_24.8_393	393	+
chr18	5002693	5003084	chr18_4992693_4993084_392_100_100_392	392	+
chr3	4025071	4025462	chr3_4000071_4000462_392_100_100_392	392	+
chr17	9756171	9756561	chr17_9696896_9697286_391_100_100_391	391	+
chr5	142149343	142223372	chr5_142129527_142203556_74030_0.5_84.9_391	391	+
chr15	37782914	37783303	chr15_35570206_35570595_390_100_100_390	390	+
chrX	11707221	11890968	chrX_11617142_11800889_183748_0.2_66_388	388	+
chr8	129544046	129735608	chr8_129613228_129804790_191563_0.2_26.9_387	387	+
chr3	26448723	26665722	chr3_26423727_26640726_217000_0.2_39.7_386	386	+
chr8	31497071	31498331	chr8_31616613_31617873_1261_30.5_99.6_385	385	+
chr13	87871222	87871606	chr13_86669223_86669607_385_100_100_385	385	+
chr3	71090517	71159140	chr3_71173207_71241830_68624_0.6_82.9_385	385	+
chr8	21455905	21456289	chr8_21500185_21500569_385_100_100_385	385	+
chr2	80389659	80390041	chr2_80243170_80243552_383_100_100_383	383	+
chr21	31635698	31636080	chr21_30557569_30557951_383_100_100_383	383	+
chrY	920055	967691	chrY_890055_937691_47637_0.8_91_380	380	+
chr13	110076394	110076771	chr13_108874395_108874772_378_100_100_378	378	+
chr7	48942569	48942945	chr7_48913115_48913491_377_100_100_377	377	+
chrX	126864048	127755740	chrX_126691729_127583421_891693_0_-55.6_377	377	+
chr10	10216127	10216502	chr10_10256133_10256508_376_100_100_376	376	+
chr18	70917126	70917498	chr18_69068106_69068478_373_100_100_373	373	+
chr2	78928619	78928991	chr2_78782127_78782499_373_100_100_373	373	+
chr7	86221189	86441142	chr7_86059125_86279078_219954_0.2_35.8_367	367	+
chr4	86305835	86489505	chr4_86524859_86708529_183671_0.2_29.4_366	366	+
chr6	22860601	22948349	chr6_22968580_23056328_87749_0.4_79.2_366	366	+
chr4	45416448	45416811	chr4_45111205_45111568_364_100_100_364	364	+
chr17	64754405	64754765	chr17_62184867_62185227_361_100_100_361	361	+
chr10	114575509	114575867	chr10_114565499_114565857_359_100_100_359	359	+
chr4	62010393	62211244	chr4_61692988_61893839_200852_0.2_65.5_359	359	+
chr7	18988224	18988581	chr7_18954749_18955106_358_100_100_358	358	+
chr2	102188053	102363403	chr2_101554485_101729835_175351_0.2_-64.8_357	357	+
chr14	47120461	47120817	chr14_46190211_46190567_357_100_100_357	357	+
chr16	3421839	3422195	chr16_3361840_3362196_357_100_100_357	357	+
chr6	167454812	167455168	chr6_167374802_167375158_357_100_100_357	357	+
chr9	118282542	119462398	chr9_117322363_118502219_1179857_0_-76.1_357	357	+
chr11	98099423	98205166	chr11_97604633_97710376_105744_0.3_70.8_355	355	+
chr13	68875936	68876290	chr13_67773937_67774291_355_100_100_355	355	+
chr14	40237555	40408811	chr14_39307306_39478562_171257_0.2_49_355	355	+
chr11	67820979	67821332	chr11_67577555_67577908_354_100_100_354	354	+
chr18	59561404	59561756	chr18_57712384_57712736_353_100_100_353	353	+
chr6	123180761	123181112	chr6_123222460_123222811_352_100_100_352	352	+
chr8	13536709	13537060	chr8_13581080_13581431_352_100_100_352	352	+
chr7	153109938	153110288	chr7_152740871_152741221_351_100_100_351	351	+
chr17	34504317	34535226	chr17_31528430_31559339_30910_1.1_86.2_350	350	+
chrX	92829125	92829474	chrX_92715781_92716130_350_100_100_350	350	+
chrX	114367597	114367946	chrX_114273853_114274202_350_100_100_350	350	+
chr13	51508927	51509275	chr13_50406928_50407276_349_100_100_349	349	+
chr1	80555962	80556309	chr1_80328550_80328897_348_100_100_348	348	+
chr13	90823877	90824223	chr13_89621878_89622224_347_100_100_347	347	+
chr3	88998236	88998582	chr3_89080926_89081272_347_100_100_347	347	+
chr6	86796474	86796819	chr6_86853193_86853538_346_100_100_346	346	+
chr8	77114096	77114440	chr8_77276651_77276995_345_100_100_345	345	+
chr20	50072521	50234413	chr20_49505928_49667820_161893_0.2_3.6_343	343	+
chr7	88565509	88748348	chr7_88403445_88586284_182840_0.2_27_342	342	+
chr2	117781082	117939887	chr2_117497552_117656357_158806_0.2_58.5_341	341	+
chr12	103889077	103889416	chr12_102413207_102413546_340_100_100_340	340	+
chr8	16115070	16367025	chr8_16159441_16411396_251956_0.1_28.7_339	339	+
chr2	102759038	102759375	chr2_102125470_102125807_338_100_100_338	338	+
chr4	70296582	70459667	chr4_70331171_70494256_163086_0.2_-24.4_337	337	+
chr18	7301014	7492502	chr18_7291014_7482502_191489_0.2_-4.2_336	336	+
chr18	67068237	67068572	chr18_65219217_65219552_336_100_100_336	336	+
chr13	59585592	59585925	chr13_58483593_58483926_334_100_100_334	334	+
chr14	71051471	71108562	chr14_70121224_70178315_57092_0.6_79.2_333	333	+
chr21	28515798	28516130	chr21_27437669_27438001_333_100_100_333	333	+
chrY	3416975	3556907	chrY_3476975_3616907_139933_0.2_74.8_333	333	+
chr4	29751633	29751964	chr4_29360731_29361062_332_100_100_332	332	+
chr2	181272565	181433218	chr2_180980810_181141463_160654_0.2_47.3_329	329	+
chr4	121448597	121448925	chr4_121668047_121668375_329_100_100_329	329	+
chr2	41012017	41012342	chr2_40865521_40865846_326_100_100_326	326	+
chr2	6086025	6174329	chr2_6003476_6091780_88305_0.4_74_325	325	+
chr15	47340701	47341022	chr15_45127993_45128314_322_100_100_322	322	+
chr15	100820567	100820888	chr15_98638090_98638411_322_100_100_322	322	+
chr14	103508038	103508355	chr14_102577791_102578108_318_100_100_318	318	+
chr7	79726241	79726556	chr7_79564177_79564492_316_100_100_316	316	+
chr9	7174442	7174757	chr9_7164442_7164757_316_100_100_316	316	+
chr18	37222372	37419955	chr18_35476370_35673953_197584_0.2_-75.6_315	315	+
chr2	78019885	78020197	chr2_77873393_77873705_313_100_100_313	313	+
chrY	15816095	15816406	chrY_14325489_14325800_312_100_100_312	312	+
chr13	109536932	109664557	chr13_108334933_108462558_127626_0.2_69.1_311	311	+
chr18	65042330	65042639	chr18_63193310_63193619_310_100_100_310	310	+
chr2	83328446	83446264	chr2_83181957_83299775_117819_0.3_51.8_310	310	+
chrY	7597286	7597595	chrY_7657286_7657595_310_100_100_310	310	+
chr2	22306648	22502518	chr2_22160153_22356023_195871_0.2_66.8_308	308	+
chr7	145131102	145213781	chr7_144762035_144844714_82680_0.4_54.3_308	308	+
chr7	117513447	117513753	chr7_117300683_117300989_307_100_100_307	307	+
chr13	67248029	67275498	chr13_66146030_66173499_27470_1.1_95.2_306	306	+
chr14	70636234	70675445	chr14_69705987_69745198_39212_0.8_86.3_306	306	+
chr9	27204411	27210550	chr9_27194411_27200550_6140_5_97.9_306	306	+
chr1	104696346	104696650	chr1_104497869_104498173_305_100_100_305	305	+
chr6	16720369	16720673	chr6_16828348_16828652_305_100_100_305	305	+
chr11	4590380	4590681	chr11_4546956_4547257_302_100_100_302	302	+
chr11	5255530	5255831	chr11_5212106_5212407_302_100_100_302	302	+
chr9	66960557	66960858	chr9_66700377_66700678_302_100_100_302	302	+
chr12	127910768	128085982	chr12_126476721_126651935_175215_0.2_32.6_300	300	+
chr18	19750098	19750397	chr18_18004096_18004395_300_100_100_300	300	+
chr6	74844337	74992437	chr6_74901057_75049157_148101_0.2_71.4_300	300	+
chrY	13832607	13910242	chrY_12342607_12420242_77636_0.4_91.9_300	300	+
chr15	58535650	58577657	chr15_56322942_56364949_42008_0.7_86.6_298	298	+
chr5	164028039	164028336	chr5_163960617_163960914_298_100_100_298	298	+
chr3	190231724	190232020	chr3_191714418_191714714_297_100_100_297	297	+
chr2	143846402	143856419	chr2_143562872_143572889_10018_3_96.7_296	296	+
chr3	134957402	134957697	chr3_136440092_136440387_296_100_100_296	296	+
chr8	137878228	137945145	chr8_137947410_138014327_66918_0.4_91.3_296	296	+
chr5	154788079	154788373	chr5_154768272_154768566_295_100_100_295	295	+
chr7	3377792	3378086	chr7_3344318_3344612_295_100_100_295	295	+
chr1	75622592	75622885	chr1_75395180_75395473_294_100_100_294	294	+
chr1	50513699	50524272	chr1_50286286_50296859_10574_2.8_96.2_293	293	+
chr2	80079647	80092834	chr2_79933155_79946342_13188_2.2_95.7_292	292	+
chr10	119632977	119633267	chr10_119622967_119623257_291_100_100_291	291	+
chr12	43447324	43491990	chr12_41733591_41778257_44667_0.6_84.4_290	290	+
chr3	157473373	157473662	chr3_158956067_158956356_290_100_100_290	290	+
chr6	68101471	68101760	chr6_68158192_68158481_290_100_100_290	290	+
chr16	51186155	51186443	chr16_49743656_49743944_289_100_100_289	289	+
chr10	124221159	124221445	chr10_124211149_124211435_287_100_100_287	287	+
chr15	27216572	27216858	chr15_24799318_24799604_287_100_100_287	287	+
chr18	61620220	61695397	chr18_59771200_59846377_75178_0.4_77.4_287	287	+
chr2	88550837	88584076	chr2_88331952_88365191_33240_0.9_11.3_287	287	+
chr12	4652850	4653135	chr12_4523111_4523396_286_100_100_286	286	+
chr3	106400770	106401055	chr3_107883460_107883745_286_100_100_286	286	+
chr2	116173300	116173584	chr2_115889770_115890054_285_100_100_285	285	+
chr7	13003130	13003414	chr7_12969655_12969939_285_100_100_285	285	+
chr3	55522009	55522292	chr3_55497049_55497332_284_100_100_284	284	+
chr15	95102437	95102719	chr15_92903441_92903723_283_100_100_283	283	+
chr3	29432357	29432639	chr3_29407361_29407643_283_100_100_283	283	+
chrX	31696648	31696930	chrX_31606569_31606851_283_100_100_283	283	+
chr1	216355335	216355616	chr1_214421958_214422239_282_100_100_282	282	+
chr5	131347220	131347501	chr5_131375119_131375400_282_100_100_282	282	+
chr1	105876616	105951718	chr1_105678139_105753241_75103_0.4_74_281	281	+
chr13	71468889	71469169	chr13_70366890_70367170_281_100_100_281	281	+
chr14	44228935	44229214	chr14_43298685_43298964_280_100_100_280	280	+
chr17	31373431	31373708	chr17_28397544_28397821_278_100_100_278	278	+
chr17	53681038	53690703	chr17_51036037_51045702_9666_2.9_97.2_278	278	+
chr3	111197695	111197972	chr3_112680385_112680662_278_100_100_278	278	+
chr3	174373004	174373577	chr3_175855698_175856271_574_48.4_99.9_278	278	+
chr17	36214658	36214934	chr17_33288771_33289047_277_100_100_277	277	+
chr20	11903610	11903886	chr20_11851610_11851886_277_100_100_277	277	+
chr21	21620423	21620699	chr21_20542294_20542570_277_100_100_277	277	+
chr3	59778487	59778763	chr3_59753527_59753803_277_100_100_277	277	+
chr8	132181586	132380515	chr8_132250768_132449697_198930_0.1_75.3_277	277	+
chr7	70400705	70400980	chr7_70038641_70038916_276_100_100_276	276	+
chr10	82896291	82896565	chr10_82886271_82886545_275_100_100_275	275	+
chr18	7756798	7757072	chr18_7746798_7747072_275_100_100_275	275	+
chr20	53426243	53426517	chr20_52859650_52859924_275_100_100_275	275	+
chr3	28489293	28489567	chr3_28464297_28464571_275_100_100_275	275	+
chrX	902065	1017656	chrX_822065_937656_115592_0.2_78.1_275	275	+
chr1	247669448	247669721	chr1_245736071_245736344_274_100_100_274	274	+
chr11	124043221	124043494	chr11_123548431_123548704_274_100_100_274	274	+
chr6	141298382	141298655	chr6_141340075_141340348_274_100_100_274	274	+
chrX	146120669	146120942	chrX_145928361_145928634_274_100_100_274	274	+
chr1	74904130	74904402	chr1_74676718_74676990_273_100_100_273	273	+
chr8	51315213	51315485	chr8_51477766_51478038_273_100_100_273	273	+
chr4	84869326	84869597	chr4_85088350_85088621_272_100_100_272	272	+
chr8	93898670	93898941	chr8_93967846_93968117_272_100_100_272	272	+
chr8	139816934	139927460	chr8_139886116_139996642_110527_0.2_76.8_272	272	+
chrY	20811997	20812268	chrY_19271385_19271656_272_100_100_272	272	+
chr5	107327611	107327881	chr5_107355510_107355780_271_100_100_271	271	+
chr6	40457456	40457725	chr6_40565434_40565703_270_100_100_270	270	+
chrX	52240391	52240660	chrX_52257116_52257385_270_100_100_270	270	+
chr7	69002035	69743275	chr7_68639971_69381211_741241_0_-72.4_269	269	+
chr16	9662762	9663029	chr16_9570263_9570530_268_100_100_268	268	+
chr9	81649671	81649938	chr9_80839491_80839758_268_100_100_268	268	+
chr4	8347514	8347779	chr4_8398414_8398679_266_100_100_266	266	+
chr4	169544720	169677545	chr4_169781295_169914120_132826_0.2_59.9_266	266	+
chr8	52322041	52322306	chr8_52484594_52484859_266_100_100_266	266	+
chr20	39321418	39321681	chr20_38754832_38755095_264_100_100_264	264	+
chr4	72410336	72410599	chr4_72629200_72629463_264_100_100_264	264	+
chr12	14093701	14093963	chr12_13984968_13985230_263_100_100_263	263	+
chr18	4459213	4459475	chr18_4449213_4449475_263_100_100_263	263	+
chr8	78430341	78505543	chr8_78592896_78668098_75203_0.3_83.5_263	263	+
chr2	168176021	168176282	chr2_167884267_167884528_262_100_100_262	262	+
chr10	37716092	37716352	chr10_37756098_37756358_261_100_100_261	261	+
chr11	55539766	55540025	chr11_55296342_55296601_260_100_100_260	260	+
chr2	669308	669567	chr2_659308_659567_260_100_100_260	260	+
chr6	17987393	17987652	chr6_18095372_18095631_260_100_100_260	260	+
chr6	90989515	90989774	chr6_91046236_91046495_260_100_100_260	260	+
chr6	129899323	129899582	chr6_129941016_129941275_260_100_100_260	260	+
chr18	35727150	35727408	chr18_33981148_33981406_259_100_100_259	259	+
chr2	227177204	227260174	chr2_226885448_226968418_82971_0.3_74.1_259	259	+
chr21	28216668	28216926	chr21_27138539_27138797_259_100_100_259	259	+
chr14	48145086	48145343	chr14_47214836_47215093_258_100_100_258	258	+
chr4	134110466	134110723	chr4_134329916_134330173_258_100_100_258	258	+
chr4	147964574	147964831	chr4_148184024_148184281_258_100_100_258	258	+
chr7	103312653	103312910	chr7_103099889_103100146_258_100_100_258	258	+
chr7	153791398	153791655	chr7_153422331_153422588_258_100_100_258	258	+
chr13	104540781	104541037	chr13_103338782_103339038_257_100_100_257	257	+
chr8	32115323	32115579	chr8_32234865_32235121_257_100_100_257	257	+
chr10	33625546	33625801	chr10_33665552_33665807_256_100_100_256	256	+
chr10	108924510	108924765	chr10_108914500_108914755_256_100_100_256	256	+
chr15	71088877	71089132	chr15_68875931_68876186_256_100_100_256	256	+
chr4	163803153	163963908	chr4_164022603_164183358_160756_0.2_63.2_256	256	+
chr5	50705558	50705813	chr5_50741315_50741570_256_100_100_256	256	+
chr14	41038645	41038899	chr14_40108395_40108649_255_100_100_255	255	+
chr7	13663474	13766217	chr7_13629999_13732742_102744_0.2_29.6_254	254	+
chr18	39593392	39593645	chr18_37847390_37847643_254_100_100_254	254	+
chr21	23922591	23922844	chr21_22844462_22844715_254_100_100_254	254	+
chr5	100739406	100739659	chr5_100767305_100767558_254_100_100_254	254	+
chr7	35570431	35570684	chr7_35536956_35537209_254_100_100_254	254	+
chr13	74874479	74874731	chr13_73772480_73772732_253_100_100_253	253	+
chr17	39340808	39341060	chr17_36594334_36594586_253_100_100_253	253	+
chr5	171808369	171808621	chr5_171740974_171741226_253_100_100_253	253	+
chr2	81290548	81290799	chr2_81144059_81144310_252_100_100_252	252	+
chr8	65025688	65025939	chr8_65188242_65188493_252_100_100_252	252	+
chr3	176076922	176077172	chr3_177559616_177559866_251_100_100_251	251	+
chr7	80510932	80511182	chr7_80348868_80349118_251_100_100_251	251	+
chr8	89717121	89717371	chr8_89786237_89786487_251_100_100_251	251	+
chr18	59072126	59072375	chr18_57223106_57223355_250_100_100_250	250	+
chr3	54220892	54221141	chr3_54195932_54196181_250_100_100_250	250	+
chr3	78544327	78544576	chr3_78627017_78627266_250_100_100_250	250	+
chr2	193548163	193548411	chr2_193256408_193256656_249_100_100_249	249	+
chr3	192606998	192607246	chr3_194089692_194089940_249_100_100_249	249	+
chrX	86680482	86680730	chrX_86567138_86567386_249_100_100_249	249	+
chr1	221085594	221085841	chr1_219152217_219152464_248_100_100_248	248	+
chr10	67288286	67288533	chr10_66958292_66958539_248_100_100_248	248	+
chr2	35393358	35393605	chr2_35246862_35247109_248_100_100_248	248	+
chr3	39851040	39851287	chr3_39826044_39826291_248_100_100_248	248	+
chr12	23788629	23788875	chr12_23679896_23680142_247_100_100_247	247	+
chr3	95373587	95373833	chr3_96856277_96856523_247_100_100_247	247	+
chr8	46951916	46952162	chr8_47071081_47071327_247_100_100_247	247	+
chr9	24823201	24823447	chr9_24813201_24813447_247_100_100_247	247	+
chrX	49752216	49752462	chrX_49638956_49639202_247_100_100_247	247	+
chr6	72736904	72737149	chr6_72793625_72793870_246_100_100_246	246	+
chr10	37284201	37284445	chr10_37324207_37324451_245_100_100_245	245	+
chr2	7273414	7273658	chr2_7190865_7191109_245_100_100_245	245	+
chr2	225906806	225907050	chr2_225615050_225615294_245_100_100_245	245	+
chr5	62378736	62378980	chr5_62414492_62414736_245_100_100_245	245	+
chr16	60781690	60781933	chr16_59339191_59339434_244_100_100_244	244	+
chr2	158635753	158635996	chr2_158343999_158344242_244_100_100_244	244	+
chr8	115701022	115701265	chr8_115770198_115770441_244_100_100_244	244	+
chr10	50323326	50323568	chr10_49993332_49993574_243_100_100_243	243	+
chr12	131866107	131866349	chr12_130432060_130432302_243_100_100_243	243	+
chr2	52296995	52396093	chr2_52150499_52249597_99099_0.2_84.9_243	243	+
chr2	123516259	123516501	chr2_123232729_123232971_243_100_100_243	243	+
chr3	163651181	163719402	chr3_165133875_165202096_68222_0.4_83.1_243	243	+
chr6	150728856	150729098	chr6_150770549_150770791_243_100_100_243	243	+
chr8	35093263	35093505	chr8_35212805_35213047_243_100_100_243	243	+
chr9	82689581	82689822	chr9_81879401_81879642_242_100_100_242	242	+
chr12	4796096	4796336	chr12_4666357_4666597_241_100_100_241	241	+
chr12	17516979	17517219	chr12_17408246_17408486_241_100_100_241	241	+
chr22	21622789	21623029	chr22_19952789_19953029_241_100_100_241	241	+
chr4	23212977	23213217	chr4_22822075_22822315_241_100_100_241	241	+
chr4	150870600	150870840	chr4_151090050_151090290_241_100_100_241	241	+
chr8	40387394	40387634	chr8_40506551_40506791_241_100_100_241	241	+
chr8	122606141	122606381	chr8_122675322_122675562_241_100_100_241	241	+
chr1	57724437	57724676	chr1_57497025_57497264_240_100_100_240	240	+
chr12	5743721	5743960	chr12_5613982_5614221_240_100_100_240	240	+
chr20	56567213	56629472	chr20_56000619_56062878_62260_0.4_75.7_240	240	+
chr7	82994280	82994519	chr7_82832216_82832455_240_100_100_240	240	+
chrX	7543698	7543937	chrX_7553698_7553937_240_100_100_240	240	+
chr2	77240267	77240505	chr2_77093775_77094013_239_100_100_239	239	+
chr4	97706602	97714641	chr4_97925625_97933664_8040_3_98.1_239	239	+
chr7	46362917	46363155	chr7_46329442_46329680_239_100_100_239	239	+
chrX	89759488	89759726	chrX_89646144_89646382_239_100_100_239	239	+
chr12	58815267	58815504	chr12_57101534_57101771_238_100_100_238	238	+
chr17	8906660	8906897	chr17_8847385_8847622_238_100_100_238	238	+
chr21	17958834	17959071	chr21_16880705_16880942_238_100_100_238	238	+
chr3	239421	239658	chr3_214421_214658_238_100_100_238	238	+
chr9	12467177	12467414	chr9_12457177_12457414_238_100_100_238	238	+
chr14	26021500	26021736	chr14_25091340_25091576_237_100_100_237	237	+
chr17	27667667	27667903	chr17_24691793_24692029_237_100_100_237	237	+
chr18	69829719	69829955	chr18_67980699_67980935_237_100_100_237	237	+
chr6	167197437	167197673	chr6_167117427_167117663_237_100_100_237	237	+
chr8	129909995	129989205	chr8_129979177_130058387_79211_0.3_54.7_237	237	+
chr9	1289722	1289958	chr9_1279722_1279958_237_100_100_237	237	+
chr12	90744976	90745211	chr12_89269107_89269342_236_100_100_236	236	+
chr16	59660170	59660405	chr16_58217671_58217906_236_100_100_236	236	+
chr1	94138631	94138864	chr1_93911219_93911452_234_100_100_234	234	+
chr3	79028872	79029105	chr3_79111562_79111795_234_100_100_234	234	+
chr3	84665945	84666178	chr3_84748635_84748868_234_100_100_234	234	+
chr3	136983861	136984094	chr3_138466551_138466784_234_100_100_234	234	+
chr6	101892691	101892924	chr6_101999409_101999642_234_100_100_234	234	+
chr5	52978960	52979192	chr5_53014717_53014949_233_100_100_233	233	+
chr9	29212147	29212379	chr9_29202147_29202379_233_100_100_233	233	+
chr9	118000031	118000263	chr9_117039852_117040084_233_100_100_233	233	+
chr1	170184210	170184440	chr1_168450834_168451064_231_100_100_231	231	+
chr15	63446041	63446271	chr15_61233094_61233324_231_100_100_231	231	+
chr16	80383407	80383637	chr16_78940908_78941138_231_100_100_231	231	+
chrX	116533997	116534227	chrX_116418025_116418255_231_100_100_231	231	+
chr11	12731958	12732186	chr11_12688534_12688762_229_100_100_229	229	+
chr3	102531548	102531776	chr3_104014238_104014466_229_100_100_229	229	+
chr13	81522501	81522728	chr13_80420502_80420729_228_100_100_228	228	+
chr5	22704095	22704322	chr5_22739852_22740079_228_100_100_228	228	+
chr4	22255478	22280740	chr4_21864576_21889838_25263_0.9_92.1_226	226	+
chr7	71407243	71407468	chr7_71045179_71045404_226_100_100_226	226	+
chr2	41715864	41716088	chr2_41569368_41569592_225_100_100_225	225	+
chr2	195893278	195893502	chr2_195601523_195601747_225_100_100_225	225	+
chr3	11034598	11034822	chr3_11009598_11009822_225_100_100_225	225	+
chr6	133593958	133594182	chr6_133635651_133635875_225_100_100_225	225	+
chrX	120803933	120804157	chrX_120631614_120631838_225_100_100_225	225	+
chr12	82252985	82326267	chr12_80777116_80850398_73283_0.3_82.6_224	224	+
chr8	102877296	102877519	chr8_102946472_102946695_224_100_100_224	224	+
chr2	123047635	123178253	chr2_122764105_122894723_130619_0.2_61.4_223	223	+
chr3	36440106	36440328	chr3_36415110_36415332_223_100_100_223	223	+
chr6	79147186	79147408	chr6_79203905_79204127_223_100_100_223	223	+
chr6	130340680	130340902	chr6_130382373_130382595_223_100_100_223	223	+
chr7	83931788	83932010	chr7_83769724_83769946_223_100_100_223	223	+
chrY	17660909	17661131	chrY_16170303_16170525_223_100_100_223	223	+
chr13	97126570	97126791	chr13_95924571_95924792_222_100_100_222	222	+
chr18	32073534	32073755	chr18_30327532_30327753_222_100_100_222	222	+
chr4	42957917	42958138	chr4_42652674_42652895_222_100_100_222	222	+
chr4	155861182	155861403	chr4_156080632_156080853_222_100_100_222	222	+
chr5	178044876	178045097	chr5_177977482_177977703_222_100_100_222	222	+
chr6	168363049	168363270	chr6_168105898_168106119_222_100_100_222	222	+
chr8	133498559	133498780	chr8_133567741_133567962_222_100_100_222	222	+
chrY	8869892	8870113	chrY_8929892_8930113_222_100_100_222	222	+
chr1	15354685	15354905	chr1_15227272_15227492_221_100_100_221	221	+
chr15	99191853	99192073	chr15_97009376_97009596_221_100_100_221	221	+
chr16	86227050	86227270	chr16_84784551_84784771_221_100_100_221	221	+
chr3	154394496	154394716	chr3_155877190_155877410_221_100_100_221	221	+
chr4	27732058	27732278	chr4_27341156_27341376_221_100_100_221	221	+
chr6	17218996	17219216	chr6_17326975_17327195_221_100_100_221	221	+
chrX	38991443	38991663	chrX_38876387_38876607_221_100_100_221	221	+
chr13	81193843	81194062	chr13_80091844_80092063_220_100_100_220	220	+
chr16	27751717	27751936	chr16_27659218_27659437_220_100_100_220	220	+
chr2	31289591	31289810	chr2_31143095_31143314_220_100_100_220	220	+
chr4	111048853	111049072	chr4_111268302_111268521_220_100_100_220	220	+
chr5	8338567	8338786	chr5_8391567_8391786_220_100_100_220	220	+
chr6	94098314	94098533	chr6_94155035_94155254_220_100_100_220	220	+
chr6	141886215	141886434	chr6_141927908_141928127_220_100_100_220	220	+
chr1	60795546	60795764	chr1_60568134_60568352_219_100_100_219	219	+
chr16	60058553	60058771	chr16_58616054_58616272_219_100_100_219	219	+
chrX	55989034	55989252	chrX_56005759_56005977_219_100_100_219	219	+
chr2	14760632	14760849	chr2_14678083_14678300_218_100_100_218	218	+
chr2	156785768	156785985	chr2_156494014_156494231_218_100_100_218	218	+
chr8	113603146	113603363	chr8_113672322_113672539_218_100_100_218	218	+
chr9	122106809	122107026	chr9_121146630_121146847_218_100_100_218	218	+
chr1	96628660	96628876	chr1_96401248_96401464_217_100_100_217	217	+
chr11	104552841	104553057	chr11_104058051_104058267_217_100_100_217	217	+
chr2	189767613	189767829	chr2_189475858_189476074_217_100_100_217	217	+
chr3	135254117	135254333	chr3_136736807_136737023_217_100_100_217	217	+
chr4	34292713	34292929	chr4_33969108_33969324_217_100_100_217	217	+
chr6	138288890	138289106	chr6_138330583_138330799_217_100_100_217	217	+
chr6	155865295	155865511	chr6_155906987_155907203_217_100_100_217	217	+
chrX	4410063	4410279	chrX_4420063_4420279_217_100_100_217	217	+
chr1	175463140	175463355	chr1_173729763_173729978_216_100_100_216	216	+
chr10	68113305	68113520	chr10_67783311_67783526_216_100_100_216	216	+
chr6	54075260	54075475	chr6_54183219_54183434_216_100_100_216	216	+
chr7	23928703	23928918	chr7_23895228_23895443_216_100_100_216	216	+
chr7	154183780	154183995	chr7_153814713_153814928_216_100_100_216	216	+
chrY	27131520	27131735	chrY_25540908_25541123_216_100_100_216	216	+
chr10	130290084	130290298	chr10_130180074_130180288_215_100_100_215	215	+
chr12	20998333	20998547	chr12_20889600_20889814_215_100_100_215	215	+
chr13	44109119	44109333	chr13_43007119_43007333_215_100_100_215	215	+
chr14	72698438	72698652	chr14_71768191_71768405_215_100_100_215	215	+
chr15	27786881	27787095	chr15_25460476_25460690_215_100_100_215	215	+
chr18	5543780	5543994	chr18_5533780_5533994_215_100_100_215	215	+
chr18	25757311	25757525	chr18_24011309_24011523_215_100_100_215	215	+
chr2	40326616	40326830	chr2_40180120_40180334_215_100_100_215	215	+
chr2	142553000	142553214	chr2_142269470_142269684_215_100_100_215	215	+
chr4	79698576	79698790	chr4_79917600_79917814_215_100_100_215	215	+
chr4	133479988	133480202	chr4_133699438_133699652_215_100_100_215	215	+
chr7	9281008	9281222	chr7_9247533_9247747_215_100_100_215	215	+
chr8	96630379	96630593	chr8_96699555_96699769_215_100_100_215	215	+
chrX	18820785	18820999	chrX_18730706_18730920_215_100_100_215	215	+
chr1	177637014	177637227	chr1_175903637_175903850_214_100_100_214	214	+
chr2	18765681	18765894	chr2_18629162_18629375_214_100_100_214	214	+
chr2	133428018	133428231	chr2_133144488_133144701_214_100_100_214	214	+
chr7	123673366	123673579	chr7_123460602_123460815_214_100_100_214	214	+
chrX	82130677	82130890	chrX_82017333_82017546_214_100_100_214	214	+
chr10	63212783	63212995	chr10_62882789_62883001_213_100_100_213	213	+
chr11	99931908	99932120	chr11_99437118_99437330_213_100_100_213	213	+
chr12	11935788	11936000	chr12_11827055_11827267_213_100_100_213	213	+
chr16	7410348	7410560	chr16_7350349_7350561_213_100_100_213	213	+
chr4	20554722	20554934	chr4_20163820_20164032_213_100_100_213	213	+
chr4	28458903	28459115	chr4_28068001_28068213_213_100_100_213	213	+
chr5	3715987	3716199	chr5_3768987_3769199_213_100_100_213	213	+
chr5	152055865	152056077	chr5_152036058_152036270_213_100_100_213	213	+
chr8	32405869	32406081	chr8_32525411_32525623_213_100_100_213	213	+
chr8	99368677	99368889	chr8_99437853_99438065_213_100_100_213	213	+
chr9	129089476	129089688	chr9_128129297_128129509_213_100_100_213	213	+
chrY	9745381	9745593	chrY_10355381_10355593_213_100_100_213	213	+
chr1	30421391	30421602	chr1_30193978_30194189_212_100_100_212	212	+
chr11	36295818	36296029	chr11_36252394_36252605_212_100_100_212	212	+
chr13	65828434	65828645	chr13_64726435_64726646_212_100_100_212	212	+
chr16	48015033	48015244	chr16_46572534_46572745_212_100_100_212	212	+
chr3	189056127	189056338	chr3_190538821_190539032_212_100_100_212	212	+
chr6	158014284	158014495	chr6_157934272_157934483_212_100_100_212	212	+
chr7	145694289	145694500	chr7_145325222_145325433_212_100_100_212	212	+
chr8	85471235	85471446	chr8_85633790_85634001_212_100_100_212	212	+
chr9	13431114	13431325	chr9_13421114_13421325_212_100_100_212	212	+
chr12	11666492	11666702	chr12_11557759_11557969_211_100_100_211	211	+
chr13	38567759	38567969	chr13_37465759_37465969_211_100_100_211	211	+
chr14	56585184	56585394	chr14_55654937_55655147_211_100_100_211	211	+
chr18	46477162	46477372	chr18_44731160_44731370_211_100_100_211	211	+
chr3	190433726	190433936	chr3_191916420_191916630_211_100_100_211	211	+
chr4	144832682	144832892	chr4_145052132_145052342_211_100_100_211	211	+
chr6	155443441	155443651	chr6_155485133_155485343_211_100_100_211	211	+
chr8	94411454	94411664	chr8_94480630_94480840_211_100_100_211	211	+
chr8	139342295	139342505	chr8_139411477_139411687_211_100_100_211	211	+
chr1	216849586	216849795	chr1_214916209_214916418_210_100_100_210	210	+
chr18	52412120	52412329	chr18_50563118_50563327_210_100_100_210	210	+
chr6	63257249	63257458	chr6_63315208_63315417_210_100_100_210	210	+
chr7	71750885	71751094	chr7_71388821_71389030_210_100_100_210	210	+
chr1	214162644	214162852	chr1_212229267_212229475_209_100_100_209	209	+
chr10	78765782	78765990	chr10_78435788_78435996_209_100_100_209	209	+
chr11	45278925	45279133	chr11_45235501_45235709_209_100_100_209	209	+
chr12	97669248	97669456	chr12_96193379_96193587_209_100_100_209	209	+
chr14	45007686	45007894	chr14_44077436_44077644_209_100_100_209	209	+
chr16	64294406	64294614	chr16_62851907_62852115_209_100_100_209	209	+
chr3	88650166	88650374	chr3_88732856_88733064_209_100_100_209	209	+
chr4	111171996	111172204	chr4_111391445_111391653_209_100_100_209	209	+
chr6	22007915	22008123	chr6_22115894_22116102_209_100_100_209	209	+
chr6	148466770	148466978	chr6_148508463_148508671_209_100_100_209	209	+
chr7	32109835	32110043	chr7_32076360_32076568_209_100_100_209	209	+
chr9	18201077	18201285	chr9_18191077_18191285_209_100_100_209	209	+
chr1	85394001	85394208	chr1_85166589_85166796_208_100_100_208	208	+
chr1	189589336	189589543	chr1_187855959_187856166_208_100_100_208	208	+
chr1	221445816	221446023	chr1_219512439_219512646_208_100_100_208	208	+
chr14	85851644	85851851	chr14_84921397_84921604_208_100_100_208	208	+
chr3	144006940	144007147	chr3_145489630_145489837_208_100_100_208	208	+
chr4	31028227	31028434	chr4_30637325_30637532_208_100_100_208	208	+
chr6	18865595	18865802	chr6_18973574_18973781_208_100_100_208	208	+
chr9	26111714	26111921	chr9_26101714_26101921_208_100_100_208	208	+
chr9	78170190	78170397	chr9_77360010_77360217_208_100_100_208	208	+
chr1	225043818	225044024	chr1_223110441_223110647_207_100_100_207	207	+
chr10	9342840	9343046	chr10_9382846_9383052_207_100_100_207	207	+
chr19	51870696	51870902	chr19_56562508_56562714_207_100_100_207	207	+
chr2	4279984	4280190	chr2_4257859_4258065_207_100_100_207	207	+
chr3	77531149	77531355	chr3_77613839_77614045_207_100_100_207	207	+
chr4	73258188	73258394	chr4_73477052_73477258_207_100_100_207	207	+
chr5	81961161	81961367	chr5_81996917_81997123_207_100_100_207	207	+
chr6	82432328	82432534	chr6_82489047_82489253_207_100_100_207	207	+
chr8	69437818	69438024	chr8_69600372_69600578_207_100_100_207	207	+
chrY	59017632	59017838	chrY_57427020_57427226_207_100_100_207	207	+
chr17	13492916	13493121	chr17_13433641_13433846_206_100_100_206	206	+
chr4	142585097	142585302	chr4_142804547_142804752_206_100_100_206	206	+
chr5	4007771	4007976	chr5_4060771_4060976_206_100_100_206	206	+
chr6	22440321	22440526	chr6_22548300_22548505_206_100_100_206	206	+
chr6	91941331	91941536	chr6_91998052_91998257_206_100_100_206	206	+
chrX	38315420	38315625	chrX_38200364_38200569_206_100_100_206	206	+
chrX	126468140	126468345	chrX_126295821_126296026_206_100_100_206	206	+
chr11	17756174	17756378	chr11_17712750_17712954_205_100_100_205	205	+
chr11	133416399	133416603	chr11_132921609_132921813_205_100_100_205	205	+
chr13	69980381	69980585	chr13_68878382_68878586_205_100_100_205	205	+
chr18	64468549	64468753	chr18_62619529_62619733_205_100_100_205	205	+
chr3	178567849	178568053	chr3_180050543_180050747_205_100_100_205	205	+
chr4	81972041	81972245	chr4_82191065_82191269_205_100_100_205	205	+
chr4	125404106	125404310	chr4_125623556_125623760_205_100_100_205	205	+
chr5	19603827	19604031	chr5_19639584_19639788_205_100_100_205	205	+
chr7	29724352	29724556	chr7_29690877_29691081_205_100_100_205	205	+
chr8	50729422	50729626	chr8_50891975_50892179_205_100_100_205	205	+
chrX	137986300	137986504	chrX_137813966_137814170_205_100_100_205	205	+
chr1	64787528	64787731	chr1_64560116_64560319_204_100_100_204	204	+
chr1	190611416	190611619	chr1_188878039_188878242_204_100_100_204	204	+
chr2	199730723	199730926	chr2_199438968_199439171_204_100_100_204	204	+
chr3	103285485	103285688	chr3_104768175_104768378_204_100_100_204	204	+
chr6	6746819	6747022	chr6_6691818_6692021_204_100_100_204	204	+
chr6	93673642	93673845	chr6_93730363_93730566_204_100_100_204	204	+
chr6	115941069	115941272	chr6_116047762_116047965_204_100_100_204	204	+
chr7	29409959	29410162	chr7_29376484_29376687_204_100_100_204	204	+
chr7	40508948	40509151	chr7_40475473_40475676_204_100_100_204	204	+
chr8	14459827	14570090	chr8_14504198_14614461_110264_0.2_62.3_204	204	+
chr8	15761749	15761952	chr8_15806120_15806323_204_100_100_204	204	+
chr9	87480877	87481080	chr9_86670697_86670900_204_100_100_204	204	+
chrX	22453868	22454071	chrX_22363789_22363992_204_100_100_204	204	+
chr13	106371603	106371805	chr13_105169604_105169806_203_100_100_203	203	+
chr16	10178218	10178420	chr16_10085719_10085921_203_100_100_203	203	+
chr18	45578036	45578238	chr18_43832034_43832236_203_100_100_203	203	+
chr2	35866320	35866522	chr2_35719824_35720026_203_100_100_203	203	+
chr2	218073852	218074054	chr2_217782097_217782299_203_100_100_203	203	+
chr2	224398197	224398399	chr2_224106441_224106643_203_100_100_203	203	+
chr4	18593532	18593734	chr4_18202630_18202832_203_100_100_203	203	+
chr6	29297734	29297936	chr6_29405713_29405915_203_100_100_203	203	+
chr7	14914107	14914309	chr7_14880632_14880834_203_100_100_203	203	+
chr1	33960080	33960281	chr1_33732667_33732868_202_100_100_202	202	+
chr10	9009893	9010094	chr10_9049899_9050100_202_100_100_202	202	+
chr13	37886884	37887085	chr13_36784884_36785085_202_100_100_202	202	+
chr13	107994097	107994298	chr13_106792098_106792299_202_100_100_202	202	+
chr16	83092925	83093126	chr16_81650426_81650627_202_100_100_202	202	+
chr18	31382958	31383159	chr18_29636956_29637157_202_100_100_202	202	+
chr2	66250368	66250569	chr2_66103872_66104073_202_100_100_202	202	+
chr3	54925390	54925591	chr3_54900430_54900631_202_100_100_202	202	+
chr4	18298124	18298325	chr4_17907222_17907423_202_100_100_202	202	+
chr4	67614266	67614467	chr4_67296861_67297062_202_100_100_202	202	+
chr4	186761670	186761871	chr4_186998664_186998865_202_100_100_202	202	+
chr5	166639294	166639495	chr5_166571872_166572073_202_100_100_202	202	+
chr6	137221614	137221815	chr6_137263307_137263508_202_100_100_202	202	+
chr15	88813654	88813854	chr15_86614658_86614858_201_100_100_201	201	+
chr18	62578301	62578501	chr18_60729281_60729481_201_100_100_201	201	+
chr2	80808703	80808903	chr2_80662214_80662414_201_100_100_201	201	+
chr3	164122823	164123023	chr3_165605517_165605717_201_100_100_201	201	+
chr4	122295019	122295219	chr4_122514469_122514669_201_100_100_201	201	+
chr6	21595679	21595879	chr6_21703658_21703858_201_100_100_201	201	+
chr6	133985176	133985376	chr6_134026869_134027069_201_100_100_201	201	+
chr8	127086242	127086442	chr8_127155424_127155624_201_100_100_201	201	+
chr10	118509868	118510067	chr10_118499858_118500057_200_100_100_200	200	+
chr11	21420669	21420868	chr11_21377245_21377444_200_100_100_200	200	+
chr17	11323791	11323990	chr17_11264516_11264715_200_100_100_200	200	+
chr21	36972164	36972363	chr21_35894034_35894233_200_100_100_200	200	+
chr3	6976310	6976509	chr3_6951310_6951509_200_100_100_200	200	+
chr3	181156827	181157026	chr3_182639521_182639720_200_100_100_200	200	+
chr4	28064801	28065000	chr4_27673899_27674098_200_100_100_200	200	+
chr4	176883287	176883486	chr4_177120281_177120480_200_100_100_200	200	+
chr5	174645979	174646178	chr5_174578585_174578784_200_100_100_200	200	+
chr6	70074596	70074795	chr6_70131317_70131516_200_100_100_200	200	+
chr7	51923754	51923953	chr7_51891248_51891447_200_100_100_200	200	+
chr16	8017549	8017747	chr16_7957550_7957748_199_100_100_199	199	+
chr5	163604555	163604753	chr5_163537133_163537331_199_100_100_199	199	+
chr8	64606836	64607034	chr8_64769390_64769588_199_100_100_199	199	+
chrX	95717862	95718060	chrX_95604518_95604716_199_100_100_199	199	+
chr10	59003993	59004190	chr10_58673999_58674196_198_100_100_198	198	+
chr11	122023355	122023552	chr11_121528565_121528762_198_100_100_198	198	+
chr14	46615289	46615486	chr14_45685039_45685236_198_100_100_198	198	+
chr4	149381820	149382017	chr4_149601270_149601467_198_100_100_198	198	+
chr6	75681778	75681975	chr6_75738498_75738695_198_100_100_198	198	+
chr6	104900006	104900203	chr6_105006699_105006896_198_100_100_198	198	+
chrX	10711402	10711599	chrX_10671402_10671599_198_100_100_198	198	+
chrX	16492867	16493064	chrX_16402788_16402985_198_100_100_198	198	+
chrX	111422014	111422211	chrX_111308670_111308867_198_100_100_198	198	+
chr1	34837951	34838147	chr1_34610538_34610734_197_100_100_197	197	+
chr10	3821263	3821459	chr10_3811263_3811459_197_100_100_197	197	+
chr10	125327651	125327847	chr10_125317641_125317837_197_100_100_197	197	+
chr11	112944734	112944930	chr11_112449944_112450140_197_100_100_197	197	+
chr12	103274255	103274451	chr12_101798385_101798581_197_100_100_197	197	+
chr15	87349476	87349672	chr15_85150480_85150676_197_100_100_197	197	+
chr16	82817478	82817674	chr16_81374979_81375175_197_100_100_197	197	+
chr2	164311936	164312132	chr2_164020182_164020378_197_100_100_197	197	+
chr3	69591489	69591685	chr3_69674179_69674375_197_100_100_197	197	+
chr3	105587299	105587495	chr3_107069989_107070185_197_100_100_197	197	+
chr3	146239634	146239830	chr3_147722324_147722520_197_100_100_197	197	+
chr4	72979635	72979831	chr4_73198499_73198695_197_100_100_197	197	+
chr7	80197195	80197391	chr7_80035131_80035327_197_100_100_197	197	+
chr12	45097432	45097627	chr12_43383699_43383894_196_100_100_196	196	+
chr12	78583295	78583490	chr12_77107426_77107621_196_100_100_196	196	+
chr14	43008852	43009047	chr14_42078602_42078797_196_100_100_196	196	+
chr16	63685932	63686127	chr16_62243433_62243628_196_100_100_196	196	+
chr17	52296713	52296908	chr17_49651712_49651907_196_100_100_196	196	+
chr18	75288285	75288480	chr18_73417273_73417468_196_100_100_196	196	+
chr2	13358223	13358418	chr2_13275674_13275869_196_100_100_196	196	+
chr2	134005755	134005950	chr2_133722225_133722420_196_100_100_196	196	+
chr2	189157184	189157379	chr2_188865429_188865624_196_100_100_196	196	+
chr3	28120814	28121009	chr3_28095818_28096013_196_100_100_196	196	+
chr3	148266534	148266729	chr3_149749224_149749419_196_100_100_196	196	+
chr10	15883508	15883702	chr10_15923514_15923708_195_100_100_195	195	+
chr15	24648043	24648237	chr15_22199136_22199330_195_100_100_195	195	+
chr2	51641213	51641407	chr2_51494717_51494911_195_100_100_195	195	+
chr7	89358121	89358315	chr7_89196057_89196251_195_100_100_195	195	+
chr8	60003572	60003766	chr8_60166126_60166320_195_100_100_195	195	+
chr3	84322486	84322679	chr3_84405176_84405369_194_100_100_194	194	+
chr10	18068696	18068888	chr10_18108702_18108894_193_100_100_193	193	+
chr11	104135225	104135417	chr11_103640435_103640627_193_100_100_193	193	+
chr3	98960113	98960305	chr3_100442803_100442995_193_100_100_193	193	+
chr4	85887564	85887756	chr4_86106588_86106780_193_100_100_193	193	+
chr6	55138510	55138702	chr6_55246469_55246661_193_100_100_193	193	+
chr7	146122028	146122220	chr7_145752961_145753153_193_100_100_193	193	+
chr7	153452546	153452738	chr7_153083479_153083671_193_100_100_193	193	+
chr8	24624539	24624731	chr8_24680429_24680621_193_100_100_193	193	+
chr9	39055489	39055681	chr9_39045489_39045681_193_100_100_193	193	+
chrX	29366823	29367015	chrX_29276744_29276936_193_100_100_193	193	+
chr3	60215230	60215421	chr3_60190270_60190461_192_100_100_192	192	+
chrX	22731213	22731404	chrX_22641134_22641325_192_100_100_192	192	+
chr11	88563134	88563324	chr11_88202782_88202972_191_100_100_191	191	+
chr11	98566275	98566465	chr11_98071485_98071675_191_100_100_191	191	+
chr14	87237507	87237697	chr14_86307260_86307450_191_100_100_191	191	+
chr5	163296689	163296879	chr5_163229267_163229457_191_100_100_191	191	+
chr7	118520897	118521087	chr7_118308133_118308323_191_100_100_191	191	+
chr12	84334107	84334296	chr12_82858238_82858427_190_100_100_190	190	+
chr14	53873020	53873209	chr14_52942770_52942959_190_100_100_190	190	+
chr14	92909804	92909992	chr14_91979557_91979745_189_100_100_189	189	+
chr5	57594996	57595184	chr5_57630753_57630941_189_100_100_189	189	+
chr8	122812737	122812925	chr8_122881918_122882106_189_100_100_189	189	+
chr2	39554142	39554329	chr2_39407646_39407833_188_100_100_188	188	+
chr6	114723329	114723516	chr6_114830022_114830209_188_100_100_188	188	+
chrX	51063860	51064047	chrX_51080600_51080787_188_100_100_188	188	+
chr18	7117677	7117863	chr18_7107677_7107863_187_100_100_187	187	+
chr8	88483024	88483209	chr8_88552140_88552325_186_100_100_186	186	+
chr7	119950523	119950707	chr7_119737759_119737943_185_100_100_185	185	+
chr20	22565066	22565246	chr20_22513066_22513246_181_100_100_181	181	+
chr3	115105660	115239550	chr3_116588350_116722240_133891_0.1_64.5_176	176	+
chrX	17699503	17699674	chrX_17609424_17609595_172_100_100_172	172	+
chr16	61931752	61931922	chr16_60489253_60489423_171_100_100_171	171	+
chr4	97286711	97286881	chr4_97505734_97505904_171_100_100_171	171	+
chr1	199941101	199941268	chr1_198207724_198207891_168_100_100_168	168	+
chr11	40981471	40981638	chr11_40938047_40938214_168_100_100_168	168	+
chr20	20304338	20304505	chr20_20252338_20252505_168_100_100_168	168	+
chr4	158389414	158389580	chr4_158608864_158609030_167_100_100_167	167	+
chr9	76264584	76264750	chr9_75454404_75454570_167_100_100_167	167	+
chr4	147526371	147526536	chr4_147745821_147745986_166_100_100_166	166	+
chr20	51068763	51068926	chr20_50502170_50502333_164_100_100_164	164	+
chr1	15250770	15250932	chr1_15123357_15123519_163_100_100_163	163	+
chr19	43585327	43585488	chr19_48277167_48277328_162_100_100_162	162	+
chr12	61950081	61950238	chr12_60236348_60236505_158_100_100_158	158	+
chr4	188466316	188466473	chr4_188703310_188703467_158_100_100_158	158	+
chr10	63731636	63731790	chr10_63401642_63401796_155_100_100_155	155	+
chr6	124124977	124125131	chr6_124166676_124166830_155_100_100_155	155	+
chr8	26576006	26576159	chr8_26631923_26632076_154_100_100_154	154	+
chr7	125972435	126011651	chr7_125759671_125798887_39217_0.4_95.4_143	143	+
chr9	76937786	76937925	chr9_76127606_76127745_140_100_100_140	140	+
chr4	143180537	143180672	chr4_143399987_143400122_136_100_100_136	136	+
chr3	59149895	59150028	chr3_59124935_59125068_134_100_100_134	134	+
chrX	140989665	140989798	chrX_140817331_140817464_134_100_100_134	134	+
chr10	34957791	34957921	chr10_34997797_34997927_131_100_100_131	131	+
chr19	31840487	31840616	chr19_36532327_36532456_130_100_100_130	130	+
chr2	146941219	146941348	chr2_146657689_146657818_130_100_100_130	130	+
chr4	21346112	21346241	chr4_20955210_20955339_130_100_100_130	130	+
chr4	165567904	165568033	chr4_165787354_165787483_130_100_100_130	130	+
chr3	29930750	29930877	chr3_29905754_29905881_128_100_100_128	128	+
chrX	21427186	21427312	chrX_21337107_21337233_127_100_100_127	127	+
chr11	81448343	81448466	chr11_81125991_81126114_124_100_100_124	124	+
chr7	82638053	82638175	chr7_82475989_82476111_123_100_100_123	123	+
chr5	125219776	125219897	chr5_125247675_125247796_122_100_100_122	122	+
chrX	137320603	137320724	chrX_137148269_137148390_122_100_100_122	122	+
chr16	73640817	73640937	chr16_72198318_72198438_121_100_100_121	121	+
chr11	28767653	28775395	chr11_28724229_28731971_7743_1.5_97.2_120	120	+
chr1	7397637	7397754	chr1_7320224_7320341_118_100_100_118	118	+
chr8	58837006	58837110	chr8_58999560_58999664_105_100_100_105	105	+
chr12	115327592	115327692	chr12_113811975_113812075_101_100_100_101	101	+
chr4	179874952	179875050	chr4_180111946_180112044_99_100_100_99	99	+
chr2	179679098	179679195	chr2_179387343_179387440_98_100_100_98	98	+
chr3	70265810	70265907	chr3_70348500_70348597_98_100_100_98	98	+
chr8	8243886	8243982	chr8_8281296_8281392_97_100_100_97	97	+
chr4	14643498	14643593	chr4_14252596_14252691_96_100_100_96	96	+
chr20	58090874	58090968	chr20_57524269_57524363_95_100_100_95	95	+
chr11	106528779	106528872	chr11_106033989_106034082_94_100_100_94	94	+
chr4	173608400	173608490	chr4_173844975_173845065_91_100_100_91	91	+
chr9	39946617	39946707	chr9_39936617_39936707_91_100_100_91	91	+
chr2	60128398	60128486	chr2_59981902_59981990_89_100_100_89	89	+
chr8	50453911	50453999	chr8_50616464_50616552_89_100_100_89	89	+
chr18	64123946	64191523	chr18_62274926_62342503_67578_0.1_75.6_85	85	+
chr3	85602668	85602739	chr3_85685358_85685429_72_100_100_72	72	+
chr13	93530214	93530279	chr13_92328215_92328280_66_100_100_66	66	+
chr1	61188564	61188627	chr1_60961152_60961215_64_100_100_64	64	+
chr11	112569362	112569424	chr11_112074572_112074634_63_100_100_63	63	+
chr1	191618748	191618809	chr1_189885371_189885432_62_100_100_62	62	+
chr3	134686838	134686899	chr3_136169528_136169589_62_100_100_62	62	+
chr4	81463937	81463997	chr4_81682961_81683021_61_100_100_61	61	+
chr8	113110201	113110261	chr8_113179377_113179437_61_100_100_61	61	+
chr4	158905517	158905575	chr4_159124967_159125025_59_100_100_59	59	+
chr17	70194202	70194259	chr17_67705797_67705854_58_100_100_58	58	+
chr7	49340153	49340210	chr7_49310699_49310756_58_100_100_58	58	+
chr18	40382842	40382898	chr18_38636840_38636896_57_100_100_57	57	+
chrX	105231704	105231760	chrX_105118360_105118416_57_100_100_57	57	+
chr11	132747805	132747858	chr11_132253015_132253068_54_100_100_54	54	+
chr2	205017928	205017981	chr2_204726173_204726226_54_100_100_54	54	+
chr7	81409458	81409510	chr7_81247394_81247446_53_100_100_53	53	+
chr12	91039518	91039568	chr12_89563649_89563699_51_100_100_51	51	+
chr18	60770469	60770519	chr18_58921449_58921499_51_100_100_51	51	+
chr17	3154612	3154661	chr17_3101362_3101411_50_100_100_50	50	+
chr10	110736873	110736921	chr10_110726863_110726911_49_100_100_49	49	+
chr12	127233552	127233598	chr12_125799505_125799551_47_100_100_47	47	+
chr2	21351745	21351790	chr2_21205250_21205295_46_100_100_46	46	+
chr7	153085850	153085893	chr7_152716783_152716826_44_100_100_44	44	+
chr1	83259236	83259260	chr1_83031824_83031848_25_100_100_25	25	+
chr1	96237195	96237219	chr1_96009783_96009807_25_100_100_25	25	+
chr10	20972560	20972584	chr10_21012566_21012590_25_100_100_25	25	+
chr10	53125306	53125330	chr10_52795312_52795336_25_100_100_25	25	+
chr11	7024634	7024658	chr11_6981210_6981234_25_100_100_25	25	+
chr11	24396910	24396934	chr11_24353486_24353510_25_100_100_25	25	+
chr11	38611280	38611304	chr11_38567856_38567880_25_100_100_25	25	+
chr12	87013773	87013797	chr12_85537904_85537928_25_100_100_25	25	+
chr12	91332589	91332613	chr12_89856720_89856744_25_100_100_25	25	+
chr14	28626456	28626480	chr14_27696207_27696231_25_100_100_25	25	+
chr18	25346280	25346304	chr18_23600278_23600302_25_100_100_25	25	+
chr2	161729133	161729157	chr2_161437379_161437403_25_100_100_25	25	+
chr20	25905829	25905853	chr20_25853829_25853853_25_100_100_25	25	+
chr20	58791778	58791802	chr20_58225173_58225197_25_100_100_25	25	+
chr3	65940291	65940315	chr3_65915331_65915355_25_100_100_25	25	+
chr3	104764599	104764623	chr3_106247289_106247313_25_100_100_25	25	+
chr4	30756498	30756522	chr4_30365596_30365620_25_100_100_25	25	+
chr4	45089678	45089702	chr4_44784435_44784459_25_100_100_25	25	+
chr4	80077470	80077494	chr4_80296494_80296518_25_100_100_25	25	+
chr5	9198998	9199022	chr5_9251998_9252022_25_100_100_25	25	+
chr5	90983175	90983199	chr5_91018931_91018955_25_100_100_25	25	+
chr8	108678078	108678102	chr8_108747254_108747278_25_100_100_25	25	+
chr8	113885829	113885853	chr8_113955005_113955029_25_100_100_25	25	+
chr8	121232979	121233003	chr8_121302160_121302184_25_100_100_25	25	+
chr9	83521297	83521321	chr9_82711117_82711141_25_100_100_25	25	+
chr9	87795418	87795442	chr9_86985238_86985262_25_100_100_25	25	+
chrX	76205551	76205575	chrX_76121942_76121966_25_100_100_25	25	+
