# Supplementary material for: Cell cycle, oncogenic and tumor suppressor pathways regulate numerous long and macro non-protein-coding RNAs
Source: Genome Biol. 2014 Mar 4;15(3):R48. doi: 10.1186/gb-2014-15-3-r48 (PMC4054595; doi:10.1186/gb-2014-15-3-r48)
Supplement: Additional file 2 — Online supplemental material containing BED formatted files of differentially expressed regions and macroRNAs, as well as CSV tables listing all proximal ncRNA-mRNA pairs regulated in astrocytoma. [file gb-2014-15-3-r48-S2.zip › online_data/Stairfinder/IL6/INA6_13_P_highdiff3.hg19.bed]

# bandwidth=1e+05
# level=0.5
# topN=-1
# topN.freq=FALSE
# prop=0.01
# split=1
# max.splits=0
# name  start   end     name_start_end_length_coverage_silhouette_score score   +
chr18	41591019	41802872	chr18_39845017_40056870_211854_10.1_18.7_21501	21501	+
chr18	49922367	50138658	chr18_48176365_48392656_216292_6.7_-36.6_14535	14535	+
chr17	57915527	57919720	chr17_55270309_55274502_4194_37.2_100_1561	1561	+
chr13	112931993	112963357	chr13_111979994_112011358_31365_4.3_100_1337	1337	+
chr4	49310269	49324514	chr4_49005026_49019271_14246_6_96.3_850	850	+
chr6	134490813	134495322	chr6_134532506_134537015_4510_14_100_632	632	+
chr5	95065024	95066030	chr5_95090780_95091786_1007_59.1_100_595	595	+
chr4	55161609	55162479	chr4_54856366_54857236_871_56_100_488	488	+
chr8	142432119	142441304	chr8_142501301_142510486_9186_5_100_462	462	+
chr4	9364085	9369038	chr4_8973183_8978136_4954_8.4_99.9_416	416	+
chr6	105527536	105527792	chr6_105634229_105634485_257_100_100_257	257	+
chr1	207922419	207922669	chr1_205989042_205989292_251_100_100_251	251	+
chr8	89717121	89717371	chr8_89786237_89786487_251_100_100_251	251	+
chr16	32654532	32654774	chr16_32562033_32562275_243_100_100_243	243	+
chr1	193157546	193157787	chr1_191424169_191424410_242_100_100_242	242	+
chr18	51061019	51061256	chr18_49315017_49315254_238_100_100_238	238	+
chr19	10396638	10396870	chr19_10257638_10257870_233_100_100_233	233	+
chr5	139722195	139722427	chr5_139702379_139702611_233_100_100_233	233	+
chr15	35412623	57977816	chr15_33199915_55765108_22565194_0_100_231	231	+
chr16	85438500	85438723	chr16_83996001_83996224_224_100_100_224	224	+
chr2	214859257	214859474	chr2_214567502_214567719_218_100_100_218	218	+
chr5	127522170	127522381	chr5_127550069_127550280_212_100_100_212	212	+
chr1	145272069	145272277	chr1_143983426_143983634_209_100_100_209	209	+
chr16	70265790	70265995	chr16_68823291_68823496_206_100_100_206	206	+
chr18	2760078	2760282	chr18_2750078_2750282_205_100_100_205	205	+
chr19	45262889	45263093	chr19_49954729_49954933_205_100_100_205	205	+
chr17	43384123	43384326	chr17_40739906_40740109_204_100_100_204	204	+
chr7	144950707	144950906	chr7_144581640_144581839_200_100_100_200	200	+
chr17	20689491	20689689	chr17_20630083_20630281_199_100_100_199	199	+
chr5	94030790	94030987	chr5_94056546_94056743_198_100_100_198	198	+
chr17	16676840	16677030	chr17_16617565_16617755_191_100_100_191	191	+
chr19	564010	564197	chr19_515010_515197_188_100_100_188	188	+
chr7	10439743	10439804	chr7_10406268_10406329_62_100_100_62	62	+
chr6	69839803	69839863	chr6_69896524_69896584_61_100_100_61	61	+
chr7	49340153	49340210	chr7_49310699_49310756_58_100_100_58	58	+
chr2	70265341	70265394	chr2_70118845_70118898_54_100_100_54	54	+
chr2	162765467	162765520	chr2_162473713_162473766_54_100_100_54	54	+
chr15	56385828	58888134	chr15_54173120_56675426_2502307_0_100_415	415	+
chr5	86560568	86560836	chr5_86596324_86596592_269_100_100_269	269	+
chr3	23901852	23902093	chr3_23876856_23877097_242_100_100_242	242	+
chr16	59095721	77593843	chr16_57653222_76151344_18498123_0_100_236	236	+
chr3	128899569	128899793	chr3_130382259_130382483_225_100_100_225	225	+
chr3	171773976	171774199	chr3_173256670_173256893_224_100_100_224	224	+
chr17	47367230	47367452	chr17_44722229_44722451_223_100_100_223	223	+
chr3	98475704	98475912	chr3_99958394_99958602_209_100_100_209	209	+
chr3	101284604	101284807	chr3_102767294_102767497_204_100_100_204	204	+
chr5	116850409	116850531	chr5_116878308_116878430_123_100_100_123	123	+
chr5	99131334	99131394	chr5_99159233_99159293_61_100_100_61	61	+
chr17	59856585	59856644	chr17_57211367_57211426_60_100_100_60	60	+
chr3	110939786	110939840	chr3_112422476_112422530_55_100_100_55	55	+
chr17	46305916	46305940	chr17_43660915_43660939_25_100_100_25	25	+
