# Supplementary material for: Cell cycle, oncogenic and tumor suppressor pathways regulate numerous long and macro non-protein-coding RNAs
Source: Genome Biol. 2014 Mar 4;15(3):R48. doi: 10.1186/gb-2014-15-3-r48 (PMC4054595; doi:10.1186/gb-2014-15-3-r48)
Supplement: Additional file 2 — Online supplemental material containing BED formatted files of differentially expressed regions and macroRNAs, as well as CSV tables listing all proximal ncRNA-mRNA pairs regulated in astrocytoma. [file gb-2014-15-3-r48-S2.zip › online_data/Stairfinder/IL6/INA6_13_high.hg19.bed]

# bandwidth=1e+05
# level=0.5
# topN=-1
# topN.freq=FALSE
# prop=0.01
# split=1
# max.splits=0
# name  start   end     name_start_end_length_coverage_silhouette_score score   +
chr3	173534955	173836688	chr3_175017649_175319382_301734_42_-97.9_126747	126747	+
chr3	171758306	172094393	chr3_173241000_173577087_336088_31.5_-98.6_105867	105867	+
chr3	151986619	152183617	chr3_153469309_153666307_196999_34.8_83.3_68499	68499	+
chr7	127282046	127749139	chr7_127069282_127536375_467094_12.5_-66.3_58599	58599	+
chr1	145208949	145501350	chr1_143920306_144212707_292402_19.4_-85.1_56795	56795	+
chr2	87605620	88022112	chr2_87459131_87803227_344097_15.5_-98.2_53405	53405	+
chrX	124076966	124288409	chrX_123904647_124116090_211444_23.7_-96.1_50090	50090	+
chr1	39720243	40042559	chr1_39492830_39815146_322317_15.2_-48.6_49059	49059	+
chr16	29344572	29636152	chr16_29252073_29543653_291581_16.4_-46.2_47847	47847	+
chr7	72302059	72696938	chr7_71939995_72334874_394880_11.8_-90.4_46476	46476	+
chr2	182322170	182422760	chr2_182030415_182131005_100591_45.5_77_45786	45786	+
chr16	28354284	28976021	chr16_28261785_28883522_621738_7.2_-99.3_44605	44605	+
chr7	138946122	139465568	chr7_138596662_139112037_515376_8.4_-98.1_43438	43438	+
chr7	101869722	102416466	chr7_101656442_102203702_547261_7.9_-97.5_43099	43099	+
chr7	74909626	75156754	chr7_74747562_74994690_247129_17.4_-82.4_43062	43062	+
chr16	22343226	22554928	chr16_22250727_22462429_211703_18.8_-99.8_39844	39844	+
chr11	98891680	99127595	chr11_98396890_98632805_235916_15.9_-91.2_37499	37499	+
chr9	16967	465303	chr9_6967_455303_448337_8.2_-95.6_36732	36732	+
chr2	96465871	96689096	chr2_95829598_96052823_223226_16.3_43.2_36281	36281	+
chr16	14738040	15164152	chr16_14645541_15071653_426113_8.4_-87.6_35698	35698	+
chr2	131806160	132500014	chr2_131522630_132216484_693855_5_5_34833	34833	+
chr1	115078529	115322004	chr1_114880052_115123527_243476_14.3_-7_34802	34802	+
chr2	114151138	114416419	chr2_113867608_114132889_265282_12.6_-34.5_33448	33448	+
chr3	141104648	141329075	chr3_142587338_142811765_224428_14.7_-97.3_33081	33081	+
chr5	68709793	69525248	chr5_68745549_69561004_815456_4_-94.6_32616	32616	+
chr11	118235654	118550491	chr11_117740864_118055701_314838_10.2_-90.9_32254	32254	+
chr3	183833632	184113749	chr3_185316326_185596443_280118_11.5_-50.7_32244	32244	+
chr3	169685311	170085832	chr3_171168005_171568526_400522_7.9_-86.3_31508	31508	+
chr7	99620978	100031767	chr7_99458914_99869703_410790_7.4_-67.2_30519	30519	+
chr3	98376688	98515535	chr3_99859378_99998225_138848_22_56.4_30506	30506	+
chr16	30094634	30368845	chr16_30002135_30276346_274212_11.1_-85.7_30356	30356	+
chr16	21393478	21611141	chr16_21300979_21518642_217664_13.9_-68.4_30170	30170	+
chr11	65034029	65404633	chr11_64790605_65161209_370605_8_-41.5_29726	29726	+
chr16	21823565	21994896	chr16_21731066_21902397_171332_17.3_71.8_29656	29656	+
chr14	105994715	106445177	chr14_105065760_105516222_450463_6.6_-78_29520	29520	+
chr12	68383170	68557882	chr12_66669437_66844149_174713_16.8_-29.7_29298	29298	+
chr5	26850536	27065506	chr5_26886293_27101263_214971_13.5_-26_29071	29071	+
chr16	70010414	70566887	chr16_68567915_69124388_556474_5.2_-98.7_28827	28827	+
chr17	44344993	44764949	chr17_41700770_42120129_419360_6.8_-94.6_28532	28532	+
chr2	201590156	202254197	chr2_201298401_201962442_664042_4.3_-94.2_28413	28413	+
chr5	70023276	70258355	chr5_70059032_70294111_235080_12_-68.8_28325	28325	+
chr6	73335298	73559448	chr6_73392019_73616169_224151_12.6_-69.7_28199	28199	+
chr10	70166833	70951493	chr10_69836839_70621499_784661_3.6_-96.7_27995	27995	+
chr3	186479900	186839132	chr3_187962594_188321826_359233_7.7_34.7_27709	27709	+
chr6	26020590	26460046	chr6_26128569_26568025_439457_6.3_-77_27508	27508	+
chr14	102299866	102617342	chr14_101369619_101687095_317477_8.7_-97.1_27499	27499	+
chr2	112033354	112252787	chr2_111749825_111969258_219434_12.1_-29.6_26622	26622	+
chr2	86830544	87423944	chr2_86684055_87277455_593401_4.5_-42.5_26622	26622	+
chr3	176738511	176916198	chr3_178221205_178398892_177688_14.7_73.9_26135	26135	+
chr1	15894663	16357889	chr1_15767250_16230476_463227_5.6_-72.2_26014	26014	+
chr3	182512555	182763430	chr3_183995249_184246124_250876_10.3_-64_25863	25863	+
chr16	11772945	12070727	chr16_11680446_11978228_297783_8.4_-53.1_25110	25110	+
chr3	197348640	197682836	chr3_198833037_199167233_334197_7.5_-28.3_25074	25074	+
chr11	115019558	115350689	chr11_114524768_114855899_331132_7.5_-96.7_24905	24905	+
chr4	71518542	71699086	chr4_71737406_71917950_180545_13.7_52.2_24783	24783	+
chr2	99061309	99232897	chr2_98427741_98599329_171589_14.4_25.9_24776	24776	+
chr12	56331117	56774776	chr12_54617384_55061043_443660_5.5_-71.9_24456	24456	+
chr4	1725049	1991655	chr4_1694847_1961453_266607_9.1_-93_24259	24259	+
chr3	121192225	121611346	chr3_122674915_123094036_419122_5.8_-79.1_24222	24222	+
chr11	107965554	108239800	chr11_107470764_107745010_274247_8.7_-55.1_23970	23970	+
chr1	154128736	154441423	chr1_152395360_152708047_312688_7.6_-14.8_23790	23790	+
chr7	104581894	104906588	chr7_104369130_104693824_324695_7.3_-75.9_23595	23595	+
chr11	82516350	82972728	chr11_82193998_82650376_456379_5.1_-24.4_23496	23496	+
chr7	76597568	76745626	chr7_76435504_76583562_148059_15.8_85.7_23400	23400	+
chr8	98593978	98742410	chr8_98663154_98811586_148433_15.6_68.1_23203	23203	+
chr2	130737779	131261247	chr2_130454249_130977717_523469_4.4_-19.5_23164	23164	+
chr5	96065173	96392926	chr5_96090929_96418682_327754_7.1_-10.7_23154	23154	+
chr7	91572029	91980453	chr7_91409965_91818389_408425_5.7_-98.9_23139	23139	+
chr1	155883661	156387757	chr1_154150285_154654381_504097_4.6_-92.7_23039	23039	+
chr16	16341125	16559474	chr16_16248626_16466975_218350_10.5_-2.4_22959	22959	+
chr2	109164893	109499624	chr2_108531325_108866056_334732_6.8_-55.8_22909	22909	+
chr13	77454868	77837996	chr13_76352869_76735997_383129_6_-95_22821	22821	+
chr1	150122459	150727641	chr1_148389083_148994265_605183_3.8_-71.7_22748	22748	+
chr16	2493599	2871613	chr16_2433600_2811614_378015_6_-14.4_22655	22655	+
chr3	101283526	101546334	chr3_102766216_103029024_262809_8.6_10.3_22593	22593	+
chr12	68946707	69255216	chr12_67232974_67541483_308510_7.3_-19.5_22582	22582	+
chr11	128565357	128710284	chr11_128070567_128215494_144928_15.5_81.9_22534	22534	+
chr3	52289269	52800404	chr3_52264309_52775444_511136_4.4_-74.9_22372	22372	+
chr1	179810768	180167292	chr1_178077391_178433915_356525_6.3_-38.4_22332	22332	+
chr8	48685728	48955825	chr8_48848281_49118378_270098_8.3_-77.4_22314	22314	+
chr1	182758697	183171151	chr1_181025320_181437774_412455_5.4_23.1_22242	22242	+
chr1	149553071	149898894	chr1_147819695_148165518_345824_6.4_-69.8_22232	22232	+
chr11	118800541	119178037	chr11_118305751_118683247_377497_5.8_-76.7_22050	22050	+
chr17	7124740	7494719	chr17_7065464_7435443_369980_5.9_-34.4_21949	21949	+
chr4	144260696	144476626	chr4_144480146_144696076_215931_10.1_23.1_21894	21894	+
chr2	27256816	27760501	chr2_27110320_27614005_503686_4.3_-60.6_21893	21893	+
chr7	76027380	76280376	chr7_75865316_76118312_252997_8.6_-31.2_21750	21750	+
chr1	117984742	118226816	chr1_117786265_118028339_242075_9_-68.9_21715	21715	+
chr5	70751427	71656206	chr5_70787183_71691962_904780_2.4_-84_21705	21705	+
chr7	74105222	74474608	chr7_73743158_74112544_369387_5.8_-70.2_21468	21468	+
chr2	88991663	89278609	chr2_88772778_89059724_286947_7.5_-5.5_21437	21437	+
chr2	32503082	32843159	chr2_32356586_32696663_340078_6.3_-71.4_21390	21390	+
chrX	123338643	123839171	chrX_123166324_123666852_500529_4.3_-86.7_21383	21383	+
chr3	183165456	183606334	chr3_184648150_185089028_440879_4.8_-52.6_21321	21321	+
chr2	242088539	242385953	chr2_241737212_242034626_297415_7.1_-45.6_21263	21263	+
chr14	21630802	21957616	chr14_20700642_21027456_326815_6.5_-96.8_21254	21254	+
chr1	244855199	245027804	chr1_242921822_243094427_172606_12.3_-2.3_21211	21211	+
chr13	49550849	49841871	chr13_48448850_48739872_291023_7.2_47.2_20948	20948	+
chr12	53581612	53906351	chr12_51867879_52192618_324740_6.4_-94.5_20921	20921	+
chr1	203626180	203873207	chr1_201892803_202139830_247028_8.5_-79_20919	20919	+
chr10	125757577	125851761	chr10_125747567_125841751_94185_22.1_77.9_20770	20770	+
chr2	230933288	231326155	chr2_230641532_231034399_392868_5.2_-88.9_20623	20623	+
chr6	292094	411361	chr6_237094_356361_119268_17.2_37.4_20491	20491	+
chr7	63894144	64672777	chr7_63531579_64310212_778634_2.6_-89.8_20403	20403	+
chr12	120809072	121202828	chr12_119293455_119687211_393757_5.2_-32.6_20361	20361	+
chrX	72989217	73072401	chrX_72905942_72989126_83185_24.3_86.6_20182	20182	+
chr2	178077242	178408203	chr2_177785488_178116449_330962_6.1_-14.2_20111	20111	+
chr11	120207533	120435627	chr11_119712743_119940837_228095_8.8_-9.2_20098	20098	+
chr9	70844878	71014163	chr9_70034698_70203983_169286_11.9_82.9_20064	20064	+
chr12	56811279	57145089	chr12_55097546_55431356_333811_6_-66_19952	19952	+
chr1	223934554	224380450	chr1_222001177_222447073_445897_4.5_-36_19899	19899	+
chr1	185060694	186389539	chr1_183327317_184656162_1328846_1.5_-93.2_19888	19888	+
chr1	167334671	167759261	chr1_165601295_166025885_424591_4.7_-23.4_19825	19825	+
chr3	160037541	160239789	chr3_161520235_161722483_202249_9.8_44.2_19733	19733	+
chr12	46576950	46837789	chr12_44863217_45124056_260840_7.6_-60.7_19729	19729	+
chr16	8895584	9250793	chr16_8803085_9158294_355210_5.5_-95.5_19604	19604	+
chr3	196372427	196809611	chr3_197856824_198294008_437185_4.5_-98_19568	19568	+
chr2	96838262	97075976	chr2_96201989_96439703_237715_8.2_-53.4_19423	19423	+
chr12	110719499	111003827	chr12_109203882_109488210_284329_6.8_-83.2_19256	19256	+
chr11	66904712	67560824	chr11_66661288_67317400_656113_2.9_-98.3_19166	19166	+
chr7	7969332	8128680	chr7_7935857_8095205_159349_11.8_71.8_18879	18879	+
chr11	62314187	62652880	chr11_62070763_62409456_338694_5.6_-97.5_18848	18848	+
chr7	148334373	148751264	chr7_147965306_148382197_416892_4.5_-53.4_18827	18827	+
chr7	128119116	128505916	chr7_127906352_128293152_386801_4.9_-31.1_18805	18805	+
chr2	152209293	152534599	chr2_151917539_152242845_325307_5.8_19.5_18792	18792	+
chr1	239799734	240078723	chr1_237866357_238145346_278990_6.7_2.3_18677	18677	+
chrX	70594949	70923185	chrX_70511674_70839910_328237_5.7_-11_18613	18613	+
chr7	91981776	92357114	chr7_91819712_92195050_375339_4.9_-98.9_18549	18549	+
chr11	47256014	47927056	chr11_47212590_47883632_671043_2.8_-81.5_18543	18543	+
chr12	6518760	6840678	chr12_6389021_6710939_321919_5.8_-73.2_18516	18516	+
chr5	118433566	118733580	chr5_118461465_118761479_300015_6.1_-49.4_18415	18415	+
chr2	136339015	136737025	chr2_136055485_136453495_398011_4.6_-95.2_18357	18357	+
chr17	40622130	40995701	chr17_37875656_38249227_373572_4.9_-22.9_18340	18340	+
chr5	60508130	60841349	chr5_60543887_60877106_333220_5.5_-36.5_18310	18310	+
chr1	35564782	35926132	chr1_35337369_35698719_361351_5.1_-36.2_18294	18294	+
chr13	113299696	113667325	chr13_112347697_112715326_367630_5_-43.4_18285	18285	+
chr2	54756401	54952150	chr2_54609905_54805654_195750_9.3_82.1_18240	18240	+
chr1	90048103	90495863	chr1_89820691_90268451_447761_4.1_61.6_18231	18231	+
chr1	220120970	220441265	chr1_218187593_218507888_320296_5.7_-52.2_18192	18192	+
chr7	98935696	99236109	chr7_98773632_99074045_300414_6_36.5_18119	18119	+
chr9	37034297	37325165	chr9_37024297_37315165_290869_6.2_-50.8_18044	18044	+
chr6	31465948	31807520	chr6_31573927_31915499_341573_5.3_2_17997	17997	+
chr17	18363705	18812180	chr17_18304430_18752905_448476_4_-43.4_17952	17952	+
chr3	191063148	191287430	chr3_192545842_192770124_224283_8_76.5_17951	17951	+
chr1	198608255	198726494	chr1_196874878_196993117_118240_15.1_67_17842	17842	+
chr17	38279211	38596155	chr17_35532737_35849681_316945_5.6_-13.3_17828	17828	+
chr2	191745500	191910866	chr2_191453745_191619111_165367_10.8_78.8_17804	17804	+
chr16	18794597	19001090	chr16_18702098_18908591_206494_8.6_54.3_17749	17749	+
chr2	26250921	26621456	chr2_26104425_26474960_370536_4.8_-77.1_17722	17722	+
chr3	9880647	10354430	chr3_9855647_10329430_473784_3.7_-89.1_17611	17611	+
chr15	25154013	25364962	chr15_22705106_22916055_210950_8.3_72.3_17518	17518	+
chr1	110714576	110944189	chr1_110516099_110745712_229614_7.6_-59.9_17509	17509	+
chr8	80883155	81178049	chr8_81045710_81340604_294895_5.9_-85.4_17489	17489	+
chr1	171457107	171653627	chr1_169723731_169920250_196520_8.9_51.6_17415	17415	+
chr3	48894306	49148052	chr3_48869310_49123056_253747_6.8_12.4_17221	17221	+
chr2	73466679	73828481	chr2_73320187_73681989_361803_4.8_-91.6_17217	17217	+
chr2	113126779	113514847	chr2_112843250_113231318_388069_4.4_-85.7_17168	17168	+
chr13	114761998	115092626	chr13_113780100_114110728_330629_5.2_-88_17164	17164	+
chr1	33099475	33446007	chr1_32872062_33218594_346533_4.9_-71.7_17145	17145	+
chr1	26874013	27272794	chr1_26746600_27145381_398782_4.3_-67.8_17143	17143	+
chr11	93358058	93545242	chr11_92997706_93184890_187185_9.1_51.1_17098	17098	+
chr9	70334798	70502210	chr9_69574618_69742030_167413_10.2_88.5_17090	17090	+
chr1	78183535	78479408	chr1_77956123_78251996_295874_5.8_-78.4_17076	17076	+
chr10	51464789	51893085	chr10_51134795_51563091_428297_4_-48.9_17029	17029	+
chr1	10192446	10529474	chr1_10115033_10452061_337029_5_-80.1_16801	16801	+
chr2	85469259	85876537	chr2_85322770_85730048_407279_4.1_-12.6_16786	16786	+
chr12	57823948	58217371	chr12_56110215_56503638_393424_4.3_-9.4_16782	16782	+
chr10	5706031	5979458	chr10_5746037_6019464_273428_6.1_-61.3_16778	16778	+
chr1	45973769	46165304	chr1_45746356_45937891_191536_8.8_30_16777	16777	+
chr11	459130	1018296	chr11_449130_1008296_559167_3_-76.1_16594	16594	+
chr1	40367443	40830866	chr1_40140030_40603453_463424_3.6_-61.1_16554	16554	+
chr14	55408041	55766100	chr14_54477791_54835853_358063_4.6_-70.7_16515	16515	+
chr7	137545704	137745994	chr7_137196244_137396534_200291_8.2_-52.5_16505	16505	+
chr1	32479776	32799213	chr1_32252363_32571800_319438_5.2_-14.5_16468	16468	+
chr3	194123558	194308637	chr3_195604847_195789926_185080_8.9_21.7_16448	16448	+
chr1	87181308	87575418	chr1_86953896_87348006_394111_4.2_-4.2_16414	16414	+
chr1	192953607	193221236	chr1_191220230_191487859_267630_6.1_-99.5_16327	16327	+
chr5	133996760	134264241	chr5_134024659_134292140_267482_6.1_-42.6_16323	16323	+
chr7	65182955	65444634	chr7_64820390_65082069_261680_6.2_-70.4_16290	16290	+
chr2	20400558	20550597	chr2_20264039_20414078_150040_10.8_48.5_16256	16256	+
chr4	90034458	90228295	chr4_90253481_90447318_193838_8.4_81.5_16217	16217	+
chr1	100326983	100696505	chr1_100099571_100469093_369523_4.4_-91.4_16183	16183	+
chr2	55459744	55900297	chr2_55313248_55753801_440554_3.7_-95.6_16172	16172	+
chr4	87835112	88129442	chr4_88054136_88348466_294331_5.5_-55.5_16155	16155	+
chr3	195597693	195969060	chr3_197082090_197453457_371368_4.3_-94.7_16144	16144	+
chr4	17578886	17955502	chr4_17187984_17564600_376617_4.3_-45.6_16115	16115	+
chr12	49194050	49628439	chr12_47480317_47914706_434390_3.7_-70.3_16093	16093	+
chr5	164595	394814	chr5_217595_447814_230220_7_23.3_16090	16090	+
chr1	154522603	154794725	chr1_152789227_153061349_272123_5.9_-38.8_16081	16081	+
chr2	198175468	198416701	chr2_197883713_198124946_241234_6.7_-50_16071	16071	+
chr14	103800769	104162932	chr14_102870522_103232685_362164_4.4_-57.4_15949	15949	+
chr7	55944444	56372884	chr7_55911938_56340378_428441_3.7_-46.3_15905	15905	+
chr12	54624801	54745657	chr12_52911068_53031924_120857_13_46.4_15739	15739	+
chr4	128703472	129063272	chr4_128922922_129282722_359801_4.4_-74.3_15670	15670	+
chr9	94972612	95272030	chr9_94012433_94311851_299419_5.2_-4.6_15657	15657	+
chr9	131183017	131583173	chr9_130222838_130622994_400157_3.9_-98.6_15643	15643	+
chr16	74333933	74702694	chr16_72891434_73260195_368762_4.2_-40.7_15591	15591	+
chrX	63984221	65177025	chrX_63900946_65093750_1192805_1.3_-75.4_15537	15537	+
chr15	30854812	31283864	chr15_28642104_29071156_429053_3.6_-3.4_15516	15516	+
chr1	154933892	155432532	chr1_153200516_153699156_498641_3.1_-89.8_15458	15458	+
chr11	3734991	4233609	chr11_3691567_4190185_498619_3.1_-93.9_15426	15426	+
chr1	222646598	222908209	chr1_220713221_220974832_261612_5.9_-31.9_15357	15357	+
chr12	104235195	104566164	chr12_102759325_103090294_330970_4.6_-36.3_15349	15349	+
chr10	11060401	11398004	chr10_11100407_11438010_337604_4.5_-17.8_15337	15337	+
chr3	195974248	196314050	chr3_197458645_197798447_339803_4.5_-95.7_15332	15332	+
chr2	61493054	61816796	chr2_61346558_61670300_323743_4.7_-58.9_15324	15324	+
chr8	101563377	101962282	chr8_101632553_102031458_398906_3.8_-82.4_15256	15256	+
chr1	241639528	242058622	chr1_239706151_240125245_419095_3.6_30.7_15178	15178	+
chr5	179041304	179264439	chr5_178973910_179197045_223136_6.8_-61.1_15173	15173	+
chr17	80291853	80630191	chr17_77885142_78223480_338339_4.5_-67.3_15169	15169	+
chr11	111624032	112106476	chr11_111129242_111611686_482445_3.1_-94_15116	15116	+
chr4	57196115	57462147	chr4_56890872_57156904_266033_5.7_30.4_15103	15103	+
chr1	24759914	25234660	chr1_24632501_25107247_474747_3.2_-92.3_15102	15102	+
chr10	93565974	93898266	chr10_93555954_93888246_332293_4.5_-21.2_15010	15010	+
chr17	26801176	27076256	chr17_23825303_24100383_275081_5.4_-90.9_14961	14961	+
chr15	44646804	45010334	chr15_42434096_42797626_363531_4.1_-88.3_14926	14926	+
chr1	155447908	155745011	chr1_153714532_154011635_297104_5_-85.9_14914	14914	+
chr4	6847621	7065938	chr4_6898522_7116839_218318_6.8_30.7_14883	14883	+
chr4	39699347	40127949	chr4_39375742_39804344_428603_3.5_-80.4_14876	14876	+
chr14	31349778	32626617	chr14_30419529_31696368_1276840_1.2_-84.8_14860	14860	+
chr1	160864751	161376914	chr1_159131375_159643538_512164_2.9_-75.5_14831	14831	+
chr13	103257057	103419858	chr13_102055058_102217859_162802_9.1_71.3_14814	14814	+
chrX	153541622	153880685	chrX_153194816_153533879_339064_4.4_12.1_14790	14790	+
chr14	23163423	23593109	chr14_22233263_22662949_429687_3.4_-66.4_14746	14746	+
chr12	133139550	133477076	chr12_131649623_131987149_337527_4.4_1.6_14725	14725	+
chr3	197767390	197959234	chr3_199251787_199443631_191845_7.6_60.9_14660	14660	+
chr17	28935347	29249169	chr17_25959473_26273295_313823_4.7_-16.2_14655	14655	+
chr1	178745735	179180368	chr1_177012358_177446991_434634_3.4_-80.4_14628	14628	+
chr12	98897702	99008161	chr12_97421833_97532292_110460_13.2_75.8_14555	14555	+
chr7	98467527	98610828	chr7_98305463_98448764_143302_10.1_68.9_14535	14535	+
chr12	122908005	123367512	chr12_121473958_121933465_459508_3.2_-93.4_14531	14531	+
chr2	74230274	74645633	chr2_74083782_74499141_415360_3.5_-71.9_14528	14528	+
chrX	47979360	48549771	chrX_47864304_48434715_570412_2.5_-97_14523	14523	+
chr7	94539136	94791395	chr7_94377072_94629331_252260_5.7_-42_14500	14500	+
chr7	86782424	86849618	chr7_86620360_86687554_67195_21.6_93.6_14489	14489	+
chr3	23847410	24021415	chr3_23822414_23996419_174006_8.3_38.6_14473	14473	+
chr1	26440756	26802554	chr1_26313343_26675141_361799_4_-51.7_14469	14469	+
chr2	65216252	65540213	chr2_65069756_65393717_323962_4.5_-16_14445	14445	+
chr1	70611008	70762040	chr1_70383596_70534628_151033_9.5_66.8_14367	14367	+
chr16	18411718	18562942	chr16_18319219_18470443_151225_9.5_44_14362	14362	+
chr4	12556062	12759085	chr4_12165160_12368183_203024_7.1_49.8_14317	14317	+
chr11	74456739	74791208	chr11_74134387_74468856_334470_4.3_-2.1_14278	14278	+
chr2	38796269	39281903	chr2_38649773_39135407_485635_2.9_-67.3_14222	14222	+
chr17	62745820	63052635	chr17_60176282_60483097_306816_4.6_56.2_14177	14177	+
chr3	142730983	142897013	chr3_144213673_144379703_166031_8.5_74.3_14160	14160	+
chr17	44945265	45249473	chr17_42300264_42604472_304209_4.6_-81.7_14123	14123	+
chr3	128806747	129156815	chr3_130289437_130639505_350069_4_-84.5_14120	14120	+
chr6	89790431	90097325	chr6_89847150_90154044_306895_4.6_12.5_14091	14091	+
chr10	120691575	120936748	chr10_120681565_120926738_245174_5.7_-2.8_14084	14084	+
chr16	90061159	90289035	chr16_88588660_88816536_227877_6.2_-23_14045	14045	+
chr11	75778	331165	chr11_65778_321165_255388_5.5_-25.9_14037	14037	+
chr3	113346433	113639132	chr3_114829123_115121822_292700_4.8_-35_14014	14014	+
chr3	178917471	179183096	chr3_180400165_180665790_265626_5.3_-59.1_14006	14006	+
chr1	147907478	148015977	chr1_146374102_146482601_108500_12.9_69.7_13968	13968	+
chr17	61627797	62081185	chr17_58981529_59434917_453389_3.1_-98.9_13921	13921	+
chr1	162469688	162569790	chr1_160736312_160836414_100103_13.9_72.5_13888	13888	+
chr1	29280997	29564060	chr1_29153584_29436647_283064_4.9_-56.9_13848	13848	+
chr3	44012139	44162890	chr3_43987143_44137894_150752_9.2_81.5_13812	13812	+
chr3	42589783	42827730	chr3_42564787_42802734_237948_5.8_47.4_13783	13783	+
chr17	57647855	57917712	chr17_55002637_55272494_269858_5.1_5.8_13740	13740	+
chr3	185541327	185766163	chr3_187024021_187248857_224837_6.1_45.6_13734	13734	+
chr1	28742418	29070619	chr1_28615005_28943206_328202_4.2_-71.3_13694	13694	+
chr5	112164535	112361867	chr5_112192434_112389766_197333_6.9_27.1_13673	13673	+
chr7	55433765	55841140	chr7_55401259_55808634_407376_3.4_-71.9_13660	13660	+
chr4	2733504	3142457	chr4_2703302_3112255_408954_3.3_-85.5_13654	13654	+
chr6	7881699	8016024	chr6_7826698_7961023_134326_10.2_44.8_13648	13648	+
chr1	1153742	1510263	chr1_1143605_1500126_356522_3.8_-61_13647	13647	+
chr2	206921261	207285044	chr2_206629506_206993289_363784_3.8_-50.6_13644	13644	+
chrX	118602382	118925617	chrX_118486410_118809645_323236_4.2_-82.8_13611	13611	+
chr5	21342429	21520307	chr5_21378186_21556064_177879_7.6_64.4_13598	13598	+
chr15	34519832	34843590	chr15_32307124_32630882_323759_4.2_-34.3_13578	13578	+
chr8	38646126	38948874	chr8_38765283_39068031_302749_4.5_-87.8_13530	13530	+
chrX	123019483	123236350	chrX_122847164_123064031_216868_6.2_16.6_13497	13497	+
chr8	67834122	68255853	chr8_67996676_68418407_421732_3.2_-53_13492	13492	+
chr9	112787166	113018835	chr9_111826987_112058656_231670_5.8_86_13487	13487	+
chr1	19396277	19666085	chr1_19268864_19538672_269809_5_-93.1_13474	13474	+
chr7	156935095	157210081	chr7_156627856_156902842_274987_4.9_20.3_13469	13469	+
chr16	58438870	58742205	chr16_56996371_57299706_303336_4.4_-80.5_13434	13434	+
chr1	108678349	109013510	chr1_108479872_108815033_335162_4_-69.8_13351	13351	+
chr3	5085375	5360868	chr3_5060375_5335868_275494_4.8_18_13337	13337	+
chr13	21370156	22105574	chr13_20268156_21003574_735419_1.8_-95_13310	13310	+
chr1	28115946	28599242	chr1_27988533_28471829_483297_2.8_-54.5_13300	13300	+
chr12	49663151	50048172	chr12_47949418_48334439_385022_3.5_-66.4_13299	13299	+
chr21	34668400	35015256	chr21_33590270_33937126_346857_3.8_-83.5_13242	13242	+
chr3	45589950	45802748	chr3_45564954_45777752_212799_6.2_-23.2_13230	13230	+
chr1	206565959	206907402	chr1_204632582_204974025_341444_3.9_8.7_13227	13227	+
chr11	9332241	9628246	chr11_9288817_9584822_296006_4.5_-67.7_13205	13205	+
chr6	64258522	64443097	chr6_64316481_64501056_184576_7.1_31.4_13170	13170	+
chr2	28974782	29171107	chr2_28828286_29024611_196326_6.7_52_13164	13164	+
chr3	148701980	148903449	chr3_150184670_150386139_201470_6.5_-6_13148	13148	+
chr11	22707102	22850367	chr11_22663678_22806943_143266_9.2_72.6_13139	13139	+
chr1	113153442	113657497	chr1_112954965_113459020_504056_2.6_-71.7_13102	13102	+
chr1	197055894	197169407	chr1_195322517_195436030_113514_11.5_87.4_13083	13083	+
chr1	201746695	201975175	chr1_200013318_200241798_228481_5.7_48_13077	13077	+
chr12	46123125	46328085	chr12_44409392_44614352_204961_6.4_-96.4_13040	13040	+
chrX	100597480	100882042	chrX_100484136_100768698_284563_4.6_22_13005	13005	+
chr6	56295114	56589780	chr6_56403073_56697739_294667_4.4_6.7_13004	13004	+
chr4	57774151	57939329	chr4_57468908_57634086_165179_7.9_69.4_12990	12990	+
chr15	41549088	41774948	chr15_39336380_39562240_225861_5.7_-49_12973	12973	+
chr3	25639577	25835968	chr3_25614581_25810972_196392_6.6_-21.4_12972	12972	+
chr1	153606463	153947442	chr1_151873087_152214066_340980_3.8_-87.2_12969	12969	+
chr1	173710780	173962149	chr1_171977403_172228772_251370_5.1_66.9_12905	12905	+
chr15	66600121	66841446	chr15_64387175_64628500_241326_5.3_-49.6_12895	12895	+
chr9	108039374	108400620	chr9_107079195_107440441_361247_3.6_-39.6_12894	12894	+
chr6	30453659	30727946	chr6_30561638_30835925_274288_4.7_42.5_12891	12891	+
chr3	31494345	31685481	chr3_31469349_31660485_191137_6.7_-11.1_12862	12862	+
chrX	152980953	153363365	chrX_152634147_153016559_382413_3.4_-85.9_12857	12857	+
chr1	109445723	109780710	chr1_109247246_109582233_334988_3.8_-96.2_12849	12849	+
chr7	135130360	135360651	chr7_134780900_135011191_230292_5.6_-99.1_12841	12841	+
chr5	176514412	176929606	chr5_176447018_176862212_415195_3.1_-91.5_12827	12827	+
chr3	156244589	156432576	chr3_157727283_157915270_187988_6.8_15.4_12806	12806	+
chr17	45616814	45761701	chr17_42971813_43116700_144888_8.8_60.2_12799	12799	+
chr2	86252270	86439964	chr2_86105781_86293475_187695_6.8_37.5_12797	12797	+
chr17	20107567	20495945	chr17_20048159_20436537_388379_3.3_-57.6_12747	12747	+
chr5	138612454	138875428	chr5_138640353_138855612_215260_5.9_51.6_12733	12733	+
chr11	68156291	68382364	chr11_67912867_68138940_226074_5.6_34.4_12724	12724	+
chr5	1227044	1499862	chr5_1280044_1552862_272819_4.7_12_12693	12693	+
chr1	93575699	93831450	chr1_93348287_93604038_255752_4.9_29.7_12645	12645	+
chr5	139810594	140085967	chr5_139790778_140066151_275374_4.6_-21.1_12601	12601	+
chrX	53402566	53707134	chrX_53419291_53723859_304569_4.1_-23_12599	12599	+
chr10	129895494	130049719	chr10_129785484_129939709_154226_8.2_2.1_12572	12572	+
chr1	16695717	17069570	chr1_16568304_16942157_373854_3.4_-52.8_12555	12555	+
chr4	83274970	83417074	chr4_83493994_83636098_142105_8.8_34.9_12547	12547	+
chr8	95738431	96059450	chr8_95807607_96128626_321020_3.9_25.8_12536	12536	+
chr4	119380951	119686194	chr4_119600399_119905642_305244_4.1_-52.6_12477	12477	+
chr3	179280319	179506863	chr3_180763013_180989557_226545_5.5_13.9_12455	12455	+
chr10	112168486	112363162	chr10_112158476_112353152_194677_6.4_49.2_12437	12437	+
chr1	114267329	114519830	chr1_114068852_114321353_252502_4.9_-84.3_12427	12427	+
chr7	74507577	74714753	chr7_74145513_74352689_207177_6_-46.2_12419	12419	+
chr14	65879700	66225066	chr14_64949453_65294819_345367_3.6_-12.8_12397	12397	+
chr10	71905746	72327965	chr10_71575752_71997971_422220_2.9_-30.5_12363	12363	+
chr1	11900731	12414335	chr1_11823318_12336922_513605_2.4_-46.3_12312	12312	+
chr8	142138765	142441304	chr8_142207947_142510486_302540_4.1_-72.9_12308	12308	+
chr8	42752064	42985459	chr8_42871221_43104616_233396_5.3_-20.3_12298	12298	+
chr7	131027034	131205118	chr7_130677574_130855658_178085_6.9_50.5_12292	12292	+
chr9	134271078	134513742	chr9_133260899_133503563_242665_5.1_-81.8_12259	12259	+
chr1	36096745	36531862	chr1_35869332_36304449_435118_2.8_-84.3_12215	12215	+
chr2	159315909	159537909	chr2_159024155_159246155_222001_5.5_-56.3_12172	12172	+
chr15	40241258	40707048	chr15_38028550_38494340_465791_2.6_-83.1_12162	12162	+
chr3	122036527	122447618	chr3_123519217_123930308_411092_3_-6.5_12159	12159	+
chr2	190319988	190795064	chr2_190028233_190503309_475077_2.6_-28.4_12124	12124	+
chr1	111196835	111444771	chr1_110998358_111246294_247937_4.9_-61_12119	12119	+
chr14	64854958	65068499	chr14_63924711_64138252_213542_5.7_60.6_12115	12115	+
chr5	137680836	137956651	chr5_137708735_137984550_275816_4.4_41.5_12111	12111	+
chr1	214779080	214837492	chr1_212845703_212904115_58413_20.7_83.3_12108	12108	+
chr16	30529846	30825947	chr16_30437347_30733448_296102_4.1_-63.9_12086	12086	+
chr7	151832272	152065974	chr7_151463205_151696907_233703_5.2_-52.5_12085	12085	+
chrX	40988191	41209436	chrX_40873135_41094380_221246_5.5_-46.6_12065	12065	+
chr1	165664431	165888353	chr1_163931055_164154977_223923_5.4_-62.3_12057	12057	+
chr2	50947829	51105380	chr2_50801333_50958884_157552_7.6_68.5_12019	12019	+
chr12	121634863	121879004	chr12_120119246_120363387_244142_4.9_-52.4_12012	12012	+
chr3	9390299	9519347	chr3_9365299_9494347_129049_9.3_75.1_12012	12012	+
chr15	74912338	75336882	chr15_72699391_73123935_424545_2.8_-84.5_11993	11993	+
chr16	67902108	68363075	chr16_66459609_66920576_460968_2.6_-93.5_11981	11981	+
chr1	205496786	205779938	chr1_203763409_204046561_283153_4.2_54.3_11954	11954	+
chr1	54204953	54682077	chr1_53977541_54454665_477125_2.5_-99.1_11874	11874	+
chr17	43580509	43686327	chr17_40936292_41042110_105819_11.2_87.3_11830	11830	+
chr11	125445139	125526864	chr11_124950349_125032074_81726_14.4_88.8_11752	11752	+
chr5	72144121	72316485	chr5_72179877_72352241_172365_6.8_70_11744	11744	+
chr1	110091200	110280966	chr1_109892723_110082489_189767_6.2_60.8_11730	11730	+
chr15	89678402	89902527	chr15_87479406_87703531_224126_5.2_29.1_11718	11718	+
chr15	90809242	91178330	chr15_88610246_88979334_369089_3.2_-55.8_11706	11706	+
chr4	109541986	110743721	chr4_109761435_110963170_1201736_1_-99.7_11691	11691	+
chr7	102730170	103008662	chr7_102517406_102795898_278493_4.2_-93.3_11687	11687	+
chr7	66230630	66532453	chr7_65868065_66169888_301824_3.9_-69_11686	11686	+
chr1	226332608	226686940	chr1_224399231_224753563_354333_3.3_-70.3_11678	11678	+
chr1	8763120	9129797	chr1_8685707_9052384_366678_3.2_-65.6_11643	11643	+
chr11	10772852	10953021	chr11_10729428_10909597_180170_6.5_74.2_11641	11641	+
chr17	1394407	1787346	chr17_1341157_1734096_392940_3_-95.7_11631	11631	+
chr4	76568354	76892731	chr4_76787378_77111755_324378_3.6_4.4_11567	11567	+
chr2	70314598	70524633	chr2_70168102_70378137_210036_5.5_-37.8_11559	11559	+
chr17	20638950	20935007	chr17_20579542_20875599_296058_3.9_6.7_11554	11554	+
chr7	107167586	108215093	chr7_106954822_108002329_1047508_1.1_-87.1_11545	11545	+
chr1	231115401	231697098	chr1_229182024_229763721_581698_2_-98.4_11537	11537	+
chr4	73869689	74124218	chr4_74088553_74343082_254530_4.5_63.3_11526	11526	+
chr5	109025986	109205224	chr5_109053885_109233123_179239_6.4_-11.6_11525	11525	+
chr2	71415497	71662176	chr2_71269005_71515684_246680_4.7_-27.6_11492	11492	+
chr12	94558691	94806375	chr12_93082822_93330506_247685_4.6_33.8_11441	11441	+
chr4	522565	898474	chr4_512565_888474_375910_3_-92.6_11436	11436	+
chr5	180632626	180755343	chr5_180565232_180687949_122718_9.3_59.9_11428	11428	+
chr5	95066734	95293266	chr5_95092490_95319022_226533_5_-14.4_11426	11426	+
chr12	112686055	112947684	chr12_111170438_111432067_261630_4.4_5_11417	11417	+
chr3	150176163	150460294	chr3_151658853_151942984_284132_4_-72.8_11390	11390	+
chr3	47541530	48081044	chr3_47516534_48056048_539515_2.1_-49.7_11371	11371	+
chr3	99865801	100175118	chr3_101348491_101657808_309318_3.7_-66.2_11362	11362	+
chr3	133292179	133378077	chr3_134774869_134860767_85899_13.2_77.6_11349	11349	+
chr1	235272767	235667659	chr1_233339390_233734282_394893_2.9_-76.5_11338	11338	+
chr12	48081569	48563494	chr12_46367836_46849761_481926_2.4_-89.1_11330	11330	+
chr17	30537538	30815020	chr17_27561651_27839133_277483_4.1_32.5_11310	11310	+
chr5	65222335	65475950	chr5_65258091_65511706_253616_4.5_24.1_11305	11305	+
chr1	151134509	151400861	chr1_149401133_149667485_266353_4.2_-85.6_11276	11276	+
chr8	22248115	22477652	chr8_22304060_22533597_229538_4.9_-52.6_11211	11211	+
chr1	236646318	236983884	chr1_234712941_235050507_337567_3.3_-87.9_11182	11182	+
chr2	37325586	37544330	chr2_37179090_37397834_218745_5.1_-30_11165	11165	+
chr12	69633309	69784512	chr12_67919576_68070779_151204_7.4_84.3_11162	11162	+
chr3	142026090	142281744	chr3_143508780_143764434_255655_4.4_30.3_11161	11161	+
chr15	41849099	42061810	chr15_39636391_39849102_212712_5.2_-29.9_11156	11156	+
chr12	120502904	120720657	chr12_118987287_119205040_217754_5.1_48.4_11134	11134	+
chr8	6289013	6637134	chr8_6276421_6624544_348124_3.2_-13.9_11126	11126	+
chr17	16519577	16826209	chr17_16460302_16766934_306633_3.6_-82_11107	11107	+
chr6	34112870	34393085	chr6_34220848_34501063_280216_4_-24_11097	11097	+
chr3	44486207	45017946	chr3_44461211_44992950_531740_2.1_-80.5_11061	11061	+
chr17	30202181	30439598	chr17_27226294_27463711_237418_4.7_31_11042	11042	+
chr7	116339130	116613021	chr7_116126366_116400257_273892_4_11.6_11034	11034	+
chr3	50004609	50326186	chr3_49979613_50301190_321578_3.4_-74.9_11033	11033	+
chr1	76107077	76260443	chr1_75879665_76033031_153367_7.2_27.8_11008	11008	+
chr3	37081663	37375421	chr3_37056667_37350425_293759_3.7_-89.5_11003	11003	+
chr1	156562170	156845149	chr1_154828794_155111773_282980_3.9_12.3_10995	10995	+
chr10	97759748	97949968	chr10_97749738_97939958_190221_5.8_51.3_10990	10990	+
chr6	27748511	27862840	chr6_27856490_27970819_114330_9.6_64.8_10957	10957	+
chr2	9495858	9781092	chr2_9413309_9698543_285235_3.8_-18.2_10952	10952	+
chr1	52173117	52486744	chr1_51945705_52259332_313628_3.5_-14.6_10921	10921	+
chr1	212115102	212292681	chr1_210181725_210359304_177580_6.1_55.4_10866	10866	+
chr6	7245808	7482884	chr6_7190807_7427883_237077_4.6_-69.5_10830	10830	+
chr6	36437762	36725161	chr6_36545740_36833139_287400_3.8_-59.3_10821	10821	+
chr2	203044023	203383800	chr2_202752268_203092045_339778_3.2_-96.8_10813	10813	+
chr1	160183599	160328573	chr1_158450223_158595197_144975_7.4_81.8_10788	10788	+
chr13	111415267	111592536	chr13_110213268_110390537_177270_6.1_14.7_10779	10779	+
chr9	127910062	128127167	chr9_126949883_127166988_217106_5_-13.8_10760	10760	+
chr7	150710556	151201307	chr7_150341489_150832240_490752_2.2_-13.9_10741	10741	+
chr1	167943953	168222187	chr1_166210577_166488811_278235_3.9_-53.6_10731	10731	+
chr12	105321733	105562726	chr12_103845863_104086856_240994_4.4_55.5_10723	10723	+
chr11	34076499	34211392	chr11_34033075_34167968_134894_7.9_77.1_10720	10720	+
chr2	10143278	10523208	chr2_10060729_10440659_379931_2.8_-67.1_10716	10716	+
chr4	120192443	120458721	chr4_120411891_120678169_266279_4_-71.4_10713	10713	+
chr10	94212150	94450153	chr10_94202130_94440133_238004_4.5_12.9_10712	10712	+
chr17	36858487	37078005	chr17_34112013_34331531_219519_4.9_68.6_10710	10710	+
chrX	151869137	152066745	chrX_151619793_151817401_197609_5.4_17.3_10705	10705	+
chr1	23611846	23848570	chr1_23484433_23721157_236725_4.5_-61.1_10668	10668	+
chr11	126072750	126216300	chr11_125577960_125721510_143551_7.4_70_10666	10666	+
chr12	125324277	125627585	chr12_123890230_124193538_303309_3.5_-71.4_10658	10658	+
chr10	121302352	121757188	chr10_121292342_121747178_454837_2.3_-47.8_10657	10657	+
chr12	104659063	104890177	chr12_103183193_103414307_231115_4.6_-81.3_10635	10635	+
chr7	130570328	130793564	chr7_130220868_130444104_223237_4.8_-64.2_10615	10615	+
chr7	94158818	94325135	chr7_93996754_94163071_166318_6.4_67.5_10613	10613	+
chr3	57167996	57613792	chr3_57143036_57588832_445797_2.4_-19.7_10605	10605	+
chr8	103215957	103424567	chr8_103285133_103493743_208611_5.1_64.7_10603	10603	+
chr1	21752240	22084284	chr1_21624827_21956871_332045_3.2_-42.6_10574	10574	+
chr10	103792680	104129172	chr10_103782670_104119162_336493_3.1_-93.6_10572	10572	+
chr3	112251344	112537391	chr3_113734034_114020081_286048_3.7_46.8_10520	10520	+
chr12	132315649	132651829	chr12_130881602_131217782_336181_3.1_-41.2_10514	10514	+
chr12	108880616	109095222	chr12_107404746_107619351_214606_4.9_16.1_10494	10494	+
chr14	50044230	50363576	chr14_49113980_49433326_319347_3.3_15.8_10486	10486	+
chr5	151063729	151190879	chr5_151043922_151171072_127151_8.2_52.1_10460	10460	+
chr11	35160566	35253952	chr11_35117142_35210528_93387_11.2_83.1_10458	10458	+
chr5	154142150	154315619	chr5_154122343_154295812_173470_6_31.2_10454	10454	+
chr16	53124633	53525261	chr16_51682134_52082762_400629_2.6_-94.7_10436	10436	+
chr7	92729651	92902176	chr7_92567587_92740112_172526_6_-44.8_10433	10433	+
chr1	204315900	204605274	chr1_202582523_202871897_289375_3.6_-64.1_10422	10422	+
chr8	103839290	104097720	chr8_103908466_104166896_258431_4_-53.4_10417	10417	+
chr2	219065045	219270654	chr2_218773290_218978898_205609_5.1_-22.7_10413	10413	+
chr2	185464755	185633992	chr2_185173000_185342237_169238_6.1_-12.6_10379	10379	+
chr12	53346472	53575831	chr12_51632739_51862098_229360_4.5_-89.7_10338	10338	+
chr2	42398372	42580604	chr2_42251876_42434108_182233_5.7_47.8_10317	10317	+
chr5	68364766	68696008	chr5_68400522_68731764_331243_3.1_-89.6_10280	10280	+
chr1	89155501	89476783	chr1_88928089_89249371_321283_3.2_-9.9_10278	10278	+
chr11	61067025	61214229	chr11_60823601_60970805_147205_7_70.3_10261	10261	+
chr2	108362447	108537828	chr2_107728879_107904260_175382_5.8_78.3_10255	10255	+
chr8	27183890	27325035	chr8_27239807_27380952_141146_7.3_73.3_10252	10252	+
chr6	35426964	35873343	chr6_35534942_35981321_446380_2.3_-37_10226	10226	+
chr2	128753774	129075322	chr2_128470244_128791792_321549_3.2_-10.1_10185	10185	+
chr18	2571478	2842340	chr18_2561478_2832340_270863_3.8_18.1_10179	10179	+
chr1	211380397	211847917	chr1_209447020_209914540_467521_2.2_-81.9_10165	10165	+
chr11	65622262	65988323	chr11_65378838_65744899_366062_2.8_-77.8_10139	10139	+
chr13	48517205	49064351	chr13_47415206_47962352_547147_1.9_-16.7_10124	10124	+
chr5	10254143	10437997	chr5_10307143_10490997_183855_5.5_60_10111	10111	+
chr2	173333881	173477037	chr2_173042127_173185283_143157_7_72.2_10079	10079	+
chr5	27348181	27495901	chr5_27383938_27531658_147721_6.8_58.9_10068	10068	+
chr12	113344701	113659441	chr12_111829084_112143824_314741_3.2_-86.5_10067	10067	+
chr11	32917555	33163301	chr11_32874131_33119877_245747_4.1_-79.4_10066	10066	+
chr16	24552549	24836830	chr16_24460050_24744331_284282_3.5_64.2_10053	10053	+
chr6	32794059	33136723	chr6_32902037_33244701_342665_2.9_-66.6_10042	10042	+
chr8	87371252	87573606	chr8_87440368_87642722_202355_5_-77.5_10038	10038	+
chr12	72003774	72180973	chr12_70290041_70467240_177200_5.7_29.9_10015	10015	+
chr9	34921519	35310763	chr9_34911519_35300763_389245_2.6_-45.8_10000	10000	+
chr13	50465293	50747628	chr13_49363294_49645629_282336_3.5_38.9_9989	9989	+
chr14	58677902	58989323	chr14_57747655_58059076_311422_3.2_-50.4_9962	9962	+
chr12	62687881	63053032	chr12_60974148_61339299_365152_2.7_-81.6_9954	9954	+
chr7	66563518	66767841	chr7_66200953_66405276_204324_4.9_-33.7_9953	9953	+
chr1	52719371	53074583	chr1_52491959_52847171_355213_2.8_-10.8_9909	9909	+
chr3	51423505	51739387	chr3_51398545_51714427_315883_3.1_41.4_9900	9900	+
chr5	43494819	43705520	chr5_43530576_43741277_210702_4.7_60.9_9876	9876	+
chr8	61653838	61878360	chr8_61816392_62040914_224523_4.4_47.1_9840	9840	+
chr11	63312181	63744030	chr11_63068757_63500606_431850_2.3_-85.4_9833	9833	+
chr9	139558756	140084748	chr9_138678577_139204569_525993_1.9_-69.7_9826	9826	+
chr15	52797326	52965264	chr15_50584618_50752556_167939_5.8_74.5_9819	9819	+
chr8	56652313	57130405	chr8_56814867_57292959_478093_2.1_17.1_9809	9809	+
chr17	78234676	78449864	chr17_75849271_76064459_215189_4.6_28.4_9808	9808	+
chr10	855844	1176069	chr10_845844_1166069_320226_3.1_-48.5_9796	9796	+
chr6	42750525	43044322	chr6_42858503_43152300_293798_3.3_-36.8_9766	9766	+
chr1	228086095	228336625	chr1_226152718_226403248_250531_3.9_-10.3_9738	9738	+
chr1	6052286	6295111	chr1_5974873_6217698_242826_4_13.3_9731	9731	+
chr11	46639100	46840153	chr11_46595676_46796729_201054_4.8_70.7_9717	9717	+
chr2	220037048	220290878	chr2_219745292_219999122_253831_3.8_-70.9_9712	9712	+
chr2	219316171	219619085	chr2_219024415_219327329_302915_3.2_-45.9_9706	9706	+
chr2	99813083	100106845	chr2_99179515_99473277_293763_3.3_-99.3_9704	9704	+
chr2	69548033	69784235	chr2_69401537_69637739_236203_4.1_-55.5_9686	9686	+
chr11	133992603	134135589	chr11_133497813_133640799_142987_6.8_62.4_9683	9683	+
chr10	96305577	96372890	chr10_96295567_96362880_67314_14.4_88.8_9672	9672	+
chr1	158868176	159036080	chr1_157134800_157302704_167905_5.8_80.2_9660	9660	+
chr15	68378672	68587781	chr15_66165726_66374835_209110_4.6_21.1_9639	9639	+
chr19	34685310	35024562	chr19_39377150_39716402_339253_2.8_-43_9620	9620	+
chr11	43283806	43513716	chr11_43240382_43470292_229911_4.2_-7.5_9607	9607	+
chr4	77812297	78085644	chr4_78031321_78304668_273348_3.5_70.4_9596	9596	+
chr3	180491507	180738033	chr3_181974201_182220727_246527_3.9_54.9_9590	9590	+
chr8	92930633	93156673	chr8_92999809_93225849_226041_4.2_18.4_9590	9590	+
chr12	50759342	50873673	chr12_49045609_49159940_114332_8.4_72.7_9583	9583	+
chr12	42476623	42914687	chr12_40762890_41200954_438065_2.2_-27.8_9557	9557	+
chr9	31579913	31682062	chr9_31569913_31672062_102150_9.3_87.8_9525	9525	+
chr18	23614863	23971287	chr18_21868861_22225285_356425_2.7_-86.3_9513	9513	+
chr12	123641142	123893860	chr12_122207095_122459813_252719_3.8_42.1_9498	9498	+
chr8	63767940	64180098	chr8_63930494_64342652_412159_2.3_21.5_9474	9474	+
chr18	19153402	19449728	chr18_17407400_17703726_296327_3.2_-65.5_9471	9471	+
chr4	140097431	140488947	chr4_140316881_140708397_391517_2.4_-42.1_9445	9445	+
chr14	81712381	81993463	chr14_80782134_81063216_281083_3.4_-15.9_9429	9429	+
chr6	33168628	33411821	chr6_33276606_33519799_243194_3.9_-66.9_9403	9403	+
chr19	53833861	54057871	chr19_58525673_58749683_224011_4.2_34.5_9396	9396	+
chr16	71763493	72040585	chr16_70320994_70598086_277093_3.4_-11_9381	9381	+
chr1	36554250	36859886	chr1_36326837_36632473_305637_3.1_-76.9_9368	9368	+
chr12	936141	1292660	chr12_806402_1162921_356520_2.6_-60.1_9363	9363	+
chr9	123837335	124035778	chr9_122877156_123075599_198444_4.7_35.3_9361	9361	+
chr11	57317531	57589720	chr11_57074107_57346296_272190_3.4_-51.5_9353	9353	+
chr12	60045603	60206573	chr12_58331870_58492840_160971_5.8_-5.3_9343	9343	+
chr3	14963816	15298151	chr3_14938820_15273155_334336_2.8_-56.3_9340	9340	+
chr13	20132150	20426009	chr13_19030150_19324009_293860_3.2_-6.8_9314	9314	+
chr15	32734868	32930870	chr15_30522160_30718162_196003_4.7_-8.4_9304	9304	+
chr3	128338819	128713055	chr3_129821509_130195745_374237_2.5_-93.4_9301	9301	+
chr10	88702339	89090874	chr10_88692319_89080854_388536_2.4_-18_9287	9287	+
chr6	29691943	30037567	chr6_29799922_30145546_345625_2.7_-29.4_9283	9283	+
chr11	16925170	17333629	chr11_16881746_17290205_408460_2.3_-85.6_9264	9264	+
chr2	216977607	217071085	chr2_216685852_216779330_93479_9.9_89.6_9246	9246	+
chr14	39501411	39820159	chr14_38571162_38889910_318749_2.9_-64_9227	9227	+
chr3	53077191	53353575	chr3_53052231_53328615_276385_3.3_23.6_9214	9214	+
chr1	183445463	183604938	chr1_181712086_181871561_159476_5.8_85.5_9209	9209	+
chr2	232319437	232661134	chr2_232027681_232369378_341698_2.7_-98.4_9189	9189	+
chr17	54910718	55419211	chr17_52265717_52774210_508494_1.8_-65.4_9185	9185	+
chrX	73325608	73693765	chrX_73242333_73610490_368158_2.5_-44_9184	9184	+
chr5	72705924	74227778	chr5_72741680_74263534_1521855_0.6_-91.4_9183	9183	+
chrX	134852634	135160620	chrX_134680300_134988286_307987_3_16.2_9176	9176	+
chr7	26192548	26316192	chr7_26159073_26282717_123645_7.4_91.3_9162	9162	+
chr1	11051034	11293293	chr1_10973621_11215880_242260_3.8_-73.2_9156	9156	+
chr8	124109517	124449625	chr8_124178698_124518806_340109_2.7_-47.9_9134	9134	+
chr7	155408094	155596201	chr7_155100855_155288962_188108_4.9_49.5_9126	9126	+
chr11	73291186	73689621	chr11_72968834_73367269_398436_2.3_-44.9_9095	9095	+
chr8	144853873	145253778	chr8_144925861_145325766_399906_2.3_-57.5_9094	9094	+
chr12	93771652	94035441	chr12_92295783_92559572_263790_3.4_-37.9_9093	9093	+
chr17	5193097	5487443	chr17_5133821_5428167_294347_3.1_-63.9_9082	9082	+
chr7	43906242	44161864	chr7_43872767_44128389_255623_3.6_18.8_9079	9079	+
chr4	164848507	166263505	chr4_165067957_166482955_1414999_0.6_-88.7_9053	9053	+
chr5	173225591	173495957	chr5_173158197_173428563_270367_3.3_77.2_9050	9050	+
chr7	93221204	93401816	chr7_93059140_93239752_180613_5_-35.1_9041	9041	+
chr5	610698	917926	chr5_663698_970926_307229_2.9_-21_9026	9026	+
chr12	50156536	50524295	chr12_48442803_48810562_367760_2.4_-96.3_9010	9010	+
chr7	63188231	63476355	chr7_62825666_63113790_288125_3.1_-21.7_8966	8966	+
chr10	111780251	112058624	chr10_111770241_112048614_278374_3.2_13.1_8961	8961	+
chr11	63911859	64122902	chr11_63668435_63879478_211044_4.2_63.5_8954	8954	+
chr2	175174140	175585545	chr2_174882386_175293791_411406_2.2_-75_8952	8952	+
chr16	69068028	69497796	chr16_67625529_68055297_429769_2.1_-24.8_8939	8939	+
chr15	91292546	91535014	chr15_89093550_89336018_242469_3.7_11.5_8932	8932	+
chrY	1455246	1671270	chrY_1465246_1681270_216025_4.1_69.7_8927	8927	+
chr1	225973701	226298002	chr1_224040324_224364625_324302_2.8_-95.7_8921	8921	+
chr1	51623232	51934244	chr1_51395820_51706832_311013_2.9_20.5_8913	8913	+
chr14	100594781	100833327	chr14_99664534_99903080_238547_3.7_-63.9_8907	8907	+
chrX	119292866	119603348	chrX_119176894_119487376_310483_2.9_-54.8_8903	8903	+
chr13	25669894	25940187	chr13_24567894_24838187_270294_3.3_-24.2_8902	8902	+
chr13	23748898	23949827	chr13_22646898_22847827_200930_4.4_37.5_8901	8901	+
chr14	96848575	97265072	chr14_95918328_96334825_416498_2.1_-98.7_8898	8898	+
chr11	18232803	18637647	chr11_18189379_18594223_404845_2.2_-57.5_8890	8890	+
chr5	61602277	61822206	chr5_61638034_61857963_219930_4_-60.8_8889	8889	+
chr9	135109985	135277989	chr9_134099806_134267810_168005_5.3_64_8887	8887	+
chr13	24695209	25144922	chr13_23593209_24042922_449714_2_-44.5_8885	8885	+
chr1	246797742	247207244	chr1_244864365_245273867_409503_2.2_-90.6_8855	8855	+
chr1	93298310	93426906	chr1_93070898_93199494_128597_6.9_62_8842	8842	+
chr2	160545667	160750604	chr2_160253913_160458850_204938_4.3_71.9_8807	8807	+
chr2	170339533	170690094	chr2_170047779_170398340_350562_2.5_-52.4_8800	8800	+
chr8	128618641	128913339	chr8_128687823_128982521_294699_3_51.9_8796	8796	+
chr1	174938395	175145773	chr1_173205018_173412396_207379_4.2_7.5_8782	8782	+
chr1	229539300	229841401	chr1_227605923_227908024_302102_2.9_-21.7_8782	8782	+
chr2	183582563	183731874	chr2_183290808_183440119_149312_5.9_46.4_8778	8778	+
chr3	61547577	61796267	chr3_61522617_61771307_248691_3.5_-92_8776	8776	+
chr15	40733573	41028653	chr15_38520865_38815945_295081_3_-74_8754	8754	+
chr8	54799527	55060600	chr8_54962080_55223153_261074_3.4_-6.7_8754	8754	+
chr17	37410991	37783773	chr17_34664517_35037299_372783_2.3_-70.9_8743	8743	+
chr5	108481719	108717418	chr5_108509618_108745317_235700_3.7_31.7_8723	8723	+
chr8	71485652	71574189	chr8_71648206_71736743_88538_9.8_81_8702	8702	+
chr1	246187502	246593317	chr1_244254125_244659940_405816_2.1_-58_8697	8697	+
chr1	67744142	67896110	chr1_67516730_67668698_151969_5.7_80.6_8692	8692	+
chr17	33893384	34174247	chr17_30917497_31198360_280864_3.1_-29.7_8690	8690	+
chr1	27457749	27745053	chr1_27330336_27617640_287305_3_-2.9_8682	8682	+
chr13	52973995	53254368	chr13_51871996_52152369_280374_3.1_-90.1_8672	8672	+
chr11	14380388	14696081	chr11_14336964_14652657_315694_2.7_28.7_8668	8668	+
chr8	28786799	29076736	chr8_28842718_29132655_289938_3_43.9_8655	8655	+
chr8	29885239	30211037	chr8_30004781_30330579_325799_2.7_49.4_8655	8655	+
chr12	31184588	31452247	chr12_31075855_31343514_267660_3.2_-75.2_8622	8622	+
chr15	101458886	101719105	chr15_99276409_99536628_260220_3.3_-34.5_8609	8609	+
chr16	87766449	88078002	chr16_86323950_86635503_311554_2.8_-14.3_8608	8608	+
chr12	95519505	95908912	chr12_94043636_94433043_389408_2.2_-52.3_8592	8592	+
chr16	15457127	15658771	chr16_15364628_15566272_201645_4.3_-28.2_8577	8577	+
chr10	28725179	28909462	chr10_28765185_28949468_184284_4.6_80.8_8544	8544	+
chr8	145841288	146280500	chr8_145812096_146251304_439209_1.9_-87.2_8538	8538	+
chr8	17658615	17872432	chr8_17702895_17916712_213818_4_14.4_8533	8533	+
chrX	47307389	47701108	chrX_47192333_47586052_393720_2.2_-77.5_8531	8531	+
chr3	132105463	132396461	chr3_133588153_133879151_290999_2.9_18.7_8530	8530	+
chr19	60554	324491	chr19_11554_275491_263938_3.2_-87.1_8526	8526	+
chr1	65243291	65421279	chr1_65015879_65193867_177989_4.8_61.8_8512	8512	+
chr1	243138197	243418419	chr1_241204820_241485042_280223_3_-20.8_8506	8506	+
chr1	39174421	39510932	chr1_38947008_39283519_336512_2.5_56.3_8501	8501	+
chr1	184559881	184793861	chr1_182826504_183060484_233981_3.6_36.8_8495	8495	+
chr7	44611931	45008598	chr7_44578456_44975123_396668_2.1_-69.5_8483	8483	+
chr1	91793807	92178266	chr1_91566395_91950854_384460_2.2_28.5_8478	8478	+
chr5	162866169	162946167	chr5_162798747_162878745_79999_10.6_89.2_8477	8477	+
chr2	44393689	44669296	chr2_44247193_44522800_275608_3.1_-82_8476	8476	+
chr1	14026678	14121699	chr1_13899265_13994286_95022_8.9_79.6_8438	8438	+
chr14	75130512	75476113	chr14_74200265_74545866_345602_2.4_-58.8_8434	8434	+
chr17	27667667	27975399	chr17_24691793_24999525_307733_2.7_-15.9_8432	8432	+
chr9	106764712	106903357	chr9_105804533_105943178_138646_6.1_90.1_8425	8425	+
chr11	33182901	33398171	chr11_33139477_33354747_215271_3.9_-62.6_8411	8411	+
chr12	43954647	44195534	chr12_42240914_42481801_240888_3.5_31.6_8410	8410	+
chr15	65739109	66200528	chr15_63526162_63987582_461421_1.8_-9_8409	8409	+
chr9	5697986	5924896	chr9_5687986_5914896_226911_3.7_7.1_8405	8405	+
chr12	64798757	64895687	chr12_63085024_63181954_96931_8.7_84.6_8392	8392	+
chr17	74495077	74828842	chr17_72006672_72340437_333766_2.5_-77.7_8378	8378	+
chr3	99536660	99783414	chr3_101019350_101266104_246755_3.4_-57.2_8378	8378	+
chr10	101926373	102296401	chr10_101916363_102286391_370029_2.3_-90.7_8367	8367	+
chr17	3992922	4269999	chr17_3939671_4216748_277078_3_32.2_8366	8366	+
chr11	71500727	71730759	chr11_71178375_71408407_230033_3.6_-11.9_8356	8356	+
chr1	45097522	45457922	chr1_44870109_45230509_360401_2.3_-83_8333	8333	+
chr2	110490312	110705358	chr2_109847601_110062647_215047_3.9_-13_8332	8332	+
chr14	24566136	24803969	chr14_23635976_23873809_237834_3.5_21.8_8324	8324	+
chr7	158414866	158661043	chr7_158107627_158353804_246178_3.4_-43.6_8301	8301	+
chr12	57449991	57663006	chr12_55736258_55949273_213016_3.9_40.4_8299	8299	+
chr14	35473792	35937734	chr14_34543543_35007485_463943_1.8_-97.9_8281	8281	+
chr2	158206719	158300614	chr2_157914965_158008860_93896_8.8_83.3_8279	8279	+
chr14	73538241	73743306	chr14_72607994_72813059_205066_4_46.1_8277	8277	+
chr16	31088200	31203075	chr16_30995701_31110576_114876_7.2_54.1_8252	8252	+
chrX	108785717	108962894	chrX_108672373_108849550_177178_4.7_65.8_8240	8240	+
chr16	23475787	23701737	chr16_23383288_23609238_225951_3.6_-42.9_8238	8238	+
chr3	38168022	38569797	chr3_38143026_38544801_401776_2_1.5_8228	8228	+
chr14	20779726	20996668	chr14_19849566_20066508_216943_3.8_38.5_8221	8221	+
chr4	113351285	113839885	chr4_113570734_114059334_488601_1.7_-72.5_8210	8210	+
chr5	130494949	130840547	chr5_130522848_130868446_345599_2.4_4.3_8188	8188	+
chr14	53106810	53251418	chr14_52176560_52321168_144609_5.7_69.5_8181	8181	+
chr3	15643057	15901418	chr3_15618061_15876422_258362_3.2_-73.1_8146	8146	+
chr12	124063732	124237035	chr12_122629685_122802988_173304_4.7_63.8_8144	8144	+
chr11	3338368	3614211	chr11_3294944_3570787_275844_2.9_19.5_8131	8131	+
chr1	42957426	43315459	chr1_42730013_43088046_358034_2.3_-62.4_8082	8082	+
chrX	77126211	77387318	chrX_77012867_77273974_261108_3.1_-88.4_8080	8080	+
chr10	89513048	89728504	chr10_89503028_89718484_215457_3.7_20.9_8066	8066	+
chr15	59148966	59417185	chr15_56936258_57204477_268220_3_11.4_8050	8050	+
chr8	117657061	117887315	chr8_117726242_117956496_230255_3.5_84.5_8028	8028	+
chr10	75431412	75634340	chr10_75101418_75304346_202929_3.9_72.1_7990	7990	+
chr6	90345192	90578798	chr6_90401913_90635519_233607_3.4_4.7_7966	7966	+
chr1	202828026	203059469	chr1_201094649_201326092_231444_3.4_28.2_7959	7959	+
chrX	149863999	150251138	chrX_149614657_150001796_387140_2_22.7_7920	7920	+
chr13	98637589	98795607	chr13_97435590_97593608_158019_5_91.6_7910	7910	+
chr5	32387562	32614516	chr5_32423319_32650273_226955_3.5_-65.5_7904	7904	+
chr17	76101175	76867098	chr17_73612770_74378693_765924_1_-62.9_7902	7902	+
chr17	73034885	73397033	chr17_70546480_70908628_362149_2.2_-61.2_7894	7894	+
chr17	39845048	40282541	chr17_37098574_37536067_437494_1.8_-41.6_7879	7879	+
chr16	436614	1083997	chr16_376615_1023998_647384_1.2_-90_7867	7867	+
chr7	138595855	138774443	chr7_138246395_138424983_178589_4.4_56.5_7856	7856	+
chr1	1634893	1818787	chr1_1624753_1808647_183895_4.3_-56.7_7833	7833	+
chr9	33916942	34251541	chr9_33906942_34241541_334600_2.3_-29.8_7833	7833	+
chr2	44113696	44293330	chr2_43967200_44146834_179635_4.4_47.4_7829	7829	+
chr12	110289965	110522596	chr12_108774348_109006979_232632_3.4_24.1_7799	7799	+
chr2	233498230	233792870	chr2_233206474_233501114_294641_2.6_-24.5_7794	7794	+
chr11	116872521	117159835	chr11_116377731_116665045_287315_2.7_-11.3_7780	7780	+
chrX	133406447	133785473	chrX_133234113_133613139_379027_2_-9.8_7769	7769	+
chr6	44056865	44397720	chr6_44164843_44505698_340856_2.3_-48.4_7763	7763	+
chr7	94828387	94937431	chr7_94666323_94775367_109045_7.1_-7.3_7758	7758	+
chr8	70899191	71186349	chr8_71061745_71348903_287159_2.7_1.5_7737	7737	+
chr14	34904015	35255224	chr14_33973766_34324975_351210_2.2_-43.6_7736	7736	+
chr3	127771272	127966034	chr3_129253962_129448724_194763_4_25.8_7710	7710	+
chr10	38666792	38780319	chr10_38706798_38820325_113528_6.8_76.5_7704	7704	+
chr2	169448931	169746085	chr2_169157177_169454331_297155_2.6_-86.4_7699	7699	+
chr8	145437970	145779079	chr8_145408778_145749887_341110_2.3_-57.8_7692	7692	+
chr17	29509468	29731342	chr17_26533594_26755468_221875_3.5_58.2_7680	7680	+
chr5	14585255	14798487	chr5_14638255_14851487_213233_3.6_7_7675	7675	+
chr1	20978626	21191248	chr1_20851213_21063835_212623_3.6_11.9_7673	7673	+
chr2	162164906	162363733	chr2_161873152_162071979_198828_3.9_10.4_7672	7672	+
chr10	104975614	105219361	chr10_104965604_105209351_243748_3.1_19.5_7668	7668	+
chr13	111956677	112275544	chr13_110754678_111073545_318868_2.4_-99_7660	7660	+
chr9	132312299	132902179	chr9_131352120_131942000_589881_1.3_-79.9_7646	7646	+
chr8	141524481	141633398	chr8_141593663_141702580_108918_7_90.9_7643	7643	+
chr9	45443543	45563532	chr9_45333539_45453528_119990_6.4_80.1_7643	7643	+
chr15	42646470	42873377	chr15_40433762_40660669_226908_3.4_-15.6_7639	7639	+
chr3	12531286	12881830	chr3_12506286_12856830_350545_2.2_-48.6_7608	7608	+
chr10	46117949	46350362	chr10_45437955_45670368_232414_3.3_53.1_7607	7607	+
chr7	6388295	6875289	chr7_6354820_6841814_486995_1.6_-46.6_7600	7600	+
chr11	58294320	58388367	chr11_58050896_58144943_94048_8.1_78.2_7596	7596	+
chr21	35464106	35515380	chr21_34385976_34437250_51275_14.8_93.7_7594	7594	+
chr10	127356244	127541824	chr10_127346234_127531814_185581_4.1_88.5_7583	7583	+
chr2	11887394	11967601	chr2_11804845_11885052_80208_9.4_85.2_7577	7577	+
chr2	227656512	227945232	chr2_227364756_227653476_288721_2.6_-25.7_7571	7571	+
chrX	100055078	100307067	chrX_99941734_100193723_251990_3_-33.8_7561	7561	+
chr1	101338623	101499518	chr1_101111211_101272106_160896_4.7_78.5_7549	7549	+
chr7	77336079	77586472	chr7_77174015_77424408_250394_3_-18.1_7547	7547	+
chr9	6413317	6735011	chr9_6403317_6725011_321695_2.3_-86.7_7544	7544	+
chr2	172571728	172965691	chr2_172279974_172673937_393964_1.9_-69.5_7521	7521	+
chr7	106505921	106559141	chr7_106293157_106346377_53221_14.1_91.5_7518	7518	+
chr6	45399529	45518293	chr6_45507507_45626271_118765_6.3_88.6_7516	7516	+
chr8	989431	1511740	chr8_976838_1499147_522310_1.4_-51.6_7514	7514	+
chr1	41448922	41608854	chr1_41221509_41381441_159933_4.7_70.9_7506	7506	+
chr10	22514688	22862014	chr10_22554694_22902020_347327_2.2_-71.9_7484	7484	+
chr17	41091149	41345302	chr17_38344675_38598828_254154_2.9_14.4_7480	7480	+
chr22	41924713	42306173	chr22_40254659_40636119_381461_2_-27.5_7475	7475	+
chr14	91581159	91976917	chr14_90650912_91046670_395759_1.9_-33.1_7469	7469	+
chr3	16927255	17202253	chr3_16902259_17177257_274999_2.7_48.3_7457	7457	+
chr15	102501653	102516851	chr15_100319176_100334374_15199_49_97.5_7453	7453	+
chr3	48162118	48538937	chr3_48137122_48513941_376820_2_-63_7450	7450	+
chr16	89456630	89877435	chr16_87984131_88404936_420806_1.8_-47.3_7442	7442	+
chr14	45432375	45759649	chr14_44502125_44829399_327275_2.3_-82.8_7436	7436	+
chr17	43097574	43324432	chr17_40453100_40680215_227116_3.3_-46.4_7434	7434	+
chr3	32523210	32827662	chr3_32498214_32802666_304453_2.4_33.3_7416	7416	+
chr15	57362339	57668761	chr15_55149631_55456053_306423_2.4_-21.1_7401	7401	+
chr4	106058330	106407496	chr4_106277779_106626945_349167_2.1_38.8_7401	7401	+
chr15	43313381	43762264	chr15_41100673_41549556_448884_1.6_-53.4_7400	7400	+
chr1	146554645	146766306	chr1_145021269_145232930_211662_3.5_14.7_7399	7399	+
chr4	153242775	153548640	chr4_153462225_153768090_305866_2.4_20.3_7380	7380	+
chr15	43972969	44168451	chr15_41760261_41955743_195483_3.8_49.1_7366	7366	+
chr6	73879390	74328377	chr6_73936111_74385098_448988_1.6_-36.8_7362	7362	+
chr1	230204486	230417729	chr1_228271109_228484352_213244_3.4_65.2_7353	7353	+
chr1	67395772	67591893	chr1_67168360_67364481_196122_3.7_75.9_7350	7350	+
chr10	98273216	98380836	chr10_98263206_98370826_107621_6.8_77.3_7330	7330	+
chr2	46788365	46988194	chr2_46641869_46841698_199830_3.7_38.1_7327	7327	+
chr2	236405346	236625892	chr2_236070085_236290631_220547_3.3_-62_7327	7327	+
chr15	55473532	55745095	chr15_53260824_53532387_271564_2.7_66.9_7323	7323	+
chr1	37959437	38274923	chr1_37732024_38047510_315487_2.3_-59.7_7315	7315	+
chr12	32088397	32297945	chr12_31979664_32189212_209549_3.5_26.4_7315	7315	+
chrX	135873178	136086625	chrX_135700844_135914291_213448_3.4_65.8_7305	7305	+
chr12	32795939	33027431	chr12_32687206_32918698_231493_3.1_13.9_7291	7291	+
chr9	32987524	33270779	chr9_32977524_33260779_283256_2.6_-80.2_7289	7289	+
chr1	23946140	24194772	chr1_23818727_24067359_248633_2.9_40_7283	7283	+
chr20	34634189	35870002	chr20_34097603_35303416_1205814_0.6_-68.9_7278	7278	+
chr10	17179929	17279589	chr10_17219935_17319595_99661_7.3_78.8_7266	7266	+
chr17	45993708	46211217	chr17_43348707_43566216_217510_3.3_31.1_7263	7263	+
chr11	95504637	95696675	chr11_95144285_95336323_192039_3.8_65.2_7253	7253	+
chr8	57842292	58125593	chr8_58004846_58288147_283302_2.6_53.9_7234	7234	+
chr1	150782354	150946840	chr1_149048978_149213464_164487_4.4_-70.7_7228	7228	+
chr2	47917812	48103084	chr2_47771316_47956588_185273_3.9_70.4_7228	7228	+
chr8	94736025	94969926	chr8_94805201_95039102_233902_3.1_54.9_7224	7224	+
chr3	123452617	123677277	chr3_124935307_125159967_224661_3.2_-45.8_7219	7219	+
chr3	140621039	140812740	chr3_142103729_142295430_191702_3.8_21.6_7212	7212	+
chr11	129940107	130182687	chr11_129445317_129687897_242581_3_-56.7_7208	7208	+
chr6	26835167	27179715	chr6_26943146_27287694_344549_2.1_17.6_7199	7199	+
chr4	146019466	146101961	chr4_146238916_146321411_82496_8.7_88.3_7197	7197	+
chr4	2437587	2674061	chr4_2407385_2643859_236475_3_-63.5_7191	7191	+
chr10	98675300	98754340	chr10_98665290_98744330_79041_9.1_87.3_7180	7180	+
chr8	90915384	91049307	chr8_90984557_91118483_133927_5.4_58.3_7178	7178	+
chrX	52632807	52862949	chrX_52649532_52879674_230143_3.1_-3_7172	7172	+
chr5	110283361	110528760	chr5_110311260_110556659_245400_2.9_65.8_7169	7169	+
chr4	103585310	103818976	chr4_103804358_104038425_234068_3.1_-24.5_7162	7162	+
chr16	46614974	46731646	chr16_45172475_45289147_116673_6.1_70.1_7154	7154	+
chr11	66249757	66539339	chr11_66006333_66295915_289583_2.5_-27.1_7142	7142	+
chr2	106985223	107148459	chr2_106351655_106514891_163237_4.4_53.9_7137	7137	+
chr5	89695159	90679033	chr5_89730915_90714789_983875_0.7_-35.3_7123	7123	+
chr10	76631735	76991154	chr10_76301741_76661160_359420_2_-77.3_7087	7087	+
chr2	165944375	166049851	chr2_165652621_165758097_105477_6.7_79.9_7082	7082	+
chr2	171679714	171974484	chr2_171387960_171682730_294771_2.4_-43.2_7082	7082	+
chr3	120025472	120219297	chr3_121508162_121701987_193826_3.6_45.1_7074	7074	+
chr2	53992458	54159328	chr2_53845962_54012832_166871_4.2_49.1_7054	7054	+
chr10	124752970	124964537	chr10_124742960_124954527_211568_3.3_-37.8_7052	7052	+
chr13	28681650	28868499	chr13_27579650_27766499_186850_3.8_62.3_7049	7049	+
chrY	9175116	9238927	chrY_9235116_9298927_63812_11_95.9_7045	7045	+
chr5	172323909	172513286	chr5_172256515_172445892_189378_3.7_54_7020	7020	+
chr3	88102145	88280399	chr3_88184835_88363089_178255_3.9_38.4_7010	7010	+
chr11	13631090	13753811	chr11_13587666_13710387_122722_5.7_82.4_7008	7008	+
chr15	50731142	50941084	chr15_48518434_48728376_209943_3.3_8.6_7003	7003	+
chr1	9634843	9970058	chr1_9557430_9892645_335216_2.1_-59.9_6997	6997	+
chr2	24888594	25141860	chr2_24742098_24995364_253267_2.8_55.5_6995	6995	+
chr4	78634871	78740672	chr4_78853895_78959696_105802_6.6_76.6_6982	6982	+
chr3	193296840	193414981	chr3_194779534_194897675_118142_5.9_75.4_6974	6974	+
chr19	41675913	42072549	chr19_46367753_46764389_396637_1.8_-71.5_6971	6971	+
chr11	76061487	76261956	chr11_75739135_75939604_200470_3.5_37.7_6958	6958	+
chr10	133730180	133789814	chr10_133580170_133639804_59635_11.7_85.9_6957	6957	+
chr17	57109311	57290735	chr17_54464093_54645517_181425_3.8_84.7_6952	6952	+
chr3	135868698	136141958	chr3_137351388_137624648_273261_2.5_-19_6951	6951	+
chr20	43530194	43708591	chr20_42963608_43142005_178398_3.9_46.3_6949	6949	+
chr2	64685409	64893317	chr2_64538913_64746821_207909_3.3_45_6930	6930	+
chr1	116926489	117076789	chr1_116728012_116878312_150301_4.6_76.1_6920	6920	+
chr4	48371857	48584741	chr4_48066614_48279498_212885_3.2_37.8_6917	6917	+
chr15	52179650	52387989	chr15_49966942_50175281_208340_3.3_76.6_6896	6896	+
chr2	111295000	111431916	chr2_111008558_111148387_139830_4.9_52.9_6891	6891	+
chr9	2015329	2193513	chr9_2005329_2183513_178185_3.9_23.4_6868	6868	+
chr3	119120916	119242917	chr3_120603606_120725607_122002_5.6_58.4_6855	6855	+
chr12	31473476	31743769	chr12_31364743_31635036_270294_2.5_-78.2_6852	6852	+
chr5	34114738	34218637	chr5_34150495_34254394_103900_6.6_95_6851	6851	+
chr2	135620935	135926669	chr2_135337405_135643139_305735_2.2_-13.7_6850	6850	+
chr3	33416958	33663881	chr3_33391962_33638885_246924_2.8_-24.2_6846	6846	+
chr7	126935710	127017435	chr7_126722946_126804671_81726_8.4_90.5_6842	6842	+
chr2	47177421	47402509	chr2_47030925_47256013_225089_3_-44.6_6840	6840	+
chr13	113832088	113984883	chr13_112880089_113032884_152796_4.5_46.3_6837	6837	+
chr2	223436496	223806638	chr2_223144740_223514882_370143_1.8_-1.5_6837	6837	+
chrX	128913961	129148864	chrX_128741642_128976545_234904_2.9_-50.9_6837	6837	+
chr4	103946857	104117411	chr4_104166306_104336860_170555_4_60.6_6833	6833	+
chrX	110861094	110961578	chrX_110747750_110848234_100485_6.8_81.9_6825	6825	+
chr2	112504170	112641815	chr2_112220641_112358286_137646_5_78.3_6822	6822	+
chr3	156816160	156877420	chr3_158298854_158360114_61261_11.1_91.5_6820	6820	+
chr16	85589050	85850037	chr16_84146551_84407538_260988_2.6_49.9_6814	6814	+
chr18	9708483	9955878	chr18_9698483_9945878_247396_2.8_49.3_6810	6810	+
chr5	102365022	102613833	chr5_102392921_102641732_248812_2.7_-17.5_6797	6797	+
chr8	133812312	134089344	chr8_133881494_134158526_277033_2.5_-2.9_6797	6797	+
chr16	56839325	57188048	chr16_55396826_55745549_348724_1.9_-70.6_6785	6785	+
chr16	66918152	67315056	chr16_65475653_65872557_396905_1.7_-49.4_6780	6780	+
chr12	22646184	22842752	chr12_22537451_22734019_196569_3.4_-74.5_6780	6780	+
chr13	32893278	33111265	chr13_31791278_32009265_217988_3.1_-32.4_6775	6775	+
chr16	33372731	33732627	chr16_33280232_33640128_359897_1.9_-29.6_6768	6768	+
chr14	67745831	68083065	chr14_66815584_67152818_337235_2_-70.8_6766	6766	+
chr3	63819658	64085820	chr3_63794698_64060860_266163_2.5_-87.8_6766	6766	+
chr13	41330892	41628224	chr13_40228892_40526224_297333_2.3_13.2_6756	6756	+
chr9	131670426	131910851	chr9_130710247_130950672_240426_2.8_2.2_6754	6754	+
chr9	96209184	96361784	chr9_95249005_95401605_152601_4.4_46.5_6753	6753	+
chr14	69823696	70039196	chr14_68893449_69108949_215501_3.1_38.9_6749	6749	+
chr13	30059527	30170114	chr13_28957527_29068114_110588_6.1_64.3_6740	6740	+
chr15	78734681	78953665	chr15_76521736_76740720_218985_3.1_61.7_6736	6736	+
chr17	2405532	2702181	chr17_2352282_2648931_296650_2.3_30.8_6717	6717	+
chr10	81002420	81114737	chr10_80672426_80784743_112318_6_57.4_6716	6716	+
chr14	90729563	90874394	chr14_89799316_89944147_144832_4.6_64.3_6715	6715	+
chrX	114937113	115239463	chrX_114843369_115153491_310123_2.2_41.2_6710	6710	+
chr17	15324812	15692863	chr17_15265537_15633588_368052_1.8_-58.1_6709	6709	+
chr2	179294470	179379312	chr2_179002716_179087558_84843_7.9_67_6702	6702	+
chr17	48637367	48943023	chr17_45992366_46298022_305657_2.2_-2.9_6700	6700	+
chr2	210868812	211036096	chr2_210577057_210744341_167285_4_80.4_6693	6693	+
chr13	30937353	31233503	chr13_29835353_30131503_296151_2.3_-41.2_6689	6689	+
chr11	102165833	102317086	chr11_101671043_101822296_151254_4.4_73.3_6684	6684	+
chr6	86256909	86388040	chr6_86313628_86444759_131132_5.1_76.5_6665	6665	+
chr2	230631927	230724344	chr2_230340171_230432588_92418_7.2_87_6663	6663	+
chr14	57507604	57879113	chr14_56577357_56948866_371510_1.8_-73_6637	6637	+
chrX	48555185	48924947	chrX_48440129_48811891_371763_1.8_-94.8_6635	6635	+
chr3	108269932	108407753	chr3_109752622_109890443_137822_4.8_76.6_6627	6627	+
chr1	47690958	47903930	chr1_47463545_47676517_212973_3.1_45.9_6619	6619	+
chr18	12825870	13056822	chr18_12815870_13046822_230953_2.9_-64.1_6614	6614	+
chr1	25549504	25726262	chr1_25422091_25598849_176759_3.7_-8.2_6614	6614	+
chr2	231822230	232121244	chr2_231530474_231829488_299015_2.2_12.2_6609	6609	+
chr14	95552701	95795331	chr14_94622454_94865084_242631_2.7_26.1_6601	6601	+
chr3	149563740	149769937	chr3_151046430_151252627_206198_3.2_11.3_6601	6601	+
chr5	36938399	37086026	chr5_36974156_37121783_147628_4.5_75.3_6592	6592	+
chr15	82931291	83316688	chr15_80728346_81113743_385398_1.7_-69.5_6579	6579	+
chr12	112306459	112589911	chr12_110790842_111074294_283453_2.3_0.5_6569	6569	+
chr1	207825869	207995978	chr1_205892492_206062601_170110_3.8_85_6542	6542	+
chr4	77035979	77266874	chr4_77255003_77485898_230896_2.8_-29.5_6540	6540	+
chr7	105029576	105223596	chr7_104816812_105010832_194021_3.4_-26.1_6526	6526	+
chr3	155543550	155762259	chr3_157026244_157244953_218710_3_3.7_6521	6521	+
chr8	26153649	26291763	chr8_26209566_26347680_138115_4.7_68.2_6516	6516	+
chr4	146286100	146547193	chr4_146505550_146766643_261094_2.5_16.1_6513	6513	+
chr20	47567865	47752465	chr20_47001272_47185872_184601_3.5_63.7_6507	6507	+
chr8	37971627	38205715	chr8_38090784_38324872_234089_2.8_30.1_6499	6499	+
chr9	86432542	86694591	chr9_85622362_85884411_262050_2.5_51.8_6490	6490	+
chr15	72742927	73052464	chr15_70529981_70839517_309537_2.1_-40_6484	6484	+
chr11	122831460	122933047	chr11_122336670_122438257_101588_6.4_89.4_6483	6483	+
chr3	13324068	13460696	chr3_13299068_13435696_136629_4.7_73.2_6477	6477	+
chr7	148876078	149032210	chr7_148507011_148663143_156133_4.1_49.5_6477	6477	+
chr3	97583297	97686569	chr3_99065987_99169259_103273_6.3_82.2_6476	6476	+
chr9	19027115	19379733	chr9_19017115_19369733_352619_1.8_48.9_6461	6461	+
chr11	72406446	72785424	chr11_72084094_72463072_378979_1.7_-81.1_6459	6459	+
chr4	13531231	13617233	chr4_13140329_13226331_86003_7.5_84.5_6455	6455	+
chr2	17846608	17966742	chr2_17710089_17830223_120135_5.4_73.9_6453	6453	+
chr20	57466785	57612397	chr20_56900180_57045792_145613_4.4_49.6_6447	6447	+
chr1	117602241	117681255	chr1_117403764_117482778_79015_8.2_89_6445	6445	+
chr8	107602195	107764384	chr8_107671371_107833560_162190_4_15.4_6443	6443	+
chr4	24517626	24579180	chr4_24126724_24188278_61555_10.4_88.3_6429	6429	+
chr17	4579208	4996089	chr17_4525957_4936813_410857_1.6_-42.9_6428	6428	+
chr17	27438345	27614591	chr17_24462471_24638717_176247_3.6_-26.5_6427	6427	+
chr8	97158729	97346789	chr8_97227905_97415965_188061_3.4_34.7_6425	6425	+
chr15	75478982	75809771	chr15_73266035_73596826_330792_1.9_14.5_6407	6407	+
chr11	61732058	62099679	chr11_61488634_61856255_367622_1.7_-57.4_6406	6406	+
chr15	35142037	35459396	chr15_32929329_33246688_317360_2_-44.9_6400	6400	+
chr14	92466278	92629784	chr14_91536031_91699537_163507_3.9_86.5_6381	6381	+
chr6	160105880	160412427	chr6_160025870_160332417_306548_2.1_-8.4_6375	6375	+
chr13	91924167	92010691	chr13_90722168_90808692_86525_7.4_98.2_6373	6373	+
chr10	48185715	48331446	chr10_47805721_47951452_145732_4.4_7_6371	6371	+
chr9	91834142	92087475	chr9_91023962_91277295_253334_2.5_82.4_6366	6366	+
chr12	21598424	21807730	chr12_21489691_21698997_209307_3_56.3_6364	6364	+
chr11	113607205	113712537	chr11_113112415_113217747_105333_6_84.9_6362	6362	+
chr2	132860804	133039232	chr2_132577274_132755702_178429_3.6_47.7_6357	6357	+
chr3	47031832	47205500	chr3_47006836_47180504_173669_3.7_29.1_6352	6352	+
chr13	45783739	46010961	chr13_44681739_44908962_227224_2.8_5.1_6346	6346	+
chr3	158127098	158428972	chr3_159609792_159911666_301875_2.1_-86.3_6343	6343	+
chr12	67663539	67707377	chr12_65949806_65993644_43839_14.5_95.4_6341	6341	+
chr7	4756515	5104167	chr7_4723041_5070693_347653_1.8_-73.5_6338	6338	+
chr2	38458630	38710120	chr2_38312134_38563624_251491_2.5_22.7_6337	6337	+
chrX	120002420	120338934	chrX_119886448_120166615_280168_2.3_10.7_6326	6326	+
chr7	5938242	6182717	chr7_5904768_6149243_244476_2.6_66.5_6319	6319	+
chr12	116398254	116714928	chr12_114882637_115199311_316675_2_-9.6_6302	6302	+
chr15	28767262	28947020	chr15_26566303_26746061_179759_3.5_50.8_6296	6296	+
chr1	2160323	2485433	chr1_2150183_2487480_337298_1.9_35.8_6284	6284	+
chr12	51380862	51689662	chr12_49667129_49975929_308801_2_-48.2_6279	6279	+
chr9	90118708	90404605	chr9_89308528_89594425_285898_2.2_-71.2_6279	6279	+
chr1	92471076	92853117	chr1_92243664_92625705_382042_1.6_-43.3_6251	6251	+
chr1	91380982	91515296	chr1_91153570_91287884_134315_4.6_72.5_6242	6242	+
chr18	48422059	48723790	chr18_46676057_46977788_301732_2.1_-33.5_6231	6231	+
chr2	58275871	58479796	chr2_58129375_58333300_203926_3_77.1_6218	6218	+
chr11	58891560	59027224	chr11_58648136_58783800_135665_4.6_84.5_6215	6215	+
chr10	38305679	38409962	chr10_38345685_38449968_104284_6_65.2_6209	6209	+
chr9	117098328	117458589	chr9_116138149_116498410_360262_1.7_-54.3_6203	6203	+
chr10	27400577	27541714	chr10_27440583_27581720_141138_4.4_81_6202	6202	+
chr2	24167046	24587605	chr2_24020550_24441109_420560_1.5_-57.1_6195	6195	+
chr2	68269896	68468180	chr2_68123400_68321684_198285_3.1_74.3_6187	6187	+
chr12	89741945	90049724	chr12_88266076_88573855_307780_2_75.3_6184	6184	+
chr4	83689741	83906003	chr4_83908765_84125027_216263_2.9_12.4_6182	6182	+
chr5	32125110	32355776	chr5_32160867_32391533_230667_2.7_-63.9_6172	6172	+
chr12	101679998	101864206	chr12_100204129_100388337_184209_3.3_68.2_6152	6152	+
chr9	109932437	110253812	chr9_108972258_109293633_321376_1.9_-49.2_6144	6144	+
chr4	161539380	161741188	chr4_161758830_161960638_201809_3_-74.6_6142	6142	+
chr2	74981707	75196766	chr2_74835215_75050274_215060_2.9_46.8_6138	6138	+
chr11	85345043	85490394	chr11_85022691_85168042_145352_4.2_74.9_6132	6132	+
chr9	33462590	33818864	chr9_33452590_33808864_356275_1.7_-79.4_6128	6128	+
chr1	200635286	201026264	chr1_198901909_199292887_390979_1.6_-60.1_6127	6127	+
chr2	48522775	48738647	chr2_48376279_48592151_215873_2.8_27.8_6127	6127	+
chr3	123185490	123419738	chr3_124668180_124902428_234249_2.6_-77.9_6125	6125	+
chr2	228120696	228564389	chr2_227828940_228272633_443694_1.4_-59.6_6123	6123	+
chr5	75886189	76030725	chr5_75921945_76066481_144537_4.2_72.9_6123	6123	+
chr7	90617396	90894394	chr7_90455332_90732330_276999_2.2_-69.5_6121	6121	+
chr2	10559881	10798098	chr2_10477332_10715549_238218_2.6_-88.5_6120	6120	+
chr14	60581749	60867280	chr14_59651502_59937033_285532_2.1_-93.8_6117	6117	+
chr6	34555071	34843786	chr6_34663049_34951764_288716_2.1_-58.2_6117	6117	+
chr3	19981634	20216444	chr3_19956638_20191448_234811_2.6_45_6114	6114	+
chr10	74618895	74896655	chr10_74288901_74566661_277761_2.2_-34.2_6110	6110	+
chr5	103447889	103630583	chr5_103475788_103658482_182695_3.3_-25.1_6098	6098	+
chr11	27360280	27603618	chr11_27316856_27560194_243339_2.5_57.6_6094	6094	+
chr12	9391866	9593632	chr12_9283133_9484899_201767_3_64.1_6092	6092	+
chr3	75263589	75592095	chr3_75346279_75674785_328507_1.9_-9.5_6086	6086	+
chr10	33189278	33347361	chr10_33229284_33387367_158084_3.8_87_6075	6075	+
chr8	28243244	28430787	chr8_28299163_28486706_187544_3.2_-17.7_6067	6067	+
chr10	24738410	24836216	chr10_24778416_24876222_97807_6.2_79.5_6062	6062	+
chr7	73464548	73753109	chr7_73102484_73391045_288562_2.1_42.5_6061	6061	+
chr5	56111988	56237979	chr5_56147745_56273736_125992_4.8_82.8_6060	6060	+
chr15	93426881	93570902	chr15_91227885_91371906_144022_4.2_61.7_6052	6052	+
chr12	102437814	102616486	chr12_100961944_101140616_178673_3.4_36.6_6046	6046	+
chr17	3499723	3866430	chr17_3446472_3813179_366708_1.6_-8.3_6040	6040	+
chr1	53504521	53788731	chr1_53277109_53561319_284211_2.1_-68.8_6028	6028	+
chr3	107435476	107764686	chr3_108918166_109247376_329211_1.8_-98.8_6028	6028	+
chr2	3184117	3432263	chr2_3163124_3411270_248147_2.4_-48.9_6025	6025	+
chr16	57218752	57610469	chr16_55776253_56167970_391718_1.5_-78.1_6015	6015	+
chr13	42812286	42893501	chr13_41710286_41791501_81216_7.4_80.9_6012	6012	+
chr11	69455908	69567932	chr11_69165089_69277113_112025_5.4_71.1_6003	6003	+
chr7	142961543	143082750	chr7_142671665_142792872_121208_5_71.1_6002	6002	+
chr9	114124079	114245946	chr9_113163900_113285767_121868_4.9_68_6002	6002	+
chr10	79492207	79800533	chr10_79162213_79470539_308327_1.9_-34.9_5994	5994	+
chr11	88013411	88142364	chr11_87653059_87782012_128954_4.6_94.7_5993	5993	+
chr10	31607734	31816298	chr10_31647740_31856304_208565_2.9_14.4_5988	5988	+
chr9	125659580	126029689	chr9_124699401_125069510_370110_1.6_-85.5_5988	5988	+
chr1	51253566	51449855	chr1_51026154_51222443_196290_3.1_-14.3_5987	5987	+
chr1	84551558	84956289	chr1_84324146_84728877_404732_1.5_-96.5_5980	5980	+
chr7	140153052	140562016	chr7_139799521_140208485_408965_1.5_54.6_5980	5980	+
chr9	115897200	116171041	chr9_114937021_115210862_273842_2.2_72.5_5969	5969	+
chr5	133271364	133541905	chr5_133299263_133569804_270542_2.2_-25.8_5957	5957	+
chr11	43740184	43964232	chr11_43696760_43920808_224049_2.7_51.6_5954	5954	+
chr3	39376422	39454028	chr3_39351426_39429032_77607_7.7_77.3_5954	5954	+
chrX	122648239	122830147	chrX_122475920_122657828_181909_3.3_55.4_5950	5950	+
chr1	23345903	23575188	chr1_23218490_23447775_229286_2.6_-30_5933	5933	+
chr15	72351415	72672079	chr15_70138469_70459133_320665_1.8_-4.6_5932	5932	+
chr3	185135200	185348859	chr3_186617894_186831553_213660_2.8_54_5928	5928	+
chr5	79733228	80109599	chr5_79768984_80145355_376372_1.6_-63.7_5924	5924	+
chr2	118572231	118762262	chr2_118288701_118478732_190032_3.1_38.9_5922	5922	+
chr10	75002620	75256195	chr10_74672626_74926201_253576_2.3_-62.7_5921	5921	+
chr18	56816631	57022953	chr18_54967611_55173933_206323_2.9_43.6_5917	5917	+
chr3	167975266	168253207	chr3_169457960_169735901_277942_2.1_-54.8_5907	5907	+
chrX	47001540	47272488	chrX_46886484_47157432_270949_2.2_-34.2_5907	5907	+
chr8	66514808	66738297	chr8_66677362_66900851_223490_2.6_-83.6_5906	5906	+
chr3	40294234	40740886	chr3_40269238_40715890_446653_1.3_-58.7_5905	5905	+
chr9	136123268	136352877	chr9_135113089_135342698_229610_2.6_65.2_5893	5893	+
chr16	50092017	50388926	chr16_48649518_48946427_296910_2_35.5_5890	5890	+
chr16	2011067	2263998	chr16_1951068_2203999_252932_2.3_-92.2_5889	5889	+
chr12	64045583	64265863	chr12_62331850_62552130_220281_2.7_75.3_5885	5885	+
chr5	78579815	78982066	chr5_78615571_79017822_402252_1.5_-21.5_5870	5870	+
chr2	128005333	128263222	chr2_127721803_127979692_257890_2.3_-37.8_5869	5869	+
chr17	15753969	16097984	chr17_15694694_16038709_344016_1.7_-15.4_5862	5862	+
chr5	170678659	170858240	chr5_170611264_170790845_179582_3.3_75.2_5847	5847	+
chrY	14922543	15032321	chrY_13431937_13541715_109779_5.3_91.9_5846	5846	+
chr1	111492439	111747162	chr1_111293962_111548685_254724_2.3_-39.9_5843	5843	+
chr9	79792457	80046550	chr9_78982277_79236370_254094_2.3_47.5_5835	5835	+
chr17	66287870	66528872	chr17_63799465_64040467_241003_2.4_-79.4_5831	5831	+
chr3	127316417	127416887	chr3_128799107_128899577_100471_5.8_92.8_5829	5829	+
chr7	90338560	90585129	chr7_90176496_90423065_246570_2.4_-65.5_5823	5823	+
chr4	122589178	122778940	chr4_122808628_122998390_189763_3.1_84.1_5819	5819	+
chr4	177116743	177253327	chr4_177353737_177490321_136585_4.3_97_5817	5817	+
chr2	201276958	201438742	chr2_200985203_201146987_161785_3.6_33.2_5815	5815	+
chr2	109745541	109905641	chr2_109111973_109272073_160101_3.6_36.1_5811	5811	+
chr1	53237022	53480833	chr1_53009610_53253421_243812_2.4_-74.7_5804	5804	+
chr20	32601806	33067649	chr20_32065467_32531310_465844_1.2_-84_5797	5797	+
chr10	115480760	115806427	chr10_115470750_115796417_325668_1.8_-74_5790	5790	+
chr3	139065661	139214524	chr3_140548351_140697214_148864_3.9_54.3_5790	5790	+
chr1	109235363	109440302	chr1_109036886_109241825_204940_2.8_-93.2_5787	5787	+
chr2	63816888	64083688	chr2_63670392_63937192_266801_2.2_-73.2_5785	5785	+
chr5	145664209	145890869	chr5_145644402_145871062_226661_2.6_-61.2_5783	5783	+
chr2	181737513	182015786	chr2_181445758_181724031_278274_2.1_45.1_5777	5777	+
chr8	104330793	104512867	chr8_104399969_104582043_182075_3.2_7.5_5771	5771	+
chr13	33160454	33351259	chr13_32058454_32249259_190806_3_-19.2_5770	5770	+
chr19	12841442	13208665	chr19_12702442_13069665_367224_1.6_-54.6_5770	5770	+
chr10	13099903	13386988	chr10_13139909_13426994_287086_2_-28.1_5765	5765	+
chr10	46733755	46938538	chr10_46153761_46358544_204784_2.8_53.9_5761	5761	+
chr13	96294017	96447080	chr13_95092018_95245081_153064_3.8_-54.6_5760	5760	+
chr12	1804963	2017026	chr12_1675224_1887287_212064_2.7_-15.2_5757	5757	+
chr12	79982561	80320665	chr12_78506692_78844796_338105_1.7_-75.4_5754	5754	+
chr7	97736103	98015988	chr7_97574039_97853924_279886_2.1_12.8_5746	5746	+
chr10	99023169	99239553	chr10_99013159_99229543_216385_2.6_-48.5_5731	5731	+
chr13	97927888	98128435	chr13_96725889_96926436_200548_2.9_78.2_5728	5728	+
chr1	71513314	71544328	chr1_71285902_71316916_31015_18.4_98.2_5713	5713	+
chr1	46713768	46942815	chr1_46486355_46715402_229048_2.5_9.1_5703	5703	+
chr14	56010324	56233613	chr14_55080077_55303366_223290_2.6_62.7_5700	5700	+
chr1	157433794	157681025	chr1_155700418_155947649_247232_2.3_49.1_5699	5699	+
chr3	57742836	57928255	chr3_57717876_57903295_185420_3.1_50.4_5699	5699	+
chr3	83280573	83371215	chr3_83363263_83453905_90643_6.3_82.3_5690	5690	+
chr7	100275690	100739696	chr7_100113626_100526416_412791_1.4_-52.4_5688	5688	+
chr17	56076552	56168096	chr17_53431551_53523095_91545_6.2_79.9_5676	5676	+
chr6	79646123	79770580	chr6_79702842_79827299_124458_4.6_66.7_5672	5672	+
chr10	135122862	135455364	chr10_134972852_135305354_332503_1.7_-57.9_5669	5669	+
chr18	9119338	9399605	chr18_9109338_9389605_280268_2_11.9_5660	5660	+
chr4	15494143	15770065	chr4_15103241_15379163_275923_2_39.3_5654	5654	+
chr10	91390043	91532552	chr10_91380023_91522532_142510_4_53.1_5653	5653	+
chr8	17013738	17154533	chr8_17058109_17198904_140796_4_87.4_5651	5651	+
chr17	55508286	55868748	chr17_52863285_53223747_360463_1.6_-84.8_5647	5647	+
chr19	39056212	39360890	chr19_43748052_44052730_304679_1.8_-70.4_5622	5622	+
chr2	174773835	175020543	chr2_174482081_174728789_246709_2.3_-31.1_5615	5615	+
chr2	187354836	187629444	chr2_187063081_187337689_274609_2_42.2_5610	5610	+
chr5	21882649	22061877	chr5_21918406_22097634_179229_3.1_73.9_5608	5608	+
chr5	135413768	135521107	chr5_135441667_135549006_107340_5.2_84_5604	5604	+
chr4	170541839	170800524	chr4_170778414_171037099_258686_2.2_-44.9_5603	5603	+
chr13	46562900	46733230	chr13_45460901_45631231_170331_3.3_-55.6_5602	5602	+
chr1	224477227	224638047	chr1_222543850_222704670_160821_3.5_54.1_5595	5595	+
chr7	141251359	141445495	chr7_140897828_141091964_194137_2.9_86.5_5579	5579	+
chr10	32197633	32521163	chr10_32237639_32561169_323531_1.7_-53.9_5566	5566	+
chr17	7976451	8370725	chr17_7917176_8311450_394275_1.4_-16.6_5563	5563	+
chr8	27526672	27880151	chr8_27582591_27936070_353480_1.6_-65.1_5558	5558	+
chr4	174252819	174555564	chr4_174489394_174792139_302746_1.8_8.5_5557	5557	+
chr1	47017947	47184183	chr1_46790534_46956770_166237_3.3_26.7_5555	5555	+
chr2	122333018	122533603	chr2_122049488_122250073_200586_2.8_-31.1_5555	5555	+
chr17	75085372	75212979	chr17_72596967_72724574_127608_4.3_86.6_5547	5547	+
chr15	45702375	45981473	chr15_43489667_43768765_279099_2_-61.9_5545	5545	+
chr4	4322361	4763575	chr4_4373262_4814476_441215_1.3_-73.6_5544	5544	+
chr22	16084392	16341264	chr22_14464392_14721264_256873_2.2_5.4_5542	5542	+
chr2	85101840	85280948	chr2_84955351_85134459_179109_3.1_-35.9_5541	5541	+
chr17	74005428	74267468	chr17_71517023_71779063_262041_2.1_-36.1_5526	5526	+
chr9	114935804	115166487	chr9_113975625_114206308_230684_2.4_-55.9_5525	5525	+
chr6	158361905	158734217	chr6_158281893_158654205_372313_1.5_-70.5_5520	5520	+
chr11	77597379	77852931	chr11_77275027_77530579_255553_2.2_-83.6_5519	5519	+
chr15	30261223	30518014	chr15_28048515_28305306_256792_2.1_43.5_5519	5519	+
chr9	96928850	97369400	chr9_95968671_96409221_440551_1.3_-52.5_5518	5518	+
chr9	100703267	100881563	chr9_99743088_99921384_178297_3.1_20.6_5515	5515	+
chr8	86021855	86163229	chr8_86209107_86350481_141375_3.9_67.7_5495	5495	+
chr9	141070754	141152581	chr9_140190575_140272402_81828_6.7_82_5491	5491	+
chr19	1237655	1614685	chr19_1188655_1565685_377031_1.5_-79.1_5488	5488	+
chr2	25851027	26046349	chr2_25704531_25899853_195323_2.8_66_5485	5485	+
chr11	60524272	60691054	chr11_60280848_60447630_166783_3.3_70_5480	5480	+
chr12	7991769	8385613	chr12_7883036_8276880_393845_1.4_-80.5_5477	5477	+
chr19	21131908	21477214	chr19_20923748_21269054_345307_1.6_-57.5_5474	5474	+
chr5	7850962	7901269	chr5_7903962_7954269_50308_10.9_94.7_5473	5473	+
chr17	59856585	60113051	chr17_57211367_57467833_256467_2.1_30.5_5470	5470	+
chr17	62486874	62530959	chr17_59917336_59961421_44086_12.4_93.2_5467	5467	+
chr5	132202571	132478040	chr5_132230470_132505939_275470_2_-57.3_5466	5466	+
chrX	152481656	152814716	chrX_152134850_152467910_333061_1.6_-49.1_5463	5463	+
chr7	132719221	133164889	chr7_132369761_132815429_445669_1.2_-80.7_5453	5453	+
chr11	71075698	71414117	chr11_70753346_71091765_338420_1.6_-15.3_5448	5448	+
chr8	25286191	25367733	chr8_25342108_25423650_81543_6.7_74.6_5447	5447	+
chr15	63792658	64067841	chr15_61579711_61854894_275184_2_-39.2_5442	5442	+
chr12	6965765	7092086	chr12_6836026_6962347_126322_4.3_-49.1_5440	5440	+
chr15	86076847	86303880	chr15_83877851_84104884_227034_2.4_-26.5_5439	5439	+
chr11	64466314	64649289	chr11_64222890_64405865_182976_3_42.3_5436	5436	+
chr3	36897197	37070446	chr3_36872201_37045450_173250_3.1_-78_5434	5434	+
chr10	48909438	49088949	chr10_48529444_48708955_179512_3_62.2_5432	5432	+
chr5	177388186	177753250	chr5_177320792_177685856_365065_1.5_-83.2_5423	5423	+
chr12	2852667	3000230	chr12_2722928_2870491_147564_3.7_65.2_5422	5422	+
chr17	16943620	17174411	chr17_16884345_17115136_230792_2.3_-46.6_5422	5422	+
chr8	21745658	21954139	chr8_21801604_22010085_208482_2.6_58.3_5418	5418	+
chr6	43331374	43646750	chr6_43439352_43754728_315377_1.7_-65.8_5416	5416	+
chr6	4786869	5109613	chr6_4731868_5054612_322745_1.7_-51.5_5415	5415	+
chr7	129351323	129590701	chr7_129138559_129377937_239379_2.3_-43.2_5404	5404	+
chr16	81660319	81991897	chr16_80217820_80549398_331579_1.6_7.4_5400	5400	+
chr2	231584837	231736568	chr2_231293081_231444812_151732_3.6_43_5398	5398	+
chr2	208394168	208633041	chr2_208102413_208341286_238874_2.3_49.6_5397	5397	+
chr3	33729735	33908520	chr3_33704739_33883524_178786_3_46.4_5397	5397	+
chr1	63825401	64254791	chr1_63597989_64027379_429391_1.3_-65.7_5388	5388	+
chr17	46810618	47018559	chr17_44165617_44373558_207942_2.6_-20.8_5388	5388	+
chr2	191300612	191524419	chr2_191008857_191232664_223808_2.4_-99.9_5385	5385	+
chr14	81168283	81380735	chr14_80238036_80450488_212453_2.5_4.4_5383	5383	+
chr5	131779884	132113106	chr5_131807783_132141005_333223_1.6_-28.1_5380	5380	+
chr9	86190419	86322742	chr9_85380239_85512562_132324_4.1_71_5365	5365	+
chr12	118454552	118684851	chr12_116938935_117169234_230300_2.3_47.2_5363	5363	+
chr1	62808631	62995348	chr1_62581219_62767936_186718_2.9_75.5_5362	5362	+
chr14	75513083	75663989	chr14_74582836_74733742_150907_3.6_-33.9_5362	5362	+
chr9	123384936	123637025	chr9_122424757_122676846_252090_2.1_-65.9_5360	5360	+
chr3	152784989	154070365	chr3_154267679_155553059_1285381_0.4_-64_5348	5348	+
chr22	29120971	29331965	chr22_27450971_27661965_210995_2.5_15_5344	5344	+
chrX	7096868	7271957	chrX_7106868_7281957_175090_3_-70.9_5339	5339	+
chr22	39621093	40026061	chr22_37951039_38356007_404969_1.3_40.9_5338	5338	+
chr9	102713306	102912713	chr9_101753127_101952534_199408_2.7_44.6_5331	5331	+
chr6	10575000	10787570	chr6_10682986_10895556_212571_2.5_31.7_5328	5328	+
chr8	101163924	101316786	chr8_101233100_101385962_152863_3.5_74.7_5325	5325	+
chr19	803975	1063510	chr19_754975_1014510_259536_2.1_-90.4_5324	5324	+
chr3	157814242	158115272	chr3_159296936_159597966_301031_1.8_-90.6_5318	5318	+
chr10	7200703	7449577	chr10_7240709_7489583_248875_2.1_60.4_5313	5313	+
chr3	49323469	49591971	chr3_49298473_49566975_268503_2_0.5_5311	5311	+
chr6	144661898	144912484	chr6_144703591_144954177_250587_2.1_-29_5298	5298	+
chr5	43161366	43352969	chr5_43197123_43388726_191604_2.8_41.6_5296	5296	+
chr1	200374633	200587972	chr1_198641256_198854595_213340_2.5_-54.5_5292	5292	+
chr13	52484382	52606873	chr13_51382383_51504874_122492_4.3_74.5_5291	5291	+
chr15	48936907	49284070	chr15_46724199_47071362_347164_1.5_4.5_5291	5291	+
chr12	106409630	106903868	chr12_104933760_105427998_494239_1.1_-14.8_5287	5287	+
chr9	140446681	140729819	chr9_139566502_139849640_283139_1.9_-50.3_5286	5286	+
chr10	64913492	65132931	chr10_64583498_64802937_219440_2.4_18.5_5285	5285	+
chr9	72832080	73036686	chr9_72021900_72226506_204607_2.6_41.6_5280	5280	+
chr17	47367157	47502161	chr17_44722156_44857160_135005_3.9_52.4_5279	5279	+
chr2	175936328	176049490	chr2_175644574_175757736_113163_4.7_84.3_5275	5275	+
chr4	39289904	39523237	chr4_38966299_39199632_233334_2.3_22.6_5272	5272	+
chr10	122619573	123721119	chr10_122609563_123711109_1101547_0.5_-71.1_5254	5254	+
chr7	115777410	115898753	chr7_115564646_115685989_121344_4.3_89.4_5253	5253	+
chr1	54954950	55352764	chr1_54727538_55125352_397815_1.3_-52.4_5249	5249	+
chr12	29493138	29659660	chr12_29384405_29550927_166523_3.2_80.3_5247	5247	+
chr7	138088436	138374168	chr7_137738976_138024708_285733_1.8_63.3_5247	5247	+
chrY	2574734	2863313	chrY_2634734_2923313_288580_1.8_-6.5_5244	5244	+
chr3	72925904	73116441	chr3_73008594_73199131_190538_2.7_-53.7_5238	5238	+
chr6	106528612	106643658	chr6_106635305_106750351_115047_4.5_82_5228	5228	+
chr7	97481485	97601696	chr7_97319421_97439632_120212_4.3_62_5212	5212	+
chr8	42171831	42391360	chr8_42290988_42510517_219530_2.4_47.1_5212	5212	+
chr10	26717007	27112314	chr10_26757013_27152320_395308_1.3_47.9_5195	5195	+
chr18	47895	219532	chr18_37895_209532_171638_3_-40.2_5191	5191	+
chr5	56470021	56558994	chr5_56505778_56594751_88974_5.8_87.7_5190	5190	+
chr13	41894728	42017629	chr13_40792728_40915629_122902_4.2_67.1_5183	5183	+
chr10	86130711	86321064	chr10_86120691_86311044_190354_2.7_56.8_5182	5182	+
chr15	101094481	101190621	chr15_98912004_99008144_96141_5.4_63.3_5182	5182	+
chr1	6480677	6757381	chr1_6403264_6679968_276705_1.9_-65.1_5180	5180	+
chr6	3914394	4063486	chr6_3859393_4008485_149093_3.5_93_5175	5175	+
chr11	89930436	90017336	chr11_89570084_89656984_86901_5.9_97.8_5160	5160	+
chr15	85177339	85427287	chr15_82978343_83228291_249949_2.1_-3.4_5155	5155	+
chr10	59972103	60248561	chr10_59642109_59918567_276459_1.9_68.3_5154	5154	+
chr21	30259901	30595277	chr21_29181772_29517148_335377_1.5_20.8_5152	5152	+
chr1	68940076	68992195	chr1_68712664_68764783_52120_9.9_93.2_5149	5149	+
chr5	99382016	99403760	chr5_99409915_99431659_21745_23.7_97.4_5145	5145	+
chr4	90694723	90875235	chr4_90913746_91094258_180513_2.8_-24.3_5144	5144	+
chr4	108821135	109088953	chr4_109040584_109308402_267819_1.9_0.5_5133	5133	+
chr7	2274303	2559590	chr7_2240829_2526116_285288_1.8_-45.3_5133	5133	+
chr18	13641513	13761660	chr18_13631513_13751660_120148_4.3_69.9_5124	5124	+
chr17	35306283	35640383	chr17_32380396_32714496_334101_1.5_-11.4_5119	5119	+
chr6	136579668	136599923	chr6_136621361_136641616_20256_25.3_98.7_5119	5119	+
chr15	64673491	65129122	chr15_62460544_62916175_455632_1.1_-89.4_5107	5107	+
chr2	11216232	11492302	chr2_11133683_11409753_276071_1.8_61.5_5102	5102	+
chr2	15557596	15890132	chr2_15475047_15807583_332537_1.5_-80_5099	5099	+
chr6	56869334	57049432	chr6_56977293_57157391_180099_2.8_49.9_5094	5094	+
chr6	52128792	52380996	chr6_52236751_52488955_252205_2_41.6_5082	5082	+
chr16	75587225	75784221	chr16_74144726_74341722_196997_2.6_44.2_5067	5067	+
chr15	79528543	79852893	chr15_77315598_77639948_324351_1.6_-30.8_5063	5063	+
chr2	101869444	101911701	chr2_101235876_101278133_42258_12_93.7_5053	5053	+
chr3	56597588	56707763	chr3_56572628_56682803_110176_4.6_87.6_5031	5031	+
chr15	58887829	59009623	chr15_56675121_56796915_121795_4.1_61.1_5026	5026	+
chr3	130463297	130744097	chr3_131945987_132226787_280801_1.8_-82.8_5026	5026	+
chr1	247274756	247395397	chr1_245341379_245462020_120642_4.2_42.3_5023	5023	+
chr10	103468128	103603650	chr10_103458118_103593640_135523_3.7_84.7_5013	5013	+
chr2	190976313	191273022	chr2_190684558_190981267_296710_1.7_-73.6_5009	5009	+
chr5	53814454	53842271	chr5_53850211_53878028_27818_18_94.2_5004	5004	+
chr2	170752996	170943522	chr2_170461242_170651768_190527_2.6_-22.7_4997	4997	+
chr1	180772461	180974704	chr1_179039084_179241327_202244_2.5_36_4986	4986	+
chr11	70052257	70229854	chr11_69729905_69907502_177598_2.8_38.6_4984	4984	+
chr8	75515291	75736014	chr8_75677846_75898569_220724_2.3_-70.5_4984	4984	+
chr1	166716551	166826700	chr1_164983175_165093324_110150_4.5_88.6_4980	4980	+
chr4	147103952	148555705	chr4_147323402_148775155_1451754_0.3_-30.2_4976	4976	+
chr5	5320145	5611000	chr5_5373145_5664000_290856_1.7_62.4_4973	4973	+
chr5	54558531	54792231	chr5_54594288_54827988_233701_2.1_50_4970	4970	+
chr12	12714778	13029068	chr12_12606045_12920335_314291_1.6_-27.3_4966	4966	+
chr2	33740009	33950368	chr2_33593513_33803872_210360_2.4_4.2_4960	4960	+
chr3	125430799	125714121	chr3_126913489_127196811_283323_1.8_48_4960	4960	+
chr5	126112838	126205891	chr5_126140737_126233790_93054_5.3_82.1_4957	4957	+
chr15	31619914	31669873	chr15_29407206_29457165_49960_9.9_90.7_4950	4950	+
chr1	228612673	228823648	chr1_226679296_226890271_210976_2.3_25.8_4942	4942	+
chr1	17733331	17765106	chr1_17605918_17637693_31776_15.5_93.3_4940	4940	+
chr6	111195909	111368733	chr6_111302602_111475426_172825_2.9_67.9_4940	4940	+
chr22	38850976	38891082	chr22_37180922_37221028_40107_12.3_93.9_4936	4936	+
chr19	23674896	24310541	chr19_23466736_24102381_635646_0.8_-47.7_4932	4932	+
chr20	34130602	34466944	chr20_33594016_33930358_336343_1.5_43.3_4921	4921	+
chr4	129731633	129864394	chr4_129951083_130083844_132762_3.7_78.2_4920	4920	+
chr7	87464706	87590512	chr7_87302642_87428448_125807_3.9_78.8_4919	4919	+
chr20	42087852	42334083	chr20_41521266_41767497_246232_2_-96.4_4915	4915	+
chr5	179890684	180219388	chr5_179823290_180151994_328705_1.5_-81.5_4914	4914	+
chr4	41843976	42089561	chr4_41538733_41784318_245586_2_-14.8_4907	4907	+
chr16	84740939	84813432	chr16_83298440_83370933_72494_6.8_87.1_4899	4899	+
chr4	56194343	56301860	chr4_55889100_55996617_107518_4.6_91.8_4897	4897	+
chr19	3870798	3984379	chr19_3821798_3935379_113582_4.3_86.6_4887	4887	+
chr1	97144447	97279982	chr1_96917035_97052570_135536_3.6_85_4883	4883	+
chr4	156594365	156656787	chr4_156813815_156876237_62423_7.8_88.6_4873	4873	+
chrX	74803002	75108778	chrX_74719727_75025503_305777_1.6_27.3_4862	4862	+
chrX	148561341	148664571	chrX_148369246_148472367_103122_4.7_77.7_4860	4860	+
chr14	70180913	70352962	chr14_69250666_69422715_172050_2.8_67.8_4858	4858	+
chr3	15345100	15483702	chr3_15320104_15458706_138603_3.5_3.1_4855	4855	+
chrX	76849089	77113009	chrX_76735745_76999665_263921_1.8_-87.9_4854	4854	+
chr17	48313080	48563010	chr17_45668079_45918009_249931_1.9_-20.5_4851	4851	+
chr14	71376177	71575805	chr14_70445930_70645558_199629_2.4_63.6_4850	4850	+
chr12	69970345	70150423	chr12_68256612_68436690_180079_2.7_20.9_4848	4848	+
chr1	147401121	147590220	chr1_145867745_146056844_189100_2.6_48.5_4841	4841	+
chr15	82615787	82824641	chr15_80402842_80611696_208855_2.3_24_4840	4840	+
chr1	225589281	225611906	chr1_223655904_223678529_22626_21.4_97.6_4832	4832	+
chr1	161654585	161958591	chr1_159921209_160225215_304007_1.6_26.2_4830	4830	+
chr8	19614396	19909676	chr8_19658676_19953956_295281_1.6_-94.4_4830	4830	+
chr8	82539571	82721669	chr8_82702126_82884224_182099_2.6_48.7_4818	4818	+
chr12	66430891	66732095	chr12_64717158_65018362_301205_1.6_49_4813	4813	+
chr9	88879671	88990552	chr9_88069491_88180372_110882_4.3_79.4_4813	4813	+
chr5	37289694	37506165	chr5_37325451_37541922_216472_2.2_9.3_4808	4808	+
chr6	160453503	160526879	chr6_160373493_160446869_73377_6.6_37.9_4808	4808	+
chr1	43637684	43997075	chr1_43410271_43769662_359392_1.3_-99.6_4807	4807	+
chr12	76745702	76786607	chr12_75269833_75310738_40906_11.7_90.7_4804	4804	+
chr15	99645223	99825768	chr15_97462746_97643291_180546_2.7_-4_4802	4802	+
chr5	126846648	126889973	chr5_126874547_126917872_43326_11.1_84.5_4800	4800	+
chr2	208896231	210047040	chr2_208604476_209755285_1150810_0.4_-81.6_4797	4797	+
chr7	29996973	30128959	chr7_29963498_30095484_131987_3.6_83.9_4793	4793	+
chr5	100145604	100238762	chr5_100173503_100266661_93159_5.1_90.8_4771	4771	+
chr11	2846371	3038568	chr11_2802947_2995144_192198_2.5_63_4770	4770	+
chr6	17531307	17688844	chr6_17639286_17796823_157538_3_80.5_4770	4770	+
chrX	155119027	155255416	chrX_154772221_154908610_136390_3.5_85_4762	4762	+
chr3	136429842	136731677	chr3_137912532_138214367_301836_1.6_-15.6_4760	4760	+
chr10	3111185	3215522	chr10_3101185_3205522_104338_4.5_86.3_4744	4744	+
chr11	85669027	85856450	chr11_85346675_85534098_187424_2.5_-2.4_4741	4741	+
chr12	3948360	4208841	chr12_3818621_4079102_260482_1.8_61.9_4739	4739	+
chr2	134897022	135269736	chr2_134613492_134986206_372715_1.3_32.7_4732	4732	+
chr14	93651491	93695315	chr14_92721244_92765068_43825_10.8_92.1_4729	4729	+
chr13	20544762	20753448	chr13_19442762_19651448_208687_2.3_53.2_4722	4722	+
chr17	49075781	49362777	chr17_46430780_46717776_286997_1.6_38_4721	4721	+
chr9	80795372	81017673	chr9_79985192_80207493_222302_2.1_51.8_4714	4714	+
chr14	89492412	89794991	chr14_88562165_88864744_302580_1.6_13.3_4710	4710	+
chr5	86560568	86704032	chr5_86596324_86739788_143465_3.3_91.6_4706	4706	+
chr16	67571131	67889964	chr16_66128632_66447465_318834_1.5_-89.5_4700	4700	+
chr4	185220265	185637864	chr4_185457259_185874858_417600_1.1_-48.2_4699	4699	+
chr5	64711404	65084149	chr5_64747160_65119905_372746_1.3_-82.8_4699	4699	+
chr15	36901558	36913279	chr15_34688850_34700571_11722_40_98.1_4692	4692	+
chr1	81826646	82267772	chr1_81599234_82040360_441127_1.1_-6_4690	4690	+
chr8	110244847	110643400	chr8_110314023_110712576_398554_1.2_62.8_4689	4689	+
chr10	14765699	14951452	chr10_14805705_14991458_185754_2.5_46.5_4688	4688	+
chr19	16212051	16437835	chr19_16073051_16298835_225785_2.1_-61.1_4680	4680	+
chr12	65564098	65641978	chr12_63850365_63928245_77881_6_86.9_4674	4674	+
chr2	62030224	62334029	chr2_61883728_62187533_303806_1.5_-73.6_4674	4674	+
chr4	99802037	100003344	chr4_100021060_100222367_201308_2.3_36.7_4667	4667	+
chr3	69071595	69177183	chr3_69154285_69259873_105589_4.4_77.7_4663	4663	+
chr14	31038951	31290970	chr14_30108702_30360721_252020_1.8_-18_4656	4656	+
chrY	28555870	28761653	chrY_26965258_27171041_205784_2.3_-82.7_4653	4653	+
chr4	26323456	26436002	chr4_25932554_26045100_112547_4.1_93.3_4651	4651	+
chr1	215740595	215794902	chr1_213807218_213861525_54308_8.6_87.8_4650	4650	+
chr2	172180058	172527806	chr2_171888304_172236052_347749_1.3_-55.4_4646	4646	+
chr17	22020614	22030338	chr17_21944741_21954465_9725_47.7_98.8_4642	4642	+
chr15	65228393	65579617	chr15_63015446_63366670_351225_1.3_-25.7_4637	4637	+
chr14	51710471	51905314	chr14_50780221_50975064_194844_2.4_69.7_4632	4632	+
chr7	114185698	114333242	chr7_113972934_114120478_147545_3.1_59.7_4629	4629	+
chr10	88125855	88391431	chr10_88115835_88381411_265577_1.7_17.6_4591	4591	+
chr12	96587801	96785964	chr12_95111932_95310095_198164_2.3_70.7_4578	4578	+
chr7	39729984	40102687	chr7_39696509_40069212_372704_1.2_-74.3_4575	4575	+
chr17	60397181	60690174	chr17_57751963_58043906_291944_1.6_-59.6_4573	4573	+
chr13	29069094	29297890	chr13_27967094_28195890_228797_2_0.6_4572	4572	+
chr16	88624868	89002934	chr16_87152369_87530435_378067_1.2_-69.8_4569	4569	+
chr11	77184431	77580115	chr11_76862079_77257763_395685_1.2_-83_4556	4556	+
chr2	95564898	96078864	chr2_94928625_95442591_513967_0.9_-78.6_4554	4554	+
chr14	81467757	81659203	chr14_80537510_80728956_191447_2.4_-24.5_4548	4548	+
chr9	15361379	15589370	chr9_15351379_15579370_227992_2_79.7_4548	4548	+
chr12	14531337	14680609	chr12_14422604_14571876_149273_3_63.6_4542	4542	+
chr10	89210555	89402867	chr10_89200535_89392847_192313_2.4_53.7_4540	4540	+
chr1	149089525	149264921	chr1_147356149_147531545_175397_2.6_68.2_4537	4537	+
chr17	42112248	42477439	chr17_39467774_39832965_365192_1.2_-48.8_4537	4537	+
chr12	83081820	83330270	chr12_81605951_81854401_248451_1.8_57_4529	4529	+
chr19	22271839	22700658	chr19_22063679_22492498_428820_1.1_-21.4_4528	4528	+
chr13	50034145	50279937	chr13_48932146_49177938_245793_1.8_-87.4_4519	4519	+
chr2	196933530	197049414	chr2_196641775_196757659_115885_3.9_91_4519	4519	+
chr1	240679052	241162081	chr1_238745675_239228704_483030_0.9_-75.9_4517	4517	+
chr16	4855094	5144264	chr16_4795095_5084265_289171_1.6_12.3_4501	4501	+
chrX	129506784	130889780	chrX_129334465_130717461_1382997_0.3_-95.7_4491	4491	+
chr2	71183170	71351807	chr2_71036678_71205315_168638_2.7_-85.2_4479	4479	+
chr12	93145898	93278769	chr12_91670029_91802900_132872_3.4_69.9_4475	4475	+
chr7	84505837	84659364	chr7_84343773_84497300_153528_2.9_83.3_4471	4471	+
chr15	45234349	45508471	chr15_43021641_43295763_274123_1.6_-2_4469	4469	+
chr5	36136346	36195404	chr5_36172103_36231161_59059_7.6_94.8_4468	4468	+
chr22	31298172	31374416	chr22_29628172_29704416_76245_5.9_88.8_4463	4463	+
chr17	28395796	28712252	chr17_25419922_25736378_316457_1.4_-82.4_4462	4462	+
chr1	172520515	172678758	chr1_170787138_170945381_158244_2.8_86.7_4459	4459	+
chr2	120640106	121235769	chr2_120356576_120952239_595664_0.7_-70.7_4456	4456	+
chr12	51109794	51326222	chr12_49396061_49612489_216429_2.1_-98.5_4455	4455	+
chr5	55134323	55265714	chr5_55170080_55301471_131392_3.4_75.3_4450	4450	+
chr1	50791951	51126144	chr1_50564538_50898732_334195_1.3_-41.5_4447	4447	+
chr1	236995620	237145037	chr1_235062243_235211660_149418_3_-75_4438	4438	+
chr16	33777965	33964321	chr16_33685466_33871822_186357_2.4_-43.7_4437	4437	+
chr19	10697830	10952867	chr19_10558830_10813867_255038_1.7_23.9_4426	4426	+
chr15	21135238	21372742	chr15_19399897_19637401_237505_1.9_29.2_4422	4422	+
chr11	20398087	20596854	chr11_20354663_20553430_198768_2.2_54.8_4421	4421	+
chr15	64364749	64658135	chr15_62151802_62445188_293387_1.5_-80.9_4421	4421	+
chr10	104402233	104647908	chr10_104392223_104637898_245676_1.8_-34.6_4418	4418	+
chr2	128318082	128610744	chr2_128034552_128327214_292663_1.5_-47.9_4417	4417	+
chr19	12575051	12777249	chr19_12436051_12638249_202199_2.2_-18.4_4411	4411	+
chr2	182758084	182795259	chr2_182466329_182503504_37176_11.8_91.9_4404	4404	+
chr7	114585152	114658867	chr7_114372388_114446103_73716_6_86.1_4399	4399	+
chr1	58996186	59154906	chr1_58768774_58927494_158721_2.8_72.4_4397	4397	+
chr8	27905209	28158179	chr8_27961128_28214098_252971_1.7_-65.5_4395	4395	+
chr9	33289560	33442202	chr9_33279560_33432202_152643_2.9_-67.8_4389	4389	+
chr15	60639608	60745980	chr15_58426900_58533272_106373_4.1_85.1_4384	4384	+
chr7	38247088	38449808	chr7_38213613_38416333_202721_2.2_-52.5_4381	4381	+
chr10	134122717	134731656	chr10_133972707_134581646_608940_0.7_-86.5_4379	4379	+
chr9	37780549	37888463	chr9_37770549_37878463_107915_4.1_69.9_4377	4377	+
chr1	146972765	147221375	chr1_145439389_145687999_248611_1.8_76.1_4373	4373	+
chr1	31732767	31961845	chr1_31505354_31734432_229079_1.9_27.7_4371	4371	+
chr9	21695171	22012809	chr9_21685171_22002809_317639_1.4_-27.9_4369	4369	+
chr19	46967327	47364165	chr19_51659167_52056005_396839_1.1_-56.7_4368	4368	+
chr17	2202486	2323386	chr17_2149236_2270136_120901_3.6_47.4_4365	4365	+
chr11	6503448	6742580	chr11_6460024_6699156_239133_1.8_61.7_4359	4359	+
chr4	3944044	4285600	chr4_3994974_4336501_341528_1.3_-76.8_4358	4358	+
chr16	1675910	1822557	chr16_1615911_1762558_146648_3_52.6_4352	4352	+
chr9	4860132	5112831	chr9_4850132_5102831_252700_1.7_-19.3_4337	4337	+
chr10	43089767	43326555	chr10_42409773_42646561_236789_1.8_-54.5_4336	4336	+
chr5	145493525	145641374	chr5_145473718_145621567_147850_2.9_-54.8_4335	4335	+
chr17	65069712	65221240	chr17_62500174_62651702_151529_2.9_48.7_4325	4325	+
chr15	20214170	20366135	chr15_18474184_18626149_151966_2.8_77.7_4322	4322	+
chrX	54470538	54589933	chrX_54487263_54606658_119396_3.6_79.8_4319	4319	+
chr10	44099821	44285915	chr10_43419827_43605921_186095_2.3_37.4_4315	4315	+
chr5	149694006	150136960	chr5_149674199_150117153_442955_1_-17.7_4307	4307	+
chr16	3507901	3901024	chr16_3447902_3841025_393124_1.1_-30.3_4304	4304	+
chr2	8735749	8953588	chr2_8653200_8871039_217840_2_58.5_4302	4302	+
chr19	17983237	18335116	chr19_17844237_18196116_351880_1.2_-91_4300	4300	+
chr8	11565910	11778201	chr8_11603319_11815610_212292_2_58.6_4300	4300	+
chrX	71379706	71548432	chrX_71296431_71465157_168727_2.5_49.1_4295	4295	+
chr5	77689816	77940792	chr5_77725572_77976548_250977_1.7_-33.4_4294	4294	+
chr7	45828280	45860745	chr7_45794805_45827270_32466_13.2_94.1_4293	4293	+
chr8	109067484	109391872	chr8_109136660_109461048_324389_1.3_8.7_4290	4290	+
chr2	238600764	238819902	chr2_238265503_238484641_219139_2_-37.9_4286	4286	+
chr9	35372415	35593018	chr9_35362415_35583018_220604_1.9_26.5_4285	4285	+
chr4	159588394	159928892	chr4_159807844_160148342_340499_1.3_37.8_4280	4280	+
chr7	106820237	107013287	chr7_106607473_106800523_193051_2.2_48_4275	4275	+
chr2	69931251	70131994	chr2_69784755_69985498_200744_2.1_37.2_4271	4271	+
chr2	203954146	204296501	chr2_203662391_204004746_342356_1.2_-61.8_4271	4271	+
chr1	121115777	121313290	chr1_120817300_121014813_197514_2.2_79.1_4266	4266	+
chr9	133491695	133589638	chr9_132481516_132579459_97944_4.4_77.7_4266	4266	+
chr17	34820096	35079104	chr17_31894209_32153217_259009_1.6_-70.3_4263	4263	+
chr5	41730498	41968145	chr5_41766255_42003902_237648_1.8_32.9_4258	4258	+
chr7	129711479	129895948	chr7_129498715_129683184_184470_2.3_52.4_4252	4252	+
chr1	106239554	106436139	chr1_106041077_106237662_196586_2.2_85_4245	4245	+
chr12	14908855	15103679	chr12_14800122_14994946_194825_2.2_62.5_4245	4245	+
chr8	144511928	144796955	chr8_144583071_144868943_285873_1.5_-28.1_4245	4245	+
chr9	36198891	36376183	chr9_36188891_36366183_177293_2.4_66.4_4243	4243	+
chr22	45461631	45625226	chr22_43840295_44003890_163596_2.6_78.9_4237	4237	+
chr3	58256991	58419767	chr3_58232031_58394807_162777_2.6_-39.2_4236	4236	+
chr10	21884154	22031996	chr10_21924160_22072002_147843_2.9_23.2_4223	4223	+
chr14	97265999	97347871	chr14_96335752_96417624_81873_5.2_-96.4_4221	4221	+
chr14	95873742	96010969	chr14_94943495_95080722_137228_3.1_33.2_4220	4220	+
chr5	169015289	169254895	chr5_168947867_169187473_239607_1.8_-63.7_4219	4219	+
chr20	62181236	62654326	chr20_61651680_62124770_473091_0.9_-58.1_4215	4215	+
chr3	160942605	161147501	chr3_162425299_162630195_204897_2.1_77.8_4209	4209	+
chr5	58265910	58335644	chr5_58301667_58371401_69735_6_79.2_4203	4203	+
chr8	100643941	100904272	chr8_100713117_100973448_260332_1.6_-82.6_4199	4199	+
chr12	111819753	112110602	chr12_110304136_110594985_290850_1.4_-34.7_4195	4195	+
chr9	138656591	138903872	chr9_137796412_138043693_247282_1.7_57.1_4193	4193	+
chr15	38544337	38856635	chr15_36331629_36643927_312299_1.3_84.2_4192	4192	+
chr4	190197862	190567415	chr4_190434856_190804409_369554_1.1_-75_4188	4188	+
chr9	20684076	20995867	chr9_20674076_20985867_311792_1.3_13.3_4186	4186	+
chr5	87890083	88178561	chr5_87925839_88214317_288479_1.4_-66.3_4180	4180	+
chr10	105727429	105786883	chr10_105717419_105776873_59455_7_91.7_4178	4178	+
chr10	131334393	131964975	chr10_131224383_131854965_630583_0.7_-37_4172	4172	+
chr5	93903298	94050575	chr5_93929054_94076331_147278_2.8_45.7_4170	4170	+
chr11	108535875	108739522	chr11_108041085_108244732_203648_2_-7.9_4161	4161	+
chr12	8492781	8790087	chr12_8384048_8681354_297307_1.4_-34.2_4159	4159	+
chr17	62203269	62290915	chr17_59557001_59644647_87647_4.7_56.9_4159	4159	+
chr6	87964850	88050162	chr6_88021569_88106881_85313_4.9_78.9_4153	4153	+
chr10	12719395	12876672	chr10_12759401_12916678_157278_2.6_54.5_4147	4147	+
chr11	110101156	110333817	chr11_109606366_109839027_232662_1.8_38_4147	4147	+
chrX	69254607	69640638	chrX_69171332_69557363_386032_1.1_-34.2_4143	4143	+
chr16	56394602	56510238	chr16_54952103_55067739_115637_3.6_72.7_4141	4141	+
chr1	203224879	203278889	chr1_201491502_201545512_54011_7.7_84.7_4138	4138	+
chrX	119659082	119760734	chrX_119543110_119644762_101653_4.1_22.7_4132	4132	+
chr1	219781419	219785897	chr1_217848042_217852520_4479_92.2_99.9_4131	4131	+
chr15	59845066	60128655	chr15_57632358_57915947_283590_1.5_-45_4123	4123	+
chr1	111982909	112165107	chr1_111784432_111966630_182199_2.3_30.2_4120	4120	+
chr8	73958121	74385439	chr8_74120675_74547993_427319_1_-83.6_4118	4118	+
chr2	264838	308905	chr2_254838_298905_44068_9.3_92.3_4115	4115	+
chr8	33227132	33406453	chr8_33346674_33525995_179322_2.3_79.7_4111	4111	+
chr10	112641005	112781203	chr10_112630995_112771193_140199_2.9_51.1_4108	4108	+
chrY	21749006	21901625	chrY_20208394_20361013_152620_2.7_73.1_4105	4105	+
chr12	100402730	100733994	chr12_98926861_99258125_331265_1.2_38.9_4099	4099	+
chr5	6583247	6757096	chr5_6636247_6810096_173850_2.4_72.2_4096	4096	+
chr7	32511415	32800816	chr7_32477940_32767341_289402_1.4_-2.2_4092	4092	+
chr10	114169157	114308769	chr10_114159147_114298759_139613_2.9_73.5_4090	4090	+
chr5	75374696	75577106	chr5_75410452_75612862_202411_2_7.9_4089	4089	+
chr13	28024215	28403900	chr13_26922215_27301900_379686_1.1_-92.8_4082	4082	+
chr11	59341928	59549308	chr11_59098504_59305884_207381_2_-55.1_4077	4077	+
chr1	44209019	44588215	chr1_43981606_44360802_379197_1.1_-48_4072	4072	+
chr13	37500704	37584025	chr13_36398704_36482025_83322_4.9_86.9_4071	4071	+
chr15	83658613	83725354	chr15_81449617_81516358_66742_6.1_84.1_4071	4071	+
chr3	141583140	141763066	chr3_143065830_143245756_179927_2.3_48.6_4071	4071	+
chr8	99985740	100304351	chr8_100054916_100373527_318612_1.3_-42_4070	4070	+
chr12	76358572	76476192	chr12_74644839_74762459_117621_3.5_79.3_4068	4068	+
chr20	49410924	49667538	chr20_48844331_49100945_256615_1.6_-47.6_4063	4063	+
chr11	105880054	105984528	chr11_105385264_105489738_104475_3.9_92.2_4062	4062	+
chr4	247881	437950	chr4_237881_427950_190070_2.1_-32.3_4060	4060	+
chr2	238992124	239405728	chr2_238656863_239070467_413605_1_-61.7_4056	4056	+
chr3	41243631	41281542	chr3_41218635_41256546_37912_10.7_96.7_4054	4054	+
chr12	92482868	92562442	chr12_91006999_91086573_79575_5.1_93.7_4052	4052	+
chr15	69591405	69747820	chr15_67378459_67534874_156416_2.6_91_4046	4046	+
chr8	33660980	33827471	chr8_33780522_33947013_166492_2.4_77.9_4039	4039	+
chrX	1505312	1698994	chrX_1465312_1658994_193683_2.1_75_4039	4039	+
chr7	156363793	156572573	chr7_156056554_156265334_208781_1.9_58.2_4038	4038	+
chr12	70634730	70748176	chr12_68920997_69034443_113447_3.6_88.5_4036	4036	+
chr2	64109575	64229829	chr2_63963079_64083333_120255_3.4_-45.5_4030	4030	+
chr1	109045849	109200315	chr1_108847372_109001838_154467_2.6_-21.1_4028	4028	+
chr5	141255009	141532338	chr5_141235193_141512522_277330_1.5_54.6_4028	4028	+
chr2	10808744	10953089	chr2_10726195_10870540_144346_2.8_-67.1_4027	4027	+
chr9	88460811	88694314	chr9_87650631_87884134_233504_1.7_54.1_4024	4024	+
chr4	68311836	68604805	chr4_67994431_68287400_292970_1.4_-22.5_4022	4022	+
chr2	153497279	153628578	chr2_153205525_153336824_131300_3.1_60.8_4018	4018	+
chr15	22822624	23048557	chr15_20373988_20599998_226011_1.8_5_4016	4016	+
chr10	47132795	47289603	chr10_46552801_46709609_156809_2.6_77.8_4008	4008	+
chr2	196523402	196601792	chr2_196231647_196310037_78391_5.1_89.4_3999	3999	+
chr2	215591506	215796446	chr2_215299751_215504691_204941_2_-76.7_3999	3999	+
chr8	126011592	126303428	chr8_126080773_126372610_291838_1.4_-87.8_3998	3998	+
chr5	66345284	66492579	chr5_66381040_66528335_147296_2.7_54.9_3997	3997	+
chr12	107208655	107520044	chr12_105732785_106044174_311390_1.3_-49.4_3993	3993	+
chr2	225338712	225450253	chr2_225046956_225158497_111542_3.6_91.7_3992	3992	+
chr17	47676725	48016748	chr17_45031724_45371747_340024_1.2_-47.8_3991	3991	+
chr19	58899401	59110743	chr19_63591213_63802555_211343_1.9_27.9_3978	3978	+
chr17	19349234	19575281	chr17_19289826_19515873_226048_1.8_70.8_3977	3977	+
chr12	12185276	12402604	chr12_12076543_12293871_217329_1.8_24.8_3977	3977	+
chr1	3348023	3699377	chr1_3337883_3689237_351355_1.1_-87.8_3976	3976	+
chr20	55833552	56064170	chr20_55266959_55497576_230618_1.7_-37.9_3973	3973	+
chr16	4505417	4664865	chr16_4445418_4604866_159449_2.5_65.9_3973	3973	+
chr14	62187033	62299133	chr14_61256786_61368886_112101_3.5_95.7_3964	3964	+
chr2	127312910	127472834	chr2_127029380_127189304_159925_2.5_35.4_3959	3959	+
chr13	31710930	31729847	chr13_30608930_30627847_18918_20.9_97.6_3954	3954	+
chr3	3111192	3217053	chr3_3086192_3192053_105862_3.7_91.2_3954	3954	+
chr15	81410238	81717193	chr15_79197293_79504248_306956_1.3_27.3_3954	3954	+
chr11	111222944	111250259	chr11_110728154_110755469_27316_14.4_96_3938	3938	+
chr2	216182892	216214618	chr2_215891137_215922863_31727_12.4_96.7_3934	3934	+
chr11	61404039	61564722	chr11_61160615_61321298_160684_2.4_62.7_3931	3931	+
chr4	186066023	186188447	chr4_186303017_186425441_122425_3.2_66.3_3924	3924	+
chr9	139296928	139505389	chr9_138416749_138625210_208462_1.9_-42.3_3924	3924	+
chr7	30638333	30818552	chr7_30604858_30785077_180220_2.2_67.2_3924	3924	+
chr6	108192270	108326818	chr6_108298963_108433511_134549_2.9_75.6_3921	3921	+
chr3	180320831	180333326	chr3_181803525_181816020_12496_31.4_97.8_3919	3919	+
chr13	79886758	80095196	chr13_78784759_78993197_208439_1.9_-57.6_3919	3919	+
chr10	85841100	85955402	chr10_85831080_85945382_114303_3.4_77_3914	3914	+
chr15	77087559	77474309	chr15_74874614_75261364_386751_1_-86.6_3914	3914	+
chr8	120743442	120940785	chr8_120812623_121009966_197344_2_79_3913	3913	+
chr22	23223328	23265165	chr22_21553328_21595165_41838_9.3_94_3908	3908	+
chr7	105731411	105917682	chr7_105518647_105704918_186272_2.1_70.3_3904	3904	+
chr7	120967378	121081090	chr7_120754614_120868326_113713_3.4_87.1_3904	3904	+
chr8	37554689	37764577	chr8_37673847_37883735_209889_1.9_72.1_3898	3898	+
chrY	9905116	10037932	chrY_10515116_10647932_132817_2.9_62_3898	3898	+
chr18	77722438	77915395	chr18_75823426_76016386_192961_2_5.5_3895	3895	+
chr10	5346518	5500211	chr10_5336518_5490211_153694_2.5_84.8_3894	3894	+
chr1	234492412	234904614	chr1_232559035_232971237_412203_0.9_-62.3_3890	3890	+
chr13	27746127	28014548	chr13_26644127_26912548_268422_1.4_-91.5_3889	3889	+
chr5	79551578	79655959	chr5_79587334_79691715_104382_3.7_41.8_3888	3888	+
chr7	133314681	133750221	chr7_132965221_133400761_435541_0.9_-30.7_3888	3888	+
chr6	24571792	24786306	chr6_24679771_24894285_214515_1.8_-2.3_3883	3883	+
chr18	55095932	55283148	chr18_53246930_53434146_187217_2.1_10.5_3860	3860	+
chr19	49843736	50017840	chr19_54535548_54709652_174105_2.2_28.2_3850	3850	+
chr3	49682759	49840737	chr3_49657763_49815741_157979_2.4_34_3844	3844	+
chr8	132916328	133024878	chr8_132985510_133094060_108551_3.5_91.2_3839	3839	+
chr4	25162500	25418203	chr4_24771598_25027301_255704_1.5_31.2_3828	3828	+
chrX	103430659	103499176	chrX_103317315_103385832_68518_5.6_89.3_3816	3816	+
chr12	122617751	122797987	chr12_121183704_121363940_180237_2.1_-30.1_3811	3811	+
chr4	153701156	153896246	chr4_153920606_154115696_195091_1.9_50.6_3798	3798	+
chr4	9469342	9783356	chr4_9078440_9392454_314015_1.2_44.5_3784	3784	+
chr6	20403559	20649745	chr6_20511538_20757724_246187_1.5_-9.2_3779	3779	+
chr19	2100922	2405596	chr19_2051922_2356596_304675_1.2_-34_3770	3770	+
chr3	72307479	72496249	chr3_72390169_72578939_188771_2_51.1_3765	3765	+
chr10	12070756	12489337	chr10_12110762_12529343_418582_0.9_-32.1_3762	3762	+
chr20	39641269	39766357	chr20_39074683_39199771_125089_3_83.5_3760	3760	+
chr16	66586534	66847730	chr16_65144035_65405231_261197_1.4_-35.2_3745	3745	+
chr17	33289246	33478360	chr17_30313359_30502473_189115_2_70.6_3741	3741	+
chrY	9342992	9386266	chrY_9952992_9996266_43275_8.6_90.6_3740	3740	+
chr8	41354956	41505839	chr8_41474113_41624996_150884_2.5_69.9_3732	3732	+
chr3	120306201	120627251	chr3_121788891_122109941_321051_1.2_-18.4_3731	3731	+
chr5	49692443	49929611	chr5_49728200_49965368_237169_1.6_-45.1_3711	3711	+
chr11	75051868	75257516	chr11_74729516_74935164_205649_1.8_83.3_3705	3705	+
chr5	114848149	115106858	chr5_114876048_115134757_258710_1.4_-32.9_3705	3705	+
chrX	147010103	147134400	chrX_146817795_146942092_124298_3_75.2_3702	3702	+
chr18	56414885	56652855	chr18_54565865_54803835_237971_1.6_-96_3701	3701	+
chr13	39585362	39623438	chr13_38483362_38521438_38077_9.7_96.2_3698	3698	+
chr10	95043732	95390181	chr10_95033722_95380171_346450_1.1_-19.9_3695	3695	+
chr8	91970580	92179102	chr8_92039756_92248278_208523_1.8_82.8_3695	3695	+
chr9	22527530	22822286	chr9_22517530_22812286_294757_1.3_66.6_3693	3693	+
chr15	62116890	62374703	chr15_59904182_60161995_257814_1.4_72.5_3688	3688	+
chr8	23290926	23540088	chr8_23346871_23596033_249163_1.5_54.7_3685	3685	+
chr9	77596044	77761856	chr9_76785864_76951676_165813_2.2_66.9_3680	3680	+
chr7	104308110	104311798	chr7_104095346_104099034_3689_99.7_100_3679	3679	+
chr12	122199412	122354503	chr12_120683795_120838886_155092_2.4_64.9_3679	3679	+
chr5	59754946	60000308	chr5_59790703_60036065_245363_1.5_43.9_3678	3678	+
chr19	21566167	21720640	chr19_21358007_21512480_154474_2.4_33.3_3673	3673	+
chr1	163291672	163325534	chr1_161558296_161592158_33863_10.8_94.4_3668	3668	+
chrX	24075521	24228585	chrX_23985442_24138506_153065_2.4_70.8_3668	3668	+
chr14	68116231	68266696	chr14_67185984_67336449_150466_2.4_-46.8_3657	3657	+
chr13	25457349	25606517	chr13_24355349_24504517_149169_2.4_14.4_3651	3651	+
chr8	79510541	79674650	chr8_79673096_79837205_164110_2.2_69.7_3644	3644	+
chr1	7723412	8045398	chr1_7645999_7967985_321987_1.1_35.5_3642	3642	+
chr3	32031255	32233222	chr3_32006259_32208226_201968_1.8_16.1_3637	3637	+
chr3	172388174	172538805	chr3_173870868_174021499_150632_2.4_78_3630	3630	+
chr19	22847078	23040947	chr19_22638918_22832787_193870_1.9_42.8_3625	3625	+
chr7	36429240	36492879	chr7_36395765_36459404_63640_5.7_94_3623	3623	+
chr9	127489147	127657924	chr9_126528968_126697745_168778_2.1_54.1_3621	3621	+
chr14	89038373	89088978	chr14_88108126_88158731_50606_7.1_95.1_3612	3612	+
chr12	124402000	124499389	chr12_122967953_123065342_97390_3.7_63.5_3609	3609	+
chrX	150437761	150577788	chrX_150188419_150328446_140028_2.6_77.3_3605	3605	+
chr7	75511068	75696047	chr7_75349004_75533983_184980_1.9_-75.2_3597	3597	+
chr3	14307321	14709756	chr3_14282325_14684760_402436_0.9_-44.5_3596	3596	+
chr2	28172538	28637677	chr2_28026042_28491181_465140_0.8_-71.1_3595	3595	+
chrX	135579667	135628397	chrX_135407333_135456063_48731_7.4_93.9_3595	3595	+
chr12	26480375	26875494	chr12_26371642_26766761_395120_0.9_17.9_3589	3589	+
chr15	49418497	49626742	chr15_47205789_47414034_208246_1.7_29.3_3589	3589	+
chr5	33445352	33503184	chr5_33481109_33538941_57833_6.2_89.3_3575	3575	+
chr1	38423390	38489499	chr1_38195977_38262086_66110_5.4_81.2_3571	3571	+
chr7	793548	1052874	chr7_760074_1019400_259327_1.4_-17.9_3567	3567	+
chr5	76878155	77082494	chr5_76913911_77118250_204340_1.7_34.8_3553	3553	+
chr9	35710589	35972452	chr9_35700589_35962452_261864_1.4_-90.6_3541	3541	+
chr5	34908793	35066065	chr5_34944550_35101822_157273_2.3_28.2_3540	3540	+
chr3	111700584	111872324	chr3_113183274_113355014_171741_2.1_79.3_3531	3531	+
chr1	42642934	42846446	chr1_42415521_42619033_203513_1.7_18.4_3531	3531	+
chr12	102018716	102267411	chr12_100542847_100791542_248696_1.4_19.3_3526	3526	+
chr12	45567297	45823942	chr12_43853564_44110209_256646_1.4_-13.3_3520	3520	+
chr6	127611220	127684399	chr6_127652913_127726092_73180_4.8_90.7_3520	3520	+
chr2	192403305	192559039	chr2_192111550_192267284_155735_2.3_72.3_3516	3516	+
chr4	123107168	123271238	chr4_123326618_123490688_164071_2.1_81.4_3515	3515	+
chr8	41787664	41997778	chr8_41906821_42116935_210115_1.7_54.7_3515	3515	+
chr1	94337590	94375294	chr1_94110178_94147882_37705_9.3_92.8_3513	3513	+
chr19	11560048	11917922	chr19_11421048_11778922_357875_1_-24.6_3513	3513	+
chr2	105473586	105962879	chr2_104840018_105329311_489294_0.7_-55.9_3512	3512	+
chr9	135819803	135959210	chr9_134809624_134949031_139408_2.5_68.7_3510	3510	+
chr18	18530238	18699650	chr18_16784236_16953648_169413_2.1_77.3_3509	3509	+
chr4	78908644	79103352	chr4_79127668_79322376_194709_1.8_-70.3_3504	3504	+
chr2	242572674	242762517	chr2_242221347_242411190_189844_1.8_-66.2_3503	3503	+
chr2	90077626	90274354	chr2_89714931_89911659_196729_1.8_32.5_3502	3502	+
chr10	102676450	102872779	chr10_102666440_102862769_196330_1.8_51.1_3500	3500	+
chr5	74646827	74869746	chr5_74682583_74905502_222920_1.6_-70.4_3499	3499	+
chrX	138809197	139193038	chrX_138636863_139020704_383842_0.9_29.1_3499	3499	+
chr4	100786060	100912669	chr4_101005083_101131692_126610_2.8_74.9_3498	3498	+
chr16	86539285	87438168	chr16_85096786_85995669_898884_0.4_-55.1_3495	3495	+
chrX	133903769	134096122	chrX_133731435_133923788_192354_1.8_-7.9_3495	3495	+
chr8	6894902	7469031	chr8_6882312_7456441_574130_0.6_-44.5_3491	3491	+
chr10	92980375	93043434	chr10_92970355_93033414_63060_5.5_83.5_3490	3490	+
chr15	80351888	80430734	chr15_78138943_78217789_78847_4.4_88.7_3490	3490	+
chr11	35685128	35832357	chr11_35641704_35788933_147230_2.4_-10_3489	3489	+
chr2	222808942	222909639	chr2_222517186_222617883_100698_3.5_69.7_3488	3488	+
chr1	55532578	55689484	chr1_55305166_55462072_156907_2.2_60.1_3488	3488	+
chr11	93911497	93959539	chr11_93551145_93599187_48043_7.3_92.9_3486	3486	+
chr4	10831839	11089790	chr4_10440937_10698888_257952_1.4_16.5_3483	3483	+
chr1	84333251	84416140	chr1_84105839_84188728_82890_4.2_72.8_3477	3477	+
chr11	32605618	32624078	chr11_32562194_32580654_18461_18.8_95.5_3477	3477	+
chr1	150968070	151121402	chr1_149234694_149388026_153333_2.3_-76.8_3476	3476	+
chr17	66201455	66267734	chr17_63713050_63779329_66280_5.2_-11.2_3474	3474	+
chr10	97354368	97440363	chr10_97344358_97430353_85996_4_77.7_3474	3474	+
chr8	95365144	95602467	chr8_95434320_95671643_237324_1.5_51.6_3469	3469	+
chr5	49962255	50116008	chr5_49998012_50151765_153754_2.3_-29.8_3462	3462	+
chr14	99924585	100070930	chr14_98994338_99140683_146346_2.4_78.2_3461	3461	+
chr1	158083391	158165965	chr1_156350015_156432589_82575_4.2_91.7_3455	3455	+
chr7	111926922	112161006	chr7_111714158_111948242_234085_1.5_-3.3_3450	3450	+
chr2	30862943	30866913	chr2_30716447_30720417_3971_86.8_99.5_3447	3447	+
chr1	244482702	244601177	chr1_242549325_242667800_118476_2.9_80.7_3438	3438	+
chr14	63841788	64202646	chr14_62911541_63272399_360859_1_23.1_3437	3437	+
chr12	25150312	25362466	chr12_25041579_25253733_212155_1.6_39.2_3428	3428	+
chr2	165364540	165697742	chr2_165072786_165405988_333203_1_52.4_3427	3427	+
chr3	129735583	129918832	chr3_131218273_131401522_183250_1.9_39.8_3427	3427	+
chr1	112245803	112309536	chr1_112047326_112111059_63734_5.4_58.6_3425	3425	+
chr14	105187086	105451536	chr14_104258131_104522581_264451_1.3_-75.4_3425	3425	+
chr4	10038428	10117971	chr4_9647526_9727069_79544_4.3_90.9_3420	3420	+
chr3	167508182	167761488	chr3_168990876_169244182_253307_1.3_5.6_3418	3418	+
chr12	97294198	97346716	chr12_95818329_95870847_52519_6.5_94.2_3412	3412	+
chr10	43721265	43932713	chr10_43041271_43252719_211449_1.6_-43.9_3410	3410	+
chr14	94517361	94631415	chr14_93587114_93701168_114055_3_87.5_3406	3406	+
chrX	154282848	154522725	chrX_153936042_154175919_239878_1.4_32.5_3400	3400	+
chr7	148113341	148117760	chr7_147744274_147748693_4420_76.9_99.1_3397	3397	+
chr7	55001308	55168691	chr7_54968802_55136185_167384_2_-49.6_3395	3395	+
chr2	60938718	61165786	chr2_60792222_61019290_227069_1.5_5.3_3387	3387	+
chr16	64285	319962	chr16_4285_259963_255679_1.3_-96.1_3385	3385	+
chr7	101464325	101626703	chr7_101251045_101413423_162379_2.1_45.2_3382	3382	+
chr13	73282734	73355831	chr13_72180735_72253832_73098_4.6_88_3380	3380	+
chr15	77570832	77777277	chr15_75357887_75564332_206446_1.6_4.2_3376	3376	+
chr12	19461485	19662240	chr12_19352752_19553507_200756_1.7_66_3375	3375	+
chr14	61246622	61570983	chr14_60316375_60640736_324362_1_-55.2_3374	3374	+
chr18	53519565	54424554	chr18_51670563_52575552_904990_0.4_-69.2_3370	3370	+
chr17	75483401	75643573	chr17_72994996_73155168_160173_2.1_47.4_3368	3368	+
chr20	30156850	30389479	chr20_29620511_29853140_232630_1.4_-64.2_3368	3368	+
chr8	30778570	31077158	chr8_30898112_31196700_298589_1.1_46.1_3362	3362	+
chr7	87812118	88042043	chr7_87650054_87879979_229926_1.5_-86.2_3360	3360	+
chr6	76296154	76492196	chr6_76352874_76548916_196043_1.7_42.2_3356	3356	+
chr8	7557888	8088521	chr8_7595298_8125931_530634_0.6_-86.4_3354	3354	+
chr13	60971510	61212152	chr13_59869511_60110153_240643_1.4_32.8_3353	3353	+
chr15	71355414	71457824	chr15_69142468_69244878_102411_3.3_68.2_3353	3353	+
chr14	64416479	64599205	chr14_63486232_63668958_182727_1.8_33.5_3352	3352	+
chr21	38437812	38616550	chr21_37359682_37538420_178739_1.9_72.5_3352	3352	+
chr5	82272101	82360984	chr5_82307857_82396740_88884_3.8_85.1_3350	3350	+
chr4	113092429	113277764	chr4_113311878_113497213_185336_1.8_-10.8_3349	3349	+
chrX	131507068	131624385	chrX_131334749_131452066_117318_2.9_75.9_3344	3344	+
chrX	80184966	80370040	chrX_80071622_80256696_185075_1.8_67.5_3342	3342	+
chr4	103182804	103368958	chr4_103401827_103587981_186155_1.8_52.2_3339	3339	+
chr16	47538700	47733453	chr16_46096201_46290954_194754_1.7_65.1_3333	3333	+
chr9	125448722	125643182	chr9_124488543_124683003_194461_1.7_-83.4_3332	3332	+
chr3	87097551	87303638	chr3_87180241_87386328_206088_1.6_78.7_3331	3331	+
chr1	198157685	198291200	chr1_196424308_196557823_133516_2.5_80.8_3327	3327	+
chrX	39724692	40013068	chrX_39609636_39898012_288377_1.2_3.5_3327	3327	+
chr15	28441323	28701589	chr15_26114918_26375184_260267_1.3_49.5_3326	3326	+
chr7	155056946	155101783	chr7_154687879_154732717_44839_7.4_92.9_3324	3324	+
chr4	164399507	164450901	chr4_164618957_164670351_51395_6.5_96.6_3319	3319	+
chr14	103057885	103363798	chr14_102127638_102433551_305914_1.1_28.5_3316	3316	+
chr10	45372478	45615652	chr10_44692484_44935658_243175_1.4_60.3_3313	3313	+
chr12	77054150	77378564	chr12_75578281_75902695_324415_1_-53.9_3310	3310	+
chr11	27827929	27912631	chr11_27784505_27869207_84703_3.9_79.1_3309	3309	+
chr20	17497588	17662330	chr20_17445588_17610330_164743_2_76.4_3308	3308	+
chr11	1637304	1997510	chr11_1593880_1954086_360207_0.9_-86.7_3306	3306	+
chr10	73949594	74127661	chr10_73619600_73797667_178068_1.9_36.8_3297	3297	+
chr6	13521527	13789340	chr6_13629506_13897319_267814_1.2_31.1_3296	3296	+
chrX	12828048	12995397	chrX_12737969_12905318_167350_2_85.7_3296	3296	+
chr1	227062988	227174915	chr1_225129611_225241538_111928_2.9_74.8_3290	3290	+
chr19	494673	690833	chr19_445673_641833_196161_1.7_48.2_3289	3289	+
chr1	183902128	184043211	chr1_182168751_182309834_141084_2.3_87.8_3289	3289	+
chr5	140905553	141005007	chr5_140885737_140985191_99455_3.3_86_3289	3289	+
chr11	57093541	57173776	chr11_56850117_56930352_80236_4.1_66.6_3278	3278	+
chr7	88055706	88269859	chr7_87893642_88107795_214154_1.5_-82.6_3278	3278	+
chr3	96335918	96497325	chr3_97818608_97980015_161408_2_67.5_3268	3268	+
chr19	23158142	23544898	chr19_22949982_23336738_386757_0.8_-33_3267	3267	+
chr3	168384813	168666190	chr3_169867507_170148884_281378_1.2_8_3255	3255	+
chr16	19514304	19659269	chr16_19421805_19566770_144966_2.2_68.9_3253	3253	+
chr6	66011368	66015478	chr6_66068089_66072199_4111_79_99.8_3249	3249	+
chr2	236873507	237246102	chr2_236538246_236910841_372596_0.9_-64.7_3248	3248	+
chr19	57689957	58018456	chr19_62381769_62710268_328500_1_-39.7_3246	3246	+
chr12	117013654	117349095	chr12_115498037_115833478_335442_1_-17.3_3243	3243	+
chr5	148731345	148961234	chr5_148711538_148941427_229890_1.4_73.3_3240	3240	+
chr20	46130567	46393115	chr20_45563974_45826522_262549_1.2_70.3_3237	3237	+
chr6	41437754	41900838	chr6_41545732_42008816_463085_0.7_-50.8_3226	3226	+
chr19	5576535	5783873	chr19_5527535_5734873_207339_1.6_52_3224	3224	+
chr12	34176767	34320007	chr12_34068034_34211274_143241_2.2_80_3220	3220	+
chr1	120004718	120286813	chr1_119806241_120088336_282096_1.1_-5.3_3217	3217	+
chr12	10578213	10875964	chr12_10469480_10767231_297752_1.1_33.8_3215	3215	+
chr7	18535452	18706982	chr7_18501977_18673507_171531_1.9_71.9_3212	3212	+
chrX	151081899	151283738	chrX_150832555_151034394_201840_1.6_-36.9_3211	3211	+
chr19	48830702	49219254	chr19_53522514_53911066_388553_0.8_24.3_3208	3208	+
chr6	100957088	101109927	chr6_101063809_101216648_152840_2.1_36.1_3201	3201	+
chr1	164623217	164890957	chr1_162889841_163157581_267741_1.2_-31.6_3198	3198	+
chr1	22356796	22421389	chr1_22229383_22293976_64594_4.9_77.1_3192	3192	+
chr6	3045830	3283228	chr6_2990829_3228227_237399_1.3_62.9_3189	3189	+
chr5	25909332	25913123	chr5_25945089_25948880_3792_84_99.8_3187	3187	+
chr3	75673875	75829432	chr3_75756565_75912122_155558_2_14_3186	3186	+
chr19	14513315	14734086	chr19_14374315_14595086_220772_1.4_37.7_3184	3184	+
chr3	16274949	16445091	chr3_16249953_16420095_170143_1.9_51_3182	3182	+
chr1	83611590	83680427	chr1_83384178_83453015_68838_4.6_90.5_3180	3180	+
chr8	74705913	75002716	chr8_74868467_75165270_296804_1.1_-34.2_3170	3170	+
chr6	96971007	97096975	chr6_97077728_97203696_125969_2.5_87.1_3169	3169	+
chr18	72057118	72188335	chr18_70208098_70339315_131218_2.4_53_3167	3167	+
chr7	5413676	5570265	chr7_5380202_5536791_156590_2_-5.1_3167	3167	+
chr15	56285344	56387894	chr15_54072636_54175186_102551_3.1_83.5_3166	3166	+
chr22	41459998	41575397	chr22_39789944_39905343_115400_2.7_61_3164	3164	+
chr2	176791903	176987680	chr2_176500149_176695926_195778_1.6_9.2_3162	3162	+
chr6	117861765	118030586	chr6_117968458_118137279_168822_1.9_16.9_3162	3162	+
chr9	130477178	130830842	chr9_129516999_129870663_353665_0.9_-18.1_3159	3159	+
chr1	158424397	158618590	chr1_156691021_156885214_194194_1.6_75.1_3153	3153	+
chr18	46956590	47027380	chr18_45210588_45281378_70791_4.4_86.3_3150	3150	+
chr11	68660258	68883286	chr11_68416834_68639862_223029_1.4_-10.5_3148	3148	+
chr9	98734341	98910350	chr9_97774162_97950171_176010_1.8_55.4_3147	3147	+
chr19	36606239	36841653	chr19_41298079_41533493_235415_1.3_4.8_3137	3137	+
chrX	131169107	131264806	chrX_130996788_131092487_95700_3.3_57.3_3137	3137	+
chr18	49924910	50123487	chr18_48178908_48377485_198578_1.6_10.7_3134	3134	+
chr17	21163116	21326335	chr17_21103709_21266928_163220_1.9_0.1_3132	3132	+
chr8	134338308	134584425	chr8_134407490_134653607_246118_1.3_1.4_3131	3131	+
chr2	197541305	197880917	chr2_197249550_197589162_339613_0.9_-4.1_3130	3130	+
chr8	22992461	23119129	chr8_23048406_23175074_126669_2.5_66.5_3129	3129	+
chr12	27066838	27182248	chr12_26958105_27073515_115411_2.7_76.5_3126	3126	+
chr22	21224537	21306802	chr22_19554537_19636802_82266_3.8_72.9_3118	3118	+
chr20	17928113	18123045	chr20_17876113_18071045_194933_1.6_19.3_3115	3115	+
chr1	31404924	31604038	chr1_31177511_31376625_199115_1.6_40.4_3114	3114	+
chrX	109417318	109590210	chrX_109303974_109476866_172893_1.8_84.1_3112	3112	+
chr4	54218800	54327107	chr4_53913557_54021864_108308_2.9_66.3_3110	3110	+
chr6	24976585	25279993	chr6_25084564_25387972_303409_1_22.8_3110	3110	+
chr13	34349869	34411222	chr13_33247869_33309222_61354_5.1_88.9_3109	3109	+
chr18	57681923	57864291	chr18_55832903_56015271_182369_1.7_50.3_3106	3106	+
chr22	42397307	42556993	chr22_40727253_40886937_159685_1.9_33.6_3102	3102	+
chr11	94180399	94232470	chr11_93820047_93872118_52072_6_24.5_3101	3101	+
chr7	149971073	150070848	chr7_149602006_149701781_99776_3.1_90.4_3099	3099	+
chr8	89044833	89180226	chr8_89113949_89249342_135394_2.3_62.5_3096	3096	+
chr15	79155549	79189938	chr15_76942604_76976993_34390_9_93.6_3095	3095	+
chr1	77555601	77660980	chr1_77328189_77433568_105380_2.9_87.7_3091	3091	+
chr5	167919596	168044057	chr5_167852174_167976635_124462_2.5_63.9_3091	3091	+
chr16	32662273	33040514	chr16_32569774_32948015_378242_0.8_-47_3090	3090	+
chr17	36353513	36479037	chr17_33607312_33732564_125253_2.5_80.1_3087	3087	+
chr5	175735355	175936820	chr5_175667961_175869426_201466_1.5_20.7_3085	3085	+
chr8	125465017	125562216	chr8_125534198_125631397_97200_3.2_71_3083	3083	+
chr8	19915108	20079017	chr8_19959388_20123297_163910_1.9_-93.2_3080	3080	+
chr14	54878064	55034718	chr14_53947814_54104468_156655_2_55.3_3079	3079	+
chr11	72805755	73018884	chr11_72483403_72696532_213130_1.4_-78_3074	3074	+
chr15	35529419	35694605	chr15_33316711_33481897_165187_1.9_-18.5_3070	3070	+
chr19	8386274	8553968	chr19_8292274_8459968_167695_1.8_71.8_3062	3062	+
chr9	82006198	82341308	chr9_81196018_81531128_335111_0.9_-24.9_3055	3055	+
chr5	38928916	39061337	chr5_38964673_39097094_132422_2.3_82.6_3052	3052	+
chr18	33243531	33422528	chr18_31497529_31676526_178998_1.7_60.5_3045	3045	+
chrX	46146963	46422171	chrX_46031907_46307115_275209_1.1_16.7_3044	3044	+
chr22	24665336	25086729	chr22_22995336_23416729_421394_0.7_-49.9_3037	3037	+
chr2	149089079	149627874	chr2_148805549_149344344_538796_0.6_-46.8_3036	3036	+
chr6	53099801	53219820	chr6_53207760_53327779_120020_2.5_77.3_3027	3027	+
chr6	170626565	170776941	chr6_170468490_170618866_150377_2_34.1_3024	3024	+
chrX	149282621	149531599	chrX_149033279_149282257_248979_1.2_-50.1_3023	3023	+
chr20	4610076	4711863	chr20_4558076_4659863_101788_3_89.9_3022	3022	+
chrX	67992264	68006031	chrX_67908989_67922756_13768_21.9_95.8_3015	3015	+
chr1	63269271	63329865	chr1_63041859_63102453_60595_5_92.5_3014	3014	+
chr22	36530174	36710422	chr22_34860120_35040368_180249_1.7_74.4_3012	3012	+
chr8	59334404	59501462	chr8_59496958_59664016_167059_1.8_86_3012	3012	+
chr15	69071174	69113826	chr15_66858228_66900880_42653_7_88.9_2999	2999	+
chr9	30665673	30832322	chr9_30655673_30822322_166650_1.8_78.7_2997	2997	+
chr4	11168769	11375314	chr4_10777867_10984412_206546_1.5_-21.7_2996	2996	+
chr19	18528491	18900533	chr19_18389491_18761533_372043_0.8_-32.8_2993	2993	+
chr12	16551792	16555394	chr12_16443059_16446661_3603_83_99.8_2992	2992	+
chr19	53116763	53454109	chr19_57808575_58145921_337347_0.9_-76.3_2983	2983	+
chr1	60309107	60341881	chr1_60081695_60114469_32775_9.1_97.4_2981	2981	+
chr2	101125783	101245066	chr2_100492215_100611498_119284_2.5_74.4_2981	2981	+
chr3	143690476	143850196	chr3_145173166_145332886_159721_1.9_91_2981	2981	+
chr15	76039124	76225523	chr15_73826179_74012578_186400_1.6_42.5_2979	2979	+
chr16	81009665	81080335	chr16_79567166_79637836_70671_4.2_92.7_2976	2976	+
chr18	3253134	3406822	chr18_3243134_3396822_153689_1.9_71.2_2976	2976	+
chr3	138362148	138553840	chr3_139844838_140036530_191693_1.6_-66.4_2976	2976	+
chr6	121729595	122005973	chr6_121771294_122047672_276379_1.1_78_2976	2976	+
chr2	154130024	154319857	chr2_153838270_154028103_189834_1.6_76.1_2974	2974	+
chr10	126515126	126674047	chr10_126505116_126664037_158922_1.9_51.6_2971	2971	+
chr10	73510247	73588823	chr10_73180253_73258829_78577_3.8_91.4_2965	2965	+
chr1	186824113	186957930	chr1_185090736_185224553_133818_2.2_88.5_2964	2964	+
chr18	43609254	43685360	chr18_41863252_41939358_76107_3.9_87.6_2959	2959	+
chr7	23529646	23625361	chr7_23496171_23591886_95716_3.1_81.1_2959	2959	+
chr9	90939420	91100251	chr9_90129240_90290071_160832_1.8_64_2959	2959	+
chr11	124496663	124736407	chr11_124001873_124241617_239745_1.2_-72.3_2951	2951	+
chrX	40374628	40697048	chrX_40259572_40581992_322421_0.9_-44.6_2950	2950	+
chr10	49215658	49265640	chr10_48885664_48935646_49983_5.9_91.6_2946	2946	+
chr9	130062521	130355082	chr9_129102342_129394903_292562_1_-41.5_2942	2942	+
chr6	58244630	58447352	chr6_58352589_58555311_202723_1.4_75.5_2938	2938	+
chr7	10973208	11151250	chr7_10939733_11117775_178043_1.7_86.4_2938	2938	+
chr4	107237971	107268922	chr4_107457420_107488371_30952_9.5_94.5_2932	2932	+
chr6	119499752	120449926	chr6_119541451_120491625_950175_0.3_-75.3_2930	2930	+
chr22	38075564	38284723	chr22_36405510_36614669_209160_1.4_-98.8_2928	2928	+
chr8	124810268	124827187	chr8_124879449_124896368_16920_17.3_98.4_2928	2928	+
chr17	56407453	56554321	chr17_53762452_53909320_146869_2_62.1_2922	2922	+
chr10	47595060	47732671	chr10_47065066_47202677_137612_2.1_83.7_2920	2920	+
chr11	7805227	8102907	chr11_7761803_8059483_297681_1_12.1_2918	2918	+
chr1	205056817	205320729	chr1_203323440_203587352_263913_1.1_32.4_2916	2916	+
chr13	19174360	19412245	chr13_18072360_18310245_237886_1.2_-63.3_2916	2916	+
chr19	20229893	20634230	chr19_20090893_20426070_335178_0.9_-29.3_2911	2911	+
chr3	96068149	96071052	chr3_97550839_97553742_2904_100_100_2904	2904	+
chr1	22649169	22854658	chr1_22521756_22727245_205490_1.4_77.1_2890	2890	+
chr3	100381050	100467828	chr3_101863740_101950518_86779_3.3_66.5_2889	2889	+
chrX	43761126	43890297	chrX_43646070_43775241_129172_2.2_34.3_2889	2889	+
chr6	151064808	151421134	chr6_151106501_151462827_356327_0.8_2.1_2887	2887	+
chr8	143299135	143721937	chr8_143297042_143718939_421898_0.7_-12.1_2886	2886	+
chr9	6748567	6849734	chr9_6738567_6839734_101168_2.9_-69_2885	2885	+
chr6	109648912	109697358	chr6_109755605_109804051_48447_6_81.5_2884	2884	+
chr18	29889620	30093761	chr18_28143618_28347759_204142_1.4_47.4_2878	2878	+
chr8	130853829	131066405	chr8_130923011_131135587_212577_1.4_53.1_2878	2878	+
chr13	19712096	19879629	chr13_18610096_18777629_167534_1.7_-30.1_2875	2875	+
chr4	44665452	44838970	chr4_44360209_44533727_173519_1.7_92.6_2875	2875	+
chr6	108939209	109107924	chr6_109045902_109214617_168716_1.7_45.6_2870	2870	+
chr8	128098789	128210507	chr8_128167971_128279689_111719_2.6_77.7_2866	2866	+
chr18	59951053	60278197	chr18_58102033_58429177_327145_0.9_-57_2863	2863	+
chrX	44492680	44654153	chrX_44377624_44539097_161474_1.8_44.9_2857	2857	+
chr11	19138784	19388068	chr11_19095360_19344644_249285_1.1_84.2_2852	2852	+
chr19	19468418	19823357	chr19_19329418_19684357_354940_0.8_-69_2849	2849	+
chr18	657577	705266	chr18_647577_695266_47690_6_89_2846	2846	+
chr9	127053930	127266977	chr9_126093751_126306798_213048_1.3_61_2845	2845	+
chr1	246641652	246784902	chr1_244708275_244851525_143251_2_-81.4_2839	2839	+
chr4	75937557	75974205	chr4_76156581_76193229_36649_7.7_92.2_2839	2839	+
chr10	75801738	75989093	chr10_75471744_75659099_187356_1.5_67.5_2835	2835	+
chr9	74622674	75141184	chr9_73812494_74331004_518511_0.5_-49.4_2834	2834	+
chr5	174919008	175085159	chr5_174851614_175017765_166152_1.7_81.1_2831	2831	+
chr7	124429048	124675433	chr7_124216284_124462669_246386_1.1_0.1_2825	2825	+
chr1	151632038	151846824	chr1_149898662_150113448_214787_1.3_-5.2_2824	2824	+
chr14	20098093	20148712	chr14_19167816_19218552_50737_5.6_97.1_2818	2818	+
chr19	56126348	56363106	chr19_60818160_61054918_236759_1.2_-61.5_2817	2817	+
chr8	142469122	142602947	chr8_142538304_142672129_133826_2.1_-53.3_2817	2817	+
chr9	104152711	104325455	chr9_103192532_103365276_172745_1.6_81.7_2815	2815	+
chr13	47064943	47358497	chr13_45962944_46256498_293555_1_59.1_2814	2814	+
chr17	7762719	7858905	chr17_7703444_7799630_96187_2.9_66.5_2809	2809	+
chr10	16526384	16635308	chr10_16566390_16675314_108925_2.6_67.1_2807	2807	+
chr16	83841527	84158908	chr16_82399028_82716409_317382_0.9_-70.7_2803	2803	+
chr13	99104335	99294226	chr13_97902336_98092227_189892_1.5_-27.5_2800	2800	+
chr5	1614918	1664444	chr5_1667918_1717444_49527_5.6_52.8_2798	2798	+
chr1	209276113	209407373	chr1_207342736_207473996_131261_2.1_82.2_2796	2796	+
chr21	33031867	34214095	chr21_31953738_33135965_1182228_0.2_-32.6_2795	2795	+
chr6	101215028	101338920	chr6_101321749_101445641_123893_2.3_48.9_2794	2794	+
chr18	47796394	47985310	chr18_46050392_46239308_188917_1.5_34.5_2786	2786	+
chr20	31381815	31438204	chr20_30845476_30901865_56390_4.9_75.5_2783	2783	+
chrX	65292779	65296182	chrX_65209504_65212907_3404_81.8_99.3_2783	2783	+
chr11	11906034	11978098	chr11_11862610_11934674_72065_3.9_81.7_2779	2779	+
chr3	134070674	134269210	chr3_135553364_135751900_198537_1.4_29.5_2779	2779	+
chr10	18834237	18968460	chr10_18874243_19008466_134224_2.1_71.3_2778	2778	+
chr8	102211243	102574442	chr8_102280419_102643618_363200_0.8_28.6_2777	2777	+
chr4	40426200	40631986	chr4_40120957_40326743_205787_1.3_50.5_2776	2776	+
chr11	76794243	77103615	chr11_76471891_76781263_309373_0.9_-62.9_2771	2771	+
chr8	74463517	74655291	chr8_74626071_74817845_191775_1.4_-41.4_2770	2770	+
chr2	200524298	200792160	chr2_200232543_200500405_267863_1_29.4_2769	2769	+
chr8	82167142	82197058	chr8_82329697_82359613_29917_9.3_93.2_2768	2768	+
chr5	98104620	98232150	chr5_98132520_98260050_127531_2.2_57.6_2766	2766	+
chr12	131357199	131462382	chr12_129923152_130028335_105184_2.6_67.5_2765	2765	+
chr4	95129436	95211729	chr4_95348459_95430752_82294_3.4_88.5_2761	2761	+
chr1	202302293	202486481	chr1_200568916_200753104_184189_1.5_55.1_2760	2760	+
chr4	69179254	69242367	chr4_68861849_68924962_63114_4.4_92.7_2756	2756	+
chr15	90125908	90231550	chr15_87926912_88032554_105643_2.6_20.1_2754	2754	+
chr7	133975795	134147024	chr7_133626335_133797564_171230_1.6_64.1_2745	2745	+
chr2	204498261	204638316	chr2_204206506_204346561_140056_2_59.3_2741	2741	+
chr7	56855226	56927051	chr7_56822720_56894545_71826_3.8_84.6_2741	2741	+
chr1	75088541	75231497	chr1_74861129_75004085_142957_1.9_89.2_2740	2740	+
chr13	100518402	100803479	chr13_99316403_99601480_285078_1_43.1_2740	2740	+
chr4	88768669	88815430	chr4_88987693_89034454_46762_5.9_63.4_2738	2738	+
chr1	197474676	197744216	chr1_195741299_196010839_269541_1_60.3_2735	2735	+
chrX	44006052	44336517	chrX_43890996_44221461_330466_0.8_-8.3_2734	2734	+
chr19	30412224	30506511	chr19_35104064_35198351_94288_2.9_63.2_2723	2723	+
chr10	17619287	17821898	chr10_17659293_17861904_202612_1.3_-18.1_2721	2721	+
chr14	23940118	24113680	chr14_23009958_23183520_173563_1.6_44.8_2719	2719	+
chr7	152337669	152513689	chr7_151968602_152144622_176021_1.5_-47_2715	2715	+
chr15	100173063	100346954	chr15_97990586_98164477_173892_1.6_13.6_2714	2714	+
chr10	7838898	8006602	chr10_7878904_8046608_167705_1.6_44.8_2713	2713	+
chr10	47896661	47949271	chr10_47416667_47469277_52611_5.1_91.3_2709	2709	+
chr21	45959204	46398360	chr21_44783632_45222788_439157_0.6_-33.3_2708	2708	+
chr6	75947473	76029257	chr6_76004193_76085977_81785_3.3_86.5_2708	2708	+
chr14	77975846	78205433	chr14_77045599_77275186_229588_1.2_-35.3_2705	2705	+
chr12	16035433	16190128	chr12_15926700_16081395_154696_1.7_85.9_2701	2701	+
chr1	209954628	210111904	chr1_208021251_208178527_157277_1.7_82.1_2700	2700	+
chr4	184365716	184572314	chr4_184602710_184809308_206599_1.3_-51.6_2697	2697	+
chr1	98011283	98187291	chr1_97783871_97959879_176009_1.5_54.5_2696	2696	+
chr4	8176156	8472858	chr4_8227056_8523758_296703_0.9_13.4_2692	2692	+
chr12	30781912	30992037	chr12_30673179_30883304_210126_1.3_-84.2_2685	2685	+
chr20	3761611	4151877	chr20_3709611_4099877_390267_0.7_-73.5_2684	2684	+
chr16	31817194	32097206	chr16_31724695_32004707_280013_1_34_2683	2683	+
chr6	2200610	2342734	chr6_2145609_2287733_142125_1.9_31.9_2682	2682	+
chr7	27496152	27689287	chr7_27462677_27655812_193136_1.4_2.8_2680	2680	+
chr4	101944707	102019772	chr4_102163730_102238795_75066_3.6_64.8_2679	2679	+
chr18	21043872	21290264	chr18_19297870_19544262_246393_1.1_73.9_2678	2678	+
chr3	27527666	27676859	chr3_27502670_27651863_149194_1.8_72.2_2676	2676	+
chr10	21317850	21402558	chr10_21357856_21442564_84709_3.2_87.8_2675	2675	+
chrX	91237197	91369539	chrX_91123853_91256195_132343_2_69.3_2675	2675	+
chr9	111631115	111826094	chr9_110670936_110865915_194980_1.4_71.5_2667	2667	+
chr3	131103081	131243632	chr3_132585771_132726322_140552_1.9_83.8_2660	2660	+
chr19	47497488	47778571	chr19_52189328_52470411_281084_0.9_-21.7_2657	2657	+
chr12	32406607	32562022	chr12_32297874_32453289_155416_1.7_45.9_2652	2652	+
chr18	33570244	33747179	chr18_31824242_32001177_176936_1.5_42.1_2648	2648	+
chr12	25956239	26110841	chr12_25847506_26002108_154603_1.7_38.1_2647	2647	+
chr14	69353861	69589779	chr14_68423614_68659532_235919_1.1_7.1_2645	2645	+
chr5	112876663	112937064	chr5_112904562_112964963_60402_4.4_96.1_2639	2639	+
chr2	63058048	63282866	chr2_62911552_63136370_224819_1.2_32.1_2635	2635	+
chr9	124910292	125091784	chr9_123950113_124131605_181493_1.5_-32.5_2632	2632	+
chr1	236273316	236445511	chr1_234339939_234512134_172196_1.5_65_2628	2628	+
chr2	62362867	62490291	chr2_62216371_62343795_127425_2.1_-51.2_2625	2625	+
chr18	32621431	32917478	chr18_30875429_31171476_296048_0.9_20.8_2625	2625	+
chr1	211031745	211035256	chr1_209098368_209101879_3512_74.6_99.6_2619	2619	+
chr13	100189902	100215580	chr13_98987903_99013581_25679_10.2_93.5_2618	2618	+
chr8	141072762	141207017	chr8_141141944_141276199_134256_1.9_75.1_2617	2617	+
chr4	135873228	135968360	chr4_136092678_136187810_95133_2.7_94.1_2614	2614	+
chr20	52183979	52199226	chr20_51617386_51632633_15248_17.1_95.9_2610	2610	+
chr2	75720305	75929539	chr2_75573813_75783047_209235_1.2_55.6_2609	2609	+
chr9	42128894	43131049	chr9_42118894_43121045_1002152_0.3_-56_2609	2609	+
chr2	139036074	139066055	chr2_138752544_138782525_29982_8.7_92.7_2607	2607	+
chr16	12457293	12760340	chr16_12364794_12667841_303048_0.9_40.4_2607	2607	+
chr6	163835993	163994282	chr6_163755983_163914272_158290_1.6_18.3_2606	2606	+
chr19	54972917	55179772	chr19_59664729_59871584_206856_1.3_39.2_2605	2605	+
chr6	116544042	116774758	chr6_116650735_116881451_230717_1.1_-13.3_2605	2605	+
chr14	74345765	74588204	chr14_73415518_73657957_242440_1.1_-16.5_2601	2601	+
chr13	79227933	79484750	chr13_78125934_78382751_256818_1_-68_2599	2599	+
chr5	157128003	157358564	chr5_157060581_157291142_230562_1.1_-7.5_2598	2598	+
chr20	6017876	6288048	chr20_5965876_6236048_270173_1_-68.9_2597	2597	+
chr9	114676797	114697450	chr9_113716618_113737271_20654_12.6_96.5_2596	2596	+
chrX	102841452	102933619	chrX_102728108_102820275_92168_2.8_84.2_2592	2592	+
chr7	134676303	134955303	chr7_134326843_134605843_279001_0.9_-15.7_2586	2586	+
chr12	108029180	108133909	chr12_106553310_106658039_104730_2.5_80.8_2585	2585	+
chr3	77365728	77671599	chr3_77448418_77754289_305872_0.8_52.3_2585	2585	+
chr13	93885155	94047844	chr13_92683156_92845845_162690_1.6_66.8_2584	2584	+
chr7	22391682	22551678	chr7_22358207_22518203_159997_1.6_64.9_2580	2580	+
chr14	74844422	74961899	chr14_73914175_74031652_117478_2.2_71.6_2575	2575	+
chrX	98974433	99195314	chrX_98861089_99081970_220882_1.2_37.7_2565	2565	+
chr14	36103753	36350928	chr14_35173504_35420679_247176_1_-73.8_2547	2547	+
chrX	85339707	85416411	chrX_85226363_85303067_76705_3.3_76.7_2543	2543	+
chr15	53177610	53230711	chr15_50964902_51018003_53102_4.8_83.9_2540	2540	+
chr11	86969893	87037083	chr11_86647541_86714731_67191_3.8_88.8_2533	2533	+
chr10	36723304	36906272	chr10_36763310_36946278_182969_1.4_75.9_2531	2531	+
chr10	35805304	35986886	chr10_35845310_36026892_181583_1.4_68.9_2529	2529	+
chr2	207631377	207657119	chr2_207339622_207365364_25743_9.8_96.3_2529	2529	+
chr4	47455034	47709281	chr4_47149791_47404038_254248_1_16_2528	2528	+
chr18	14181595	14502387	chr18_14171595_14492387_320793_0.8_-38.6_2526	2526	+
chr19	49439254	49611378	chr19_54131066_54303190_172125_1.5_47.2_2526	2526	+
chr7	64853618	64936139	chr7_64491053_64573574_82522_3.1_-7.1_2524	2524	+
chr13	36642785	36909659	chr13_35540785_35807659_266875_0.9_54.9_2520	2520	+
chr8	53536397	53589290	chr8_53698950_53751843_52894_4.8_88.3_2519	2519	+
chrX	41533053	41535849	chrX_41417997_41420793_2797_90.1_99.7_2519	2519	+
chr1	102251783	102347444	chr1_102024371_102120032_95662_2.6_66.8_2517	2517	+
chr20	61286525	61818913	chr20_60756970_61289358_532389_0.5_-69.7_2516	2516	+
chr19	6414615	6777430	chr19_6365615_6728430_362816_0.7_40_2508	2508	+
chr3	62177100	62358958	chr3_62152140_62333998_181859_1.4_60.3_2504	2504	+
chr13	73610546	73834971	chr13_72508547_72732972_224426_1.1_58.2_2503	2503	+
chr2	43449574	43453648	chr2_43303078_43307152_4075_61.4_99.3_2501	2501	+
chr6	114068932	114270500	chr6_114175625_114377193_201569_1.2_54.2_2499	2499	+
chrX	106871640	106894007	chrX_106758296_106780663_22368_11.2_95_2496	2496	+
chr14	77731932	77935734	chr14_76801685_77005487_203803_1.2_-50_2494	2494	+
chr10	116660483	116736744	chr10_116650473_116726734_76262_3.3_85.5_2491	2491	+
chr17	73773563	73842513	chr17_71285158_71354108_68951_3.6_80.1_2491	2491	+
chr3	81562479	81662769	chr3_81645169_81745459_100291_2.5_71_2488	2488	+
chr10	125571	300452	chr10_115571_290452_174882_1.4_-37.8_2486	2486	+
chr16	58015932	58230819	chr16_56573433_56788320_214888_1.2_23.9_2484	2484	+
chr10	69553462	69677040	chr10_69223468_69347046_123579_2_61.2_2479	2479	+
chr3	124950951	125166412	chr3_126433641_126649102_215462_1.1_-46.3_2470	2470	+
chr13	107078118	107220156	chr13_105876119_106018157_142039_1.7_-18.2_2469	2469	+
chr16	52587247	52691303	chr16_51144748_51248804_104057_2.4_44.3_2469	2469	+
chr12	39687453	39861056	chr12_37973720_38147323_173604_1.4_81.6_2466	2466	+
chr3	76483156	76485770	chr3_76565846_76568460_2615_94.3_100_2466	2466	+
chr20	54944921	55178536	chr20_54378328_54611943_233616_1.1_5.8_2465	2465	+
chr6	71874777	72017932	chr6_71931498_72074653_143156_1.7_30_2464	2464	+
chr6	99850728	100052010	chr6_99957449_100158731_201283_1.2_62.1_2464	2464	+
chr9	100405378	100463066	chr9_99445199_99502887_57689_4.3_80.2_2464	2464	+
chr19	58118273	58417774	chr19_62810085_63109586_299502_0.8_-65.4_2462	2462	+
chr16	11038738	11337472	chr16_10946239_11244973_298735_0.8_-27.2_2454	2454	+
chr12	68050773	68057083	chr12_66337040_66343350_6311_38.8_99.2_2451	2451	+
chr9	14920786	15055967	chr9_14910786_15045967_135182_1.8_51.5_2451	2451	+
chr8	100396396	100624896	chr8_100465572_100694072_228501_1.1_-77.7_2450	2450	+
chr6	155126420	155197124	chr6_155168112_155238816_70705_3.5_88.3_2446	2446	+
chr10	23425776	23428708	chr10_23465782_23468714_2933_83.4_99.9_2445	2445	+
chr5	138147770	138378430	chr5_138175669_138406329_230661_1.1_27.1_2441	2441	+
chr7	7612051	7758269	chr7_7578576_7724794_146219_1.7_-67.9_2440	2440	+
chr18	51686102	51933483	chr18_49940100_50187481_247382_1_73.9_2437	2437	+
chr6	149699333	149915711	chr6_149741026_149957404_216379_1.1_31.3_2435	2435	+
chr4	102214260	102268393	chr4_102433283_102487416_54134_4.5_78.1_2428	2428	+
chr4	159198995	159201467	chr4_159418445_159420917_2473_98.2_100_2428	2428	+
chr11	94646216	94802092	chr11_94285864_94441740_155877_1.6_75.2_2424	2424	+
chr7	26961719	27194790	chr7_26928244_27161315_233072_1_61.4_2421	2421	+
chr17	72745265	72848961	chr17_70256860_70360556_103697_2.3_60.7_2415	2415	+
chr5	173940292	174060324	chr5_173872898_173992930_120033_2_74.7_2415	2415	+
chr12	105003895	105152620	chr12_103528025_103676750_148726_1.6_-99.8_2411	2411	+
chr7	16626173	16823920	chr7_16592698_16790445_197748_1.2_83.1_2410	2410	+
chr3	30686178	30735665	chr3_30661182_30710669_49488_4.8_89.4_2397	2397	+
chr4	48851827	49018924	chr4_48546584_48713681_167098_1.4_18.8_2394	2394	+
chr4	81000618	81083211	chr4_81219642_81302235_82594_2.9_94.2_2389	2389	+
chr13	51957738	52194582	chr13_50855739_51092583_236845_1_26.3_2388	2388	+
chr14	95100017	95300229	chr14_94169770_94369982_200213_1.2_55.7_2388	2388	+
chr6	159065146	159262950	chr6_158985134_159182938_197805_1.2_50.4_2385	2385	+
chr4	152021522	152025923	chr4_152240972_152245373_4402_54.1_99.3_2381	2381	+
chr20	1024556	1350782	chr20_972556_1298782_326227_0.7_34.9_2376	2376	+
chr13	95226795	95413169	chr13_94024796_94211170_186375_1.3_56.6_2374	2374	+
chr13	38934781	39087502	chr13_37832781_37985502_152722_1.6_82.5_2371	2371	+
chr3	43344740	43549350	chr3_43319744_43524354_204611_1.2_73.9_2371	2371	+
chr3	116363207	116365574	chr3_117845897_117848264_2368_100_100_2368	2368	+
chr12	20602661	20706913	chr12_20493928_20598180_104253_2.3_44.9_2366	2366	+
chr7	95686375	95936352	chr7_95524311_95774288_249978_0.9_70.1_2363	2363	+
chr8	163205	255525	chr8_153205_245525_92321_2.6_41.3_2362	2362	+
chr10	81915321	82007614	chr10_81905301_81997594_92294_2.6_77.2_2359	2359	+
chr2	183991980	184169404	chr2_183700225_183877649_177425_1.3_-15_2356	2356	+
chr2	203745345	203905275	chr2_203453590_203613520_159931_1.5_-31.9_2355	2355	+
chr7	35913142	36012248	chr7_35879667_35978773_99107_2.4_91.6_2353	2353	+
chr22	32112450	32435930	chr22_30442450_30765930_323481_0.7_-99.3_2352	2352	+
chr12	75891431	76082932	chr12_74177698_74369199_191502_1.2_61.6_2349	2349	+
chr3	126351894	126619025	chr3_127834584_128101715_267132_0.9_-14.8_2348	2348	+
chr5	84737322	84964941	chr5_84773078_85000697_227620_1_-37.5_2348	2348	+
chr7	10490850	10493196	chr7_10457375_10459721_2347_100_100_2347	2347	+
chr3	66429272	66537506	chr3_66511962_66620196_108235_2.2_77.7_2346	2346	+
chr7	120595869	120691805	chr7_120383105_120479041_95937_2.4_84.4_2346	2346	+
chr9	103015117	103236380	chr9_102054938_102276201_221264_1.1_-94.5_2346	2346	+
chr16	14294109	14530482	chr16_14201610_14437983_236374_1_-15.1_2345	2345	+
chr19	39825961	39976412	chr19_44517801_44668252_150452_1.6_84_2344	2344	+
chr22	21772076	22116209	chr22_20102076_20446209_344134_0.7_-77.4_2341	2341	+
chr2	62759673	62934514	chr2_62613177_62788018_174842_1.3_20.4_2340	2340	+
chr9	98048829	98278931	chr9_97088650_97318752_230103_1_32_2333	2333	+
chr13	112517434	112727269	chr13_111565435_111775270_209836_1.1_73.6_2332	2332	+
chr10	14560969	14673785	chr10_14600975_14713791_112817_2.1_53.8_2331	2331	+
chr16	77224798	77468673	chr16_75782299_76026174_243876_1_12.7_2326	2326	+
chr2	91936166	92262797	chr2_91299893_91626524_326632_0.7_-66.6_2320	2320	+
chrX	20144051	20170430	chrX_20053972_20080351_26380_8.8_98.7_2320	2320	+
chr6	135219010	135470564	chr6_135260703_135512257_251555_0.9_-64.4_2310	2310	+
chr5	4407111	4606465	chr5_4460111_4659465_199355_1.2_24_2306	2306	+
chr5	40746997	40834825	chr5_40782754_40870582_87829_2.6_94.3_2304	2304	+
chr4	115379647	115612590	chr4_115599096_115832039_232944_1_65.6_2302	2302	+
chr1	169771687	169824979	chr1_168038311_168091603_53293_4.3_94.2_2297	2297	+
chr14	52456233	52781223	chr14_51525983_51850973_324991_0.7_25.8_2297	2297	+
chr10	65226247	65394514	chr10_64896253_65064520_168268_1.4_-47.6_2294	2294	+
chr8	91521620	91657936	chr8_91590796_91727112_136317_1.7_85.5_2293	2293	+
chr1	173320835	173457836	chr1_171587458_171724459_137002_1.7_73.8_2291	2291	+
chrY	26301556	26508663	chrY_24710944_24918051_207108_1.1_87.6_2290	2290	+
chr8	76126232	76289872	chr8_76288787_76452427_163641_1.4_70.7_2286	2286	+
chr6	106967044	107115653	chr6_107073737_107222346_148610_1.5_59.9_2284	2284	+
chr16	48303961	48419538	chr16_46861462_46977039_115578_2_78.2_2283	2283	+
chr22	31672786	32111113	chr22_30002786_30441113_438328_0.5_-99.2_2282	2282	+
chr9	79002128	79186937	chr9_78191948_78376757_184810_1.2_8.5_2280	2280	+
chr4	37822948	37997498	chr4_37499343_37673893_174551_1.3_43.6_2278	2278	+
chr8	12235087	12486780	chr8_12279458_12531151_251694_0.9_40.1_2278	2278	+
chr8	30436144	30624270	chr8_30555686_30743812_188127_1.2_52.5_2273	2273	+
chrY	22737538	22930867	chrY_21146926_21340255_193330_1.2_40.7_2267	2267	+
chr6	80662619	80816570	chr6_80719338_80873289_153952_1.5_58.1_2265	2265	+
chr5	180241353	180414086	chr5_180173959_180346692_172734_1.3_-68.9_2263	2263	+
chr7	57075522	57288381	chr7_57079464_57292323_212860_1.1_57.3_2255	2255	+
chr20	5080876	5273270	chr20_5028876_5221270_192395_1.2_58.8_2254	2254	+
chr22	19956310	20222810	chr22_18336310_18602810_266501_0.8_57.9_2254	2254	+
chr18	11566743	11811483	chr18_11556743_11801483_244741_0.9_11.5_2253	2253	+
chr22	44349633	44511645	chr22_42680966_42842978_162013_1.4_43.6_2250	2250	+
chr6	96034261	96056486	chr6_96140982_96163207_22226_10.1_98.8_2248	2248	+
chr20	9391060	9511183	chr20_9339060_9459183_120124_1.9_88.2_2243	2243	+
chr10	72531597	72584711	chr10_72201603_72254717_53115_4.2_73.1_2235	2235	+
chr10	90574160	90899986	chr10_90564140_90889966_325827_0.7_68_2232	2232	+
chr21	40499476	40899026	chr21_39421346_39820896_399551_0.6_-58_2229	2229	+
chr19	40325274	40543767	chr19_45017114_45235607_218494_1_67.5_2225	2225	+
chr12	88214303	88478485	chr12_86738434_87002616_264183_0.8_-65.1_2224	2224	+
chr8	116423999	116679653	chr8_116493175_116748827_255653_0.9_-33.4_2222	2222	+
chr2	84518060	84670640	chr2_84371571_84524151_152581_1.5_85.8_2221	2221	+
chr10	118922543	119211805	chr10_118912533_119201795_289263_0.8_-21.2_2217	2217	+
chr1	94930352	95000670	chr1_94702940_94773258_70319_3.2_83.1_2216	2216	+
chr22	40502362	40817104	chr22_38832308_39147050_314743_0.7_-48.5_2211	2211	+
chr19	35759479	35875229	chr19_40451319_40567069_115751_1.9_36.7_2210	2210	+
chr2	139322198	139329542	chr2_139038668_139046012_7345_30.1_98.9_2210	2210	+
chr7	89977118	90043708	chr7_89815054_89881644_66591_3.3_85_2209	2209	+
chrX	106292690	106595887	chrX_106179346_106482543_303198_0.7_43_2209	2209	+
chr1	96856375	96914154	chr1_96628963_96686742_57780_3.8_75.9_2205	2205	+
chr16	27078550	27246717	chr16_26986051_27154218_168168_1.3_63.6_2204	2204	+
chrY	6114377	6135036	chrY_6174377_6195036_20660_10.7_96.9_2203	2203	+
chr10	34482275	34680501	chr10_34522281_34720507_198227_1.1_-12.2_2202	2202	+
chr21	44268350	44358848	chr21_43141419_43231917_90499_2.4_76.2_2198	2198	+
chr4	63682489	63686232	chr4_63365084_63368827_3744_58.7_99.6_2197	2197	+
chr10	62539897	62554204	chr10_62209903_62224210_14308_15.3_99.1_2192	2192	+
chr18	20516645	20577792	chr18_18770643_18831790_61148_3.6_90.1_2192	2192	+
chr8	52634218	52786010	chr8_52796771_52948563_151793_1.4_78_2192	2192	+
chr10	96943257	97031655	chr10_96933247_97021645_88399_2.5_89.2_2191	2191	+
chr11	86544089	86737299	chr11_86221737_86414947_193211_1.1_31.6_2190	2190	+
chr18	76904988	77118491	chr18_75005976_75219479_213504_1_-41.1_2186	2186	+
chr6	142383780	143217613	chr6_142425473_143259306_833834_0.3_-47.5_2185	2185	+
chr7	112406969	112430507	chr7_112194205_112217743_23539_9.3_95.5_2182	2182	+
chr3	71731759	71803229	chr3_71814449_71885919_71471_3.1_77.7_2180	2180	+
chr8	126315573	126450267	chr8_126384755_126519449_134695_1.6_-73.1_2178	2178	+
chr14	59835463	59971278	chr14_58905216_59041031_135816_1.6_50.3_2177	2177	+
chr12	402084	621527	chr12_272345_491788_219444_1_59.7_2176	2176	+
chr6	15246299	15539810	chr6_15354278_15647789_293512_0.7_62.4_2176	2176	+
chr17	58511037	58603666	chr17_55865819_55958448_92630_2.3_61.8_2173	2173	+
chr8	104780620	106023909	chr8_104849796_106093085_1243290_0.2_-56.3_2173	2173	+
chr16	1249383	1402242	chr16_1189384_1342243_152860_1.4_62.3_2171	2171	+
chr12	127512688	129788151	chr12_126078641_128354104_2275464_0.1_-84_2169	2169	+
chr10	107445231	107449277	chr10_107435221_107439267_4047_53.6_99.3_2168	2168	+
chrX	55156671	55309368	chrX_55173396_55326093_152698_1.4_53.1_2166	2166	+
chr8	70041705	70069320	chr8_70204259_70231874_27616_7.8_96.1_2163	2163	+
chr11	30347900	30390068	chr11_30304476_30346644_42169_5.1_97.5_2159	2159	+
chr4	108463639	108615192	chr4_108683088_108834641_151554_1.4_74.8_2154	2154	+
chr2	217363897	217522517	chr2_217072142_217230762_158621_1.4_45.6_2148	2148	+
chr7	144216742	144345728	chr7_143847675_143976661_128987_1.7_-33.3_2146	2146	+
chr7	21466631	21551936	chr7_21433156_21518461_85306_2.5_87.8_2141	2141	+
chr1	212763175	213028616	chr1_210829798_211095239_265442_0.8_23.2_2139	2139	+
chrX	79816827	79966346	chrX_79703483_79853002_149520_1.4_82.6_2135	2135	+
chrX	84010113	84101979	chrX_83896769_83988635_91867_2.3_75.1_2131	2131	+
chr11	73950078	74067337	chr11_73627726_73744985_117260_1.8_33.1_2128	2128	+
chr9	4663058	4782180	chr9_4653058_4772180_119123_1.8_37.7_2126	2126	+
chr1	84961520	85116261	chr1_84734108_84888849_154742_1.4_-90.9_2123	2123	+
chr19	55767429	56089523	chr19_60459241_60781335_322095_0.7_-72.2_2123	2123	+
chr22	43011210	43193546	chr22_41341154_41523490_182337_1.2_39.2_2123	2123	+
chr10	76131330	76360309	chr10_75801336_76030315_228980_0.9_1_2122	2122	+
chr20	2448118	2639011	chr20_2396118_2587011_190894_1.1_-28.6_2120	2120	+
chr1	58513435	58694262	chr1_58286023_58466850_180828_1.2_-77.4_2117	2117	+
chr1	86046390	86195685	chr1_85818978_85968273_149296_1.4_67.8_2117	2117	+
chr7	1866963	1911385	chr7_1833489_1877911_44423_4.8_85.5_2115	2115	+
chr3	149150914	149213443	chr3_150633604_150696133_62530_3.4_84.1_2109	2109	+
chr5	115387455	115628820	chr5_115415354_115656719_241366_0.9_3.9_2109	2109	+
chr19	42333664	42527319	chr19_47025504_47219159_193656_1.1_-66_2102	2102	+
chrX	72443029	72446087	chrX_72359754_72362812_3059_68.4_99.7_2093	2093	+
chr3	11924468	12113572	chr3_11899468_12088572_189105_1.1_-80.4_2092	2092	+
chr3	1637305	1947957	chr3_1612305_1922957_310653_0.7_22.3_2089	2089	+
chr6	28699853	28888098	chr6_28807832_28996077_188246_1.1_83_2089	2089	+
chr11	100760571	100935350	chr11_100265781_100440560_174780_1.2_69.9_2087	2087	+
chr8	8751275	8889007	chr8_8788685_8926417_137733_1.5_61.8_2085	2085	+
chr14	53502961	53570623	chr14_52572711_52640373_67663_3.1_16.8_2083	2083	+
chr21	37388452	37541667	chr21_36310322_36463537_153216_1.4_91.5_2078	2078	+
chr3	93779808	93795907	chr3_95262498_95278597_16100_12.9_98.1_2077	2077	+
chr9	93563948	93799032	chr9_92603769_92838853_235085_0.9_48.4_2077	2077	+
chr3	122807929	122928335	chr3_124290619_124411025_120407_1.7_78.1_2076	2076	+
chr10	61549880	61666218	chr10_61219886_61336224_116339_1.8_93.5_2067	2067	+
chr4	22595701	22729682	chr4_22204799_22338780_133982_1.5_53.9_2062	2062	+
chr2	166771684	167133774	chr2_166479930_166842020_362091_0.6_-8.4_2060	2060	+
chrX	134184972	134464565	chrX_134012638_134292231_279594_0.7_2.1_2060	2060	+
chr4	139398535	139589819	chr4_139617985_139809269_191285_1.1_59.5_2057	2057	+
chrX	49317494	49460245	chrX_49204438_49346956_142519_1.4_73.8_2057	2057	+
chr11	33722327	33731957	chr11_33678903_33688533_9631_21.3_97.3_2056	2056	+
chr19	45416986	45717702	chr19_50108826_50409542_300717_0.7_41.7_2056	2056	+
chrX	114009235	114011445	chrX_113915491_113917701_2211_93_99.9_2056	2056	+
chr14	77100325	77353164	chr14_76170078_76422917_252840_0.8_-35.1_2055	2055	+
chr17	17910182	18088448	chr17_17850907_18029173_178267_1.2_-71.2_2055	2055	+
chr1	207322891	207510757	chr1_205389514_205577380_187867_1.1_-16.5_2054	2054	+
chr2	161128864	161286246	chr2_160837110_160994492_157383_1.3_-62_2052	2052	+
chr3	137599061	137682232	chr3_139081751_139164922_83172_2.5_73.7_2052	2052	+
chr11	46354300	46450829	chr11_46310876_46407405_96530_2.1_77.9_2050	2050	+
chr1	159728945	159900347	chr1_157995569_158166971_171403_1.2_75.9_2049	2049	+
chr13	68405697	68486128	chr13_67303698_67384129_80432_2.5_73.4_2045	2045	+
chr21	27101873	27484515	chr21_26023744_26406386_382643_0.5_54.7_2045	2045	+
chr7	19735835	20042978	chr7_19702360_20009503_307144_0.7_70.2_2045	2045	+
chr20	56877522	57003169	chr20_56310928_56436575_125648_1.6_70.8_2044	2044	+
chr17	71197451	71307494	chr17_68709046_68819089_110044_1.9_71.5_2043	2043	+
chr12	27839259	27908852	chr12_27730526_27800119_69594_2.9_89.1_2041	2041	+
chr3	67425277	67652149	chr3_67507967_67734839_226873_0.9_7.6_2041	2041	+
chr7	42834659	42977326	chr7_42801184_42943851_142668_1.4_75.3_2038	2038	+
chr7	21941341	22161758	chr7_21907866_22128283_220418_0.9_46.4_2036	2036	+
chrX	104463267	104653136	chrX_104349923_104539792_189870_1.1_23.6_2034	2034	+
chr2	211296100	211335032	chr2_211004345_211043277_38933_5.2_94.9_2028	2028	+
chr4	123769444	124165779	chr4_123988894_124385229_396336_0.5_-23.5_2021	2021	+
chr10	81569961	81742282	chr10_81559941_81732262_172322_1.2_27.1_2018	2018	+
chr14	68805357	68889544	chr14_67875110_67959297_84188_2.4_70.3_2013	2013	+
chr9	36632992	36739367	chr9_36622992_36729367_106376_1.9_86.2_2008	2008	+
chrX	92476817	92543758	chrX_92363473_92430414_66942_3_88.5_2007	2007	+
chr2	42046987	42097699	chr2_41900491_41951203_50713_4_91.5_2005	2005	+
chr7	100803982	100867633	chr7_100590702_100654353_63652_3.1_46.9_1998	1998	+
chr7	7223176	7287439	chr7_7189701_7253964_64264_3.1_92.2_1995	1995	+
chr1	166135573	166361518	chr1_164402197_164628142_225946_0.9_21.6_1995	1995	+
chr18	29542182	29710549	chr18_27796180_27964547_168368_1.2_50.5_1994	1994	+
chr5	158467184	158697150	chr5_158399762_158629728_229967_0.9_52.9_1994	1994	+
chr17	41476370	41652990	chr17_38831896_39008516_176621_1.1_18.5_1993	1993	+
chr4	145766876	145768862	chr4_145986326_145988312_1987_100_100_1987	1987	+
chr1	201452805	201508524	chr1_199719428_199775147_55720_3.6_89.1_1981	1981	+
chr12	17141923	17145001	chr12_17033190_17036268_3079_64.3_99.7_1979	1979	+
chr21	44744126	44985555	chr21_43568554_43809983_241430_0.8_7.1_1975	1975	+
chr21	15744562	15753689	chr21_14666433_14675560_9128_21.6_99.3_1974	1974	+
chr9	101914087	102068809	chr9_100953908_101108630_154723_1.3_54_1963	1963	+
chr9	7476984	7598567	chr9_7466984_7588567_121584_1.6_36.4_1962	1962	+
chr9	138364157	138424527	chr9_137503978_137564348_60371_3.2_86.3_1956	1956	+
chr19	7294914	7731386	chr19_7245914_7637386_391473_0.5_-52.7_1955	1955	+
chr2	174227921	174402129	chr2_173936167_174110375_174209_1.1_-12.9_1955	1955	+
chr1	230747707	230838989	chr1_228814330_228905612_91283_2.1_87.5_1955	1955	+
chr9	3525381	3674682	chr9_3515381_3664682_149302_1.3_83.3_1955	1955	+
chr16	17353059	17561668	chr16_17260560_17469169_208610_0.9_52.5_1949	1949	+
chr12	107665186	107712684	chr12_106189316_106236814_47499_4.1_89.1_1947	1947	+
chr2	237994473	238007119	chr2_237659212_237671858_12647_15.4_97.2_1947	1947	+
chr5	150409740	150760589	chr5_150389933_150740782_350850_0.6_-38.3_1940	1940	+
chr15	78453861	78462394	chr15_76240916_76249449_8534_22.7_96.4_1938	1938	+
chr16	53860088	54315032	chr16_52417589_52872533_454945_0.4_-37_1938	1938	+
chr3	42166863	42267134	chr3_42141867_42242138_100272_1.9_71.7_1935	1935	+
chr7	23015829	23285833	chr7_22982354_23252358_270005_0.7_-72.9_1933	1933	+
chr7	36858607	36934665	chr7_36825132_36901190_76059_2.5_88.3_1932	1932	+
chrX	23093731	23096253	chrX_23003652_23006174_2523_76.6_99.9_1932	1932	+
chr14	93263848	93305949	chr14_92333601_92375702_42102_4.6_89.3_1931	1931	+
chr11	70457999	70797785	chr11_70135647_70475433_339787_0.6_-23.9_1927	1927	+
chr3	11399824	11640583	chr3_11374824_11615583_240760_0.8_16.5_1927	1927	+
chr16	5289655	5424700	chr16_5229656_5364701_135046_1.4_49.9_1926	1926	+
chr19	7815535	8056752	chr19_7721535_7962752_241218_0.8_-19.9_1922	1922	+
chr5	98834672	98868525	chr5_98862571_98896424_33854_5.7_96.1_1922	1922	+
chr1	249140413	249231297	chr1_247107036_247197920_90885_2.1_91.8_1920	1920	+
chr9	34522877	34646782	chr9_34512877_34636782_123906_1.5_71_1920	1920	+
chr5	122737504	123097432	chr5_122765403_123125331_359929_0.5_-66.7_1911	1911	+
chr11	32118575	32127044	chr11_32075151_32083620_8470_22.5_98.5_1908	1908	+
chr16	50707554	50833307	chr16_49265055_49390808_125754_1.5_55.9_1908	1908	+
chr4	132647179	132779041	chr4_132866629_132998491_131863_1.4_91.6_1908	1908	+
chr5	159377466	159492564	chr5_159310044_159425142_115099_1.7_65.9_1907	1907	+
chr12	9794387	9849129	chr12_9685654_9740396_54743_3.5_83_1903	1903	+
chr12	109536945	109711479	chr12_108021328_108195862_174535_1.1_49.9_1903	1903	+
chr9	32333141	32543823	chr9_32323141_32533823_210683_0.9_27.3_1901	1901	+
chr6	83879991	84103205	chr6_83936710_84159924_223215_0.9_-6_1900	1900	+
chr9	137357614	137743859	chr9_136497435_136883680_386246_0.5_-79.4_1898	1898	+
chr1	116184532	116400501	chr1_115986055_116202024_215970_0.9_-46_1896	1896	+
chr1	157015471	157164790	chr1_155282095_155431414_149320_1.3_-92.2_1894	1894	+
chr18	57309068	57492190	chr18_55460048_55643170_183123_1_47.8_1893	1893	+
chr8	81398125	81557518	chr8_81560680_81720073_159394_1.2_36.9_1889	1889	+
chr6	133136001	133319248	chr6_133177694_133360941_183248_1_-9.6_1887	1887	+
chr15	63245244	63446235	chr15_61032297_61233288_200992_0.9_-17.4_1885	1885	+
chr8	121542310	121824219	chr8_121611491_121893400_281910_0.7_48.2_1884	1884	+
chr1	70996096	71131715	chr1_70768684_70904303_135620_1.4_18.3_1883	1883	+
chr7	113729791	113984152	chr7_113517027_113771388_254362_0.7_-28.3_1880	1880	+
chr11	124764245	124967646	chr11_124269455_124472856_203402_0.9_-67_1875	1875	+
chr5	31534361	31554513	chr5_31570118_31590270_20153_9.3_96.1_1870	1870	+
chr6	41065404	41341034	chr6_41173382_41449012_275631_0.7_-26.6_1868	1868	+
chr3	175435855	175696260	chr3_176918549_177178954_260406_0.7_75.2_1866	1866	+
chrX	38524766	38667940	chrX_38409710_38552884_143175_1.3_84.2_1866	1866	+
chr2	67624571	67632016	chr2_67478075_67485520_7446_25_98.8_1865	1865	+
chr5	127419276	127522769	chr5_127447175_127550668_103494_1.8_86.5_1865	1865	+
chr10	30625695	30926625	chr10_30665701_30966631_300931_0.6_45.7_1864	1864	+
chr19	21990537	22156379	chr19_21782377_21948219_165843_1.1_-18.2_1861	1861	+
chr3	18580158	18708808	chr3_18555162_18683812_128651_1.4_83.3_1858	1858	+
chrX	116093156	116135666	chrX_115977184_116019694_42511_4.4_90.1_1855	1855	+
chr10	57357777	57491430	chr10_57027783_57161436_133654_1.4_90.8_1851	1851	+
chr2	69002263	69053776	chr2_68855767_68907280_51514_3.6_89.6_1851	1851	+
chr2	121493371	121825780	chr2_121209841_121542250_332410_0.6_-9.4_1851	1851	+
chr6	48116331	48182435	chr6_48224290_48290394_66105_2.8_89.1_1851	1851	+
chr9	2804266	2900745	chr9_2794266_2890745_96480_1.9_80.8_1845	1845	+
chr22	26818105	26985955	chr22_25148105_25315955_167851_1.1_69.5_1841	1841	+
chr4	106603827	106640555	chr4_106823276_106860004_36729_5_86.1_1836	1836	+
chr2	234746051	234836043	chr2_234410790_234500782_89993_2_81.4_1834	1834	+
chrY	15398452	15471900	chrY_13907846_13981294_73449_2.5_89_1834	1834	+
chr7	143269269	143493844	chr7_142979391_143124777_145387_1.3_-68.5_1832	1832	+
chr2	177065602	177203877	chr2_176773848_176912123_138276_1.3_24.1_1830	1830	+
chr6	150067009	150364434	chr6_150108702_150406127_297426_0.6_0.3_1828	1828	+
chr3	12940056	13046744	chr3_12915056_13021744_106689_1.7_-16.4_1826	1826	+
chr7	157918939	158131081	chr7_157611700_157823842_212143_0.9_46.7_1825	1825	+
chr7	121518650	121699973	chr7_121305886_121487209_181324_1_49.9_1825	1825	+
chr5	107002037	107197543	chr5_107029936_107225442_195507_0.9_71.4_1822	1822	+
chr19	46355582	46723178	chr19_51047422_51415018_367597_0.5_-24.5_1816	1816	+
chr13	44453262	44544994	chr13_43351262_43442994_91733_2_89.4_1815	1815	+
chr3	167344922	167438120	chr3_168827616_168920814_93199_1.9_58.6_1815	1815	+
chr11	8704610	8707500	chr11_8661186_8664076_2891_62.7_99.6_1813	1813	+
chr9	44991011	45090523	chr9_44931007_45030519_99513_1.8_73.6_1809	1809	+
chr3	68682850	68686337	chr3_68765540_68769027_3488_51.8_99.6_1808	1808	+
chr5	76331305	76506241	chr5_76367061_76541997_174937_1_69.2_1807	1807	+
chr13	76140752	76467911	chr13_75038753_75365912_327160_0.6_17_1804	1804	+
chr4	62812560	62971788	chr4_62495155_62654383_159229_1.1_52.1_1794	1794	+
chrX	24806506	25051153	chrX_24716427_24961074_244648_0.7_60.7_1793	1793	+
chr5	149401273	149552959	chr5_149381466_149533152_151687_1.2_50.3_1793	1793	+
chr3	86062155	86064188	chr3_86144845_86146878_2034_88_99.9_1790	1790	+
chr2	150426160	150453364	chr2_150134406_150161610_27205_6.6_97.1_1786	1786	+
chr20	18465844	18541703	chr20_18413844_18489703_75860_2.4_84.8_1783	1783	+
chr16	34320597	34490202	chr16_34178098_34347703_169606_1.1_67.3_1783	1783	+
chr6	88221310	88411966	chr6_88278029_88468685_190657_0.9_-26.5_1780	1780	+
chrX	16805116	16888172	chrX_16715037_16798093_83057_2.1_94.7_1776	1776	+
chr11	28184908	28353752	chr11_28141484_28310328_168845_1.1_-17.2_1773	1773	+
chr22	29622446	29695978	chr22_27952446_28025978_73533_2.4_88.1_1771	1771	+
chr2	40655606	40657492	chr2_40509110_40510996_1887_93.6_100_1767	1767	+
chr4	117519296	117575124	chr4_117738744_117794572_55829_3.2_70_1766	1766	+
chr3	8810001	8983571	chr3_8785001_8958571_173571_1_48.3_1764	1764	+
chr1	72625351	72767512	chr1_72397939_72540100_142162_1.2_91.2_1762	1762	+
chr16	75182579	75285734	chr16_73740080_73843235_103156_1.7_74.3_1759	1759	+
chrX	51487357	51665338	chrX_51504097_51682078_177982_1_6.5_1757	1757	+
chr15	48626602	48634654	chr15_46413894_46421946_8053_21.8_98.2_1755	1755	+
chr6	47470957	47720888	chr6_47578916_47828847_249932_0.7_75.3_1755	1755	+
chr2	241392018	241709143	chr2_241040691_241357816_317126_0.6_-91.2_1753	1753	+
chr14	35331240	35470298	chr14_34400991_34540049_139059_1.3_-95.4_1752	1752	+
chr6	50671128	50980724	chr6_50779087_51088683_309597_0.6_44.4_1752	1752	+
chr2	243056685	243081139	chr2_242705358_242729812_24455_7.1_96.2_1748	1748	+
chr11	107197410	107312429	chr11_106702620_106817639_115020_1.5_85.5_1746	1746	+
chr4	104493552	104497050	chr4_104713001_104716499_3499_49.8_99.4_1743	1743	+
chr22	19599526	19780622	chr22_17979526_18160622_181097_1_29.7_1742	1742	+
chr8	144077298	144147486	chr8_144148673_144218861_70189_2.5_74.4_1738	1738	+
chr18	77187505	77442009	chr18_75288493_75542997_254505_0.7_-23.3_1737	1737	+
chr1	8373245	8543968	chr1_8295832_8466555_170724_1_18.3_1734	1734	+
chr7	24681300	24839144	chr7_24647825_24805669_157845_1.1_47.5_1734	1734	+
chr4	68760097	68907918	chr4_68442692_68590513_147822_1.2_37_1732	1732	+
chrX	107327745	107397200	chrX_107214401_107283856_69456_2.5_86_1732	1732	+
chrX	39548042	39647556	chrX_39432986_39532500_99515_1.7_-21.1_1726	1726	+
chr9	123089948	123232677	chr9_122129769_122272498_142730_1.2_41.6_1721	1721	+
chrX	57419263	57421876	chrX_57435988_57438601_2614_65.8_99.9_1720	1720	+
chr1	192215362	192217079	chr1_190481985_190483702_1718_100_100_1718	1718	+
chr2	159834254	159937543	chr2_159542500_159645789_103290_1.7_54.9_1717	1717	+
chr22	46041504	46239866	chr22_44420168_44618530_198363_0.9_29_1716	1716	+
chr8	623688	798415	chr8_613688_788415_174728_1_-1.5_1716	1716	+
chr3	159713173	159820466	chr3_161195867_161303160_107294_1.6_67.4_1714	1714	+
chr3	82854270	82856629	chr3_82936960_82939319_2360_72.3_99.9_1707	1707	+
chr18	12211475	12451073	chr18_12201475_12441073_239599_0.7_-22.4_1703	1703	+
chr9	89626642	89700010	chr9_88816462_88889830_73369_2.3_83.8_1703	1703	+
chr1	194157965	194159665	chr1_192424588_192426288_1701_100_100_1701	1701	+
chr17	42659375	42907472	chr17_40014901_40262998_248098_0.7_-62.1_1701	1701	+
chr12	20094314	20096013	chr12_19985581_19987280_1700_100_100_1700	1700	+
chr19	19946191	20117125	chr19_19807191_19978125_170935_1_39.8_1699	1699	+
chrX	143168373	144238662	chrX_142996040_144046354_1050315_0.2_-62.9_1698	1698	+
chr3	66842265	67060719	chr3_66924955_67143409_218455_0.8_50.6_1696	1696	+
chr19	52825574	53086489	chr19_57517386_57778301_260916_0.6_-73.8_1695	1695	+
chr20	44269112	44604136	chr20_43702526_44037543_335018_0.5_-45.5_1691	1691	+
chr4	84379496	85168671	chr4_84598520_85387695_789176_0.2_-45.3_1691	1691	+
chr10	94817977	94969369	chr10_94807967_94959359_151393_1.1_32_1689	1689	+
chr3	60675691	60771551	chr3_60650731_60746591_95861_1.8_91.9_1682	1682	+
chrX	80532393	80553993	chrX_80419049_80440649_21601_7.8_87.7_1682	1682	+
chr4	154162619	154285034	chr4_154382069_154504484_122416_1.4_52.1_1680	1680	+
chr5	81571347	81679066	chr5_81607103_81714822_107720_1.6_80.8_1678	1678	+
chr6	131160581	131191125	chr6_131202274_131232818_30545_5.5_95.2_1677	1677	+
chr9	41698047	41885537	chr9_41688047_41875537_187491_0.9_67.4_1676	1676	+
chr7	22813199	22985769	chr7_22779724_22952294_172571_1_-39.3_1675	1675	+
chr5	156277492	156349495	chr5_156210070_156282073_72004_2.3_85.6_1671	1671	+
chr4	79774160	79841881	chr4_79993184_80060905_67722_2.5_85.6_1670	1670	+
chr9	99488158	99673409	chr9_98527979_98713230_185252_0.9_41_1670	1670	+
chr11	104820230	104942760	chr11_104325440_104447970_122531_1.4_83.6_1665	1665	+
chrX	26704114	26767694	chrX_26614035_26677615_63581_2.6_92.4_1663	1663	+
chr11	1263920	1421680	chr11_1220496_1378256_157761_1.1_53.5_1659	1659	+
chr8	136546960	136730214	chr8_136616142_136799396_183255_0.9_49_1657	1657	+
chr16	54953900	55856768	chr16_53511401_54414269_902869_0.2_-47.8_1655	1655	+
chr21	47717432	47879285	chr21_46541860_46703713_161854_1_90.1_1641	1641	+
chr4	95444775	95589065	chr4_95663798_95808088_144291_1.1_67.6_1639	1639	+
chr11	125763460	125770121	chr11_125268670_125275331_6662_24.6_98.2_1636	1636	+
chr5	20302532	20305649	chr5_20338289_20341406_3118_52.5_99.6_1636	1636	+
chr15	81270749	81294236	chr15_79057804_79081291_23488_7_87.3_1635	1635	+
chr6	5609037	5788832	chr6_5554036_5733831_179796_0.9_36.8_1631	1631	+
chr5	142712144	142714395	chr5_142692337_142694588_2252_72.2_99.9_1626	1626	+
chr5	159685303	159850001	chr5_159617881_159782579_164699_1_61.1_1626	1626	+
chr2	47656891	47708052	chr2_47510395_47561556_51162_3.2_-35.8_1624	1624	+
chr4	98946503	98966584	chr4_99165526_99185607_20082_8_95.9_1611	1611	+
chr22	23522716	23864130	chr22_21852716_22194130_341415_0.5_-12.7_1610	1610	+
chr4	154508658	154723298	chr4_154728108_154942748_214641_0.7_49.1_1608	1608	+
chr9	72189496	72338554	chr9_71379316_71528374_149059_1.1_79.9_1607	1607	+
chr1	19928677	19953203	chr1_19801264_19825790_24527_6.5_93.6_1604	1604	+
chr4	160149868	160367229	chr4_160369318_160586679_217362_0.7_66_1599	1599	+
chr5	92921183	93019525	chr5_92946939_93045281_98343_1.6_69.5_1599	1599	+
chr15	67813574	67921752	chr15_65600628_65708806_108179_1.5_72.3_1595	1595	+
chr18	66341124	66370586	chr18_64492104_64521566_29463_5.4_97.5_1593	1593	+
chr4	89180956	89341361	chr4_89399980_89560384_160405_1_45.9_1592	1592	+
chr20	43095076	43249863	chr20_42528490_42683277_154788_1_56.3_1592	1592	+
chr20	21095485	21321574	chr20_21043485_21269574_226090_0.7_-77.7_1584	1584	+
chr1	81503264	81674999	chr1_81275852_81447587_171736_0.9_25_1583	1583	+
chr1	12815778	12953059	chr1_12738365_12875646_137282_1.2_63.1_1579	1579	+
chr11	96086602	96123887	chr11_95726250_95763535_37286_4.2_92.1_1574	1574	+
chr20	10401154	10639301	chr20_10349154_10587301_238148_0.7_-42.6_1574	1574	+
chrX	101800947	102117482	chrX_101687603_102004138_316536_0.5_20.5_1573	1573	+
chr2	240029697	240251803	chr2_239694634_239916740_222107_0.7_36.6_1571	1571	+
chr8	11008789	11204878	chr8_11046199_11242288_196090_0.8_26.1_1571	1571	+
chr15	57840118	58007034	chr15_55627410_55794326_166917_0.9_51.3_1569	1569	+
chr19	50713573	51170659	chr19_55405385_55862471_457087_0.3_-50.3_1569	1569	+
chr9	124281650	124413959	chr9_123321471_123453780_132310_1.2_63.1_1569	1569	+
chr1	169345768	169435352	chr1_167612392_167701976_89585_1.7_84.6_1567	1567	+
chr19	9677622	10107336	chr19_9538622_9968336_429715_0.4_-76.2_1566	1566	+
chr2	1516248	1805917	chr2_1495255_1784924_289670_0.5_39_1566	1566	+
chr4	91156149	91230701	chr4_91375172_91449724_74553_2.1_21.2_1564	1564	+
chr20	36511508	36718632	chr20_35944922_36152046_207125_0.8_66.5_1563	1563	+
chr21	45085998	45196288	chr21_43910426_44020716_110291_1.4_48.8_1563	1563	+
chr17	74342262	74468472	chr17_71853857_71980067_126211_1.2_-54.8_1560	1560	+
chr19	1074159	1205926	chr19_1025159_1156926_131768_1.2_-84.8_1557	1557	+
chr22	29951017	30166018	chr22_28281017_28496018_215002_0.7_56.7_1554	1554	+
chr9	35657744	35700476	chr9_35647744_35690476_42733_3.6_-52.8_1552	1552	+
chr7	109479052	109639556	chr7_109266288_109426792_160505_1_74.4_1550	1550	+
chr13	72249022	72329150	chr13_71147023_71227151_80129_1.9_50_1545	1545	+
chr8	35381361	35383230	chr8_35500903_35502772_1870_82.5_99.9_1543	1543	+
chr3	62636523	62912585	chr3_62611563_62887625_276063_0.6_11.1_1542	1542	+
chr17	78950270	79202443	chr17_76564865_76817038_252174_0.6_-90.7_1540	1540	+
chr18	11897244	12128750	chr18_11887244_12118750_231507_0.7_-25.6_1537	1537	+
chr21	43220146	43235552	chr21_42093215_42108621_15407_10_94.7_1536	1536	+
chr9	103361078	103495037	chr9_102400899_102534858_133960_1.1_-5.8_1536	1536	+
chrY	5075456	5207008	chrY_5135456_5267008_131553_1.2_84.9_1536	1536	+
chr6	88875611	89002499	chr6_88932330_89059218_126889_1.2_80.2_1531	1531	+
chr15	76508696	76585034	chr15_74295751_74372089_76339_2_81.9_1527	1527	+
chr7	25162345	25163869	chr7_25128870_25130394_1525_100_100_1525	1525	+
chr6	145103034	145173941	chr6_145144727_145215634_70908_2.1_80.4_1524	1524	+
chrX	97506880	97645971	chrX_97393536_97532627_139092_1.1_92.7_1524	1524	+
chr17	12658481	12922829	chr17_12599206_12863554_264349_0.6_-31.8_1523	1523	+
chr15	67292342	67525122	chr15_65079396_65312176_232781_0.7_22.4_1522	1522	+
chr12	52105702	52201165	chr12_50391969_50487432_95464_1.6_61.6_1520	1520	+
chr4	120980655	120987103	chr4_121200103_121206551_6449_23.5_98.8_1517	1517	+
chr2	188616267	188691383	chr2_188324512_188399628_75117_2_78.1_1515	1515	+
chr4	6201393	6304598	chr4_6252294_6355499_103206_1.5_56.1_1514	1514	+
chr15	25923930	26108318	chr15_23475023_23659411_184389_0.8_16_1510	1510	+
chr11	11373523	11534221	chr11_11330099_11490797_160699_0.9_-31.3_1503	1503	+
chr1	152920984	153198438	chr1_151187608_151465062_277455_0.5_30.6_1503	1503	+
chr1	119530455	119762538	chr1_119331978_119564061_232084_0.6_-34.4_1497	1497	+
chr1	104112132	104292847	chr1_103913655_104094370_180716_0.8_53.1_1496	1496	+
chr4	54852750	55092795	chr4_54547507_54787552_240046_0.6_30.1_1496	1496	+
chr22	37415371	37806207	chr22_35745317_36136153_390837_0.4_36.7_1493	1493	+
chr2	37872529	38239285	chr2_37726033_38092789_366757_0.4_33.2_1490	1490	+
chrX	132804877	132897772	chrX_132632543_132725438_92896_1.6_58.9_1487	1487	+
chr16	57763746	57918478	chr16_56321247_56475979_154733_1_27.5_1486	1486	+
chr7	123181085	123288191	chr7_122968321_123075427_107107_1.4_70.2_1485	1485	+
chr8	99053880	99140798	chr8_99123056_99209974_86919_1.7_80.2_1484	1484	+
chr22	46620345	46765535	chr22_44999009_45144199_145191_1_67.8_1483	1483	+
chrX	61998641	62104080	chrX_61915366_62020805_105440_1.4_74.9_1482	1482	+
chrX	50648342	50674590	chrX_50665082_50691330_26249_5.6_95.7_1480	1480	+
chr1	79519766	79521795	chr1_79292354_79294383_2030_72.7_99.8_1475	1475	+
chr7	103766821	103835824	chr7_103554057_103623060_69004_2.1_87.5_1471	1471	+
chr20	48569537	48699428	chr20_48002944_48132835_129892_1.1_53.7_1468	1468	+
chr2	42909500	43054626	chr2_42763004_42908130_145127_1_57.7_1467	1467	+
chrX	67290060	67291525	chrX_67206785_67208250_1466_100_100_1466	1466	+
chr17	11914317	12141190	chr17_11855042_12081915_226874_0.6_75.8_1463	1463	+
chr6	11044280	11216963	chr6_11152266_11324949_172684_0.8_46.7_1462	1462	+
chr6	143663921	143828592	chr6_143705614_143870285_164672_0.9_66.4_1461	1461	+
chrY	20286541	20422365	chrY_18745929_18881753_135825_1.1_75.5_1461	1461	+
chr18	44470665	44684026	chr18_42724663_42938024_213362_0.7_-42.9_1459	1459	+
chr7	96810228	96830805	chr7_96648164_96668741_20578_7.1_95.9_1454	1454	+
chr11	127810316	127945397	chr11_127315526_127450607_135082_1.1_64.5_1447	1447	+
chr3	137880906	138078633	chr3_139363596_139561323_197728_0.7_60.8_1447	1447	+
chr4	190731801	191022153	chr4_190968795_191256134_287340_0.5_33.3_1446	1446	+
chr9	112294785	112296764	chr9_111334606_111336585_1980_73_99.9_1445	1445	+
chr11	45687005	45944787	chr11_45643581_45901363_257783_0.6_27.6_1444	1444	+
chr7	149289750	149571026	chr7_148920683_149201959_281277_0.5_-27.4_1439	1439	+
chr15	30022821	30114310	chr15_27810113_27901602_91490_1.6_38.7_1436	1436	+
chr17	25601137	25707464	chr17_22625264_22731591_106328_1.4_78.1_1436	1436	+
chr1	191114734	191116168	chr1_189381357_189382791_1435_100_100_1435	1435	+
chr15	63555873	63571618	chr15_61342926_61358671_15746_9.1_92.3_1429	1429	+
chr5	44809191	44815277	chr5_44844948_44851034_6087_23.5_99.3_1428	1428	+
chr6	135792672	135957153	chr6_135834365_135998846_164482_0.9_76.5_1425	1425	+
chr17	13896740	14211439	chr17_13837465_14152164_314700_0.5_59.4_1422	1422	+
chr13	99464449	99652437	chr13_98262450_98450438_187989_0.8_11_1420	1420	+
chr14	82382669	82384403	chr14_81452422_81454156_1735_81.7_97.1_1418	1418	+
chr3	116745348	116848253	chr3_118228038_118330943_102906_1.4_73.3_1414	1414	+
chr8	4644835	4646248	chr8_4632243_4633656_1414_100_100_1414	1414	+
chr11	31451837	31714064	chr11_31408413_31670640_262228_0.5_-7.1_1410	1410	+
chr22	35799019	35820450	chr22_34129019_34150450_21432_6.6_94_1410	1410	+
chr7	27788067	27868524	chr7_27754592_27835049_80458_1.7_64_1408	1408	+
chr3	147883440	147885229	chr3_149366130_149367919_1790_78.6_99.9_1407	1407	+
chr12	124809124	124990493	chr12_123375077_123556446_181370_0.8_35.5_1406	1406	+
chr1	80749073	80961980	chr1_80521661_80734568_212908_0.7_45_1403	1403	+
chr10	104210513	104332977	chr10_104200503_104322967_122465_1.1_-14.5_1399	1399	+
chr12	120106043	120214775	chr12_118590426_118699158_108733_1.3_73.4_1399	1399	+
chr2	119924828	120193683	chr2_119641298_119910153_268856_0.5_-57.7_1398	1398	+
chr7	117825637	118025528	chr7_117612873_117812764_199892_0.7_13.1_1395	1395	+
chr1	95391796	95710206	chr1_95164384_95482794_318411_0.4_54_1393	1393	+
chr18	42357880	42645120	chr18_40611878_40899118_287241_0.5_66.8_1390	1390	+
chr10	65928955	65930570	chr10_65598961_65600576_1616_86_99.9_1389	1389	+
chr5	31822870	31848186	chr5_31858627_31883943_25317_5.5_94_1389	1389	+
chr6	111590104	111854658	chr6_111696797_111961351_264555_0.5_46.1_1386	1386	+
chr11	120894732	121069104	chr11_120399942_120574314_174373_0.8_36.3_1385	1385	+
chr16	51679590	51681170	chr16_50237091_50238671_1581_87.6_100_1385	1385	+
chr19	54377145	54711583	chr19_59068957_59403395_334439_0.4_-32.6_1385	1385	+
chr22	44040683	44198719	chr22_42372016_42530052_158037_0.9_-3.7_1385	1385	+
chr6	100293480	100584647	chr6_100400201_100691368_291168_0.5_29.9_1383	1383	+
chr13	86928772	86931673	chr13_85726773_85729674_2902_47.4_99.9_1376	1376	+
chr1	120395902	120535219	chr1_120197425_120336742_139318_1_14_1375	1375	+
chr19	11105497	11242445	chr19_10966497_11103445_136949_1_8.6_1370	1370	+
chr10	95718560	95720994	chr10_95708550_95710984_2435_56.1_99.7_1366	1366	+
chr13	77166470	77167835	chr13_76064471_76065836_1366_100_100_1366	1366	+
chr2	224772323	224904045	chr2_224480567_224612289_131723_1_87.6_1364	1364	+
chr3	14168222	14239900	chr3_14143223_14214904_71682_1.9_43.7_1363	1363	+
chr5	143539579	143750438	chr5_143519772_143730631_210860_0.6_19.5_1359	1359	+
chr17	68237593	68432137	chr17_65749188_65943732_194545_0.7_89.2_1358	1358	+
chrY	6778734	6788382	chrY_6838734_6848382_9649_14_98.8_1355	1355	+
chr7	12269288	12511837	chr7_12235813_12478362_242550_0.6_64.8_1354	1354	+
chr12	66038838	66219096	chr12_64325105_64505363_180259_0.8_55.7_1353	1353	+
chr22	24108532	24237416	chr22_22438532_22567416_128885_1_50.3_1353	1353	+
chr6	170024056	170244746	chr6_169765981_169986671_220691_0.6_65.6_1353	1353	+
chr11	76731277	76761979	chr11_76408925_76439627_30703_4.4_53.5_1349	1349	+
chr3	22423169	22424514	chr3_22398173_22399518_1346_100_100_1346	1346	+
chr20	3209360	3471719	chr20_3157360_3419719_262360_0.5_10.7_1344	1344	+
chr10	2434608	2565649	chr10_2424608_2555649_131042_1_90.4_1341	1341	+
chr9	105966325	105968802	chr9_105006146_105008623_2478_54_99.9_1337	1337	+
chr7	43471460	43664711	chr7_43437985_43631236_193252_0.7_45.8_1336	1336	+
chr4	62598716	62679603	chr4_62281311_62362198_80888_1.6_64.7_1333	1333	+
chr7	54487200	54724288	chr7_54454694_54691782_237089_0.6_-58_1333	1333	+
chr18	55685911	55990416	chr18_53836909_54141396_304488_0.4_10.9_1332	1332	+
chr6	46172770	46174299	chr6_46280729_46282258_1530_87_100_1331	1331	+
chr4	7344485	7671363	chr4_7395386_7722263_326878_0.4_-28.9_1329	1329	+
chr1	44126144	44170247	chr1_43898731_43942834_44104_3_36.2_1327	1327	+
chr11	110658432	110659803	chr11_110163642_110165013_1372_96.6_100_1326	1326	+
chr5	25189189	25190555	chr5_25224946_25226312_1367_96.9_100_1324	1324	+
chr14	44546689	44589881	chr14_43616439_43659631_43193_3.1_83.6_1323	1323	+
chr10	54076424	54173091	chr10_53746430_53843097_96668_1.4_92.5_1320	1320	+
chr16	26042966	26044281	chr16_25950467_25951782_1316_100_100_1316	1316	+
chr5	153716724	153900921	chr5_153696917_153881114_184198_0.7_-84.8_1315	1315	+
chr6	5972589	5974229	chr6_5917588_5919228_1641_80_99.8_1312	1312	+
chr6	10118654	10214703	chr6_10226640_10322689_96050_1.4_58.4_1312	1312	+
chr17	60870943	61082117	chr17_58224675_58435849_211175_0.6_26.9_1309	1309	+
chr3	110399377	110489715	chr3_111882067_111972405_90339_1.4_80.1_1309	1309	+
chr8	9589011	9763332	chr8_9626421_9800742_174322_0.8_-14.6_1309	1309	+
chr7	47315815	47391647	chr7_47282340_47358172_75833_1.7_82.1_1308	1308	+
chr9	136720641	136944522	chr9_135710462_135934343_223882_0.6_-40.9_1308	1308	+
chr12	55803501	55807575	chr12_54089768_54093842_4075_32_98.8_1306	1306	+
chr7	51327637	51461127	chr7_51295131_51428621_133491_1_80.7_1305	1305	+
chr3	189687406	190231947	chr3_191170100_191714641_544542_0.2_-36.7_1304	1304	+
chr5	123982348	124145015	chr5_124010247_124172914_162668_0.8_43.5_1303	1303	+
chr12	8955375	9098223	chr12_8846642_8989490_142849_0.9_12.9_1302	1302	+
chr15	73660475	73884590	chr15_71447528_71671643_224116_0.6_-22.8_1301	1301	+
chr7	53255291	53256588	chr7_53222785_53224082_1298_100_100_1298	1298	+
chr7	14093477	14231746	chr7_14060002_14198271_138270_0.9_56.5_1297	1297	+
chr2	148684670	148975430	chr2_148401140_148691900_290761_0.4_-15.4_1294	1294	+
chr7	57529041	57659649	chr7_57532983_57663591_130609_1_47.2_1292	1292	+
chr16	17110364	17201797	chr16_17017865_17109298_91434_1.4_69.8_1288	1288	+
chrX	86958227	87127276	chrX_86844883_87013932_169050_0.8_24.9_1288	1288	+
chr9	66454918	66467932	chr9_66194738_66207752_13015_9.9_97.2_1286	1286	+
chr1	107600644	107684018	chr1_107402167_107485541_83375_1.5_84.9_1285	1285	+
chr9	135504958	135568534	chr9_134494779_134558355_63577_2_88_1284	1284	+
chr1	175891095	176118316	chr1_174157718_174384939_227222_0.6_78.3_1279	1279	+
chr1	218458579	218508458	chr1_216525202_216575081_49880_2.6_90.3_1279	1279	+
chr5	23301288	23304918	chr5_23337045_23340675_3631_35.2_99.8_1277	1277	+
chr5	81188256	81305980	chr5_81224012_81341736_117725_1.1_17.7_1277	1277	+
chr1	108047747	108115701	chr1_107849270_107917224_67955_1.9_90.8_1276	1276	+
chr17	46420729	46653778	chr17_43775728_44008777_233050_0.5_-80.8_1276	1276	+
chr1	168867362	168908280	chr1_167133986_167174904_40919_3.1_92.5_1275	1275	+
chr6	12319578	12515082	chr6_12427564_12623068_195505_0.7_0.2_1275	1275	+
chrY	27453785	27643875	chrY_25863173_26053263_190091_0.7_89_1275	1275	+
chrX	142760325	142967989	chrX_142587991_142795655_207665_0.6_31.3_1270	1270	+
chr1	65744840	65991321	chr1_65517428_65763909_246482_0.5_23.4_1267	1267	+
chr5	153429187	153436657	chr5_153409380_153416850_7471_16.9_96.9_1264	1264	+
chr8	32869041	32871023	chr8_32988583_32990565_1983_63.7_99.8_1264	1264	+
chrY	17019696	17053753	chrY_15529090_15563147_34058_3.7_94.2_1264	1264	+
chr8	119080936	119344737	chr8_119150117_119413918_263802_0.5_-67.3_1260	1260	+
chr1	77115841	77166671	chr1_76888429_76939259_50831_2.5_87.3_1259	1259	+
chr7	144707671	144738099	chr7_144338604_144369032_30429_4.1_93.1_1259	1259	+
chr12	27475247	27575029	chr12_27366514_27466296_99783_1.3_79.1_1256	1256	+
chr13	82263963	82265218	chr13_81161964_81163219_1256_100_100_1256	1256	+
chr22	46972562	47108256	chr22_45351226_45486920_135695_0.9_71.6_1256	1256	+
chr5	77337833	77425168	chr5_77373589_77460924_87336_1.4_-3.8_1254	1254	+
chr8	57389999	57560789	chr8_57552553_57723343_170791_0.7_56.4_1254	1254	+
chr13	67804913	67964144	chr13_66702914_66862145_159232_0.8_-2_1253	1253	+
chr8	83203184	83204616	chr8_83365739_83367171_1433_87.4_99.9_1252	1252	+
chr9	101369271	101370626	chr9_100409092_100410447_1356_92.3_100_1252	1252	+
chr19	4347535	4598824	chr19_4298535_4549824_251290_0.5_-84.1_1250	1250	+
chr4	117219208	117221558	chr4_117438657_117441007_2351_53.1_99.7_1249	1249	+
chr15	95348525	95400173	chr15_93149529_93201177_51649_2.4_86.2_1248	1248	+
chr6	126080388	126465918	chr6_126122081_126507611_385531_0.3_31.9_1247	1247	+
chr12	10264392	10375455	chr12_10155659_10266722_111064_1.1_45.8_1244	1244	+
chr2	178757655	178970587	chr2_178465901_178678833_212933_0.6_67.2_1244	1244	+
chr16	20748184	20936196	chr16_20655685_20843697_188013_0.7_39_1243	1243	+
chr14	76062070	76409573	chr14_75131823_75479326_347504_0.4_-47.3_1242	1242	+
chr3	94225054	94226342	chr3_95707744_95709032_1289_96.4_100_1242	1242	+
chr12	79187547	79523764	chr12_77711678_78047895_336218_0.4_15.2_1241	1241	+
chr6	127977205	128151027	chr6_128018898_128192720_173823_0.7_65.9_1241	1241	+
chrX	65717590	65719896	chrX_65634315_65636621_2307_53.7_99.8_1238	1238	+
chr9	69432600	69502683	chr9_68722420_68792503_70084_1.8_82.8_1236	1236	+
chr3	184409825	184616517	chr3_185892519_186099211_206693_0.6_36.8_1235	1235	+
chr13	42452316	42581888	chr13_41350316_41479888_129573_0.9_2.8_1230	1230	+
chr5	156741982	156849804	chr5_156674560_156782382_107823_1.1_55.6_1229	1229	+
chr6	42175300	42413632	chr6_42283278_42521610_238333_0.5_-66_1228	1228	+
chr14	88418946	88454653	chr14_87488699_87524406_35708_3.4_97.6_1227	1227	+
chr18	34376457	35246302	chr18_32630455_33500300_869846_0.1_-51.3_1226	1226	+
chr2	97302309	97498798	chr2_96666036_96862525_196490_0.6_-81.6_1226	1226	+
chrX	32223972	32225196	chrX_32133893_32135117_1225_100_100_1225	1225	+
chr13	51501569	51528262	chr13_50399570_50426263_26694_4.6_94.6_1223	1223	+
chrX	30635488	30648998	chrX_30545409_30558919_13511_9.1_99.5_1223	1223	+
chrY	7196787	7247298	chrY_7256787_7307298_50512_2.4_94_1223	1223	+
chr20	25348727	25427329	chr20_25296727_25375329_78603_1.6_79.4_1222	1222	+
chr12	22161433	22218434	chr12_22052700_22109701_57002_2.1_80.3_1221	1221	+
chr2	41383678	41385017	chr2_41237182_41238521_1340_91_100_1219	1219	+
chr13	101000324	101192520	chr13_99798325_99990521_192197_0.6_61_1218	1218	+
chr1	79214878	79216585	chr1_78987466_78989173_1708_71.1_99.8_1214	1214	+
chr3	10981891	11275757	chr3_10956891_11250757_293867_0.4_-18.4_1214	1214	+
chr7	57766279	57929138	chr7_57770221_57933080_162860_0.7_16.6_1214	1214	+
chr3	181429860	181431623	chr3_182912554_182914317_1764_68.8_99.8_1213	1213	+
chr11	5465048	5599954	chr11_5421624_5556530_134907_0.9_92.3_1212	1212	+
chr14	99287099	99641997	chr14_98356852_98711750_354899_0.3_-61.2_1212	1212	+
chr6	38555565	38694600	chr6_38663543_38802578_139036_0.9_53.4_1212	1212	+
chr16	35036432	35037639	chr16_34893933_34895140_1208_100_100_1208	1208	+
chr8	55371711	55609745	chr8_55534264_55772299_238036_0.5_58.3_1207	1207	+
chr3	74068432	74186060	chr3_74151122_74268750_117629_1_94.4_1205	1205	+
chr15	96931455	96991830	chr15_94732459_94792834_60376_2_97.5_1204	1204	+
chr17	31087340	31255789	chr17_28111453_28279902_168450_0.7_-44.4_1203	1203	+
chr15	92828938	92830506	chr15_90629942_90631510_1569_76.6_99.9_1202	1202	+
chr18	72668586	72923488	chr18_70797574_71052476_254903_0.5_-67.1_1202	1202	+
chr4	187025842	187250449	chr4_187262836_187487443_224608_0.5_-36.5_1202	1202	+
chr13	66361603	66363040	chr13_65259604_65261041_1438_83.5_100_1201	1201	+
chr10	60475307	60476861	chr10_60145313_60146867_1555_77.2_99.9_1200	1200	+
chr4	41259524	41270410	chr4_40954281_40965167_10887_11_97.5_1200	1200	+
chr7	87150674	87152102	chr7_86988610_86990038_1429_83.8_99.9_1197	1197	+
chr1	199341133	199357858	chr1_197607756_197624481_16726_7.2_98.1_1196	1196	+
chr10	101445715	101503168	chr10_101435705_101493158_57454_2.1_87.5_1194	1194	+
chr20	361972	623273	chr20_309972_571273_261302_0.5_-7.6_1192	1192	+
chr13	45169177	45327064	chr13_44067177_44225064_157888_0.8_57.2_1189	1189	+
chr3	48593841	48641958	chr3_48568845_48616962_48118_2.5_56.8_1189	1189	+
chr16	78859277	78991993	chr16_77416778_77549494_132717_0.9_69.1_1186	1186	+
chr20	12360680	12361864	chr20_12308680_12309864_1185_100_100_1185	1185	+
chr13	90012802	90015795	chr13_88810803_88813796_2994_39.5_99.7_1184	1184	+
chr6	54350184	54711781	chr6_54458143_54819740_361598_0.3_45.2_1184	1184	+
chr6	99228055	99374902	chr6_99334776_99481623_146848_0.8_85.3_1183	1183	+
chr8	2701642	2720887	chr8_2689049_2708294_19246_6.1_96.6_1183	1183	+
chr13	90391852	90549248	chr13_89189853_89347249_157397_0.8_62_1182	1182	+
chr19	33864412	34113121	chr19_38556252_38804961_248710_0.5_-92.2_1182	1182	+
chr19	10227648	10444079	chr19_10088648_10305079_216432_0.5_5.6_1180	1180	+
chr20	23334817	23492203	chr20_23282817_23440203_157387_0.7_49.3_1178	1178	+
chr8	122123976	122572651	chr8_122193157_122641832_448676_0.3_12.4_1174	1174	+
chr1	219352427	219385113	chr1_217419050_217451736_32687_3.6_95.9_1172	1172	+
chr11	57773081	58010348	chr11_57529657_57766924_237268_0.5_11.4_1172	1172	+
chr12	96184228	96394886	chr12_94708359_94919017_210659_0.6_-87.1_1170	1170	+
chr14	71822827	72128182	chr14_70892580_71197935_305356_0.4_-80.7_1170	1170	+
chrX	14262022	14429502	chrX_14171943_14339423_167481_0.7_31_1169	1169	+
chr10	49609611	49659970	chr10_49279617_49329976_50360_2.3_92.3_1168	1168	+
chr21	46796005	46962301	chr21_45620433_45786729_166297_0.7_-5.7_1167	1167	+
chr2	45029792	45397208	chr2_44883296_45250712_367417_0.3_20.7_1166	1166	+
chr11	78148588	78385426	chr11_77826236_78063074_236839_0.5_40.6_1163	1163	+
chr16	73840394	73975498	chr16_72397895_72532999_135105_0.9_32.8_1161	1161	+
chr19	41257139	41333121	chr19_45948979_46024961_75983_1.5_83.1_1158	1158	+
chr20	37580421	37607048	chr20_37013835_37040462_26628_4.3_94.1_1158	1158	+
chr6	63921414	63922926	chr6_63979373_63980885_1513_76.5_99.7_1158	1158	+
chr12	18845630	18846980	chr12_18736897_18738247_1351_85.6_100_1156	1156	+
chr11	84729848	84732804	chr11_84407496_84410452_2957_39_99.2_1154	1154	+
chr19	55485205	55609141	chr19_60177017_60300953_123937_0.9_57.9_1154	1154	+
chr4	171525743	171526942	chr4_171762318_171763517_1200_96.2_100_1154	1154	+
chr17	77703237	77808812	chr17_75317832_75423407_105576_1.1_84.7_1149	1149	+
chr19	17212928	17514297	chr19_17073928_17375297_301370_0.4_20.7_1146	1146	+
chrX	63264363	63265507	chrX_63181088_63182232_1145_100_100_1145	1145	+
chr4	175183909	175238981	chr4_175420484_175475556_55073_2.1_94.8_1144	1144	+
chr3	898332	1000957	chr3_873332_975957_102626_1.1_88.1_1143	1143	+
chr7	42152833	42213029	chr7_42119358_42179554_60197_1.9_93.6_1141	1141	+
chr4	33010996	33013439	chr4_32687391_32689834_2444_46.6_99.8_1140	1140	+
chr17	78722425	78937363	chr17_76337020_76551958_214939_0.5_-89.9_1139	1139	+
chrX	19368017	19377944	chrX_19277938_19287865_9928_11.5_98.8_1139	1139	+
chr22	32725489	32894411	chr22_31055489_31224411_168923_0.7_33.1_1138	1138	+
chr3	3886610	4025386	chr3_3861610_4000386_138777_0.8_81.4_1138	1138	+
chr2	30381430	30383148	chr2_30234934_30236652_1719_66.1_99.8_1137	1137	+
chr3	17912966	17914101	chr3_17887970_17889105_1136_100_100_1136	1136	+
chr17	67267344	67317255	chr17_64778939_64828850_49912_2.3_84.7_1132	1132	+
chr19	4794668	5020137	chr19_4745668_4971137_225470_0.5_30.2_1132	1132	+
chr5	115898178	116052434	chr5_115926077_116080333_154257_0.7_43.2_1131	1131	+
chr3	109127751	109190528	chr3_110610441_110673218_62778_1.8_95.5_1129	1129	+
chr12	130837627	130871851	chr12_129403580_129437804_34225_3.3_82.5_1128	1128	+
chr12	119632606	119633866	chr12_118116989_118118249_1261_89.1_99.9_1124	1124	+
chr6	37400898	37492332	chr6_37508876_37600310_91435_1.2_77.1_1122	1122	+
chr4	53492184	53579890	chr4_53186941_53274647_87707_1.3_85.7_1120	1120	+
chr14	25735452	25736570	chr14_24805292_24806410_1119_100_100_1119	1119	+
chr5	99711287	99729332	chr5_99739186_99757231_18046_6.2_96.7_1119	1119	+
chr6	71317560	71570393	chr6_71374281_71627114_252834_0.4_58.6_1118	1118	+
chr17	55478641	55491573	chr17_52833640_52846572_12933_8.6_62.2_1117	1117	+
chr2	4561434	4562621	chr2_4539309_4540496_1188_94_100_1117	1117	+
chr8	118535329	118589565	chr8_118604510_118658746_54237_2.1_92.8_1117	1117	+
chr1	18149427	18153182	chr1_18022014_18025769_3756_29.6_99.1_1111	1111	+
chr16	31470932	31580640	chr16_31378433_31488141_109709_1_-42.9_1111	1111	+
chr3	124456442	124463150	chr3_125939132_125945840_6709_16.5_97_1109	1109	+
chrX	75365125	75556314	chrX_75281528_75472718_191191_0.6_-9.7_1109	1109	+
chr6	152128282	152338919	chr6_152169975_152380612_210638_0.5_0.3_1108	1108	+
chr7	1311689	1603312	chr7_1278215_1569838_291624_0.4_-34.9_1107	1107	+
chr19	33555637	33851959	chr19_38247477_38543799_296323_0.4_-91.5_1104	1104	+
chr7	3929450	4286629	chr7_3895976_4253155_357180_0.3_22.7_1104	1104	+
chr2	173791676	173940801	chr2_173499922_173649047_149126_0.7_15.8_1103	1103	+
chr4	111865805	111906516	chr4_112085254_112125965_40712_2.7_91.4_1103	1103	+
chr9	14617519	14647333	chr9_14607519_14637333_29815_3.7_93.3_1101	1101	+
chr4	23016110	23212039	chr4_22625208_22821137_195930_0.6_66_1100	1100	+
chr5	178349577	178510090	chr5_178282183_178442696_160514_0.7_59.4_1095	1095	+
chrX	68337445	68394771	chrX_68254170_68311496_57327_1.9_88.6_1093	1093	+
chr9	93923210	94187010	chr9_92963031_93226831_263801_0.4_-23.6_1091	1091	+
chr20	19804122	20014183	chr20_19752122_19962183_210062_0.5_52_1089	1089	+
chr2	55197348	55200219	chr2_55050852_55053723_2872_37.9_-15.5_1088	1088	+
chr8	70521160	70667908	chr8_70683714_70830462_146749_0.7_34.4_1088	1088	+
chr10	65662045	65663130	chr10_65332051_65333136_1086_100_100_1086	1086	+
chr9	13987650	14280373	chr9_13977650_14270373_292724_0.4_-11.3_1085	1085	+
chrX	351050	369665	chrX_271050_289665_18616_5.8_96.6_1081	1081	+
chr12	109886630	109946580	chr12_108371013_108430963_59951_1.8_77.5_1079	1079	+
chr13	78175470	78321053	chr13_77073471_77219054_145584_0.7_29.1_1079	1079	+
chr18	45365266	45578238	chr18_43619264_43832236_212973_0.5_67.1_1079	1079	+
chr10	87611270	87938506	chr10_87601250_87928486_327237_0.3_12.8_1078	1078	+
chr4	56736839	56832080	chr4_56431596_56526837_95242_1.1_86.8_1074	1074	+
chr6	112544428	112678007	chr6_112651121_112784700_133580_0.8_49_1074	1074	+
chr7	62751835	62917011	chr7_62389270_62554446_165177_0.7_-60.6_1074	1074	+
chr20	60513048	60716034	chr20_59946443_60149429_202987_0.5_11.8_1072	1072	+
chr8	1867877	2029508	chr8_1855284_2016915_161632_0.7_21.3_1069	1069	+
chr1	210407448	210440479	chr1_208474071_208507102_33032_3.2_92.7_1067	1067	+
chr3	50685506	50861941	chr3_50660510_50836945_176436_0.6_48.5_1067	1067	+
chr18	74471512	74767401	chr18_72600500_72896389_295890_0.4_12.3_1065	1065	+
chr8	26868110	26922884	chr8_26924027_26978801_54775_1.9_79.4_1064	1064	+
chr3	23175880	23299765	chr3_23150884_23274769_123886_0.9_45.6_1063	1063	+
chr2	39713187	39992935	chr2_39566691_39846439_279749_0.4_45.8_1059	1059	+
chr7	121861878	121965745	chr7_121649114_121752981_103868_1_48.6_1059	1059	+
chrX	87350704	87351920	chrX_87237360_87238576_1217_87_99.9_1059	1059	+
chr3	179907050	180041975	chr3_181389744_181524669_134926_0.8_80.7_1056	1056	+
chr17	6629367	6679346	chr17_6570091_6620070_49980_2.1_86.2_1055	1055	+
chr6	116360453	116436927	chr6_116467146_116543620_76475_1.4_63.9_1055	1055	+
chrX	81752239	81753389	chrX_81638895_81640045_1151_91.7_100_1055	1055	+
chr11	134605090	134659315	chr11_134110300_134164525_54226_1.9_87.3_1054	1054	+
chr6	38029270	38254081	chr6_38137248_38362059_224812_0.5_62.8_1054	1054	+
chr12	5832286	6167295	chr12_5702547_6037556_335010_0.3_30.8_1053	1053	+
chr19	3360552	3577930	chr19_3311552_3528930_217379_0.5_30.8_1048	1048	+
chr5	85913659	85916741	chr5_85949415_85952497_3083_34_99.4_1047	1047	+
chr1	85718225	85736561	chr1_85490813_85509149_18337_5.7_93.6_1046	1046	+
chr12	11198395	11324688	chr12_11089662_11215955_126294_0.8_79.3_1046	1046	+
chr6	126964702	127004686	chr6_127006395_127046379_39985_2.6_82.3_1046	1046	+
chr15	29523086	29527251	chr15_27310378_27314543_4166_25.1_99.5_1044	1044	+
chr6	161466800	161492539	chr6_161386790_161412529_25740_4_95.7_1042	1042	+
chr2	186411589	186474425	chr2_186119834_186182670_62837_1.7_93.1_1040	1040	+
chr6	1781436	1930485	chr6_1726435_1875484_149050_0.7_42.1_1040	1040	+
chr7	2770294	2972373	chr7_2736820_2938899_202080_0.5_-12.9_1039	1039	+
chr11	115671870	115821529	chr11_115177080_115326739_149660_0.7_74_1035	1035	+
chr19	42924037	43175047	chr19_47615877_47866887_251011_0.4_-16.7_1035	1035	+
chrX	2502397	2624794	chrX_2512397_2634794_122398_0.8_83.7_1033	1033	+
chr3	170584079	170586005	chr3_172066773_172068699_1927_53.4_99.7_1029	1029	+
chr10	66585310	66633688	chr10_66255316_66303694_48379_2.1_95.2_1028	1028	+
chrX	131337418	131351786	chrX_131165099_131179467_14369_7.2_88.4_1028	1028	+
chr5	107929212	108121135	chr5_107957111_108149034_191924_0.5_-23.6_1027	1027	+
chr2	195052059	195053288	chr2_194760304_194761533_1230_83.3_100_1025	1025	+
chr22	16886045	17076416	chr22_15266045_15456416_190372_0.5_59.7_1025	1025	+
chr4	118496143	118497214	chr4_118715591_118716662_1072_95.5_100_1024	1024	+
chr15	51237963	51342208	chr15_49025255_49129500_104246_1_62.7_1022	1022	+
chrX	99406131	99411845	chrX_99292787_99298501_5715_17.9_97.8_1022	1022	+
chr5	129270333	129477437	chr5_129298232_129505336_207105_0.5_84_1020	1020	+
chr2	12856901	12881536	chr2_12774352_12798987_24636_4.1_98.3_1019	1019	+
chr21	45472114	45585541	chr21_44296542_44409969_113428_0.9_44.1_1019	1019	+
chr22	40271481	40436173	chr22_38601427_38766119_164693_0.6_-39.4_1018	1018	+
chr14	32953308	32954324	chr14_32023059_32024075_1017_100_100_1017	1017	+
chr9	29825130	29826598	chr9_29815130_29816598_1469_69.2_99.9_1016	1016	+
chr7	20621643	20867359	chr7_20588168_20833884_245717_0.4_71.8_1015	1015	+
chrX	14852331	14853344	chrX_14762252_14763265_1014_100_100_1014	1014	+
chr22	30532769	30735351	chr22_28862769_29065351_202583_0.5_57.5_1013	1013	+
chr11	91894910	92100062	chr11_91534558_91739710_205153_0.5_67.2_1009	1009	+
chr1	233424460	233464378	chr1_231491083_231531001_39919_2.5_88.3_1009	1009	+
chr14	25280107	25444100	chr14_24349947_24513940_163994_0.6_66.8_1009	1009	+
chr18	39369021	39609497	chr18_37623019_37863495_240477_0.4_91.8_1003	1003	+
chr22	22890109	22957012	chr22_21220109_21287012_66904_1.5_81_1002	1002	+
chr4	18754414	19815868	chr4_18363512_19424966_1061455_0.1_-72.6_1002	1002	+
chr2	130128479	130254609	chr2_129844949_129971079_126131_0.8_48.8_1001	1001	+
chr3	143235930	143236930	chr3_144718620_144719620_1001_100_100_1001	1001	+
chr15	62654106	62776396	chr15_60441398_60563688_122291_0.8_71_1000	1000	+
chr2	156120390	156340149	chr2_155828636_156048395_219760_0.5_79.1_999	999	+
chr11	50204782	50378268	chr11_50161358_50334844_173487_0.6_85.2_995	995	+
chr1	152371923	152532464	chr1_150638547_150799088_160542_0.6_33.4_995	995	+
chr19	51278453	51430749	chr19_55970265_56122561_152297_0.7_6.4_995	995	+
chr6	167782471	167836635	chr6_167702461_167756625_54165_1.8_89.8_994	994	+
chr9	84702810	84746577	chr9_83892630_83936397_43768_2.3_81.4_993	993	+
chr4	178580866	179208425	chr4_178817860_179445419_627560_0.2_-26.8_992	992	+
chrX	147546156	147547147	chrX_147353848_147354839_992_100_100_992	992	+
chr15	49901528	50090641	chr15_47688820_47877933_189114_0.5_65.1_992	992	+
chr1	2949091	3157803	chr1_2938951_3147663_208713_0.5_1.4_991	991	+
chr5	67455018	67553399	chr5_67490774_67589155_98382_1_27.9_990	990	+
chr12	52364664	52651032	chr12_50650931_50937299_286369_0.3_-13.9_989	989	+
chr2	184471964	184472952	chr2_184180209_184181197_989_100_100_989	989	+
chr5	128440613	128449297	chr5_128468512_128477196_8685_11.4_95.7_989	989	+
chr4	16164787	16258191	chr4_15773885_15867289_93405_1.1_58.9_989	989	+
chr4	124784866	125067228	chr4_125004316_125286678_282363_0.3_-37.3_987	987	+
chr6	139363885	139693989	chr6_139405578_139735682_330105_0.3_34.7_986	986	+
chr10	42607118	42646388	chr10_41927124_41966394_39271_2.5_91.7_985	985	+
chr4	99273514	99363692	chr4_99492537_99582715_90179_1.1_72.4_985	985	+
chr19	9260603	9630142	chr19_9121603_9491142_369540_0.3_-77.8_979	979	+
chr20	21349006	21530647	chr20_21297006_21478647_181642_0.5_-69.7_978	978	+
chrY	19726805	19869356	chrY_18236199_18378750_142552_0.7_74.3_978	978	+
chr2	140907271	141156079	chr2_140623741_140872549_248809_0.4_90_977	977	+
chr20	44686467	44875527	chr20_44119874_44308934_189061_0.5_-15.3_975	975	+
chr19	56851064	57133747	chr19_61542876_61825559_282684_0.3_30.2_973	973	+
chr4	188771451	188892488	chr4_189008445_189129482_121038_0.8_54.7_972	972	+
chr6	152443580	152652646	chr6_152485273_152694339_209067_0.5_-0.5_971	971	+
chr17	70526243	70917073	chr17_68037838_68428668_390831_0.2_20_971	971	+
chr11	83480959	84256242	chr11_83158607_83933890_775284_0.1_-11.3_970	970	+
chr5	83042188	84296046	chr5_83077944_84331802_1253859_0.1_-84.5_970	970	+
chr2	232952226	233128186	chr2_232660470_232836430_175961_0.6_-20.4_969	969	+
chr11	34477515	34493287	chr11_34434091_34449863_15773_6.1_93.1_969	969	+
chr9	71226270	71395936	chr9_70416090_70585756_169667_0.6_20.5_965	965	+
chr10	44853611	44910446	chr10_44173617_44230452_56836_1.7_91.9_963	963	+
chr21	24762585	24763596	chr21_23684456_23685467_1012_95.2_100_963	963	+
chr16	24208589	24227234	chr16_24116090_24134735_18646_5.2_97.2_962	962	+
chr15	27921802	28141730	chr15_25595397_25815325_219929_0.4_-38.5_957	957	+
chr8	77767691	77898622	chr8_77930246_78061177_130932_0.7_86.7_955	955	+
chr2	153246198	153247193	chr2_152954444_152955439_996_95.7_99.9_953	953	+
chr1	111862324	111923856	chr1_111663847_111725379_61533_1.5_-2.5_950	950	+
chr7	124120573	124121522	chr7_123907809_123908758_950_100_100_950	950	+
chr2	162930085	162933937	chr2_162638331_162642183_3853_24.6_99.4_949	949	+
chr9	69721543	69846821	chr9_69011363_69136641_125279_0.8_71.5_949	949	+
chr12	7591590	7759825	chr12_7482857_7651092_168236_0.6_-22_946	946	+
chr6	57840560	57841911	chr6_57948519_57949870_1352_69.7_99.9_943	943	+
chr13	60407239	60623649	chr13_59305240_59521650_216411_0.4_31.1_943	943	+
chr12	114291499	114425707	chr12_112775882_112910090_134209_0.7_61.8_942	942	+
chr16	27476642	27504136	chr16_27384143_27411637_27495_3.4_93.6_941	941	+
chr6	137814385	138027602	chr6_137856078_138069295_213218_0.4_53.1_941	941	+
chr4	89442600	89658671	chr4_89661623_89877694_216072_0.4_-29.4_941	941	+
chr6	112937910	112938859	chr6_113044603_113045552_950_98.9_100_940	940	+
chr7	155941396	155948203	chr7_155634157_155640964_6808_13.8_97.4_939	939	+
chr12	74931823	74935193	chr12_73218090_73221460_3371_27.8_99.8_936	936	+
chr16	47005242	47312663	chr16_45562743_45870164_307422_0.3_-68.5_936	936	+
chr4	183727609	183838697	chr4_183964603_184075691_111089_0.8_80.7_935	935	+
chr7	136280004	136492103	chr7_135930544_136142643_212100_0.4_38.5_935	935	+
chr5	42465410	42475958	chr5_42501167_42511715_10549_8.9_97.7_934	934	+
chr4	15008988	15172607	chr4_14618086_14781705_163620_0.6_58.3_934	934	+
chr5	67151531	67154607	chr5_67187287_67190363_3077_30.3_99.2_931	931	+
chr20	21655213	21785798	chr20_21603213_21733798_130586_0.7_30.5_931	931	+
chr20	29449537	29631687	chr20_28063198_28245348_182151_0.5_91.5_931	931	+
chr1	14801284	14958625	chr1_14673871_14831212_157342_0.6_77.8_930	930	+
chr4	121957548	121993407	chr4_122176998_122212857_35860_2.6_88_928	928	+
chr3	146729890	146995042	chr3_148212580_148477732_265153_0.3_31.5_927	927	+
chr11	29297508	29303336	chr11_29254084_29259912_5829_15.8_98_923	923	+
chr18	70285442	70286630	chr18_68436422_68437610_1189_77.3_99.9_919	919	+
chr12	38531456	38714538	chr12_36817723_37000805_183083_0.5_87.5_918	918	+
chr3	28303031	28489567	chr3_28278035_28464571_186537_0.5_19.1_918	918	+
chr10	71360968	71562443	chr10_71030974_71232449_201476_0.5_66.6_915	915	+
chr14	29062911	29142933	chr14_28132662_28212684_80023_1.1_94.3_915	915	+
chrX	139434592	140233409	chrX_139262258_140061075_798818_0.1_-54_915	915	+
chr6	15934974	16108508	chr6_16042953_16216487_173535_0.5_40.7_914	914	+
chr9	71661312	71855025	chr9_70851132_71044845_193714_0.5_-14.1_913	913	+
chr6	168813726	168990816	chr6_168556575_168733665_177091_0.5_63.6_912	912	+
chr11	12997559	13003262	chr11_12954135_12959838_5704_16_98.6_911	911	+
chr18	5002584	5630857	chr18_4992584_5620857_628274_0.1_23_909	909	+
chr18	6462111	6463019	chr18_6452111_6453019_909_100_100_909	909	+
chr6	113367547	113495571	chr6_113474240_113602264_128025_0.7_79.1_909	909	+
chr3	53908192	54156820	chr3_53883232_54131860_248629_0.4_-48.5_908	908	+
chr4	66439171	66440078	chr4_66121766_66122673_908_100_100_908	908	+
chr6	39926067	39967813	chr6_40034045_40075791_41747_2.2_94.4_906	906	+
chr5	110834377	110835750	chr5_110862276_110863649_1374_65.9_99.7_905	905	+
chr13	88255674	88348985	chr13_87053675_87146986_93312_1_86.7_904	904	+
chr6	166746982	166748887	chr6_166666972_166668877_1906_47.4_99.6_904	904	+
chr9	12972701	13021956	chr9_12962701_13011956_49256_1.8_75.9_904	904	+
chr1	37412767	37500613	chr1_37185354_37273200_87847_1_89.4_902	902	+
chr6	24002051	24003043	chr6_24110030_24111022_993_90.8_100_902	902	+
chrX	132286964	132549393	chrX_132114630_132377059_262430_0.3_36_902	902	+
chr14	57046442	57150481	chr14_56116195_56220234_104040_0.9_81.3_901	901	+
chr4	187882691	187892953	chr4_188119685_188129947_10263_8.8_98.6_900	900	+
chr11	56124789	56125687	chr11_55881365_55882263_899_100_100_899	899	+
chr6	146116317	146276494	chr6_146158010_146318187_160178_0.6_40.7_896	896	+
chr8	62491835	62704554	chr8_62654389_62867108_212720_0.4_62.6_896	896	+
chr8	80483357	80484329	chr8_80645912_80646884_973_92.1_100_896	896	+
chr5	15450846	15452315	chr5_15503846_15505315_1470_60.9_99.9_895	895	+
chr9	31253952	31254930	chr9_31243952_31244930_979_91.2_100_893	893	+
chr17	904716	977515	chr17_851466_924265_72800_1.2_-26.1_891	891	+
chr15	94577009	94619677	chr15_92378013_92420681_42669_2.1_80_889	889	+
chr19	40825940	41019072	chr19_45517780_45710912_193133_0.5_57.4_889	889	+
chr2	49388352	49561825	chr2_49241856_49415329_173474_0.5_61.8_888	888	+
chr2	202626195	202689457	chr2_202334440_202397702_63263_1.4_86.1_884	884	+
chr6	147727691	148065147	chr6_147769384_148106840_337457_0.3_2.2_883	883	+
chr21	20229953	20230834	chr21_19151824_19152705_882_100_100_882	882	+
chrX	37588794	37590626	chrX_37473733_37475565_1833_48.1_99.8_882	882	+
chr14	54420269	54458519	chr14_53490019_53528269_38251_2.3_88.3_879	879	+
chr12	55196778	55483813	chr12_53483045_53770080_287036_0.3_40.3_877	877	+
chr7	17869498	18126514	chr7_17836023_18093039_257017_0.3_-5.5_877	877	+
chr13	95774836	95953986	chr13_94572837_94751987_179151_0.5_62.5_876	876	+
chr5	52393958	52503008	chr5_52429715_52538765_109051_0.8_65.1_876	876	+
chr10	82896218	82904934	chr10_82886198_82894914_8717_10_98.5_874	874	+
chr13	55014816	55037391	chr13_53912817_53935392_22576_3.9_98.7_873	873	+
chr7	28318789	28561582	chr7_28285314_28528107_242794_0.4_73.1_873	873	+
chr5	8581069	8727037	chr5_8634069_8780037_145969_0.6_85.8_871	871	+
chr1	231981524	233091443	chr1_230048147_231158066_1109920_0.1_-62.7_871	871	+
chr5	147719369	147820743	chr5_147699562_147800936_101375_0.9_82.9_871	871	+
chr11	90847664	90849606	chr11_90487312_90489254_1943_44.7_99.9_869	869	+
chr7	34679994	34791220	chr7_34646519_34757745_111227_0.8_82.4_869	869	+
chr2	193032021	194580916	chr2_192740266_194289161_1548896_0.1_-46.7_868	868	+
chr2	126569695	126686381	chr2_126286165_126402851_116687_0.7_27.6_867	867	+
chr18	68097573	68247559	chr18_66248553_66398539_149987_0.6_34_866	866	+
chr9	129382821	129677307	chr9_128422642_128717128_294487_0.3_39_866	866	+
chr18	49138341	49371605	chr18_47392339_47625603_233265_0.4_27.8_864	864	+
chr7	143880955	144062270	chr7_143511888_143693203_181316_0.5_-32.9_864	864	+
chr6	123057278	123336455	chr6_123098977_123378154_279178_0.3_34.2_863	863	+
chr22	49543428	49694993	chr22_47929432_48080997_151566_0.6_-21.6_862	862	+
chr15	74128019	74277056	chr15_71915072_72064109_149038_0.6_66.2_861	861	+
chr2	56611396	56612880	chr2_56464900_56466384_1485_57.9_99.9_860	860	+
chrX	21871460	22012685	chrX_21781381_21922606_141226_0.6_80.3_860	860	+
chr5	65867936	65892790	chr5_65903692_65928546_24855_3.5_89.8_860	860	+
chr6	125597085	125690862	chr6_125638784_125732561_93778_0.9_84.1_859	859	+
chrX	56590778	56763778	chrX_56607503_56780503_173001_0.5_-12.3_859	859	+
chr8	62963614	63057223	chr8_63126168_63219777_93610_0.9_64.2_858	858	+
chr18	26231880	26233540	chr18_24485878_24487538_1661_51.6_99.8_857	857	+
chr12	19242015	19242869	chr12_19133282_19134136_855_100_100_855	855	+
chr17	59144587	59225666	chr17_56499369_56580448_81080_1_75.1_850	850	+
chr3	106823876	106825889	chr3_108306566_108308579_2014_42.1_99.6_848	848	+
chr19	50306930	50413141	chr19_54998742_55104953_106212_0.8_16.1_847	847	+
chr19	18990856	19136170	chr19_18851856_18997170_145315_0.6_-6.3_847	847	+
chr11	131712177	131928360	chr11_131217387_131433570_216184_0.4_38.7_845	845	+
chr8	29489501	29601533	chr8_29545420_29657452_112033_0.8_62.1_845	845	+
chr10	34941968	35104668	chr10_34981974_35144674_162701_0.5_67.4_845	845	+
chr18	52892928	52937200	chr18_51043926_51088198_44273_1.9_90.6_844	844	+
chr4	49531215	49635239	chr4_49225972_49329996_104025_0.8_84.2_844	844	+
chr2	158921787	158923820	chr2_158630033_158632066_2034_41.4_99.7_843	843	+
chr6	107436902	107595430	chr6_107543595_107702123_158529_0.5_37.1_843	843	+
chr8	19163455	19319455	chr8_19207735_19363735_156001_0.5_62.2_843	843	+
chr1	187421721	187533165	chr1_185688344_185799788_111445_0.8_76.2_841	841	+
chr1	59465405	59466240	chr1_59237993_59238828_836_100_100_836	836	+
chr11	56457811	56459027	chr11_56214387_56215603_1217_68.6_99.9_835	835	+
chr4	130706008	130825286	chr4_130925458_131044736_119279_0.7_84.9_834	834	+
chr11	98204774	98241473	chr11_97709984_97746683_36700_2.3_92.7_833	833	+
chr13	74263804	75127469	chr13_73161805_74025470_863666_0.1_-7.4_832	832	+
chr7	96318072	96339240	chr7_96156008_96177176_21169_3.9_96.4_832	832	+
chr1	18704372	18931682	chr1_18576959_18804269_227311_0.4_28.3_830	830	+
chr4	43412052	43412881	chr4_43106809_43107638_830_100_100_830	830	+
chr4	189570995	189661246	chr4_189807989_189898240_90252_0.9_79.3_830	830	+
chr1	182304991	182361260	chr1_180571614_180627883_56270_1.5_82.2_827	827	+
chr11	75585193	75728071	chr11_75262841_75405719_142879_0.6_-21.2_826	826	+
chr18	36914820	36915645	chr18_35168818_35169643_826_100_100_826	826	+
chr3	23450452	23579532	chr3_23425456_23554536_129081_0.6_-39.4_826	826	+
chr5	126478500	126515676	chr5_126506399_126543575_37177_2.2_87.6_826	826	+
chr2	119415314	119603023	chr2_119131784_119319493_187710_0.4_53.3_825	825	+
chr2	103307838	104111338	chr2_102674270_103477770_803501_0.1_-49.3_823	823	+
chr6	110504729	110681761	chr6_110611422_110788454_177033_0.5_77.1_822	822	+
chr6	133593958	133914609	chr6_133635651_133956302_320652_0.3_12.1_821	821	+
chr5	64016673	64077856	chr5_64052429_64113612_61184_1.3_85.2_816	816	+
chr7	112756912	112757727	chr7_112544148_112544963_816_100_100_816	816	+
chr22	48105426	48128611	chr22_46484090_46507275_23186_3.5_92.9_813	813	+
chr4	132122595	132123407	chr4_132342045_132342857_813_100_100_813	813	+
chr2	101436468	101619385	chr2_100802900_100985817_182918_0.4_-99_811	811	+
chr3	65673238	65840854	chr3_65648278_65815894_167617_0.5_-10.7_810	810	+
chr20	30778059	30946371	chr20_30241720_30410032_168313_0.5_47.2_809	809	+
chr8	126964174	127153775	chr8_127033356_127222957_189602_0.4_79_807	807	+
chr15	22440230	22546054	chr15_19941594_20047418_105825_0.8_46.6_806	806	+
chr17	63556962	63640651	chr17_60987424_61071113_83690_1_74.3_805	805	+
chr22	43551631	43697455	chr22_41881575_42027399_145825_0.6_4.8_805	805	+
chr9	68177225	68294974	chr9_67667045_67784794_117750_0.7_73.5_805	805	+
chr4	189270550	189353928	chr4_189507544_189590922_83379_1_74.6_804	804	+
chr6	146808508	146925802	chr6_146850201_146967495_117295_0.7_70.6_802	802	+
chr14	76502409	76801021	chr14_75572162_75870774_298613_0.3_-39.4_801	801	+
chr22	47567875	47609355	chr22_45946539_45988019_41481_1.9_85_801	801	+
chr6	152831347	153027444	chr6_152873040_153069137_196098_0.4_-8.5_800	800	+
chr8	140746035	140817103	chr8_140815217_140886285_71069_1.1_81.7_799	799	+
chr20	2945458	3052732	chr20_2893458_3000732_107275_0.7_54.6_798	798	+
chr6	66546810	66547955	chr6_66603531_66604676_1146_69.6_99.9_798	798	+
chr5	86179938	86180733	chr5_86215694_86216489_796_100_100_796	796	+
chr16	33110879	33230705	chr16_33018380_33138206_119827_0.7_-29.2_794	794	+
chr9	99169514	99259164	chr9_98209335_98298985_89651_0.9_61.2_793	793	+
chr2	25547765	25644224	chr2_25401269_25497728_96460_0.8_69.1_792	792	+
chr4	91759564	91760351	chr4_91978587_91979374_788_100_100_788	788	+
chr5	171335085	171533908	chr5_171267690_171466513_198824_0.4_38_788	788	+
chr3	68080411	68194938	chr3_68163101_68277628_114528_0.7_77.6_786	786	+
chr12	59413921	59414705	chr12_57700188_57700972_785_100_100_785	785	+
chr19	33167827	33262824	chr19_37859667_37954664_94998_0.8_78.5_785	785	+
chr3	33075696	33119115	chr3_33050700_33094119_43420_1.8_34.2_785	785	+
chr10	53457330	53502101	chr10_53127336_53172107_44772_1.8_94.9_785	785	+
chr18	76283290	76553100	chr18_74384278_74654088_269811_0.3_-39.4_784	784	+
chr15	33304536	33305547	chr15_31091828_31092839_1012_77.3_99.9_782	782	+
chr19	15625978	15838602	chr19_15486978_15699602_212625_0.4_62.1_782	782	+
chr17	10161968	10231504	chr17_10102693_10172229_69537_1.1_80.5_781	781	+
chr1	217726352	217793520	chr1_215792975_215860143_67169_1.2_80.7_780	780	+
chr14	47669766	47838928	chr14_46739516_46908678_169163_0.5_48.9_780	780	+
chr17	51183106	51183884	chr17_48538105_48538883_779_100_100_779	779	+
chr3	166783637	166784411	chr3_168266331_168267105_775_100_100_775	775	+
chr18	65945039	65945812	chr18_64096019_64096792_774_100_100_774	774	+
chr3	178210999	178348487	chr3_179693693_179831181_137489_0.6_33.2_774	774	+
chr6	11538021	12124878	chr6_11646007_12232864_586858_0.1_-55_774	774	+
chr10	64564975	64567051	chr10_64234981_64237057_2077_37.2_99.6_773	773	+
chr18	8414378	8706563	chr18_8404378_8696563_292186_0.3_43.7_773	773	+
chrX	136523533	136615951	chrX_136351199_136443617_92419_0.8_79_772	772	+
chr10	25305806	25511282	chr10_25345812_25551288_205477_0.4_56.7_771	771	+
chr4	121263587	121448844	chr4_121483037_121668294_185258_0.4_55.5_769	769	+
chr6	131917719	132102394	chr6_131959412_132144087_184676_0.4_-31_769	769	+
chr17	72205171	72206111	chr17_69716766_69717706_941_81.6_99.9_768	768	+
chr1	220799289	220922061	chr1_218865912_218988684_122773_0.6_46.5_767	767	+
chr12	15478742	15593368	chr12_15370009_15484635_114627_0.7_79.7_767	767	+
chr8	34731567	34732330	chr8_34851109_34851872_764_100_100_764	764	+
chr7	110946758	111070236	chr7_110733994_110857472_123479_0.6_62_763	763	+
chr12	63665273	63666418	chr12_61951540_61952685_1146_66.5_99.8_762	762	+
chr21	26734084	26734845	chr21_25655955_25656716_762_100_100_762	762	+
chr2	175093932	175113489	chr2_174802178_174821735_19558_3.9_79.2_761	761	+
chr4	167838127	167973130	chr4_168074702_168209705_135004_0.6_83_761	761	+
chr5	165455535	165456295	chr5_165388113_165388873_761_100_100_761	761	+
chr6	51274800	51402241	chr6_51382759_51510200_127442_0.6_56.9_761	761	+
chr1	61921381	62166683	chr1_61693969_61939271_245303_0.3_-74.5_759	759	+
chrX	3442836	3635650	chrX_3452836_3645650_192815_0.4_70.5_758	758	+
chr13	32526639	32527444	chr13_31424639_31425444_806_93.9_100_757	757	+
chr21	19161987	19236556	chr21_18083858_18158427_74570_1_81.8_757	757	+
chr12	40180300	40462450	chr12_38466567_38748717_282151_0.3_30.6_755	755	+
chr10	100807375	100808128	chr10_100797365_100798118_754_100_100_754	754	+
chr20	24980277	25098206	chr20_24928277_25046206_117930_0.6_68.8_752	752	+
chr6	70414812	70415650	chr6_70471533_70472371_839_89.6_100_752	752	+
chr10	19341042	19342470	chr10_19381048_19382476_1429_52.6_99.7_751	751	+
chr1	79986939	79987776	chr1_79759527_79760364_838_89.5_100_750	750	+
chr17	5973764	6226061	chr17_5914488_6166785_252298_0.3_37.6_750	750	+
chr19	14181140	14182102	chr19_14042140_14043102_963_77.9_99.9_750	750	+
chr7	136787262	136849173	chr7_136437802_136499713_61912_1.2_79.3_750	750	+
chrX	91873402	91932011	chrX_91760058_91818667_58610_1.3_88.5_749	749	+
chr22	49951483	49975210	chr22_48337487_48361214_23728_3.1_68.4_747	747	+
chr12	47412657	47735622	chr12_45698924_46021889_322966_0.2_26.5_745	745	+
chr10	122114090	122114832	chr10_122104080_122104822_743_100_100_743	743	+
chr6	9661025	9662005	chr6_9769011_9769991_981_75.7_99.9_743	743	+
chr2	188234435	188280775	chr2_187942680_187989020_46341_1.6_86.4_742	742	+
chr19	52551768	52646666	chr19_57243580_57338478_94899_0.8_64.9_741	741	+
chr1	238090156	238090895	chr1_236156779_236157518_740_100_100_740	740	+
chr5	80483890	80601041	chr5_80519646_80636797_117152_0.6_35.9_736	736	+
chr13	97536629	97646728	chr13_96334630_96444729_110100_0.7_61.1_735	735	+
chr19	6072728	6110481	chr19_6023728_6061481_37754_1.9_91.4_735	735	+
chr19	43866600	43910715	chr19_48558440_48602555_44116_1.7_89.6_735	735	+
chr20	37055919	37146674	chr20_36489333_36580088_90756_0.8_82.2_735	735	+
chr4	52704922	52781708	chr4_52399679_52476465_76787_1_93_733	733	+
chr13	105334277	105467231	chr13_104132278_104265232_132955_0.6_75.7_732	732	+
chr2	31443882	31584555	chr2_31297386_31438059_140674_0.5_79.9_730	730	+
chr4	155457670	155460405	chr4_155677120_155679855_2736_26.6_99.3_728	728	+
chr6	64743157	64886118	chr6_64801116_64944077_142962_0.5_33.9_728	728	+
chr6	49325835	49425749	chr6_49433794_49533708_99915_0.7_92.1_727	727	+
chrX	41957984	42011678	chrX_41842928_41896622_53695_1.4_83.4_727	727	+
chr21	45842894	45848774	chr21_44667322_44673202_5881_12.3_95.3_726	726	+
chr8	49297009	49297734	chr8_49459562_49460287_726_100_100_726	726	+
chrX	94754516	94934542	chrX_94641172_94821198_180027_0.4_59.2_724	724	+
chr1	245379475	245517037	chr1_243446098_243583660_137563_0.5_43.7_724	724	+
chr2	2648695	2786049	chr2_2627702_2765056_137355_0.5_62_723	723	+
chrX	71880315	71948174	chrX_71797040_71864899_67860_1.1_75.5_722	722	+
chr20	26188678	26189548	chr20_26136678_26137548_871_82.8_99.9_721	721	+
chr3	147221100	147309457	chr3_148703790_148792147_88358_0.8_74.7_721	721	+
chr9	8713243	8713963	chr9_8703243_8703963_721_100_100_721	721	+
chr1	170184173	170508561	chr1_168450797_168775185_324389_0.2_39.9_720	720	+
chrX	121672438	121673211	chrX_121500119_121500892_774_93_100_720	720	+
chrX	28676800	28677517	chrX_28586721_28587438_718_100_100_718	718	+
chr12	62415266	62415982	chr12_60701533_60702249_717_100_100_717	717	+
chr22	18825564	18906898	chr22_17205564_17286898_81335_0.9_68.3_717	717	+
chr13	94680861	94790059	chr13_93478862_93588060_109199_0.7_61.8_715	715	+
chr3	54660078	54660790	chr3_54635118_54635830_713_100_100_713	713	+
chr17	8906660	9081757	chr17_8847385_9022482_175098_0.4_73.7_712	712	+
chr20	52769591	52840889	chr20_52202998_52274296_71299_1_83.2_712	712	+
chr6	166477831	166478542	chr6_166397821_166398532_712_100_100_712	712	+
chr17	51834346	51835054	chr17_49189345_49190053_709_100_100_709	709	+
chr4	70234016	70351280	chr4_70268605_70385869_117265_0.6_91.1_708	708	+
chr8	115041695	115172820	chr8_115110871_115241996_131126_0.5_-1.8_708	708	+
chr3	155027152	155161999	chr3_156509846_156644693_134848_0.5_64.8_707	707	+
chr14	50834607	50929501	chr14_49904357_49999251_94895_0.7_74.8_706	706	+
chr18	15197838	15356510	chr18_15187838_15346510_158673_0.4_88.4_706	706	+
chr2	218625041	218769860	chr2_218333286_218478105_144820_0.5_-11.5_706	706	+
chr20	33861856	33935120	chr20_33325270_33398534_73265_1_75.2_706	706	+
chr5	24170435	24171139	chr5_24206192_24206896_705_100_100_705	705	+
chr2	40326616	40354213	chr2_40180120_40207717_27598_2.6_94_704	704	+
chr2	213402410	213696650	chr2_213110655_213404895_294241_0.2_76_703	703	+
chr20	51607789	51608500	chr20_51041196_51041907_712_98.6_100_702	702	+
chr5	33162251	33162952	chr5_33198008_33198709_702_100_100_702	702	+
chr7	70158990	70400873	chr7_69796926_70038809_241884_0.3_73.7_701	701	+
chr8	119385792	119580929	chr8_119454973_119650110_195138_0.4_-59.1_701	701	+
chr8	10424591	10697487	chr8_10462001_10734897_272897_0.3_-59.9_700	700	+
chrX	11316745	11347565	chrX_11226666_11257486_30821_2.3_94.4_700	700	+
chr2	72968395	73173614	chr2_72821903_73027122_205220_0.3_51.1_699	699	+
chr3	80265770	80266646	chr3_80348460_80349336_877_79.7_100_699	699	+
chr7	78755069	78996711	chr7_78593005_78834647_241643_0.3_31.6_699	699	+
chr9	92978052	92979016	chr9_92017872_92018836_965_72.4_99.9_699	699	+
chr14	94187234	94255456	chr14_93256987_93325209_68223_1_82.8_698	698	+
chr6	148774213	148939683	chr6_148815906_148981376_165471_0.4_64.2_698	698	+
chr5	137088609	137089582	chr5_137116508_137117481_974_71.6_99.9_697	697	+
chr7	37250960	37415530	chr7_37217485_37382055_164571_0.4_48.2_697	697	+
chr20	16238667	16239572	chr20_16186667_16187572_906_76.8_100_696	696	+
chr4	93623035	93743657	chr4_93842058_93962680_120623_0.6_91.3_695	695	+
chrX	902036	1017656	chrX_822036_937656_115621_0.6_85.5_695	695	+
chr3	158918629	159190650	chr3_160401323_160673344_272022_0.3_51.3_691	691	+
chr6	144178819	144184503	chr6_144220512_144226196_5685_12.1_97.8_690	690	+
chr7	83586746	83718055	chr7_83424682_83555991_131310_0.5_63.2_690	690	+
chr2	18443762	18765894	chr2_18307243_18629375_322133_0.2_55.1_688	688	+
chrX	87624360	87626824	chrX_87511016_87513480_2465_27.9_99.3_688	688	+
chrX	102342157	102461697	chrX_102228813_102348353_119541_0.6_64.7_688	688	+
chr5	105751824	105916813	chr5_105779723_105944712_164990_0.4_56.9_685	685	+
chrX	114658569	114659916	chrX_114564825_114566172_1348_50.7_98.6_684	684	+
chr4	46725790	46726471	chr4_46420547_46421228_682_100_100_682	682	+
chr1	218023701	218197673	chr1_216090324_216264296_173973_0.4_24.7_681	681	+
chr13	110076394	110221954	chr13_108874395_109019955_145561_0.5_32.6_677	677	+
chr6	82880575	83115006	chr6_82937294_83171725_234432_0.3_70.8_676	676	+
chr7	122303344	122321761	chr7_122090580_122108997_18418_3.7_90.7_676	676	+
chr4	20890348	20891019	chr4_20499446_20500117_672_100_100_672	672	+
chr7	43313736	43320832	chr7_43280261_43287357_7097_9.5_97.1_672	672	+
chr16	18026451	18027121	chr16_17933952_17934622_671_100_100_671	671	+
chr3	94655901	94890995	chr3_96138591_96373685_235095_0.3_-46.2_671	671	+
chr6	2768822	2785456	chr6_2713821_2730455_16635_4_95.9_670	670	+
chr21	28792716	28793383	chr21_27714587_27715254_668_100_100_668	668	+
chr4	134793109	134824323	chr4_135012559_135043773_31215_2.1_94_667	667	+
chr7	108524680	108634552	chr7_108311916_108421788_109873_0.6_36.6_665	665	+
chr4	138346539	138369591	chr4_138565989_138589041_23053_2.9_96.8_664	664	+
chr22	18075254	18220909	chr22_16455254_16600909_145656_0.5_75.9_663	663	+
chr6	153296066	153296774	chr6_153337759_153338467_709_93.4_100_662	662	+
chr17	10584327	10764108	chr17_10525052_10704833_179782_0.4_36.5_660	660	+
chr17	14608309	14608968	chr17_14549034_14549693_660_100_100_660	660	+
chr6	162066935	162067594	chr6_161986925_161987584_660_100_100_660	660	+
chr7	82218518	82219885	chr7_82056454_82057821_1368_48.2_99.9_660	660	+
chr12	5017345	5082783	chr12_4887606_4953044_65439_1_84_659	659	+
chr5	163923579	164028336	chr5_163856157_163960914_104758_0.6_89.3_655	655	+
chr5	147117737	147404480	chr5_147097930_147384673_286744_0.2_39.4_653	653	+
chr7	154738415	154767854	chr7_154369348_154398787_29440_2.2_91_652	652	+
chr1	104471161	104696650	chr1_104272684_104498173_225490_0.3_8.3_651	651	+
chr20	7959427	7962218	chr20_7907427_7910218_2792_23.2_99.3_649	649	+
chr8	119773928	119834261	chr8_119843109_119903442_60334_1.1_69.1_649	649	+
chr3	88998034	89121939	chr3_89080724_89204629_123906_0.5_30.2_648	648	+
chr22	50207760	50319226	chr22_48593764_48705230_111467_0.6_-25.2_647	647	+
chr7	85010452	85011098	chr7_84848388_84849034_647_100_100_647	647	+
chr20	53691053	53691698	chr20_53124460_53125105_646_100_100_646	646	+
chr1	73571665	74210372	chr1_73344253_73982960_638708_0.1_7.7_645	645	+
chr10	132422263	132529232	chr10_132312253_132419222_106970_0.6_54.7_645	645	+
chr18	10550110	10624119	chr18_10540110_10614119_74010_0.9_91.8_644	644	+
chr2	50105747	50359399	chr2_49959251_50212903_253653_0.3_4.9_644	644	+
chr22	25749704	25781737	chr22_24079704_24111737_32034_2_90.7_644	644	+
chr5	152871112	153124853	chr5_152851305_153105046_253742_0.3_44.5_644	644	+
chr8	131266674	131455924	chr8_131335856_131525106_189251_0.3_37.2_644	644	+
chr11	36135573	36311237	chr11_36092149_36267813_175665_0.4_41.6_642	642	+
chr11	103280979	103281763	chr11_102786189_102786973_785_81.7_100_641	641	+
chr13	107515989	107516677	chr13_106313990_106314678_689_93_100_641	641	+
chr8	89856483	89906744	chr8_89925599_89975860_50262_1.3_75.6_641	641	+
chr18	41628141	41901895	chr18_39882139_40155893_273755_0.2_60.1_640	640	+
chrX	62986811	62987450	chrX_62903536_62904175_640_100_100_640	640	+
chr10	33625546	33821877	chr10_33665552_33861883_196332_0.3_-52.3_639	639	+
chr10	133115675	133142812	chr10_133005665_133032802_27138_2.4_92.5_639	639	+
chr2	226857378	226914336	chr2_226565622_226622580_56959_1.1_94.4_639	639	+
chr22	27282861	27283499	chr22_25612861_25613499_639_100_100_639	639	+
chr7	26707067	26724540	chr7_26673592_26691065_17474_3.7_92.9_639	639	+
chr10	29187838	29188475	chr10_29227844_29228481_638_100_100_638	638	+
chr18	64867068	65042639	chr18_63018048_63193619_175572_0.4_87.1_638	638	+
chrX	83004214	83116035	chrX_82890870_83002691_111822_0.6_66_637	637	+
chr18	61067281	61670223	chr18_59218261_59821203_602943_0.1_-24.5_636	636	+
chr2	105294863	105388372	chr2_104661295_104754804_93510_0.7_-8.2_636	636	+
chr12	29914448	29937003	chr12_29805715_29828270_22556_2.8_94.2_635	635	+
chr2	161521604	161745600	chr2_161229850_161453846_223997_0.3_29.5_635	635	+
chr4	42403771	42474260	chr4_42098528_42169017_70490_0.9_61.9_635	635	+
chr9	26841517	26925996	chr9_26831517_26915996_84480_0.8_79.9_635	635	+
chr1	242486463	242529023	chr1_240553086_240595646_42561_1.5_89.7_634	634	+
chr14	77434859	77493201	chr14_76504612_76562954_58343_1.1_29.4_633	633	+
chr7	67983015	68106705	chr7_67620951_67744641_123691_0.5_80.5_633	633	+
chr16	85089533	85321275	chr16_83647034_83878776_231743_0.3_-71.1_632	632	+
chr8	106604335	106885823	chr8_106673511_106954999_281489_0.2_26.6_632	632	+
chrX	103892214	103892844	chrX_103778870_103779500_631_100_100_631	631	+
chr1	208870654	208947856	chr1_206937277_207014479_77203_0.8_76.7_630	630	+
chr4	86151255	86350297	chr4_86370279_86569321_199043_0.3_66.8_630	630	+
chr19	30865990	30926577	chr19_35557830_35618417_60588_1_83.3_629	629	+
chr11	6977063	7110370	chr11_6933639_7066946_133308_0.5_67.8_628	628	+
chr10	29986812	29987439	chr10_30026818_30027445_628_100_100_628	628	+
chr4	151174662	151313123	chr4_151394112_151532573_138462_0.5_68.5_628	628	+
chr8	15381763	15586568	chr8_15426134_15630939_204806_0.3_83.2_627	627	+
chr15	48022322	48023142	chr15_45809614_45810434_821_76.2_100_626	626	+
chr15	99191853	99287317	chr15_97009376_97104840_95465_0.7_59.2_626	626	+
chr18	20096889	20219209	chr18_18350887_18473207_122321_0.5_72.7_626	626	+
chr7	35209044	35294653	chr7_35175569_35261178_85610_0.7_79.4_626	626	+
chr13	64316447	64663564	chr13_63214448_63561565_347118_0.2_41.5_625	625	+
chr6	118320094	118320718	chr6_118426787_118427411_625_100_100_625	625	+
chr9	137151500	137217695	chr9_136291321_136357516_66196_0.9_68.7_625	625	+
chr2	157038581	157199272	chr2_156746827_156907518_160692_0.4_37.4_624	624	+
chr5	18049455	18050078	chr5_18085212_18085835_624_100_100_624	624	+
chr5	175338615	175388489	chr5_175271221_175321095_49875_1.2_85.8_623	623	+
chr14	51131910	51297224	chr14_50201660_50366974_165315_0.4_45.7_622	622	+
chr2	106252392	106361172	chr2_105618824_105727604_108781_0.6_75.1_622	622	+
chrX	9687470	9787277	chrX_9647470_9747277_99808_0.6_69.2_622	622	+
chrX	101186547	101381231	chrX_101073203_101267887_194685_0.3_36.3_622	622	+
chr13	87710397	87871606	chr13_86508398_86669607_161210_0.4_58.2_621	621	+
chr5	42892261	42892881	chr5_42928018_42928638_621_100_100_621	621	+
chr5	161177485	161178683	chr5_161110063_161111261_1199_51.7_99.7_620	620	+
chr7	53930001	53930952	chr7_53897495_53898446_952_65.1_99.9_620	620	+
chr12	2285351	2510116	chr12_2155612_2380377_224766_0.3_17.9_619	619	+
chr4	125404106	125552892	chr4_125623556_125772342_148787_0.4_70.7_619	619	+
chr13	94327497	94502559	chr13_93125498_93300560_175063_0.4_-34.7_618	618	+
chr19	8855314	8934353	chr19_8716314_8795353_79040_0.8_-69.9_618	618	+
chr2	77422788	77540679	chr2_77276296_77394187_117892_0.5_75.5_618	618	+
chr9	97801074	97886195	chr9_96840895_96926016_85122_0.7_-60.5_618	618	+
chr6	168362962	168570559	chr6_168105811_168313408_207598_0.3_14.9_617	617	+
chr15	26874333	26890928	chr15_24425426_24442021_16596_3.7_95.5_616	616	+
chr6	22948183	23192370	chr6_23056162_23300349_244188_0.3_8_614	614	+
chr15	82302605	82359910	chr15_80089660_80146965_57306_1.1_85.2_613	613	+
chr19	51686955	51900141	chr19_56378767_56591953_213187_0.3_43.7_610	610	+
chr19	32844115	32874795	chr19_37535955_37566635_30681_2_89.7_609	609	+
chr5	121355814	121356422	chr5_121383713_121384321_609_100_100_609	609	+
chr6	16554279	16720565	chr6_16662258_16828544_166287_0.4_56_607	607	+
chrX	25663831	25664443	chrX_25573752_25574364_613_99_100_607	607	+
chr4	27560061	27843639	chr4_27169159_27452737_283579_0.2_42.8_605	605	+
chrX	56269341	56269945	chrX_56286066_56286670_605_100_100_605	605	+
chr18	26836611	26906959	chr18_25090609_25160957_70349_0.9_78.4_604	604	+
chr1	58071408	58086580	chr1_57843996_57859168_15173_4_96.6_603	603	+
chr11	100207626	100208226	chr11_99712836_99713436_601_100_100_601	601	+
chr11	119692032	119692632	chr11_119197242_119197842_601_100_100_601	601	+
chr11	44561969	44801799	chr11_44518545_44758375_239831_0.3_31_600	600	+
chr16	61089337	61089936	chr16_59646838_59647437_600_100_100_600	600	+
chr2	5833672	5837456	chr2_5751123_5754907_3785_15.9_98.7_600	600	+
chr6	105585013	105750672	chr6_105691706_105857365_165660_0.4_85.8_600	600	+
chrX	89294743	89295610	chrX_89181399_89182266_868_69.1_99.9_600	600	+
chr13	38567723	38568751	chr13_37465723_37466751_1029_58.2_99.9_599	599	+
chr17	26369711	26370394	chr17_23393838_23394521_684_87.6_100_599	599	+
chr5	26228707	26235470	chr5_26264464_26271227_6764_8.9_98_599	599	+
chr5	107646488	107783305	chr5_107674387_107811204_136818_0.4_37.7_599	599	+
chr7	71407243	71751094	chr7_71045179_71389030_343852_0.2_-35.9_599	599	+
chr19	12060522	12090234	chr19_11921522_11951234_29713_2_22.5_596	596	+
chr20	16712735	16721820	chr20_16660735_16669820_9086_6.5_98.2_595	595	+
chr22	36234221	36234815	chr22_34564167_34564761_595_100_100_595	595	+
chr5	85575520	85592304	chr5_85611276_85628060_16785_3.5_94.6_595	595	+
chr8	47696992	47742641	chr8_47816157_47861806_45650_1.3_68.1_595	595	+
chr4	30820948	31047011	chr4_30430046_30656109_226064_0.3_80_594	594	+
chr13	90823562	90824198	chr13_89621563_89622199_637_92.8_100_591	591	+
chr5	13637906	13638496	chr5_13690906_13691496_591_100_100_591	591	+
chr8	21416894	21456289	chr8_21461174_21500569_39396_1.5_81.1_591	591	+
chr10	58117601	58120018	chr10_57787607_57790024_2418_24.4_99.5_590	590	+
chr11	39183118	39327527	chr11_39139694_39284103_144410_0.4_74.8_590	590	+
chrX	95227618	95229114	chrX_95114274_95115770_1497_39.3_99.7_589	589	+
chr18	47322086	47340747	chr18_45576084_45594745_18662_3.2_86.5_588	588	+
chr9	9090821	9091408	chr9_9080821_9081408_588_100_100_588	588	+
chr1	61553806	61589323	chr1_61326394_61361911_35518_1.6_89.5_586	586	+
chr10	19777985	19779757	chr10_19817991_19819763_1773_33.1_99.5_586	586	+
chr13	57882760	57889261	chr13_56780761_56787262_6502_9_98.8_584	584	+
chr14	101246444	101426259	chr14_100316197_100496012_179816_0.3_20_582	582	+
chr5	119414756	120532114	chr5_119442655_120560013_1117359_0.1_-49.1_580	580	+
chr5	165809212	165809788	chr5_165741790_165742366_577_100_100_577	577	+
chr9	120845116	120845692	chr9_119884937_119885513_577_100_100_577	577	+
chr14	84540573	84638576	chr14_83610326_83708329_98004_0.6_79.9_576	576	+
chr10	118199138	118345977	chr10_118189128_118335967_146840_0.4_6.2_573	573	+
chr22	49761756	49878645	chr22_48147760_48264649_116890_0.5_-42.6_572	572	+
chr6	89321387	89322638	chr6_89378106_89379357_1252_45.7_99.8_572	572	+
chr19	38282506	38283223	chr19_42974346_42975063_718_79.4_100_570	570	+
chr14	80666677	80669315	chr14_79736430_79739068_2639_21.6_99.3_569	569	+
chr16	14016083	14029416	chr16_13923584_13936917_13334_4.3_95.2_568	568	+
chr6	83648248	83774437	chr6_83704967_83831156_126190_0.5_20.6_568	568	+
chr13	43669817	43681563	chr13_42567817_42579563_11747_4.8_96.1_567	567	+
chr14	43769468	43770111	chr14_42839218_42839861_644_87.9_100_566	566	+
chr15	84322669	84408880	chr15_82113673_82199884_86212_0.7_80.8_565	565	+
chr3	189325974	189363172	chr3_190808668_190845866_37199_1.5_88.7_565	565	+
chr2	36526697	36583678	chr2_36380201_36437182_56982_1_88.4_564	564	+
chr2	235238011	235279977	chr2_234902750_234944716_41967_1.3_89.7_562	562	+
chrX	33059447	33060008	chrX_32969368_32969929_562_100_100_562	562	+
chrX	128542365	128656689	chrX_128370046_128484370_114325_0.5_-65_562	562	+
chr1	48877515	48903337	chr1_48650102_48675924_25823_2.2_98.3_561	561	+
chr12	28717490	28718050	chr12_28608757_28609317_561_100_100_561	561	+
chr18	59419171	59561756	chr18_57570151_57712736_142586_0.4_57.3_561	561	+
chr2	1112323	1221967	chr2_1102323_1209272_106950_0.5_62.8_561	561	+
chr2	164009050	164009916	chr2_163717296_163718162_867_64.7_99.9_561	561	+
chr17	64193889	64194638	chr17_61624351_61625100_750_74.5_99.9_559	559	+
chr6	149433117	149433826	chr6_149474810_149475519_710_78.7_99.9_559	559	+
chr1	247669448	248034333	chr1_245736071_246100956_364886_0.2_-46.7_557	557	+
chr10	6549905	6625833	chr10_6589911_6665839_75929_0.7_70.6_557	557	+
chr11	49229865	49455764	chr11_49186441_49412340_225900_0.2_5.9_557	557	+
chr10	128993325	129030643	chr10_128883315_128920633_37319_1.5_87.4_554	554	+
chr6	153603395	153603948	chr6_153645088_153645641_554_100_100_554	554	+
chr8	51674733	51675368	chr8_51837286_51837921_636_87.1_100_554	554	+
chr16	10178181	10205725	chr16_10085682_10113226_27545_2_94.8_553	553	+
chr18	70794308	70917498	chr18_68945288_69068478_123191_0.4_75.8_553	553	+
chrX	84343759	84344756	chrX_84230415_84231412_998_55.4_99.8_553	553	+
chr2	72211258	72259086	chr2_72064766_72112594_47829_1.2_81.6_552	552	+
chr20	47241530	47325146	chr20_46674937_46758553_83617_0.7_65.8_552	552	+
chr4	43900868	43901417	chr4_43595625_43596174_550_100_100_550	550	+
chr21	10990811	11015153	chr21_10012682_10037024_24343_2.3_99.4_549	549	+
chr5	115249078	115249626	chr5_115276977_115277525_549_100_100_549	549	+
chr11	122526866	122552786	chr11_122032076_122057996_25921_2.1_90.9_548	548	+
chr8	11309290	11318125	chr8_11346700_11355535_8836_6.2_93.8_548	548	+
chr2	68713821	68757611	chr2_68567325_68611115_43791_1.2_-30.3_546	546	+
chr9	119462203	119462836	chr9_118502024_118502657_634_86.1_100_546	546	+
chr11	117642332	117705722	chr11_117147542_117210932_63391_0.9_81.7_545	545	+
chr4	55612511	55833440	chr4_55307268_55528197_220930_0.2_59.3_545	545	+
chr20	13373583	13374253	chr20_13321583_13322253_671_80.9_100_543	543	+
chr16	7968246	8129476	chr16_7908247_8069477_161231_0.3_80.8_542	542	+
chr12	58815267	58923870	chr12_57101534_57210137_108604_0.5_38.9_538	538	+
chr21	15148886	15149506	chr21_14070757_14071377_621_86.6_100_538	538	+
chr12	114843063	114844281	chr12_113327446_113328664_1219_44.1_99.8_537	537	+
chr11	102938026	102960175	chr11_102443236_102465385_22150_2.4_93.3_536	536	+
chr18	3977572	3978221	chr18_3967572_3968221_650_82.5_100_536	536	+
chr4	38798227	38827729	chr4_38474622_38504124_29503_1.8_87.7_535	535	+
chrY	8439646	8498264	chrY_8499646_8558264_58619_0.9_91.4_535	535	+
chr20	39103326	39321681	chr20_38536740_38755095_218356_0.2_31.8_534	534	+
chr17	77125176	77232962	chr17_74636771_74744557_107787_0.5_-72.7_532	532	+
chr10	33884179	33951453	chr10_33924185_33991459_67275_0.8_-6.7_529	529	+
chr20	46752104	46957826	chr20_46185511_46391233_205723_0.3_29.1_528	528	+
chr14	90429356	90429882	chr14_89499109_89499635_527_100_100_527	527	+
chr4	187335650	187476863	chr4_187572644_187713857_141214_0.4_-39.4_527	527	+
chr6	131790174	131790748	chr6_131831867_131832441_575_91.7_100_527	527	+
chr6	138726275	138734288	chr6_138767968_138775981_8014_6.6_96.9_527	527	+
chr10	20035721	20105152	chr10_20075727_20145158_69432_0.8_73.1_526	526	+
chr13	67090809	67275498	chr13_65988810_66173499_184690_0.3_76.8_525	525	+
chr17	32906947	32950154	chr17_29931060_29974267_43208_1.2_87.4_525	525	+
chr19	29502052	29698877	chr19_34193892_34390717_196826_0.3_71.4_524	524	+
chr2	229379138	229485923	chr2_229087382_229194167_106786_0.5_87.3_524	524	+
chrY	25537231	25618385	chrY_23946619_24027773_81155_0.6_88.2_524	524	+
chr3	188874	330914	chr3_163874_305914_142041_0.4_42.4_522	522	+
chr15	56923568	56924088	chr15_54710860_54711380_521_100_100_521	521	+
chr13	108756798	108870829	chr13_107554799_107668830_114032_0.5_85.9_520	520	+
chr5	92603619	92604138	chr5_92629375_92629894_520_100_100_520	520	+
chrX	16216739	16217405	chrX_16126660_16127326_667_78_100_520	520	+
chr4	173300964	173301482	chr4_173537539_173538057_519_100_100_519	519	+
chr9	116449971	116613486	chr9_115489792_115653307_163516_0.3_41.6_519	519	+
chrX	78018907	78106499	chrX_77905563_77993155_87593_0.6_86.2_519	519	+
chr22	28248637	28307143	chr22_26578637_26637143_58507_0.9_90.2_518	518	+
chr8	108103920	108455718	chr8_108173096_108524894_351799_0.1_46.8_518	518	+
chr9	107534995	107756192	chr9_106574816_106796013_221198_0.2_22.1_518	518	+
chr8	4929994	4985811	chr8_4917402_4973219_55818_0.9_78.4_517	517	+
chr10	119632977	119800062	chr10_119622967_119790052_167086_0.3_49.2_516	516	+
chr2	83042659	83084609	chr2_82896170_82938120_41951_1.2_88.5_516	516	+
chr3	55450536	55522292	chr3_55425576_55497332_71757_0.7_82.8_516	516	+
chr21	17102459	17209409	chr21_16024330_16131280_106951_0.5_86.1_515	515	+
chr4	137276395	137540952	chr4_137495845_137760402_264558_0.2_67.2_515	515	+
chr10	79043651	79212246	chr10_78713657_78882252_168596_0.3_39.2_512	512	+
chrY	24452765	24547670	chrY_22862153_22957058_94906_0.5_87.5_512	512	+
chr19	7082895	7115453	chr19_7033895_7066453_32559_1.6_82.1_512	512	+
chr22	50151942	50152452	chr22_48537946_48538456_511_100_100_511	511	+
chr1	4235486	4391441	chr1_4135346_4291301_155956_0.3_-5.2_511	511	+
chr8	18713505	18889283	chr8_18757785_18933563_175779_0.3_57.4_511	511	+
chr11	94151329	94153349	chr11_93790977_93792997_2021_25.1_94.4_508	508	+
chr2	33172565	33281590	chr2_33026069_33135094_109026_0.5_61.3_508	508	+
chr6	1514827	1610733	chr6_1459826_1555732_95907_0.5_44.1_508	508	+
chr13	99867363	99867868	chr13_98665364_98665869_506_100_100_506	506	+
chr1	233971803	234040352	chr1_232038426_232106975_68550_0.7_84.9_505	505	+
chr13	57262562	57405827	chr13_56160563_56303828_143266_0.4_70.1_504	504	+
chr19	3131165	3186270	chr19_3082165_3137270_55106_0.9_68.7_502	502	+
chr4	63376180	63376681	chr4_63058775_63059276_502_100_100_502	502	+
chr16	25465328	25465828	chr16_25372829_25373329_501_100_100_501	501	+
chr8	5241413	5241913	chr8_5228821_5229321_501_100_100_501	501	+
chr7	103312653	103425814	chr7_103099889_103213050_113162_0.4_62.9_500	500	+
chrX	8948810	9157678	chrX_8908810_9117678_208869_0.2_60.7_500	500	+
chr5	31053832	31054331	chr5_31089589_31090088_500_100_100_500	500	+
chr16	77926464	77926962	chr16_76483965_76484463_499_100_100_499	499	+
chr3	145542047	145542545	chr3_147024737_147025235_499_100_100_499	499	+
chr9	76031644	76264750	chr9_75221464_75454570_233107_0.2_39.3_499	499	+
chrX	88622327	88735936	chrX_88508983_88622592_113610_0.4_79.8_499	499	+
chr15	39854930	39889149	chr15_37642222_37676441_34220_1.5_89.6_498	498	+
chr16	64294298	64294795	chr16_62851799_62852296_498_100_100_498	498	+
chr5	160645171	160719358	chr5_160577749_160651936_74188_0.7_71_498	498	+
chr10	1590935	1600893	chr10_1580935_1590893_9959_5_95.7_497	497	+
chr3	35724341	35913684	chr3_35699345_35888688_189344_0.3_64.1_497	497	+
chr9	137979964	138037605	chr9_137119785_137177426_57642_0.9_49.5_496	496	+
chr15	71088877	71089372	chr15_68875931_68876426_496_100_100_496	496	+
chr9	126778082	126780124	chr9_125817903_125819945_2043_24.3_99.4_496	496	+
chr7	9655064	9655557	chr7_9621589_9622082_494_100_100_494	494	+
chr21	42759932	42878307	chr21_41681802_41800177_118376_0.4_30.7_493	493	+
chr10	109674602	109751257	chr10_109664592_109741247_76656_0.6_84_492	492	+
chr2	26901044	26986613	chr2_26754548_26840117_85570_0.6_-80.5_492	492	+
chr12	4652850	4666453	chr12_4523111_4536714_13604_3.6_94_491	491	+
chr9	85816830	85958209	chr9_85006650_85148029_141380_0.3_39.3_491	491	+
chr14	91232876	91233365	chr14_90302629_90303118_490_100_100_490	490	+
chr16	7341466	7410560	chr16_7281467_7350561_69095_0.7_87.7_489	489	+
chr3	174376741	174913322	chr3_175859435_176396016_536582_0.1_-47.6_489	489	+
chrY	23568544	23694851	chrY_21977932_22104239_126308_0.4_74.8_489	489	+
chr12	7362973	7363460	chr12_7254240_7254727_488_100_100_488	488	+
chr11	59845746	59892221	chr11_59602322_59648797_46476_1_83.1_487	487	+
chr2	240418357	240418842	chr2_240083294_240083779_486_100_100_486	486	+
chr3	10750333	10758462	chr3_10725333_10733462_8130_6_96.6_486	486	+
chr7	16059567	16248845	chr7_16026092_16215370_189279_0.3_40.7_486	486	+
chr3	165878651	166011930	chr3_167361345_167494624_133280_0.4_66.6_483	483	+
chr8	93898706	93971696	chr8_93967882_94040872_72991_0.7_63.6_483	483	+
chr1	142623710	142638375	chr1_141565233_141579898_14666_3.3_97.7_482	482	+
chr12	85880607	85960521	chr12_84404738_84484652_79915_0.6_90.5_479	479	+
chr2	214511692	214770118	chr2_214219937_214478363_258427_0.2_31.3_479	479	+
chr12	40732850	40758725	chr12_39019117_39044992_25876_1.8_90.6_478	478	+
chr1	190404130	190611619	chr1_188670753_188878242_207490_0.2_44.3_478	478	+
chr10	128593784	128594344	chr10_128583774_128584334_561_85.2_100_478	478	+
chr18	19750098	19752825	chr18_18004096_18006823_2728_17.5_98.1_477	477	+
chr2	145236931	145269436	chr2_144953401_144985906_32506_1.5_94_477	477	+
chr6	150728834	150856073	chr6_150770527_150897766_127240_0.4_39.3_476	476	+
chr13	109673954	109851474	chr13_108471955_108649475_177521_0.3_21.3_475	475	+
chr20	58639172	58687883	chr20_58072567_58121278_48712_1_87.6_475	475	+
chr17	71739233	71861924	chr17_69250828_69373519_122692_0.4_58.6_474	474	+
chr21	36260573	36262125	chr21_35182443_35183995_1553_30.5_99.6_474	474	+
chr5	144769355	144880469	chr5_144749548_144860662_111115_0.4_82_474	474	+
chr10	108309965	108470496	chr10_108299955_108460486_160532_0.3_38.8_473	473	+
chr4	36319368	36465728	chr4_35995763_36142123_146361_0.3_74.8_473	473	+
chr6	62284031	62284503	chr6_62341990_62342462_473_100_100_473	473	+
chr1	56877119	57085232	chr1_56649707_56857820_208114_0.2_51.9_473	473	+
chr16	23077352	23084022	chr16_22984853_22991523_6671_7.1_96.4_471	471	+
chr5	7044113	7577223	chr5_7097113_7630223_533111_0.1_-48.6_471	471	+
chr9	119942920	119943390	chr9_118982741_118983211_471_100_100_471	471	+
chr1	15354619	15463544	chr1_15227206_15336131_108926_0.4_62.8_470	470	+
chrX	127542485	127755777	chrX_127370166_127583458_213293_0.2_72.9_470	470	+
chrX	43137870	43138506	chrX_43022814_43023450_637_73.8_100_470	470	+
chr6	97613052	97679517	chr6_97719773_97786238_66466_0.7_73.5_469	469	+
chr6	169596862	169598218	chr6_169338787_169340143_1357_34.6_99.8_469	469	+
chr5	102983517	103015401	chr5_103011416_103043300_31885_1.5_91.5_467	467	+
chrX	18247938	18359464	chrX_18157859_18269385_111527_0.4_79.7_467	467	+
chr1	178063108	178085735	chr1_176329731_176352358_22628_2.1_92.5_465	465	+
chr21	22200428	22200892	chr21_21122299_21122763_465_100_100_465	465	+
chr9	38352886	38397615	chr9_38342886_38387615_44730_1_82_465	465	+
chr2	116173336	116237732	chr2_115889806_115954202_64397_0.7_90.6_464	464	+
chr6	91710987	91941536	chr6_91767708_91998257_230550_0.2_49.2_464	464	+
chrX	7543698	7707048	chrX_7553698_7667048_113351_0.4_58.5_464	464	+
chr10	130931144	131049261	chr10_130821134_130939251_118118_0.4_2.9_462	462	+
chr3	173065121	173259248	chr3_174547815_174741942_194128_0.2_41.3_462	462	+
chr4	156927576	156928037	chr4_157147026_157147487_462_100_100_462	462	+
chr20	12989484	13004019	chr20_12937484_12952019_14536_3.2_96.2_461	461	+
chrX	17528622	17699674	chrX_17438543_17609595_171053_0.3_68.9_461	461	+
chr1	176585584	176586044	chr1_174852207_174852667_461_100_100_461	461	+
chr12	131810381	131866391	chr12_130376334_130432344_56011_0.8_68.2_459	459	+
chr4	150711450	150872304	chr4_150930900_151091754_160855_0.3_47_459	459	+
chr11	121499375	122102286	chr11_121004585_121607496_602912_0.1_-48.3_458	458	+
chr2	23621719	23622175	chr2_23475224_23475680_457_100_100_457	457	+
chr2	146829341	146952408	chr2_146545811_146668878_123068_0.4_79.2_457	457	+
chr10	35360062	35499431	chr10_35400068_35539437_139370_0.3_-12.7_456	456	+
chr2	56977632	56978087	chr2_56831136_56831591_456_100_100_456	456	+
chr2	143846402	143930249	chr2_143562872_143646719_83848_0.5_80.9_456	456	+
chr3	157337960	157473662	chr3_158820654_158956356_135703_0.3_11.5_456	456	+
chr17	53342169	53499659	chr17_50697168_50854658_157491_0.3_17.8_455	455	+
chr15	79960556	79961424	chr15_77747611_77748479_869_52.2_99.5_454	454	+
chr15	78109878	78169737	chr15_75896933_75956792_59860_0.8_67.4_454	454	+
chr10	31192531	31192983	chr10_31232537_31232989_453_100_100_453	453	+
chr14	33448803	33481420	chr14_32518554_32551171_32618_1.4_93.5_453	453	+
chr3	114596330	114751239	chr3_116079020_116233929_154910_0.3_50.2_453	453	+
chr1	189101587	189126099	chr1_187368210_187392722_24513_1.8_94.8_452	452	+
chr11	44255600	44330819	chr11_44212176_44287395_75220_0.6_40.7_452	452	+
chr8	12989527	13229847	chr8_13033898_13274218_240321_0.2_21.8_452	452	+
chr18	51056904	51057580	chr18_49310902_49311578_677_66.8_99.9_452	452	+
chr17	11046115	11144863	chr17_10986840_11085588_98749_0.5_76.7_451	451	+
chr8	137823302	137878469	chr8_137892484_137947651_55168_0.8_90.4_450	450	+
chr15	73528691	73580896	chr15_71315744_71367949_52206_0.9_35_450	450	+
chr9	18710803	18717817	chr9_18700803_18707817_7015_6.4_97.9_450	450	+
chr6	25600642	25619861	chr6_25708621_25727840_19220_2.3_92.8_449	449	+
chr11	8969590	8970038	chr11_8926166_8926614_449_100_100_449	449	+
chr7	118520897	118540338	chr7_118308133_118327574_19442_2.3_95.4_448	448	+
chrX	108297366	108297813	chrX_108184022_108184469_448_100_100_448	448	+
chr20	33421435	33585249	chr20_32885096_33048910_163815_0.3_-48.5_444	444	+
chr1	18437476	18493744	chr1_18310063_18366331_56269_0.8_73.5_444	444	+
chr12	117822658	117977776	chr12_116307041_116462159_155119_0.3_35.2_442	442	+
chr13	32057248	32057689	chr13_30955248_30955689_442_100_100_442	442	+
chr7	68527346	68527787	chr7_68165282_68165723_442_100_100_442	442	+
chr9	26111681	26298110	chr9_26101681_26288110_186430_0.2_-26.3_442	442	+
chr15	61053396	61287485	chr15_58840688_59074777_234090_0.2_24_441	441	+
chr13	70436206	70553133	chr13_69334207_69451134_116928_0.4_52.5_438	438	+
chr9	97698161	97767691	chr9_96737982_96807512_69531_0.6_-51.7_438	438	+
chrY	910722	967691	chrY_880722_937691_56970_0.8_92.8_438	438	+
chr10	37890981	37940374	chr10_37930987_37980380_49394_0.9_72.8_438	438	+
chr14	47120381	47120817	chr14_46190131_46190567_437_100_100_437	437	+
chr4	134110431	134287185	chr4_134329881_134506635_176755_0.2_65.1_435	435	+
chr8	138709401	138710354	chr8_138778583_138779536_954_45.6_99.8_435	435	+
chr2	78928583	78991492	chr2_78782091_78845000_62910_0.7_78.3_434	434	+
chr9	4297946	4300160	chr9_4287946_4290160_2215_19.6_99.1_434	434	+
chr10	6882416	6919638	chr10_6922422_6959644_37223_1.2_85.7_432	432	+
chr20	14738299	14738730	chr20_14686299_14686730_432_100_100_432	432	+
chr5	169931039	170171404	chr5_169863617_170103982_240366_0.2_43.5_432	432	+
chr22	40983870	41070084	chr22_39313816_39400030_86215_0.5_43.6_431	431	+
chr11	25609920	25610350	chr11_25566496_25566926_431_100_100_431	431	+
chr16	54650999	54683384	chr16_53208500_53240885_32386_1.3_88.2_430	430	+
chr4	58245298	58357312	chr4_57940055_58052069_112015_0.4_63.5_430	430	+
chr5	14144761	14146006	chr5_14197761_14199006_1246_34.4_99.6_429	429	+
chrX	52026992	52240660	chrX_52043732_52257385_213654_0.2_21.8_429	429	+
chr12	108516278	108523248	chr12_107040408_107047378_6971_6.1_97.1_428	428	+
chr2	59830722	59951706	chr2_59684226_59805210_120985_0.4_43.9_428	428	+
chr5	2259039	2298558	chr5_2312039_2351558_39520_1.1_90.9_426	426	+
chr1	239215863	239216287	chr1_237282486_237282910_425_100_100_425	425	+
chr20	50072521	50158650	chr20_49505928_49592057_86130_0.5_73.6_424	424	+
chr13	43968828	44109333	chr13_42866828_43007333_140506_0.3_51.2_424	424	+
chr14	38518611	38678753	chr14_37588362_37748504_160143_0.3_64.9_424	424	+
chr22	44760849	44940181	chr22_43139513_43318845_179333_0.2_39.7_424	424	+
chr12	126798227	126856409	chr12_125364180_125422362_58183_0.7_88.3_423	423	+
chr20	1829346	1966690	chr20_1777346_1914690_137345_0.3_66.9_423	423	+
chr5	16902343	16902765	chr5_16955343_16955765_423_100_100_423	423	+
chr2	49816178	49839759	chr2_49669682_49693263_23582_1.8_93.9_422	422	+
chr6	44797259	44971654	chr6_44905237_45079632_174396_0.2_56.5_422	422	+
chr6	57452567	57512747	chr6_57560526_57620706_60181_0.7_67_422	422	+
chr18	46406957	46477372	chr18_44660955_44731370_70416_0.6_72.7_422	422	+
chr18	7050342	7117863	chr18_7040342_7107863_67522_0.6_63.4_421	421	+
chrX	45245770	45369004	chrX_45130714_45253948_123235_0.3_77.6_421	421	+
chr13	101967122	102068667	chr13_100765123_100866668_101546_0.4_66.9_420	420	+
chr16	72823662	72910748	chr16_71381163_71468249_87087_0.5_87.3_420	420	+
chr3	148266613	148415901	chr3_149749303_149898591_149289_0.3_48_420	420	+
chr3	188870391	188955750	chr3_190353085_190438444_85360_0.5_77.1_420	420	+
chr5	20721427	20727839	chr5_20757184_20763596_6413_6.5_98.6_420	420	+
chr1	30848579	30848996	chr1_30621166_30621583_418_100_100_418	418	+
chr5	50571127	50705734	chr5_50606884_50741491_134608_0.3_70.5_418	418	+
chr7	15740938	15741355	chr7_15707463_15707880_418_100_100_418	418	+
chr14	59261319	59261735	chr14_58331072_58331488_417_100_100_417	417	+
chr2	215145384	215145883	chr2_214853629_214854128_500_83.4_100_417	417	+
chr7	80962809	80963225	chr7_80800745_80801161_417_100_100_417	417	+
chr3	150987631	150988594	chr3_152470321_152471284_964_43.2_99.9_416	416	+
chr11	31302184	31302598	chr11_31258760_31259174_415_100_100_415	415	+
chr14	85816301	85851851	chr14_84886054_84921604_35551_1.2_91.2_415	415	+
chr16	20028133	20085367	chr16_19935634_19992868_57235_0.7_84.6_415	415	+
chr2	59420745	59615845	chr2_59274249_59469349_195101_0.2_9.4_415	415	+
chr2	102371161	102518398	chr2_101737593_101884830_147238_0.3_39_415	415	+
chr8	32405869	32609887	chr8_32525411_32729429_204019_0.2_21.4_415	415	+
chr1	174210629	174274259	chr1_172477252_172540882_63631_0.6_-84_413	413	+
chr11	17756174	17809217	chr11_17712750_17765793_53044_0.8_63.1_413	413	+
chr21	45719942	45729558	chr21_44544370_44553986_9617_4.3_91.9_412	412	+
chr7	139785767	139790251	chr7_139432236_139436720_4485_9.2_98.6_412	412	+
chr4	35582867	35730743	chr4_35259262_35407138_147877_0.3_74.9_411	411	+
chr4	60336953	60393200	chr4_60019548_60075795_56248_0.7_94.4_411	411	+
chr7	11860446	11860905	chr7_11826971_11827430_460_89.3_100_411	411	+
chr8	87055372	87055782	chr8_87124488_87124898_411_100_100_411	411	+
chr2	72515841	72516250	chr2_72369349_72369758_410_100_100_410	410	+
chr7	69364510	69548497	chr7_69002446_69186433_183988_0.2_69.9_410	410	+
chr16	6068880	6229708	chr16_6008881_6169709_160829_0.3_56.1_409	409	+
chr4	181233479	181479563	chr4_181470473_181716557_246085_0.2_87.4_409	409	+
chr3	86355604	86601451	chr3_86438294_86684141_245848_0.2_15.8_408	408	+
chr6	98077539	98167003	chr6_98184260_98273724_89465_0.5_67_408	408	+
chr9	75773383	75775921	chr9_74963203_74965741_2539_16.1_99.2_408	408	+
chr7	29690062	29696256	chr7_29656587_29662781_6195_6.6_98.1_407	407	+
chr6	69942480	69950475	chr6_69999201_70007196_7996_5.1_98.1_406	406	+
chr9	27609862	28161293	chr9_27599862_28151293_551432_0.1_-27.5_406	406	+
chr13	85103055	85209248	chr13_84001056_84107249_106194_0.4_93.5_405	405	+
chr19	48076596	48205249	chr19_52768408_52897061_128654_0.3_-2.4_405	405	+
chr5	106530724	106531128	chr5_106558623_106559027_405_100_100_405	405	+
chr5	158930806	158984451	chr5_158863384_158917029_53646_0.8_5.4_405	405	+
chr11	109293956	109482691	chr11_108799166_108987901_188736_0.2_49.1_404	404	+
chr3	71090517	71103018	chr3_71173207_71185708_12502_3.2_98.1_404	404	+
chr5	3909305	4081326	chr5_3962305_4134326_172022_0.2_30.1_404	404	+
chrX	36229125	36393137	chrX_36139046_36303058_164013_0.2_79.3_403	403	+
chr1	99473767	99474169	chr1_99246355_99246757_403_100_100_403	403	+
chr12	13711926	13785535	chr12_13603193_13676802_73610_0.5_86.4_403	403	+
chr4	105296070	105454053	chr4_105515519_105673502_157984_0.3_58.4_403	403	+
chr6	21065231	21106445	chr6_21173210_21214424_41215_1_82.4_403	403	+
chr20	820267	820668	chr20_768267_768668_402_100_100_402	402	+
chr17	51504838	51573654	chr17_48859837_48928653_68817_0.6_73.8_401	401	+
chr14	48045499	48145278	chr14_47115249_47215028_99780_0.4_51.9_400	400	+
chr2	208031158	208062206	chr2_207739403_207770451_31049_1.3_90.8_400	400	+
chr4	169910459	170043514	chr4_170147034_170280089_133056_0.3_11_400	400	+
chrX	107814359	107939339	chrX_107701015_107825995_124981_0.3_65.2_400	400	+
chr13	102915153	102915551	chr13_101713154_101713552_399_100_100_399	399	+
chr3	34818339	34934562	chr3_34793343_34909566_116224_0.3_85.3_398	398	+
chrX	92829125	92829522	chrX_92715781_92716178_398_100_100_398	398	+
chr6	138288890	138483311	chr6_138330583_138525004_194422_0.2_20.1_398	398	+
chr13	96996594	97107199	chr13_95794595_95905200_110606_0.4_60.7_397	397	+
chr4	96181258	96181654	chr4_96400281_96400677_397_100_100_397	397	+
chr4	59333615	59334010	chr4_59028372_59028767_396_100_100_396	396	+
chr6	21595679	21629073	chr6_21703658_21737052_33395_1.2_87.2_396	396	+
chr6	134301085	134492325	chr6_134342778_134534018_191241_0.2_50.6_396	396	+
chr4	139075350	139163562	chr4_139294800_139383012_88213_0.4_62.6_395	395	+
chr10	118501944	118509892	chr10_118491934_118499882_7949_5_95.2_395	395	+
chr15	89172389	89174403	chr15_86973393_86975407_2015_19.6_99.4_395	395	+
chr8	114388848	114389240	chr8_114458024_114458416_393_100_100_393	393	+
chr15	93876475	93876865	chr15_91677479_91677869_391_100_100_391	391	+
chr15	37782914	37783303	chr15_35570206_35570595_390_100_100_390	390	+
chr4	157546715	158884309	chr4_157766165_159103759_1337595_0_-84_389	389	+
chr8	14166595	14166983	chr8_14210966_14211354_389_100_100_389	389	+
chrX	37209084	37266122	chrX_37094005_37151043_57039_0.7_82.4_389	389	+
chrX	114367558	114367946	chrX_114273814_114274202_389_100_100_389	389	+
chr5	122154438	122154825	chr5_122182337_122182724_388_100_100_388	388	+
chr8	18240784	18241170	chr8_18285064_18285450_387_100_100_387	387	+
chr19	52152120	52152505	chr19_56843932_56844317_386_100_100_386	386	+
chr7	153405783	153488266	chr7_153036716_153119199_82484_0.5_72.2_385	385	+
chr12	74042464	74042847	chr12_72328731_72329114_384_100_100_384	384	+
chr3	187463806	187464189	chr3_188946500_188946883_384_100_100_384	384	+
chr10	129322810	129323192	chr10_129212800_129213182_383_100_100_383	383	+
chr2	147346098	147346480	chr2_147062568_147062950_383_100_100_383	383	+
chr3	27256132	27256514	chr3_27231136_27231518_383_100_100_383	383	+
chr4	33969782	33970164	chr4_33646177_33646559_383_100_100_383	383	+
chrX	15569958	15670914	chrX_15479879_15580835_100957_0.4_76.2_383	383	+
chr1	178380706	178381087	chr1_176647329_176647710_382_100_100_382	382	+
chr4	69241954	69242335	chr4_69393850_69394231_382_100_100_382	382	+
chr9	118000031	118791404	chr9_117039852_117831225_791374_0_-50.7_382	382	+
chr6	163253510	163272383	chr6_163173500_163192373_18874_2_96.2_381	381	+
chr1	98519697	98520076	chr1_98292285_98292664_380_100_100_380	380	+
chr18	45935652	46150600	chr18_44189650_44404598_214949_0.2_16.3_380	380	+
chr2	230045497	230045876	chr2_229753741_229754120_380_100_100_380	380	+
chr3	160665361	160665740	chr3_162148055_162148434_380_100_100_380	380	+
chrX	26225079	26225458	chrX_26135000_26135379_380_100_100_380	380	+
chr5	158117234	158117612	chr5_158049812_158050190_379_100_100_379	379	+
chr1	143344727	143345102	chr1_142186250_142186625_376_100_100_376	376	+
chr12	116030450	116030825	chr12_114514833_114515208_376_100_100_376	376	+
chr6	132593119	132593494	chr6_132634812_132635187_376_100_100_376	376	+
chr8	31497071	31750261	chr8_31616613_31869803_253191_0.1_8_375	375	+
chr11	106435301	106528872	chr11_105940511_106034082_93572_0.4_45.1_374	374	+
chr2	222457154	222457525	chr2_222165398_222165769_372_100_100_372	372	+
chr20	22846555	22965529	chr20_22794555_22913529_118975_0.3_57.8_372	372	+
chr6	145581966	145679085	chr6_145623659_145720778_97120_0.4_76.3_370	370	+
chr5	167284718	167285783	chr5_167217296_167218361_1066_34.6_99.8_369	369	+
chr11	10472016	10472383	chr11_10428592_10428959_368_100_100_368	368	+
chr5	11072937	11095852	chr5_11125937_11148852_22916_1.6_93.6_367	367	+
chr3	59607689	59778799	chr3_59582729_59753839_171111_0.2_11.8_364	364	+
chr2	22306648	22502518	chr2_22160153_22356023_195871_0.2_82.5_363	363	+
chr7	79231611	79408967	chr7_79069547_79246903_177357_0.2_49.7_362	362	+
chr16	3421839	3422195	chr16_3361840_3362196_357_100_100_357	357	+
chr1	62504469	62504824	chr1_62277057_62277412_356_100_100_356	356	+
chr1	168512248	168512603	chr1_166778872_166779227_356_100_100_356	356	+
chr11	28719033	28767747	chr11_28675609_28724323_48715_0.7_82.8_355	355	+
chr11	41326077	41326431	chr11_41282653_41283007_355_100_100_355	355	+
chrX	6340460	6340812	chrX_6350460_6350812_353_100_100_353	353	+
chr12	3578191	3578542	chr12_3448452_3448803_352_100_100_352	352	+
chr5	24592926	24593277	chr5_24628683_24629034_352_100_100_352	352	+
chr2	164616710	164733163	chr2_164324956_164441409_116454_0.3_80.9_351	351	+
chr1	80555962	80556309	chr1_80328550_80328897_348_100_100_348	348	+
chr13	35615084	35615429	chr13_34513084_34513429_346_100_100_346	346	+
chr6	86796474	86796819	chr6_86853193_86853538_346_100_100_346	346	+
chr20	40176165	40176508	chr20_39609579_39609922_344_100_100_344	344	+
chr3	24979527	24984843	chr3_24954531_24959847_5317_6.5_98.8_343	343	+
chr7	146864641	146864983	chr7_146495574_146495916_343_100_100_343	343	+
chr8	39717718	39718060	chr8_39836875_39837217_343_100_100_343	343	+
chr6	87606914	87607255	chr6_87663633_87663974_342_100_100_342	342	+
chr10	10216127	10216466	chr10_10256133_10256472_340_100_100_340	340	+
chr12	103889077	103889416	chr12_102413207_102413546_340_100_100_340	340	+
chr19	31839138	31840616	chr19_36530978_36532456_1479_23_99.9_340	340	+
chr7	53574229	53574567	chr7_53541723_53542061_339_100_100_339	339	+
chr10	113258013	113258350	chr10_113248003_113248340_338_100_100_338	338	+
chr2	102759038	102759375	chr2_102125470_102125807_338_100_100_338	338	+
chr20	51040564	51068926	chr20_50473971_50502333_28363_1.2_90.2_337	337	+
chr10	108731848	108924765	chr10_108721838_108914755_192918_0.2_50.9_336	336	+
chr1	69652095	69652428	chr1_69424683_69425016_334_100_100_334	334	+
chr13	59585592	59585925	chr13_58483593_58483926_334_100_100_334	334	+
chrX	112076716	112096721	chrX_111963372_111983377_20006_1.7_97.1_334	334	+
chr3	29789461	29930877	chr3_29764465_29905881_141417_0.2_60.5_333	333	+
chr4	29751633	29751964	chr4_29360731_29361062_332_100_100_332	332	+
chr14	70675318	70826441	chr14_69745071_69896194_151124_0.2_46.5_332	332	+
chr8	14547856	14570090	chr8_14592227_14614461_22235_1.5_94.2_331	331	+
chr18	25757235	25757561	chr18_24011233_24011559_327_100_100_327	327	+
chr5	16463549	16463875	chr5_16516549_16516875_327_100_100_327	327	+
chr2	41012017	41012342	chr2_40865521_40865846_326_100_100_326	326	+
chr17	64754405	64754729	chr17_62184867_62185191_325_100_100_325	325	+
chr2	67108120	67108444	chr2_66961624_66961948_325_100_100_325	325	+
chr9	16870033	16870356	chr9_16860033_16860356_324_100_100_324	324	+
chr2	7273414	7273736	chr2_7190865_7191187_323_100_100_323	323	+
chr2	19490060	19490382	chr2_19353541_19353863_323_100_100_323	323	+
chr4	144929668	145049705	chr4_145149118_145269155_120038_0.3_73.6_322	322	+
chr6	139097122	139097443	chr6_139138815_139139136_322_100_100_322	322	+
chr11	8398725	8411236	chr11_8355301_8367812_12512_2.6_95.8_320	320	+
chr8	46951844	46952162	chr8_47071009_47071327_319_100_100_319	319	+
chr13	93516790	93530279	chr13_92314791_92328280_13490_2.4_95.5_318	318	+
chr4	37246746	37247062	chr4_36923141_36923457_317_100_100_317	317	+
chr4	86749017	86749332	chr4_86968041_86968356_316_100_100_316	316	+
chr4	186682846	186683161	chr4_186919840_186920155_316_100_100_316	316	+
chr7	79726241	79726556	chr7_79564177_79564492_316_100_100_316	316	+
chr8	13536709	13537022	chr8_13581080_13581393_314_100_100_314	314	+
chrX	18956682	18956995	chrX_18866603_18866916_314_100_100_314	314	+
chr11	112944663	112944975	chr11_112449873_112450185_313_100_100_313	313	+
chr10	37284100	37284409	chr10_37324106_37324415_310_100_100_310	310	+
chr20	48184541	48330268	chr20_47617948_47763675_145728_0.2_39.2_310	310	+
chr6	14510967	14511275	chr6_14618946_14619254_309_100_100_309	309	+
chr13	37886778	37887085	chr13_36784778_36785085_308_100_100_308	308	+
chr7	117513447	117513753	chr7_117300683_117300989_307_100_100_307	307	+
chr9	27204411	27210550	chr9_27194411_27200550_6140_5_97.9_306	306	+
chr11	4590380	4590681	chr11_4546956_4547257_302_100_100_302	302	+
chr10	73156736	73157034	chr10_72826742_72827040_299_100_100_299	299	+
chr18	22930621	22930919	chr18_21184619_21184917_299_100_100_299	299	+
chr1	155871796	155872092	chr1_154138420_154138716_297_100_100_297	297	+
chr5	154788079	154788373	chr5_154768272_154768566_295_100_100_295	295	+
chr10	4596454	4596747	chr10_4586454_4586747_294_100_100_294	294	+
chr14	37047085	37047378	chr14_36116836_36117129_294_100_100_294	294	+
chr2	149924914	149925206	chr2_149633160_149633452_293_100_100_293	293	+
chr21	21620337	21620628	chr21_20542208_20542499_292_100_100_292	292	+
chr1	248469669	248469959	chr1_246536292_246536582_291_100_100_291	291	+
chr16	51186155	51186443	chr16_49743656_49743944_289_100_100_289	289	+
chr4	126386483	126386771	chr4_126605933_126606221_289_100_100_289	289	+
chr3	29432314	29432600	chr3_29407318_29407604_287_100_100_287	287	+
chr3	139654037	139654323	chr3_141136727_141137013_287_100_100_287	287	+
chr6	19143871	19144157	chr6_19251850_19252136_287_100_100_287	287	+
chrX	80966230	81087547	chrX_80852886_80974203_121318_0.2_70.6_287	287	+
chr21	28216668	28216953	chr21_27138539_27138824_286_100_100_286	286	+
chr1	190031944	190032228	chr1_188298567_188298851_285_100_100_285	285	+
chr18	59072126	59072410	chr18_57223106_57223390_285_100_100_285	285	+
chr2	200135596	200219914	chr2_199843841_199928159_84319_0.3_15.6_285	285	+
chr2	217957732	218073982	chr2_217665977_217782227_116251_0.2_60.4_285	285	+
chr3	166409292	166409576	chr3_167891986_167892270_285_100_100_285	285	+
chr3	89730623	89873482	chr3_89813313_89956172_142860_0.2_50.3_284	284	+
chr3	3585272	3585554	chr3_3560272_3560554_283_100_100_283	283	+
chr5	131347220	131347501	chr5_131375119_131375400_282_100_100_282	282	+
chr11	36877912	36952720	chr11_36834488_36909296_74809_0.4_79.7_281	281	+
chr7	25729233	25729513	chr7_25695758_25696038_281_100_100_281	281	+
chr7	126011578	126155188	chr7_125798814_125942424_143611_0.2_39.2_281	281	+
chrX	113571500	113571780	chrX_113477756_113478036_281_100_100_281	281	+
chr1	74671430	74671709	chr1_74444018_74444297_280_100_100_280	280	+
chr12	77708683	77708961	chr12_76232814_76233092_279_100_100_279	279	+
chr13	40746463	40746741	chr13_39644463_39644741_279_100_100_279	279	+
chr14	26913307	26913585	chr14_25983147_25983425_279_100_100_279	279	+
chr1	216857324	216984065	chr1_214923947_215050688_126742_0.2_61.1_278	278	+
chr3	111197695	111197972	chr3_112680385_112680662_278_100_100_278	278	+
chr7	17440725	17441002	chr7_17407250_17407527_278_100_100_278	278	+
chr11	24635775	24709692	chr11_24592351_24666268_73918_0.4_91.8_277	277	+
chr2	80389659	80389935	chr2_80243170_80243446_277_100_100_277	277	+
chr4	112473075	112473351	chr4_112692524_112692800_277_100_100_277	277	+
chr5	36588587	36588862	chr5_36624344_36624619_276_100_100_276	276	+
chr5	162582709	162582984	chr5_162515287_162515562_276_100_100_276	276	+
chr1	188384172	188384446	chr1_186650795_186651069_275_100_100_275	275	+
chr17	54580381	54580655	chr17_51935380_51935654_275_100_100_275	275	+
chr2	100762826	100763100	chr2_100129258_100129532_275_100_100_275	275	+
chr5	120911493	120911767	chr5_120939392_120939666_275_100_100_275	275	+
chr8	84082149	84179097	chr8_84244704_84341652_96949_0.3_92.7_275	275	+
chr11	2290186	2456582	chr11_2246762_2413158_166397_0.2_43.2_274	274	+
chr13	68875936	68876209	chr13_67773937_67774210_274_100_100_274	274	+
chr6	6795026	6795299	chr6_6740025_6740298_274_100_100_274	274	+
chr5	91524070	91524342	chr5_91559826_91560098_273_100_100_273	273	+
chr6	91257697	91257969	chr6_91314418_91314690_273_100_100_273	273	+
chr7	153109974	153110245	chr7_152740907_152741178_272_100_100_272	272	+
chr8	115623208	115743034	chr8_115692384_115812210_119827_0.2_62.9_272	272	+
chr2	180129065	180129335	chr2_179837310_179837580_271_100_100_271	271	+
chr5	94443112	94443381	chr5_94468868_94469137_270_100_100_270	270	+
chr4	167063612	167063880	chr4_167283062_167283330_269_100_100_269	269	+
chr10	78257342	78257609	chr10_77927348_77927615_268_100_100_268	268	+
chr13	59103210	59103477	chr13_58001211_58001478_268_100_100_268	268	+
chr8	32025032	32025299	chr8_32144574_32144841_268_100_100_268	268	+
chr12	41442376	41442641	chr12_39728643_39728908_266_100_100_266	266	+
chr13	35966592	36050974	chr13_34864592_34948974_84383_0.3_76_266	266	+
chr14	38063912	38064177	chr14_37133663_37133928_266_100_100_266	266	+
chr15	47340759	47341022	chr15_45128051_45128314_264_100_100_264	264	+
chr10	82360884	82361146	chr10_82350864_82351126_263_100_100_263	263	+
chr18	4459213	4459475	chr18_4449213_4449475_263_100_100_263	263	+
chr13	69559647	69559908	chr13_68457648_68457909_262_100_100_262	262	+
chr13	104003023	104003283	chr13_102801024_102801284_261_100_100_261	261	+
chr11	55539766	55540025	chr11_55296342_55296601_260_100_100_260	260	+
chr16	5702964	5703223	chr16_5642965_5643224_260_100_100_260	260	+
chr6	17987393	17987652	chr6_18095372_18095631_260_100_100_260	260	+
chr7	125248298	125248557	chr7_125035534_125035793_260_100_100_260	260	+
chr10	63212783	63213041	chr10_62882789_62883047_259_100_100_259	259	+
chr3	77088728	77088986	chr3_77171418_77171676_259_100_100_259	259	+
chr3	154394496	154394754	chr3_155877190_155877448_259_100_100_259	259	+
chr7	41472170	41489123	chr7_41438695_41455648_16954_1.5_97.5_258	258	+
chr16	76066737	76066992	chr16_74624238_74624493_256_100_100_256	256	+
chr4	163803153	163963908	chr4_164022603_164183358_160756_0.2_63.2_256	256	+
chr5	105497409	105497664	chr5_105525308_105525563_256_100_100_256	256	+
chr16	82817421	82817674	chr16_81374922_81375175_254_100_100_254	254	+
chr2	81290548	81290799	chr2_81144059_81144310_252_100_100_252	252	+
chr7	109133368	109133619	chr7_108920604_108920855_252_100_100_252	252	+
chr16	63504159	63686127	chr16_62061660_62243628_181969_0.1_70.1_251	251	+
chr6	92436473	92436723	chr6_92493194_92493444_251_100_100_251	251	+
chr7	80510932	80511182	chr7_80348868_80349118_251_100_100_251	251	+
chr8	111946782	111947032	chr8_112015958_112016208_251_100_100_251	251	+
chr1	62208219	62208468	chr1_61980807_61981056_250_100_100_250	250	+
chr1	96452552	96452801	chr1_96225140_96225389_250_100_100_250	250	+
chr11	15788985	15789234	chr11_15745561_15745810_250_100_100_250	250	+
chr9	13814886	13815135	chr9_13804886_13805135_250_100_100_250	250	+
chrX	138532858	138533107	chrX_138360524_138360773_250_100_100_250	250	+
chr2	83446016	83446264	chr2_83299527_83299775_249_100_100_249	249	+
chr4	148997115	148997363	chr4_149216565_149216813_249_100_100_249	249	+
chr4	149365992	149366240	chr4_149585442_149585690_249_100_100_249	249	+
chrX	86680482	86680730	chrX_86567138_86567386_249_100_100_249	249	+
chr19	44770246	44770493	chr19_49462086_49462333_248_100_100_248	248	+
chr3	39851040	39851287	chr3_39826044_39826291_248_100_100_248	248	+
chrX	13592894	13593141	chrX_13502815_13503062_248_100_100_248	248	+
chrX	66594429	66594676	chrX_66511154_66511401_248_100_100_248	248	+
chr9	119187733	119187979	chr9_118227554_118227800_247_100_100_247	247	+
chr18	27850871	27851116	chr18_26104869_26105114_246_100_100_246	246	+
chr21	20966213	20966458	chr21_19888084_19888329_246_100_100_246	246	+
chr3	110790192	110939840	chr3_112272882_112422530_149649_0.2_42.1_246	246	+
chr8	10094525	10094770	chr8_10131935_10132180_246_100_100_246	246	+
chrX	15147588	15147833	chrX_15057509_15057754_246_100_100_246	246	+
chr7	13003204	13003448	chr7_12969729_12969973_245_100_100_245	245	+
chrX	27536266	27536510	chrX_27446187_27446431_245_100_100_245	245	+
chr11	132644706	132644949	chr11_132149916_132150159_244_100_100_244	244	+
chr15	67093240	67093483	chr15_64880294_64880537_244_100_100_244	244	+
chr2	139658737	139658980	chr2_139375207_139375450_244_100_100_244	244	+
chr3	19370673	19370916	chr3_19345677_19345920_244_100_100_244	244	+
chr4	14196175	14196418	chr4_13805273_13805516_244_100_100_244	244	+
chr4	115905641	115905884	chr4_116125090_116125333_244_100_100_244	244	+
chr4	157228178	157228421	chr4_157447628_157447871_244_100_100_244	244	+
chr6	130436379	130436622	chr6_130478072_130478315_244_100_100_244	244	+
chr6	153451951	153452194	chr6_153493644_153493887_244_100_100_244	244	+
chrX	62518121	62518364	chrX_62434846_62435089_244_100_100_244	244	+
chr10	50323326	50323568	chr10_49993332_49993574_243_100_100_243	243	+
chr13	102639726	102639968	chr13_101437727_101437969_243_100_100_243	243	+
chrX	83443097	83443339	chrX_83329753_83329995_243_100_100_243	243	+
chr11	48990152	48990393	chr11_48946728_48946969_242_100_100_242	242	+
chr2	76372640	76372881	chr2_76226148_76226389_242_100_100_242	242	+
chr4	142576824	142577065	chr4_142796274_142796515_242_100_100_242	242	+
chr5	67319717	67319958	chr5_67355473_67355714_242_100_100_242	242	+
chr5	117754519	117754760	chr5_117782418_117782659_242_100_100_242	242	+
chr9	44472265	44472506	chr9_44412261_44412502_242_100_100_242	242	+
chr12	17516979	17517219	chr12_17408246_17408486_241_100_100_241	241	+
chr21	31635766	31636006	chr21_30557637_30557877_241_100_100_241	241	+
chr4	169677305	169677545	chr4_169913880_169914120_241_100_100_241	241	+
chr12	71065883	71066121	chr12_69352150_69352388_239_100_100_239	239	+
chr2	103036389	103036627	chr2_102402821_102403059_239_100_100_239	239	+
chr3	55936382	55936620	chr3_55911422_55911660_239_100_100_239	239	+
chr3	82255110	82255348	chr3_82337800_82338038_239_100_100_239	239	+
chr4	102117068	102117306	chr4_102336091_102336329_239_100_100_239	239	+
chr14	85417524	85417761	chr14_84487277_84487514_238_100_100_238	238	+
chr8	86529574	86529811	chr8_86716826_86717063_238_100_100_238	238	+
chr1	98348716	98348952	chr1_98121304_98121540_237_100_100_237	237	+
chr4	92147596	92147832	chr4_92366619_92366855_237_100_100_237	237	+
chr9	1289722	1289958	chr9_1279722_1279958_237_100_100_237	237	+
chr1	215192148	215192383	chr1_213258771_213259006_236_100_100_236	236	+
chr5	178044517	178044752	chr5_177977123_177977358_236_100_100_236	236	+
chr12	73501620	73604823	chr12_71787887_71891090_103204_0.2_76.5_235	235	+
chr14	67228137	67228371	chr14_66297890_66298124_235_100_100_235	235	+
chr19	28993082	28993316	chr19_33684922_33685156_235_100_100_235	235	+
chr10	9765919	9766152	chr10_9805925_9806158_234_100_100_234	234	+
chr12	111471119	111471352	chr12_109955502_109955735_234_100_100_234	234	+
chr6	165750383	165750616	chr6_165670373_165670606_234_100_100_234	234	+
chr8	24802911	24803144	chr8_24858828_24859061_234_100_100_234	234	+
chr9	16346032	16346265	chr9_16336032_16336265_234_100_100_234	234	+
chr12	87315579	87430751	chr12_85839710_85954882_115173_0.2_61.9_233	233	+
chr8	127606359	127649498	chr8_127675541_127718680_43140_0.5_90.4_233	233	+
chr11	26764797	26765028	chr11_26721373_26721604_232_100_100_232	232	+
chr12	115761152	115761383	chr12_114245535_114245766_232_100_100_232	232	+
chr6	78206028	78206259	chr6_78262747_78262978_232_100_100_232	232	+
chr2	51824234	51824464	chr2_51677738_51677968_231_100_100_231	231	+
chr20	20569647	20569877	chr20_20517647_20517877_231_100_100_231	231	+
chr6	94380907	94381136	chr6_94437628_94437857_230_100_100_230	230	+
chr5	29451607	29451833	chr5_29487364_29487590_227_100_100_227	227	+
chr8	25799221	25799447	chr8_25855138_25855364_227_100_100_227	227	+
chr9	23647303	23647529	chr9_23637303_23637529_227_100_100_227	227	+
chr12	5353493	5353717	chr12_5223754_5223978_225_100_100_225	225	+
chr18	25038415	25038639	chr18_23292413_23292637_225_100_100_225	225	+
chr2	669343	669567	chr2_659343_659567_225_100_100_225	225	+
chr2	237585422	237585646	chr2_237250161_237250385_225_100_100_225	225	+
chr7	38811986	38812210	chr7_38778511_38778735_225_100_100_225	225	+
chrX	10109703	10109927	chrX_10069703_10069927_225_100_100_225	225	+
chrX	42330407	42330631	chrX_42215351_42215575_225_100_100_225	225	+
chr1	244205372	244205595	chr1_242271995_242272218_224_100_100_224	224	+
chr4	133572725	133572948	chr4_133792175_133792398_224_100_100_224	224	+
chr8	106348860	106349083	chr8_106418036_106418259_224_100_100_224	224	+
chrX	10711376	10711599	chrX_10671376_10671599_224_100_100_224	224	+
chr1	217308832	217309054	chr1_215375455_215375677_223_100_100_223	223	+
chr2	125294589	125407863	chr2_125011059_125124333_113275_0.2_90.3_223	223	+
chr3	36440106	36440328	chr3_36415110_36415332_223_100_100_223	223	+
chr3	85011590	85011812	chr3_85094280_85094502_223_100_100_223	223	+
chr3	102531515	102531737	chr3_104014205_104014427_223_100_100_223	223	+
chr7	35570431	35570653	chr7_35536956_35537178_223_100_100_223	223	+
chr16	49634622	49634843	chr16_48192123_48192344_222_100_100_222	222	+
chr17	50426860	50427081	chr17_47781859_47782080_222_100_100_222	222	+
chr6	98436839	98437060	chr6_98543560_98543781_222_100_100_222	222	+
chr10	74960257	74960477	chr10_74630263_74630483_221_100_100_221	221	+
chr2	79404943	79405163	chr2_79258451_79258671_221_100_100_221	221	+
chr8	139787978	139880873	chr8_139857160_139950055_92896_0.2_79.2_221	221	+
chr6	93173149	93173368	chr6_93229870_93230089_220_100_100_220	220	+
chr8	56014428	56014647	chr8_56176982_56177201_220_100_100_220	220	+
chrX	2012871	2013090	chrX_1972871_1973090_220_100_100_220	220	+
chr1	42199549	42199767	chr1_41972136_41972354_219_100_100_219	219	+
chr13	33887236	33887454	chr13_32785236_32785454_219_100_100_219	219	+
chr14	27674464	27674682	chr14_26744304_26744522_219_100_100_219	219	+
chr2	14760525	14760743	chr2_14677976_14678194_219_100_100_219	219	+
chr21	35987313	35987531	chr21_34909183_34909401_219_100_100_219	219	+
chr3	56319853	56320071	chr3_56294893_56295111_219_100_100_219	219	+
chr8	88482991	88483209	chr8_88552107_88552325_219_100_100_219	219	+
chr9	83176583	83176801	chr9_82366403_82366621_219_100_100_219	219	+
chrY	16635635	16635853	chrY_15145029_15145247_219_100_100_219	219	+
chr13	107857822	107858039	chr13_106655823_106656040_218_100_100_218	218	+
chr20	50580883	50581100	chr20_50014290_50014507_218_100_100_218	218	+
chr5	39524596	39524813	chr5_39560353_39560570_218_100_100_218	218	+
chr5	125410258	125410475	chr5_125438157_125438374_218_100_100_218	218	+
chr5	153550719	153550936	chr5_153530912_153531129_218_100_100_218	218	+
chr6	68643889	68644106	chr6_68700610_68700827_218_100_100_218	218	+
chr7	14596950	14597167	chr7_14563475_14563692_218_100_100_218	218	+
chr10	124221190	124221406	chr10_124211180_124211396_217_100_100_217	217	+
chr11	104552841	104553057	chr11_104058051_104058267_217_100_100_217	217	+
chr11	113334291	113334507	chr11_112839501_112839717_217_100_100_217	217	+
chr12	86796238	86796454	chr12_85320369_85320585_217_100_100_217	217	+
chr6	55372767	55372983	chr6_55480726_55480942_217_100_100_217	217	+
chr9	100080763	100080979	chr9_99120584_99120800_217_100_100_217	217	+
chr11	116298728	116298943	chr11_115803938_115804153_216_100_100_216	216	+
chr14	82400221	82400436	chr14_81469974_81470189_216_100_100_216	216	+
chr18	37419740	37419955	chr18_35673738_35673953_216_100_100_216	216	+
chr21	20615628	20615843	chr21_19537499_19537714_216_100_100_216	216	+
chr6	19838407	19838622	chr6_19946386_19946601_216_100_100_216	216	+
chr9	66960643	66960858	chr9_66700463_66700678_216_100_100_216	216	+
chr12	20998333	20998547	chr12_20889600_20889814_215_100_100_215	215	+
chr15	27786881	27787095	chr15_25460476_25460690_215_100_100_215	215	+
chr17	52765943	52766157	chr17_50120942_50121156_215_100_100_215	215	+
chr22	25348627	25348841	chr22_23678627_23678841_215_100_100_215	215	+
chr3	17556695	17556909	chr3_17531699_17531913_215_100_100_215	215	+
chr3	191990264	191990478	chr3_193472958_193473172_215_100_100_215	215	+
chr4	163205322	163205536	chr4_163424772_163424986_215_100_100_215	215	+
chr6	69547515	69547729	chr6_69604236_69604450_215_100_100_215	215	+
chr7	18277278	18277492	chr7_18243803_18244017_215_100_100_215	215	+
chr10	83634578	83634791	chr10_83624558_83624771_214_100_100_214	214	+
chr5	18986515	18986728	chr5_19022272_19022485_214_100_100_214	214	+
chr5	30265211	30265424	chr5_30300968_30301181_214_100_100_214	214	+
chr5	52941460	52941673	chr5_52977217_52977430_214_100_100_214	214	+
chr7	123673366	123673579	chr7_123460602_123460815_214_100_100_214	214	+
chrX	82130677	82130890	chrX_82017333_82017546_214_100_100_214	214	+
chr10	85342227	85342439	chr10_85332207_85332419_213_100_100_213	213	+
chr3	114285855	114286067	chr3_115768545_115768757_213_100_100_213	213	+
chr3	192536364	192536576	chr3_194019058_194019270_213_100_100_213	213	+
chr9	129089476	129089688	chr9_128129297_128129509_213_100_100_213	213	+
chrX	112768871	112769083	chrX_112655527_112655739_213_100_100_213	213	+
chrY	9745381	9745593	chrY_10355381_10355593_213_100_100_213	213	+
chr11	45188540	45188751	chr11_45145116_45145327_212_100_100_212	212	+
chr12	92213073	92213284	chr12_90737204_90737415_212_100_100_212	212	+
chr14	34067743	34067954	chr14_33137494_33137705_212_100_100_212	212	+
chr16	48015069	48015280	chr16_46572570_46572781_212_100_100_212	212	+
chr20	38290071	38290282	chr20_37723485_37723696_212_100_100_212	212	+
chr21	18890503	18890714	chr21_17812374_17812585_212_100_100_212	212	+
chr3	54220892	54221103	chr3_54195932_54196143_212_100_100_212	212	+
chr5	11527507	11527718	chr5_11580507_11580718_212_100_100_212	212	+
chr5	19533511	19533722	chr5_19569268_19569479_212_100_100_212	212	+
chr7	18988224	18988435	chr7_18954749_18954960_212_100_100_212	212	+
chr7	145694289	145694500	chr7_145325222_145325433_212_100_100_212	212	+
chr8	129988994	129989205	chr8_130058176_130058387_212_100_100_212	212	+
chrX	96558632	96558843	chrX_96445288_96445499_212_100_100_212	212	+
chr10	77897665	77897875	chr10_77567671_77567881_211_100_100_211	211	+
chr10	110228610	110228820	chr10_110218600_110218810_211_100_100_211	211	+
chr15	27216648	27216858	chr15_24799394_24799604_211_100_100_211	211	+
chr2	35393358	35393568	chr2_35246862_35247072_211_100_100_211	211	+
chr2	211765548	211765758	chr2_211473793_211474003_211_100_100_211	211	+
chr20	59900942	59901152	chr20_59334337_59334547_211_100_100_211	211	+
chr3	191605688	191605898	chr3_193088382_193088592_211_100_100_211	211	+
chr4	151604632	151604842	chr4_151824082_151824292_211_100_100_211	211	+
chr8	109800610	109800820	chr8_109869786_109869996_211_100_100_211	211	+
chr8	139342295	139342505	chr8_139411477_139411687_211_100_100_211	211	+
chr9	109159962	109160172	chr9_108199783_108199993_211_100_100_211	211	+
chrX	95502000	95502210	chrX_95388656_95388866_211_100_100_211	211	+
chr1	222163685	222163894	chr1_220230308_220230517_210_100_100_210	210	+
chr14	87308687	87308896	chr14_86378440_86378649_210_100_100_210	210	+
chr15	24720434	24720643	chr15_22271527_22271736_210_100_100_210	210	+
chr16	9662784	9662993	chr16_9570285_9570494_210_100_100_210	210	+
chr2	16589061	16589270	chr2_16452542_16452751_210_100_100_210	210	+
chr2	29799179	29799388	chr2_29652683_29652892_210_100_100_210	210	+
chr6	63257249	63257458	chr6_63315208_63315417_210_100_100_210	210	+
chr6	148466806	148467015	chr6_148508499_148508708_210_100_100_210	210	+
chr8	50652947	50653156	chr8_50815500_50815709_210_100_100_210	210	+
chr8	54106822	54107031	chr8_54269375_54269584_210_100_100_210	210	+
chr10	24446898	24447106	chr10_24486904_24487112_209_100_100_209	209	+
chr19	28429036	28429244	chr19_33120876_33121084_209_100_100_209	209	+
chr3	88650166	88650374	chr3_88732856_88733064_209_100_100_209	209	+
chr3	135162947	135163155	chr3_136645637_136645845_209_100_100_209	209	+
chr5	12707402	12707610	chr5_12760402_12760610_209_100_100_209	209	+
chr5	20035907	20036115	chr5_20071664_20071872_209_100_100_209	209	+
chr6	84664931	84665139	chr6_84721650_84721858_209_100_100_209	209	+
chr10	4289384	4289591	chr10_4279384_4279591_208_100_100_208	208	+
chr12	24286668	24286875	chr12_24177935_24178142_208_100_100_208	208	+
chr12	73036466	73036673	chr12_71322733_71322940_208_100_100_208	208	+
chr13	63920924	63921131	chr13_62818925_62819132_208_100_100_208	208	+
chr13	93223272	93223479	chr13_92021273_92021480_208_100_100_208	208	+
chr2	176469197	176469404	chr2_176177443_176177650_208_100_100_208	208	+
chr2	205808573	205808780	chr2_205516818_205517025_208_100_100_208	208	+
chr21	38886759	38886966	chr21_37808629_37808836_208_100_100_208	208	+
chr22	33777697	33777904	chr22_32107697_32107904_208_100_100_208	208	+
chr4	23684738	23684945	chr4_23293836_23294043_208_100_100_208	208	+
chr4	178274646	178274853	chr4_178511640_178511847_208_100_100_208	208	+
chr6	154598947	154599154	chr6_154640639_154640846_208_100_100_208	208	+
chr9	19705394	19705601	chr9_19695394_19695601_208_100_100_208	208	+
chr10	9342840	9343046	chr10_9382846_9383052_207_100_100_207	207	+
chr10	90118453	90118659	chr10_90108433_90108639_207_100_100_207	207	+
chr14	84054673	84054879	chr14_83124426_83124632_207_100_100_207	207	+
chr17	39335467	39335673	chr17_36588993_36589199_207_100_100_207	207	+
chr2	78019885	78020091	chr2_77873393_77873599_207_100_100_207	207	+
chr20	8279600	8279806	chr20_8227600_8227806_207_100_100_207	207	+
chr21	32262454	32262660	chr21_31184325_31184531_207_100_100_207	207	+
chr8	35093299	35093505	chr8_35212841_35213047_207_100_100_207	207	+
chr10	80351154	80351359	chr10_80021160_80021365_206_100_100_206	206	+
chr12	30277909	30278114	chr12_30169176_30169381_206_100_100_206	206	+
chr16	80178701	80178906	chr16_78736202_78736407_206_100_100_206	206	+
chr4	143771492	143771697	chr4_143990942_143991147_206_100_100_206	206	+
chr4	155920832	155921037	chr4_156140282_156140487_206_100_100_206	206	+
chr7	132140155	132140360	chr7_131790695_131790900_206_100_100_206	206	+
chr8	135295142	135295347	chr8_135364324_135364529_206_100_100_206	206	+
chr1	189591744	189591948	chr1_187858367_187858571_205_100_100_205	205	+
chr1	196762381	196762585	chr1_195029004_195029208_205_100_100_205	205	+
chr10	15630131	15630335	chr10_15670137_15670341_205_100_100_205	205	+
chr10	114873408	114873612	chr10_114863398_114863602_205_100_100_205	205	+
chr11	21271741	21271945	chr11_21228317_21228521_205_100_100_205	205	+
chr11	97495102	97495306	chr11_97000312_97000516_205_100_100_205	205	+
chr11	133416399	133416603	chr11_132921609_132921813_205_100_100_205	205	+
chr4	183424214	183424418	chr4_183661208_183661412_205_100_100_205	205	+
chr6	167363655	167363859	chr6_167283645_167283849_205_100_100_205	205	+
chr9	17789076	17789280	chr9_17779076_17779280_205_100_100_205	205	+
chrY	15816202	15816406	chrY_14325596_14325800_205_100_100_205	205	+
chr10	60897051	60897254	chr10_60567057_60567260_204_100_100_204	204	+
chr13	106012327	106012530	chr13_104810328_104810531_204_100_100_204	204	+
chr18	26513550	26513753	chr18_24767548_24767751_204_100_100_204	204	+
chr2	81893668	81893871	chr2_81747179_81747382_204_100_100_204	204	+
chr2	180835561	180835764	chr2_180543806_180544009_204_100_100_204	204	+
chr5	53258033	53258236	chr5_53293790_53293993_204_100_100_204	204	+
chr5	97014387	97014590	chr5_97040143_97040346_204_100_100_204	204	+
chr6	23368978	23369181	chr6_23476957_23477160_204_100_100_204	204	+
chr6	104473691	104473894	chr6_104580384_104580587_204_100_100_204	204	+
chr7	29307161	29307364	chr7_29273686_29273889_204_100_100_204	204	+
chrX	4070007	4070210	chrX_4080007_4080210_204_100_100_204	204	+
chr1	88546883	88547085	chr1_88319471_88319673_203_100_100_203	203	+
chr1	181382336	181382538	chr1_179648959_179649161_203_100_100_203	203	+
chr19	44278303	44278505	chr19_48970143_48970345_203_100_100_203	203	+
chr2	143555501	143555703	chr2_143271971_143272173_203_100_100_203	203	+
chr2	177620758	177620960	chr2_177329004_177329206_203_100_100_203	203	+
chr2	236049200	236049402	chr2_235713939_235714141_203_100_100_203	203	+
chr21	43794279	43794481	chr21_42667348_42667550_203_100_100_203	203	+
chr3	194720743	194720945	chr3_196202032_196202234_203_100_100_203	203	+
chr4	152969256	152969458	chr4_153188706_153188908_203_100_100_203	203	+
chr7	51805196	51805398	chr7_51772690_51772892_203_100_100_203	203	+
chr9	10807290	10807492	chr9_10797290_10797492_203_100_100_203	203	+
chr1	33960080	33960281	chr1_33732667_33732868_202_100_100_202	202	+
chr15	98520246	98520447	chr15_96321250_96321451_202_100_100_202	202	+
chr16	83092925	83093126	chr16_81650426_81650627_202_100_100_202	202	+
chr2	78639808	78640009	chr2_78493316_78493517_202_100_100_202	202	+
chr6	137221614	137221815	chr6_137263307_137263508_202_100_100_202	202	+
chr6	154049584	154049785	chr6_154091277_154091478_202_100_100_202	202	+
chr8	120363722	120363923	chr8_120432903_120433104_202_100_100_202	202	+
chr9	1660745	1660946	chr9_1650745_1650946_202_100_100_202	202	+
chr9	91425840	91426041	chr9_90615660_90615861_202_100_100_202	202	+
chrX	28355981	28356182	chrX_28265902_28266103_202_100_100_202	202	+
chrX	105571606	105571807	chrX_105458262_105458463_202_100_100_202	202	+
chr13	96716208	96716408	chr13_95514209_95514409_201_100_100_201	201	+
chr21	41538013	41538213	chr21_40459883_40460083_201_100_100_201	201	+
chr3	80719703	80719903	chr3_80802393_80802593_201_100_100_201	201	+
chr3	89443581	89443781	chr3_89526271_89526471_201_100_100_201	201	+
chr4	18390636	18390836	chr4_17999734_17999934_201_100_100_201	201	+
chr5	6216372	6216572	chr5_6269372_6269572_201_100_100_201	201	+
chr7	46561799	46561999	chr7_46528324_46528524_201_100_100_201	201	+
chrX	93250039	93250239	chrX_93136695_93136895_201_100_100_201	201	+
chr12	67278028	67278227	chr12_65564295_65564494_200_100_100_200	200	+
chr13	78760842	78761041	chr13_77658843_77659042_200_100_100_200	200	+
chr19	43588768	43588967	chr19_48280608_48280807_200_100_100_200	200	+
chr2	79862021	79862220	chr2_79715529_79715728_200_100_100_200	200	+
chr4	28890384	28890583	chr4_28499482_28499681_200_100_100_200	200	+
chr4	149756629	149756828	chr4_149976079_149976278_200_100_100_200	200	+
chr5	11932116	11932315	chr5_11985116_11985315_200_100_100_200	200	+
chr5	141855069	141855268	chr5_141835253_141835452_200_100_100_200	200	+
chr7	48942569	48942768	chr7_48913115_48913314_200_100_100_200	200	+
chr7	122826174	122826373	chr7_122613410_122613609_200_100_100_200	200	+
chr7	125775493	125775692	chr7_125562729_125562928_200_100_100_200	200	+
chr8	40458333	40458532	chr8_40577490_40577689_200_100_100_200	200	+
chr9	29212147	29212346	chr9_29202147_29202346_200_100_100_200	200	+
chr9	38996813	38997012	chr9_38986813_38987012_200_100_100_200	200	+
chrX	4492936	4493135	chrX_4502936_4503135_200_100_100_200	200	+
chrX	27847256	27847455	chrX_27757177_27757376_200_100_100_200	200	+
chrX	144712112	144712311	chrX_144519804_144520003_200_100_100_200	200	+
chr1	69370031	69370229	chr1_69142619_69142817_199_100_100_199	199	+
chr1	218799466	218799664	chr1_216866089_216866287_199_100_100_199	199	+
chr11	22222681	22222879	chr11_22179257_22179455_199_100_100_199	199	+
chr2	81617476	81617674	chr2_81470987_81471185_199_100_100_199	199	+
chr20	24254446	24254644	chr20_24202446_24202644_199_100_100_199	199	+
chr20	45736337	45736535	chr20_45169744_45169942_199_100_100_199	199	+
chr21	39614282	39614480	chr21_38536152_38536350_199_100_100_199	199	+
chr3	115616363	115616561	chr3_117099053_117099251_199_100_100_199	199	+
chr4	30068740	30068938	chr4_29677838_29678036_199_100_100_199	199	+
chr4	38383544	38383742	chr4_38059939_38060137_199_100_100_199	199	+
chr4	172874097	172874295	chr4_173110672_173110870_199_100_100_199	199	+
chr6	120943324	120943522	chr6_120985023_120985221_199_100_100_199	199	+
chrX	120997348	120997546	chrX_120825029_120825227_199_100_100_199	199	+
chr12	90560099	90560296	chr12_89084230_89084427_198_100_100_198	198	+
chr5	44435254	44435451	chr5_44471011_44471208_198_100_100_198	198	+
chr6	75681778	75681975	chr6_75738498_75738695_198_100_100_198	198	+
chr7	25469589	25469786	chr7_25436114_25436311_198_100_100_198	198	+
chr8	58453935	58454132	chr8_58616489_58616686_198_100_100_198	198	+
chr9	3213259	3213456	chr9_3203259_3203456_198_100_100_198	198	+
chr1	34837951	34838147	chr1_34610538_34610734_197_100_100_197	197	+
chr10	3821263	3821459	chr10_3811263_3811459_197_100_100_197	197	+
chr12	119293265	119293461	chr12_117777648_117777844_197_100_100_197	197	+
chr13	81522532	81522728	chr13_80420533_80420729_197_100_100_197	197	+
chr2	186937426	186937622	chr2_186645671_186645867_197_100_100_197	197	+
chr2	221526500	221526696	chr2_221234744_221234940_197_100_100_197	197	+
chr6	19539460	19539656	chr6_19647439_19647635_197_100_100_197	197	+
chr6	102598378	102598574	chr6_102705071_102705267_197_100_100_197	197	+
chr7	83100587	83100783	chr7_82938523_82938719_197_100_100_197	197	+
chr7	141888139	141888335	chr7_141534608_141534804_197_100_100_197	197	+
chr8	96529799	96529995	chr8_96598975_96599171_197_100_100_197	197	+
chr9	13352696	13352892	chr9_13342696_13342892_197_100_100_197	197	+
chr12	78583295	78583490	chr12_77107426_77107621_196_100_100_196	196	+
chr14	43008852	43009047	chr14_42078602_42078797_196_100_100_196	196	+
chr2	189157184	189157379	chr2_188865429_188865624_196_100_100_196	196	+
chr3	37790277	37790472	chr3_37765281_37765476_196_100_100_196	196	+
chr3	105474774	105474969	chr3_106957464_106957659_196_100_100_196	196	+
chr6	141168101	141168296	chr6_141209794_141209989_196_100_100_196	196	+
chrX	116533997	116534192	chrX_116418025_116418220_196_100_100_196	196	+
chrY	3734550	3734745	chrY_3794550_3794745_196_100_100_196	196	+
chr19	2836140	2836334	chr19_2787140_2787334_195_100_100_195	195	+
chr2	138600966	138601160	chr2_138317436_138317630_195_100_100_195	195	+
chr20	9049477	9049671	chr20_8997477_8997671_195_100_100_195	195	+
chr6	128812909	128813103	chr6_128854602_128854796_195_100_100_195	195	+
chr8	60003572	60003766	chr8_60166126_60166320_195_100_100_195	195	+
chr1	50513699	50513892	chr1_50286286_50286479_194_100_100_194	194	+
chr10	58519756	58519949	chr10_58189762_58189955_194_100_100_194	194	+
chr16	83496666	83496859	chr16_82054167_82054360_194_100_100_194	194	+
chr21	23922591	23922784	chr21_22844462_22844655_194_100_100_194	194	+
chr4	96560351	96560544	chr4_96779374_96779567_194_100_100_194	194	+
chrX	21394602	21394795	chrX_21304523_21304716_194_100_100_194	194	+
chr6	81084006	81084198	chr6_81140725_81140917_193_100_100_193	193	+
chr13	102374367	102374558	chr13_101172368_101172559_192_100_100_192	192	+
chr2	150850682	150850873	chr2_150558928_150559119_192_100_100_192	192	+
chr3	59413879	59414070	chr3_59388919_59389110_192_100_100_192	192	+
chr3	79852970	79853161	chr3_79935660_79935851_192_100_100_192	192	+
chrX	22731213	22731404	chrX_22641134_22641325_192_100_100_192	192	+
chrX	23433612	23433803	chrX_23343533_23343724_192_100_100_192	192	+
chr11	98566275	98566465	chr11_98071485_98071675_191_100_100_191	191	+
chr12	72665240	72665430	chr12_70951507_70951697_191_100_100_191	191	+
chr3	46747407	46747597	chr3_46722411_46722601_191_100_100_191	191	+
chr1	105083594	105083783	chr1_104885117_104885306_190_100_100_190	190	+
chr20	24527679	24527868	chr20_24475679_24475868_190_100_100_190	190	+
chr4	34790616	34790805	chr4_34467011_34467200_190_100_100_190	190	+
chrY	4212823	4213012	chrY_4272823_4273012_190_100_100_190	190	+
chr20	13695526	13695713	chr20_13643526_13643713_188_100_100_188	188	+
chr3	144929603	144929790	chr3_146412293_146412480_188_100_100_188	188	+
chrX	51063860	51064047	chrX_51080600_51080787_188_100_100_188	188	+
chr14	56585208	56585394	chr14_55654961_55655147_187_100_100_187	187	+
chr1	2838082	2838267	chr1_2827942_2828127_186_100_100_186	186	+
chr7	159025256	159025440	chr7_158718017_158718201_185_100_100_185	185	+
chr13	70027524	70027707	chr13_68925525_68925708_184_100_100_184	184	+
chr17	13504105	13504288	chr17_13444830_13445013_184_100_100_184	184	+
chr4	28173788	28173971	chr4_27782886_27783069_184_100_100_184	184	+
chr6	18264942	18265124	chr6_18372921_18373103_183_100_100_183	183	+
chr20	22565066	22565246	chr20_22513066_22513246_181_100_100_181	181	+
chr20	41075153	41075332	chr20_40508567_40508746_180_100_100_180	180	+
chr8	51211902	51212081	chr8_51374455_51374634_180_100_100_180	180	+
chr7	49387232	49387407	chr7_49357778_49357953_176_100_100_176	176	+
chr11	81241361	81448466	chr11_80919009_81126114_207106_0.1_78.3_174	174	+
chr3	59149859	59150028	chr3_59124899_59125068_170_100_100_170	170	+
chr2	212163785	212163953	chr2_211872030_211872198_169_100_100_169	169	+
chrX	93892339	93892504	chrX_93778995_93779160_166_100_100_166	166	+
chr4	152626808	152626970	chr4_152846258_152846420_163_100_100_163	163	+
chr8	23819050	23819212	chr8_23874995_23875157_163_100_100_163	163	+
chr5	90983175	91020267	chr5_91018931_91056023_37093_0.4_87.9_162	162	+
chr9	30222957	30223114	chr9_30212957_30213114_158_100_100_158	158	+
chr20	58090874	58250555	chr20_57524269_57683950_159682_0.1_59_157	157	+
chrY	17564147	17564302	chrY_16073541_16073696_156_100_100_156	156	+
chr2	181272530	181272683	chr2_180980775_180980928_154_100_100_154	154	+
chr4	143180587	143245075	chr4_143400037_143464525_64489_0.2_87.8_154	154	+
chr13	24353429	24353581	chr13_23251429_23251581_153_100_100_153	153	+
chr7	86221223	86343117	chr7_86059159_86181053_121895_0.1_66.5_153	153	+
chr4	131348914	131349057	chr4_131568364_131568507_144_100_100_144	144	+
chr14	71108422	71108562	chr14_70178175_70178315_141_100_100_141	141	+
chr20	54488369	54488509	chr20_53921776_53921916_141_100_100_141	141	+
chr8	132515670	132515808	chr8_132584852_132584990_139_100_100_139	139	+
chr2	17187947	17188084	chr2_17051428_17051565_138_100_100_138	138	+
chr16	61931786	61931922	chr16_60489287_60489423_137_100_100_137	137	+
chr3	70265774	70265907	chr3_70348464_70348597_134_100_100_134	134	+
chr8	72670050	72670183	chr8_72832604_72832737_134_100_100_134	134	+
chr22	51237068	51237200	chr22_49583934_49584066_133_100_100_133	133	+
chr3	95017232	95017363	chr3_96499922_96500053_132_100_100_132	132	+
chr9	23285637	23285767	chr9_23275637_23275767_131_100_100_131	131	+
chr4	21346112	21346241	chr4_20955210_20955339_130_100_100_130	130	+
chr6	55048458	55048586	chr6_55156417_55156545_129_100_100_129	129	+
chrX	90814843	90814971	chrX_90701499_90701627_129_100_100_129	129	+
chrX	86175620	86175745	chrX_86062276_86062401_126_100_100_126	126	+
chr5	116850409	116850531	chr5_116878308_116878430_123_100_100_123	123	+
chr3	89298469	89298588	chr3_89381159_89381278_120_100_100_120	120	+
chr3	188166954	188167073	chr3_189649648_189649767_120_100_100_120	120	+
chr4	33685654	33685769	chr4_33362049_33362164_116_100_100_116	116	+
chr2	7907750	7907863	chr2_7825201_7825314_114_100_100_114	114	+
chr2	168420187	168420300	chr2_168128433_168128546_114_100_100_114	114	+
chr10	54822098	54822209	chr10_54492104_54492215_112_100_100_112	112	+
chr2	153192485	153192594	chr2_152900731_152900840_110_100_100_110	110	+
chr20	20304396	20304505	chr20_20252396_20252505_110_100_100_110	110	+
chrY	19296482	19296591	chrY_17805876_17805985_110_100_100_110	110	+
chr8	58837006	58837110	chr8_58999560_58999664_105_100_100_105	105	+
chr6	82308817	82308920	chr6_82365536_82365639_104_100_100_104	104	+
chr3	172844912	172845014	chr3_174327606_174327708_103_100_100_103	103	+
chr3	164686103	164686204	chr3_166168797_166168898_102_100_100_102	102	+
chr18	7567059	7567159	chr18_7557059_7557159_101_100_100_101	101	+
chr7	71044698	71044798	chr7_70682634_70682734_101_100_100_101	101	+
chr22	35357435	35357534	chr22_33687435_33687534_100_100_100_100	100	+
chr4	102548657	102548753	chr4_102767680_102767776_97_100_100_97	97	+
chr8	73543050	73543146	chr8_73705604_73705700_97_100_100_97	97	+
chr9	10182371	10182467	chr9_10172371_10172467_97_100_100_97	97	+
chr4	14643498	14643593	chr4_14252596_14252691_96_100_100_96	96	+
chr7	15068358	15068453	chr7_15034883_15034978_96_100_100_96	96	+
chr7	39168667	39168762	chr7_39135192_39135287_96_100_100_96	96	+
chr1	29831430	29831524	chr1_29704017_29704111_95_100_100_95	95	+
chr5	105068463	105068557	chr5_105096362_105096456_95_100_100_95	95	+
chr18	68748815	68748904	chr18_66899795_66899884_90_100_100_90	90	+
chr8	85114503	85114592	chr8_85277058_85277147_90_100_100_90	90	+
chr1	103351588	103351676	chr1_103124176_103124264_89_100_100_89	89	+
chr3	118474690	118474778	chr3_119957380_119957468_89_100_100_89	89	+
chrX	137320638	137320724	chrX_137148304_137148390_87_100_100_87	87	+
chr8	65716381	65716466	chr8_65878935_65879020_86_100_100_86	86	+
chr16	25168387	25168470	chr16_25075888_25075971_84_100_100_84	84	+
chr20	61888748	61888827	chr20_61359193_61359272_80_100_100_80	80	+
chr6	6491863	6491928	chr6_6436862_6436927_66_100_100_66	66	+
chr7	146315798	146315861	chr7_145946731_145946794_64_100_100_64	64	+
chr14	72480927	72480989	chr14_71550680_71550742_63_100_100_63	63	+
chr2	51436816	51436878	chr2_51290320_51290382_63_100_100_63	63	+
chr10	101107741	101107802	chr10_101097731_101097792_62_100_100_62	62	+
chr14	42316378	42316439	chr14_41386128_41386189_62_100_100_62	62	+
chr8	79221828	79221889	chr8_79384383_79384444_62_100_100_62	62	+
chr3	6813274	6813334	chr3_6788274_6788334_61_100_100_61	61	+
chr3	64643765	64643825	chr3_64618805_64618865_61_100_100_61	61	+
chr5	123660272	123660332	chr5_123688171_123688231_61_100_100_61	61	+
chr9	78166657	78166716	chr9_77356477_77356536_60_100_100_60	60	+
chr11	92514705	92514763	chr11_92154353_92154411_59_100_100_59	59	+
chrX	11707255	11707312	chrX_11617176_11617233_58_100_100_58	58	+
chr3	19090830	19090884	chr3_19065834_19065888_55_100_100_55	55	+
chr11	38611252	38611304	chr11_38567828_38567880_53_100_100_53	53	+
chr3	104764571	104764623	chr3_106247261_106247313_53_100_100_53	53	+
chr8	63434633	63434684	chr8_63597187_63597238_52_100_100_52	52	+
chr12	91039518	91039568	chr12_89563649_89563699_51_100_100_51	51	+
chr18	60770469	60770519	chr18_58921449_58921499_51_100_100_51	51	+
chr10	55139566	55139615	chr10_54809572_54809621_50_100_100_50	50	+
chrX	146605519	146605562	chrX_146413211_146413254_44_100_100_44	44	+
chr1	5399227	5399251	chr1_5299087_5299111_25_100_100_25	25	+
chr10	110736897	110736921	chr10_110726887_110726911_25_100_100_25	25	+
chr12	91332589	91332613	chr12_89856720_89856744_25_100_100_25	25	+
chr15	46738775	46738799	chr15_44526067_44526091_25_100_100_25	25	+
chr16	59095721	59095745	chr16_57653222_57653246_25_100_100_25	25	+
chr16	66191706	66191730	chr16_64749207_64749231_25_100_100_25	25	+
chr18	28324315	28324339	chr18_26578313_26578337_25_100_100_25	25	+
chr2	19948671	19948695	chr2_19812152_19812176_25_100_100_25	25	+
chr2	123047635	123047659	chr2_122764105_122764129_25_100_100_25	25	+
chr3	2828727	2828751	chr3_2803727_2803751_25_100_100_25	25	+
chr3	7347005	7347029	chr3_7322005_7322029_25_100_100_25	25	+
chr3	163651181	163651205	chr3_165133875_165133899_25_100_100_25	25	+
chr4	22255478	22255502	chr4_21864576_21864600_25_100_100_25	25	+
chr4	96860231	96860255	chr4_97079254_97079278_25_100_100_25	25	+
chr4	173787413	173787437	chr4_174023988_174024012_25_100_100_25	25	+
chr6	53740524	53740548	chr6_53848483_53848507_25_100_100_25	25	+
chr7	33539957	33539981	chr7_33506482_33506506_25_100_100_25	25	+
chr7	85857701	85857725	chr7_85695637_85695661_25_100_100_25	25	+
chr8	92528374	92528398	chr8_92597550_92597574_25_100_100_25	25	+
chr8	97910758	97910782	chr8_97979934_97979958_25_100_100_25	25	+
chr8	121232979	121233003	chr8_121302160_121302184_25_100_100_25	25	+
chr9	83521297	83521321	chr9_82711117_82711141_25_100_100_25	25	+
chr9	87795418	87795442	chr9_86985238_86985262_25_100_100_25	25	+
chrX	2950138	2950162	chrX_2960138_2960162_25_100_100_25	25	+
