# Supplementary material for: Cell cycle, oncogenic and tumor suppressor pathways regulate numerous long and macro non-protein-coding RNAs
Source: Genome Biol. 2014 Mar 4;15(3):R48. doi: 10.1186/gb-2014-15-3-r48 (PMC4054595; doi:10.1186/gb-2014-15-3-r48)
Supplement: Additional file 2 — Online supplemental material containing BED formatted files of differentially expressed regions and macroRNAs, as well as CSV tables listing all proximal ncRNA-mRNA pairs regulated in astrocytoma. [file gb-2014-15-3-r48-S2.zip › online_data/Stairfinder/IL6/INA6_13_P_highdiff3_minus.hg19.bed]

# bandwidth=1e+05
# level=0.5
# topN=-1
# topN.freq=FALSE
# prop=0.01
# split=1
# max.splits=0
# name  start   end     name_start_end_length_coverage_silhouette_score score   +
chr15	56385828	58888134	chr15_54173120_56675426_2502307_0_100_415	415	+
chr5	86560568	86560836	chr5_86596324_86596592_269_100_100_269	269	+
chr3	23901852	23902093	chr3_23876856_23877097_242_100_100_242	242	+
chr16	59095721	77593843	chr16_57653222_76151344_18498123_0_100_236	236	+
chr3	128899569	128899793	chr3_130382259_130382483_225_100_100_225	225	+
chr3	171773976	171774199	chr3_173256670_173256893_224_100_100_224	224	+
chr17	47367230	47367452	chr17_44722229_44722451_223_100_100_223	223	+
chr3	98475704	98475912	chr3_99958394_99958602_209_100_100_209	209	+
chr3	101284604	101284807	chr3_102767294_102767497_204_100_100_204	204	+
chr5	116850409	116850531	chr5_116878308_116878430_123_100_100_123	123	+
chr5	99131334	99131394	chr5_99159233_99159293_61_100_100_61	61	+
chr17	59856585	59856644	chr17_57211367_57211426_60_100_100_60	60	+
chr3	110939786	110939840	chr3_112422476_112422530_55_100_100_55	55	+
chr17	46305916	46305940	chr17_43660915_43660939_25_100_100_25	25	+
