# Supplementary material for: Cell cycle, oncogenic and tumor suppressor pathways regulate numerous long and macro non-protein-coding RNAs
Source: Genome Biol. 2014 Mar 4;15(3):R48. doi: 10.1186/gb-2014-15-3-r48 (PMC4054595; doi:10.1186/gb-2014-15-3-r48)
Supplement: Additional file 2 — Online supplemental material containing BED formatted files of differentially expressed regions and macroRNAs, as well as CSV tables listing all proximal ncRNA-mRNA pairs regulated in astrocytoma. [file gb-2014-15-3-r48-S2.zip › online_data/Stairfinder/IL6/INA6_01_P_highdiff3.hg19.bed]

# bandwidth=1e+05
# level=0.5
# topN=-1
# topN.freq=FALSE
# prop=0.01
# split=1
# max.splits=0
# name  start   end     name_start_end_length_coverage_silhouette_score score   +
chr4	9326122	9369408	chr4_8935220_8978506_43287_13.2_99.8_5735	5735	+
chr4	49282739	49327491	chr4_48977496_49022248_44753_10.3_91.9_4625	4625	+
chr13	112932026	112964279	chr13_111980027_112012280_32254_3.1_100_1008	1008	+
chr18	50050100	50075851	chr18_48304098_48329849_25752_1.8_99.7_469	469	+
chr12	25217267	25259198	chr12_25108534_25150465_41932_0.7_99.8_283	283	+
chr8	78430369	89717371	chr8_78592924_89786487_11193564_0_100_276	276	+
chr4	66657206	66657455	chr4_66339801_66340050_250_100_100_250	250	+
chr3	25117943	25118163	chr3_25092947_25093167_221_100_100_221	221	+
chr18	41870825	41871037	chr18_40124823_40125035_213_100_100_213	213	+
chr4	153440595	153440803	chr4_153660045_153660253_209_100_100_209	209	+
chr12	104689408	104689615	chr12_103213538_103213745_208_100_100_208	208	+
chr4	166136946	166137150	chr4_166356396_166356600_205_100_100_205	205	+
chr4	74450906	74451107	chr4_74669770_74669971_202_100_100_202	202	+
chr4	28064801	28065000	chr4_27673899_27674098_200_100_100_200	200	+
chr4	114072823	114072913	chr4_114292272_114292362_91_100_100_91	91	+
chr3	192078903	192078956	chr3_193561597_193561650_54_100_100_54	54	+
chr3	188336775	188336799	chr3_189819469_189819493_25_100_100_25	25	+
chr12	104867583	104929591	chr12_103391713_103453721_62009_4.4_99.9_2698	2698	+
chr17	76352873	76354638	chr17_73864468_73866233_1766_94.4_100_1667	1667	+
chr9	6495047	6498921	chr9_6485047_6488921_3875_23.2_100_899	899	+
chr13	76682984	113448842	chr13_75580985_112496843_36915859_0_100_457	457	+
chr8	108996113	108996434	chr8_109065289_109065610_322_100_100_322	322	+
chr7	129869054	130603436	chr7_129656290_130253976_597687_0.1_100_305	305	+
chr12	68414784	68415085	chr12_66701051_66701352_302_100_100_302	302	+
chr8	19620240	19620537	chr8_19664520_19664817_298_100_100_298	298	+
chr8	1787410	1787691	chr8_1774817_1775098_282_100_100_282	282	+
chr1	209293901	209294181	chr1_207360524_207360804_281_100_100_281	281	+
chr5	64015100	175092962	chr5_64050856_175025568_110974713_0_100_278	278	+
chr15	25980383	48100147	chr15_23531476_45887439_22355964_0_100_269	269	+
chr11	111221680	111221928	chr11_110726890_110727138_249_100_100_249	249	+
chr11	22833648	22833891	chr11_22790224_22790467_244_100_100_244	244	+
chr8	4140363	4140583	chr8_4127771_4127991_221_100_100_221	221	+
chr12	69008099	69008312	chr12_67294366_67294579_214_100_100_214	214	+
chr8	16395161	16395368	chr8_16439532_16439739_208_100_100_208	208	+
chr12	11855261	11855464	chr12_11746528_11746731_204_100_100_204	204	+
chr1	71529661	71529863	chr1_71302249_71302451_203_100_100_203	203	+
chr1	167674684	167674884	chr1_165941308_165941508_201_100_100_201	201	+
chr1	40232236	40232432	chr1_40004823_40005019_197_100_100_197	197	+
chr1	226182851	226183047	chr1_224249474_224249670_197_100_100_197	197	+
chr1	23649872	23650062	chr1_23522459_23522649_191_100_100_191	191	+
chr1	43170876	43171047	chr1_42943463_42943634_172_100_100_172	172	+
chr8	99204356	99204408	chr8_99273532_99273584_53_100_100_53	53	+
chr4	148582290	148582341	chr4_148801740_148801791_52_100_100_52	52	+
chr4	25824806	25824849	chr4_25433904_25433947_44_100_100_44	44	+
chr11	109652812	109652836	chr11_109158022_109158046_25_100_100_25	25	+
chr4	35779392	35779416	chr4_35455787_35455811_25_100_100_25	25	+
