# Supplementary material for: Cell cycle, oncogenic and tumor suppressor pathways regulate numerous long and macro non-protein-coding RNAs
Source: Genome Biol. 2014 Mar 4;15(3):R48. doi: 10.1186/gb-2014-15-3-r48 (PMC4054595; doi:10.1186/gb-2014-15-3-r48)
Supplement: Additional file 2 — Online supplemental material containing BED formatted files of differentially expressed regions and macroRNAs, as well as CSV tables listing all proximal ncRNA-mRNA pairs regulated in astrocytoma. [file gb-2014-15-3-r48-S2.zip › online_data/Stairfinder/IL6/INA6_01_P_highdiff3_plus.hg19.bed]

# bandwidth=1e+05
# level=0.5
# topN=-1
# topN.freq=FALSE
# prop=0.01
# split=1
# max.splits=0
# name  start   end     name_start_end_length_coverage_silhouette_score score   +
chr4	9326122	9369408	chr4_8935220_8978506_43287_13.2_99.8_5735	5735	+
chr4	49282739	49327491	chr4_48977496_49022248_44753_10.3_91.9_4625	4625	+
chr13	112932026	112964279	chr13_111980027_112012280_32254_3.1_100_1008	1008	+
chr18	50050100	50075851	chr18_48304098_48329849_25752_1.8_99.7_469	469	+
chr12	25217267	25259198	chr12_25108534_25150465_41932_0.7_99.8_283	283	+
chr8	78430369	89717371	chr8_78592924_89786487_11193564_0_100_276	276	+
chr4	66657206	66657455	chr4_66339801_66340050_250_100_100_250	250	+
chr3	25117943	25118163	chr3_25092947_25093167_221_100_100_221	221	+
chr18	41870825	41871037	chr18_40124823_40125035_213_100_100_213	213	+
chr4	153440595	153440803	chr4_153660045_153660253_209_100_100_209	209	+
chr12	104689408	104689615	chr12_103213538_103213745_208_100_100_208	208	+
chr4	166136946	166137150	chr4_166356396_166356600_205_100_100_205	205	+
chr4	74450906	74451107	chr4_74669770_74669971_202_100_100_202	202	+
chr4	28064801	28065000	chr4_27673899_27674098_200_100_100_200	200	+
chr4	114072823	114072913	chr4_114292272_114292362_91_100_100_91	91	+
chr3	192078903	192078956	chr3_193561597_193561650_54_100_100_54	54	+
chr3	188336775	188336799	chr3_189819469_189819493_25_100_100_25	25	+
