# Supplementary material for: Cell cycle, oncogenic and tumor suppressor pathways regulate numerous long and macro non-protein-coding RNAs
Source: Genome Biol. 2014 Mar 4;15(3):R48. doi: 10.1186/gb-2014-15-3-r48 (PMC4054595; doi:10.1186/gb-2014-15-3-r48)
Supplement: Additional file 2 — Online supplemental material containing BED formatted files of differentially expressed regions and macroRNAs, as well as CSV tables listing all proximal ncRNA-mRNA pairs regulated in astrocytoma. [file gb-2014-15-3-r48-S2.zip › online_data/Stairfinder/P53/P53_nor_ind_highdiff3.hg19.bed]

# bandwidth=1e+05
# level=0.5
# topN=-1
# topN.freq=FALSE
# prop=0.01
# split=1
# max.splits=0
# name  start   end     name_start_end_length_coverage_silhouette_score score   +
chr10	11060706	11321494	chr10_11100712_11361500_260789_57.8_-87.2_150765	150765	+
chr15	80998932	81298856	chr15_78785987_79085911_299925_31.1_-97.5_93298	93298	+
chr15	82930019	83201616	chr15_80727074_80998671_271598_18.5_27.2_50276	50276	+
chr2	153193247	153476999	chr2_152901493_153185245_283753_15.9_-98.9_45247	45247	+
chr15	82633059	82817350	chr15_80420114_80604405_184292_20.4_48.5_37625	37625	+
chr4	144259199	144394584	chr4_144478649_144614034_135386_24.1_97.3_32673	32673	+
chr2	96496637	96655844	chr2_95860364_96019571_159208_19.5_95.9_31041	31041	+
chr17	44369731	44640382	chr17_41725508_41995698_270191_11.1_18.9_30027	30027	+
chr2	173293460	173376539	chr2_173001706_173084785_83080_35_96.7_29071	29071	+
chr15	99196183	99507519	chr15_97013706_97325042_311337_8.9_84.8_27752	27752	+
chr7	116140257	116201257	chr7_115927493_115988493_61001_42.5_92.4_25912	25912	+
chr4	82545188	82833026	chr4_82764212_83052050_287839_8.8_-1.2_25454	25454	+
chr6	54704808	54813756	chr6_54812767_54921715_108949_23.3_96.3_25335	25335	+
chr17	43500666	43662726	chr17_40856449_41018509_162061_15.3_92.9_24827	24827	+
chr4	87928682	88070557	chr4_88147706_88289581_141876_17.4_94.9_24646	24646	+
chr4	106819238	106892786	chr4_107038687_107112235_73549_33_90.2_24273	24273	+
chr10	52066177	52394303	chr10_51736183_52064309_328127_7.3_95.4_24009	24009	+
chr17	62535651	62914870	chr17_59966113_60345332_379220_6.3_93.7_23894	23894	+
chr14	60716918	60765044	chr14_59786671_59834797_48127_41_89.1_19725	19725	+
chr14	64321197	64662115	chr14_63390950_63731868_340919_5.8_-80.5_19628	19628	+
chr14	105268614	105569178	chr14_104339659_104640223_300565_6.1_-48.9_18409	18409	+
chr2	111881423	111925974	chr2_111597894_111642445_44552_41.1_98_18292	18292	+
chr6	18387844	18468901	chr6_18495823_18576880_81058_22.5_93.1_18220	18220	+
chr17	15932603	16117705	chr17_15873328_16058430_185103_8.9_96.7_16545	16545	+
chr1	174188290	174507739	chr1_172454913_172774362_319450_5_-75.7_15985	15985	+
chr7	20371791	20454781	chr7_20338316_20421306_82991_19_98.1_15772	15772	+
chr8	74208871	74237432	chr8_74371425_74399986_28562_55.1_99.9_15745	15745	+
chr4	148656632	148970029	chr4_148876082_149189479_313398_4.5_-10.9_14251	14251	+
chr18	21452971	21596140	chr18_19706969_19850138_143170_9.9_65.5_14227	14227	+
chr1	245318242	245399217	chr1_243384865_243465840_80976_17_87.4_13748	13748	+
chr6	165741467	166072867	chr6_165661457_165992857_331401_4.1_91.3_13747	13747	+
chr3	149531691	149679764	chr3_151014381_151162454_148074_9.2_94.6_13672	13672	+
chr5	60629893	60841385	chr5_60665650_60877142_211493_6.4_98.8_13469	13469	+
chr2	103238532	103327854	chr2_102604964_102694286_89323_14.9_93_13277	13277	+
chr6	76332934	76628458	chr6_76389654_76685178_295525_4.5_95.8_13183	13183	+
chrX	88655982	88731544	chrX_88542638_88618200_75563_17_94_12827	12827	+
chr12	99039422	99129031	chr12_97563553_97653162_89610_14.2_99_12764	12764	+
chrY	2874481	3002009	chrY_2934481_3062009_127529_9.8_98.4_12545	12545	+
chr2	236407969	236834636	chr2_236072708_236499375_426668_2.7_-69.9_11672	11672	+
chr15	100108020	100256075	chr15_97925543_98073598_148056_7.7_53_11459	11459	+
chr15	85635010	85792584	chr15_83436014_83593588_157575_7.2_80.7_11273	11273	+
chr12	44238396	44457164	chr12_42524663_42743431_218769_5_96.2_10849	10849	+
chr1	67464945	67518967	chr1_67237533_67291555_54023_19.8_99.2_10696	10696	+
chr4	99391693	99579364	chr4_99610716_99798387_187672_5.6_10.8_10560	10560	+
chr8	144799168	145002972	chr8_144871156_145074960_203805_5.1_-17.7_10467	10467	+
chr3	61551366	61775475	chr3_61526406_61750515_224110_4.3_-14.2_9606	9606	+
chr2	197698857	197786967	chr2_197407102_197495212_88111_10.9_98.9_9579	9579	+
chr17	45093033	45133094	chr17_42448032_42488093_40062_23.8_96.4_9554	9554	+
chr8	134249382	134308157	chr8_134318564_134377339_58776_15.9_99.1_9319	9319	+
chr2	172380451	172414397	chr2_172088697_172122643_33947_27.1_93.7_9210	9210	+
chr6	157101891	157417753	chr6_157143583_157459445_315863_2.9_-75.2_9061	9061	+
chr12	69203190	69244473	chr12_67489457_67530740_41284_21.5_98.5_8896	8896	+
chr7	16195533	16445889	chr7_16162058_16412414_250357_3.5_98.1_8765	8765	+
chr14	23344120	23449862	chr14_22413960_22519702_105743_8.1_97.8_8559	8559	+
chr9	78509063	78767839	chr9_77698883_77957659_258777_3.2_-56.5_8221	8221	+
chr3	182512410	182683621	chr3_183995104_184166315_171212_4.8_64.2_8182	8182	+
chr4	170908378	170945902	chr4_171144953_171182477_37525_21.8_99.7_8165	8165	+
chr16	85437830	85446359	chr16_83995331_84003860_8530_94.7_99.2_8080	8080	+
chr14	70099339	70181784	chr14_69169092_69251537_82446_9.2_98.1_7568	7568	+
chr1	109818729	109869946	chr1_109620252_109671469_51218_14.5_97.4_7431	7431	+
chrY	26298628	26395567	chrY_24708016_24804955_96940_7.4_96.9_7207	7207	+
chr1	182995623	183107897	chr1_181262246_181374520_112275_6.3_98.4_7119	7119	+
chr7	5468542	5497864	chr7_5435068_5464390_29323_23.4_99.1_6853	6853	+
chr4	128985484	129143607	chr4_129204934_129363057_158124_4.3_47.4_6848	6848	+
chr3	111395085	111445748	chr3_112877775_112928438_50664_13.2_94.4_6701	6701	+
chr3	195385850	195715652	chr3_196871031_197200049_329019_2_85.2_6669	6669	+
chr16	33525944	33566653	chr16_33433445_33474154_40710_16.3_92.6_6647	6647	+
chr10	24518214	24604221	chr10_24558220_24644227_86008_7.7_90.6_6621	6621	+
chr11	1263564	1272694	chr11_1220140_1229270_9131_72.2_99.8_6594	6594	+
chr6	148701866	148873086	chr6_148743559_148914779_171221_3.8_-75.2_6566	6566	+
chr14	64968987	64999538	chr14_64038740_64069291_30552_20.6_95.9_6301	6301	+
chr6	167413457	167461327	chr6_167333447_167381317_47871_13.1_98.6_6263	6263	+
chr7	39663786	39747518	chr7_39630311_39714043_83733_7.5_88_6247	6247	+
chr20	36114633	36155328	chr20_35548047_35588742_40696_15.3_98.5_6242	6242	+
chr17	65379350	65578686	chr17_62809812_63009148_199337_3.1_-56.3_6226	6226	+
chr3	160476600	160634957	chr3_161959294_162117651_158358_3.8_25.7_5993	5993	+
chr1	32042346	32052623	chr1_31814933_31825210_10278_58.2_99.4_5978	5978	+
chr1	45267216	45285209	chr1_45039803_45057796_17994_33_99.5_5947	5947	+
chr9	101872748	101915794	chr9_100912569_100955615_43047_13.7_98.2_5912	5912	+
chr11	44118258	44260688	chr11_44074834_44217264_142431_4.1_90.9_5879	5879	+
chr11	35211502	35253571	chr11_35168078_35210147_42070_13.4_99.6_5635	5635	+
chr2	176973615	176984742	chr2_176681861_176692988_11128_50.5_99.8_5615	5615	+
chr7	102390544	102462404	chr7_102177780_102249640_71861_7.8_94_5602	5602	+
chr5	67522397	67596275	chr5_67558153_67632031_73879_7.5_99.3_5577	5577	+
chr7	70063204	70256723	chr7_69701140_69894659_193520_2.9_96.7_5517	5517	+
chr2	64860258	64974040	chr2_64713762_64827544_113783_4.8_77.4_5410	5410	+
chr13	52255852	52350325	chr13_51153853_51248326_94474_5.6_68_5282	5282	+
chr17	28928669	28962180	chr17_25952795_25986306_33512_15.7_95.7_5263	5263	+
chr14	66976319	68117871	chr14_66046072_67187624_1141553_0.5_8.6_5228	5228	+
chr1	151513690	151555363	chr1_149780314_149821987_41674_12.2_97_5104	5104	+
chr18	61144053	61172324	chr18_59295033_59323304_28272_18_99.7_5080	5080	+
chr17	948462	1067036	chr17_895212_1013786_118575_4.2_90.5_5016	5016	+
chr7	36194991	36315614	chr7_36161516_36282139_120624_4.1_95.9_4975	4975	+
chrY	7159784	7248974	chrY_7219784_7308974_89191_5.5_99.2_4938	4938	+
chr3	152553646	152558752	chr3_154036336_154041442_5107_94.8_99.7_4842	4842	+
chr12	102274401	102317331	chr12_100798532_100841462_42931_11.3_99.4_4837	4837	+
chr11	11505320	11639668	chr11_11461896_11596244_134349_3.6_56.4_4826	4826	+
chr3	88109811	88192969	chr3_88192501_88275659_83159_5.8_99.7_4796	4796	+
chr10	18441516	18565236	chr10_18481522_18605242_123721_3.8_98.8_4748	4748	+
chr1	204189565	204335467	chr1_202456188_202602090_145903_3.2_94_4733	4733	+
chr3	119541333	119809740	chr3_121024023_121292430_268408_1.7_92.9_4696	4696	+
chr5	126205802	126365227	chr5_126233701_126393126_159426_2.9_98.9_4671	4671	+
chr3	143693003	143711076	chr3_145175693_145193766_18074_25.6_99.4_4635	4635	+
chr1	211745218	211754691	chr1_209811841_209821314_9474_48.9_99.6_4632	4632	+
chr18	33953035	34359958	chr18_32207033_32613956_406924_1.1_77.9_4624	4624	+
chr17	73870390	74016678	chr17_71381985_71528273_146289_3.1_94_4543	4543	+
chr15	33059738	33360283	chr15_30847030_31147575_300546_1.5_31.6_4458	4458	+
chr14	72432051	72633775	chr14_71501804_71703528_201725_2.2_-31.6_4367	4367	+
chr2	179078030	179260942	chr2_178786276_178969188_182913_2.4_97_4339	4339	+
chrY	27571379	27660998	chrY_25980767_26070386_89620_4.8_96.1_4306	4306	+
chr16	479814	742633	chr16_419815_682634_262820_1.6_74.2_4245	4245	+
chr6	150161085	150383937	chr6_150202778_150425630_222853_1.9_92.5_4227	4227	+
chr10	82222159	82281966	chr10_82212139_82271946_59808_7_89.6_4172	4172	+
chr13	114536399	114569305	chr13_113544637_113577543_32907_12.7_99.7_4171	4171	-
chr9	71950992	72007431	chr9_71140812_71197251_56440_7.4_95_4153	4153	+
chr1	6377168	6523503	chr1_6299755_6446090_146336_2.8_72.7_4115	4115	+
chr4	95375812	95543575	chr4_95594835_95762598_167764_2.4_94.9_4098	4098	+
chr2	70676418	70779289	chr2_70529926_70632797_102872_4_80.1_4094	4094	+
chr3	190243551	190369048	chr3_191726245_191851742_125498_3.3_93.3_4093	4093	+
chr3	4888015	5236092	chr3_4863015_5211092_348078_1.2_-85.1_4081	4081	+
chr4	77815318	77835708	chr4_78034342_78054732_20391_19.9_97.2_4051	4051	+
chr15	91411728	91463756	chr15_89212732_89264760_52029_7.8_91.2_4043	4043	+
chr11	2686701	2733066	chr11_2643277_2689642_46366_8.5_93.2_3937	3937	+
chr6	36646978	36655158	chr6_36754956_36763136_8181_47.1_99.5_3857	3857	+
chr7	111741166	111843524	chr7_111528402_111630760_102359_3.8_99.2_3843	3843	+
chr1	64242593	64409868	chr1_64015181_64182456_167276_2.3_38.8_3822	3822	+
chr3	124684680	124732715	chr3_126167370_126215405_48036_7.6_98.3_3668	3668	+
chr17	48132584	48159353	chr17_45487583_45514352_26770_13.6_98.2_3647	3647	+
chr14	61774363	62017559	chr14_60844116_61087312_243197_1.4_42_3507	3507	+
chr4	30722719	30733518	chr4_30331817_30342616_10800_32.2_99.9_3481	3481	+
chr2	203241497	203430319	chr2_202949742_203138564_188823_1.8_93_3475	3475	+
chr22	21739205	21903081	chr22_20069205_20233081_163877_2.1_87_3475	3475	+
chr22	42209213	42227902	chr22_40539159_40557848_18690_18.5_99.6_3451	3451	+
chr3	16941089	17131806	chr3_16916093_17106810_190718_1.8_95.3_3431	3431	+
chr3	20136695	20195562	chr3_20111699_20170566_58868_5.8_99.1_3392	3392	+
chr8	81880186	82019224	chr8_82042741_82181779_139039_2.4_92.2_3369	3369	+
chr8	22849459	23021523	chr8_22905404_23077468_172065_2_82.9_3360	3360	+
chr12	107717470	107822055	chr12_106241600_106346185_104586_3.2_67.8_3359	3359	+
chr1	150956561	150973247	chr1_149223185_149239871_16687_20.1_98.9_3353	3353	+
chr17	27888218	27899415	chr17_24912344_24923541_11198_29.6_99.3_3320	3320	+
chr11	118119568	118133932	chr11_117624778_117639142_14365_22.2_98_3190	3190	+
chr18	8707919	8771862	chr18_8697919_8761862_63944_5_99.3_3190	3190	+
chr1	85836172	85929291	chr1_85608760_85701879_93120_3.4_99.7_3185	3185	+
chr10	47000780	47138315	chr10_46420786_46558321_137536_2.3_97.3_3128	3128	+
chrX	39910485	39934424	chrX_39795429_39819368_23940_12.9_98.1_3099	3099	+
chr2	10446645	10567612	chr2_10364096_10485063_120968_2.6_97.9_3094	3094	+
chr20	33759820	33777942	chr20_33223481_33241603_18123_17.1_99.6_3092	3092	+
chr3	32175665	32215274	chr3_32150669_32190278_39610_7.7_90.9_3051	3051	+
chr14	81727587	81734893	chr14_80797340_80804646_7307_41.6_99.9_3038	3038	+
chr4	79698704	79897367	chr4_79917728_80116391_198664_1.5_97.3_3021	3021	+
chr17	35851601	35873612	chr17_32925714_32947725_22012_13.6_99.2_2990	2990	+
chr6	42065622	42106899	chr6_42173600_42214877_41278_7.2_99.3_2979	2979	+
chr4	184909507	184940190	chr4_185146501_185177184_30684_9.5_99.3_2927	2927	+
chr17	30340910	30379624	chr17_27365023_27403737_38715_7.4_96.2_2881	2881	+
chr4	151023684	151186325	chr4_151243134_151405775_162642_1.8_96.1_2850	2850	+
chr6	43549960	43587729	chr6_43657938_43695707_37770_7.4_97.1_2807	2807	+
chr17	25820558	25953341	chr17_22844685_22977468_132784_2.1_96.7_2793	2793	+
chr1	115125810	115209909	chr1_114927333_115011432_84100_3.3_97.6_2788	2788	+
chr17	7572427	7580049	chr17_7513152_7520774_7623_36.5_99.1_2781	2781	+
chr4	120138700	120291878	chr4_120358148_120511326_153179_1.8_46.9_2778	2778	+
chr15	67364289	67487251	chr15_65151343_65274305_122963_2.3_94.8_2777	2777	+
chr15	55650691	55710741	chr15_53437983_53498033_60051_4.6_96.9_2770	2770	+
chr4	157683892	157892323	chr4_157903342_158111773_208432_1.3_97.1_2755	2755	+
chr5	131714175	131730125	chr5_131742074_131758024_15951_17.1_99.9_2728	2728	+
chr4	77081319	77231759	chr4_77300343_77450783_150441_1.8_76.2_2722	2722	+
chr1	161413695	161496478	chr1_159680319_159763102_82784_3.3_96.7_2717	2717	+
chr3	159484250	159614947	chr3_160966944_161097641_130698_2.1_95.6_2717	2717	+
chr4	124321097	124324995	chr4_124540547_124544445_3899_69.4_99.9_2704	2704	+
chr4	85525430	85572216	chr4_85744454_85791240_46787_5.7_97.7_2685	2685	+
chr2	89066939	89105730	chr2_88848054_88886845_38792_6.9_98.6_2680	2680	+
chr8	127565190	127630838	chr8_127634372_127700020_65649_4.1_98.8_2679	2679	+
chrY	135627	173979	chrY_125627_163979_38353_7_83.2_2670	2670	+
chr1	180942226	180971952	chr1_179208849_179238575_29727_8.7_99.5_2583	2583	+
chr10	118430864	118456754	chr10_118420854_118446744_25891_9.9_99.8_2560	2560	+
chr15	42973598	42985787	chr15_40760890_40773079_12190_20.9_99.4_2548	2548	+
chr15	72768191	72961193	chr15_70555245_70748246_193002_1.3_95.3_2540	2540	+
chr3	45645768	45722860	chr3_45620772_45697864_77093_3.3_96.4_2532	2532	+
chr19	5043113	5151958	chr19_4994113_5102958_108846_2.3_97.9_2483	2483	+
chr2	47169003	47260420	chr2_47022507_47113924_91418_2.6_90.4_2378	2378	+
chr15	59472506	59663800	chr15_57259798_57451092_191295_1.2_73.2_2375	2375	+
chr1	197475924	197688227	chr1_195742547_195954850_212304_1.1_-88.2_2369	2369	+
chr2	86441316	86509431	chr2_86294827_86362942_68116_3.5_98.9_2362	2362	+
chr3	167727117	167811973	chr3_169209811_169294667_84857_2.8_86.4_2348	2348	+
chr2	219919530	220036891	chr2_219627774_219745135_117362_2_97.8_2329	2329	+
chr8	1719547	1734069	chr8_1706954_1721476_14523_15.9_99.7_2310	2310	+
chr16	68268616	68310434	chr16_66826117_66867935_41819_5.5_97.6_2300	2300	+
chr2	112686705	112786584	chr2_112403176_112503055_99880_2.2_94.5_2218	2218	+
chr22	38317960	38341357	chr22_36647906_36671303_23398_9.4_99.5_2198	2198	+
chr1	226031376	226068863	chr1_224097999_224135486_37488_5.8_98.8_2172	2172	+
chr16	67465634	67471505	chr16_66023135_66029006_5872_36.8_99.5_2162	2162	+
chr17	29337755	29375160	chr17_26361881_26399286_37406_5.7_96.9_2150	2150	+
chr11	102009833	102059079	chr11_101515043_101564289_49247_4.4_99.8_2148	2148	+
chr20	55982852	56275796	chr20_55416258_55709202_292945_0.7_85.4_2148	2148	+
chr3	98515653	98568424	chr3_99998343_100051114_52772_4_97_2130	2130	+
chr4	103489396	103680723	chr4_103708432_103899767_191336_1.1_72.7_2126	2126	+
chr22	40426695	40433700	chr22_38756641_38763646_7006_30.3_99.9_2123	2123	+
chr11	48005454	48192260	chr11_47962030_48148836_186807_1.1_97.4_2101	2101	+
chr19	11891097	11944632	chr19_11752097_11805632_53536_3.9_96.9_2095	2095	+
chr4	118961086	119067614	chr4_119180534_119287062_106529_2_96.4_2091	2091	+
chr8	125325640	125383170	chr8_125394821_125452351_57531_3.6_95.3_2090	2090	+
chr14	36167329	36418847	chr14_35237080_35488598_251519_0.8_90_2070	2070	+
chr16	89895682	89946166	chr16_88423183_88473667_50485_4.1_97.6_2050	2050	+
chr15	74290504	74338799	chr15_72077557_72125852_48296_4.2_93.3_2038	2038	+
chr9	19378233	19454275	chr9_19368233_19444275_76043_2.7_99.1_2021	2021	+
chr12	48235408	48267966	chr12_46521675_46554233_32559_6.2_99.4_2008	2008	+
chr13	44455104	44467907	chr13_43353104_43365907_12804_15.7_99.7_2005	2005	+
chr2	187490959	187541966	chr2_187199204_187250211_51008_3.9_98.5_1999	1999	+
chr6	861841	863839	chr6_806841_808839_1999_100_100_1999	1999	+
chr5	176298044	176300252	chr5_176230650_176232858_2209_90.4_100_1998	1998	+
chr5	72117243	72203255	chr5_72152999_72239011_86013_2.3_95.4_1993	1993	+
chrX	86773281	86921876	chrX_86659937_86808532_148596_1.3_91.1_1986	1986	+
chr16	56642404	56718163	chr16_55199905_55275664_75760_2.6_97.3_1976	1976	+
chr17	72868513	73102527	chr17_70380108_70614122_234015_0.8_21.1_1971	1971	+
chr2	165541959	165684301	chr2_165250205_165392547_142343_1.4_99_1966	1966	+
chr5	153572721	153727857	chr5_153552914_153708050_155137_1.3_98.8_1944	1944	+
chr1	3552394	3652724	chr1_3542254_3642584_100331_1.9_94.8_1938	1938	+
chr2	111082486	111116843	chr2_110516998_110551381_34384_5.6_92.7_1921	1921	+
chr17	65682916	65845152	chr17_63113378_63275614_162237_1.2_18.7_1910	1910	+
chr9	132984892	132998477	chr9_132024713_132038298_13586_14_98.9_1906	1906	+
chr1	6102273	6159067	chr1_6024860_6081654_56795_3.4_92.2_1905	1905	+
chr3	150458995	150479139	chr3_151941685_151961829_20145_9.4_98.6_1903	1903	+
chr19	38573408	38697628	chr19_43265248_43389468_124221_1.5_63.9_1894	1894	+
chr6	116255314	116319680	chr6_116362007_116426373_64367_2.9_93.5_1894	1894	+
chr3	107245892	107282843	chr3_108728582_108765533_36952_5.1_99.1_1881	1881	+
chr6	36044696	36110650	chr6_36152674_36218628_65955_2.9_93.9_1880	1880	+
chr11	3877715	3931243	chr11_3834291_3887819_53529_3.5_94.9_1871	1871	+
chr1	203276733	203278608	chr1_201543356_201545231_1876_99.4_100_1865	1865	+
chr22	35778998	35790089	chr22_34108998_34120089_11092_16.8_99.6_1861	1861	+
chr18	55143647	55154632	chr18_53294645_53305630_10986_16.8_99.8_1841	1841	+
chr5	79436367	79550851	chr5_79472123_79586607_114485_1.6_90.7_1839	1839	+
chr5	177388046	177389882	chr5_177320652_177322488_1837_100_100_1837	1837	+
chr3	101431701	101578123	chr3_102914391_103060813_146423_1.3_98.3_1831	1831	+
chr8	124512112	124784769	chr8_124581293_124853950_272658_0.7_73_1823	1823	+
chr12	64239024	64389031	chr12_62525291_62675298_150008_1.2_53_1820	1820	+
chr20	3207956	3218569	chr20_3155956_3166569_10614_17.1_99.4_1816	1816	+
chr3	188026235	188267718	chr3_189508929_189750412_241484_0.7_77.3_1808	1808	+
chr17	79010530	79091310	chr17_76625125_76705905_80781_2.2_96.3_1798	1798	+
chr17	66122890	66202517	chr17_63634485_63714112_79628_2.3_90.8_1792	1792	+
chr2	44578375	44666377	chr2_44431879_44519881_88003_2_95.8_1788	1788	+
chr10	80931560	81142962	chr10_80601566_80812968_211403_0.8_92.2_1780	1780	+
chr1	201980246	201985687	chr1_200246869_200252310_5442_32_99.7_1740	1740	+
chr14	77490870	77493135	chr14_76560623_76562888_2266_76.4_100_1732	1732	+
chr6	56911840	56933275	chr6_57019799_57041234_21436_8.1_99.5_1732	1732	+
chr1	235611914	235664831	chr1_233678537_233731454_52918_3.3_96.6_1722	1722	+
chr2	43449607	43451316	chr2_43303111_43304820_1710_100_100_1710	1710	+
chr16	46843448	46964592	chr16_45400949_45522093_121145_1.4_96.9_1705	1705	+
chrX	118117311	118156712	chrX_118001339_118040740_39402_4.3_90.8_1699	1699	+
chr15	41164837	41261384	chr15_38952129_39048676_96548_1.7_91.9_1683	1683	+
chr2	73471448	73506348	chr2_73324956_73359856_34901_4.8_90.2_1678	1678	+
chr2	46809725	46852803	chr2_46663229_46706307_43079_3.9_93.6_1670	1670	+
chr15	102293651	102309988	chr15_100111174_100127511_16338_10.2_99.3_1669	1669	+
chr10	81911459	81963339	chr10_81901439_81953319_51881_3.2_90.6_1665	1665	+
chr20	37568724	37581260	chr20_37002138_37014674_12537_13.3_99.5_1663	1663	+
chr11	65172245	65180398	chr11_64928821_64936974_8154_20.3_99.7_1652	1652	+
chr7	22221920	22395259	chr7_22188445_22361784_173340_0.9_95.3_1644	1644	+
chr7	75056865	75367388	chr7_74894801_75205324_310524_0.5_73.2_1640	1640	+
chrX	67520319	67648894	chrX_67437044_67565619_128576_1.3_51.2_1640	1640	+
chr3	50390284	50400419	chr3_50365288_50375423_10136_16_99.6_1620	1620	+
chr22	31484698	31500489	chr22_29814698_29830489_15792_10.3_98.9_1619	1619	+
chr19	39895694	39901855	chr19_44587534_44593695_6162_26.1_99.8_1608	1608	+
chr6	53635871	53752981	chr6_53743830_53860940_117111_1.4_95.6_1592	1592	+
chr14	65940351	66113753	chr14_65010104_65183506_173403_0.9_91_1576	1576	+
chr2	61297456	61325051	chr2_61150960_61178555_27596_5.7_99.5_1575	1575	+
chr17	7255763	7258216	chr17_7196487_7198940_2454_64_99.7_1571	1571	+
chr15	52600436	52816402	chr15_50387728_50603694_215967_0.7_77.2_1568	1568	+
chr22	47011198	47131846	chr22_45389862_45510510_120649_1.3_89.4_1566	1566	+
chr8	10531316	10582217	chr8_10568726_10619627_50902_3.1_95.3_1556	1556	+
chr10	186778	299926	chr10_176778_289926_113149_1.4_76.3_1545	1545	+
chr10	90767422	90775278	chr10_90757402_90765258_7857_19.6_99.4_1543	1543	+
chr12	52448090	52452890	chr12_50734357_50739157_4801_32.1_99.7_1542	1542	+
chr18	47093796	47118532	chr18_45347794_45372530_24737_6.2_99.9_1542	1542	+
chr10	21803371	21805168	chr10_21843377_21845174_1798_84.5_100_1520	1520	+
chr9	34369213	34372076	chr9_34359213_34362076_2864_52.9_100_1515	1515	+
chr20	61282925	61303554	chr20_60753370_60773999_20630_7.2_99.2_1489	1489	+
chr1	174784432	174841092	chr1_173051055_173107715_56661_2.6_90.7_1469	1469	+
chr15	101425490	101456197	chr15_99243013_99273720_30708_4.8_98.4_1463	1463	+
chr17	2901892	2940880	chr17_2848642_2887630_38989_3.7_98.7_1448	1448	+
chr5	139032194	139063315	chr5_139012378_139043499_31122_4.6_95.6_1443	1443	+
chr16	86544302	86547780	chr16_85101803_85105281_3479_41_99.8_1427	1427	+
chr4	100821343	100864101	chr4_101040366_101083124_42759_3.3_98.4_1414	1414	+
chrX	185627	223360	chrX_125627_163360_37734_3.7_85_1413	1413	+
chr1	155103733	155107084	chr1_153370357_153373708_3352_41.7_99.8_1398	1398	+
chr10	73768423	73772789	chr10_73438429_73442795_4367_32_99.3_1396	1396	+
chr2	68872943	68885164	chr2_68726447_68738668_12222_11.3_99.6_1386	1386	+
chr7	99806930	99813087	chr7_99644866_99651023_6158_22.4_99.5_1380	1380	+
chr17	20015572	20269319	chr17_19956164_20209911_253748_0.5_90_1374	1374	+
chr15	76139300	76192415	chr15_73926355_73979470_53116_2.5_94.3_1341	1341	+
chr16	15201003	15467587	chr16_15108504_15375088_266585_0.5_60.2_1339	1339	+
chr17	9574631	9632859	chr17_9515356_9573584_58229_2.3_93.5_1330	1330	+
chrX	152959885	153036964	chrX_152613079_152690158_77080_1.7_86.5_1327	1327	+
chr19	12902469	12903967	chr19_12763469_12764967_1499_88_100_1319	1319	+
chr6	105743165	105816102	chr6_105849858_105922795_72938_1.8_95.5_1319	1319	+
chr1	46508500	46653919	chr1_46281087_46426506_145420_0.9_93.3_1288	1288	+
chr18	57568341	57570538	chr18_55719321_55721518_2198_57.9_100_1273	1273	+
chr17	28575178	28601263	chr17_25599304_25625389_26086_4.8_95_1247	1247	+
chr19	35434127	35615184	chr19_40125967_40307024_181058_0.7_8_1233	1233	+
chr18	24034947	24123468	chr18_22288945_22377466_88522_1.4_97.8_1201	1201	+
chr7	30123764	30200148	chr7_30090289_30166673_76385_1.6_99.4_1195	1195	+
chr10	134386434	134389010	chr10_134236424_134239000_2577_46.3_100_1192	1192	+
chr12	32553720	32750638	chr12_32444987_32641905_196919_0.6_90.6_1185	1185	+
chr11	119982131	119998351	chr11_119487341_119503561_16221_7.3_97.7_1182	1182	+
chr9	37882328	38099672	chr9_37872328_38089672_217345_0.5_89.4_1181	1181	+
chr22	34151437	34311278	chr22_32481437_32641278_159842_0.7_94.8_1179	1179	+
chr6	3091001	3094483	chr6_3036000_3039482_3483_33.6_99.9_1172	1172	+
chr9	112002767	112004067	chr9_111042588_111043888_1301_89.9_100_1170	1170	+
chr7	149152329	149307961	chr7_148783262_148938894_155633_0.8_99_1168	1168	+
chr4	48037805	48041074	chr4_47732562_47735831_3270_35.4_99.9_1159	1159	+
chr12	3343309	3427845	chr12_3213570_3298106_84537_1.4_95.4_1156	1156	+
chr7	100400189	100405215	chr7_100238125_100243151_5027_23_99.3_1155	1155	+
chr16	87251201	87252509	chr16_85808702_85810010_1309_87.1_100_1140	1140	+
chr9	39073450	39178457	chr9_39063450_39168457_105008_1.1_94.2_1132	1132	+
chr11	72493086	72495715	chr11_72170734_72173363_2630_42.5_99.8_1118	1118	+
chr9	80515759	80635196	chr9_79705579_79825016_119438_0.9_96.2_1115	1115	+
chr10	27535802	27538615	chr10_27575808_27578621_2814_39.1_100_1099	1099	+
chr20	35409318	35413440	chr20_34842732_34846854_4123_26.5_99.8_1091	1091	+
chr17	37054653	37188692	chr17_34308179_34442218_134040_0.8_93.5_1086	1086	+
chr19	49562590	49573130	chr19_54254402_54264942_10541_10.3_99.6_1083	1083	+
chr3	184290226	184299188	chr3_185772920_185781882_8963_12_98.8_1076	1076	+
chr7	76707995	76729203	chr7_76545931_76567139_21209_5.1_98.4_1073	1073	+
chr12	53293340	53298247	chr12_51579607_51584514_4908_21.8_99.7_1070	1070	+
chr3	172348815	172351232	chr3_173831509_173833926_2418_44.3_100_1070	1070	+
chr3	197486545	197509008	chr3_198970942_198993405_22464_4.8_97_1068	1068	+
chr8	22445973	22460812	chr8_22501918_22516757_14840_7.2_98.3_1067	1067	+
chr8	143471988	143564708	chr8_143469895_143561710_91816_1.2_92.1_1063	1063	+
chr9	114981145	115233529	chr9_114020966_114273350_252385_0.4_79.3_1062	1062	+
chr2	25279286	25379814	chr2_25132790_25233318_100529_1.1_88.9_1059	1059	+
chr22	25436236	25593371	chr22_23766236_23923371_157136_0.7_97.8_1049	1049	+
chr2	110577083	110792243	chr2_109934372_110149532_215161_0.5_66.3_1044	1044	+
chr1	12627960	12677102	chr1_12550547_12599689_49143_2.1_98.6_1042	1042	+
chr14	105945769	106181502	chr14_105016814_105252547_235734_0.4_24.6_1040	1040	+
chr6	147561784	147667479	chr6_147603477_147709172_105696_1_93.5_1038	1038	+
chr7	158597285	158632195	chr7_158290046_158324956_34911_3_97.3_1038	1038	+
chr22	20455978	20459300	chr22_18835978_18839300_3323_30.9_99.7_1026	1026	+
chr2	121107486	121109250	chr2_120823956_120825720_1765_58_100_1024	1024	+
chr9	74300390	74363781	chr9_73490210_73553601_63392_1.6_87.8_1016	1016	+
chr14	50584499	50796837	chr14_49654249_49866587_212339_0.5_96.7_1016	1016	+
chr2	65294571	65355774	chr2_65148075_65209278_61204_1.7_89.8_1010	1010	+
chr6	137259918	137336591	chr6_137301611_137378284_76674_1.3_97.4_1002	1002	+
chr12	4462388	4466936	chr12_4332649_4337197_4549_22_99.8_1001	1001	+
chr3	135868698	135870684	chr3_137351388_137353374_1987_50.2_100_998	998	+
chr1	40844294	40879869	chr1_40616881_40652456_35576_2.8_96.8_991	991	+
chr6	86168175	86199277	chr6_86224894_86255996_31103_3.1_99.7_977	977	+
chr1	175127233	175129571	chr1_173393856_173396194_2339_41.7_99.6_975	975	+
chr6	1610870	1613456	chr6_1555869_1558455_2587_37.3_99.8_965	965	+
chr6	138567437	138717517	chr6_138609130_138759210_150081_0.6_69.8_965	965	+
chr5	170883537	170884500	chr5_170816142_170817105_964_100_100_964	964	+
chr3	141878451	141884622	chr3_143361141_143367312_6172_15.6_99.3_963	963	+
chr3	197111114	197118955	chr3_198595511_198603352_7842_12.2_98.8_953	953	+
chr4	125590446	125632234	chr4_125809896_125851684_41789_2.3_97.9_948	948	+
chr15	30777848	30907807	chr15_28565140_28695099_129960_0.7_90.3_946	946	+
chr16	18416520	18461264	chr16_18324021_18368765_44745_2.1_93.1_942	942	+
chr7	124386493	124387434	chr7_124173729_124174670_942_100_100_942	942	+
chr17	14249016	14251228	chr17_14189741_14191953_2213_42.5_99.9_941	941	+
chrX	106176846	106366664	chrX_106063502_106253320_189819_0.5_78.7_930	930	+
chr16	4431054	4433538	chr16_4371055_4373539_2485_36.5_99.9_908	908	+
chr8	120435051	120436494	chr8_120504232_120505675_1444_62.8_100_907	907	+
chr9	40322618	40327463	chr9_40312618_40317463_4846_18.7_99.8_905	905	+
chr3	127773425	127780701	chr3_129256115_129263391_7277_12.4_99.8_903	903	+
chr11	44954121	44955836	chr11_44910697_44912412_1716_52.6_99.9_902	902	+
chr20	25466855	25468416	chr20_25414855_25416416_1562_57.7_100_901	901	+
chr12	31472599	31478836	chr12_31363866_31370103_6238_14.4_99.3_896	896	+
chr12	62917191	62981751	chr12_61203458_61268018_64561_1.4_85.2_896	896	+
chr7	89854366	89863426	chr7_89692302_89701362_9061_9.9_99.9_895	895	+
chr2	241403918	241572168	chr2_241052591_241220841_168251_0.5_89_891	891	+
chr9	100326233	100363083	chr9_99366054_99402904_36851_2.4_95.4_890	890	+
chr17	4511000	4525195	chr17_4457749_4471944_14196_6.3_99.6_890	890	+
chr21	42397185	42585407	chr21_41319055_41507277_188223_0.5_96.8_881	881	+
chr3	133915080	133968354	chr3_135397770_135451044_53275_1.6_98.2_874	874	+
chr14	94845852	94849203	chr14_93915605_93918956_3352_25.9_99.9_869	869	+
chr3	185491116	185548093	chr3_186973810_187030787_56978_1.5_96.6_868	868	+
chr7	7582143	7590261	chr7_7548668_7556786_8119_10.7_99.5_866	866	+
chr5	95234027	95272655	chr5_95259783_95298411_38629_2.2_97.9_866	866	+
chr11	71187347	71214788	chr11_70864995_70892436_27442_3.1_98.6_858	858	+
chr2	208599646	208628235	chr2_208307891_208336480_28590_3_99.2_856	856	+
chr16	19127753	19184547	chr16_19035254_19092048_56795_1.5_85.3_839	839	+
chr4	760206	1001624	chr4_750206_991624_241419_0.3_-2.4_838	838	+
chr12	22796239	22819664	chr12_22687506_22710931_23426_3.5_99.6_829	829	+
chr5	92875607	92930131	chr5_92901363_92955887_54525_1.5_98.4_826	826	+
chr8	8762104	8770430	chr8_8799514_8807840_8327_9.9_99.4_824	824	+
chr2	139326878	139332037	chr2_139043348_139048507_5160_15.9_99.9_821	821	+
chr19	681661	682573	chr19_632661_633573_913_89.6_100_818	818	+
chr20	57278545	57279404	chr20_56711952_56712811_860_94.4_100_812	812	+
chr3	145811064	145878000	chr3_147293754_147360690_66937_1.2_97.9_811	811	+
chr3	191087821	191111477	chr3_192570515_192594171_23657_3.4_97.9_811	811	+
chr2	109511453	109601598	chr2_108877885_108968030_90146_0.9_80.4_794	794	+
chr4	166125078	166167394	chr4_166344528_166386844_42317_1.9_99.4_790	790	+
chr11	109965375	109979576	chr11_109470585_109484786_14202_5.4_99.9_772	772	+
chrY	15906561	16028061	chrY_14415955_14537455_121501_0.6_99.1_771	771	+
chr19	19899503	19917725	chr19_19760503_19778725_18223_4.2_98.8_770	770	+
chr2	158588742	158605300	chr2_158296988_158313546_16559_4.6_99.8_767	767	+
chr1	227083329	227085531	chr1_225149952_225152154_2203_34.5_99.9_760	760	+
chr10	74034755	74035644	chr10_73704761_73705650_890_84.7_99.9_754	754	+
chr4	71848688	71853059	chr4_72067552_72071923_4372_17.2_99.9_750	750	+
chr9	132500915	132502261	chr9_131540736_131542082_1347_55.4_99.9_746	746	+
chr6	79577942	79608192	chr6_79634661_79664911_30251_2.5_99.3_744	744	+
chr18	21050504	21061337	chr18_19304502_19315335_10834_6.9_98.3_744	744	+
chr14	91750300	91754959	chr14_90820053_90824712_4660_15.8_99.8_734	734	+
chr20	46286485	46287217	chr20_45719892_45720624_733_100_100_733	733	+
chr2	108863655	108882767	chr2_108230087_108249199_19113_3.8_96.7_725	725	+
chr2	24300283	24302583	chr2_24153787_24156087_2301_31.2_99.8_718	718	+
chr16	48390029	48390745	chr16_46947530_46948246_717_100_100_717	717	+
chr6	109308036	109312068	chr6_109414729_109418761_4033_17.8_99.9_717	717	+
chr14	55599030	55765301	chr14_54668783_54835054_166272_0.4_80.3_713	713	+
chr12	120436319	120438079	chr12_118920702_118922462_1761_39.9_99.9_702	702	+
chr7	40023292	40055655	chr7_39989817_40022180_32364_2.2_22.5_702	702	+
chr12	6302206	6509356	chr12_6172467_6379617_207151_0.3_92.5_699	699	+
chr22	30811676	30821054	chr22_29141676_29151054_9379_7.4_99.1_695	695	+
chr20	47864539	47887218	chr20_47297946_47320625_22680_3.1_99.1_692	692	+
chr13	42626324	42656730	chr13_41524324_41554730_30407_2.2_98.3_681	681	+
chr15	59147244	59151460	chr15_56934536_56938752_4217_16_98.9_676	676	+
chr11	74195202	74197607	chr11_73872850_73875255_2406_28_99.9_674	674	+
chr16	88567776	88838408	chr16_87095277_87365909_270633_0.2_83_670	670	+
chr8	17446913	17500451	chr8_17491173_17544731_53559_1.2_97.6_668	668	+
chr8	6973626	7077202	chr8_6961036_7064612_103577_0.6_92.3_666	666	+
chr17	8926029	9143154	chr17_8866754_9083879_217126_0.3_66.5_665	665	+
chr17	75971605	76046711	chr17_73483200_73558306_75107_0.9_97.5_663	663	+
chr4	89034446	89052472	chr4_89253470_89271496_18027_3.7_98.2_659	659	+
chr5	80257777	80364153	chr5_80293533_80399909_106377_0.6_90_656	656	+
chr14	107263544	107281873	chr14_106334589_106352918_18330_3.6_98.9_652	652	+
chr2	97498615	97499614	chr2_96862342_96863341_1000_64.5_99.9_645	645	+
chr4	103183228	103255637	chr4_103402251_103474660_72410_0.9_79.5_644	644	+
chr4	77513954	77552064	chr4_77732978_77771088_38111_1.7_90.5_642	642	+
chr2	88077866	88112736	chr2_87858981_87893851_34871_1.8_97.6_636	636	+
chr4	86411861	86508753	chr4_86630885_86727777_96893_0.7_92.3_636	636	+
chr10	124914650	124915636	chr10_124904640_124905626_987_63.9_100_631	631	+
chr1	29390751	29417815	chr1_29263338_29290402_27065_2.3_99.2_630	630	+
chrX	64071598	64072227	chrX_63988323_63988952_630_100_100_630	630	+
chr1	153190737	153191564	chr1_151457361_151458188_828_76_100_629	629	+
chr11	133809791	133810711	chr11_133315001_133315921_921_68.2_100_628	628	+
chr7	155255538	155256931	chr7_154948299_154949692_1394_45_100_627	627	+
chr4	56264734	56272490	chr4_55959491_55967247_7757_8_98.9_619	619	+
chr10	6276237	6276848	chr10_6316243_6316854_612_100_100_612	612	+
chr16	80632733	80637967	chr16_79190234_79195468_5235_11.7_99.5_611	611	+
chr16	53529111	53536259	chr16_52086612_52093760_7149_8.5_99.8_607	607	+
chr3	194407125	194409516	chr3_195888414_195890805_2392_25.3_99.8_605	605	+
chr4	9536275	9536875	chr4_9145373_9145973_601_100_100_601	601	+
chr6	44202867	44207264	chr6_44310845_44315242_4398_13.7_99.4_601	601	+
chr5	43044891	43053627	chr5_43080648_43089384_8737_6.9_100_599	599	+
chr2	69983703	70065725	chr2_69837207_69919229_82023_0.7_87.6_585	585	+
chr15	65345227	65578256	chr15_63132280_63365309_233030_0.2_87_578	578	+
chr5	114859267	114874472	chr5_114887166_114902371_15206_3.7_99.7_569	569	+
chr3	97611760	97663179	chr3_99094450_99145869_51420_1.1_94_568	568	+
chrX	57620125	57623239	chrX_57636850_57639964_3115_18.2_100_567	567	+
chr10	61006392	61007588	chr10_60676398_60677594_1197_47.1_100_564	564	+
chr19	16038620	16178680	chr19_15899620_16039680_140061_0.4_95_564	564	+
chr9	114136339	114371756	chr9_113176160_113411577_235418_0.2_61.5_563	563	+
chr2	201172568	201175684	chr2_200880813_200883929_3117_18_99.7_560	560	+
chrX	129199008	129200244	chrX_129026689_129027925_1237_45.3_99.9_560	560	+
chr19	3120991	3121546	chr19_3071991_3072546_556_100_100_556	556	+
chr12	46151038	46234542	chr12_44437305_44520809_83505_0.7_95.1_555	555	+
chr3	125487902	125513134	chr3_126970592_126995824_25233_2.2_96.7_555	555	+
chr16	12029475	12030629	chr16_11936976_11938130_1155_48_99.8_554	554	+
chr18	12133790	12179632	chr18_12123790_12169632_45843_1.2_98.7_552	552	+
chr6	106547119	106552957	chr6_106653812_106659650_5839_9.4_99.3_549	549	+
chr15	34803672	34825533	chr15_32590964_32612825_21862_2.5_98.5_544	544	+
chr4	3769498	3770218	chr4_3739296_3740016_721_75_99.9_541	541	+
chr1	40223402	40225574	chr1_39995989_39998161_2173_24.9_99.7_540	540	+
chr2	58280631	58284005	chr2_58134135_58137509_3375_16_99.9_539	539	+
chr4	8224425	8239463	chr4_8275325_8290363_15039_3.6_98.9_539	539	+
chr2	17836428	17837079	chr2_17699909_17700560_652_81.7_100_533	533	+
chr1	2469563	2470090	chr1_2459423_2459950_528_100_100_528	528	+
chr10	49400735	49414999	chr10_49070741_49085005_14265_3.7_99.5_521	521	+
chr4	64215868	64217172	chr4_63898463_63899767_1305_39.9_100_521	521	+
chr9	71399440	71545771	chr9_70589260_70735591_146332_0.4_64_519	519	+
chr11	94283190	94532868	chr11_93922838_94172516_249679_0.2_96.6_516	516	+
chr15	40568338	40569694	chr15_38355630_38356986_1357_37.7_99.9_511	511	+
chr20	42825420	42933243	chr20_42258834_42366657_107824_0.5_96.8_507	507	+
chr1	41944723	41945226	chr1_41717310_41717813_504_100_100_504	504	+
chr17	21535841	21544567	chr17_21476434_21485160_8727_5.8_99.4_502	502	+
chr3	188599451	188601896	chr3_190082145_190084590_2446_20.4_99.4_498	498	+
chr4	175412090	175418670	chr4_175648665_175655245_6581_7.6_99.7_497	497	+
chr3	138334498	138338152	chr3_139817188_139820842_3655_13.5_99.4_495	495	+
chr9	2103922	2171495	chr9_2093922_2161495_67574_0.7_88.8_489	489	+
chr20	62527423	62566523	chr20_61997867_62036967_39101_1.2_96.8_488	488	+
chr20	58405284	58416675	chr20_57838679_57850070_11392_4.3_99_486	486	+
chr17	7999667	8018494	chr17_7940392_7959219_18828_2.6_94.4_483	483	+
chr16	84900441	84941698	chr16_83457942_83499199_41258_1.2_91.8_482	482	+
chr17	80196721	80357315	chr17_77790010_77950604_160595_0.3_73.9_481	481	+
chr1	158145981	158146682	chr1_156412605_156413306_702_68.4_100_480	480	+
chr6	116756837	116898666	chr6_116863530_117005359_141830_0.3_67.7_478	478	+
chr1	116676561	116677033	chr1_116478084_116478556_473_100_100_473	473	+
chr7	122511708	122522383	chr7_122298944_122309619_10676_4.4_99.5_473	473	+
chr12	77416472	77449894	chr12_75940603_75974025_33423_1.4_99.6_472	472	+
chr20	31030999	31032183	chr20_30494660_30495844_1185_39.7_100_471	471	+
chr16	2087917	2088531	chr16_2027918_2028532_615_76.1_99.9_468	468	+
chr9	100886694	100961487	chr9_99926515_100001308_74794_0.6_85.8_468	468	+
chr9	77713039	77789048	chr9_76902859_76978868_76010_0.6_89.5_467	467	+
chr2	32109784	32161728	chr2_31963288_32015232_51945_0.9_99_464	464	+
chr2	239246862	239270565	chr2_238911601_238935304_23704_1.9_98.9_455	455	+
chrX	64769271	64769722	chrX_64685996_64686447_452_100_100_452	452	+
chr16	66731289	66972158	chr16_65288790_65529659_240870_0.2_51.3_451	451	+
chr3	183953339	183953788	chr3_185436033_185436482_450_100_100_450	450	+
chr1	230238920	230394707	chr1_228305543_228461330_155788_0.3_86_449	449	+
chr7	6631198	6639686	chr7_6597723_6606211_8489_5.3_99.1_449	449	+
chr15	78205970	78869473	chr15_75993025_76656528_663504_0.1_63.7_448	448	+
chr1	201179580	201180368	chr1_199446203_199446991_789_56.5_100_446	446	+
chr6	71461336	71545713	chr6_71518057_71602434_84378_0.5_81.6_442	442	+
chr2	242590606	242715886	chr2_242239279_242364559_125281_0.4_87.7_440	440	+
chr3	33667945	33837774	chr3_33642949_33812778_169830_0.3_88.3_439	439	+
chr18	772862	811387	chr18_762862_801387_38526_1.1_95_438	438	+
chrX	45631652	45700931	chrX_45516596_45585875_69280_0.6_92.3_438	438	+
chrX	152612393	152617967	chrX_152265587_152271161_5575_7.9_98.5_438	438	+
chrY	28558881	28584997	chrY_26968269_26994385_26117_1.7_97.1_436	436	+
chr4	91101136	91230365	chr4_91320159_91449388_129230_0.3_70.5_434	434	+
chr12	39800574	39808801	chr12_38086841_38095068_8228_5.3_99.8_432	432	+
chr12	2364874	2365303	chr12_2235135_2235564_430_100_100_430	430	+
chr13	111133802	111134230	chr13_109931803_109932231_429_100_100_429	429	+
chr16	28476847	28477924	chr16_28384348_28385425_1078_39.7_99.9_428	428	+
chr2	37180202	37194613	chr2_37033706_37048117_14412_3_99.7_427	427	+
chr11	32876959	33047432	chr11_32833535_33004008_170474_0.2_92.1_426	426	+
chr1	109178321	109180155	chr1_108979844_108981678_1835_23.2_99.8_425	425	+
chr4	186708479	186723796	chr4_186945473_186960790_15318_2.8_99.2_424	424	+
chr20	6056456	6068648	chr20_6004456_6016648_12193_3.5_99.5_423	423	+
chr11	8734129	8998154	chr11_8690705_8954730_264026_0.2_56.4_422	422	+
chr1	210827188	210827607	chr1_208893811_208894230_420_100_100_420	420	+
chr6	30860244	30862777	chr6_30968223_30970756_2534_16.5_99.9_419	419	+
chr11	72946215	72948968	chr11_72623863_72626616_2754_15.1_99.5_416	416	+
chr12	124453424	124454616	chr12_123019377_123020569_1193_34.7_100_414	414	+
chr5	142153013	142382653	chr5_142133197_142362846_229650_0.2_90.6_413	413	+
chr6	17949506	17984269	chr6_18057485_18092248_34764_1.2_91.5_413	413	+
chr2	98524970	98542118	chr2_97891402_97908550_17149_2.4_82.3_412	412	+
chr2	102526122	102781498	chr2_101892554_102147930_255377_0.2_44.2_409	409	+
chr15	68583874	68585432	chr15_66370928_66372486_1559_26.1_99.9_407	407	+
chr15	30106985	30107390	chr15_27894277_27894682_406_100_100_406	406	+
chr2	148734221	148747736	chr2_148450691_148464206_13516_3_99.5_405	405	+
chr4	56921036	56986049	chr4_56615793_56680806_65014_0.6_90_403	403	+
chr11	121352206	121452328	chr11_120857416_120957538_100123_0.4_74.7_402	402	+
chr4	10136073	10136474	chr4_9745171_9745572_402_100_100_402	402	+
chr1	231501412	231502208	chr1_229568035_229568831_797_50.1_100_399	399	+
chr16	21426089	21471043	chr16_21333590_21378544_44955_0.9_88.1_398	398	+
chr1	178067117	178208525	chr1_176333740_176475148_141409_0.3_94.8_397	397	+
chr17	80969859	80970254	chr17_78563148_78563543_396_100_100_396	396	+
chr8	82605985	82657330	chr8_82768540_82819885_51346_0.8_91.3_395	395	+
chr1	10365778	10366490	chr1_10288365_10289077_713_55.1_100_393	393	+
chr3	186416832	186417221	chr3_187899526_187899915_390_100_100_390	390	+
chr1	27189754	27190142	chr1_27062341_27062729_389_100_100_389	389	+
chr1	224566242	224566630	chr1_222632865_222633253_389_100_100_389	389	+
chr12	121867332	121867719	chr12_120351715_120352102_388_100_100_388	388	+
chr7	75931997	75932377	chr7_75769933_75770313_381_100_100_381	381	+
chr13	45969801	45970180	chr13_44867801_44868180_380_100_100_380	380	+
chr8	7918371	7926672	chr8_7955781_7964082_8302_4.6_99.1_378	378	+
chr18	29339774	29340150	chr18_27593772_27594148_377_100_100_377	377	+
chr4	154211367	154211743	chr4_154430817_154431193_377_100_100_377	377	+
chr3	49508738	49509109	chr3_49483742_49484113_372_100_100_372	372	+
chr6	52532331	52532691	chr6_52640290_52640650_361_100_100_361	361	+
chr5	139713208	139713567	chr5_139693392_139693751_360_100_100_360	360	+
chr5	179073341	179073698	chr5_179005947_179006304_358_100_100_358	358	+
chr8	142215096	142256336	chr8_142284278_142325518_41241_0.9_96.4_354	354	+
chr4	69242055	69242407	chr4_68924650_68925002_353_100_100_353	353	+
chr21	45647249	45647598	chr21_44471677_44472026_350_100_100_350	350	+
chrX	106957085	106957433	chrX_106843741_106844089_349_100_100_349	349	+
chr9	135973842	135974187	chr9_134963663_134964008_346_100_100_346	346	+
chr8	107284427	107284765	chr8_107353603_107353941_339_100_100_339	339	+
chr3	180381147	180491531	chr3_181863841_181974225_110385_0.3_94.6_337	337	+
chr10	93667344	93667679	chr10_93657324_93657659_336_100_100_336	336	+
chr2	224840305	224840637	chr2_224548549_224548881_333_100_100_333	333	+
chr14	34929505	34929836	chr14_33999256_33999587_332_100_100_332	332	+
chr4	140395506	140395837	chr4_140614956_140615287_332_100_100_332	332	+
chr16	84084636	84084960	chr16_82642137_82642461_325_100_100_325	325	+
chr9	139968773	140097149	chr9_139088594_139216970_128377_0.2_84.9_316	316	+
chrX	68058470	68058785	chrX_67975195_67975510_316_100_100_316	316	+
chr9	130206249	130206562	chr9_129246070_129246383_314_100_100_314	314	+
chr15	23446622	23446932	chr15_20998063_20998373_311_100_100_311	311	+
chr5	662905	663215	chr5_715905_716215_311_100_100_311	311	+
chr18	33223979	33224288	chr18_31477977_31478286_310_100_100_310	310	+
chr2	104678333	104678641	chr2_104044765_104045073_309_100_100_309	309	+
chr7	157355808	157356112	chr7_157048569_157048873_305_100_100_305	305	+
chr14	68713642	68713945	chr14_67783395_67783698_304_100_100_304	304	+
chr17	27225108	27225409	chr17_24249234_24249535_302_100_100_302	302	+
chr1	16112516	16112816	chr1_15985103_15985403_301_100_100_301	301	+
chr4	26435706	26436002	chr4_26044804_26045100_297_100_100_297	297	+
chr4	37612656	37612952	chr4_37289051_37289347_297_100_100_297	297	+
chr4	41991494	41991790	chr4_41686251_41686547_297_100_100_297	297	+
chr10	103866994	103867289	chr10_103856984_103857279_296_100_100_296	296	+
chr2	109905387	109905677	chr2_109271819_109272109_291_100_100_291	291	+
chr2	129023018	129023308	chr2_128739488_128739778_291_100_100_291	291	+
chr6	138963856	138964145	chr6_139005549_139005838_290_100_100_290	290	+
chr6	72002831	72003119	chr6_72059552_72059840_289_100_100_289	289	+
chr2	107046683	107046968	chr2_106413115_106413400_286_100_100_286	286	+
chr12	132407257	132407539	chr12_130973210_130973492_283_100_100_283	283	+
chr9	85861720	85862002	chr9_85051540_85051822_283_100_100_283	283	+
chr4	69242090	69242367	chr4_69393986_69394263_278_100_100_278	278	+
chrX	150158834	150159111	chrX_149909492_149909769_278_100_100_278	278	+
chr4	146055944	146056219	chr4_146275394_146275669_276_100_100_276	276	+
chr15	56296443	56296717	chr15_54083735_54084009_275_100_100_275	275	+
chr2	151324943	151325215	chr2_151033189_151033461_273_100_100_273	273	+
chr4	4050940	4051212	chr4_4101841_4102113_273_100_100_273	273	+
chr10	89701133	89701404	chr10_89691113_89691384_272_100_100_272	272	+
chr20	3910595	3910866	chr20_3858595_3858866_272_100_100_272	272	+
chr10	63852549	63852817	chr10_63522555_63522823_269_100_100_269	269	+
chr15	45693648	45693915	chr15_43480940_43481207_268_100_100_268	268	+
chr6	8588602	8588869	chr6_8533601_8533868_268_100_100_268	268	+
chr9	88639451	88639718	chr9_87829271_87829538_268_100_100_268	268	+
chr1	246934994	246935260	chr1_245001617_245001883_267_100_100_267	267	+
chr17	42000076	42000340	chr17_39355602_39355866_265_100_100_265	265	+
chr1	47904182	47904444	chr1_47676769_47677031_263_100_100_263	263	+
chr4	129795128	129795389	chr4_130014578_130014839_262_100_100_262	262	+
chr8	99963558	99963819	chr8_100032734_100032995_262_100_100_262	262	+
chr15	39878295	39878553	chr15_37665587_37665845_259_100_100_259	259	+
chr10	104417871	104418128	chr10_104407861_104408118_258_100_100_258	258	+
chr2	8823716	8823973	chr2_8741167_8741424_258_100_100_258	258	+
chr6	64281898	64282154	chr6_64339857_64340113_257_100_100_257	257	+
chr4	177250628	177250883	chr4_177487622_177487877_256_100_100_256	256	+
chr2	230902068	230902322	chr2_230610312_230610566_255_100_100_255	255	+
chr3	53226104	53226358	chr3_53201144_53201398_255_100_100_255	255	+
chr5	96216584	96216833	chr5_96242340_96242589_250_100_100_250	250	+
chr7	35084095	35084344	chr7_35050620_35050869_250_100_100_250	250	+
chr3	41262236	41262483	chr3_41237240_41237487_248_100_100_248	248	+
chr5	72743555	72743802	chr5_72779311_72779558_248_100_100_248	248	+
chr1	23419941	23420187	chr1_23292528_23292774_247_100_100_247	247	+
chr1	249142767	249143011	chr1_247109390_247109634_245_100_100_245	245	+
chr16	74416374	74416618	chr16_72973875_72974119_245_100_100_245	245	+
chr3	142364129	142364373	chr3_143846819_143847063_245_100_100_245	245	+
chr11	67859401	67859644	chr11_67615977_67616220_244_100_100_244	244	+
chr16	5292459	5292702	chr16_5232460_5232703_244_100_100_244	244	+
chr19	1063040	1063283	chr19_1014040_1014283_244_100_100_244	244	+
chr7	57664825	57665068	chr7_57668767_57669010_244_100_100_244	244	+
chr9	130705289	130705532	chr9_129745110_129745353_244_100_100_244	244	+
chr2	191760684	191760925	chr2_191468929_191469170_242_100_100_242	242	+
chr21	24780391	24780632	chr21_23702262_23702503_242_100_100_242	242	+
chr15	42263320	42263560	chr15_40050612_40050852_241_100_100_241	241	+
chr17	38613127	38613367	chr17_35866653_35866893_241_100_100_241	241	+
chr19	37239345	37239585	chr19_41931185_41931425_241_100_100_241	241	+
chr3	15292312	15292552	chr3_15267316_15267556_241_100_100_241	241	+
chr5	109140698	109140938	chr5_109168597_109168837_241_100_100_241	241	+
chr10	24910345	24910584	chr10_24950351_24950590_240_100_100_240	240	+
chr2	108493851	108494090	chr2_107860283_107860522_240_100_100_240	240	+
chr12	50084348	50084586	chr12_48370615_48370853_239_100_100_239	239	+
chr15	74654097	74654335	chr15_72441150_72441388_239_100_100_239	239	+
chr2	66250331	66250569	chr2_66103835_66104073_239_100_100_239	239	+
chr22	43520002	43520240	chr22_41849946_41850184_239_100_100_239	239	+
chr9	41776219	41776457	chr9_41766219_41766457_239_100_100_239	239	+
chr16	57840610	57840847	chr16_56398111_56398348_238_100_100_238	238	+
chr3	81461999	81462236	chr3_81544689_81544926_238_100_100_238	238	+
chr19	8430731	8430967	chr19_8336731_8336967_237_100_100_237	237	+
chr1	1101008	1101243	chr1_1090871_1091106_236_100_100_236	236	+
chr12	88927282	88927517	chr12_87451413_87451648_236_100_100_236	236	+
chr15	75563381	75563616	chr15_73350434_73350669_236_100_100_236	236	+
chr9	96433881	96434116	chr9_95473702_95473937_236_100_100_236	236	+
chr4	113109027	113109261	chr4_113328476_113328710_235_100_100_235	235	+
chrX	44734970	44735203	chrX_44619914_44620147_234_100_100_234	234	+
chr1	234741306	234741538	chr1_232807929_232808161_233_100_100_233	233	+
chr17	1675164	1675396	chr17_1621914_1622146_233_100_100_233	233	+
chr4	22418273	22418504	chr4_22027371_22027602_232_100_100_232	232	+
chrX	18376802	18377033	chrX_18286723_18286954_232_100_100_232	232	+
chr10	38251326	38407182	chr10_38291332_38447188_155857_0.1_98_230	230	+
chr7	48137263	48137491	chr7_48103788_48104016_229_100_100_229	229	+
chr3	8609440	8609667	chr3_8584440_8584667_228_100_100_228	228	+
chr4	140757341	140757565	chr4_140976791_140977015_225_100_100_225	225	+
chr9	137330824	137331048	chr9_136470645_136470869_225_100_100_225	225	+
chr14	20947901	20948124	chr14_20017741_20017964_224_100_100_224	224	+
chr16	49858810	49859031	chr16_48416311_48416532_222_100_100_222	222	+
chr7	102801173	102801393	chr7_102588409_102588629_221_100_100_221	221	+
chr3	47183399	47183618	chr3_47158403_47158622_220_100_100_220	220	+
chr15	93176704	93176922	chr15_90977708_90977926_219_100_100_219	219	+
chrX	89147741	89147959	chrX_89034397_89034615_219_100_100_219	219	+
chr1	233762916	233763133	chr1_231829539_231829756_218_100_100_218	218	+
chr1	239718507	239718724	chr1_237785130_237785347_218_100_100_218	218	+
chr6	16171980	16172197	chr6_16279959_16280176_218_100_100_218	218	+
chr7	45953129	45953346	chr7_45919654_45919871_218_100_100_218	218	+
chr17	29859209	29859425	chr17_26883329_26883545_217_100_100_217	217	+
chr7	68133580	68133796	chr7_67771516_67771732_217_100_100_217	217	+
chr2	25851027	25851242	chr2_25704531_25704746_216_100_100_216	216	+
chr2	205551704	205551919	chr2_205259949_205260164_216_100_100_216	216	+
chr7	140819260	140819475	chr7_140465729_140465944_216_100_100_216	216	+
chr8	14408264	14408479	chr8_14452635_14452850_216_100_100_216	216	+
chr1	93044969	93045183	chr1_92817557_92817771_215_100_100_215	215	+
chr4	6884410	6884624	chr4_6935311_6935525_215_100_100_215	215	+
chr6	4891829	4892043	chr6_4836828_4837042_215_100_100_215	215	+
chr1	162304301	162304514	chr1_160570925_160571138_214_100_100_214	214	+
chr12	70208032	70208245	chr12_68494299_68494512_214_100_100_214	214	+
chr15	63448859	63449072	chr15_61235912_61236125_214_100_100_214	214	+
chr16	3511055	3511268	chr16_3451056_3451269_214_100_100_214	214	+
chr16	30965859	30966072	chr16_30873360_30873573_214_100_100_214	214	+
chr8	27304222	27304435	chr8_27360139_27360352_214_100_100_214	214	+
chrX	49090464	49090677	chrX_48977408_48977621_214_100_100_214	214	+
chr1	154438794	154439006	chr1_152705418_152705630_213_100_100_213	213	+
chr2	362315	362527	chr2_352315_352527_213_100_100_213	213	+
chr5	1223200	1223412	chr5_1276200_1276412_213_100_100_213	213	+
chr8	101299663	101299875	chr8_101368839_101369051_213_100_100_213	213	+
chr17	77894374	77894585	chr17_75508969_75509180_212_100_100_212	212	+
chr2	130968620	130968831	chr2_130685090_130685301_212_100_100_212	212	+
chr10	7026494	7026704	chr10_7066500_7066710_211_100_100_211	211	+
chr17	8347383	8347593	chr17_8288108_8288318_211_100_100_211	211	+
chr17	18416114	18416324	chr17_18356839_18357049_211_100_100_211	211	+
chr6	158467689	158467899	chr6_158387677_158387887_211_100_100_211	211	+
chr17	71934654	71934863	chr17_69446249_69446458_210_100_100_210	210	+
chr3	152111993	152112202	chr3_153594683_153594892_210_100_100_210	210	+
chr5	139402809	139403018	chr5_139382993_139383202_210_100_100_210	210	+
chr8	56901415	56901624	chr8_57063969_57064178_210_100_100_210	210	+
chr9	134434259	134434468	chr9_133424080_133424289_210_100_100_210	210	+
chr9	139099264	139099473	chr9_138239085_138239294_210_100_100_210	210	+
chr15	23048663	23048871	chr15_20600104_20600312_209_100_100_209	209	+
chr15	52101173	52101381	chr15_49888465_49888673_209_100_100_209	209	+
chr17	12694480	12694688	chr17_12635205_12635413_209_100_100_209	209	+
chr3	57441614	57441822	chr3_57416654_57416862_209_100_100_209	209	+
chr4	2079339	2079547	chr4_2049137_2049345_209_100_100_209	209	+
chr4	49491483	49491691	chr4_49186240_49186448_209_100_100_209	209	+
chr1	43389295	43389502	chr1_43161882_43162089_208_100_100_208	208	+
chr13	49561789	49561996	chr13_48459790_48459997_208_100_100_208	208	+
chr14	93386130	93386337	chr14_92455883_92456090_208_100_100_208	208	+
chr18	19657851	19658058	chr18_17911849_17912056_208_100_100_208	208	+
chr2	105882094	105882301	chr2_105248526_105248733_208_100_100_208	208	+
chr2	217021105	217021312	chr2_216729350_216729557_208_100_100_208	208	+
chrX	15809310	15809517	chrX_15719231_15719438_208_100_100_208	208	+
chr10	96294141	96294347	chr10_96284131_96284337_207_100_100_207	207	+
chr11	9602802	9603008	chr11_9559378_9559584_207_100_100_207	207	+
chr11	119532670	119532876	chr11_119037880_119038086_207_100_100_207	207	+
chr15	90764747	90764953	chr15_88565751_88565957_207_100_100_207	207	+
chr4	603304	603510	chr4_593304_593510_207_100_100_207	207	+
chr4	154722356	154722562	chr4_154941806_154942012_207_100_100_207	207	+
chr5	147665014	147665220	chr5_147645207_147645413_207_100_100_207	207	+
chrX	140691714	140691920	chrX_140519380_140519586_207_100_100_207	207	+
chr13	110418101	110418306	chr13_109216102_109216307_206_100_100_206	206	+
chr2	132179044	132179249	chr2_131895514_131895719_206_100_100_206	206	+
chr6	32870490	32870694	chr6_32978468_32978672_205_100_100_205	205	+
chr8	86968557	86968761	chr8_87037673_87037877_205_100_100_205	205	+
chr17	48771907	48772110	chr17_46126906_46127109_204_100_100_204	204	+
chr5	135552541	135552744	chr5_135580440_135580643_204_100_100_204	204	+
chr6	12296726	12296929	chr6_12404712_12404915_204_100_100_204	204	+
chr3	43761590	43761792	chr3_43736594_43736796_203_100_100_203	203	+
chr8	11279425	11279627	chr8_11316835_11317037_203_100_100_203	203	+
chr10	5919517	5919718	chr10_5959523_5959724_202_100_100_202	202	+
chr12	109199988	109200189	chr12_107724117_107724318_202_100_100_202	202	+
chr2	45508512	45508713	chr2_45362016_45362217_202_100_100_202	202	+
chr2	135529077	135529278	chr2_135245547_135245748_202_100_100_202	202	+
chr3	130637004	130637205	chr3_132119694_132119895_202_100_100_202	202	+
chr4	90663815	90664016	chr4_90882838_90883039_202_100_100_202	202	+
chr6	128595762	128595963	chr6_128637455_128637656_202_100_100_202	202	+
chr7	72570381	72570582	chr7_72208317_72208518_202_100_100_202	202	+
chr9	126309324	126309525	chr9_125349145_125349346_202_100_100_202	202	+
chr12	30959318	30959518	chr12_30850585_30850785_201_100_100_201	201	+
chr3	121440744	121440943	chr3_122923434_122923633_200_100_100_200	200	+
chr6	134490588	134490787	chr6_134532281_134532480_200_100_100_200	200	+
chrX	136742827	136743026	chrX_136570493_136570692_200_100_100_200	200	+
chr3	70436586	70436784	chr3_70519276_70519474_199_100_100_199	199	+
chr7	55096206	55096404	chr7_55063700_55063898_199_100_100_199	199	+
chr1	209961839	209962036	chr1_208028462_208028659_198_100_100_198	198	+
chr11	120957798	120957995	chr11_120463008_120463205_198_100_100_198	198	+
chr16	22536265	22536462	chr16_22443766_22443963_198_100_100_198	198	+
chr16	29493829	29494026	chr16_29401330_29401527_198_100_100_198	198	+
chr17	39914193	39914390	chr17_37167719_37167916_198_100_100_198	198	+
chr22	46462225	46462422	chr22_44840889_44841086_198_100_100_198	198	+
chr2	114150893	114151089	chr2_113867363_113867559_197_100_100_197	197	+
chr1	236381102	236381297	chr1_234447725_234447920_196_100_100_196	196	+
chr16	81481807	81482002	chr16_80039308_80039503_196_100_100_196	196	+
chr19	18949555	18949750	chr19_18810555_18810750_196_100_100_196	196	+
chr2	1651860	1652055	chr2_1630867_1631062_196_100_100_196	196	+
chr3	14492497	14492692	chr3_14467501_14467696_196_100_100_196	196	+
chr4	141302696	141302891	chr4_141522146_141522341_196_100_100_196	196	+
chr4	93894508	93894702	chr4_94113531_94113725_195_100_100_195	195	+
chr5	16933478	16933672	chr5_16986478_16986672_195_100_100_195	195	+
chr6	130711074	130711268	chr6_130752767_130752961_195_100_100_195	195	+
chr7	47345560	47345754	chr7_47312085_47312279_195_100_100_195	195	+
chr1	32606583	32606776	chr1_32379170_32379363_194_100_100_194	194	+
chr11	63916047	63916240	chr11_63672623_63672816_194_100_100_194	194	+
chr11	66635648	66635841	chr11_66392224_66392417_194_100_100_194	194	+
chr10	105147801	105147993	chr10_105137791_105137983_193_100_100_193	193	+
chr13	28848852	28849044	chr13_27746852_27747044_193_100_100_193	193	+
chr2	65657265	65657457	chr2_65510769_65510961_193_100_100_193	193	+
chr14	55037805	55037996	chr14_54107555_54107746_192_100_100_192	192	+
chr3	111854699	111854887	chr3_113337389_113337577_189_100_100_189	189	+
chr15	50893301	50893488	chr15_48680593_48680780_188_100_100_188	188	+
chr2	206146533	206146720	chr2_205854778_205854965_188_100_100_188	188	+
chr3	137811248	137811433	chr3_139293938_139294123_186_100_100_186	186	+
chr3	23294671	23294846	chr3_23269675_23269850_176_100_100_176	176	+
chr3	46716238	46716413	chr3_46691242_46691417_176_100_100_176	176	+
chr19	47824396	47824569	chr19_52516236_52516409_174_100_100_174	174	+
chr8	19704540	19704711	chr8_19748820_19748991_172_100_100_172	172	+
chr8	88993343	88993514	chr8_89062459_89062630_172_100_100_172	172	+
chr2	188758464	188758625	chr2_188466709_188466870_162_100_100_162	162	+
chr6	143875278	143875438	chr6_143916971_143917131_161_100_100_161	161	+
chr3	105272742	105272901	chr3_106755432_106755591_160_100_100_160	160	+
chr11	3385579	3385732	chr11_3342155_3342308_154_100_100_154	154	+
chr7	74381535	74381680	chr7_74019471_74019616_146_100_100_146	146	+
chr2	54717071	54717214	chr2_54570575_54570718_144_100_100_144	144	+
chr9	322136	322269	chr9_312136_312269_134_100_100_134	134	+
chr2	202029831	202029963	chr2_201738076_201738208_133_100_100_133	133	+
chr8	114442405	114442526	chr8_114511581_114511702_122_100_100_122	122	+
chr16	13130540	13130658	chr16_13038041_13038159_119_100_100_119	119	+
chr16	14803716	14803833	chr16_14711217_14711334_118_100_100_118	118	+
chr16	70019405	70019519	chr16_68576906_68577020_115_100_100_115	115	+
chr8	132089169	132089276	chr8_132158351_132158458_108_100_100_108	108	+
chr16	21845786	21845884	chr16_21753287_21753385_99_100_100_99	99	+
chr7	134620556	134620654	chr7_134271096_134271194_99_100_100_99	99	+
chr11	16470736	16470823	chr11_16427312_16427399_88_100_100_88	88	+
chr9	2768328	2768398	chr9_2758328_2758398_71_100_100_71	71	+
chrX	142459159	142459226	chrX_142286825_142286892_68_100_100_68	68	+
chrX	130025399	130025463	chrX_129853080_129853144_65_100_100_65	65	+
chr11	118461191	118461252	chr11_117966401_117966462_62_100_100_62	62	+
chr15	57098670	57098730	chr15_54885962_54886022_61_100_100_61	61	+
chr7	12252163	12252223	chr7_12218688_12218748_61_100_100_61	61	+
chr8	56060687	56060747	chr8_56223241_56223301_61_100_100_61	61	+
chr10	58778711	58778770	chr10_58448717_58448776_60_100_100_60	60	+
chr16	11642488	11642547	chr16_11549989_11550048_60_100_100_60	60	+
chr9	3449508	3449567	chr9_3439508_3439567_60_100_100_60	60	+
chr20	39475877	39475934	chr20_38909291_38909348_58_100_100_58	58	+
chr2	48661664	48661718	chr2_48515168_48515222_55_100_100_55	55	+
chr9	22908984	22909038	chr9_22898984_22899038_55_100_100_55	55	+
chrX	87797108	87797161	chrX_87683764_87683817_54_100_100_54	54	+
chrX	108863939	108863992	chrX_108750595_108750648_54_100_100_54	54	+
chrX	98919185	98919229	chrX_98805841_98805885_45_100_100_45	45	+
chr14	41338158	41338201	chr14_40407908_40407951_44_100_100_44	44	+
chr1	54904738	54904762	chr1_54677326_54677350_25_100_100_25	25	+
chr11	75770475	75770499	chr11_75448123_75448147_25_100_100_25	25	+
chr12	26762235	26762259	chr12_26653502_26653526_25_100_100_25	25	+
chr12	92926824	92926848	chr12_91450955_91450979_25_100_100_25	25	+
chr12	111401335	111401359	chr12_109885718_109885742_25_100_100_25	25	+
chr13	32774539	32774563	chr13_31672539_31672563_25_100_100_25	25	+
chr14	102879631	102879655	chr14_101949384_101949408_25_100_100_25	25	+
chr15	87253695	87253719	chr15_85054699_85054723_25_100_100_25	25	+
chr9	89929351	89929375	chr9_89119171_89119195_25_100_100_25	25	+
chrX	116603935	116603959	chrX_116487963_116487987_25_100_100_25	25	+
chr5	127421082	127543887	chr5_127448981_127571786_122806_18.5_92.5_22666	22666	+
chr17	46626647	46782156	chr17_43981646_44137155_155510_14.5_96.5_22491	22491	+
chr2	200134573	200326143	chr2_199842818_200034388_191571_10.5_94.9_20117	20117	+
chr17	56431800	56567617	chr17_53786799_53922616_135818_11.4_93.7_15539	15539	+
chr10	114710408	114927320	chr10_114700398_114917310_216913_5.7_70.6_12421	12421	+
chr2	87757271	87985545	chr2_87538386_87766660_228275_5.2_71.5_11847	11847	+
chr15	63335567	63363335	chr15_61122620_61150388_27769_42.6_94.7_11829	11829	+
chr1	214704494	214837492	chr1_212771117_212904115_132999_8.4_45.2_11127	11127	+
chr9	20400767	20619865	chr9_20390767_20609865_219099_5.1_-61.7_11074	11074	+
chr7	130559903	130665472	chr7_130210443_130316012_105570_9.8_94.4_10345	10345	+
chr5	68805126	69179417	chr5_68840882_69215173_374292_2.7_-94.6_9955	9955	+
chr5	70027413	70375859	chr5_70063169_70411615_348447_2.9_17.6_9942	9942	+
chr14	21681659	21736654	chr14_20751499_20806494_54996_17.1_86.5_9415	9415	+
chr7	27788800	27869761	chr7_27755325_27836286_80962_11.2_95.3_9041	9041	+
chr5	138611607	138651209	chr5_138639506_138679108_39603_22.6_95.1_8940	8940	+
chr7	26197074	26252508	chr7_26163599_26219033_55435_16.1_97.3_8900	8900	+
chr5	65335560	65476223	chr5_65371316_65511979_140664_6.1_91.8_8567	8567	+
chr16	9196712	9212926	chr16_9104213_9120427_16215_52.6_98.2_8537	8537	+
chr5	95068505	95131756	chr5_95094261_95157512_63252_13.3_97.7_8403	8403	+
chr5	145493440	145890869	chr5_145473633_145871062_397430_2_-74.6_8103	8103	+
chr4	187510410	187625424	chr4_187747404_187862418_115015_6.9_69.3_7884	7884	+
chr14	32555206	32626975	chr14_31624957_31696726_71770_10.9_97.5_7793	7793	+
chr6	45392739	45518802	chr6_45500717_45626780_126064_6.1_94.7_7649	7649	+
chr5	170679182	170836320	chr5_170611787_170768925_157139_4.6_77.1_7157	7157	+
chr11	118342405	118473137	chr11_117847615_117978347_130733_5.4_95.9_7096	7096	+
chr7	36438592	36493060	chr7_36405117_36459585_54469_13_96.3_7081	7081	+
chr6	86318715	86387436	chr6_86375434_86444155_68722_10.1_98.8_6921	6921	+
chr13	114195564	114295319	chr13_113243565_113343320_99756_6.9_89_6846	6846	+
chr10	129895609	129917683	chr10_129785599_129807673_22075_30.5_99_6726	6726	+
chr8	124268025	124463191	chr8_124337206_124532372_195167_3.4_84.3_6613	6613	+
chr5	56471264	56559502	chr5_56507021_56595259_88239_7.4_94.2_6557	6557	+
chr20	34221375	34451240	chr20_33684789_33914654_229866_2.8_-21.8_6496	6496	+
chr1	203765399	203823024	chr1_202032022_202089647_57626_10.8_95.5_6207	6207	+
chr16	24744958	24931270	chr16_24652459_24838771_186313_3.3_95.3_6133	6133	+
chr15	69714274	69740811	chr15_67501328_67527865_26538_22.8_99.2_6050	6050	+
chr2	32616999	32832693	chr2_32470503_32686197_215695_2.8_75_5997	5997	+
chr10	18957405	18970583	chr10_18997411_19010589_13179_44.8_99.7_5899	5899	+
chr11	58891560	58922418	chr11_58648136_58678994_30859_19.1_98_5892	5892	+
chr5	167921385	167995989	chr5_167853963_167928567_74605_7.9_98.7_5892	5892	+
chr17	63524903	63555016	chr17_60955365_60985478_30114_19.3_99_5824	5824	+
chr21	34922083	34958539	chr21_33843953_33880409_36457_16_91.4_5820	5820	+
chr6	117824853	118030586	chr6_117931546_118137279_205734_2.8_94.3_5796	5796	+
chr2	113309308	113514082	chr2_113025779_113230553_204775_2.8_91.1_5701	5701	+
chr5	139817918	140041607	chr5_139798102_140021791_223690_2.5_82.2_5625	5625	+
chr5	112203148	112356420	chr5_112231047_112384319_153273_3.6_-22.8_5578	5578	+
chr16	18796995	19564283	chr16_18704496_19471784_767289_0.7_67_5498	5498	+
chr6	64389845	64424289	chr6_64447804_64482248_34445_15.9_99.1_5490	5490	+
chr17	59934319	60140828	chr17_57289101_57495610_206510_2.7_-13.8_5480	5480	+
chr8	61654795	61779461	chr8_61817349_61942015_124667_4.4_76.8_5447	5447	+
chr1	110882986	110913370	chr1_110684509_110714893_30385_17.2_99.2_5228	5228	+
chr1	200729956	200829345	chr1_198996579_199095968_99390_5.1_77.1_5067	5067	+
chr1	197055894	197169407	chr1_195322517_195436030_113514_4.4_97.3_4999	4999	+
chr14	73534852	73587947	chr14_72604605_72657700_53096_9.4_87.9_4987	4987	+
chr14	103173614	103372495	chr14_102243367_102442248_198882_2.5_74.5_4957	4957	+
chr6	32938969	32948852	chr6_33046947_33056830_9884_49.9_99_4935	4935	+
chr7	65339078	65423991	chr7_64976513_65061426_84914_5.7_64.6_4870	4870	+
chr5	43123867	43299169	chr5_43159624_43334926_175303_2.8_69.8_4844	4844	+
chr5	137676867	137892786	chr5_137704766_137920685_215920_2.2_50.1_4803	4803	+
chr10	28824347	28909795	chr10_28864353_28949801_85449_5.6_96.5_4794	4794	+
chr17	27584245	27614669	chr17_24608371_24638795_30425_15.7_94.8_4785	4785	+
chr6	90428079	90578834	chr6_90484800_90635555_150756_3.2_57.9_4761	4761	+
chr7	77174743	77408586	chr7_77012679_77246522_233844_2_55.5_4695	4695	+
chr6	17513975	17688871	chr6_17621954_17796850_174897_2.7_13.9_4668	4668	+
chr15	96875054	96886837	chr15_94676058_94687841_11784_39.3_99.8_4634	4634	+
chr14	45564452	45716242	chr14_44634202_44785992_151791_3_53.7_4619	4619	+
chr21	38751856	38887482	chr21_37673726_37809352_135627_3.4_96.1_4572	4572	+
chr12	71835833	72038839	chr12_70122100_70325106_203007_2.2_70.2_4559	4559	+
chr2	112054684	112251811	chr2_111771155_111968282_197128_2.3_92.4_4506	4506	+
chr15	60661523	60786450	chr15_58448815_58573742_124928_3.6_95_4505	4505	+
chr1	241794387	242042389	chr1_239861010_240109012_248003_1.8_91.1_4489	4489	+
chr15	40462707	40678801	chr15_38249999_38466093_216095_2.1_-83.6_4451	4451	+
chr5	133942237	134147645	chr5_133970136_134175544_205409_2.2_-6.3_4419	4419	+
chr5	118433605	118583956	chr5_118461504_118611855_150352_2.9_98.1_4375	4375	+
chr14	103801681	103809364	chr14_102871434_102879117_7684_55.7_99.3_4283	4283	+
chr17	34036826	34161496	chr17_31060939_31185609_124671_3.4_73.8_4210	4210	+
chr17	30678288	30790949	chr17_27702401_27815062_112662_3.7_86.3_4195	4195	+
chr14	54311845	54422461	chr14_53381595_53492211_110617_3.8_97_4150	4150	+
chr14	71790111	72055776	chr14_70859864_71125529_265666_1.5_58.9_4084	4084	+
chr14	31363060	31598257	chr14_30432811_30668008_235198_1.7_-93.9_4065	4065	+
chr1	76253684	76260829	chr1_76026272_76033417_7146_56.5_99.8_4037	4037	+
chr10	112262417	112362854	chr10_112252407_112352844_100438_3.9_80.9_3956	3956	+
chr7	27139122	27245645	chr7_27105647_27212170_106524_3.7_87.8_3945	3945	+
chr16	14282189	14360372	chr16_14189690_14267873_78184_5_92.5_3878	3878	+
chr5	49962781	49979531	chr5_49998538_50015288_16751_23.1_99.8_3875	3875	+
chr12	98919045	98990199	chr12_97443176_97514330_71155_5.4_98.1_3856	3856	+
chr7	72855447	72933646	chr7_72493383_72571582_78200_4.9_96_3843	3843	+
chr19	47421771	47425643	chr19_52113611_52117483_3873_98.8_100_3825	3825	+
chr18	19754086	19774220	chr18_18008084_18028218_20135_18.9_97.3_3800	3800	+
chr8	25273534	25367661	chr8_25329451_25423578_94128_4_77.5_3765	3765	+
chr5	158584430	158712851	chr5_158517008_158645429_128422_2.9_93_3751	3751	+
chr13	113432898	113539156	chr13_112480899_112587157_106259_3.5_81.9_3748	3748	+
chr17	57746245	58027628	chr17_55101027_55382410_281384_1.3_-65.4_3738	3738	+
chr22	45570987	45583731	chr22_43949651_43962395_12745_29.2_99.5_3719	3719	+
chr15	93427013	93533934	chr15_91228017_91334938_106922_3.5_97.7_3706	3706	+
chr2	61705266	61764198	chr2_61558770_61617702_58933_6.2_90.1_3674	3674	+
chr7	20175453	20218744	chr7_20141978_20185269_43292_8.5_99.3_3662	3662	+
chr17	56051490	56083740	chr17_53406489_53438739_32251_11.2_96.6_3624	3624	+
chr2	36588204	36752199	chr2_36441708_36605703_163996_2.2_91_3547	3547	+
chr20	30253337	30389409	chr20_29716998_29853070_136073_2.6_54.4_3522	3522	+
chr11	128835411	128894031	chr11_128340621_128399241_58621_5.9_97.5_3482	3482	+
chr17	45646719	45761065	chr17_43001718_43116064_114347_3_89.9_3475	3475	+
chr17	545530	671403	chr17_492280_618153_125874_2.8_93.2_3467	3467	+
chr1	167345261	167395294	chr1_165611885_165661918_50034_6.9_99.2_3449	3449	+
chr5	68463669	68565246	chr5_68499425_68601002_101578_3.4_88.5_3447	3447	+
chr11	57505964	57585155	chr11_57262540_57341731_79192_4.3_97.1_3438	3438	+
chr16	69373833	69497906	chr16_67931334_68055407_124074_2.7_69.7_3359	3359	+
chr14	55522804	55625465	chr14_54592557_54695218_102662_3.3_93.9_3346	3346	+
chr1	173769314	173837062	chr1_172035937_172103685_67749_4.9_98.1_3343	3343	+
chr1	35562929	35652421	chr1_35335516_35425008_89493_3.7_79_3340	3340	+
chr20	30958326	31025039	chr20_30421987_30488700_66714_5_88.1_3322	3322	+
chr5	40760044	40833135	chr5_40795801_40868892_73092_4.5_96.4_3318	3318	+
chr14	71379313	71579057	chr14_70449066_70648810_199745_1.6_63.7_3272	3272	+
chr1	179811573	179834758	chr1_178078196_178101381_23186_14_99.7_3239	3239	+
chr19	58198354	58421083	chr19_62890166_63112895_222730_1.4_51.1_3226	3226	+
chr5	21374641	21490702	chr5_21410398_21526459_116062_2.8_94.2_3220	3220	+
chr17	30266945	30327782	chr17_27291058_27351895_60838_5.3_84.4_3217	3217	+
chr17	38326726	38564935	chr17_35580252_35818461_238210_1.4_87.9_3217	3217	+
chr1	151172109	151396638	chr1_149438733_149663262_224530_1.4_61.4_3204	3204	+
chr20	54944885	54979104	chr20_54378292_54412511_34220_9.3_99.2_3196	3196	+
chr7	92087024	92244281	chr7_91924960_92082217_157258_2_97_3168	3168	+
chr8	94934168	94938033	chr8_95003344_95007209_3866_81.9_99.5_3165	3165	+
chr5	61643821	61807999	chr5_61679578_61843756_164179_1.9_-46_3153	3153	+
chr3	30650257	30735700	chr3_30625261_30710704_85444_3.7_99.3_3146	3146	+
chr10	13212856	13360914	chr10_13252862_13400920_148059_2.1_94.9_3109	3109	+
chr22	31363735	31373167	chr22_29693735_29703167_9433_32.8_99.7_3091	3091	+
chr5	151184447	151190879	chr5_151164640_151171072_6433_47.6_99.8_3059	3059	+
chr15	23285550	23501183	chr15_20836991_21052624_215634_1.4_92.2_3049	3049	+
chr11	62619531	62623041	chr11_62376107_62379617_3511_86.2_99.7_3026	3026	+
chr10	14884090	14970135	chr10_14924096_15010141_86046_3.5_81.6_3024	3024	+
chr15	90125908	90170552	chr15_87926912_87971556_44645_6.8_93.1_3019	3019	+
chr10	94369115	94415202	chr10_94359095_94405182_46088_6.5_87.3_3000	3000	+
chr15	78765609	78793532	chr15_76552664_76580587_27924_10.7_97.9_2999	2999	+
chr17	55341007	55640135	chr17_52696006_52995134_299129_1_-32.1_2912	2912	+
chr1	149579903	149590477	chr1_147846527_147857101_10575_27.5_98.8_2905	2905	+
chr6	36437797	36475417	chr6_36545775_36583395_37621_7.7_95_2891	2891	+
chr17	65908563	66042903	chr17_63339025_63473365_134341_2.1_21.8_2884	2884	+
chr9	86559689	86617734	chr9_85749509_85807554_58046_5_99.2_2879	2879	+
chr5	148730876	148899958	chr5_148711069_148880151_169083_1.7_93_2861	2861	+
chr7	17370304	17385243	chr7_17336829_17351768_14940_19.1_98.9_2858	2858	+
chr6	160150109	160206052	chr6_160070099_160126042_55944_5.1_98.5_2839	2839	+
chr4	186082260	186165667	chr4_186319254_186402661_83408_3.4_91.2_2829	2829	+
chr9	135140240	135206893	chr9_134130061_134196714_66654_4.2_97.4_2817	2817	+
chr5	154142150	154315658	chr5_154122343_154295851_173509_1.6_91.6_2795	2795	+
chr13	115022418	115092295	chr13_114040520_114110397_69878_4_96_2788	2788	+
chr16	31131501	31200258	chr16_31039002_31107759_68758_4_97.3_2766	2766	+
chr8	103266459	103358701	chr8_103335635_103427877_92243_3_92.6_2744	2744	+
chr14	31061518	31180392	chr14_30131269_30250143_118875_2.3_82.3_2723	2723	+
chr5	126860207	126890781	chr5_126888106_126918680_30575_8.9_97.9_2720	2720	+
chr15	28835918	28928891	chr15_26634959_26727932_92974_2.9_89.6_2719	2719	+
chr6	149699223	149837280	chr6_149740916_149878973_138058_2_52.5_2714	2714	+
chr14	96852522	97030054	chr14_95922275_96099807_177533_1.5_86.5_2709	2709	+
chr20	17922938	17948485	chr20_17870938_17896485_25548_10.6_93.1_2698	2698	+
chr11	13722296	13752961	chr11_13678872_13709537_30666_8.7_98.5_2669	2669	+
chr10	97902225	97921452	chr10_97892215_97911442_19228_13.9_99.6_2664	2664	+
chr17	2573414	2588484	chr17_2520164_2535234_15071_17.6_97.4_2651	2651	+
chr14	23397652	23567792	chr14_22467492_22637632_170141_1.6_-51.6_2643	2643	+
chr6	33240102	33425013	chr6_33348080_33532991_184912_1.4_69.9_2627	2627	+
chr8	103839062	103862472	chr8_103908238_103931648_23411_11.1_97.6_2608	2608	+
chr16	15070104	15155537	chr16_14977605_15063038_85434_3_86.1_2598	2598	+
chr2	61145465	61278401	chr2_60998969_61131905_132937_2_51.9_2597	2597	+
chr4	75240678	75254379	chr4_75459542_75473243_13702_18.8_97.6_2580	2580	+
chr12	10331716	10375581	chr12_10222983_10266848_43866_5.9_87.9_2576	2576	+
chr6	80715422	80752281	chr6_80772141_80809000_36860_7_94_2576	2576	+
chr1	150307387	150445151	chr1_148574011_148711775_137765_1.9_50.1_2562	2562	+
chr6	133136296	133140888	chr6_133177989_133182581_4593_55.7_99.9_2557	2557	+
chr6	66012282	66016273	chr6_66069003_66072994_3992_64_99.9_2553	2553	+
chr8	101716456	101732301	chr8_101785632_101801477_15846_16.1_97.6_2552	2552	+
chr16	23690411	23701453	chr16_23597912_23608954_11043_23_97.8_2545	2545	+
chr10	75760650	75871640	chr10_75430656_75541646_110991_2.3_87.8_2537	2537	+
chr14	75247072	75283865	chr14_74316825_74353618_36794_6.9_93.4_2535	2535	+
chr15	32908036	32930177	chr15_30695328_30717469_22142_11.4_98.9_2517	2517	+
chr7	138990700	139108138	chr7_138641240_138758678_117439_2.1_92.9_2514	2514	+
chr19	34876405	34929766	chr19_39568245_39621606_53362_4.7_88.1_2511	2511	+
chrY	1469735	1671270	chrY_1479735_1681270_201536_1.2_87.4_2509	2509	+
chr11	74167769	74353642	chr11_73845417_74031290_185874_1.3_89.2_2497	2497	+
chr1	28833605	28907487	chr1_28706192_28780074_73883_3.4_96.2_2496	2496	+
chr8	117686708	117869751	chr8_117755889_117938932_183044_1.4_92_2482	2482	+
chr22	29668880	29688229	chr22_27998880_28018229_19350_12.7_98.8_2466	2466	+
chr3	185639846	185653260	chr3_187122540_187135954_13415_18.3_99.4_2460	2460	+
chr15	35270601	35275499	chr15_33057893_33062791_4899_49.7_99.9_2434	2434	+
chr6	130761541	130764252	chr6_130803234_130805945_2712_88.6_99.9_2402	2402	+
chr11	66391110	66433755	chr11_66147686_66190331_42646_5.6_98.5_2399	2399	+
chr1	39458291	39471403	chr1_39230878_39243990_13113_18.3_99.5_2398	2398	+
chr1	91381051	91490250	chr1_91153639_91262838_109200_2.2_90.1_2388	2388	+
chr6	30530456	30693240	chr6_30638435_30801219_162785_1.4_70.8_2341	2341	+
chr17	29060115	29163177	chr17_26084241_26187303_103063_2.3_90.9_2322	2322	+
chr15	49926750	50090715	chr15_47714042_47878007_163966_1.4_86.9_2319	2319	+
chr15	30918565	31218860	chr15_28705857_29006152_300296_0.8_64.8_2318	2318	+
chr3	172474587	172536440	chr3_173957281_174019134_61854_3.7_94.5_2318	2318	+
chr8	38067511	38205613	chr8_38186668_38324770_138103_1.7_88.2_2306	2306	+
chr21	40184721	40196682	chr21_39106591_39118552_11962_19.1_98.7_2283	2283	+
chr8	141525244	141633398	chr8_141594426_141702580_108155_2.1_98.8_2272	2272	+
chr1	212209057	212278230	chr1_210275680_210344853_69174_3.3_91.8_2264	2264	+
chr12	53401382	53427657	chr12_51687649_51713924_26276_8.6_98.8_2262	2262	+
chr15	66614976	66796772	chr15_64402030_64583826_181797_1.2_80_2261	2261	+
chr8	107696383	107764238	chr8_107765559_107833414_67856_3.3_98.7_2228	2228	+
chr8	26161465	26229910	chr8_26217382_26285827_68446_3.3_96.4_2226	2226	+
chr2	58416528	58447158	chr2_58270032_58300662_30631_7.3_99.5_2225	2225	+
chrX	70596723	70815782	chrX_70513448_70732507_219060_1_-2.7_2223	2223	+
chr5	36182524	36225767	chr5_36218281_36261524_43244_5.1_97.7_2204	2204	+
chr11	8704830	8711433	chr11_8661406_8668009_6604_33.3_99.5_2202	2202	+
chr10	103897661	103916749	chr10_103887651_103906739_19089_11.5_97.7_2200	2200	+
chr15	41590304	41672954	chr15_39377596_39460246_82651_2.6_81.9_2186	2186	+
chr14	58726377	58875764	chr14_57796130_57945517_149388_1.4_88.8_2161	2161	+
chr20	47895437	47905684	chr20_47328844_47339091_10248_21_98.6_2151	2151	+
chr1	54386983	54433746	chr1_54159571_54206334_46764_4.6_98.5_2137	2137	+
chr6	7145722	7288106	chr6_7090721_7233105_142385_1.5_85.1_2135	2135	+
chr1	145118240	145139395	chr1_143829597_143850752_21156_10.1_97.8_2130	2130	+
chr5	44813127	44824354	chr5_44848884_44860111_11228_19_99.6_2129	2129	+
chr14	100733360	100749060	chr14_99803113_99818813_15701_13.6_99.7_2128	2128	+
chr13	41506471	41631184	chr13_40404471_40529184_124714_1.7_80.6_2127	2127	+
chrX	73805561	73812905	chrX_73722286_73729630_7345_28.8_99.2_2118	2118	+
chr6	114178447	114321788	chr6_114285140_114428481_143342_1.5_95.9_2116	2116	+
chr5	74668773	74894119	chr5_74704529_74929875_225347_0.9_79.4_2111	2111	+
chr16	2636688	2820112	chr16_2576689_2760113_183425_1.2_86.5_2110	2110	+
chr5	34174612	34218603	chr5_34210369_34254360_43992_4.8_97.1_2108	2108	+
chr17	34893096	34945905	chr17_31967209_32020018_52810_4_96.6_2104	2104	+
chr2	44428183	44498024	chr2_44281687_44351528_69842_3_86.3_2104	2104	+
chr12	93793345	93796101	chr12_92317476_92320232_2757_76.1_99.5_2099	2099	+
chr5	137087424	137275604	chr5_137115323_137303503_188181_1.1_66.3_2083	2083	+
chr2	64119543	64323786	chr2_63973047_64177290_204244_1_87.2_2079	2079	+
chr1	200374841	200534442	chr1_198641464_198801065_159602_1.3_-17.6_2055	2055	+
chr19	32843935	32976481	chr19_37535775_37668321_132547_1.5_47.9_2052	2052	+
chr2	68402081	68433744	chr2_68255585_68287248_31664_6.5_98.2_2043	2043	+
chr6	21594157	21598876	chr6_21702136_21706855_4720_43.1_99.9_2036	2036	+
chr21	35472322	35476844	chr21_34394192_34398714_4523_44.8_99.5_2025	2025	+
chr15	64915005	64977667	chr15_62702058_62764720_62663_3.2_95.2_2023	2023	+
chr7	55001961	55006612	chr7_54969455_54974106_4652_43.3_99.6_2016	2016	+
chr15	91509417	91525268	chr15_89310421_89326272_15852_12.7_96.4_2013	2013	+
chr10	27447489	27475514	chr10_27487495_27515520_28026_7.2_97.3_2013	2013	+
chr14	70234794	70238157	chr14_69304547_69307910_3364_59.6_99.6_2006	2006	+
chr17	36355720	36560565	chr17_33609515_33814091_204577_1_74.7_2003	2003	+
chr2	152270143	152331670	chr2_151978389_152039916_61528_3.3_99.1_2000	2000	+
chr6	10702517	10787570	chr6_10810503_10895556_85054_2.4_87.8_1999	1999	+
chr2	85768779	85771946	chr2_85622290_85625457_3168_63.1_99.9_1998	1998	+
chr2	160591625	160625122	chr2_160299871_160333368_33498_6_98.1_1997	1997	+
chr11	59404997	59570045	chr11_59161573_59326621_165049_1.2_88.4_1982	1982	+
chr10	70093046	70102954	chr10_69763052_69772960_9909_19.9_98.7_1975	1975	+
chr14	50049498	50092596	chr14_49119248_49162346_43099_4.6_90_1966	1966	+
chr14	51100704	51187141	chr14_50170454_50256891_86438_2.3_94.6_1965	1965	+
chr7	56119959	56357228	chr7_56087453_56324722_237270_0.8_75.9_1961	1961	+
chr7	127371818	127667828	chr7_127159054_127455064_296011_0.7_60.1_1953	1953	+
chr8	126011137	126195782	chr8_126080318_126264964_184647_1.1_70.5_1946	1946	+
chr15	44751181	45024170	chr15_42538473_42811462_272990_0.7_74.6_1944	1944	+
chr5	126140430	126172579	chr5_126168329_126200478_32150_6_91.9_1941	1941	+
chr12	133260518	133331649	chr12_131770591_131841722_71132_2.7_89.4_1937	1937	+
chr4	83275776	83349677	chr4_83494800_83568701_73902_2.6_99.2_1912	1912	+
chr1	229771265	229773920	chr1_227837888_227840543_2656_71.1_99.9_1888	1888	+
chr2	135694439	135713047	chr2_135410909_135429517_18609_10.1_98.5_1884	1884	+
chr18	77726635	77922499	chr18_75827623_76023490_195868_1_97.8_1876	1876	+
chr7	143002037	143080455	chr7_142712159_142790577_78419_2.4_82.8_1868	1868	+
chr8	17502317	17613080	chr8_17546597_17657360_110764_1.7_85_1864	1864	+
chr5	79732861	79774591	chr5_79768617_79810347_41731_4.4_95.3_1854	1854	+
chr8	27522208	27662329	chr8_27578127_27718248_140122_1.3_95.1_1852	1852	+
chr6	170043940	170104431	chr6_169785865_169846356_60492_3_95.7_1845	1845	+
chr15	28393837	28565883	chr15_26067432_26239478_172047_1.1_87.4_1839	1839	+
chr11	32917555	33000411	chr11_32874131_32956987_82857_2.2_96.4_1839	1839	+
chr5	179976920	180005049	chr5_179909526_179937655_28130_6.5_97_1831	1831	+
chr6	57048451	57075288	chr6_57156410_57183247_26838_6.8_94.1_1829	1829	+
chr1	70618033	70758303	chr1_70390621_70530891_140271_1.3_94.1_1820	1820	+
chr19	757850	764060	chr19_708850_715060_6211_29.3_99.5_1819	1819	+
chr1	46073591	46078555	chr1_45846178_45851142_4965_36.5_99.3_1810	1810	+
chr20	56934799	57003207	chr20_56368205_56436613_68409_2.6_82.1_1810	1810	+
chr8	121548557	121814788	chr8_121617738_121883969_266232_0.7_83_1809	1809	+
chr21	47802340	47815737	chr21_46626768_46640165_13398_13.4_99.8_1802	1802	+
chr5	114949550	114951985	chr5_114977449_114979884_2436_74_99.8_1802	1802	+
chr13	27641217	27829319	chr13_26539217_26727319_188103_1_84.2_1798	1798	+
chr1	171509120	171561881	chr1_169775744_169828504_52761_3.4_90.6_1789	1789	+
chr17	37627234	37689975	chr17_34880760_34943501_62742_2.8_95.1_1785	1785	+
chr19	36706764	36728107	chr19_41398604_41419947_21344_8.3_95.9_1771	1771	+
chr15	44086388	44158591	chr15_41873680_41945883_72204_2.5_82.2_1770	1770	+
chr14	93693614	93760856	chr14_92763367_92830609_67243_2.6_92.8_1768	1768	+
chr5	5461020	5490043	chr5_5514020_5543043_29024_6.1_99_1758	1758	+
chr1	24021180	24088250	chr1_23893767_23960837_67071_2.6_90.9_1756	1756	+
chr6	47573765	47594716	chr6_47681724_47702675_20952_8.3_97.7_1749	1749	+
chr5	175773968	175936618	chr5_175706574_175869224_162651_1.1_2.8_1736	1736	+
chr12	54674699	54680798	chr12_52960966_52967065_6100_28.3_99.8_1726	1726	+
chr8	120223545	120233520	chr8_120292726_120302701_9976_17.2_99.2_1720	1720	+
chrY	21749337	21758248	chrY_20208725_20217636_8912_19.2_99.8_1710	1710	+
chr1	153609072	153720722	chr1_151875696_151987346_111651_1.5_92.1_1705	1705	+
chr1	36180723	36230318	chr1_35953310_36002905_49596_3.4_85.2_1704	1704	+
chr8	8865399	8888792	chr8_8902809_8926202_23394_7.3_97.7_1704	1704	+
chr15	41961816	42054551	chr15_39749108_39841843_92736_1.8_86.4_1700	1700	+
chr20	42087780	42091029	chr20_41521194_41524443_3250_52.3_99.9_1700	1700	+
chr12	56863635	57116892	chr12_55149902_55403159_253258_0.7_64.6_1699	1699	+
chr15	70959557	70976861	chr15_68746611_68763915_17305_9.7_99.4_1684	1684	+
chr1	205577313	205585393	chr1_203843936_203852016_8081_20.8_99.5_1683	1683	+
chr6	153291986	153296812	chr6_153333679_153338505_4827_34.8_99.9_1681	1681	+
chr1	147918756	147930391	chr1_146385380_146397015_11636_14.4_99.5_1680	1680	+
chr3	9483682	9519278	chr3_9458682_9494278_35597_4.7_99.7_1675	1675	+
chr6	144148459	144184822	chr6_144190152_144226515_36364_4.6_95.3_1661	1661	+
chr6	79647692	79650981	chr6_79704411_79707700_3290_50.2_99.9_1650	1650	+
chr9	37089041	37182196	chr9_37079041_37172196_93156_1.8_85.2_1646	1646	+
chr2	234749461	234759634	chr2_234414200_234424373_10174_16.1_99.6_1643	1643	+
chr14	38059668	38152163	chr14_37129419_37221914_92496_1.8_96.4_1637	1637	+
chr2	38971602	38977391	chr2_38825106_38830895_5790_28.2_98.7_1633	1633	+
chrX	43888437	43890853	chrX_43773381_43775797_2417_67.6_100_1633	1633	+
chr12	25358954	25362747	chr12_25250221_25254014_3794_42.8_99.8_1625	1625	+
chr22	38884137	39082988	chr22_37214083_37412934_198852_0.8_84.5_1622	1622	+
chr10	89211996	89312096	chr10_89201976_89302076_100101_1.6_70.3_1618	1618	+
chr5	41917294	41919924	chr5_41953051_41955681_2631_61.2_99.9_1611	1611	+
chr16	46614974	46652321	chr16_45172475_45209822_37348_4.3_99.4_1607	1607	+
chr15	89739943	89847143	chr15_87540947_87648147_107201_1.5_83.4_1603	1603	+
chr13	32912356	33111265	chr13_31810356_32009265_198910_0.8_13.2_1601	1601	+
chr13	45008057	45147919	chr13_43906057_44045919_139863_1.1_82.4_1598	1598	+
chr15	42708831	42743668	chr15_40496123_40530960_34838_4.6_93.1_1598	1598	+
chr5	133531485	133537786	chr5_133559384_133565685_6302_25.3_98.5_1597	1597	+
chr11	11905926	11977782	chr11_11862502_11934358_71857_2.2_96.2_1595	1595	+
chr6	74222999	74304869	chr6_74279720_74361590_81871_1.9_97.9_1592	1592	+
chr2	17897404	17963038	chr2_17760885_17826519_65635_2.4_98.2_1587	1587	+
chr1	143684802	143741304	chr1_142476325_142532827_56503_2.8_96.6_1583	1583	+
chr1	40703158	40706041	chr1_40475745_40478628_2884_54.5_99.9_1572	1572	+
chr7	105097683	105206089	chr7_104884919_104993325_108407_1.5_85.4_1572	1572	+
chr7	123322403	123324361	chr7_123109639_123111597_1959_80.2_100_1572	1572	+
chr2	109086199	109088595	chr2_108452631_108455027_2397_65.5_100_1571	1571	+
chr11	34098636	34122103	chr11_34055212_34078679_23468_6.6_99_1559	1559	+
chr17	1324336	1340413	chr17_1271086_1287163_16078_9.7_98.5_1554	1554	+
chr5	93978880	94031057	chr5_94004636_94056813_52178_3_97.3_1552	1552	+
chr1	186305623	186375464	chr1_184572246_184642087_69842_2.2_97.5_1551	1551	+
chr10	3819872	3824379	chr10_3809872_3814379_4508_34.4_99.8_1550	1550	+
chr7	105889214	105917714	chr7_105676450_105704950_28501_5.4_98_1550	1550	+
chr12	31231040	31257303	chr12_31122307_31148570_26264_5.9_97.7_1546	1546	+
chr20	49368733	49511060	chr20_48802140_48944467_142328_1.1_67_1541	1541	+
chr11	76061528	76261713	chr11_75739176_75939361_200186_0.8_91.3_1537	1537	+
chr5	179042614	179203060	chr5_178975220_179135666_160447_1_81.4_1533	1533	+
chr9	6011855	6015234	chr9_6001855_6005234_3380_45.3_99.7_1531	1531	+
chr1	26570661	26801332	chr1_26443248_26673919_230672_0.7_55.5_1524	1524	+
chr1	29474569	29506578	chr1_29347156_29379165_32010_4.7_97.5_1518	1518	+
chr6	4032700	4061655	chr6_3977699_4006654_28956_5.2_98.8_1518	1518	+
chr14	52156242	52195486	chr14_51225992_51265236_39245_3.9_97.7_1516	1516	+
chr18	56390232	56415667	chr18_54541212_54566647_25436_5.9_97.7_1506	1506	+
chr16	58194042	58439440	chr16_56751543_56996941_245399_0.6_84.1_1500	1500	+
chr1	47716846	47746889	chr1_47489433_47519476_30044_5_98.8_1499	1499	+
chr15	57234709	57403425	chr15_55022001_55190717_168717_0.9_92.3_1494	1494	+
chr11	119170383	119205890	chr11_118675593_118711100_35508_4.2_97.5_1493	1493	+
chr20	2634047	2638787	chr20_2582047_2586787_4741_31.5_99.6_1492	1492	+
chr1	45807635	45809467	chr1_45580222_45582054_1833_81.3_99.8_1491	1491	+
chr9	36589460	36677366	chr9_36579460_36667366_87907_1.7_89.8_1489	1489	+
chr1	42642548	42744446	chr1_42415135_42517033_101899_1.4_89.9_1477	1477	+
chr8	66514947	66622675	chr8_66677501_66785229_107729_1.4_90.1_1476	1476	+
chr15	59323333	59399818	chr15_57110625_57187110_76486_1.9_94.9_1472	1472	+
chr1	68941696	68954829	chr1_68714284_68727417_13134_11.1_99.6_1460	1460	+
chr8	95803569	95894527	chr8_95872745_95963703_90959_1.6_84.6_1456	1456	+
chr1	224345177	224377903	chr1_222411800_222444526_32727_4.4_98.8_1454	1454	+
chr1	89253824	89299493	chr1_89026412_89072081_45670_3.2_96.6_1450	1450	+
chr5	108671665	108714924	chr5_108699564_108742823_43260_3.3_98.6_1449	1449	+
chr11	111933317	111954656	chr11_111438527_111459866_21340_6.8_96.1_1449	1449	+
chr13	107142718	107210414	chr13_105940719_106008415_67697_2.1_98.1_1438	1438	+
chr5	169017965	169031612	chr5_168950543_168964190_13648_10.5_97.8_1429	1429	+
chr7	32908846	32919596	chr7_32875371_32886121_10751_13.2_98_1416	1416	+
chr1	109192802	109242809	chr1_108994325_109044332_50008_2.8_91.4_1414	1414	+
chr2	38522087	38540492	chr2_38375591_38393996_18406_7.6_97.3_1408	1408	+
chr5	180665261	180762743	chr5_180597867_180695349_97483_1.4_93_1402	1402	+
chr7	152346088	152544319	chr7_151977021_152175252_198232_0.7_91.2_1401	1401	+
chr10	118645255	118661046	chr10_118635245_118651036_15792_8.8_98.1_1397	1397	+
chr2	62934095	63273480	chr2_62787599_63126984_339386_0.4_68.3_1392	1392	+
chr13	91497789	91514379	chr13_90295790_90312380_16591_8.4_98.4_1390	1390	+
chr2	174228485	174403018	chr2_173936731_174111264_174534_0.8_95.4_1388	1388	+
chr1	246455070	246648618	chr1_244521693_244715241_193549_0.7_27.9_1378	1378	+
chrX	100419918	100793364	chrX_100306574_100680020_373447_0.4_81.3_1373	1373	+
chr8	42329825	42401827	chr8_42448982_42520984_72003_1.9_96.5_1368	1368	+
chr12	50383512	50480805	chr12_48669779_48767072_97294_1.4_93.4_1367	1367	+
chr6	25140107	25141717	chr6_25248086_25249696_1611_84.8_99.9_1366	1366	+
chr8	28909238	28920230	chr8_28965157_28976149_10993_12.4_99.5_1366	1366	+
chr10	11912594	12071112	chr10_11952600_12111118_158519_0.9_36.6_1361	1361	+
chrX	56590778	56592859	chrX_56607503_56609584_2082_65.4_100_1361	1361	+
chr9	33753368	33917772	chr9_33743368_33907772_164405_0.8_76.2_1358	1358	+
chr9	127915694	128127060	chr9_126955515_127166881_211367_0.6_45.8_1358	1358	+
chr2	171822503	171902921	chr2_171530749_171611167_80419_1.7_97.2_1353	1353	+
chr5	64814254	64875428	chr5_64850010_64911184_61175_2.2_93.4_1353	1353	+
chr15	63829166	63883242	chr15_61616219_61670295_54077_2.5_90.1_1350	1350	+
chr14	93263738	93286268	chr14_92333491_92356021_22531_6_97.2_1349	1349	+
chr9	102713272	102733201	chr9_101753093_101773022_19930_6.8_97.1_1348	1348	+
chr1	182823348	182831662	chr1_181089971_181098285_8315_16.2_99.4_1346	1346	+
chr8	118900958	119118178	chr8_118970139_119187359_217221_0.6_74.8_1329	1329	+
chrY	317819	319481	chrY_287819_289481_1663_79.6_99.8_1324	1324	+
chr2	227600327	227659762	chr2_227308571_227368006_59436_2.2_98.6_1322	1322	+
chr1	78313236	78435286	chr1_78085824_78207874_122051_1.1_84.2_1320	1320	+
chr5	138132536	138266387	chr5_138160435_138294286_133852_1_74.1_1319	1319	+
chrX	118672787	118724925	chrX_118556815_118608953_52139_2.5_84.7_1311	1311	+
chr17	47677015	47906043	chr17_45032014_45261042_229029_0.6_13.5_1306	1306	+
chr9	74969404	74977324	chr9_74159224_74167144_7921_16.4_99.1_1300	1300	+
chr14	20779726	20925739	chr14_19849566_19995579_146014_0.9_85_1298	1298	+
chr18	9254233	9383893	chr18_9244233_9373893_129661_1_95.1_1290	1290	+
chr2	135136837	135211138	chr2_134853307_134927608_74302_1.7_90.1_1287	1287	+
chr5	37288476	37299189	chr5_37324233_37334946_10714_12_97.4_1287	1287	+
chr5	60454577	60455990	chr5_60490334_60491747_1414_90.7_100_1282	1282	+
chr5	130538589	130729016	chr5_130566488_130756915_190428_0.7_90.7_1282	1282	+
chr1	97252166	97279872	chr1_97024754_97052460_27707_4.6_99.5_1281	1281	+
chr10	119043343	119045023	chr10_119033333_119035013_1681_76_99.9_1277	1277	+
chrX	16836697	16862152	chrX_16746618_16772073_25456_5_98.9_1277	1277	+
chr7	2274330	2418171	chr7_2240856_2384697_143842_0.9_96.7_1273	1273	+
chr5	102465026	102612955	chr5_102492925_102640854_147930_0.9_75.9_1273	1273	+
chr4	24538953	24569816	chr4_24148051_24178914_30864_4.1_99.8_1268	1268	+
chr16	3776766	3900729	chr16_3716767_3840730_123964_1_94.1_1267	1267	+
chr17	16343297	16520855	chr17_16284022_16461580_177559_0.7_37.7_1259	1259	+
chr7	151046191	151204361	chr7_150677124_150835294_158171_0.8_92.7_1259	1259	+
chr6	12120843	12125243	chr6_12228829_12233229_4401_28.3_99.8_1246	1246	+
chr1	93298337	93306541	chr1_93070925_93079129_8205_15.1_98.9_1242	1242	+
chr1	204374113	204379979	chr1_202640736_202646602_5867_21.1_99.5_1238	1238	+
chr19	10767273	10792557	chr19_10628273_10653557_25285_4.9_92.2_1238	1238	+
chr10	21827737	22002846	chr10_21867743_22042852_175110_0.7_79_1236	1236	+
chr20	33067366	33337570	chr20_32531027_32801231_270205_0.5_48.9_1235	1235	+
chr13	73636582	73689722	chr13_72534583_72587723_53141_2.3_91.5_1231	1231	+
chr6	126210601	126372942	chr6_126252294_126414635_162342_0.8_93.8_1231	1231	+
chr5	76129426	76360173	chr5_76165182_76395929_230748_0.5_76.8_1229	1229	+
chr11	93432928	93469397	chr11_93072576_93109045_36470_3.3_98.8_1221	1221	+
chr2	10265252	10271514	chr2_10182703_10188965_6263_19.5_99.7_1219	1219	+
chr16	81055668	81065134	chr16_79613169_79622635_9467_12.9_99.9_1217	1217	+
chr12	69661521	69784336	chr12_67947788_68070603_122816_1_96.3_1215	1215	+
chr11	3735023	3793236	chr11_3691599_3749812_58214_2.1_98.9_1210	1210	+
chr19	9676551	9764270	chr19_9537551_9625270_87720_1.4_87.4_1209	1209	+
chr1	71530173	71544238	chr1_71302761_71316826_14066_8.6_99.3_1204	1204	+
chr11	95504345	95564982	chr11_95143993_95204630_60638_2_93.8_1200	1200	+
chr6	151256205	151328022	chr6_151297898_151369715_71818_1.7_86.8_1200	1200	+
chr9	114676830	114697417	chr9_113716651_113737238_20588_5.8_98.9_1199	1199	+
chr1	114127996	114454448	chr1_113929519_114255971_326453_0.4_72.4_1197	1197	+
chr13	79957579	80128049	chr13_78855580_79026050_170471_0.7_96.7_1196	1196	+
chr2	67630358	67631943	chr2_67483862_67485447_1586_75.2_100_1193	1193	+
chr15	32057344	32059316	chr15_29844636_29846608_1973_60.1_99.8_1185	1185	+
chrY	14952075	15031535	chrY_13461469_13540929_79461_1.5_99.5_1179	1179	+
chr6	41900087	42756494	chr6_42008065_42864472_856408_0.1_38.7_1174	1174	+
chr7	115889130	115898753	chr7_115676366_115685989_9624_12.2_99.7_1172	1172	+
chr1	207219138	207268074	chr1_205285761_205334697_48937_2.4_95.1_1169	1169	+
chr20	3785109	3845377	chr20_3733109_3793377_60269_1.9_97.4_1169	1169	+
chr10	90665139	90683177	chr10_90655119_90673157_18039_6.5_98.9_1165	1165	+
chr16	74656576	74695028	chr16_73214077_73252529_38453_3_92.7_1164	1164	+
chr1	113458133	113490228	chr1_113259656_113291751_32096_3.6_96.5_1162	1162	+
chr2	47387779	47607896	chr2_47241283_47461400_220118_0.5_68.8_1158	1158	+
chr12	107365222	107367730	chr12_105889352_105891860_2509_45.7_100_1146	1146	+
chr15	43650569	43701138	chr15_41437861_41488430_50570_2.3_92.4_1145	1145	+
chr8	81411774	81438603	chr8_81574329_81601158_26830_4.3_99.4_1144	1144	+
chr17	41197313	41246812	chr17_38450839_38500338_49500_2.3_97.5_1137	1137	+
chr7	99935729	100028430	chr7_99773665_99866366_92702_1.2_86.3_1135	1135	+
chr17	7477609	7479010	chr17_7418333_7419734_1402_80.7_99.9_1131	1131	+
chr4	79479890	79525744	chr4_79698914_79744768_45855_2.5_99.2_1130	1130	+
chr18	12701656	12914196	chr18_12691656_12904196_212541_0.5_3.6_1126	1126	+
chr1	185266816	185278324	chr1_183533439_183544947_11509_9.7_97.7_1121	1121	+
chr8	67834342	68108289	chr8_67996896_68270843_273948_0.4_66.3_1120	1120	+
chr9	104170949	104314192	chr9_103210770_103354013_143244_0.8_91.4_1120	1120	+
chr7	155099967	155101750	chr7_154730900_154732684_1785_62.6_100_1118	1118	+
chr5	32592692	32602662	chr5_32628449_32638419_9971_11.2_98.7_1115	1115	+
chr16	28836937	28975953	chr16_28744438_28883454_139017_0.8_53_1113	1113	+
chrX	119387252	119392130	chrX_119271280_119276158_4879_22.8_99.5_1113	1113	+
chr18	2587708	2803626	chr18_2577708_2793626_215919_0.5_89.7_1111	1111	+
chr1	155882817	155899680	chr1_154149441_154166304_16864_6.6_95.6_1110	1110	+
chr17	29549336	29703173	chr17_26573462_26727299_153838_0.7_76.3_1109	1109	+
chrX	135954484	136067899	chrX_135782150_135895565_113416_1_90.9_1109	1109	+
chr6	71212283	71269722	chr6_71269004_71326443_57440_1.9_98.3_1107	1107	+
chr14	65066972	65208582	chr14_64136725_64278335_141611_0.8_36.3_1105	1105	+
chr5	86660727	86704068	chr5_86696483_86739824_43342_2.5_97.2_1101	1101	+
chr1	24973146	24999510	chr1_24845733_24872097_26365_4.2_98.3_1096	1096	+
chr1	156692702	156756940	chr1_154959326_155023564_64239_1.7_90.8_1090	1090	+
chr14	70833314	70837954	chr14_69903067_69907707_4641_23.4_99.5_1085	1085	+
chr19	11217959	11244458	chr19_11078959_11105458_26500_4.1_96_1084	1084	+
chr19	54705630	54709603	chr19_59397442_59401415_3974_27.2_99.5_1081	1081	+
chr2	87272064	87375575	chr2_87125575_87229086_103512_1_80.4_1077	1077	+
chr5	162900965	162918364	chr5_162833543_162850942_17400_6.2_99.7_1076	1076	+
chr7	23224696	23240352	chr7_23191221_23206877_15657_6.9_97_1073	1073	+
chr1	211836274	211847917	chr1_209902897_209914540_11644_9.2_98_1071	1071	+
chr9	133577438	133580344	chr9_132567259_132570165_2907_36.7_99.7_1068	1068	+
chr14	39514241	39651190	chr14_38583992_38720941_136950_0.8_95.3_1066	1066	+
chr13	23905406	23915467	chr13_22803406_22813467_10062_10.6_99.8_1064	1064	+
chr5	10255578	10435253	chr5_10308578_10488253_179676_0.6_95.5_1060	1060	+
chr7	90042642	90043992	chr7_89880578_89881928_1351_78.5_100_1060	1060	+
chr12	101017497	101018786	chr12_99541628_99542917_1290_82.1_100_1059	1059	+
chr10	22618129	22620199	chr10_22658135_22660205_2071_51.1_99.9_1058	1058	+
chr17	74729154	74734652	chr17_72240749_72246247_5499_19.2_98.6_1058	1058	+
chr6	146119872	146266757	chr6_146161565_146308450_146886_0.7_95.1_1058	1058	+
chr10	1036093	1063272	chr10_1026093_1053272_27180_3.9_97.6_1055	1055	+
chr5	111496742	111499351	chr5_111524641_111527250_2610_40.3_99.8_1051	1051	+
chr6	26845333	26889619	chr6_26953312_26997598_44287_2.4_93.4_1050	1050	+
chr14	24565401	24909130	chr14_23635241_23978970_343730_0.3_68.6_1048	1048	+
chr15	56383425	56386176	chr15_54170717_54173468_2752_37.9_99.8_1044	1044	+
chr5	140698441	140699858	chr5_140678625_140680042_1418_73.6_99.9_1043	1043	+
chr14	94517435	94545669	chr14_93587188_93615422_28235_3.7_98.2_1042	1042	+
chr7	64149702	64293371	chr7_63787137_63930806_143670_0.7_45.2_1040	1040	+
chr7	143305051	143549424	chr7_143015173_143180357_165185_0.6_51.2_1038	1038	+
chr2	48026764	48036950	chr2_47880268_47890454_10187_10.2_98.8_1037	1037	+
chr1	90048435	90060836	chr1_89821023_89833424_12402_8.3_99.2_1032	1032	+
chr5	78915970	78935742	chr5_78951726_78971498_19773_5.2_96.1_1032	1032	+
chr7	87536458	87537536	chr7_87374394_87375472_1079_95.6_100_1031	1031	+
chr2	25038336	25044330	chr2_24891840_24897834_5995_17.2_99.8_1030	1030	+
chr9	37493526	37504975	chr9_37483526_37494975_11450_9_98.1_1030	1030	+
chr9	140459699	140463053	chr9_139579520_139582874_3355_30.7_99.7_1030	1030	+
chr16	12000706	12007428	chr16_11908207_11914929_6723_15.2_99.7_1022	1022	+
chr19	14626176	14627647	chr19_14487176_14488647_1472_69.4_100_1021	1021	+
chr5	288048	461365	chr5_341048_514365_173318_0.6_73.5_1020	1020	+
chr5	132211206	132409888	chr5_132239105_132437787_198683_0.5_45.5_1019	1019	+
chr8	74705039	74769760	chr8_74867593_74932314_64722_1.6_94.3_1017	1017	+
chr12	32406643	32481350	chr12_32297910_32372617_74708_1.3_72.6_1006	1006	+
chr5	96498673	96513106	chr5_96524429_96538862_14434_6.9_99.5_998	998	+
chr6	31500790	31717614	chr6_31608769_31825593_216825_0.5_70.1_993	993	+
chr15	38643542	38646139	chr15_36430834_36433431_2598_38.2_99.9_992	992	+
chr2	97007689	97039288	chr2_96371416_96403015_31600_3.1_99.2_990	990	+
chr9	21857537	21869538	chr9_21847537_21859538_12002_8.2_98.6_990	990	+
chr13	113832126	113917406	chr13_112880127_112965407_85281_1.2_81.8_990	990	+
chr6	26225113	26235207	chr6_26333092_26343186_10095_9.8_96.1_986	986	+
chr5	56177457	56190741	chr5_56213214_56226498_13285_7.4_97.2_983	983	+
chr6	31126876	31131306	chr6_31234855_31239285_4431_22.2_99.3_983	983	+
chr3	23859403	23885003	chr3_23834407_23860007_25601_3.8_97.5_980	980	+
chr16	28118816	28256377	chr16_28026317_28163878_137562_0.7_87_979	979	+
chr5	31538313	31554616	chr5_31574070_31590373_16304_6_98.5_978	978	+
chr12	21016482	21047745	chr12_20907749_20939012_31264_3.1_94.9_976	976	+
chr1	27106019	27108028	chr1_26978606_26980615_2010_48.5_99.7_975	975	+
chr5	87491278	87552137	chr5_87527034_87587893_60860_1.6_96.2_973	973	+
chr7	158415249	158487809	chr7_158108010_158180570_72561_1.3_91.1_971	971	+
chr7	66420499	66563793	chr7_66057934_66201228_143295_0.7_31.9_970	970	+
chr6	155106844	155188541	chr6_155148536_155230233_81698_1.2_97.5_968	968	+
chr1	60338617	60340640	chr1_60111205_60113228_2024_47.6_99.9_964	964	+
chr17	3628274	3629669	chr17_3575023_3576418_1396_68.6_99.9_958	958	+
chr7	64863354	64865430	chr7_64500789_64502865_2077_46_99.7_956	956	+
chr22	40660888	40730634	chr22_38990834_39060580_69747_1.4_92.3_955	955	+
chr17	61877741	61890855	chr17_59231473_59244587_13115_7.3_98.3_954	954	+
chr7	22895139	22900077	chr7_22861664_22866602_4939_19.3_99.1_953	953	+
chr5	89703436	89953920	chr5_89739192_89989676_250485_0.4_93.3_952	952	+
chr6	37142357	37337040	chr6_37250335_37445018_194684_0.5_5.3_950	950	+
chr15	77606416	77777207	chr15_75393471_75564262_170792_0.6_88.5_943	943	+
chr1	43149242	43308811	chr1_42921829_43081398_159570_0.6_80.2_941	941	+
chr10	86131149	86273959	chr10_86121129_86263939_142811_0.7_92.6_938	938	+
chrX	52861195	52927585	chrX_52877920_52944310_66391_1.4_76.7_937	937	+
chr17	28447883	28512961	chr17_25472009_25537087_65079_1.4_92_931	931	+
chr3	160123701	160155547	chr3_161606395_161638241_31847_2.9_99.6_924	924	+
chr10	88196622	88277857	chr10_88186602_88267837_81236_1.1_94.3_919	919	+
chr10	21249998	21456829	chr10_21290004_21496835_206832_0.4_64.3_918	918	+
chr1	28167533	28218803	chr1_28040120_28091390_51271_1.8_94.5_914	914	+
chr8	62573586	62586532	chr8_62736140_62749086_12947_7_99_909	909	+
chrX	1566784	1721422	chrX_1526784_1681422_154639_0.6_87.6_907	907	+
chr1	117617582	117631634	chr1_117419105_117433157_14053_6.4_98.9_904	904	+
chr12	49660622	49724259	chr12_47946889_48010526_63638_1.4_82.5_901	901	+
chr11	214478	243435	chr11_204478_233435_28958_3.1_92.9_899	899	+
chr7	53930001	53933446	chr7_53897495_53900940_3446_26.1_99.6_898	898	+
chr5	98857252	98867480	chr5_98885151_98895379_10229_8.8_99.3_896	896	+
chr10	36811121	36813180	chr10_36851127_36853186_2060_43.4_100_895	895	+
chr2	215592943	215672246	chr2_215301188_215380491_79304_1.1_98.6_893	893	+
chr17	62496378	62500839	chr17_59926840_59931301_4462_20_99.1_891	891	+
chr10	115882776	116006712	chr10_115872766_115996702_123937_0.7_69.9_890	890	+
chr12	95648854	95703237	chr12_94172985_94227368_54384_1.6_92.6_890	890	+
chr7	139789987	140052543	chr7_139436456_139699012_262557_0.3_-62.3_888	888	+
chr6	44217566	44414546	chr6_44325544_44522524_196981_0.5_82.5_887	887	+
chr19	49376922	49378134	chr19_54068734_54069946_1213_72.9_99.9_884	884	+
chr3	171763897	172031867	chr3_173246591_173514561_267971_0.3_62.4_881	881	+
chr12	89984576	90029113	chr12_88508707_88553244_44538_2_87.9_878	878	+
chr10	59952830	59954564	chr10_59622836_59624570_1735_50.5_100_876	876	+
chr11	108550057	108712325	chr11_108055267_108217535_162269_0.5_79.2_873	873	+
chr8	128752721	128953954	chr8_128821903_129023136_201234_0.4_-49.1_871	871	+
chr6	136560561	136606265	chr6_136602254_136647958_45705_1.9_96.7_870	870	+
chr8	41456041	41581292	chr8_41575198_41700449_125252_0.7_91.4_867	867	+
chr8	12295018	12312322	chr8_12339389_12356693_17305_5_99.3_864	864	+
chr1	193110976	193231819	chr1_191377599_191498442_120844_0.7_98.4_862	862	+
chr12	123007024	123078751	chr12_121572977_121644704_71728_1.2_96_862	862	+
chr7	99632267	99638985	chr7_99470203_99476921_6719_12.8_98.7_862	862	+
chr11	9200348	9458206	chr11_9156924_9414782_257859_0.3_64.9_861	861	+
chr16	67645288	67672940	chr16_66202789_66230441_27653_3.1_98_860	860	+
chr5	894847	917926	chr5_947847_970926_23080_3.7_96.6_860	860	+
chr1	154194810	154233979	chr1_152461434_152500603_39170_2.2_95.5_859	859	+
chr13	73319112	73329544	chr13_72217113_72227545_10433_8.2_97.9_858	858	+
chr5	122881266	122950689	chr5_122909165_122978588_69424_1.2_87.4_856	856	+
chr2	71360024	71361283	chr2_71213532_71214791_1260_67.9_99.8_855	855	+
chr12	65564395	65641060	chr12_63850662_63927327_76666_1.1_89_849	849	+
chr14	53184835	53241302	chr14_52254585_52311052_56468_1.5_96.2_849	849	+
chr6	147839054	147997304	chr6_147880747_148038997_158251_0.5_94.6_849	849	+
chr15	25582664	25616060	chr15_23133757_23167153_33397_2.5_99_847	847	+
chr7	53255291	53256518	chr7_53222785_53224012_1228_68.8_99.9_845	845	+
chr5	54720946	54826487	chr5_54756703_54862244_105542_0.8_73.1_843	843	+
chr16	71681732	71714421	chr16_70239233_70271922_32690_2.6_94.1_842	842	+
chr14	81642939	81646226	chr14_80712692_80715979_3288_25.5_99.4_839	839	+
chr15	49054601	49089782	chr15_46841893_46877074_35182_2.4_90.3_839	839	+
chr4	122736889	122743803	chr4_122956339_122963253_6915_12.1_99.9_838	838	+
chr2	162359848	162363128	chr2_162068094_162071374_3281_25.5_99.9_837	837	+
chr6	96034261	96054384	chr6_96140982_96161105_20124_4.2_98.6_836	836	+
chr9	72953415	72969125	chr9_72143235_72158945_15711_5.3_98.6_830	830	+
chr19	7515018	7516137	chr19_7421018_7422137_1120_74_100_829	829	+
chr9	91926024	91931511	chr9_91115844_91121331_5488_15_99.8_823	823	+
chr1	75224107	75231432	chr1_74996695_75004020_7326_11.2_99.6_821	821	+
chr9	127637196	127730027	chr9_126677017_126769848_92832_0.9_66.9_821	821	+
chr9	72327231	72338483	chr9_71517051_71528303_11253_7.3_98.5_820	820	+
chr1	52548993	52862015	chr1_52321581_52634603_313023_0.3_86.3_816	816	+
chr5	34908648	34925722	chr5_34944405_34961479_17075_4.8_97.6_815	815	+
chr8	67342060	67343020	chr8_67504614_67505574_961_84.5_100_812	812	+
chr4	184174911	184239300	chr4_184411905_184476294_64390_1.3_89.2_810	810	+
chr15	75663505	75761060	chr15_73450558_73548113_97556_0.8_91_808	808	+
chr3	52720593	52727837	chr3_52695633_52702877_7245_11.1_99.9_805	805	+
chr9	2783900	2830013	chr9_2773900_2820013_46114_1.7_98.5_803	803	+
chr22	29182336	29191399	chr22_27512336_27521399_9064_8.8_98.3_801	801	+
chr16	29813028	30013597	chr16_29720529_29921098_200570_0.4_46.6_796	796	+
chr4	17803230	17834131	chr4_17412328_17443229_30902_2.6_99.7_796	796	+
chrX	24093493	24229549	chrX_24003414_24139470_136057_0.6_75.7_796	796	+
chr12	12273642	12318217	chr12_12164909_12209484_44576_1.8_95.3_795	795	+
chr7	131135339	131175130	chr7_130785879_130825670_39792_2_95.2_794	794	+
chrX	51487077	51547655	chrX_51503817_51564395_60579_1.3_97_794	794	+
chr6	47199429	47221232	chr6_47307388_47329191_21804_3.6_94_793	793	+
chr1	219783127	219784882	chr1_217849750_217851505_1756_45.1_99.8_792	792	+
chr1	62305921	62503780	chr1_62078509_62276368_197860_0.4_73.6_791	791	+
chr16	11099327	11113999	chr16_11006828_11021500_14673_5.4_96.1_791	791	+
chr14	92434893	92474220	chr14_91504646_91543973_39328_2_97.5_787	787	+
chr2	118588617	118854317	chr2_118305087_118570787_265701_0.3_95.1_787	787	+
chr6	7891868	8082411	chr6_7836867_8027410_190544_0.4_55_786	786	+
chr11	6503900	6505055	chr11_6460476_6461631_1156_67.9_100_785	785	+
chr5	72864095	72876242	chr5_72899851_72911998_12148_6.5_98.8_784	784	+
chr12	1863449	1897380	chr12_1733710_1767641_33932_2.3_98.2_782	782	+
chrX	123019689	123203447	chrX_122847370_123031128_183759_0.4_54_780	780	+
chr10	102676556	102722883	chr10_102666546_102712873_46328_1.7_95.8_778	778	+
chr2	178079549	178096589	chr2_177787795_177804835_17041_4.6_99.5_778	778	+
chr4	147206939	147207715	chr4_147426389_147427165_777_100_100_777	777	+
chr3	130681613	130705204	chr3_132164303_132187894_23592_3.3_99_777	777	+
chr6	111208019	111216510	chr6_111314712_111323203_8492_9.1_98.8_775	775	+
chr17	20904374	20935048	chr17_20844966_20875640_30675_2.5_92.4_773	773	+
chr7	12727737	12729611	chr7_12694262_12696136_1875_41.2_100_772	772	+
chr1	118406740	118499914	chr1_118208263_118301437_93175_0.8_92_771	771	+
chr16	75677837	75690799	chr16_74235338_74248300_12963_5.9_93.8_768	768	+
chr19	54377602	54379514	chr19_59069414_59071326_1913_40.1_99.6_767	767	+
chr9	19376940	19379235	chr9_19366940_19369235_2296_33.1_99.5_760	760	+
chr7	44919138	44923538	chr7_44885663_44890063_4401_17.2_99.9_759	759	+
chr1	220439792	220441193	chr1_218506415_218507816_1402_54.1_99.9_758	758	+
chr11	58381678	58386758	chr11_58138254_58143334_5081_14.9_99.4_758	758	+
chr1	91973838	92000965	chr1_91746426_91773553_27128_2.8_97.2_756	756	+
chr5	59899196	59983033	chr5_59934953_60018790_83838_0.9_88.2_756	756	+
chr9	95015369	95077843	chr9_94055190_94117664_62475_1.2_98.6_756	756	+
chr1	93602318	93617706	chr1_93374906_93390294_15389_4.9_96.7_751	751	+
chr5	32227760	32230469	chr5_32263517_32266226_2710_27.5_99.6_746	746	+
chr2	219434861	219525303	chr2_219143105_219233547_90443_0.8_98.4_745	745	+
chr9	116029541	116170494	chr9_115069362_115210315_140954_0.5_76.2_745	745	+
chr19	42989142	42989896	chr19_47680982_47681736_755_98.5_100_744	744	+
chr10	127422103	127434491	chr10_127412093_127424481_12389_6_99_742	742	+
chr5	110442942	110465549	chr5_110470841_110493448_22608_3.3_95.7_742	742	+
chr1	6249224	6258937	chr1_6171811_6181524_9714_7.6_98.6_741	741	+
chr4	185616294	185646216	chr4_185853288_185883210_29923_2.5_95.5_737	737	+
chr12	64823843	64878232	chr12_63110110_63164499_54390_1.4_94.8_735	735	+
chr8	104412164	104419997	chr8_104481340_104489173_7834_9.4_99.1_735	735	+
chr10	46749246	46915065	chr10_46169252_46335071_165820_0.4_68.2_733	733	+
chr5	55232545	55234752	chr5_55268302_55270509_2208_33.2_99.6_733	733	+
chr6	137519257	137527450	chr6_137560950_137569143_8194_8.9_99.2_733	733	+
chr16	15959909	15960749	chr16_15867410_15868250_841_87_100_732	732	+
chr16	50069344	50265407	chr16_48626845_48822908_196064_0.4_96.2_731	731	+
chr1	112308394	112309499	chr1_112109917_112111022_1106_65.9_99.9_729	729	+
chr14	23940118	23945715	chr14_23009958_23015555_5598_13_97.7_729	729	+
chr7	104310163	104311294	chr7_104097399_104098530_1132_64.4_99.9_729	729	+
chr15	51773344	51829926	chr15_49560636_49617218_56583_1.3_90_726	726	+
chr11	46784112	46800055	chr11_46740688_46756631_15944_4.5_91.5_724	724	+
chr9	108521817	108523153	chr9_107561638_107562974_1337_54.1_99.9_723	723	+
chr1	172557998	172580197	chr1_170824621_170846820_22200_3.2_98.2_717	717	+
chr22	21495831	21623103	chr22_19825831_19953103_127273_0.6_55.7_717	717	+
chr11	61563605	61564378	chr11_61320181_61320954_774_92.5_100_716	716	+
chrX	76874196	76940000	chrX_76760852_76826656_65805_1.1_97.9_716	716	+
chr1	33151420	33292329	chr1_32924007_33064916_140910_0.5_85.5_714	714	+
chr9	125448948	125450473	chr9_124488769_124490294_1526_46.7_99.8_713	713	+
chr12	66357739	66358613	chr12_64644006_64644880_875_81.3_100_711	711	+
chr11	64541951	64544029	chr11_64298527_64300605_2079_34.2_99.7_710	710	+
chr1	23650001	23665174	chr1_23522588_23537761_15174_4.7_97.3_708	708	+
chr2	99718648	99719354	chr2_99085080_99085786_707_100_100_707	707	+
chr13	108862032	108883066	chr13_107660033_107681067_21035_3.4_99.2_706	706	+
chr12	46754541	46764029	chr12_45040808_45050296_9489_7.4_99.5_706	706	+
chr2	232322066	232323594	chr2_232030310_232031838_1529_46.1_100_705	705	+
chr7	24726985	24728244	chr7_24693510_24694769_1260_55.7_99.9_702	702	+
chr6	58237434	58266169	chr6_58345393_58374128_28736_2.4_98_701	701	+
chr17	45195646	45198308	chr17_42550645_42553307_2663_26.2_99.7_697	697	+
chr1	100459169	100550855	chr1_100231757_100323443_91687_0.8_84.8_696	696	+
chr14	69847198	69927964	chr14_68916951_68997717_80767_0.9_82.6_696	696	+
chr18	32914015	32920358	chr18_31168013_31174356_6344_11_99.2_696	696	+
chr22	41325490	41553408	chr22_39655436_39883354_227919_0.3_74.5_693	693	+
chr18	60563043	60662161	chr18_58714023_58813141_99119_0.7_89.7_691	691	+
chr9	6433788	6496610	chr9_6423788_6486610_62823_1.1_90.1_687	687	+
chr10	17756759	17757523	chr10_17796765_17797529_765_89.2_100_682	682	+
chr2	190313103	190535360	chr2_190021348_190243605_222258_0.3_5.4_680	680	+
chr2	114201941	114253012	chr2_113918411_113969482_51072_1.3_92.8_676	676	+
chr14	36777199	36784181	chr14_35846950_35853932_6983_9.7_99.6_674	674	+
chr14	57876156	57879019	chr14_56945909_56948772_2864_23.5_99_673	673	+
chr10	62544564	62554239	chr10_62214570_62224245_9676_6.9_99.6_671	671	+
chr6	99855870	99936317	chr6_99962591_100043038_80448_0.8_96.2_668	668	+
chr20	62301032	62355008	chr20_61771476_61825452_53977_1.2_92.5_664	664	+
chr9	70460123	70461718	chr9_69699943_69701538_1596_41.6_99.7_664	664	+
chr5	6668411	6736836	chr5_6721411_6789836_68426_1_96.1_663	663	+
chr14	104146664	104151827	chr14_103216417_103221580_5164_12.8_98.7_661	661	+
chr5	120531466	120532366	chr5_120559365_120560265_901_73.1_100_659	659	+
chr18	47917471	47919983	chr18_46171469_46173981_2513_26.2_99.6_659	659	+
chr12	56387010	56511348	chr12_54673277_54797615_124339_0.5_64.9_658	658	+
chrX	101857293	101858704	chrX_101743949_101745360_1412_46.5_99.9_656	656	+
chr17	26653580	26801517	chr17_23677707_23825644_147938_0.4_48.4_653	653	+
chr13	33262593	33344688	chr13_32160593_32242688_82096_0.8_46.2_650	650	+
chr3	98235922	98240407	chr3_99718612_99723097_4486_14.5_99.9_650	650	+
chr7	64515847	64530979	chr7_64153282_64168414_15133_4.3_95.6_649	649	+
chr7	102957188	103008627	chr7_102744424_102795863_51440_1.3_96.1_646	646	+
chr6	116598086	116599639	chr6_116704779_116706332_1554_41.4_99.9_644	644	+
chr5	110097043	110099106	chr5_110124942_110127005_2064_31_99.6_639	639	+
chr5	139494862	139497330	chr5_139475046_139477514_2469_25.8_99.6_638	638	+
chr7	149017958	149019047	chr7_148648891_148649980_1090_58.5_99.9_638	638	+
chr15	49327646	49429789	chr15_47114938_47217081_102144_0.6_57.3_635	635	+
chr20	5919164	5932465	chr20_5867164_5880465_13302_4.8_96.8_635	635	+
chr12	97337256	97346056	chr12_95861387_95870187_8801_7.1_99.3_626	626	+
chr1	38048240	38174325	chr1_37820827_37946912_126086_0.5_90.2_622	622	+
chr11	75113862	75119140	chr11_74791510_74796788_5279_11.8_99.4_622	622	+
chr14	74364701	74388987	chr14_73434454_73458740_24287_2.5_97.4_619	619	+
chr20	48249890	48318936	chr20_47683297_47752343_69047_0.9_72.7_619	619	+
chrX	72990486	73165004	chrX_72907211_73081729_174519_0.4_40_619	619	+
chr1	21106906	21264483	chr1_20979493_21137070_157578_0.4_54.8_618	618	+
chrX	73455059	73491547	chrX_73371784_73408272_36489_1.7_87.6_618	618	+
chr2	175937827	175938540	chr2_175646073_175646786_714_86.3_100_616	616	+
chr7	108204814	108214475	chr7_107992050_108001711_9662_6.4_98.9_614	614	+
chrX	114991994	114992719	chrX_114898250_114898975_726_84_100_610	610	+
chr6	52932844	52957952	chr6_53040803_53065911_25109_2.4_96.9_609	609	+
chr5	150070424	150089084	chr5_150050617_150069277_18661_3.3_98.4_607	607	+
chr2	62449515	62451503	chr2_62303019_62305007_1989_30.5_99.8_606	606	+
chr8	105502323	105509755	chr8_105571499_105578931_7433_8.2_97.6_606	606	+
chr12	6502184	6666799	chr12_6372445_6537060_164616_0.4_73.8_605	605	+
chr10	96337140	96363381	chr10_96327130_96353371_26242_2.3_88.1_604	604	+
chr6	11136277	11137728	chr6_11244263_11245714_1452_41.5_99.8_603	603	+
chr12	12870757	12875108	chr12_12762024_12766375_4352_13.8_99.3_602	602	+
chrX	67353332	67354476	chrX_67270057_67271201_1145_52.6_99.9_602	602	+
chr2	198359605	198360790	chr2_198067850_198069035_1186_50.2_100_595	595	+
chr19	44610892	44740608	chr19_49302732_49432448_129717_0.5_69.7_593	593	+
chr16	15658075	15658665	chr16_15565576_15566166_591_100_100_591	591	+
chr6	28056613	28057203	chr6_28164592_28165182_591_100_100_591	591	+
chr8	54880375	55060132	chr8_55042928_55222685_179758_0.3_95.8_591	591	+
chr11	961457	965037	chr11_951457_955037_3581_16.5_99.6_590	590	+
chr5	75465924	75469447	chr5_75501680_75505203_3524_16.7_99.5_589	589	+
chr7	128123345	128142522	chr7_127910581_127929758_19178_3.1_93_588	588	+
chr19	45166187	45166768	chr19_49858027_49858608_582_100_100_582	582	+
chr11	10800706	10876603	chr11_10757282_10833179_75898_0.8_92.7_578	578	+
chr8	48811591	48973637	chr8_48974144_49136190_162047_0.4_98.1_577	577	+
chrX	71427744	71494313	chrX_71344469_71411038_66570_0.9_89.2_576	576	+
chr20	48569383	48569955	chr20_48002790_48003362_573_100_100_573	573	+
chrX	367680	369377	chrX_287680_289377_1698_33.7_99.6_573	573	+
chr1	94342242	94343420	chr1_94114830_94116008_1179_48.4_99.9_571	571	+
chr13	50586754	50621130	chr13_49484755_49519131_34377_1.7_93.6_571	571	+
chr4	76453498	76454776	chr4_76672522_76673800_1279_44.5_99.9_569	569	+
chr5	114557512	114572337	chr5_114585411_114600236_14826_3.8_96.2_569	569	+
chr2	170488241	170493193	chr2_170196487_170201439_4953_11.4_99.7_567	567	+
chr5	1616204	1798853	chr5_1669204_1851853_182650_0.3_73.9_562	562	+
chr2	37316747	37509848	chr2_37170251_37363352_193102_0.3_65.9_560	560	+
chr5	82348783	82352752	chr5_82384539_82388508_3970_14.1_99.8_558	558	+
chr7	5104898	5105455	chr7_5071424_5071981_558_100_100_558	558	+
chr19	52793413	52793968	chr19_57485225_57485780_556_100_100_556	556	+
chr2	26609134	26612758	chr2_26462638_26466262_3625_15.3_99.2_555	555	+
chr15	68473493	68480262	chr15_66260547_66267316_6770_8.2_99.5_553	553	+
chr19	49992342	50156435	chr19_54684154_54848247_164094_0.3_71.7_551	551	+
chr12	74932177	74960088	chr12_73218444_73246355_27912_2_98_548	548	+
chr19	59057468	59100658	chr19_63749280_63792470_43191_1.3_83_548	548	+
chr8	59332979	59360615	chr8_59495533_59523169_27637_2_98.1_548	548	+
chr16	57238512	57273609	chr16_55796013_55831110_35098_1.6_86.9_546	546	+
chr17	53470122	53471174	chr17_50825121_50826173_1053_51.9_100_546	546	+
chr2	86992105	87001960	chr2_86845616_86855471_9856_5.5_96.6_543	543	+
chr8	20077849	20078389	chr8_20122129_20122669_541_100_100_541	541	+
chr7	104730351	104752825	chr7_104517587_104540061_22475_2.4_93.6_540	540	+
chr10	91486038	91497852	chr10_91476018_91487832_11815_4.6_98.6_539	539	+
chr16	89833452	90062543	chr16_88360953_88590044_229092_0.2_95.5_539	539	+
chr19	18496975	18499717	chr19_18357975_18360717_2743_19.7_99.6_539	539	+
chr3	183439592	183529738	chr3_184922286_185012432_90147_0.6_95.8_537	537	+
chr7	99171301	99235358	chr7_99009237_99073294_64058_0.8_84_537	537	+
chr12	19646723	19667845	chr12_19537990_19559112_21123_2.5_98_536	536	+
chr6	131203443	131276471	chr6_131245136_131318164_73029_0.7_83.5_536	536	+
chr18	47017179	47017710	chr18_45271177_45271708_532_100_100_532	532	+
chr7	23563280	23565769	chr7_23529805_23532294_2490_21.3_99.4_530	530	+
chr1	45224830	45228434	chr1_44997417_45001021_3605_14.6_99.5_527	527	+
chr20	21142824	21311243	chr20_21090824_21259243_168420_0.3_85.1_527	527	+
chr16	8895619	8905041	chr16_8803120_8812542_9423_5.6_96.9_526	526	+
chr17	5288482	5392856	chr17_5229206_5333580_104375_0.5_90.3_526	526	+
chr12	14577643	14578504	chr12_14468910_14469771_862_60.8_99.9_524	524	+
chr9	19055647	19083074	chr9_19045647_19073074_27428_1.9_90.8_522	522	+
chr12	11279646	11324652	chr12_11170913_11215919_45007_1.2_93.7_521	521	+
chr10	76937947	76941202	chr10_76607953_76611208_3256_16_99.7_520	520	+
chr15	79188032	79189938	chr15_76975087_76976993_1907_27.3_99.6_520	520	+
chr8	30977619	31076209	chr8_31097161_31195751_98591_0.5_81.9_519	519	+
chr17	18634320	18638823	chr17_18575045_18579548_4504_11.5_99.7_518	518	+
chr5	159519073	159520482	chr5_159451651_159453060_1410_36.7_99.9_518	518	+
chr6	101337458	101338920	chr6_101444179_101445641_1463_35.4_99.9_518	518	+
chr12	51139354	51141300	chr12_49425621_49427567_1947_26.5_99.8_515	515	+
chr2	70438339	70438972	chr2_70291843_70292476_634_81.2_100_515	515	+
chr6	91226173	91257969	chr6_91282894_91314690_31797_1.6_95.2_512	512	+
chr5	7900135	7901128	chr5_7953135_7954128_994_51.4_100_511	511	+
chr4	184633872	184634575	chr4_184870866_184871569_704_72.2_100_508	508	+
chr5	20303322	20305616	chr5_20339079_20341373_2295_22.1_99.8_508	508	+
chr17	58543613	58571999	chr17_55898395_55926781_28387_1.8_88.7_508	508	+
chr19	1360279	1422589	chr19_1311279_1373589_62311_0.8_89.6_505	505	+
chr16	16347588	16371677	chr16_16255089_16279178_24090_2.1_95.9_501	501	+
chrY	2847110	2847608	chrY_2907110_2907608_499_100_100_499	499	+
chr16	1749674	2013883	chr16_1689675_1953884_264210_0.2_32.2_498	498	+
chr11	82876729	82881022	chr11_82554377_82558670_4294_11.6_99.8_497	497	+
chr18	19445192	19449459	chr18_17699190_17703457_4268_11.6_98.7_497	497	+
chr6	127608307	127608803	chr6_127650000_127650496_497_100_100_497	497	+
chr12	131274823	131361733	chr12_129840776_129927686_86911_0.6_95.3_496	496	+
chr5	106736962	106853773	chr5_106764861_106881672_116812_0.4_93.6_495	495	+
chr14	61445937	61446429	chr14_60515690_60516182_493_100_100_493	493	+
chr15	94619467	94619958	chr15_92420471_92420962_492_100_100_492	492	+
chr5	54456821	54460514	chr5_54492578_54496271_3694_13.3_98.8_492	492	+
chrX	47369769	47370457	chrX_47254713_47255401_689_71.3_99.9_491	491	+
chr10	103544672	103557918	chr10_103534662_103547908_13247_3.7_96.2_491	491	+
chr20	23334709	23335199	chr20_23282709_23283199_491_100_100_491	491	+
chr5	172395470	172424174	chr5_172328076_172356780_28705_1.7_92.4_491	491	+
chr17	79821553	79877583	chr17_77414842_77470875_56034_0.9_98.2_489	489	+
chr6	49448593	49522840	chr6_49556552_49630799_74248_0.7_95.8_489	489	+
chr21	44448754	44451006	chr21_43321823_43324075_2253_21.7_99.8_488	488	+
chr3	39451691	39452178	chr3_39426695_39427182_488_100_100_488	488	+
chr8	38707830	38940698	chr8_38826987_39059855_232869_0.2_53.7_488	488	+
chr8	96166377	96167584	chr8_96235553_96236760_1208_40.4_99.7_488	488	+
chr10	126524015	126673739	chr10_126514005_126663729_149725_0.3_58.8_487	487	+
chr7	7949017	8060510	chr7_7915542_8027035_111494_0.4_91.1_487	487	+
chr9	98644894	98669580	chr9_97684715_97709401_24687_2_96.2_487	487	+
chr19	57803426	57803911	chr19_62495238_62495723_486_100_100_486	486	+
chr2	54001592	54088018	chr2_53855096_53941522_86427_0.6_89_485	485	+
chr9	70881685	70885377	chr9_70071505_70075197_3693_13.1_99.1_485	485	+
chr20	36640367	36640933	chr20_36073781_36074347_567_84.8_100_481	481	+
chrX	109328360	109439871	chrX_109215016_109326527_111512_0.4_96.3_480	480	+
chr17	4174785	4208785	chr17_4121534_4155534_34001_1.4_93.9_479	479	+
chr15	79849218	79852837	chr15_77636273_77639892_3620_13.2_99.5_479	479	+
chr6	51274158	51275001	chr6_51382117_51382960_844_56.8_100_479	479	+
chr1	16199980	16200498	chr1_16072567_16073085_519_92.1_100_478	478	+
chr22	38202802	38203382	chr22_36532748_36533328_581_82.3_100_478	478	+
chr8	97263131	97269408	chr8_97332307_97338584_6278_7.6_99.5_478	478	+
chr14	81939618	81942897	chr14_81009371_81012650_3280_14.4_99_473	473	+
chr3	3178962	3190323	chr3_3153962_3165323_11362_4.2_99.7_472	472	+
chr1	245010196	245024475	chr1_243076819_243091098_14280_3.3_96.6_471	471	+
chr20	463452	463922	chr20_411452_411922_471_100_100_471	471	+
chr6	97592407	97710076	chr6_97699128_97816797_117670_0.4_80.1_470	470	+
chr9	36214516	36215947	chr9_36204516_36205947_1432_32.8_99.7_470	470	+
chrX	41029217	41075881	chrX_40914161_40960825_46665_1_95.7_468	468	+
chr12	76455360	76476261	chr12_74741627_74762528_20902_2.2_96.3_467	467	+
chr5	80600713	80608864	chr5_80636469_80644620_8152_5.7_98.2_467	467	+
chr14	67779309	67801673	chr14_66849062_66871426_22365_2.1_93.6_464	464	+
chr10	129195505	129195967	chr10_129085495_129085957_463_100_100_463	463	+
chr7	50512408	50514642	chr7_50479902_50482136_2235_20.6_99.9_461	461	+
chr11	113618234	113629410	chr11_113123444_113134620_11177_4.1_99.4_460	460	+
chr20	44444128	44690792	chr20_43877535_44124199_246665_0.2_66.5_460	460	+
chrX	152027290	152031245	chrX_151777946_151781901_3956_11.6_99.8_460	460	+
chr8	90937897	90938677	chr8_91007072_91007852_781_58.8_100_459	459	+
chr10	81437148	81519485	chr10_81107154_81189491_82338_0.6_74.1_455	455	+
chr20	6194973	6196237	chr20_6142973_6144237_1265_35.9_99.7_454	454	+
chr9	101979793	101980244	chr9_101019614_101020065_452_100_100_452	452	+
chr10	48199721	48211573	chr10_47819727_47831579_11853_3.8_98.5_451	451	+
chr8	145781981	145787539	chr8_145752789_145758347_5559_8.1_99.9_451	451	+
chr22	28247921	28248765	chr22_26577921_26578765_845_53.1_100_449	449	+
chr13	42875010	42877390	chr13_41773010_41775390_2381_18.8_99.8_448	448	+
chr17	75189459	75212860	chr17_72701054_72724455_23402_1.9_95_448	448	+
chr7	128407353	128670821	chr7_128194589_128458057_263469_0.2_0.7_448	448	+
chr8	126448432	126448879	chr8_126517614_126518061_448_100_100_448	448	+
chr18	33422180	33572235	chr18_31676178_31826233_150056_0.3_70.2_447	447	+
chr7	157002194	157061060	chr7_156694955_156753821_58867_0.8_95.7_447	447	+
chr6	43592589	43608354	chr6_43700567_43716332_15766_2.8_97.5_446	446	+
chr7	112102053	112116079	chr7_111889289_111903315_14027_3.2_95.6_446	446	+
chr14	56130010	56133527	chr14_55199763_55203280_3518_12.6_99.4_445	445	+
chr2	158067262	158235475	chr2_157775508_157943721_168214_0.3_84.8_444	444	+
chr12	67678813	67699432	chr12_65965080_65985699_20620_2.1_98.5_443	443	+
chr18	59931323	59973122	chr18_58082303_58124102_41800_1.1_93_441	441	+
chr5	173316207	173317439	chr5_173248813_173250045_1233_35.7_99.8_440	440	+
chr1	87810482	87811138	chr1_87583070_87583726_657_67_100_440	440	+
chr12	528577	529016	chr12_398838_399277_440_100_100_440	440	+
chr13	41950550	41958698	chr13_40848550_40856698_8149_5.4_97.6_438	438	+
chr12	104320019	104517219	chr12_102844149_103041349_197201_0.2_93.1_437	437	+
chr8	9506503	9566112	chr8_9543913_9603522_59610_0.7_90.4_437	437	+
chr1	210010243	210017008	chr1_208076866_208083631_6766_6.4_99.7_436	436	+
chr11	86577122	86578380	chr11_86254770_86256028_1259_34.6_99.9_436	436	+
chr12	48075447	48084543	chr12_46361714_46370810_9097_4.8_99.3_436	436	+
chr20	43629058	43708308	chr20_43062472_43141722_79251_0.5_89.3_432	432	+
chr3	20215863	20216521	chr3_20190867_20191525_659_65.4_100_431	431	+
chr15	21163115	21336036	chr15_19427774_19600695_172922_0.2_27.7_431	431	+
chr11	68323052	68381244	chr11_68079628_68137820_58193_0.7_96.7_430	430	+
chr19	16629072	16629500	chr19_16490072_16490500_429_100_100_429	429	+
chr2	54871652	54897667	chr2_54725156_54751171_26016_1.6_91.6_427	427	+
chr19	8527881	8531197	chr19_8433881_8437197_3317_12.8_99.6_426	426	+
chr19	4408912	4409337	chr19_4359912_4360337_426_100_100_426	426	+
chr1	225683304	225684779	chr1_223749927_223751402_1476_28.8_99.6_425	425	+
chr1	61746242	61926428	chr1_61518830_61699016_180187_0.2_52.6_424	424	+
chr21	30301391	30343031	chr21_29223262_29264902_41641_1_98_424	424	+
chr1	212911558	213034162	chr1_210978181_211100785_122605_0.3_80.7_422	422	+
chr18	20190137	20350262	chr18_18444135_18604260_160126_0.3_29.8_422	422	+
chr8	8044487	8089204	chr8_8081897_8126614_44718_0.9_94.3_421	421	+
chr10	115609867	115610285	chr10_115599857_115600275_419_100_100_419	419	+
chr9	109690269	109933411	chr9_108730090_108973232_243143_0.2_78.8_419	419	+
chr19	39157649	39162090	chr19_43849489_43853930_4442_9.4_99.8_418	418	+
chr3	196859445	196859909	chr3_198343842_198344306_465_89.9_100_418	418	+
chr3	170585343	170609291	chr3_172068037_172091985_23949_1.7_96.9_416	416	+
chr1	86048397	86119155	chr1_85820985_85891743_70759_0.6_92.5_415	415	+
chr10	43895291	43897086	chr10_43215297_43217092_1796_23.1_99.9_415	415	+
chr9	82272712	82340296	chr9_81462532_81530116_67585_0.6_95.3_415	415	+
chr3	88205190	88205849	chr3_88287880_88288539_660_62.7_100_414	414	+
chr6	97002064	97002998	chr6_97108785_97109719_935_44.3_99.9_414	414	+
chr16	74332182	74337073	chr16_72889683_72894574_4892_8.4_98.6_413	413	+
chr1	10093315	10211525	chr1_10015902_10134112_118211_0.3_96.5_412	412	+
chr6	143793284	143827131	chr6_143834977_143868824_33848_1.2_89.6_412	412	+
chr12	4652850	4665681	chr12_4523111_4535942_12832_3.2_99.2_411	411	+
chr19	51900009	52448599	chr19_56591821_57140411_548591_0.1_-37.1_410	410	+
chr6	151685649	151766904	chr6_151727342_151808597_81256_0.5_77.4_410	410	+
chr4	103715875	103745344	chr4_103934959_103964479_29521_1.4_91.9_409	409	+
chr7	129765670	129770558	chr7_129552906_129557794_4889_8.3_99.3_408	408	+
chr8	79672927	79674486	chr8_79835482_79837041_1560_26.1_99.9_407	407	+
chr1	244586141	244601100	chr1_242652764_242667723_14960_2.7_96.4_406	406	+
chr16	31927248	32182578	chr16_31834749_32090079_255331_0.2_64.9_406	406	+
chr5	80168970	80171788	chr5_80204726_80207544_2819_14.4_99.4_405	405	+
chr5	139006644	139007043	chr5_138986828_138987227_400_100_100_400	400	+
chr2	101619957	101620860	chr2_100986389_100987292_904_44.1_100_399	399	+
chr8	17089768	17126521	chr8_17134139_17170892_36754_1.1_90.3_398	398	+
chr1	145523378	145608625	chr1_144234735_144319982_85248_0.5_77.9_397	397	+
chr17	10584291	10584686	chr17_10525016_10525411_396_100_100_396	396	+
chr5	112929312	112930464	chr5_112957211_112958363_1153_34.3_99.9_396	396	+
chr4	178274500	178274890	chr4_178511494_178511884_391_100_100_391	391	+
chr7	32626517	32626906	chr7_32593042_32593431_390_100_100_390	390	+
chr11	107976870	108032233	chr11_107482080_107537443_55364_0.7_89.4_389	389	+
chr2	149542191	149542579	chr2_149258661_149259049_389_100_100_389	389	+
chr8	14166595	14166983	chr8_14210966_14211354_389_100_100_389	389	+
chr22	35660859	35661246	chr22_33990859_33991246_388_100_100_388	388	+
chr9	100416114	100421026	chr9_99455935_99460847_4913_7.9_99.7_387	387	+
chr15	83206354	83206738	chr15_81003409_81003793_385_100_100_385	385	+
chr16	1360215	1360597	chr16_1300216_1300598_383_100_100_383	383	+
chr16	66920318	66923191	chr16_65477819_65480692_2874_13.3_99.7_382	382	+
chrX	46713067	46713447	chrX_46598011_46598391_381_100_100_381	381	+
chr1	1410195	1450235	chr1_1400058_1440098_40041_0.9_89.2_378	378	+
chr10	64022278	64022653	chr10_63692284_63692659_376_100_100_376	376	+
chr11	47487892	47488267	chr11_47444468_47444843_376_100_100_376	376	+
chr4	47849742	47850117	chr4_47544499_47544874_376_100_100_376	376	+
chr9	117360394	117360768	chr9_116400215_116400589_375_100_100_375	375	+
chr19	41813108	41813481	chr19_46504948_46505321_374_100_100_374	374	+
chr18	11852560	11852923	chr18_11842560_11842923_364_100_100_364	364	+
chr3	142745187	142745547	chr3_144227877_144228237_361_100_100_361	361	+
chr22	46725213	46725572	chr22_45103877_45104236_360_100_100_360	360	+
chr7	25161763	25162121	chr7_25128288_25128646_359_100_100_359	359	+
chr14	95556684	95557040	chr14_94626437_94626793_357_100_100_357	357	+
chr14	50361562	50361917	chr14_49431312_49431667_356_100_100_356	356	+
chr17	47500958	47501312	chr17_44855957_44856311_355_100_100_355	355	+
chr5	134693810	134694164	chr5_134721709_134722063_355_100_100_355	355	+
chr5	178310766	178311120	chr5_178243372_178243726_355_100_100_355	355	+
chr6	134308101	134308455	chr6_134349794_134350148_355_100_100_355	355	+
chr14	97329348	97329701	chr14_96399101_96399454_354_100_100_354	354	+
chr14	68144621	68144973	chr14_67214374_67214726_353_100_100_353	353	+
chrY	2498234	2498585	chrY_2558234_2558585_352_100_100_352	352	+
chr1	157679574	157679924	chr1_155946198_155946548_351_100_100_351	351	+
chr12	120935827	120936177	chr12_119420210_119420560_351_100_100_351	351	+
chr21	15746096	15746446	chr21_14667967_14668317_351_100_100_351	351	+
chr19	58805708	58806056	chr19_63497520_63497868_349_100_100_349	349	+
chr5	72021980	72206754	chr5_72057736_72242510_184775_0.2_52.8_349	349	+
chr5	43586537	43586884	chr5_43622294_43622641_348_100_100_348	348	+
chr9	103068284	103072012	chr9_102108105_102111833_3729_9.3_99_348	348	+
chr17	15620585	15620931	chr17_15561310_15561656_347_100_100_347	347	+
chrX	72443846	72444189	chrX_72360571_72360914_344_100_100_344	344	+
chr1	50883564	50883906	chr1_50656151_50656493_343_100_100_343	343	+
chr10	65929602	65929944	chr10_65599608_65599950_343_100_100_343	343	+
chr5	14290753	14291094	chr5_14343753_14344094_342_100_100_342	342	+
chr9	141152176	141152581	chr9_140271997_140272402_406_83.5_100_339	339	+
chr15	73852921	73853258	chr15_71639974_71640311_338_100_100_338	338	+
chr18	29657047	29694870	chr18_27911045_27948868_37824_0.9_98.8_338	338	+
chr2	114718286	114718622	chr2_114434756_114435092_337_100_100_337	337	+
chr3	186503216	186503550	chr3_187985910_187986244_335_100_100_335	335	+
chr12	20705041	20705373	chr12_20596308_20596640_333_100_100_333	333	+
chr5	102894757	102895087	chr5_102922656_102922986_331_100_100_331	331	+
chr7	30821518	30821848	chr7_30788043_30788373_331_100_100_331	331	+
chr4	144141339	144141668	chr4_144360789_144361118_330_100_100_330	330	+
chr6	34841718	34844899	chr6_34949696_34952877_3182_10.4_99.7_330	330	+
chr17	49362529	49362856	chr17_46717528_46717855_328_100_100_328	328	+
chr4	4577601	4577928	chr4_4628502_4628829_328_100_100_328	328	+
chr5	79277025	79277351	chr5_79312781_79313107_327_100_100_327	327	+
chr7	35944623	35944949	chr7_35911148_35911474_327_100_100_327	327	+
chr4	119200552	119200877	chr4_119420000_119420325_326_100_100_326	326	+
chr5	38949731	38950056	chr5_38985488_38985813_326_100_100_326	326	+
chr6	158931665	158931990	chr6_158851653_158851978_326_100_100_326	326	+
chr1	15546034	15546358	chr1_15418621_15418945_325_100_100_325	325	+
chr16	56951639	56974135	chr16_55509140_55531636_22497_1.4_91.6_323	323	+
chr5	115628129	115628451	chr5_115656028_115656350_323_100_100_323	323	+
chr8	92097849	92098170	chr8_92167025_92167346_322_100_100_322	322	+
chr16	21990252	21990571	chr16_21897753_21898072_320_100_100_320	320	+
chr1	150783496	150783814	chr1_149050120_149050438_319_100_100_319	319	+
chr2	122485228	122485546	chr2_122201698_122202016_319_100_100_319	319	+
chr21	19162023	19162341	chr21_18083894_18084212_319_100_100_319	319	+
chr12	9449267	9449584	chr12_9340534_9340851_318_100_100_318	318	+
chr21	40571124	40571440	chr21_39492994_39493310_317_100_100_317	317	+
chr1	248033947	248034261	chr1_246100570_246100884_315_100_100_315	315	+
chr1	63284651	63284964	chr1_63057239_63057552_314_100_100_314	314	+
chr2	187363534	187363847	chr2_187071779_187072092_314_100_100_314	314	+
chr10	30602336	30602648	chr10_30642342_30642654_313_100_100_313	313	+
chr13	60566097	60566409	chr13_59464098_59464410_313_100_100_313	313	+
chr19	9272373	9272685	chr19_9133373_9133685_313_100_100_313	313	+
chr9	77613417	77613726	chr9_76803237_76803546_310_100_100_310	310	+
chr16	20749052	20749359	chr16_20656553_20656860_308_100_100_308	308	+
chr2	110753196	110753503	chr2_110110485_110110792_308_100_100_308	308	+
chr11	125503027	125503333	chr11_125008237_125008543_307_100_100_307	307	+
chr14	102846068	102846374	chr14_101915821_101916127_307_100_100_307	307	+
chr19	50549361	50549667	chr19_55241173_55241479_307_100_100_307	307	+
chr6	142766427	142766733	chr6_142808120_142808426_307_100_100_307	307	+
chr8	57873282	57873588	chr8_58035836_58036142_307_100_100_307	307	+
chr16	70098372	70282498	chr16_68655873_68839999_184127_0.2_37.2_303	303	+
chr19	37210289	37210591	chr19_41902129_41902431_303_100_100_303	303	+
chr2	238674120	238674422	chr2_238338859_238339161_303_100_100_303	303	+
chr1	51203482	51203781	chr1_50976070_50976369_300_100_100_300	300	+
chr5	177310795	177311094	chr5_177243401_177243700_300_100_100_300	300	+
chr20	61827092	61827390	chr20_61297537_61297835_299_100_100_299	299	+
chr7	73608864	73609162	chr7_73246800_73247098_299_100_100_299	299	+
chr10	105883557	105883854	chr10_105873547_105873844_298_100_100_298	298	+
chr10	105162863	105163159	chr10_105152853_105153149_297_100_100_297	297	+
chr7	75956293	75956589	chr7_75794229_75794525_297_100_100_297	297	+
chr11	61136420	61136715	chr11_60892996_60893291_296_100_100_296	296	+
chr2	39476738	39477033	chr2_39330242_39330537_296_100_100_296	296	+
chr6	1514861	1515156	chr6_1459860_1460155_296_100_100_296	296	+
chr9	115636816	115637111	chr9_114676637_114676932_296_100_100_296	296	+
chr9	138380063	138380358	chr9_137519884_137520179_296_100_100_296	296	+
chr1	233375899	233376193	chr1_231442522_231442816_295_100_100_295	295	+
chr1	169345684	169345977	chr1_167612308_167612601_294_100_100_294	294	+
chr1	247004043	247004336	chr1_245070666_245070959_294_100_100_294	294	+
chr11	122929134	122929427	chr11_122434344_122434637_294_100_100_294	294	+
chr18	45362667	45362958	chr18_43616665_43616956_292_100_100_292	292	+
chr6	20576058	20576349	chr6_20684037_20684328_292_100_100_292	292	+
chr13	28537929	28538218	chr13_27435929_27436218_290_100_100_290	290	+
chr14	105476693	105476980	chr14_104547738_104548025_288_100_100_288	288	+
chr11	61920592	61920878	chr11_61677168_61677454_287_100_100_287	287	+
chr11	127811280	127811566	chr11_127316490_127316776_287_100_100_287	287	+
chr7	112424541	112424827	chr7_112211777_112212063_287_100_100_287	287	+
chr11	85373044	85373328	chr11_85050692_85050976_285_100_100_285	285	+
chr13	76214913	76215197	chr13_75112914_75113198_285_100_100_285	285	+
chr21	45217724	45218008	chr21_44042152_44042436_285_100_100_285	285	+
chr8	98738312	98738595	chr8_98807488_98807771_284_100_100_284	284	+
chr11	47837380	47837662	chr11_47793956_47794238_283_100_100_283	283	+
chr6	23972545	23972827	chr6_24080524_24080806_283_100_100_283	283	+
chr12	110476215	110508569	chr12_108960598_108992952_32355_0.9_93.1_282	282	+
chr4	1694831	1695112	chr4_1664629_1664910_282_100_100_282	282	+
chr16	84734638	84734918	chr16_83292139_83292419_281_100_100_281	281	+
chr18	20577653	20577933	chr18_18831651_18831931_281_100_100_281	281	+
chr6	139229746	139230026	chr6_139271439_139271719_281_100_100_281	281	+
chr20	20017943	20018222	chr20_19965943_19966222_280_100_100_280	280	+
chrX	117526614	117526893	chrX_117410642_117410921_280_100_100_280	280	+
chr15	31668523	31668801	chr15_29455815_29456093_279_100_100_279	279	+
chr4	74112325	74112603	chr4_74331189_74331467_279_100_100_279	279	+
chr12	120271826	120272103	chr12_118756209_118756486_278_100_100_278	278	+
chr2	27016738	27017015	chr2_26870242_26870519_278_100_100_278	278	+
chr13	21728766	21729042	chr13_20626766_20627042_277_100_100_277	277	+
chr7	30054286	30054562	chr7_30020811_30021087_277_100_100_277	277	+
chr7	88195118	88195393	chr7_88033054_88033329_276_100_100_276	276	+
chr5	85814904	85815178	chr5_85850660_85850934_275_100_100_275	275	+
chr5	121355742	121356016	chr5_121383641_121383915_275_100_100_275	275	+
chr9	74480804	74481078	chr9_73670624_73670898_275_100_100_275	275	+
chrX	148628271	148628545	chrX_148436176_148436450_275_100_100_275	275	+
chr18	21107613	21107886	chr18_19361611_19361884_274_100_100_274	274	+
chr22	39910198	39910471	chr22_38240144_38240417_274_100_100_274	274	+
chr3	122288577	122288850	chr3_123771267_123771540_274_100_100_274	274	+
chr5	54153063	54153336	chr5_54188820_54189093_274_100_100_274	274	+
chr19	17971067	17971339	chr19_17832067_17832339_273_100_100_273	273	+
chr2	105977265	105977537	chr2_105343697_105343969_273_100_100_273	273	+
chr4	57314711	57314983	chr4_57009468_57009740_273_100_100_273	273	+
chr16	30368619	30368890	chr16_30276120_30276391_272_100_100_272	272	+
chr21	45528761	45529032	chr21_44353189_44353460_272_100_100_272	272	+
chrX	20144900	20145170	chrX_20054821_20055091_271_100_100_271	271	+
chr1	3545727	3545996	chr1_3535587_3535856_270_100_100_270	270	+
chr12	52563367	52563636	chr12_50849634_50849903_270_100_100_270	270	+
chr15	40993204	40993473	chr15_38780496_38780765_270_100_100_270	270	+
chr19	5653182	5653450	chr19_5604182_5604450_269_100_100_269	269	+
chr3	134076472	134076740	chr3_135559162_135559430_269_100_100_269	269	+
chr4	178580866	178581134	chr4_178817860_178818128_269_100_100_269	269	+
chr19	4960987	4961254	chr19_4911987_4912254_268_100_100_268	268	+
chr17	44519541	44671454	chr17_41874983_42026770_151788_0.2_71.1_267	267	+
chr20	5272264	5272530	chr20_5220264_5220530_267_100_100_267	267	+
chr7	17861082	17861347	chr7_17827607_17827872_266_100_100_266	266	+
chr3	129155486	129155749	chr3_130638176_130638439_264_100_100_264	264	+
chr2	71626262	71626524	chr2_71479770_71480032_263_100_100_263	263	+
chr15	36909996	36910256	chr15_34697288_34697548_261_100_100_261	261	+
chr15	65447183	65447443	chr15_63234236_63234496_261_100_100_261	261	+
chr12	32900018	32900277	chr12_32791285_32791544_260_100_100_260	260	+
chr13	26787195	26787454	chr13_25685195_25685454_260_100_100_260	260	+
chr3	57550065	57550323	chr3_57525105_57525363_259_100_100_259	259	+
chr1	156235540	156235797	chr1_154502164_154502421_258_100_100_258	258	+
chr10	120795059	120795316	chr10_120785049_120785306_258_100_100_258	258	+
chr17	62290658	62290915	chr17_59644390_59644647_258_100_100_258	258	+
chr12	118839408	118839663	chr12_117323791_117324046_256_100_100_256	256	+
chr17	65335531	65335786	chr17_62765993_62766248_256_100_100_256	256	+
chr10	49233001	49233255	chr10_48903007_48903261_255_100_100_255	255	+
chr6	16146006	16146260	chr6_16253985_16254239_255_100_100_255	255	+
chr12	32137748	32138001	chr12_32029015_32029268_254_100_100_254	254	+
chr6	170817784	170818037	chr6_170659709_170659962_254_100_100_254	254	+
chr1	6683253	6683505	chr1_6605840_6606092_253_100_100_253	253	+
chr10	131965217	131965469	chr10_131855207_131855459_253_100_100_253	253	+
chr4	67952529	67952781	chr4_67635124_67635376_253_100_100_253	253	+
chrX	155250578	155250830	chrX_154903772_154904024_253_100_100_253	253	+
chr4	52782088	52782339	chr4_52476845_52477096_252_100_100_252	252	+
chr2	55200723	55200971	chr2_55054227_55054475_249_100_100_249	249	+
chr4	142155190	142155438	chr4_142374640_142374888_249_100_100_249	249	+
chr5	64313961	64314209	chr5_64349717_64349965_249_100_100_249	249	+
chr11	102960108	102960354	chr11_102465318_102465564_247_100_100_247	247	+
chr12	34179052	34179298	chr12_34070319_34070565_247_100_100_247	247	+
chr1	219366747	219366992	chr1_217433370_217433615_246_100_100_246	246	+
chr14	35592783	35593028	chr14_34662534_34662779_246_100_100_246	246	+
chr17	42811360	42811605	chr17_40166886_40167131_246_100_100_246	246	+
chr2	130917888	130918133	chr2_130634358_130634603_246_100_100_246	246	+
chr6	36937432	36937677	chr6_37045410_37045655_246_100_100_246	246	+
chr7	120610706	120610951	chr7_120397942_120398187_246_100_100_246	246	+
chr7	141448570	141448815	chr7_141095039_141095284_246_100_100_246	246	+
chr9	21334455	21334700	chr9_21324455_21324700_246_100_100_246	246	+
chr12	72316717	72316961	chr12_70602984_70603228_245_100_100_245	245	+
chr12	112476936	112477180	chr12_110961319_110961563_245_100_100_245	245	+
chr15	66184639	66184883	chr15_63971693_63971937_245_100_100_245	245	+
chr18	10541346	10541590	chr18_10531346_10531590_245_100_100_245	245	+
chrX	102939220	102939464	chrX_102825876_102826120_245_100_100_245	245	+
chr1	78761594	78761837	chr1_78534182_78534425_244_100_100_244	244	+
chr2	16190212	16190455	chr2_16107663_16107906_244_100_100_244	244	+
chr6	163994011	163994254	chr6_163914001_163914244_244_100_100_244	244	+
chr2	159338521	159481402	chr2_159046767_159189648_142882_0.2_62.4_243	243	+
chr10	25312194	25312436	chr10_25352200_25352442_243_100_100_243	243	+
chr19	22941025	22941267	chr19_22732865_22733107_243_100_100_243	243	+
chr2	11323808	11324050	chr2_11241259_11241501_243_100_100_243	243	+
chr10	99991230	99991471	chr10_99981220_99981461_242_100_100_242	242	+
chr21	32434158	32434399	chr21_31356029_31356270_242_100_100_242	242	+
chr4	159051799	159052040	chr4_159271249_159271490_242_100_100_242	242	+
chr6	7610431	7610672	chr6_7555430_7555671_242_100_100_242	242	+
chr6	37804117	37804358	chr6_37912095_37912336_242_100_100_242	242	+
chr12	82750742	82750982	chr12_81274873_81275113_241_100_100_241	241	+
chr17	39847630	39847870	chr17_37101156_37101396_241_100_100_241	241	+
chr2	203972382	203972622	chr2_203680627_203680867_241_100_100_241	241	+
chr22	32352249	32352489	chr22_30682249_30682489_241_100_100_241	241	+
chr6	158365181	158365421	chr6_158285169_158285409_241_100_100_241	241	+
chrX	135128205	135128445	chrX_134955871_134956111_241_100_100_241	241	+
chr1	228279060	228279299	chr1_226345683_226345922_240_100_100_240	240	+
chr10	27009025	27009264	chr10_27049031_27049270_240_100_100_240	240	+
chr16	14762191	14762430	chr16_14669692_14669931_240_100_100_240	240	+
chr19	16345464	16345703	chr19_16206464_16206703_240_100_100_240	240	+
chr6	82949868	82950107	chr6_83006587_83006826_240_100_100_240	240	+
chr7	107400897	107401136	chr7_107188133_107188372_240_100_100_240	240	+
chrX	129380798	129381037	chrX_129208479_129208718_240_100_100_240	240	+
chr1	149275186	149275424	chr1_147541810_147542048_239_100_100_239	239	+
chr4	40788250	40788488	chr4_40483007_40483245_239_100_100_239	239	+
chr6	108532946	108533184	chr6_108639639_108639877_239_100_100_239	239	+
chr7	39804404	39804642	chr7_39770929_39771167_239_100_100_239	239	+
chr7	120980767	120981005	chr7_120768003_120768241_239_100_100_239	239	+
chr8	30436310	30436548	chr8_30555852_30556090_239_100_100_239	239	+
chr1	17009602	17009839	chr1_16882189_16882426_238_100_100_238	238	+
chr1	146466143	146466380	chr1_144932766_144933003_238_100_100_238	238	+
chr10	53458701	53458938	chr10_53128707_53128944_238_100_100_238	238	+
chr8	73958222	73958459	chr8_74120776_74121013_238_100_100_238	238	+
chr11	65484104	65484340	chr11_65240680_65240916_237_100_100_237	237	+
chr11	133993935	133994171	chr11_133499145_133499381_237_100_100_237	237	+
chr2	75118887	75119123	chr2_74972395_74972631_237_100_100_237	237	+
chr3	43392029	43392265	chr3_43367033_43367269_237_100_100_237	237	+
chr3	171361289	171361525	chr3_172843983_172844219_237_100_100_237	237	+
chr22	19318361	19318596	chr22_17698361_17698596_236_100_100_236	236	+
chr3	124951798	124952033	chr3_126434488_126434723_236_100_100_236	236	+
chr4	166254484	166254719	chr4_166473934_166474169_236_100_100_236	236	+
chr18	55796986	55797220	chr18_53947984_53948218_235_100_100_235	235	+
chr2	69690182	69690416	chr2_69543686_69543920_235_100_100_235	235	+
chr6	36168491	36168725	chr6_36276469_36276703_235_100_100_235	235	+
chr13	47325618	47325851	chr13_46223619_46223852_234_100_100_234	234	+
chr15	51297858	51298091	chr15_49085150_49085383_234_100_100_234	234	+
chr7	47620291	47620524	chr7_47586816_47587049_234_100_100_234	234	+
chr1	154930388	154930620	chr1_153197012_153197244_233_100_100_233	233	+
chr11	28110050	28110282	chr11_28066626_28066858_233_100_100_233	233	+
chr18	55274454	55274686	chr18_53425452_53425684_233_100_100_233	233	+
chr11	64845241	64845472	chr11_64601817_64602048_232_100_100_232	232	+
chr5	135716741	135716972	chr5_135744640_135744871_232_100_100_232	232	+
chr6	109480249	109480479	chr6_109586942_109587172_231_100_100_231	231	+
chr6	30262561	30262790	chr6_30370540_30370769_230_100_100_230	230	+
chrX	13726832	13727061	chrX_13636753_13636982_230_100_100_230	230	+
chr6	24705313	24705541	chr6_24813292_24813520_229_100_100_229	229	+
chr7	148477826	148478054	chr7_148108759_148108987_229_100_100_229	229	+
chrX	49861792	49862020	chrX_49748532_49748760_229_100_100_229	229	+
chr6	2838735	2838961	chr6_2783734_2783960_227_100_100_227	227	+
chr17	33289476	33289701	chr17_30313589_30313814_226_100_100_226	226	+
chr10	10834254	10834478	chr10_10874260_10874484_225_100_100_225	225	+
chr13	111374212	111374436	chr13_110172213_110172437_225_100_100_225	225	+
chr16	22358178	22358402	chr16_22265679_22265903_225_100_100_225	225	+
chr3	155590141	155590365	chr3_157072835_157073059_225_100_100_225	225	+
chr7	137561881	137562105	chr7_137212421_137212645_225_100_100_225	225	+
chrX	47044355	47044579	chrX_46929299_46929523_225_100_100_225	225	+
chr10	30938288	30938511	chr10_30978294_30978517_224_100_100_224	224	+
chr11	85730068	85730291	chr11_85407716_85407939_224_100_100_224	224	+
chr20	2127011	2127234	chr20_2075011_2075234_224_100_100_224	224	+
chr20	58520065	58520288	chr20_57953460_57953683_224_100_100_224	224	+
chr6	122753722	122753945	chr6_122795421_122795644_224_100_100_224	224	+
chr10	447775	447997	chr10_437775_437997_223_100_100_223	223	+
chr4	170189093	170189315	chr4_170425668_170425890_223_100_100_223	223	+
chrX	48567070	48567292	chrX_48452014_48452236_223_100_100_223	223	+
chr8	132923196	132923417	chr8_132992378_132992599_222_100_100_222	222	+
chr1	67450254	67450474	chr1_67222842_67223062_221_100_100_221	221	+
chr15	52204673	52204893	chr15_49991965_49992185_221_100_100_221	221	+
chrX	15720039	15720259	chrX_15629960_15630180_221_100_100_221	221	+
chr10	101948994	101949213	chr10_101938984_101939203_220_100_100_220	220	+
chr3	176805361	176805580	chr3_178288055_178288274_220_100_100_220	220	+
chr5	36881316	36881535	chr5_36917073_36917292_220_100_100_220	220	+
chr8	6567722	6567941	chr8_6555130_6555349_220_100_100_220	220	+
chr9	711076	711295	chr9_701076_701295_220_100_100_220	220	+
chrX	23721152	23721371	chrX_23631073_23631292_220_100_100_220	220	+
chr15	65739145	65739363	chr15_63526198_63526416_219_100_100_219	219	+
chr4	53579393	53579611	chr4_53274150_53274368_219_100_100_219	219	+
chr4	113190286	113190504	chr4_113409735_113409953_219_100_100_219	219	+
chr6	89320836	89321054	chr6_89377555_89377773_219_100_100_219	219	+
chr8	33357523	33357741	chr8_33477065_33477283_219_100_100_219	219	+
chr16	70575380	70575597	chr16_69132881_69133098_218_100_100_218	218	+
chr18	71825778	71825995	chr18_69976758_69976975_218_100_100_218	218	+
chr2	181919479	181919696	chr2_181627724_181627941_218_100_100_218	218	+
chr6	107110743	107110960	chr6_107217436_107217653_218_100_100_218	218	+
chr6	109000940	109001157	chr6_109107633_109107850_218_100_100_218	218	+
chr8	100718266	100718483	chr8_100787442_100787659_218_100_100_218	218	+
chr1	36751641	36751857	chr1_36524228_36524444_217_100_100_217	217	+
chr1	104112260	104112476	chr1_103913783_103913999_217_100_100_217	217	+
chr11	120510959	120511175	chr11_120016169_120016385_217_100_100_217	217	+
chr15	60192687	60192903	chr15_57979979_57980195_217_100_100_217	217	+
chr7	96336580	96336796	chr7_96174516_96174732_217_100_100_217	217	+
chr1	225967526	225967741	chr1_224034149_224034364_216_100_100_216	216	+
chr1	246188423	246188638	chr1_244255046_244255261_216_100_100_216	216	+
chr11	111596219	111596434	chr11_111101429_111101644_216_100_100_216	216	+
chr12	110972716	110972931	chr12_109457099_109457314_216_100_100_216	216	+
chr7	6694787	6695002	chr7_6661312_6661527_216_100_100_216	216	+
chr17	19870347	19870561	chr17_19810939_19811153_215_100_100_215	215	+
chr17	48939897	48940111	chr17_46294896_46295110_215_100_100_215	215	+
chr18	19154802	19155016	chr18_17408800_17409014_215_100_100_215	215	+
chrX	48925658	48925872	chrX_48812602_48812816_215_100_100_215	215	+
chr11	62340238	62340451	chr11_62096814_62097027_214_100_100_214	214	+
chr17	36923651	36923864	chr17_34177177_34177390_214_100_100_214	214	+
chr4	9565308	9565521	chr4_9174406_9174619_214_100_100_214	214	+
chr7	94185492	94185705	chr7_94023428_94023641_214_100_100_214	214	+
chr7	135046889	135047102	chr7_134697429_134697642_214_100_100_214	214	+
chrX	55033364	55033577	chrX_55050089_55050302_214_100_100_214	214	+
chr1	231488924	231489136	chr1_229555547_229555759_213_100_100_213	213	+
chr10	5852665	5852877	chr10_5892671_5892883_213_100_100_213	213	+
chr10	29916652	29916864	chr10_29956658_29956870_213_100_100_213	213	+
chr15	45900255	45900467	chr15_43687547_43687759_213_100_100_213	213	+
chr16	71317990	71318202	chr16_69875491_69875703_213_100_100_213	213	+
chr19	19135958	19136170	chr19_18996958_18997170_213_100_100_213	213	+
chr2	99236177	99236389	chr2_98602609_98602821_213_100_100_213	213	+
chr7	26713130	26713342	chr7_26679655_26679867_213_100_100_213	213	+
chr7	98581526	98581738	chr7_98419462_98419674_213_100_100_213	213	+
chr8	10679667	10679879	chr8_10717077_10717289_213_100_100_213	213	+
chr1	32505096	32505307	chr1_32277683_32277894_212_100_100_212	212	+
chr12	38714105	38714316	chr12_37000372_37000583_212_100_100_212	212	+
chr13	92007091	92007302	chr13_90805092_90805303_212_100_100_212	212	+
chr14	106664671	106664882	chr14_105735716_105735927_212_100_100_212	212	+
chr17	26991936	26992147	chr17_24016063_24016274_212_100_100_212	212	+
chr22	18821587	18821798	chr22_17201587_17201798_212_100_100_212	212	+
chr3	58083630	58083841	chr3_58058670_58058881_212_100_100_212	212	+
chr4	56826576	56826787	chr4_56521333_56521544_212_100_100_212	212	+
chr4	128807452	128807663	chr4_129026902_129027113_212_100_100_212	212	+
chr6	32153690	32153901	chr6_32261668_32261879_212_100_100_212	212	+
chr6	35885326	35885537	chr6_35993304_35993515_212_100_100_212	212	+
chr1	112998831	112999041	chr1_112800354_112800564_211_100_100_211	211	+
chr1	231858168	231858378	chr1_229924791_229925001_211_100_100_211	211	+
chr10	70744238	70744448	chr10_70414244_70414454_211_100_100_211	211	+
chr10	121671511	121671721	chr10_121661501_121661711_211_100_100_211	211	+
chr5	14877822	14878032	chr5_14930822_14931032_211_100_100_211	211	+
chr6	18224626	18224836	chr6_18332605_18332815_211_100_100_211	211	+
chr1	146734094	146734303	chr1_145200718_145200927_210_100_100_210	210	+
chr11	77377303	77377512	chr11_77054951_77055160_210_100_100_210	210	+
chr12	7085044	7085253	chr12_6955305_6955514_210_100_100_210	210	+
chr13	45909099	45909308	chr13_44807099_44807308_210_100_100_210	210	+
chr13	95280880	95281089	chr13_94078881_94079090_210_100_100_210	210	+
chr17	57262720	57262929	chr17_54617502_54617711_210_100_100_210	210	+
chr20	10593521	10593730	chr20_10541521_10541730_210_100_100_210	210	+
chr4	38124372	38124581	chr4_37800767_37800976_210_100_100_210	210	+
chr1	21496053	21496261	chr1_21368640_21368848_209_100_100_209	209	+
chr1	26161717	26161925	chr1_26034304_26034512_209_100_100_209	209	+
chr1	198240671	198240879	chr1_196507294_196507502_209_100_100_209	209	+
chr10	47564847	47565055	chr10_47034853_47035061_209_100_100_209	209	+
chr12	133682226	133682434	chr12_132192299_132192507_209_100_100_209	209	+
chr2	8871859	8872067	chr2_8789310_8789518_209_100_100_209	209	+
chr2	159860688	159860896	chr2_159568934_159569142_209_100_100_209	209	+
chr3	86062974	86063182	chr3_86145664_86145872_209_100_100_209	209	+
chr4	145960423	145960631	chr4_146179873_146180081_209_100_100_209	209	+
chr7	139723964	139724172	chr7_139370433_139370641_209_100_100_209	209	+
chrX	111416546	111416754	chrX_111303202_111303410_209_100_100_209	209	+
chrX	122754326	122754534	chrX_122582007_122582215_209_100_100_209	209	+
chr12	8407384	8407591	chr12_8298651_8298858_208_100_100_208	208	+
chr4	108816498	108816705	chr4_109035947_109036154_208_100_100_208	208	+
chr5	169376500	169376707	chr5_169309078_169309285_208_100_100_208	208	+
chr6	144612904	144613111	chr6_144654597_144654804_208_100_100_208	208	+
chr7	133331577	133331784	chr7_132982117_132982324_208_100_100_208	208	+
chr9	32543976	32544183	chr9_32533976_32534183_208_100_100_208	208	+
chrX	39945176	39945383	chrX_39830120_39830327_208_100_100_208	208	+
chrX	154005270	154005477	chrX_153658464_153658671_208_100_100_208	208	+
chr1	1818655	1818861	chr1_1808515_1808721_207_100_100_207	207	+
chr1	31754176	31754382	chr1_31526763_31526969_207_100_100_207	207	+
chr16	33233170	33233376	chr16_33140671_33140877_207_100_100_207	207	+
chr18	48605631	48605837	chr18_46859629_46859835_207_100_100_207	207	+
chr19	12059307	12059513	chr19_11920307_11920513_207_100_100_207	207	+
chr19	53381243	53381449	chr19_58073055_58073261_207_100_100_207	207	+
chr2	201438208	201438414	chr2_201146453_201146659_207_100_100_207	207	+
chr6	72925479	72925685	chr6_72982200_72982406_207_100_100_207	207	+
chr8	29886610	29886816	chr8_30006152_30006358_207_100_100_207	207	+
chr1	183521992	183522197	chr1_181788615_181788820_206_100_100_206	206	+
chr11	43363807	43364012	chr11_43320383_43320588_206_100_100_206	206	+
chr12	14939638	14939843	chr12_14830905_14831110_206_100_100_206	206	+
chr15	102511279	102511484	chr15_100328802_100329007_206_100_100_206	206	+
chr17	73060617	73060822	chr17_70572212_70572417_206_100_100_206	206	+
chr19	48956388	48956593	chr19_53648200_53648405_206_100_100_206	206	+
chr2	190691526	190691731	chr2_190399771_190399976_206_100_100_206	206	+
chr5	179662721	179662926	chr5_179595327_179595532_206_100_100_206	206	+
chr8	43125454	43125659	chr8_43244611_43244816_206_100_100_206	206	+
chr9	98002825	98003030	chr9_97042646_97042851_206_100_100_206	206	+
chr1	120419565	120419769	chr1_120221088_120221292_205_100_100_205	205	+
chr1	222152528	222152732	chr1_220219151_220219355_205_100_100_205	205	+
chr12	30782499	30782703	chr12_30673766_30673970_205_100_100_205	205	+
chr13	52598584	52598788	chr13_51496585_51496789_205_100_100_205	205	+
chr15	52579215	52579419	chr15_50366507_50366711_205_100_100_205	205	+
chr20	35384023	35384227	chr20_34817437_34817641_205_100_100_205	205	+
chr4	74871358	74871562	chr4_75090222_75090426_205_100_100_205	205	+
chr4	189310182	189310386	chr4_189547176_189547380_205_100_100_205	205	+
chr5	64018747	64018951	chr5_64054503_64054707_205_100_100_205	205	+
chr5	122337313	122337517	chr5_122365212_122365416_205_100_100_205	205	+
chr8	18868053	18868257	chr8_18912333_18912537_205_100_100_205	205	+
chr10	75335608	75335811	chr10_75005614_75005817_204_100_100_204	204	+
chr11	71510653	71510856	chr11_71188301_71188504_204_100_100_204	204	+
chr11	105967480	105967683	chr11_105472690_105472893_204_100_100_204	204	+
chr12	27845750	27845953	chr12_27737017_27737220_204_100_100_204	204	+
chr14	57508094	57508297	chr14_56577847_56578050_204_100_100_204	204	+
chr15	73044158	73044361	chr15_70831211_70831414_204_100_100_204	204	+
chr19	16942284	16942487	chr19_16803284_16803487_204_100_100_204	204	+
chr2	20497234	20497437	chr2_20360715_20360918_204_100_100_204	204	+
chr22	32888983	32889186	chr22_31218983_31219186_204_100_100_204	204	+
chr4	104472791	104472994	chr4_104692240_104692443_204_100_100_204	204	+
chr5	153434577	153434780	chr5_153414770_153414973_204_100_100_204	204	+
chr6	1927220	1927423	chr6_1872219_1872422_204_100_100_204	204	+
chr6	83900602	83900805	chr6_83957321_83957524_204_100_100_204	204	+
chr6	89816834	89817037	chr6_89873553_89873756_204_100_100_204	204	+
chr7	95040939	95041142	chr7_94878875_94879078_204_100_100_204	204	+
chr8	6302473	6302676	chr8_6289881_6290084_204_100_100_204	204	+
chr9	90432140	90432343	chr9_89621960_89622163_204_100_100_204	204	+
chr9	125836472	125836675	chr9_124876293_124876496_204_100_100_204	204	+
chr1	155239344	155239546	chr1_153505968_153506170_203_100_100_203	203	+
chr10	69804127	69804329	chr10_69474133_69474335_203_100_100_203	203	+
chr11	129698414	129698616	chr11_129203624_129203826_203_100_100_203	203	+
chr12	124104574	124104776	chr12_122670527_122670729_203_100_100_203	203	+
chr13	37500300	37500502	chr13_36398300_36398502_203_100_100_203	203	+
chr13	99907072	99907274	chr13_98705073_98705275_203_100_100_203	203	+
chr2	55812152	55812354	chr2_55665656_55665858_203_100_100_203	203	+
chr6	38110270	38110472	chr6_38218248_38218450_203_100_100_203	203	+
chr6	104811468	104811670	chr6_104918161_104918363_203_100_100_203	203	+
chr9	79007304	79007506	chr9_78197124_78197326_203_100_100_203	203	+
chr1	85111855	85112056	chr1_84884443_84884644_202_100_100_202	202	+
chr11	12844300	12844501	chr11_12800876_12801077_202_100_100_202	202	+
chr13	77862312	77862513	chr13_76760313_76760514_202_100_100_202	202	+
chr15	82822512	82822713	chr15_80609567_80609768_202_100_100_202	202	+
chr18	52557793	52557994	chr18_50708791_50708992_202_100_100_202	202	+
chr18	73703718	73703919	chr18_71832706_71832907_202_100_100_202	202	+
chr21	14570108	14570309	chr21_13491979_13492180_202_100_100_202	202	+
chr4	104103836	104104037	chr4_104323285_104323486_202_100_100_202	202	+
chr4	174253031	174253232	chr4_174489606_174489807_202_100_100_202	202	+
chr7	94586763	94586964	chr7_94424699_94424900_202_100_100_202	202	+
chrX	74804490	74804691	chrX_74721215_74721416_202_100_100_202	202	+
chr1	107601068	107601268	chr1_107402591_107402791_201_100_100_201	201	+
chr13	45533497	45533697	chr13_44431497_44431697_201_100_100_201	201	+
chr16	259539	259739	chr16_199540_199740_201_100_100_201	201	+
chr7	127011043	127011243	chr7_126798279_126798479_201_100_100_201	201	+
chr9	80834104	80834304	chr9_80023924_80024124_201_100_100_201	201	+
chr1	198859821	198860020	chr1_197126444_197126643_200_100_100_200	200	+
chr1	202302328	202302527	chr1_200568951_200569150_200_100_100_200	200	+
chr1	243451100	243451299	chr1_241517723_241517922_200_100_100_200	200	+
chr12	26222193	26222392	chr12_26113460_26113659_200_100_100_200	200	+
chr13	98652892	98653091	chr13_97450893_97451092_200_100_100_200	200	+
chr17	42274902	42275101	chr17_39630428_39630627_200_100_100_200	200	+
chr3	56651122	56651321	chr3_56626162_56626361_200_100_100_200	200	+
chr4	36179530	36179729	chr4_35855925_35856124_200_100_100_200	200	+
chr6	110533309	110533508	chr6_110640002_110640201_200_100_100_200	200	+
chr16	90225792	90225991	chr7_71932_72131_200_100_100_200	200	-
chr7	63354452	63354651	chr7_62991887_62992086_200_100_100_200	200	+
chr9	15468569	15468768	chr9_15458569_15458768_200_100_100_200	200	+
chr9	42853725	42853924	chr9_42843721_42843920_200_100_100_200	200	+
chr9	71861490	71861689	chr9_71051310_71051509_200_100_100_200	200	+
chr9	134004627	134004826	chr9_132994448_132994647_200_100_100_200	200	+
chr10	3169949	3170147	chr10_3159949_3160147_199_100_100_199	199	+
chr6	108246088	108246286	chr6_108352781_108352979_199_100_100_199	199	+
chr7	83634686	83634884	chr7_83472622_83472820_199_100_100_199	199	+
chr11	96123754	96123951	chr11_95763402_95763599_198_100_100_198	198	+
chr17	60525862	60526059	chr17_57879594_57879791_198_100_100_198	198	+
chr17	76794479	76794676	chr17_74306074_74306271_198_100_100_198	198	+
chr18	1363122	1363319	chr18_1353122_1353319_198_100_100_198	198	+
chr20	60699611	60699808	chr20_60133006_60133203_198_100_100_198	198	+
chr7	117831861	117832058	chr7_117619097_117619294_198_100_100_198	198	+
chr7	140534451	140534648	chr7_140180920_140181117_198_100_100_198	198	+
chr9	33370235	33370432	chr9_33360235_33360432_198_100_100_198	198	+
chrX	102342157	102342354	chrX_102228813_102229010_198_100_100_198	198	+
chr12	22609920	22610116	chr12_22501187_22501383_197_100_100_197	197	+
chr9	35756090	35756286	chr9_35746090_35746286_197_100_100_197	197	+
chr1	100949850	100950045	chr1_100722438_100722633_196_100_100_196	196	+
chr17	7764045	7764240	chr17_7704770_7704965_196_100_100_196	196	+
chr3	23365355	23365550	chr3_23340359_23340554_196_100_100_196	196	+
chr7	55538509	55538704	chr7_55506003_55506198_196_100_100_196	196	+
chrX	65016182	65016377	chrX_64932907_64933102_196_100_100_196	196	+
chr1	22047706	22047900	chr1_21920293_21920487_195_100_100_195	195	+
chr14	78174951	78175145	chr14_77244704_77244898_195_100_100_195	195	+
chr15	74948145	74948339	chr15_72735198_72735392_195_100_100_195	195	+
chr1	151668419	151668612	chr1_149935043_149935236_194_100_100_194	194	+
chr12	125515294	125515487	chr12_124081247_124081440_194_100_100_194	194	+
chr6	84669571	84669764	chr6_84726290_84726483_194_100_100_194	194	+
chr8	16312306	16312499	chr8_16356677_16356870_194_100_100_194	194	+
chr9	111782325	111782518	chr9_110822146_110822339_194_100_100_194	194	+
chr12	3149269	3149461	chr12_3019530_3019722_193_100_100_193	193	+
chr21	17106444	17106636	chr21_16028315_16028507_193_100_100_193	193	+
chr4	183073729	183073921	chr4_183310723_183310915_193_100_100_193	193	+
chrX	79825977	79826169	chrX_79712633_79712825_193_100_100_193	193	+
chr18	37323153	37323344	chr18_35577151_35577342_192_100_100_192	192	+
chr2	111293824	111294015	chr2_110728361_110728552_192_100_100_192	192	+
chr3	100082373	100082564	chr3_101565063_101565254_192_100_100_192	192	+
chr4	183357694	183357885	chr4_183594688_183594879_192_100_100_192	192	+
chr12	113459486	113459676	chr12_111943869_111944059_191_100_100_191	191	+
chr9	131355763	131355952	chr9_130395584_130395773_190_100_100_190	190	+
chr14	59965357	59965544	chr14_59035110_59035297_188_100_100_188	188	+
chr8	71015720	71015901	chr8_71178274_71178455_182_100_100_182	182	+
chr9	139726843	139727023	chr9_138846664_138846844_181_100_100_181	181	+
chr16	68598887	68599062	chr16_67156388_67156563_176_100_100_176	176	+
chr20	35717391	35717562	chr20_35150805_35150976_172_100_100_172	172	+
chr15	84773455	84773623	chr15_82564459_82564627_169_100_100_169	169	+
chr9	127124299	127124466	chr9_126164120_126164287_168_100_100_168	168	+
chr5	71630849	71631015	chr5_71666605_71666771_167_100_100_167	167	+
chr5	99719262	99719425	chr5_99747161_99747324_164_100_100_164	164	+
chr11	17115816	17115967	chr11_17072392_17072543_152_100_100_152	152	+
chr4	140302540	140302691	chr4_140521990_140522141_152_100_100_152	152	+
chr7	159025292	159025440	chr7_158718053_158718201_149_100_100_149	149	+
chr6	111657217	111657342	chr6_111763910_111764035_126_100_100_126	126	+
chr2	229720879	229721001	chr2_229429123_229429245_123_100_100_123	123	+
chr18	36962522	36962643	chr18_35216520_35216641_122_100_100_122	122	+
chr5	172797468	172797588	chr5_172730074_172730194_121_100_100_121	121	+
chr22	33311745	33311862	chr22_31641745_31641862_118_100_100_118	118	+
chr11	70226118	70226230	chr11_69903766_69903878_113_100_100_113	113	+
chr3	37054292	37054382	chr3_37029296_37029386_91_100_100_91	91	+
chr8	137594917	137595000	chr8_137664099_137664182_84_100_100_84	84	+
chr18	36603976	36604048	chr18_34857974_34858046_73_100_100_73	73	+
chr18	64467693	64467757	chr18_62618673_62618737_65_100_100_65	65	+
chr8	24445148	24445210	chr8_24501038_24501100_63_100_100_63	63	+
chr18	10979942	10980002	chr18_10969942_10970002_61_100_100_61	61	+
chr7	79320918	79320978	chr7_79158854_79158914_61_100_100_61	61	+
chr18	35909598	35909657	chr18_34163596_34163655_60_100_100_60	60	+
chr17	28007230	28007288	chr17_25031356_25031414_59_100_100_59	59	+
chr18	6291285	6291342	chr18_6281285_6281342_58_100_100_58	58	+
chrX	104533107	104533164	chrX_104419763_104419820_58_100_100_58	58	+
chr9	89918195	89918251	chr9_89108015_89108071_57_100_100_57	57	+
chr7	124712995	124713050	chr7_124500231_124500286_56_100_100_56	56	+
chr8	111350793	111350847	chr8_111419969_111420023_55_100_100_55	55	+
chr12	87027072	87027125	chr12_85551203_85551256_54_100_100_54	54	+
chr16	73037994	73038047	chr16_71595495_71595548_54_100_100_54	54	+
chr11	101433403	101433455	chr11_100938613_100938665_53_100_100_53	53	+
chr9	111077572	111077623	chr9_110117393_110117444_52_100_100_52	52	+
chrX	144467914	144467965	chrX_144275606_144275657_52_100_100_52	52	+
chrY	25675241	25675292	chrY_24084629_24084680_52_100_100_52	52	+
chr14	82625461	82625511	chr14_81695214_81695264_51_100_100_51	51	+
chr12	96128486	96128534	chr12_94652617_94652665_49_100_100_49	49	+
chr14	44670319	44670367	chr14_43740069_43740117_49_100_100_49	49	+
chr18	59324010	59324056	chr18_57474990_57475036_47_100_100_47	47	+
chr12	128105780	128105823	chr12_126671733_126671776_44_100_100_44	44	+
chr10	46329784	46329808	chr10_45649790_45649814_25_100_100_25	25	+
chr10	64697884	64697908	chr10_64367890_64367914_25_100_100_25	25	+
chr10	126162009	126162033	chr10_126151999_126152023_25_100_100_25	25	+
chr12	44105981	44106005	chr12_42392248_42392272_25_100_100_25	25	+
chr13	34265561	34265585	chr13_33163561_33163585_25_100_100_25	25	+
chr17	68467814	68467838	chr17_65979409_65979433_25_100_100_25	25	+
chr17	76193879	76193903	chr17_73705474_73705498_25_100_100_25	25	+
chr18	47627772	47627796	chr18_45881770_45881794_25_100_100_25	25	+
chr20	39366601	39366625	chr20_38800015_38800039_25_100_100_25	25	+
chr7	52873149	52873173	chr7_52840643_52840667_25_100_100_25	25	+
chr8	105219726	105219750	chr8_105288902_105288926_25_100_100_25	25	+
chrX	83888159	83888183	chrX_83774815_83774839_25_100_100_25	25	+
chrX	106881062	106881086	chrX_106767718_106767742_25_100_100_25	25	+
chrY	4416548	4416572	chrY_4476548_4476572_25_100_100_25	25	+
chrY	24083582	24083606	chrY_22492970_22492994_25_100_100_25	25	+
