# Supplementary material for: Cell cycle, oncogenic and tumor suppressor pathways regulate numerous long and macro non-protein-coding RNAs
Source: Genome Biol. 2014 Mar 4;15(3):R48. doi: 10.1186/gb-2014-15-3-r48 (PMC4054595; doi:10.1186/gb-2014-15-3-r48)
Supplement: Additional file 2 — Online supplemental material containing BED formatted files of differentially expressed regions and macroRNAs, as well as CSV tables listing all proximal ncRNA-mRNA pairs regulated in astrocytoma. [file gb-2014-15-3-r48-S2.zip › online_data/Stairfinder/P53/P53_nor_ind_highdiff3_plus.hg19.bed]

# bandwidth=1e+05
# level=0.5
# topN=-1
# topN.freq=FALSE
# prop=0.01
# split=1
# max.splits=0
# name  start   end     name_start_end_length_coverage_silhouette_score score   +
chr10	11060706	11321494	chr10_11100712_11361500_260789_57.8_-87.2_150765	150765	+
chr15	80998932	81298856	chr15_78785987_79085911_299925_31.1_-97.5_93298	93298	+
chr15	82930019	83201616	chr15_80727074_80998671_271598_18.5_27.2_50276	50276	+
chr2	153193247	153476999	chr2_152901493_153185245_283753_15.9_-98.9_45247	45247	+
chr15	82633059	82817350	chr15_80420114_80604405_184292_20.4_48.5_37625	37625	+
chr4	144259199	144394584	chr4_144478649_144614034_135386_24.1_97.3_32673	32673	+
chr2	96496637	96655844	chr2_95860364_96019571_159208_19.5_95.9_31041	31041	+
chr17	44369731	44640382	chr17_41725508_41995698_270191_11.1_18.9_30027	30027	+
chr2	173293460	173376539	chr2_173001706_173084785_83080_35_96.7_29071	29071	+
chr15	99196183	99507519	chr15_97013706_97325042_311337_8.9_84.8_27752	27752	+
chr7	116140257	116201257	chr7_115927493_115988493_61001_42.5_92.4_25912	25912	+
chr4	82545188	82833026	chr4_82764212_83052050_287839_8.8_-1.2_25454	25454	+
chr6	54704808	54813756	chr6_54812767_54921715_108949_23.3_96.3_25335	25335	+
chr17	43500666	43662726	chr17_40856449_41018509_162061_15.3_92.9_24827	24827	+
chr4	87928682	88070557	chr4_88147706_88289581_141876_17.4_94.9_24646	24646	+
chr4	106819238	106892786	chr4_107038687_107112235_73549_33_90.2_24273	24273	+
chr10	52066177	52394303	chr10_51736183_52064309_328127_7.3_95.4_24009	24009	+
chr17	62535651	62914870	chr17_59966113_60345332_379220_6.3_93.7_23894	23894	+
chr14	60716918	60765044	chr14_59786671_59834797_48127_41_89.1_19725	19725	+
chr14	64321197	64662115	chr14_63390950_63731868_340919_5.8_-80.5_19628	19628	+
chr14	105268614	105569178	chr14_104339659_104640223_300565_6.1_-48.9_18409	18409	+
chr2	111881423	111925974	chr2_111597894_111642445_44552_41.1_98_18292	18292	+
chr6	18387844	18468901	chr6_18495823_18576880_81058_22.5_93.1_18220	18220	+
chr17	15932603	16117705	chr17_15873328_16058430_185103_8.9_96.7_16545	16545	+
chr1	174188290	174507739	chr1_172454913_172774362_319450_5_-75.7_15985	15985	+
chr7	20371791	20454781	chr7_20338316_20421306_82991_19_98.1_15772	15772	+
chr8	74208871	74237432	chr8_74371425_74399986_28562_55.1_99.9_15745	15745	+
chr4	148656632	148970029	chr4_148876082_149189479_313398_4.5_-10.9_14251	14251	+
chr18	21452971	21596140	chr18_19706969_19850138_143170_9.9_65.5_14227	14227	+
chr1	245318242	245399217	chr1_243384865_243465840_80976_17_87.4_13748	13748	+
chr6	165741467	166072867	chr6_165661457_165992857_331401_4.1_91.3_13747	13747	+
chr3	149531691	149679764	chr3_151014381_151162454_148074_9.2_94.6_13672	13672	+
chr5	60629893	60841385	chr5_60665650_60877142_211493_6.4_98.8_13469	13469	+
chr2	103238532	103327854	chr2_102604964_102694286_89323_14.9_93_13277	13277	+
chr6	76332934	76628458	chr6_76389654_76685178_295525_4.5_95.8_13183	13183	+
chrX	88655982	88731544	chrX_88542638_88618200_75563_17_94_12827	12827	+
chr12	99039422	99129031	chr12_97563553_97653162_89610_14.2_99_12764	12764	+
chrY	2874481	3002009	chrY_2934481_3062009_127529_9.8_98.4_12545	12545	+
chr2	236407969	236834636	chr2_236072708_236499375_426668_2.7_-69.9_11672	11672	+
chr15	100108020	100256075	chr15_97925543_98073598_148056_7.7_53_11459	11459	+
chr15	85635010	85792584	chr15_83436014_83593588_157575_7.2_80.7_11273	11273	+
chr12	44238396	44457164	chr12_42524663_42743431_218769_5_96.2_10849	10849	+
chr1	67464945	67518967	chr1_67237533_67291555_54023_19.8_99.2_10696	10696	+
chr4	99391693	99579364	chr4_99610716_99798387_187672_5.6_10.8_10560	10560	+
chr8	144799168	145002972	chr8_144871156_145074960_203805_5.1_-17.7_10467	10467	+
chr3	61551366	61775475	chr3_61526406_61750515_224110_4.3_-14.2_9606	9606	+
chr2	197698857	197786967	chr2_197407102_197495212_88111_10.9_98.9_9579	9579	+
chr17	45093033	45133094	chr17_42448032_42488093_40062_23.8_96.4_9554	9554	+
chr8	134249382	134308157	chr8_134318564_134377339_58776_15.9_99.1_9319	9319	+
chr2	172380451	172414397	chr2_172088697_172122643_33947_27.1_93.7_9210	9210	+
chr6	157101891	157417753	chr6_157143583_157459445_315863_2.9_-75.2_9061	9061	+
chr12	69203190	69244473	chr12_67489457_67530740_41284_21.5_98.5_8896	8896	+
chr7	16195533	16445889	chr7_16162058_16412414_250357_3.5_98.1_8765	8765	+
chr14	23344120	23449862	chr14_22413960_22519702_105743_8.1_97.8_8559	8559	+
chr9	78509063	78767839	chr9_77698883_77957659_258777_3.2_-56.5_8221	8221	+
chr3	182512410	182683621	chr3_183995104_184166315_171212_4.8_64.2_8182	8182	+
chr4	170908378	170945902	chr4_171144953_171182477_37525_21.8_99.7_8165	8165	+
chr16	85437830	85446359	chr16_83995331_84003860_8530_94.7_99.2_8080	8080	+
chr14	70099339	70181784	chr14_69169092_69251537_82446_9.2_98.1_7568	7568	+
chr1	109818729	109869946	chr1_109620252_109671469_51218_14.5_97.4_7431	7431	+
chrY	26298628	26395567	chrY_24708016_24804955_96940_7.4_96.9_7207	7207	+
chr1	182995623	183107897	chr1_181262246_181374520_112275_6.3_98.4_7119	7119	+
chr7	5468542	5497864	chr7_5435068_5464390_29323_23.4_99.1_6853	6853	+
chr4	128985484	129143607	chr4_129204934_129363057_158124_4.3_47.4_6848	6848	+
chr3	111395085	111445748	chr3_112877775_112928438_50664_13.2_94.4_6701	6701	+
chr3	195385850	195715652	chr3_196871031_197200049_329019_2_85.2_6669	6669	+
chr16	33525944	33566653	chr16_33433445_33474154_40710_16.3_92.6_6647	6647	+
chr10	24518214	24604221	chr10_24558220_24644227_86008_7.7_90.6_6621	6621	+
chr11	1263564	1272694	chr11_1220140_1229270_9131_72.2_99.8_6594	6594	+
chr6	148701866	148873086	chr6_148743559_148914779_171221_3.8_-75.2_6566	6566	+
chr14	64968987	64999538	chr14_64038740_64069291_30552_20.6_95.9_6301	6301	+
chr6	167413457	167461327	chr6_167333447_167381317_47871_13.1_98.6_6263	6263	+
chr7	39663786	39747518	chr7_39630311_39714043_83733_7.5_88_6247	6247	+
chr20	36114633	36155328	chr20_35548047_35588742_40696_15.3_98.5_6242	6242	+
chr17	65379350	65578686	chr17_62809812_63009148_199337_3.1_-56.3_6226	6226	+
chr3	160476600	160634957	chr3_161959294_162117651_158358_3.8_25.7_5993	5993	+
chr1	32042346	32052623	chr1_31814933_31825210_10278_58.2_99.4_5978	5978	+
chr1	45267216	45285209	chr1_45039803_45057796_17994_33_99.5_5947	5947	+
chr9	101872748	101915794	chr9_100912569_100955615_43047_13.7_98.2_5912	5912	+
chr11	44118258	44260688	chr11_44074834_44217264_142431_4.1_90.9_5879	5879	+
chr11	35211502	35253571	chr11_35168078_35210147_42070_13.4_99.6_5635	5635	+
chr2	176973615	176984742	chr2_176681861_176692988_11128_50.5_99.8_5615	5615	+
chr7	102390544	102462404	chr7_102177780_102249640_71861_7.8_94_5602	5602	+
chr5	67522397	67596275	chr5_67558153_67632031_73879_7.5_99.3_5577	5577	+
chr7	70063204	70256723	chr7_69701140_69894659_193520_2.9_96.7_5517	5517	+
chr2	64860258	64974040	chr2_64713762_64827544_113783_4.8_77.4_5410	5410	+
chr13	52255852	52350325	chr13_51153853_51248326_94474_5.6_68_5282	5282	+
chr17	28928669	28962180	chr17_25952795_25986306_33512_15.7_95.7_5263	5263	+
chr14	66976319	68117871	chr14_66046072_67187624_1141553_0.5_8.6_5228	5228	+
chr1	151513690	151555363	chr1_149780314_149821987_41674_12.2_97_5104	5104	+
chr18	61144053	61172324	chr18_59295033_59323304_28272_18_99.7_5080	5080	+
chr17	948462	1067036	chr17_895212_1013786_118575_4.2_90.5_5016	5016	+
chr7	36194991	36315614	chr7_36161516_36282139_120624_4.1_95.9_4975	4975	+
chrY	7159784	7248974	chrY_7219784_7308974_89191_5.5_99.2_4938	4938	+
chr3	152553646	152558752	chr3_154036336_154041442_5107_94.8_99.7_4842	4842	+
chr12	102274401	102317331	chr12_100798532_100841462_42931_11.3_99.4_4837	4837	+
chr11	11505320	11639668	chr11_11461896_11596244_134349_3.6_56.4_4826	4826	+
chr3	88109811	88192969	chr3_88192501_88275659_83159_5.8_99.7_4796	4796	+
chr10	18441516	18565236	chr10_18481522_18605242_123721_3.8_98.8_4748	4748	+
chr1	204189565	204335467	chr1_202456188_202602090_145903_3.2_94_4733	4733	+
chr3	119541333	119809740	chr3_121024023_121292430_268408_1.7_92.9_4696	4696	+
chr5	126205802	126365227	chr5_126233701_126393126_159426_2.9_98.9_4671	4671	+
chr3	143693003	143711076	chr3_145175693_145193766_18074_25.6_99.4_4635	4635	+
chr1	211745218	211754691	chr1_209811841_209821314_9474_48.9_99.6_4632	4632	+
chr18	33953035	34359958	chr18_32207033_32613956_406924_1.1_77.9_4624	4624	+
chr17	73870390	74016678	chr17_71381985_71528273_146289_3.1_94_4543	4543	+
chr15	33059738	33360283	chr15_30847030_31147575_300546_1.5_31.6_4458	4458	+
chr14	72432051	72633775	chr14_71501804_71703528_201725_2.2_-31.6_4367	4367	+
chr2	179078030	179260942	chr2_178786276_178969188_182913_2.4_97_4339	4339	+
chrY	27571379	27660998	chrY_25980767_26070386_89620_4.8_96.1_4306	4306	+
chr16	479814	742633	chr16_419815_682634_262820_1.6_74.2_4245	4245	+
chr6	150161085	150383937	chr6_150202778_150425630_222853_1.9_92.5_4227	4227	+
chr10	82222159	82281966	chr10_82212139_82271946_59808_7_89.6_4172	4172	+
chr13	114536399	114569305	chr13_113544637_113577543_32907_12.7_99.7_4171	4171	-
chr9	71950992	72007431	chr9_71140812_71197251_56440_7.4_95_4153	4153	+
chr1	6377168	6523503	chr1_6299755_6446090_146336_2.8_72.7_4115	4115	+
chr4	95375812	95543575	chr4_95594835_95762598_167764_2.4_94.9_4098	4098	+
chr2	70676418	70779289	chr2_70529926_70632797_102872_4_80.1_4094	4094	+
chr3	190243551	190369048	chr3_191726245_191851742_125498_3.3_93.3_4093	4093	+
chr3	4888015	5236092	chr3_4863015_5211092_348078_1.2_-85.1_4081	4081	+
chr4	77815318	77835708	chr4_78034342_78054732_20391_19.9_97.2_4051	4051	+
chr15	91411728	91463756	chr15_89212732_89264760_52029_7.8_91.2_4043	4043	+
chr11	2686701	2733066	chr11_2643277_2689642_46366_8.5_93.2_3937	3937	+
chr6	36646978	36655158	chr6_36754956_36763136_8181_47.1_99.5_3857	3857	+
chr7	111741166	111843524	chr7_111528402_111630760_102359_3.8_99.2_3843	3843	+
chr1	64242593	64409868	chr1_64015181_64182456_167276_2.3_38.8_3822	3822	+
chr3	124684680	124732715	chr3_126167370_126215405_48036_7.6_98.3_3668	3668	+
chr17	48132584	48159353	chr17_45487583_45514352_26770_13.6_98.2_3647	3647	+
chr14	61774363	62017559	chr14_60844116_61087312_243197_1.4_42_3507	3507	+
chr4	30722719	30733518	chr4_30331817_30342616_10800_32.2_99.9_3481	3481	+
chr2	203241497	203430319	chr2_202949742_203138564_188823_1.8_93_3475	3475	+
chr22	21739205	21903081	chr22_20069205_20233081_163877_2.1_87_3475	3475	+
chr22	42209213	42227902	chr22_40539159_40557848_18690_18.5_99.6_3451	3451	+
chr3	16941089	17131806	chr3_16916093_17106810_190718_1.8_95.3_3431	3431	+
chr3	20136695	20195562	chr3_20111699_20170566_58868_5.8_99.1_3392	3392	+
chr8	81880186	82019224	chr8_82042741_82181779_139039_2.4_92.2_3369	3369	+
chr8	22849459	23021523	chr8_22905404_23077468_172065_2_82.9_3360	3360	+
chr12	107717470	107822055	chr12_106241600_106346185_104586_3.2_67.8_3359	3359	+
chr1	150956561	150973247	chr1_149223185_149239871_16687_20.1_98.9_3353	3353	+
chr17	27888218	27899415	chr17_24912344_24923541_11198_29.6_99.3_3320	3320	+
chr11	118119568	118133932	chr11_117624778_117639142_14365_22.2_98_3190	3190	+
chr18	8707919	8771862	chr18_8697919_8761862_63944_5_99.3_3190	3190	+
chr1	85836172	85929291	chr1_85608760_85701879_93120_3.4_99.7_3185	3185	+
chr10	47000780	47138315	chr10_46420786_46558321_137536_2.3_97.3_3128	3128	+
chrX	39910485	39934424	chrX_39795429_39819368_23940_12.9_98.1_3099	3099	+
chr2	10446645	10567612	chr2_10364096_10485063_120968_2.6_97.9_3094	3094	+
chr20	33759820	33777942	chr20_33223481_33241603_18123_17.1_99.6_3092	3092	+
chr3	32175665	32215274	chr3_32150669_32190278_39610_7.7_90.9_3051	3051	+
chr14	81727587	81734893	chr14_80797340_80804646_7307_41.6_99.9_3038	3038	+
chr4	79698704	79897367	chr4_79917728_80116391_198664_1.5_97.3_3021	3021	+
chr17	35851601	35873612	chr17_32925714_32947725_22012_13.6_99.2_2990	2990	+
chr6	42065622	42106899	chr6_42173600_42214877_41278_7.2_99.3_2979	2979	+
chr4	184909507	184940190	chr4_185146501_185177184_30684_9.5_99.3_2927	2927	+
chr17	30340910	30379624	chr17_27365023_27403737_38715_7.4_96.2_2881	2881	+
chr4	151023684	151186325	chr4_151243134_151405775_162642_1.8_96.1_2850	2850	+
chr6	43549960	43587729	chr6_43657938_43695707_37770_7.4_97.1_2807	2807	+
chr17	25820558	25953341	chr17_22844685_22977468_132784_2.1_96.7_2793	2793	+
chr1	115125810	115209909	chr1_114927333_115011432_84100_3.3_97.6_2788	2788	+
chr17	7572427	7580049	chr17_7513152_7520774_7623_36.5_99.1_2781	2781	+
chr4	120138700	120291878	chr4_120358148_120511326_153179_1.8_46.9_2778	2778	+
chr15	67364289	67487251	chr15_65151343_65274305_122963_2.3_94.8_2777	2777	+
chr15	55650691	55710741	chr15_53437983_53498033_60051_4.6_96.9_2770	2770	+
chr4	157683892	157892323	chr4_157903342_158111773_208432_1.3_97.1_2755	2755	+
chr5	131714175	131730125	chr5_131742074_131758024_15951_17.1_99.9_2728	2728	+
chr4	77081319	77231759	chr4_77300343_77450783_150441_1.8_76.2_2722	2722	+
chr1	161413695	161496478	chr1_159680319_159763102_82784_3.3_96.7_2717	2717	+
chr3	159484250	159614947	chr3_160966944_161097641_130698_2.1_95.6_2717	2717	+
chr4	124321097	124324995	chr4_124540547_124544445_3899_69.4_99.9_2704	2704	+
chr4	85525430	85572216	chr4_85744454_85791240_46787_5.7_97.7_2685	2685	+
chr2	89066939	89105730	chr2_88848054_88886845_38792_6.9_98.6_2680	2680	+
chr8	127565190	127630838	chr8_127634372_127700020_65649_4.1_98.8_2679	2679	+
chrY	135627	173979	chrY_125627_163979_38353_7_83.2_2670	2670	+
chr1	180942226	180971952	chr1_179208849_179238575_29727_8.7_99.5_2583	2583	+
chr10	118430864	118456754	chr10_118420854_118446744_25891_9.9_99.8_2560	2560	+
chr15	42973598	42985787	chr15_40760890_40773079_12190_20.9_99.4_2548	2548	+
chr15	72768191	72961193	chr15_70555245_70748246_193002_1.3_95.3_2540	2540	+
chr3	45645768	45722860	chr3_45620772_45697864_77093_3.3_96.4_2532	2532	+
chr19	5043113	5151958	chr19_4994113_5102958_108846_2.3_97.9_2483	2483	+
chr2	47169003	47260420	chr2_47022507_47113924_91418_2.6_90.4_2378	2378	+
chr15	59472506	59663800	chr15_57259798_57451092_191295_1.2_73.2_2375	2375	+
chr1	197475924	197688227	chr1_195742547_195954850_212304_1.1_-88.2_2369	2369	+
chr2	86441316	86509431	chr2_86294827_86362942_68116_3.5_98.9_2362	2362	+
chr3	167727117	167811973	chr3_169209811_169294667_84857_2.8_86.4_2348	2348	+
chr2	219919530	220036891	chr2_219627774_219745135_117362_2_97.8_2329	2329	+
chr8	1719547	1734069	chr8_1706954_1721476_14523_15.9_99.7_2310	2310	+
chr16	68268616	68310434	chr16_66826117_66867935_41819_5.5_97.6_2300	2300	+
chr2	112686705	112786584	chr2_112403176_112503055_99880_2.2_94.5_2218	2218	+
chr22	38317960	38341357	chr22_36647906_36671303_23398_9.4_99.5_2198	2198	+
chr1	226031376	226068863	chr1_224097999_224135486_37488_5.8_98.8_2172	2172	+
chr16	67465634	67471505	chr16_66023135_66029006_5872_36.8_99.5_2162	2162	+
chr17	29337755	29375160	chr17_26361881_26399286_37406_5.7_96.9_2150	2150	+
chr11	102009833	102059079	chr11_101515043_101564289_49247_4.4_99.8_2148	2148	+
chr20	55982852	56275796	chr20_55416258_55709202_292945_0.7_85.4_2148	2148	+
chr3	98515653	98568424	chr3_99998343_100051114_52772_4_97_2130	2130	+
chr4	103489396	103680723	chr4_103708432_103899767_191336_1.1_72.7_2126	2126	+
chr22	40426695	40433700	chr22_38756641_38763646_7006_30.3_99.9_2123	2123	+
chr11	48005454	48192260	chr11_47962030_48148836_186807_1.1_97.4_2101	2101	+
chr19	11891097	11944632	chr19_11752097_11805632_53536_3.9_96.9_2095	2095	+
chr4	118961086	119067614	chr4_119180534_119287062_106529_2_96.4_2091	2091	+
chr8	125325640	125383170	chr8_125394821_125452351_57531_3.6_95.3_2090	2090	+
chr14	36167329	36418847	chr14_35237080_35488598_251519_0.8_90_2070	2070	+
chr16	89895682	89946166	chr16_88423183_88473667_50485_4.1_97.6_2050	2050	+
chr15	74290504	74338799	chr15_72077557_72125852_48296_4.2_93.3_2038	2038	+
chr9	19378233	19454275	chr9_19368233_19444275_76043_2.7_99.1_2021	2021	+
chr12	48235408	48267966	chr12_46521675_46554233_32559_6.2_99.4_2008	2008	+
chr13	44455104	44467907	chr13_43353104_43365907_12804_15.7_99.7_2005	2005	+
chr2	187490959	187541966	chr2_187199204_187250211_51008_3.9_98.5_1999	1999	+
chr6	861841	863839	chr6_806841_808839_1999_100_100_1999	1999	+
chr5	176298044	176300252	chr5_176230650_176232858_2209_90.4_100_1998	1998	+
chr5	72117243	72203255	chr5_72152999_72239011_86013_2.3_95.4_1993	1993	+
chrX	86773281	86921876	chrX_86659937_86808532_148596_1.3_91.1_1986	1986	+
chr16	56642404	56718163	chr16_55199905_55275664_75760_2.6_97.3_1976	1976	+
chr17	72868513	73102527	chr17_70380108_70614122_234015_0.8_21.1_1971	1971	+
chr2	165541959	165684301	chr2_165250205_165392547_142343_1.4_99_1966	1966	+
chr5	153572721	153727857	chr5_153552914_153708050_155137_1.3_98.8_1944	1944	+
chr1	3552394	3652724	chr1_3542254_3642584_100331_1.9_94.8_1938	1938	+
chr2	111082486	111116843	chr2_110516998_110551381_34384_5.6_92.7_1921	1921	+
chr17	65682916	65845152	chr17_63113378_63275614_162237_1.2_18.7_1910	1910	+
chr9	132984892	132998477	chr9_132024713_132038298_13586_14_98.9_1906	1906	+
chr1	6102273	6159067	chr1_6024860_6081654_56795_3.4_92.2_1905	1905	+
chr3	150458995	150479139	chr3_151941685_151961829_20145_9.4_98.6_1903	1903	+
chr19	38573408	38697628	chr19_43265248_43389468_124221_1.5_63.9_1894	1894	+
chr6	116255314	116319680	chr6_116362007_116426373_64367_2.9_93.5_1894	1894	+
chr3	107245892	107282843	chr3_108728582_108765533_36952_5.1_99.1_1881	1881	+
chr6	36044696	36110650	chr6_36152674_36218628_65955_2.9_93.9_1880	1880	+
chr11	3877715	3931243	chr11_3834291_3887819_53529_3.5_94.9_1871	1871	+
chr1	203276733	203278608	chr1_201543356_201545231_1876_99.4_100_1865	1865	+
chr22	35778998	35790089	chr22_34108998_34120089_11092_16.8_99.6_1861	1861	+
chr18	55143647	55154632	chr18_53294645_53305630_10986_16.8_99.8_1841	1841	+
chr5	79436367	79550851	chr5_79472123_79586607_114485_1.6_90.7_1839	1839	+
chr5	177388046	177389882	chr5_177320652_177322488_1837_100_100_1837	1837	+
chr3	101431701	101578123	chr3_102914391_103060813_146423_1.3_98.3_1831	1831	+
chr8	124512112	124784769	chr8_124581293_124853950_272658_0.7_73_1823	1823	+
chr12	64239024	64389031	chr12_62525291_62675298_150008_1.2_53_1820	1820	+
chr20	3207956	3218569	chr20_3155956_3166569_10614_17.1_99.4_1816	1816	+
chr3	188026235	188267718	chr3_189508929_189750412_241484_0.7_77.3_1808	1808	+
chr17	79010530	79091310	chr17_76625125_76705905_80781_2.2_96.3_1798	1798	+
chr17	66122890	66202517	chr17_63634485_63714112_79628_2.3_90.8_1792	1792	+
chr2	44578375	44666377	chr2_44431879_44519881_88003_2_95.8_1788	1788	+
chr10	80931560	81142962	chr10_80601566_80812968_211403_0.8_92.2_1780	1780	+
chr1	201980246	201985687	chr1_200246869_200252310_5442_32_99.7_1740	1740	+
chr14	77490870	77493135	chr14_76560623_76562888_2266_76.4_100_1732	1732	+
chr6	56911840	56933275	chr6_57019799_57041234_21436_8.1_99.5_1732	1732	+
chr1	235611914	235664831	chr1_233678537_233731454_52918_3.3_96.6_1722	1722	+
chr2	43449607	43451316	chr2_43303111_43304820_1710_100_100_1710	1710	+
chr16	46843448	46964592	chr16_45400949_45522093_121145_1.4_96.9_1705	1705	+
chrX	118117311	118156712	chrX_118001339_118040740_39402_4.3_90.8_1699	1699	+
chr15	41164837	41261384	chr15_38952129_39048676_96548_1.7_91.9_1683	1683	+
chr2	73471448	73506348	chr2_73324956_73359856_34901_4.8_90.2_1678	1678	+
chr2	46809725	46852803	chr2_46663229_46706307_43079_3.9_93.6_1670	1670	+
chr15	102293651	102309988	chr15_100111174_100127511_16338_10.2_99.3_1669	1669	+
chr10	81911459	81963339	chr10_81901439_81953319_51881_3.2_90.6_1665	1665	+
chr20	37568724	37581260	chr20_37002138_37014674_12537_13.3_99.5_1663	1663	+
chr11	65172245	65180398	chr11_64928821_64936974_8154_20.3_99.7_1652	1652	+
chr7	22221920	22395259	chr7_22188445_22361784_173340_0.9_95.3_1644	1644	+
chr7	75056865	75367388	chr7_74894801_75205324_310524_0.5_73.2_1640	1640	+
chrX	67520319	67648894	chrX_67437044_67565619_128576_1.3_51.2_1640	1640	+
chr3	50390284	50400419	chr3_50365288_50375423_10136_16_99.6_1620	1620	+
chr22	31484698	31500489	chr22_29814698_29830489_15792_10.3_98.9_1619	1619	+
chr19	39895694	39901855	chr19_44587534_44593695_6162_26.1_99.8_1608	1608	+
chr6	53635871	53752981	chr6_53743830_53860940_117111_1.4_95.6_1592	1592	+
chr14	65940351	66113753	chr14_65010104_65183506_173403_0.9_91_1576	1576	+
chr2	61297456	61325051	chr2_61150960_61178555_27596_5.7_99.5_1575	1575	+
chr17	7255763	7258216	chr17_7196487_7198940_2454_64_99.7_1571	1571	+
chr15	52600436	52816402	chr15_50387728_50603694_215967_0.7_77.2_1568	1568	+
chr22	47011198	47131846	chr22_45389862_45510510_120649_1.3_89.4_1566	1566	+
chr8	10531316	10582217	chr8_10568726_10619627_50902_3.1_95.3_1556	1556	+
chr10	186778	299926	chr10_176778_289926_113149_1.4_76.3_1545	1545	+
chr10	90767422	90775278	chr10_90757402_90765258_7857_19.6_99.4_1543	1543	+
chr12	52448090	52452890	chr12_50734357_50739157_4801_32.1_99.7_1542	1542	+
chr18	47093796	47118532	chr18_45347794_45372530_24737_6.2_99.9_1542	1542	+
chr10	21803371	21805168	chr10_21843377_21845174_1798_84.5_100_1520	1520	+
chr9	34369213	34372076	chr9_34359213_34362076_2864_52.9_100_1515	1515	+
chr20	61282925	61303554	chr20_60753370_60773999_20630_7.2_99.2_1489	1489	+
chr1	174784432	174841092	chr1_173051055_173107715_56661_2.6_90.7_1469	1469	+
chr15	101425490	101456197	chr15_99243013_99273720_30708_4.8_98.4_1463	1463	+
chr17	2901892	2940880	chr17_2848642_2887630_38989_3.7_98.7_1448	1448	+
chr5	139032194	139063315	chr5_139012378_139043499_31122_4.6_95.6_1443	1443	+
chr16	86544302	86547780	chr16_85101803_85105281_3479_41_99.8_1427	1427	+
chr4	100821343	100864101	chr4_101040366_101083124_42759_3.3_98.4_1414	1414	+
chrX	185627	223360	chrX_125627_163360_37734_3.7_85_1413	1413	+
chr1	155103733	155107084	chr1_153370357_153373708_3352_41.7_99.8_1398	1398	+
chr10	73768423	73772789	chr10_73438429_73442795_4367_32_99.3_1396	1396	+
chr2	68872943	68885164	chr2_68726447_68738668_12222_11.3_99.6_1386	1386	+
chr7	99806930	99813087	chr7_99644866_99651023_6158_22.4_99.5_1380	1380	+
chr17	20015572	20269319	chr17_19956164_20209911_253748_0.5_90_1374	1374	+
chr15	76139300	76192415	chr15_73926355_73979470_53116_2.5_94.3_1341	1341	+
chr16	15201003	15467587	chr16_15108504_15375088_266585_0.5_60.2_1339	1339	+
chr17	9574631	9632859	chr17_9515356_9573584_58229_2.3_93.5_1330	1330	+
chrX	152959885	153036964	chrX_152613079_152690158_77080_1.7_86.5_1327	1327	+
chr19	12902469	12903967	chr19_12763469_12764967_1499_88_100_1319	1319	+
chr6	105743165	105816102	chr6_105849858_105922795_72938_1.8_95.5_1319	1319	+
chr1	46508500	46653919	chr1_46281087_46426506_145420_0.9_93.3_1288	1288	+
chr18	57568341	57570538	chr18_55719321_55721518_2198_57.9_100_1273	1273	+
chr17	28575178	28601263	chr17_25599304_25625389_26086_4.8_95_1247	1247	+
chr19	35434127	35615184	chr19_40125967_40307024_181058_0.7_8_1233	1233	+
chr18	24034947	24123468	chr18_22288945_22377466_88522_1.4_97.8_1201	1201	+
chr7	30123764	30200148	chr7_30090289_30166673_76385_1.6_99.4_1195	1195	+
chr10	134386434	134389010	chr10_134236424_134239000_2577_46.3_100_1192	1192	+
chr12	32553720	32750638	chr12_32444987_32641905_196919_0.6_90.6_1185	1185	+
chr11	119982131	119998351	chr11_119487341_119503561_16221_7.3_97.7_1182	1182	+
chr9	37882328	38099672	chr9_37872328_38089672_217345_0.5_89.4_1181	1181	+
chr22	34151437	34311278	chr22_32481437_32641278_159842_0.7_94.8_1179	1179	+
chr6	3091001	3094483	chr6_3036000_3039482_3483_33.6_99.9_1172	1172	+
chr9	112002767	112004067	chr9_111042588_111043888_1301_89.9_100_1170	1170	+
chr7	149152329	149307961	chr7_148783262_148938894_155633_0.8_99_1168	1168	+
chr4	48037805	48041074	chr4_47732562_47735831_3270_35.4_99.9_1159	1159	+
chr12	3343309	3427845	chr12_3213570_3298106_84537_1.4_95.4_1156	1156	+
chr7	100400189	100405215	chr7_100238125_100243151_5027_23_99.3_1155	1155	+
chr16	87251201	87252509	chr16_85808702_85810010_1309_87.1_100_1140	1140	+
chr9	39073450	39178457	chr9_39063450_39168457_105008_1.1_94.2_1132	1132	+
chr11	72493086	72495715	chr11_72170734_72173363_2630_42.5_99.8_1118	1118	+
chr9	80515759	80635196	chr9_79705579_79825016_119438_0.9_96.2_1115	1115	+
chr10	27535802	27538615	chr10_27575808_27578621_2814_39.1_100_1099	1099	+
chr20	35409318	35413440	chr20_34842732_34846854_4123_26.5_99.8_1091	1091	+
chr17	37054653	37188692	chr17_34308179_34442218_134040_0.8_93.5_1086	1086	+
chr19	49562590	49573130	chr19_54254402_54264942_10541_10.3_99.6_1083	1083	+
chr3	184290226	184299188	chr3_185772920_185781882_8963_12_98.8_1076	1076	+
chr7	76707995	76729203	chr7_76545931_76567139_21209_5.1_98.4_1073	1073	+
chr12	53293340	53298247	chr12_51579607_51584514_4908_21.8_99.7_1070	1070	+
chr3	172348815	172351232	chr3_173831509_173833926_2418_44.3_100_1070	1070	+
chr3	197486545	197509008	chr3_198970942_198993405_22464_4.8_97_1068	1068	+
chr8	22445973	22460812	chr8_22501918_22516757_14840_7.2_98.3_1067	1067	+
chr8	143471988	143564708	chr8_143469895_143561710_91816_1.2_92.1_1063	1063	+
chr9	114981145	115233529	chr9_114020966_114273350_252385_0.4_79.3_1062	1062	+
chr2	25279286	25379814	chr2_25132790_25233318_100529_1.1_88.9_1059	1059	+
chr22	25436236	25593371	chr22_23766236_23923371_157136_0.7_97.8_1049	1049	+
chr2	110577083	110792243	chr2_109934372_110149532_215161_0.5_66.3_1044	1044	+
chr1	12627960	12677102	chr1_12550547_12599689_49143_2.1_98.6_1042	1042	+
chr14	105945769	106181502	chr14_105016814_105252547_235734_0.4_24.6_1040	1040	+
chr6	147561784	147667479	chr6_147603477_147709172_105696_1_93.5_1038	1038	+
chr7	158597285	158632195	chr7_158290046_158324956_34911_3_97.3_1038	1038	+
chr22	20455978	20459300	chr22_18835978_18839300_3323_30.9_99.7_1026	1026	+
chr2	121107486	121109250	chr2_120823956_120825720_1765_58_100_1024	1024	+
chr9	74300390	74363781	chr9_73490210_73553601_63392_1.6_87.8_1016	1016	+
chr14	50584499	50796837	chr14_49654249_49866587_212339_0.5_96.7_1016	1016	+
chr2	65294571	65355774	chr2_65148075_65209278_61204_1.7_89.8_1010	1010	+
chr6	137259918	137336591	chr6_137301611_137378284_76674_1.3_97.4_1002	1002	+
chr12	4462388	4466936	chr12_4332649_4337197_4549_22_99.8_1001	1001	+
chr3	135868698	135870684	chr3_137351388_137353374_1987_50.2_100_998	998	+
chr1	40844294	40879869	chr1_40616881_40652456_35576_2.8_96.8_991	991	+
chr6	86168175	86199277	chr6_86224894_86255996_31103_3.1_99.7_977	977	+
chr1	175127233	175129571	chr1_173393856_173396194_2339_41.7_99.6_975	975	+
chr6	1610870	1613456	chr6_1555869_1558455_2587_37.3_99.8_965	965	+
chr6	138567437	138717517	chr6_138609130_138759210_150081_0.6_69.8_965	965	+
chr5	170883537	170884500	chr5_170816142_170817105_964_100_100_964	964	+
chr3	141878451	141884622	chr3_143361141_143367312_6172_15.6_99.3_963	963	+
chr3	197111114	197118955	chr3_198595511_198603352_7842_12.2_98.8_953	953	+
chr4	125590446	125632234	chr4_125809896_125851684_41789_2.3_97.9_948	948	+
chr15	30777848	30907807	chr15_28565140_28695099_129960_0.7_90.3_946	946	+
chr16	18416520	18461264	chr16_18324021_18368765_44745_2.1_93.1_942	942	+
chr7	124386493	124387434	chr7_124173729_124174670_942_100_100_942	942	+
chr17	14249016	14251228	chr17_14189741_14191953_2213_42.5_99.9_941	941	+
chrX	106176846	106366664	chrX_106063502_106253320_189819_0.5_78.7_930	930	+
chr16	4431054	4433538	chr16_4371055_4373539_2485_36.5_99.9_908	908	+
chr8	120435051	120436494	chr8_120504232_120505675_1444_62.8_100_907	907	+
chr9	40322618	40327463	chr9_40312618_40317463_4846_18.7_99.8_905	905	+
chr3	127773425	127780701	chr3_129256115_129263391_7277_12.4_99.8_903	903	+
chr11	44954121	44955836	chr11_44910697_44912412_1716_52.6_99.9_902	902	+
chr20	25466855	25468416	chr20_25414855_25416416_1562_57.7_100_901	901	+
chr12	31472599	31478836	chr12_31363866_31370103_6238_14.4_99.3_896	896	+
chr12	62917191	62981751	chr12_61203458_61268018_64561_1.4_85.2_896	896	+
chr7	89854366	89863426	chr7_89692302_89701362_9061_9.9_99.9_895	895	+
chr2	241403918	241572168	chr2_241052591_241220841_168251_0.5_89_891	891	+
chr9	100326233	100363083	chr9_99366054_99402904_36851_2.4_95.4_890	890	+
chr17	4511000	4525195	chr17_4457749_4471944_14196_6.3_99.6_890	890	+
chr21	42397185	42585407	chr21_41319055_41507277_188223_0.5_96.8_881	881	+
chr3	133915080	133968354	chr3_135397770_135451044_53275_1.6_98.2_874	874	+
chr14	94845852	94849203	chr14_93915605_93918956_3352_25.9_99.9_869	869	+
chr3	185491116	185548093	chr3_186973810_187030787_56978_1.5_96.6_868	868	+
chr7	7582143	7590261	chr7_7548668_7556786_8119_10.7_99.5_866	866	+
chr5	95234027	95272655	chr5_95259783_95298411_38629_2.2_97.9_866	866	+
chr11	71187347	71214788	chr11_70864995_70892436_27442_3.1_98.6_858	858	+
chr2	208599646	208628235	chr2_208307891_208336480_28590_3_99.2_856	856	+
chr16	19127753	19184547	chr16_19035254_19092048_56795_1.5_85.3_839	839	+
chr4	760206	1001624	chr4_750206_991624_241419_0.3_-2.4_838	838	+
chr12	22796239	22819664	chr12_22687506_22710931_23426_3.5_99.6_829	829	+
chr5	92875607	92930131	chr5_92901363_92955887_54525_1.5_98.4_826	826	+
chr8	8762104	8770430	chr8_8799514_8807840_8327_9.9_99.4_824	824	+
chr2	139326878	139332037	chr2_139043348_139048507_5160_15.9_99.9_821	821	+
chr19	681661	682573	chr19_632661_633573_913_89.6_100_818	818	+
chr20	57278545	57279404	chr20_56711952_56712811_860_94.4_100_812	812	+
chr3	145811064	145878000	chr3_147293754_147360690_66937_1.2_97.9_811	811	+
chr3	191087821	191111477	chr3_192570515_192594171_23657_3.4_97.9_811	811	+
chr2	109511453	109601598	chr2_108877885_108968030_90146_0.9_80.4_794	794	+
chr4	166125078	166167394	chr4_166344528_166386844_42317_1.9_99.4_790	790	+
chr11	109965375	109979576	chr11_109470585_109484786_14202_5.4_99.9_772	772	+
chrY	15906561	16028061	chrY_14415955_14537455_121501_0.6_99.1_771	771	+
chr19	19899503	19917725	chr19_19760503_19778725_18223_4.2_98.8_770	770	+
chr2	158588742	158605300	chr2_158296988_158313546_16559_4.6_99.8_767	767	+
chr1	227083329	227085531	chr1_225149952_225152154_2203_34.5_99.9_760	760	+
chr10	74034755	74035644	chr10_73704761_73705650_890_84.7_99.9_754	754	+
chr4	71848688	71853059	chr4_72067552_72071923_4372_17.2_99.9_750	750	+
chr9	132500915	132502261	chr9_131540736_131542082_1347_55.4_99.9_746	746	+
chr6	79577942	79608192	chr6_79634661_79664911_30251_2.5_99.3_744	744	+
chr18	21050504	21061337	chr18_19304502_19315335_10834_6.9_98.3_744	744	+
chr14	91750300	91754959	chr14_90820053_90824712_4660_15.8_99.8_734	734	+
chr20	46286485	46287217	chr20_45719892_45720624_733_100_100_733	733	+
chr2	108863655	108882767	chr2_108230087_108249199_19113_3.8_96.7_725	725	+
chr2	24300283	24302583	chr2_24153787_24156087_2301_31.2_99.8_718	718	+
chr16	48390029	48390745	chr16_46947530_46948246_717_100_100_717	717	+
chr6	109308036	109312068	chr6_109414729_109418761_4033_17.8_99.9_717	717	+
chr14	55599030	55765301	chr14_54668783_54835054_166272_0.4_80.3_713	713	+
chr12	120436319	120438079	chr12_118920702_118922462_1761_39.9_99.9_702	702	+
chr7	40023292	40055655	chr7_39989817_40022180_32364_2.2_22.5_702	702	+
chr12	6302206	6509356	chr12_6172467_6379617_207151_0.3_92.5_699	699	+
chr22	30811676	30821054	chr22_29141676_29151054_9379_7.4_99.1_695	695	+
chr20	47864539	47887218	chr20_47297946_47320625_22680_3.1_99.1_692	692	+
chr13	42626324	42656730	chr13_41524324_41554730_30407_2.2_98.3_681	681	+
chr15	59147244	59151460	chr15_56934536_56938752_4217_16_98.9_676	676	+
chr11	74195202	74197607	chr11_73872850_73875255_2406_28_99.9_674	674	+
chr16	88567776	88838408	chr16_87095277_87365909_270633_0.2_83_670	670	+
chr8	17446913	17500451	chr8_17491173_17544731_53559_1.2_97.6_668	668	+
chr8	6973626	7077202	chr8_6961036_7064612_103577_0.6_92.3_666	666	+
chr17	8926029	9143154	chr17_8866754_9083879_217126_0.3_66.5_665	665	+
chr17	75971605	76046711	chr17_73483200_73558306_75107_0.9_97.5_663	663	+
chr4	89034446	89052472	chr4_89253470_89271496_18027_3.7_98.2_659	659	+
chr5	80257777	80364153	chr5_80293533_80399909_106377_0.6_90_656	656	+
chr14	107263544	107281873	chr14_106334589_106352918_18330_3.6_98.9_652	652	+
chr2	97498615	97499614	chr2_96862342_96863341_1000_64.5_99.9_645	645	+
chr4	103183228	103255637	chr4_103402251_103474660_72410_0.9_79.5_644	644	+
chr4	77513954	77552064	chr4_77732978_77771088_38111_1.7_90.5_642	642	+
chr2	88077866	88112736	chr2_87858981_87893851_34871_1.8_97.6_636	636	+
chr4	86411861	86508753	chr4_86630885_86727777_96893_0.7_92.3_636	636	+
chr10	124914650	124915636	chr10_124904640_124905626_987_63.9_100_631	631	+
chr1	29390751	29417815	chr1_29263338_29290402_27065_2.3_99.2_630	630	+
chrX	64071598	64072227	chrX_63988323_63988952_630_100_100_630	630	+
chr1	153190737	153191564	chr1_151457361_151458188_828_76_100_629	629	+
chr11	133809791	133810711	chr11_133315001_133315921_921_68.2_100_628	628	+
chr7	155255538	155256931	chr7_154948299_154949692_1394_45_100_627	627	+
chr4	56264734	56272490	chr4_55959491_55967247_7757_8_98.9_619	619	+
chr10	6276237	6276848	chr10_6316243_6316854_612_100_100_612	612	+
chr16	80632733	80637967	chr16_79190234_79195468_5235_11.7_99.5_611	611	+
chr16	53529111	53536259	chr16_52086612_52093760_7149_8.5_99.8_607	607	+
chr3	194407125	194409516	chr3_195888414_195890805_2392_25.3_99.8_605	605	+
chr4	9536275	9536875	chr4_9145373_9145973_601_100_100_601	601	+
chr6	44202867	44207264	chr6_44310845_44315242_4398_13.7_99.4_601	601	+
chr5	43044891	43053627	chr5_43080648_43089384_8737_6.9_100_599	599	+
chr2	69983703	70065725	chr2_69837207_69919229_82023_0.7_87.6_585	585	+
chr15	65345227	65578256	chr15_63132280_63365309_233030_0.2_87_578	578	+
chr5	114859267	114874472	chr5_114887166_114902371_15206_3.7_99.7_569	569	+
chr3	97611760	97663179	chr3_99094450_99145869_51420_1.1_94_568	568	+
chrX	57620125	57623239	chrX_57636850_57639964_3115_18.2_100_567	567	+
chr10	61006392	61007588	chr10_60676398_60677594_1197_47.1_100_564	564	+
chr19	16038620	16178680	chr19_15899620_16039680_140061_0.4_95_564	564	+
chr9	114136339	114371756	chr9_113176160_113411577_235418_0.2_61.5_563	563	+
chr2	201172568	201175684	chr2_200880813_200883929_3117_18_99.7_560	560	+
chrX	129199008	129200244	chrX_129026689_129027925_1237_45.3_99.9_560	560	+
chr19	3120991	3121546	chr19_3071991_3072546_556_100_100_556	556	+
chr12	46151038	46234542	chr12_44437305_44520809_83505_0.7_95.1_555	555	+
chr3	125487902	125513134	chr3_126970592_126995824_25233_2.2_96.7_555	555	+
chr16	12029475	12030629	chr16_11936976_11938130_1155_48_99.8_554	554	+
chr18	12133790	12179632	chr18_12123790_12169632_45843_1.2_98.7_552	552	+
chr6	106547119	106552957	chr6_106653812_106659650_5839_9.4_99.3_549	549	+
chr15	34803672	34825533	chr15_32590964_32612825_21862_2.5_98.5_544	544	+
chr4	3769498	3770218	chr4_3739296_3740016_721_75_99.9_541	541	+
chr1	40223402	40225574	chr1_39995989_39998161_2173_24.9_99.7_540	540	+
chr2	58280631	58284005	chr2_58134135_58137509_3375_16_99.9_539	539	+
chr4	8224425	8239463	chr4_8275325_8290363_15039_3.6_98.9_539	539	+
chr2	17836428	17837079	chr2_17699909_17700560_652_81.7_100_533	533	+
chr1	2469563	2470090	chr1_2459423_2459950_528_100_100_528	528	+
chr10	49400735	49414999	chr10_49070741_49085005_14265_3.7_99.5_521	521	+
chr4	64215868	64217172	chr4_63898463_63899767_1305_39.9_100_521	521	+
chr9	71399440	71545771	chr9_70589260_70735591_146332_0.4_64_519	519	+
chr11	94283190	94532868	chr11_93922838_94172516_249679_0.2_96.6_516	516	+
chr15	40568338	40569694	chr15_38355630_38356986_1357_37.7_99.9_511	511	+
chr20	42825420	42933243	chr20_42258834_42366657_107824_0.5_96.8_507	507	+
chr1	41944723	41945226	chr1_41717310_41717813_504_100_100_504	504	+
chr17	21535841	21544567	chr17_21476434_21485160_8727_5.8_99.4_502	502	+
chr3	188599451	188601896	chr3_190082145_190084590_2446_20.4_99.4_498	498	+
chr4	175412090	175418670	chr4_175648665_175655245_6581_7.6_99.7_497	497	+
chr3	138334498	138338152	chr3_139817188_139820842_3655_13.5_99.4_495	495	+
chr9	2103922	2171495	chr9_2093922_2161495_67574_0.7_88.8_489	489	+
chr20	62527423	62566523	chr20_61997867_62036967_39101_1.2_96.8_488	488	+
chr20	58405284	58416675	chr20_57838679_57850070_11392_4.3_99_486	486	+
chr17	7999667	8018494	chr17_7940392_7959219_18828_2.6_94.4_483	483	+
chr16	84900441	84941698	chr16_83457942_83499199_41258_1.2_91.8_482	482	+
chr17	80196721	80357315	chr17_77790010_77950604_160595_0.3_73.9_481	481	+
chr1	158145981	158146682	chr1_156412605_156413306_702_68.4_100_480	480	+
chr6	116756837	116898666	chr6_116863530_117005359_141830_0.3_67.7_478	478	+
chr1	116676561	116677033	chr1_116478084_116478556_473_100_100_473	473	+
chr7	122511708	122522383	chr7_122298944_122309619_10676_4.4_99.5_473	473	+
chr12	77416472	77449894	chr12_75940603_75974025_33423_1.4_99.6_472	472	+
chr20	31030999	31032183	chr20_30494660_30495844_1185_39.7_100_471	471	+
chr16	2087917	2088531	chr16_2027918_2028532_615_76.1_99.9_468	468	+
chr9	100886694	100961487	chr9_99926515_100001308_74794_0.6_85.8_468	468	+
chr9	77713039	77789048	chr9_76902859_76978868_76010_0.6_89.5_467	467	+
chr2	32109784	32161728	chr2_31963288_32015232_51945_0.9_99_464	464	+
chr2	239246862	239270565	chr2_238911601_238935304_23704_1.9_98.9_455	455	+
chrX	64769271	64769722	chrX_64685996_64686447_452_100_100_452	452	+
chr16	66731289	66972158	chr16_65288790_65529659_240870_0.2_51.3_451	451	+
chr3	183953339	183953788	chr3_185436033_185436482_450_100_100_450	450	+
chr1	230238920	230394707	chr1_228305543_228461330_155788_0.3_86_449	449	+
chr7	6631198	6639686	chr7_6597723_6606211_8489_5.3_99.1_449	449	+
chr15	78205970	78869473	chr15_75993025_76656528_663504_0.1_63.7_448	448	+
chr1	201179580	201180368	chr1_199446203_199446991_789_56.5_100_446	446	+
chr6	71461336	71545713	chr6_71518057_71602434_84378_0.5_81.6_442	442	+
chr2	242590606	242715886	chr2_242239279_242364559_125281_0.4_87.7_440	440	+
chr3	33667945	33837774	chr3_33642949_33812778_169830_0.3_88.3_439	439	+
chr18	772862	811387	chr18_762862_801387_38526_1.1_95_438	438	+
chrX	45631652	45700931	chrX_45516596_45585875_69280_0.6_92.3_438	438	+
chrX	152612393	152617967	chrX_152265587_152271161_5575_7.9_98.5_438	438	+
chrY	28558881	28584997	chrY_26968269_26994385_26117_1.7_97.1_436	436	+
chr4	91101136	91230365	chr4_91320159_91449388_129230_0.3_70.5_434	434	+
chr12	39800574	39808801	chr12_38086841_38095068_8228_5.3_99.8_432	432	+
chr12	2364874	2365303	chr12_2235135_2235564_430_100_100_430	430	+
chr13	111133802	111134230	chr13_109931803_109932231_429_100_100_429	429	+
chr16	28476847	28477924	chr16_28384348_28385425_1078_39.7_99.9_428	428	+
chr2	37180202	37194613	chr2_37033706_37048117_14412_3_99.7_427	427	+
chr11	32876959	33047432	chr11_32833535_33004008_170474_0.2_92.1_426	426	+
chr1	109178321	109180155	chr1_108979844_108981678_1835_23.2_99.8_425	425	+
chr4	186708479	186723796	chr4_186945473_186960790_15318_2.8_99.2_424	424	+
chr20	6056456	6068648	chr20_6004456_6016648_12193_3.5_99.5_423	423	+
chr11	8734129	8998154	chr11_8690705_8954730_264026_0.2_56.4_422	422	+
chr1	210827188	210827607	chr1_208893811_208894230_420_100_100_420	420	+
chr6	30860244	30862777	chr6_30968223_30970756_2534_16.5_99.9_419	419	+
chr11	72946215	72948968	chr11_72623863_72626616_2754_15.1_99.5_416	416	+
chr12	124453424	124454616	chr12_123019377_123020569_1193_34.7_100_414	414	+
chr5	142153013	142382653	chr5_142133197_142362846_229650_0.2_90.6_413	413	+
chr6	17949506	17984269	chr6_18057485_18092248_34764_1.2_91.5_413	413	+
chr2	98524970	98542118	chr2_97891402_97908550_17149_2.4_82.3_412	412	+
chr2	102526122	102781498	chr2_101892554_102147930_255377_0.2_44.2_409	409	+
chr15	68583874	68585432	chr15_66370928_66372486_1559_26.1_99.9_407	407	+
chr15	30106985	30107390	chr15_27894277_27894682_406_100_100_406	406	+
chr2	148734221	148747736	chr2_148450691_148464206_13516_3_99.5_405	405	+
chr4	56921036	56986049	chr4_56615793_56680806_65014_0.6_90_403	403	+
chr11	121352206	121452328	chr11_120857416_120957538_100123_0.4_74.7_402	402	+
chr4	10136073	10136474	chr4_9745171_9745572_402_100_100_402	402	+
chr1	231501412	231502208	chr1_229568035_229568831_797_50.1_100_399	399	+
chr16	21426089	21471043	chr16_21333590_21378544_44955_0.9_88.1_398	398	+
chr1	178067117	178208525	chr1_176333740_176475148_141409_0.3_94.8_397	397	+
chr17	80969859	80970254	chr17_78563148_78563543_396_100_100_396	396	+
chr8	82605985	82657330	chr8_82768540_82819885_51346_0.8_91.3_395	395	+
chr1	10365778	10366490	chr1_10288365_10289077_713_55.1_100_393	393	+
chr3	186416832	186417221	chr3_187899526_187899915_390_100_100_390	390	+
chr1	27189754	27190142	chr1_27062341_27062729_389_100_100_389	389	+
chr1	224566242	224566630	chr1_222632865_222633253_389_100_100_389	389	+
chr12	121867332	121867719	chr12_120351715_120352102_388_100_100_388	388	+
chr7	75931997	75932377	chr7_75769933_75770313_381_100_100_381	381	+
chr13	45969801	45970180	chr13_44867801_44868180_380_100_100_380	380	+
chr8	7918371	7926672	chr8_7955781_7964082_8302_4.6_99.1_378	378	+
chr18	29339774	29340150	chr18_27593772_27594148_377_100_100_377	377	+
chr4	154211367	154211743	chr4_154430817_154431193_377_100_100_377	377	+
chr3	49508738	49509109	chr3_49483742_49484113_372_100_100_372	372	+
chr6	52532331	52532691	chr6_52640290_52640650_361_100_100_361	361	+
chr5	139713208	139713567	chr5_139693392_139693751_360_100_100_360	360	+
chr5	179073341	179073698	chr5_179005947_179006304_358_100_100_358	358	+
chr8	142215096	142256336	chr8_142284278_142325518_41241_0.9_96.4_354	354	+
chr4	69242055	69242407	chr4_68924650_68925002_353_100_100_353	353	+
chr21	45647249	45647598	chr21_44471677_44472026_350_100_100_350	350	+
chrX	106957085	106957433	chrX_106843741_106844089_349_100_100_349	349	+
chr9	135973842	135974187	chr9_134963663_134964008_346_100_100_346	346	+
chr8	107284427	107284765	chr8_107353603_107353941_339_100_100_339	339	+
chr3	180381147	180491531	chr3_181863841_181974225_110385_0.3_94.6_337	337	+
chr10	93667344	93667679	chr10_93657324_93657659_336_100_100_336	336	+
chr2	224840305	224840637	chr2_224548549_224548881_333_100_100_333	333	+
chr14	34929505	34929836	chr14_33999256_33999587_332_100_100_332	332	+
chr4	140395506	140395837	chr4_140614956_140615287_332_100_100_332	332	+
chr16	84084636	84084960	chr16_82642137_82642461_325_100_100_325	325	+
chr9	139968773	140097149	chr9_139088594_139216970_128377_0.2_84.9_316	316	+
chrX	68058470	68058785	chrX_67975195_67975510_316_100_100_316	316	+
chr9	130206249	130206562	chr9_129246070_129246383_314_100_100_314	314	+
chr15	23446622	23446932	chr15_20998063_20998373_311_100_100_311	311	+
chr5	662905	663215	chr5_715905_716215_311_100_100_311	311	+
chr18	33223979	33224288	chr18_31477977_31478286_310_100_100_310	310	+
chr2	104678333	104678641	chr2_104044765_104045073_309_100_100_309	309	+
chr7	157355808	157356112	chr7_157048569_157048873_305_100_100_305	305	+
chr14	68713642	68713945	chr14_67783395_67783698_304_100_100_304	304	+
chr17	27225108	27225409	chr17_24249234_24249535_302_100_100_302	302	+
chr1	16112516	16112816	chr1_15985103_15985403_301_100_100_301	301	+
chr4	26435706	26436002	chr4_26044804_26045100_297_100_100_297	297	+
chr4	37612656	37612952	chr4_37289051_37289347_297_100_100_297	297	+
chr4	41991494	41991790	chr4_41686251_41686547_297_100_100_297	297	+
chr10	103866994	103867289	chr10_103856984_103857279_296_100_100_296	296	+
chr2	109905387	109905677	chr2_109271819_109272109_291_100_100_291	291	+
chr2	129023018	129023308	chr2_128739488_128739778_291_100_100_291	291	+
chr6	138963856	138964145	chr6_139005549_139005838_290_100_100_290	290	+
chr6	72002831	72003119	chr6_72059552_72059840_289_100_100_289	289	+
chr2	107046683	107046968	chr2_106413115_106413400_286_100_100_286	286	+
chr12	132407257	132407539	chr12_130973210_130973492_283_100_100_283	283	+
chr9	85861720	85862002	chr9_85051540_85051822_283_100_100_283	283	+
chr4	69242090	69242367	chr4_69393986_69394263_278_100_100_278	278	+
chrX	150158834	150159111	chrX_149909492_149909769_278_100_100_278	278	+
chr4	146055944	146056219	chr4_146275394_146275669_276_100_100_276	276	+
chr15	56296443	56296717	chr15_54083735_54084009_275_100_100_275	275	+
chr2	151324943	151325215	chr2_151033189_151033461_273_100_100_273	273	+
chr4	4050940	4051212	chr4_4101841_4102113_273_100_100_273	273	+
chr10	89701133	89701404	chr10_89691113_89691384_272_100_100_272	272	+
chr20	3910595	3910866	chr20_3858595_3858866_272_100_100_272	272	+
chr10	63852549	63852817	chr10_63522555_63522823_269_100_100_269	269	+
chr15	45693648	45693915	chr15_43480940_43481207_268_100_100_268	268	+
chr6	8588602	8588869	chr6_8533601_8533868_268_100_100_268	268	+
chr9	88639451	88639718	chr9_87829271_87829538_268_100_100_268	268	+
chr1	246934994	246935260	chr1_245001617_245001883_267_100_100_267	267	+
chr17	42000076	42000340	chr17_39355602_39355866_265_100_100_265	265	+
chr1	47904182	47904444	chr1_47676769_47677031_263_100_100_263	263	+
chr4	129795128	129795389	chr4_130014578_130014839_262_100_100_262	262	+
chr8	99963558	99963819	chr8_100032734_100032995_262_100_100_262	262	+
chr15	39878295	39878553	chr15_37665587_37665845_259_100_100_259	259	+
chr10	104417871	104418128	chr10_104407861_104408118_258_100_100_258	258	+
chr2	8823716	8823973	chr2_8741167_8741424_258_100_100_258	258	+
chr6	64281898	64282154	chr6_64339857_64340113_257_100_100_257	257	+
chr4	177250628	177250883	chr4_177487622_177487877_256_100_100_256	256	+
chr2	230902068	230902322	chr2_230610312_230610566_255_100_100_255	255	+
chr3	53226104	53226358	chr3_53201144_53201398_255_100_100_255	255	+
chr5	96216584	96216833	chr5_96242340_96242589_250_100_100_250	250	+
chr7	35084095	35084344	chr7_35050620_35050869_250_100_100_250	250	+
chr3	41262236	41262483	chr3_41237240_41237487_248_100_100_248	248	+
chr5	72743555	72743802	chr5_72779311_72779558_248_100_100_248	248	+
chr1	23419941	23420187	chr1_23292528_23292774_247_100_100_247	247	+
chr1	249142767	249143011	chr1_247109390_247109634_245_100_100_245	245	+
chr16	74416374	74416618	chr16_72973875_72974119_245_100_100_245	245	+
chr3	142364129	142364373	chr3_143846819_143847063_245_100_100_245	245	+
chr11	67859401	67859644	chr11_67615977_67616220_244_100_100_244	244	+
chr16	5292459	5292702	chr16_5232460_5232703_244_100_100_244	244	+
chr19	1063040	1063283	chr19_1014040_1014283_244_100_100_244	244	+
chr7	57664825	57665068	chr7_57668767_57669010_244_100_100_244	244	+
chr9	130705289	130705532	chr9_129745110_129745353_244_100_100_244	244	+
chr2	191760684	191760925	chr2_191468929_191469170_242_100_100_242	242	+
chr21	24780391	24780632	chr21_23702262_23702503_242_100_100_242	242	+
chr15	42263320	42263560	chr15_40050612_40050852_241_100_100_241	241	+
chr17	38613127	38613367	chr17_35866653_35866893_241_100_100_241	241	+
chr19	37239345	37239585	chr19_41931185_41931425_241_100_100_241	241	+
chr3	15292312	15292552	chr3_15267316_15267556_241_100_100_241	241	+
chr5	109140698	109140938	chr5_109168597_109168837_241_100_100_241	241	+
chr10	24910345	24910584	chr10_24950351_24950590_240_100_100_240	240	+
chr2	108493851	108494090	chr2_107860283_107860522_240_100_100_240	240	+
chr12	50084348	50084586	chr12_48370615_48370853_239_100_100_239	239	+
chr15	74654097	74654335	chr15_72441150_72441388_239_100_100_239	239	+
chr2	66250331	66250569	chr2_66103835_66104073_239_100_100_239	239	+
chr22	43520002	43520240	chr22_41849946_41850184_239_100_100_239	239	+
chr9	41776219	41776457	chr9_41766219_41766457_239_100_100_239	239	+
chr16	57840610	57840847	chr16_56398111_56398348_238_100_100_238	238	+
chr3	81461999	81462236	chr3_81544689_81544926_238_100_100_238	238	+
chr19	8430731	8430967	chr19_8336731_8336967_237_100_100_237	237	+
chr1	1101008	1101243	chr1_1090871_1091106_236_100_100_236	236	+
chr12	88927282	88927517	chr12_87451413_87451648_236_100_100_236	236	+
chr15	75563381	75563616	chr15_73350434_73350669_236_100_100_236	236	+
chr9	96433881	96434116	chr9_95473702_95473937_236_100_100_236	236	+
chr4	113109027	113109261	chr4_113328476_113328710_235_100_100_235	235	+
chrX	44734970	44735203	chrX_44619914_44620147_234_100_100_234	234	+
chr1	234741306	234741538	chr1_232807929_232808161_233_100_100_233	233	+
chr17	1675164	1675396	chr17_1621914_1622146_233_100_100_233	233	+
chr4	22418273	22418504	chr4_22027371_22027602_232_100_100_232	232	+
chrX	18376802	18377033	chrX_18286723_18286954_232_100_100_232	232	+
chr10	38251326	38407182	chr10_38291332_38447188_155857_0.1_98_230	230	+
chr7	48137263	48137491	chr7_48103788_48104016_229_100_100_229	229	+
chr3	8609440	8609667	chr3_8584440_8584667_228_100_100_228	228	+
chr4	140757341	140757565	chr4_140976791_140977015_225_100_100_225	225	+
chr9	137330824	137331048	chr9_136470645_136470869_225_100_100_225	225	+
chr14	20947901	20948124	chr14_20017741_20017964_224_100_100_224	224	+
chr16	49858810	49859031	chr16_48416311_48416532_222_100_100_222	222	+
chr7	102801173	102801393	chr7_102588409_102588629_221_100_100_221	221	+
chr3	47183399	47183618	chr3_47158403_47158622_220_100_100_220	220	+
chr15	93176704	93176922	chr15_90977708_90977926_219_100_100_219	219	+
chrX	89147741	89147959	chrX_89034397_89034615_219_100_100_219	219	+
chr1	233762916	233763133	chr1_231829539_231829756_218_100_100_218	218	+
chr1	239718507	239718724	chr1_237785130_237785347_218_100_100_218	218	+
chr6	16171980	16172197	chr6_16279959_16280176_218_100_100_218	218	+
chr7	45953129	45953346	chr7_45919654_45919871_218_100_100_218	218	+
chr17	29859209	29859425	chr17_26883329_26883545_217_100_100_217	217	+
chr7	68133580	68133796	chr7_67771516_67771732_217_100_100_217	217	+
chr2	25851027	25851242	chr2_25704531_25704746_216_100_100_216	216	+
chr2	205551704	205551919	chr2_205259949_205260164_216_100_100_216	216	+
chr7	140819260	140819475	chr7_140465729_140465944_216_100_100_216	216	+
chr8	14408264	14408479	chr8_14452635_14452850_216_100_100_216	216	+
chr1	93044969	93045183	chr1_92817557_92817771_215_100_100_215	215	+
chr4	6884410	6884624	chr4_6935311_6935525_215_100_100_215	215	+
chr6	4891829	4892043	chr6_4836828_4837042_215_100_100_215	215	+
chr1	162304301	162304514	chr1_160570925_160571138_214_100_100_214	214	+
chr12	70208032	70208245	chr12_68494299_68494512_214_100_100_214	214	+
chr15	63448859	63449072	chr15_61235912_61236125_214_100_100_214	214	+
chr16	3511055	3511268	chr16_3451056_3451269_214_100_100_214	214	+
chr16	30965859	30966072	chr16_30873360_30873573_214_100_100_214	214	+
chr8	27304222	27304435	chr8_27360139_27360352_214_100_100_214	214	+
chrX	49090464	49090677	chrX_48977408_48977621_214_100_100_214	214	+
chr1	154438794	154439006	chr1_152705418_152705630_213_100_100_213	213	+
chr2	362315	362527	chr2_352315_352527_213_100_100_213	213	+
chr5	1223200	1223412	chr5_1276200_1276412_213_100_100_213	213	+
chr8	101299663	101299875	chr8_101368839_101369051_213_100_100_213	213	+
chr17	77894374	77894585	chr17_75508969_75509180_212_100_100_212	212	+
chr2	130968620	130968831	chr2_130685090_130685301_212_100_100_212	212	+
chr10	7026494	7026704	chr10_7066500_7066710_211_100_100_211	211	+
chr17	8347383	8347593	chr17_8288108_8288318_211_100_100_211	211	+
chr17	18416114	18416324	chr17_18356839_18357049_211_100_100_211	211	+
chr6	158467689	158467899	chr6_158387677_158387887_211_100_100_211	211	+
chr17	71934654	71934863	chr17_69446249_69446458_210_100_100_210	210	+
chr3	152111993	152112202	chr3_153594683_153594892_210_100_100_210	210	+
chr5	139402809	139403018	chr5_139382993_139383202_210_100_100_210	210	+
chr8	56901415	56901624	chr8_57063969_57064178_210_100_100_210	210	+
chr9	134434259	134434468	chr9_133424080_133424289_210_100_100_210	210	+
chr9	139099264	139099473	chr9_138239085_138239294_210_100_100_210	210	+
chr15	23048663	23048871	chr15_20600104_20600312_209_100_100_209	209	+
chr15	52101173	52101381	chr15_49888465_49888673_209_100_100_209	209	+
chr17	12694480	12694688	chr17_12635205_12635413_209_100_100_209	209	+
chr3	57441614	57441822	chr3_57416654_57416862_209_100_100_209	209	+
chr4	2079339	2079547	chr4_2049137_2049345_209_100_100_209	209	+
chr4	49491483	49491691	chr4_49186240_49186448_209_100_100_209	209	+
chr1	43389295	43389502	chr1_43161882_43162089_208_100_100_208	208	+
chr13	49561789	49561996	chr13_48459790_48459997_208_100_100_208	208	+
chr14	93386130	93386337	chr14_92455883_92456090_208_100_100_208	208	+
chr18	19657851	19658058	chr18_17911849_17912056_208_100_100_208	208	+
chr2	105882094	105882301	chr2_105248526_105248733_208_100_100_208	208	+
chr2	217021105	217021312	chr2_216729350_216729557_208_100_100_208	208	+
chrX	15809310	15809517	chrX_15719231_15719438_208_100_100_208	208	+
chr10	96294141	96294347	chr10_96284131_96284337_207_100_100_207	207	+
chr11	9602802	9603008	chr11_9559378_9559584_207_100_100_207	207	+
chr11	119532670	119532876	chr11_119037880_119038086_207_100_100_207	207	+
chr15	90764747	90764953	chr15_88565751_88565957_207_100_100_207	207	+
chr4	603304	603510	chr4_593304_593510_207_100_100_207	207	+
chr4	154722356	154722562	chr4_154941806_154942012_207_100_100_207	207	+
chr5	147665014	147665220	chr5_147645207_147645413_207_100_100_207	207	+
chrX	140691714	140691920	chrX_140519380_140519586_207_100_100_207	207	+
chr13	110418101	110418306	chr13_109216102_109216307_206_100_100_206	206	+
chr2	132179044	132179249	chr2_131895514_131895719_206_100_100_206	206	+
chr6	32870490	32870694	chr6_32978468_32978672_205_100_100_205	205	+
chr8	86968557	86968761	chr8_87037673_87037877_205_100_100_205	205	+
chr17	48771907	48772110	chr17_46126906_46127109_204_100_100_204	204	+
chr5	135552541	135552744	chr5_135580440_135580643_204_100_100_204	204	+
chr6	12296726	12296929	chr6_12404712_12404915_204_100_100_204	204	+
chr3	43761590	43761792	chr3_43736594_43736796_203_100_100_203	203	+
chr8	11279425	11279627	chr8_11316835_11317037_203_100_100_203	203	+
chr10	5919517	5919718	chr10_5959523_5959724_202_100_100_202	202	+
chr12	109199988	109200189	chr12_107724117_107724318_202_100_100_202	202	+
chr2	45508512	45508713	chr2_45362016_45362217_202_100_100_202	202	+
chr2	135529077	135529278	chr2_135245547_135245748_202_100_100_202	202	+
chr3	130637004	130637205	chr3_132119694_132119895_202_100_100_202	202	+
chr4	90663815	90664016	chr4_90882838_90883039_202_100_100_202	202	+
chr6	128595762	128595963	chr6_128637455_128637656_202_100_100_202	202	+
chr7	72570381	72570582	chr7_72208317_72208518_202_100_100_202	202	+
chr9	126309324	126309525	chr9_125349145_125349346_202_100_100_202	202	+
chr12	30959318	30959518	chr12_30850585_30850785_201_100_100_201	201	+
chr3	121440744	121440943	chr3_122923434_122923633_200_100_100_200	200	+
chr6	134490588	134490787	chr6_134532281_134532480_200_100_100_200	200	+
chrX	136742827	136743026	chrX_136570493_136570692_200_100_100_200	200	+
chr3	70436586	70436784	chr3_70519276_70519474_199_100_100_199	199	+
chr7	55096206	55096404	chr7_55063700_55063898_199_100_100_199	199	+
chr1	209961839	209962036	chr1_208028462_208028659_198_100_100_198	198	+
chr11	120957798	120957995	chr11_120463008_120463205_198_100_100_198	198	+
chr16	22536265	22536462	chr16_22443766_22443963_198_100_100_198	198	+
chr16	29493829	29494026	chr16_29401330_29401527_198_100_100_198	198	+
chr17	39914193	39914390	chr17_37167719_37167916_198_100_100_198	198	+
chr22	46462225	46462422	chr22_44840889_44841086_198_100_100_198	198	+
chr2	114150893	114151089	chr2_113867363_113867559_197_100_100_197	197	+
chr1	236381102	236381297	chr1_234447725_234447920_196_100_100_196	196	+
chr16	81481807	81482002	chr16_80039308_80039503_196_100_100_196	196	+
chr19	18949555	18949750	chr19_18810555_18810750_196_100_100_196	196	+
chr2	1651860	1652055	chr2_1630867_1631062_196_100_100_196	196	+
chr3	14492497	14492692	chr3_14467501_14467696_196_100_100_196	196	+
chr4	141302696	141302891	chr4_141522146_141522341_196_100_100_196	196	+
chr4	93894508	93894702	chr4_94113531_94113725_195_100_100_195	195	+
chr5	16933478	16933672	chr5_16986478_16986672_195_100_100_195	195	+
chr6	130711074	130711268	chr6_130752767_130752961_195_100_100_195	195	+
chr7	47345560	47345754	chr7_47312085_47312279_195_100_100_195	195	+
chr1	32606583	32606776	chr1_32379170_32379363_194_100_100_194	194	+
chr11	63916047	63916240	chr11_63672623_63672816_194_100_100_194	194	+
chr11	66635648	66635841	chr11_66392224_66392417_194_100_100_194	194	+
chr10	105147801	105147993	chr10_105137791_105137983_193_100_100_193	193	+
chr13	28848852	28849044	chr13_27746852_27747044_193_100_100_193	193	+
chr2	65657265	65657457	chr2_65510769_65510961_193_100_100_193	193	+
chr14	55037805	55037996	chr14_54107555_54107746_192_100_100_192	192	+
chr3	111854699	111854887	chr3_113337389_113337577_189_100_100_189	189	+
chr15	50893301	50893488	chr15_48680593_48680780_188_100_100_188	188	+
chr2	206146533	206146720	chr2_205854778_205854965_188_100_100_188	188	+
chr3	137811248	137811433	chr3_139293938_139294123_186_100_100_186	186	+
chr3	23294671	23294846	chr3_23269675_23269850_176_100_100_176	176	+
chr3	46716238	46716413	chr3_46691242_46691417_176_100_100_176	176	+
chr19	47824396	47824569	chr19_52516236_52516409_174_100_100_174	174	+
chr8	19704540	19704711	chr8_19748820_19748991_172_100_100_172	172	+
chr8	88993343	88993514	chr8_89062459_89062630_172_100_100_172	172	+
chr2	188758464	188758625	chr2_188466709_188466870_162_100_100_162	162	+
chr6	143875278	143875438	chr6_143916971_143917131_161_100_100_161	161	+
chr3	105272742	105272901	chr3_106755432_106755591_160_100_100_160	160	+
chr11	3385579	3385732	chr11_3342155_3342308_154_100_100_154	154	+
chr7	74381535	74381680	chr7_74019471_74019616_146_100_100_146	146	+
chr2	54717071	54717214	chr2_54570575_54570718_144_100_100_144	144	+
chr9	322136	322269	chr9_312136_312269_134_100_100_134	134	+
chr2	202029831	202029963	chr2_201738076_201738208_133_100_100_133	133	+
chr8	114442405	114442526	chr8_114511581_114511702_122_100_100_122	122	+
chr16	13130540	13130658	chr16_13038041_13038159_119_100_100_119	119	+
chr16	14803716	14803833	chr16_14711217_14711334_118_100_100_118	118	+
chr16	70019405	70019519	chr16_68576906_68577020_115_100_100_115	115	+
chr8	132089169	132089276	chr8_132158351_132158458_108_100_100_108	108	+
chr16	21845786	21845884	chr16_21753287_21753385_99_100_100_99	99	+
chr7	134620556	134620654	chr7_134271096_134271194_99_100_100_99	99	+
chr11	16470736	16470823	chr11_16427312_16427399_88_100_100_88	88	+
chr9	2768328	2768398	chr9_2758328_2758398_71_100_100_71	71	+
chrX	142459159	142459226	chrX_142286825_142286892_68_100_100_68	68	+
chrX	130025399	130025463	chrX_129853080_129853144_65_100_100_65	65	+
chr11	118461191	118461252	chr11_117966401_117966462_62_100_100_62	62	+
chr15	57098670	57098730	chr15_54885962_54886022_61_100_100_61	61	+
chr7	12252163	12252223	chr7_12218688_12218748_61_100_100_61	61	+
chr8	56060687	56060747	chr8_56223241_56223301_61_100_100_61	61	+
chr10	58778711	58778770	chr10_58448717_58448776_60_100_100_60	60	+
chr16	11642488	11642547	chr16_11549989_11550048_60_100_100_60	60	+
chr9	3449508	3449567	chr9_3439508_3439567_60_100_100_60	60	+
chr20	39475877	39475934	chr20_38909291_38909348_58_100_100_58	58	+
chr2	48661664	48661718	chr2_48515168_48515222_55_100_100_55	55	+
chr9	22908984	22909038	chr9_22898984_22899038_55_100_100_55	55	+
chrX	87797108	87797161	chrX_87683764_87683817_54_100_100_54	54	+
chrX	108863939	108863992	chrX_108750595_108750648_54_100_100_54	54	+
chrX	98919185	98919229	chrX_98805841_98805885_45_100_100_45	45	+
chr14	41338158	41338201	chr14_40407908_40407951_44_100_100_44	44	+
chr1	54904738	54904762	chr1_54677326_54677350_25_100_100_25	25	+
chr11	75770475	75770499	chr11_75448123_75448147_25_100_100_25	25	+
chr12	26762235	26762259	chr12_26653502_26653526_25_100_100_25	25	+
chr12	92926824	92926848	chr12_91450955_91450979_25_100_100_25	25	+
chr12	111401335	111401359	chr12_109885718_109885742_25_100_100_25	25	+
chr13	32774539	32774563	chr13_31672539_31672563_25_100_100_25	25	+
chr14	102879631	102879655	chr14_101949384_101949408_25_100_100_25	25	+
chr15	87253695	87253719	chr15_85054699_85054723_25_100_100_25	25	+
chr9	89929351	89929375	chr9_89119171_89119195_25_100_100_25	25	+
chrX	116603935	116603959	chrX_116487963_116487987_25_100_100_25	25	+
