# Supplementary material for: Cell cycle, oncogenic and tumor suppressor pathways regulate numerous long and macro non-protein-coding RNAs
Source: Genome Biol. 2014 Mar 4;15(3):R48. doi: 10.1186/gb-2014-15-3-r48 (PMC4054595; doi:10.1186/gb-2014-15-3-r48)
Supplement: Additional file 2 — Online supplemental material containing BED formatted files of differentially expressed regions and macroRNAs, as well as CSV tables listing all proximal ncRNA-mRNA pairs regulated in astrocytoma. [file gb-2014-15-3-r48-S2.zip › online_data/Stairfinder/P53/P53_nor_high.hg19.bed]

# bandwidth=1e+05
# level=0.5
# topN=-1
# topN.freq=FALSE
# prop=0.01
# split=1
# max.splits=0
# name  start   end     name_start_end_length_coverage_silhouette_score score   +
chr1	145208949	145442289	chr1_143920306_144153646_233341_33.6_25.6_78296	78296	+
chr4	187468035	187647857	chr4_187705029_187884851_179823_41.6_31.1_74829	74829	+
chr16	29392234	29636152	chr16_29299735_29543653_243919_29.9_-19.9_72850	72850	+
chr16	28354284	28909435	chr16_28261785_28816936_555152_10.4_-66.4_57783	57783	+
chr16	14738074	15247178	chr16_14645575_15154679_509105_11_-25.7_55778	55778	+
chr16	22357628	22554928	chr16_22265129_22462429_197301_24.9_-70.3_49105	49105	+
chr17	46567619	46810847	chr17_43922618_44165846_243229_18.9_25.8_46085	46085	+
chr16	21823565	22028756	chr16_21731066_21936257_205192_22.2_30.4_45529	45529	+
chr16	21413116	21611165	chr16_21320617_21518666_198050_21.9_-68_43338	43338	+
chr16	30119677	30409775	chr16_30027178_30317276_290099_14.5_-50.3_41989	41989	+
chr5	127391848	127543887	chr5_127419747_127571786_152040_26.7_91.6_40594	40594	+
chr7	72301160	72621414	chr7_71939096_72259350_320255_12.1_-81.4_38818	38818	+
chr16	18794597	19001125	chr16_18702098_18908626_206529_18.6_38_38330	38330	+
chr8	118900958	119123728	chr8_118970139_119192909_222771_16.6_21.6_36895	36895	+
chr2	200134266	200338994	chr2_199842511_200047239_204729_17.8_70_36418	36418	+
chr16	69458438	69791956	chr16_68015939_68349457_333519_10.8_-61.8_36177	36177	+
chr1	61548277	61775234	chr1_61320865_61547822_226958_15.9_-78.5_36131	36131	+
chr2	54700211	54952150	chr2_54553715_54805654_251940_14.1_-92.5_35437	35437	+
chr16	69985625	70406839	chr16_68543126_68964340_421215_8_-88.8_33907	33907	+
chr8	25045680	25367769	chr8_25101597_25423686_322090_10.4_15_33470	33470	+
chr11	484909	1018686	chr11_474909_1008686_533778_6.1_-99.2_32750	32750	+
chr14	21630686	21942868	chr14_20700526_21012708_312183_10.5_-84.9_32727	32727	+
chr2	87747872	88124881	chr2_87528987_87905996_377010_8.5_-49.9_32160	32160	+
chr11	62283342	62506274	chr11_62039918_62262850_222933_14.3_-69.5_31778	31778	+
chr16	16330664	16487925	chr16_16238165_16395426_157262_19.6_25.7_30796	30796	+
chr1	214454690	214837740	chr1_212521313_212904363_383051_8_-34.2_30486	30486	+
chr2	109098051	109473459	chr2_108464483_108839891_375409_8.1_-92.8_30472	30472	+
chr2	32515613	32855769	chr2_32369117_32709273_340157_8.9_-59_30387	30387	+
chr14	102322939	102631064	chr14_101392692_101700817_308126_9.8_-78.2_30191	30191	+
chr6	31378276	31807557	chr6_31486255_31915536_429282_7_-63.5_30125	30125	+
chr2	134897022	135212192	chr2_134613492_134928662_315171_9.5_-98_29882	29882	+
chr17	7123754	7592271	chr17_7064478_7532996_468519_6.3_-61_29383	29383	+
chr14	54891327	55239437	chr14_53961077_54309187_348111_8.4_-94.1_29305	29305	+
chr1	39748750	40042559	chr1_39521337_39815146_293810_9.9_-50.5_29144	29144	+
chr8	48685728	48962644	chr8_48848281_49125197_276917_10.5_-86.5_29035	29035	+
chr11	118235689	118550491	chr11_117740899_118055701_314803_9.2_-29.4_28952	28952	+
chr15	60639463	60883276	chr15_58426755_58670568_243814_11.8_68.9_28830	28830	+
chr10	114709963	114927359	chr10_114699953_114917349_217397_13.2_45.2_28734	28734	+
chr19	52941591	53572858	chr19_57633403_58264670_631268_4.5_-73.5_28608	28608	+
chr17	27528616	27956676	chr17_24552742_24980802_428061_6.6_-66.3_28173	28173	+
chr17	38252606	38654463	chr17_35506132_35907989_401858_6.9_-51.7_27913	27913	+
chr8	144568801	145203130	chr8_144639944_145275118_635175_4.4_-72.9_27756	27756	+
chr7	74909663	75167529	chr7_74747599_75005465_257867_10.8_-0.7_27736	27736	+
chr7	130555463	130665472	chr7_130206003_130316012_110010_25.2_80.7_27732	27732	+
chr5	133996760	134301686	chr5_134024659_134329585_304927_9.1_-47.2_27634	27634	+
chr16	2506536	2907942	chr16_2446537_2847943_401407_6.8_-95.4_27202	27202	+
chr5	164572	447852	chr5_217572_500852_283281_9.5_-89.8_26815	26815	+
chr14	55407488	55756179	chr14_54477238_54825932_348695_7.7_-91.4_26720	26720	+
chr14	103792732	104229469	chr14_102862485_103299222_436738_6.1_-44.3_26702	26702	+
chr1	149513744	149914672	chr1_147780368_148181296_400929_6.5_-59.7_26160	26160	+
chr7	101820886	102303178	chr7_101607606_102090414_482809_5.4_-88.7_25989	25989	+
chr7	99621028	100081186	chr7_99458964_99919122_460159_5.6_-20.7_25981	25981	+
chr1	182758697	183213392	chr1_181025320_181480015_454696_5.6_-50.7_25631	25631	+
chr7	75986712	76280270	chr7_75824648_76118206_293559_8.7_-59.1_25611	25611	+
chr12	6456076	6861321	chr12_6326337_6731582_405246_6.3_-88.1_25468	25468	+
chr1	147907407	148025432	chr1_146374031_146492056_118026_21.2_64.5_25047	25047	+
chr2	36526461	36818280	chr2_36379965_36671784_291820_8.6_66.3_25003	25003	+
chr10	833907	1102766	chr10_823907_1092766_268860_9.2_-31.3_24861	24861	+
chr11	12696900	12966284	chr11_12653476_12922860_269385_9.2_33.2_24856	24856	+
chr12	56360725	56737314	chr12_54646992_55023581_376590_6.5_-41.3_24613	24613	+
chr5	179018640	179302187	chr5_178951246_179234793_283548_8.7_-86_24584	24584	+
chr17	44337355	44772020	chr17_41693132_42127204_434073_5.6_-80.2_24522	24522	+
chr5	138611607	138857901	chr5_138639506_138838085_198580_12.3_-46_24402	24402	+
chr15	43972969	44485099	chr15_41760261_42272391_512131_4.7_-49.4_24116	24116	+
chr1	179810223	180231481	chr1_178076846_178498104_421259_5.7_-91_23993	23993	+
chr17	28711980	29249169	chr17_25736106_26273295_537190_4.5_-96.9_23991	23991	+
chr2	159281270	159537909	chr2_158989516_159246155_256640_9.3_46.1_23799	23799	+
chr6	86136871	86441497	chr6_86193590_86498216_304627_7.8_40.5_23750	23750	+
chr12	66150265	66359811	chr12_64436532_64646078_209547_11.3_38.8_23676	23676	+
chr10	51485637	51893054	chr10_51155643_51563060_407418_5.8_-90.7_23610	23610	+
chr17	479991	1012953	chr17_426741_959703_532963_4.4_-76.4_23518	23518	+
chr11	9302466	9697356	chr11_9259042_9653932_394891_6_-72.2_23502	23502	+
chr2	61336368	61765023	chr2_61189872_61618527_428656_5.4_-82.3_23299	23299	+
chr5	70023276	70376935	chr5_70059032_70412691_353660_6.6_23.1_23241	23241	+
chr5	65288466	65476498	chr5_65324222_65512254_188033_12.3_-10.3_23174	23174	+
chr10	5726918	5966481	chr10_5766924_6006487_239564_9.7_-96.8_23156	23156	+
chr1	16785390	17086028	chr1_16657977_16958615_300639_7.7_-8.3_23028	23028	+
chr11	65046180	65396567	chr11_64802756_65153143_350388_6.6_-94.8_23014	23014	+
chr14	75128411	75643356	chr14_74198164_74713109_514946_4.5_-33.9_23005	23005	+
chr9	20369973	20720512	chr9_20359973_20710512_350540_6.5_-75.7_22928	22928	+
chr12	53647325	53937245	chr12_51933592_52223512_289921_7.9_-21.3_22862	22862	+
chr11	129966	483439	chr11_119966_473439_353474_6.4_-98.6_22768	22768	+
chr17	40554746	41231934	chr17_37808272_38485460_677189_3.3_-94.4_22630	22630	+
chr8	101715028	102032653	chr8_101784204_102101829_317626_7.1_20.1_22601	22601	+
chr12	49075124	49784158	chr12_47361391_48070425_709035_3.2_-72.1_22518	22518	+
chr7	27036144	27286542	chr7_27002669_27253067_250399_9_-77.1_22435	22435	+
chr12	56811317	57119083	chr12_55097584_55405350_307767_7.3_-22.9_22364	22364	+
chr6	149691031	150270197	chr6_149732724_150311890_579167_3.8_-87.7_22229	22229	+
chr1	109192802	109780710	chr1_108994325_109582233_587909_3.8_-78.7_22218	22218	+
chr12	120809072	121283659	chr12_119293455_119768042_474588_4.7_-54.9_22203	22203	+
chr17	56423138	56573426	chr17_53778137_53928425_150289_14.7_72.3_22030	22030	+
chr5	95999514	96503732	chr5_96025270_96529488_504219_4.4_-98_22026	22026	+
chr5	167749829	168044057	chr5_167682407_167976635_294229_7.5_-93.3_21976	21976	+
chr5	137603256	137956651	chr5_137631155_137984550_353396_6.2_-33_21919	21919	+
chr1	111923188	113460675	chr1_111724711_113262198_1537488_1.4_-99.4_21903	21903	+
chr7	55001234	55327916	chr7_54968728_55295410_326683_6.7_19.5_21842	21842	+
chr6	32847171	33425051	chr6_32955149_33533029_577881_3.8_-74.9_21696	21696	+
chr2	114195322	114514377	chr2_113911792_114230847_319056_6.8_17.5_21601	21601	+
chr17	26794809	27084902	chr17_23818936_24109029_290094_7.4_34.3_21550	21550	+
chr19	60523	764438	chr19_11523_715438_703916_3.1_-95.7_21497	21497	+
chr2	113033292	113421562	chr2_112749763_113138033_388271_5.5_-22.9_21485	21485	+
chrX	70504725	70824121	chrX_70421450_70740846_319397_6.7_-59_21422	21422	+
chr4	95376242	95589385	chr4_95595265_95808408_213144_10_50.7_21399	21399	+
chrX	40936542	41209472	chrX_40821486_41094416_272931_7.8_39.2_21369	21369	+
chr7	128102433	128627009	chr7_127889669_128414245_524577_4.1_-91.6_21313	21313	+
chr6	30434167	30727946	chr6_30542146_30835925_293780_7.2_23.3_21251	21251	+
chr7	127318557	127732750	chr7_127105793_127519986_414194_5.1_-82.2_21246	21246	+
chr17	45568406	45808278	chr17_42923405_43163277_239873_8.8_-34.6_21116	21116	+
chr3	183833239	184083123	chr3_185315933_185565817_249885_8.4_-15.3_20977	20977	+
chr10	70496622	70949228	chr10_70166628_70619234_452607_4.6_-92.2_20968	20968	+
chr11	57436458	57625838	chr11_57193034_57382414_189381_11_44.7_20906	20906	+
chr22	41831905	42672872	chr22_40161851_41002816_840966_2.5_-81.3_20904	20904	+
chr16	8895584	9250793	chr16_8803085_9158294_355210_5.8_-73.5_20759	20759	+
chr1	35562929	35887443	chr1_35335516_35660030_324515_6.4_-71.9_20717	20717	+
chr12	53265165	53582361	chr12_51551432_51868628_317197_6.5_-26.3_20679	20679	+
chr7	27688977	27875314	chr7_27655502_27841839_186338_11.1_74.2_20608	20608	+
chr8	62413203	62656988	chr8_62575757_62819542_243786_8.4_85.4_20418	20418	+
chr7	26192517	26350014	chr7_26159042_26316539_157498_13_47.7_20415	20415	+
chr17	1173951	1801274	chr17_1120701_1748024_627324_3.2_-28.1_20279	20279	+
chr1	223934554	224477510	chr1_222001177_222544133_542957_3.7_-53.7_20228	20228	+
chr19	53833861	54057908	chr19_58525673_58749720_224048_9_35.4_20201	20201	+
chrX	153571018	153717193	chrX_153224212_153370387_146176_13.8_32.8_20161	20161	+
chr6	42541456	43214606	chr6_42649434_43322584_673151_3_-73.2_20138	20138	+
chr8	102506775	103424567	chr8_102575951_103493743_917793_2.2_-66.3_20132	20132	+
chr5	112090501	112356490	chr5_112118400_112384389_265990_7.5_-58.7_19902	19902	+
chr15	50569941	51017522	chr15_48357233_48804814_447582_4.4_-83_19794	19794	+
chr5	139815633	140085931	chr5_139795817_140066115_270299_7.2_-7.6_19536	19536	+
chr4	77589209	78004322	chr4_77808233_78223346_415114_4.7_-79.1_19509	19509	+
chr1	10192446	10529474	chr1_10115033_10452061_337029_5.8_-88.4_19452	19452	+
chr2	86992082	87390170	chr2_86845593_87243681_398089_4.9_-90.2_19333	19333	+
chr5	95067551	95247004	chr5_95093307_95272760_179454_10.8_81.1_19306	19306	+
chr17	61627797	61985653	chr17_58981529_59339385_357857_5.4_-64.3_19277	19277	+
chr18	12625064	13124878	chr18_12615064_13114878_499815_3.8_-55_19235	19235	+
chr2	65215882	65659745	chr2_65069386_65513249_443864_4.3_-57.9_19216	19216	+
chr5	72122998	72348354	chr5_72158754_72384110_225357_8.5_-15.3_19214	19214	+
chr17	57647855	57919647	chr17_55002637_55274429_271793_7.1_-1.2_19197	19197	+
chr16	18315916	18573501	chr16_18223417_18481002_257586_7.4_75.4_19160	19160	+
chr1	32479776	32800684	chr1_32252363_32573271_320909_5.9_-23.8_19054	19054	+
chr9	131206940	131484934	chr9_130246761_130524755_277995_6.8_-64.4_18966	18966	+
chr16	89877084	90288922	chr16_88404585_88816423_411839_4.6_-65.9_18901	18901	+
chr12	110719499	110974777	chr12_109203882_109459160_255279_7.4_-76.8_18869	18869	+
chr8	38600983	39016109	chr8_38720140_39135266_415127_4.5_-30.2_18866	18866	+
chr7	91582349	91948919	chr7_91420285_91786855_366571_5.1_-75.6_18855	18855	+
chr17	56022352	56173106	chr17_53377351_53528105_150755_12.5_80_18821	18821	+
chr10	89311751	89728504	chr10_89301731_89718484_416754_4.5_-70.1_18782	18782	+
chr7	76593661	76745626	chr7_76431597_76583562_151966_12.4_79.2_18782	18782	+
chr5	68647821	68997350	chr5_68683577_69033106_349530_5.3_-85.1_18675	18675	+
chrX	53405482	53707217	chrX_53422207_53723942_301736_6.2_-45.8_18660	18660	+
chr15	58887637	59487746	chr15_56674929_57275038_600110_3.1_-64.2_18623	18623	+
chr6	26020626	26322498	chr6_26128605_26430477_301873_6.1_-64.9_18493	18493	+
chr18	9103171	9577335	chr18_9093171_9567335_474165_3.9_-56.1_18483	18483	+
chr8	26149129	26373706	chr8_26205046_26429623_224578_8.2_23.2_18478	18478	+
chr17	65731942	66043015	chr17_63162404_63473477_311074_5.9_-91.9_18453	18453	+
chr16	11845098	12070727	chr16_11752599_11978228_225630_8.2_-2.4_18433	18433	+
chr17	30529702	30809458	chr17_27553815_27833571_279757_6.6_-19.2_18404	18404	+
chr10	98675300	98755470	chr10_98665290_98745460_80171_22.8_86.9_18291	18291	+
chr1	171419704	171653627	chr1_169686328_169920250_233923_7.8_50.1_18287	18287	+
chr3	9390299	9519642	chr3_9365299_9494642_129344_14.1_84.2_18278	18278	+
chr17	29482928	29731376	chr17_26507054_26755502_248449_7.4_-29.9_18276	18276	+
chr4	39699814	39979286	chr4_39376209_39655681_279473_6.5_-55.2_18124	18124	+
chr11	68131201	68458737	chr11_67887777_68215313_327537_5.5_-83.4_18087	18087	+
chr7	55944444	56439112	chr7_55911938_56406606_494669_3.7_-95_18084	18084	+
chr3	197350060	197711368	chr3_198834457_199195765_361309_5_-78.6_18055	18055	+
chr11	101984798	102273056	chr11_101490008_101778266_288259_6.2_-77.6_18006	18006	+
chr7	156932904	157209966	chr7_156625665_156902727_277063_6.5_-84.1_17969	17969	+
chr11	118704072	119235155	chr11_118209282_118740365_531084_3.4_-72.1_17921	17921	+
chr19	46998198	47778597	chr19_51690038_52470437_780400_2.3_-88.9_17880	17880	+
chr14	23303279	23608798	chr14_22373119_22678638_305520_5.8_-39.4_17860	17860	+
chr5	176560890	176861150	chr5_176493496_176793756_300261_5.9_-5.4_17858	17858	+
chr21	34804969	35015256	chr21_33726839_33937126_210288_8.5_44.4_17846	17846	+
chr11	13631125	14539632	chr11_13587701_14496208_908508_2_-62.5_17830	17830	+
chr16	74332182	74657982	chr16_72889683_73215483_325801_5.5_-97.9_17821	17821	+
chr4	83274742	83417074	chr4_83493766_83636098_142333_12.5_39.7_17761	17761	+
chr12	54624801	54801732	chr12_52911068_53087999_176932_10_-80.2_17681	17681	+
chr19	58153216	58453374	chr19_62845028_63145186_300159_5.9_-99.9_17662	17662	+
chr7	142961543	143560851	chr7_142671665_143191784_520120_3.4_-41.2_17564	17564	+
chr17	55334684	55761897	chr17_52689683_53116896_427214_4.1_-17.3_17481	17481	+
chr8	8044487	8243982	chr8_8081897_8281392_199496_8.7_37.3_17447	17447	+
chr1	26871520	27307518	chr1_26744107_27180105_435999_4_-98_17423	17423	+
chr5	32116251	32614516	chr5_32152008_32650273_498266_3.5_-97_17262	17262	+
chr9	33534267	34252234	chr9_33524267_34242234_717968_2.4_-72.1_17207	17207	+
chr7	98460854	98681264	chr7_98298790_98519200_220411_7.8_-29.4_17189	17189	+
chr1	40424335	40830866	chr1_40196922_40603453_406532_4.2_-58.6_17182	17182	+
chr15	63245244	63446330	chr15_61032297_61233383_201087_8.5_76.4_17175	17175	+
chr5	132202509	132478040	chr5_132230408_132505939_275532_6.2_-61.8_17153	17153	+
chr1	115078529	115322004	chr1_114880052_115123527_243476_7_9.7_17118	17118	+
chr10	75757867	75898154	chr10_75427873_75568160_140288_12.2_65.2_17076	17076	+
chr3	57994167	58279819	chr3_57969207_58254859_285653_6_-40.7_17061	17061	+
chr6	76312066	76625532	chr6_76368786_76682252_313467_5.4_-18_16990	16990	+
chr7	23213592	23682871	chr7_23180117_23649396_469280_3.6_-7.6_16990	16990	+
chr3	160117394	160303223	chr3_161600088_161785917_185830_9.1_54_16959	16959	+
chr1	19401050	19630937	chr1_19273637_19503524_229888_7.4_-41.3_16909	16909	+
chr12	68946707	69238017	chr12_67232974_67524284_291311_5.8_-17.7_16841	16841	+
chr12	863092	1199946	chr12_733353_1070207_336855_5_2.8_16827	16827	+
chr9	134271042	134462352	chr9_133260863_133452173_191311_8.8_72.1_16759	16759	+
chr5	10227558	10472452	chr5_10280558_10525452_244895_6.8_41.3_16717	16717	+
chr3	23847410	24022115	chr3_23822414_23997119_174706_9.6_35.1_16714	16714	+
chr7	98935646	99236109	chr7_98773582_99074045_300464_5.6_46.6_16706	16706	+
chr9	32987592	33462867	chr9_32977592_33452867_475276_3.5_-52.6_16689	16689	+
chr2	198175468	198417033	chr2_197883713_198125278_241566_6.9_-24.7_16680	16680	+
chr1	151025022	151400904	chr1_149291646_149667528_375883_4.4_-23.6_16670	16670	+
chr15	90809176	91178407	chr15_88610180_88979411_369232_4.5_-88.7_16617	16617	+
chr6	56869263	57075326	chr6_56977222_57183285_206064_8_5_16560	16560	+
chr10	28725179	28971514	chr10_28765185_29011520_246336_6.7_78.4_16552	16552	+
chr4	1686265	1983821	chr4_1656063_1953619_297557_5.5_-70.1_16500	16500	+
chr20	34130565	34451240	chr20_33593979_33914654_320676_5.1_-79.3_16477	16477	+
chr8	141524481	141771472	chr8_141593663_141840654_246992_6.7_-52.4_16471	16471	+
chr10	71871647	72327965	chr10_71541653_71997971_456319_3.6_-40.4_16422	16422	+
chr15	40700226	41149819	chr15_38487518_38937111_449594_3.6_-92_16361	16361	+
chr7	74072089	74445302	chr7_73710025_74083238_373214_4.4_-47.1_16346	16346	+
chr7	44663909	44923796	chr7_44630434_44890321_259888_6.3_-50.8_16331	16331	+
chr17	59862552	60140905	chr17_57217334_57495687_278354_5.9_-95.5_16330	16330	+
chr3	195506258	195872524	chr3_196991037_197356921_365885_4.5_-23.9_16298	16298	+
chr12	71833217	72183678	chr12_70119484_70469945_350462_4.6_-55.1_16295	16295	+
chr20	47569199	47858673	chr20_47002606_47292080_289475_5.6_-53_16282	16282	+
chr16	24551923	24931378	chr16_24459424_24838879_379456_4.3_-69.6_16254	16254	+
chr13	114048324	114295797	chr13_113096325_113343798_247474_6.6_-13.7_16239	16239	+
chr18	2587708	2842340	chr18_2577708_2832340_254633_6.4_-75.4_16233	16233	+
chr15	44624077	44952854	chr15_42411369_42740146_328778_4.9_-44.6_16233	16233	+
chr12	12639899	13174553	chr12_12531166_13065820_534655_3_-95.9_16194	16194	+
chr15	93427013	93570902	chr15_91228017_91371906_143890_11.2_61.8_16141	16141	+
chr2	110490312	110765792	chr2_109847601_110123081_275481_5.9_-7.3_16131	16131	+
chr1	153963103	154415035	chr1_152229727_152681659_451933_3.6_-92.2_16092	16092	+
chr10	121259543	121757188	chr10_121249533_121747178_497646_3.2_-65.1_16084	16084	+
chr1	120339058	120612352	chr1_120140581_120413875_273295_5.9_-34.9_16042	16042	+
chr15	82930386	83208984	chr15_80727441_81006039_278599_5.8_2.8_16034	16034	+
chr17	33893384	34188533	chr17_30917497_31212646_295150_5.4_-36.1_16015	16015	+
chr7	131028132	131205262	chr7_130678672_130855802_177131_9_53.2_16003	16003	+
chr14	31363060	31675220	chr14_30432811_30744971_312161_5.1_-37.5_16001	16001	+
chr10	126555991	126847168	chr10_126545981_126837158_291178_5.5_-63.3_15882	15882	+
chr1	220120970	220490860	chr1_218187593_218557483_369891_4.3_2.9_15866	15866	+
chr6	147705838	148039229	chr6_147747531_148080922_333392_4.7_-79.4_15815	15815	+
chr3	196467530	196899785	chr3_197951927_198384182_432256_3.6_-95_15756	15756	+
chr2	242088539	242386058	chr2_241737212_242034731_297520_5.3_-49.4_15747	15747	+
chr2	26250921	26621456	chr2_26104425_26474960_370536_4.2_-76.7_15599	15599	+
chr13	111368006	111642529	chr13_110166007_110440530_274524_5.7_-83.9_15553	15553	+
chr6	35734439	36200075	chr6_35842417_36308053_465637_3.3_-41.1_15548	15548	+
chr10	46173209	46396073	chr10_45493215_45716079_222865_7_-27.5_15535	15535	+
chr6	36437762	36705140	chr6_36545740_36813118_267379_5.8_-40.5_15530	15530	+
chr12	98909409	99077133	chr12_97433540_97601264_167725_9.3_-13.3_15523	15523	+
chr1	150122459	150598128	chr1_148389083_148864752_475670_3.3_-63.4_15511	15511	+
chr12	133139550	133477076	chr12_131649623_131987149_337527_4.6_-69.1_15511	15511	+
chr16	436580	924886	chr16_376581_864887_488307_3.2_-82.4_15497	15497	+
chr5	180650257	180863494	chr5_180582863_180796100_213238_7.3_-27.6_15462	15462	+
chr8	107601760	110483972	chr8_107670936_110553148_2882213_0.5_-92.9_15447	15447	+
chr11	47303130	47837694	chr11_47259706_47794270_534565_2.9_-97.2_15437	15437	+
chr5	14304497	14798513	chr5_14357497_14851513_494017_3.1_-92.5_15410	15410	+
chr12	57814552	58220957	chr12_56100819_56507224_406406_3.8_4.2_15347	15347	+
chr7	151000464	152065974	chr7_150631397_151696907_1065511_1.4_-84.8_15329	15329	+
chr15	41455374	41803710	chr15_39242666_39591002_348337_4.4_-57_15325	15325	+
chr7	91971879	92247604	chr7_91809815_92085540_275726_5.6_-79.7_15318	15318	+
chr13	113413052	113667325	chr13_112461053_112715326_254274_6_-40.8_15305	15305	+
chr7	138912248	139219390	chr7_138562788_138869930_307143_5_-54.4_15305	15305	+
chr1	78105025	78483059	chr1_77877613_78255647_378035_4_-95_15302	15302	+
chr16	58438404	58757841	chr16_56995905_57315342_319438_4.8_-4.1_15247	15247	+
chr17	16946165	17207009	chr17_16886890_17147734_260845_5.8_23.9_15140	15140	+
chr10	48185673	48331446	chr10_47805679_47951452_145774_10.4_36.9_15139	15139	+
chr17	62743395	63049969	chr17_60173857_60480431_306575_4.9_1.2_15138	15138	+
chr10	94966669	95288795	chr10_94956659_95278785_322127_4.7_17_15134	15134	+
chr1	28823029	29096321	chr1_28695616_28968908_273293_5.5_-59.6_15129	15129	+
chr6	64258522	64424323	chr6_64316481_64482282_165802_9.1_36_15087	15087	+
chr8	61533179	61852464	chr8_61695733_62015018_319286_4.7_-67.2_15055	15055	+
chr6	160100370	160412427	chr6_160020360_160332417_312058_4.8_-63.6_15036	15036	+
chr3	151986619	152183617	chr3_153469309_153666307_196999_7.6_88.1_15027	15027	+
chr6	7393311	7621231	chr6_7338310_7566230_227921_6.6_-13.2_15014	15014	+
chr17	15686425	16049968	chr17_15627150_15990693_363544_4.1_-70.4_15010	15010	+
chr12	46577015	46834628	chr12_44863282_45120895_257614_5.8_59.7_15008	15008	+
chr1	45976683	46247615	chr1_45749270_46020202_270933_5.5_-67.4_14995	14995	+
chr2	71558936	71763723	chr2_71412444_71617231_204788_7.3_-47.1_14982	14982	+
chr5	69148249	69503635	chr5_69184005_69539391_355387_4.2_-85.1_14959	14959	+
chr5	853964	1098665	chr5_906964_1151665_244702_6.1_-60.3_14958	14958	+
chr14	71790075	72206126	chr14_70859828_71275879_416052_3.6_19.6_14949	14949	+
chr5	70751466	70954486	chr5_70787222_70990242_203021_7.4_83.9_14926	14926	+
chr8	37963118	38266212	chr8_38082275_38385369_303095_4.9_-45_14919	14919	+
chr1	155869160	156290919	chr1_154135784_154557543_421760_3.5_-54_14859	14859	+
chr16	71669536	72042693	chr16_70227037_70600194_373158_4_-30_14838	14838	+
chr7	158316067	158714580	chr7_158008828_158407341_398514_3.7_-72.9_14829	14829	+
chr1	244852476	245133903	chr1_242919099_243200526_281428_5.2_38.3_14773	14773	+
chr16	69166543	69418633	chr16_67724044_67976134_252091_5.8_-84.2_14685	14685	+
chr1	203683207	203925335	chr1_201949830_202191958_242129_6_6.3_14573	14573	+
chr10	103826608	104210893	chr10_103816598_104200883_384286_3.8_-75.7_14566	14566	+
chr5	145648930	145999583	chr5_145629123_145979776_350654_4.1_-93.6_14534	14534	+
chr17	44998503	45249548	chr17_42353502_42604547_251046_5.8_-12.3_14508	14508	+
chr10	120691633	120936748	chr10_120681623_120926738_245116_5.9_2.2_14505	14505	+
chr12	123745613	124243767	chr12_122311566_122809720_498155_2.9_-47.5_14502	14502	+
chr8	17541856	17914970	chr8_17586136_17959250_373115_3.9_-64.9_14492	14492	+
chr19	34663392	35024562	chr19_39355232_39716402_361171_4_-61.2_14484	14484	+
chr6	90343655	90578834	chr6_90400376_90635555_235180_6.2_6.3_14483	14483	+
chr12	50146108	50616307	chr12_48432375_48902574_470200_3.1_-12.4_14443	14443	+
chr17	48626094	49060036	chr17_45981093_46415035_433943_3.3_-96.9_14403	14403	+
chr14	32546238	32737360	chr14_31615989_31807111_191123_7.5_-90.4_14402	14402	+
chr2	47184018	47798751	chr2_47037522_47652255_614734_2.3_-73.4_14402	14402	+
chr5	154070205	154346533	chr5_154050398_154326726_276329_5.2_-29.8_14348	14348	+
chr1	15993725	16357889	chr1_15866312_16230476_364165_3.9_-98.9_14319	14319	+
chr20	62152509	62658535	chr20_61622953_62128979_506027_2.8_-60_14316	14316	+
chr2	70272774	70678035	chr2_70126278_70531543_405266_3.5_-54.7_14288	14288	+
chr2	96782527	97075976	chr2_96146254_96439703_293450_4.8_29.7_14219	14219	+
chr12	104512717	104851005	chr12_103036847_103375135_338289_4.2_27.7_14218	14218	+
chr8	94658829	95190048	chr8_94728005_95259224_531220_2.7_-61.1_14212	14212	+
chr11	66316567	66575576	chr11_66073143_66332152_259010_5.5_-19.8_14197	14197	+
chr15	81039567	81296348	chr15_78826622_79083403_256782_5.5_-34.4_14175	14175	+
chr15	40241258	40686516	chr15_38028550_38473808_445259_3.2_-90.7_14156	14156	+
chr6	7120044	7339812	chr6_7065043_7284811_219769_6.4_-95.8_14100	14100	+
chr13	113712061	113985365	chr13_112760062_113033366_273305_5.2_-49.4_14088	14088	+
chr19	12812110	13269578	chr19_12673110_13130578_457469_3.1_-84.9_14061	14061	+
chr10	93564136	93898266	chr10_93554116_93888246_334131_4.2_-26.1_14060	14060	+
chr1	1153742	1510263	chr1_1143605_1500126_356522_3.9_-87.6_14048	14048	+
chr2	58275512	58502188	chr2_58129016_58355692_226677_6.2_62.8_13990	13990	+
chr15	52154948	52414756	chr15_49942240_50202048_259809_5.4_-21.3_13960	13960	+
chr12	64803643	65232694	chr12_63089910_63518961_429052_3.3_-80.5_13953	13953	+
chr12	95474328	95908841	chr12_93998459_94432972_434514_3.2_-98_13935	13935	+
chr6	158902045	159263052	chr6_158822033_159183040_361008_3.9_23.7_13929	13929	+
chr1	43124070	43424556	chr1_42896657_43197143_300487_4.6_18_13926	13926	+
chr2	9411237	9770518	chr2_9328688_9687969_359282_3.9_-90.5_13879	13879	+
chr3	172304182	172546893	chr3_173786876_174029587_242712_5.7_-9.4_13834	13834	+
chr12	46205114	46354344	chr12_44491381_44640611_149231_9.3_38.2_13830	13830	+
chr17	43530947	43714742	chr17_40886730_41070525_183796_7.5_71.6_13821	13821	+
chr7	116339059	116612852	chr7_116126295_116400088_273794_5_-85.4_13777	13777	+
chr2	85489121	85876202	chr2_85342632_85729713_387082_3.6_24.6_13757	13757	+
chr5	73923336	74177657	chr5_73959092_74213413_254322_5.4_-38.7_13708	13708	+
chr7	107398511	107660653	chr7_107185747_107447889_262143_5.2_31.9_13707	13707	+
chr6	20402295	20576386	chr6_20510274_20684365_174092_7.9_31.9_13695	13695	+
chr1	205496678	205759777	chr1_203763301_204026400_263100_5.2_-51.8_13659	13659	+
chr7	65150539	65441197	chr7_64787974_65078632_290659_4.7_12.2_13638	13638	+
chr2	63911402	64335625	chr2_63764906_64189129_424224_3.2_-72.5_13606	13606	+
chr1	43733785	44232771	chr1_43506372_44005358_498987_2.7_-77.7_13507	13507	+
chr12	6875344	7104186	chr12_6745605_6974447_228843_5.9_-78.9_13480	13480	+
chr2	74232568	74565452	chr2_74086076_74418960_332885_4_-69.9_13478	13478	+
chr1	70611008	70820737	chr1_70383596_70593325_209730_6.4_61.8_13434	13434	+
chr11	93358100	93545242	chr11_92997748_93184890_187143_7.2_51.8_13414	13414	+
chr10	129834387	129924856	chr10_129724377_129814846_90470_14.8_79.6_13374	13374	+
chr11	129902751	130173091	chr11_129407961_129678301_270341_4.9_53.5_13327	13327	+
chr19	10687823	10975813	chr19_10548823_10836813_287991_4.6_-53.9_13314	13314	+
chr16	85433444	85850037	chr16_83990945_84407538_416594_3.2_-17.4_13307	13307	+
chr5	148730574	148961234	chr5_148710767_148941427_230661_5.8_77.2_13297	13297	+
chr2	111980859	112252565	chr2_111697330_111969036_271707_4.9_-66.7_13296	13296	+
chr17	39784149	40176472	chr17_37037675_37429998_392324_3.4_-65.2_13293	13293	+
chr12	76358537	76477145	chr12_74644804_74763412_118609_11.2_79_13265	13265	+
chr5	6583283	6757062	chr5_6636283_6810062_173780_7.6_35.6_13259	13259	+
chr7	143879082	144132150	chr7_143510015_143763083_253069_5.2_53.6_13219	13219	+
chr4	75230889	75320633	chr4_75449753_75539497_89745_14.7_89.1_13192	13192	+
chr8	117656956	117886453	chr8_117726137_117955634_229498_5.7_85.7_13186	13186	+
chr11	43333478	43545217	chr11_43290054_43501793_211740_6.2_62_13163	13163	+
chr17	5235187	5393965	chr17_5175911_5334689_158779_8.3_66.1_13129	13129	+
chr11	3602411	3914168	chr11_3558987_3870744_311758_4.2_-53.7_13112	13112	+
chr22	38850976	39124165	chr22_37180922_37454111_273190_4.8_-74.5_13108	13108	+
chr14	67665788	67866164	chr14_66735541_66935917_200377_6.5_55.1_13100	13100	+
chr6	168236816	168372546	chr6_167979665_168115395_135731_9.6_60.4_13095	13095	+
chr5	78579846	79027376	chr5_78615602_79063132_447531_2.9_-36.7_13075	13075	+
chr12	132315611	132665764	chr12_130881564_131231717_350154_3.7_-41.6_13070	13070	+
chr5	145370590	145643274	chr5_145350783_145623467_272685_4.8_-94_13040	13040	+
chr6	45392739	45518802	chr6_45500717_45626780_126064_10.3_82.6_13040	13040	+
chr14	103057885	103524446	chr14_102127638_102594199_466562_2.8_-53.1_13003	13003	+
chr3	52485143	52773655	chr3_52460183_52748695_288513_4.5_-41.7_12991	12991	+
chr4	57774151	57939365	chr4_57468908_57634122_165215_7.9_69.8_12978	12978	+
chr12	122745813	123244677	chr12_121311766_121810630_498865_2.6_-94.2_12976	12976	+
chr7	715870	1052874	chr7_682396_1019400_337005_3.8_-98.1_12956	12956	+
chr13	32890194	33284233	chr13_31788194_32182233_394040_3.3_-67.3_12953	12953	+
chr14	73530561	73743373	chr14_72600314_72813126_212813_6.1_43.9_12947	12947	+
chr4	73927493	74124218	chr4_74146357_74343082_196726_6.6_74.2_12923	12923	+
chr1	227165460	227506595	chr1_225232083_225573218_341136_3.8_-27.1_12918	12918	+
chr1	241639528	242053022	chr1_239706151_240119645_413495_3.1_-84.8_12918	12918	+
chr5	170678809	170847264	chr5_170611414_170779869_168456_7.7_66.8_12894	12894	+
chr8	124243728	124463191	chr8_124312909_124532372_219464_5.9_44.4_12879	12879	+
chr2	27258562	27760501	chr2_27112066_27614005_501940_2.6_-99.1_12867	12867	+
chr6	170626450	170892907	chr6_170468375_170734832_266458_4.8_1.2_12865	12865	+
chr4	120158540	120435068	chr4_120377988_120654516_276529_4.6_46_12852	12852	+
chr2	187363534	187630365	chr2_187071779_187338610_266832_4.8_53.7_12789	12789	+
chr17	30190342	30469838	chr17_27214455_27493951_279497_4.6_-17.6_12771	12771	+
chr6	44073770	44416264	chr6_44181748_44524242_342495_3.7_-92.5_12767	12767	+
chr1	222646598	222915778	chr1_220713221_220982401_269181_4.7_-25.7_12764	12764	+
chr19	49917892	50375139	chr19_54609704_55066951_457248_2.8_-75.4_12699	12699	+
chr7	77170164	77586472	chr7_77008100_77424408_416309_3_1.4_12691	12691	+
chr12	32793454	33044582	chr12_32684721_32935849_251129_5.1_-27.9_12688	12688	+
chr17	80422096	80723169	chr17_78015385_78316458_301074_4.2_-54.6_12677	12677	+
chr5	131796528	132161434	chr5_131824427_132189333_364907_3.5_-51.5_12661	12661	+
chr1	76102629	76266308	chr1_75875217_76038896_163680_7.7_31.9_12656	12656	+
chr1	201798225	201984968	chr1_200064848_200251591_186744_6.8_73.7_12629	12629	+
chr19	39056212	39360890	chr19_43748052_44052730_304679_4.1_-20.5_12571	12571	+
chr15	57234709	57668787	chr15_55022001_55456079_434079_2.9_8.4_12554	12554	+
chr6	17472728	17688919	chr6_17580707_17796898_216192_5.8_71.3_12537	12537	+
chr15	28835918	28983228	chr15_26634959_26782269_147311_8.5_55.5_12523	12523	+
chr6	158296002	158735185	chr6_158215990_158655173_439184_2.9_-2.5_12520	12520	+
chr15	66600013	66841841	chr15_64387067_64628895_241829_5.2_-46.6_12514	12514	+
chr2	44103078	44293361	chr2_43956582_44146865_190284_6.6_57.2_12505	12505	+
chr8	42015363	42408034	chr8_42134520_42527191_392672_3.2_-98.7_12500	12500	+
chr16	68155808	68392449	chr16_66713309_66949950_236642_5.3_49.4_12499	12499	+
chr10	74620101	75239324	chr10_74290107_74909330_619224_2_-53.4_12479	12479	+
chr10	88598536	88950905	chr10_88588516_88940885_352370_3.5_-31.3_12467	12467	+
chr1	23240043	23730542	chr1_23112630_23603129_490500_2.5_-96.3_12456	12456	+
chr7	66236766	66660393	chr7_65874201_66297828_423628_2.9_-66.1_12444	12444	+
chr2	177949001	178216665	chr2_177657247_177924911_267665_4.6_16.2_12438	12438	+
chr6	29692754	30155404	chr6_29800733_30263383_462651_2.7_-67_12428	12428	+
chr4	186000954	186300744	chr4_186237948_186537738_299791_4.1_-61.5_12407	12407	+
chr2	108443589	108537828	chr2_107810021_107904260_94240_13.1_82.6_12367	12367	+
chr3	15062241	15609515	chr3_15037245_15584519_547275_2.3_-62.3_12361	12361	+
chr17	20495207	21118454	chr17_20435799_21059046_623248_2_-77.6_12350	12350	+
chr1	211449498	212004337	chr1_209516121_210070960_554840_2.2_-69.5_12324	12324	+
chr22	41277747	41755644	chr22_39607693_40085590_477898_2.6_-69.5_12324	12324	+
chr2	174219640	174524985	chr2_173927886_174233231_305346_4_-13.6_12312	12312	+
chr6	117743985	118030760	chr6_117850678_118137453_286776_4.3_70.5_12288	12288	+
chr15	82625691	82824641	chr15_80412746_80611696_198951_6.2_36.3_12268	12268	+
chr11	75051868	76262001	chr11_74729516_75939649_1210134_1_-55.9_12244	12244	+
chr18	19751161	19785986	chr18_18005159_18039984_34826_35.1_96_12240	12240	+
chr1	89151620	89476783	chr1_88924208_89249371_325164_3.8_-6.9_12195	12195	+
chr9	16967	340338	chr9_6967_330338_323372_3.8_-92.9_12178	12178	+
chr9	108071909	108399286	chr9_107111730_107439107_327378_3.7_-71.7_12168	12168	+
chr2	136348788	136690034	chr2_136065258_136406504_341247_3.6_-34.7_12164	12164	+
chr1	53158426	53704243	chr1_52931014_53476831_545818_2.2_-97.2_12158	12158	+
chr9	19200355	19451681	chr9_19190355_19441681_251327_4.8_47.7_12108	12108	+
chr2	37316747	37600344	chr2_37170251_37453848_283598_4.3_-16.3_12102	12102	+
chr19	2100879	2456394	chr19_2051879_2407394_355516_3.4_-0.2_12100	12100	+
chr5	133271393	133558140	chr5_133299292_133586039_286748_4.2_-41_12090	12090	+
chr1	24829447	25170705	chr1_24702034_25043292_341259_3.5_-66.5_12089	12089	+
chr17	72983671	73335256	chr17_70495266_70846851_351586_3.4_9.5_12088	12088	+
chr3	9934891	10387581	chr3_9909891_10362581_452691_2.7_-45.7_12081	12081	+
chr11	111797626	112150901	chr11_111302836_111656111_353276_3.4_-89.5_12067	12067	+
chr14	34955299	35409471	chr14_34025050_34479222_454173_2.7_-67.7_12055	12055	+
chr13	21714585	22105608	chr13_20612585_21003608_391024_3.1_-77.7_12045	12045	+
chr5	151125760	151192101	chr5_151105953_151172294_66342_18.1_92.6_12032	12032	+
chr7	135122831	135483828	chr7_134773371_135134368_360998_3.3_-59.5_12028	12028	+
chr8	95538610	96037689	chr8_95607786_96106865_499080_2.4_-95.2_12025	12025	+
chr14	60574255	60867280	chr14_59644008_59937033_293026_4.1_4.1_12007	12007	+
chr8	103759420	104097720	chr8_103828596_104166896_338301_3.5_-53.1_12005	12005	+
chr4	17625165	17914652	chr4_17234263_17523750_289488_4.1_-78.9_12004	12004	+
chr1	167239684	167515586	chr1_165506308_165782210_275903_4.3_-57.9_11969	11969	+
chr1	54204953	54555800	chr1_53977541_54328388_350848_3.4_3.9_11964	11964	+
chr7	4730676	5270988	chr7_4697202_5237514_540313_2.2_-62.6_11957	11957	+
chr2	28974782	29239729	chr2_28828286_29093233_264948_4.5_-22.6_11950	11950	+
chr14	53106810	53251418	chr14_52176560_52321168_144609_8.3_55.9_11945	11945	+
chr13	25745557	25940222	chr13_24643557_24838222_194666_6.1_37.7_11943	11943	+
chr2	191754484	191873904	chr2_191462729_191582149_119421_10_81.1_11940	11940	+
chr15	28341893	28566678	chr15_26015488_26240273_224786_5.3_-4.3_11938	11938	+
chr1	173702787	173967490	chr1_171969410_172234113_264704_4.5_62.5_11906	11906	+
chr2	11242175	11492878	chr2_11159626_11410329_250704_4.7_43_11896	11896	+
chr4	140211041	140450396	chr4_140430491_140669846_239356_5_48.4_11859	11859	+
chr8	29885277	30211037	chr8_30004819_30330579_325761_3.6_49.9_11844	11844	+
chr2	152263289	152410482	chr2_151971535_152118728_147194_8_86.8_11832	11832	+
chr1	37940094	38490065	chr1_37712681_38262652_549972_2.1_-79_11805	11805	+
chr6	43277956	43635349	chr6_43385934_43743327_357394_3.3_-40_11797	11797	+
chr12	112686055	112947684	chr12_111170438_111432067_261630_4.5_-80.2_11796	11796	+
chr4	57222261	57369299	chr4_56917018_57064056_147039_8_79.5_11796	11796	+
chr15	89678402	89864236	chr15_87479406_87665240_185835_6.3_37_11775	11775	+
chr18	59828339	60395228	chr18_57979319_58546208_566890_2.1_-76.9_11765	11765	+
chr21	47671316	47879285	chr21_46495744_46703713_207970_5.7_36.1_11762	11762	+
chr6	143950334	144288837	chr6_143992027_144330530_338504_3.5_-38.7_11755	11755	+
chr6	111587371	111824730	chr6_111694064_111931423_237360_5_56.8_11752	11752	+
chr5	43123518	43299169	chr5_43159275_43334926_175652_6.7_58.3_11749	11749	+
chr4	151712581	152174232	chr4_151932031_152393682_461652_2.5_-74.5_11739	11739	+
chr14	56010324	56233687	chr14_55080077_55303440_223364_5.2_69.2_11726	11726	+
chr8	56652274	57103409	chr8_56814828_57265963_451136_2.6_-86_11724	11724	+
chr3	37902845	38168316	chr3_37877849_38143320_265472_4.4_-73.5_11712	11712	+
chr5	36881316	37212275	chr5_36917073_37248032_330960_3.5_-11.4_11712	11712	+
chr1	110693147	110944189	chr1_110494670_110745712_251043_4.7_41.2_11704	11704	+
chr14	64854958	65171087	chr14_63924711_64240840_316130_3.7_-72_11701	11701	+
chr6	34058746	34434148	chr6_34166724_34542126_375403_3.1_-68.6_11683	11683	+
chr7	63188263	63680688	chr7_62825698_63318123_492426_2.4_-73.7_11675	11675	+
chr10	91343510	93043315	chr10_91333490_93033295_1699806_0.7_-92.6_11649	11649	+
chr1	23946140	24194772	chr1_23818727_24067359_248633_4.7_5.7_11632	11632	+
chr4	56194343	56414946	chr4_55889100_56109703_220604_5.3_84.6_11618	11618	+
chr10	94178313	94450153	chr10_94168293_94440133_271841_4.3_-25_11613	11613	+
chr11	120207575	120435627	chr11_119712785_119940837_228053_5.1_-2_11610	11610	+
chr6	136560561	136741344	chr6_136602254_136783037_180784_6.4_-16.6_11566	11566	+
chr1	160082349	160328573	chr1_158348973_158595197_246225_4.7_-35.9_11552	11552	+
chr1	162337805	162569497	chr1_160604429_160836121_231693_5_-60.9_11549	11549	+
chr15	42695263	42873885	chr15_40482555_40661177_178623_6.5_45.1_11533	11533	+
chr14	50044155	50363758	chr14_49113905_49433508_319604_3.6_18.7_11532	11532	+
chr16	23475787	23701780	chr16_23383288_23609281_225994_5.1_-78.4_11512	11512	+
chr14	96848518	97034586	chr14_95918271_96104339_186069_6.2_70.2_11503	11503	+
chr11	128769466	128894031	chr11_128274676_128399241_124566_9.2_78.3_11502	11502	+
chr17	4693414	5074171	chr17_4640154_5014895_374742_3.1_-89.5_11502	11502	+
chr16	31049896	31206253	chr16_30957397_31113754_156358_7.4_-1.6_11495	11495	+
chr3	150126930	150346207	chr3_151609620_151828897_219278_5.2_15.5_11494	11494	+
chr15	65737594	66242503	chr15_63524647_64029557_504911_2.3_-22.5_11484	11484	+
chr9	127911433	128206207	chr9_126951254_127246028_294775_3.9_-72.9_11480	11480	+
chr11	10776490	10953055	chr11_10733066_10909631_176566_6.5_73.1_11459	11459	+
chr16	2011067	2340474	chr16_1951068_2280475_329408_3.5_-67.4_11447	11447	+
chr10	133730180	133795941	chr10_133580170_133645931_65762_17.4_90_11439	11439	+
chr16	30547776	30825947	chr16_30455277_30733448_278172_4.1_-86.7_11438	11438	+
chr1	31349629	31581499	chr1_31122216_31354086_231871_4.9_64.3_11423	11423	+
chr9	74722587	74978048	chr9_73912407_74167868_255462_4.5_18_11423	11423	+
chr6	83877338	84139777	chr6_83934057_84196496_262440_4.3_51.1_11407	11407	+
chr10	21827737	22032099	chr10_21867743_22072105_204363_5.6_-40_11405	11405	+
chr5	79732488	80064914	chr5_79768244_80100670_332427_3.4_-79.3_11403	11403	+
chr16	68685403	68961864	chr16_67242904_67519365_276462_4.1_20.3_11395	11395	+
chr19	11776470	12208281	chr19_11637470_12069281_431812_2.6_-90.7_11377	11377	+
chr12	27750473	27955377	chr12_27641740_27846644_204905_5.5_59.7_11372	11372	+
chr15	78739213	78953780	chr15_76526268_76740835_214568_5.3_-55_11363	11363	+
chr6	27655941	27980078	chr6_27763920_28088057_324138_3.5_-50.6_11360	11360	+
chr11	59341964	59574178	chr11_59098540_59330754_232215_4.9_65.1_11355	11355	+
chr13	79886420	80128125	chr13_78784421_79026126_241706_4.7_39.1_11332	11332	+
chr10	46719411	46970693	chr10_46139417_46390699_251283_4.5_-69.3_11319	11319	+
chr17	37560599	37783675	chr17_34814125_35037201_223077_5.1_-6.4_11306	11306	+
chr4	2701063	3205942	chr4_2670861_3175740_504880_2.2_-98.6_11303	11303	+
chr12	12264012	12491579	chr12_12155279_12382846_227568_5_34.2_11293	11293	+
chr4	145960423	146152832	chr4_146179873_146372282_192410_5.9_71.1_11281	11281	+
chr3	188478344	188608093	chr3_189961038_190090787_129750_8.7_85_11271	11271	+
chr10	96305506	96489307	chr10_96295496_96479297_183802_6.1_78.9_11259	11259	+
chr19	58724465	59110850	chr19_63416277_63802662_386386_2.9_12.5_11236	11236	+
chr3	113367872	113667720	chr3_114850562_115150410_299849_3.7_-89.6_11235	11235	+
chr17	36858487	37078042	chr17_34112013_34331568_219556_5.1_12.9_11217	11217	+
chr1	167887301	168340838	chr1_166153925_166607462_453538_2.5_-11.7_11193	11193	+
chr17	73562847	73952119	chr17_71074442_71463714_389273_2.9_-99.3_11187	11187	+
chr7	5938242	6254730	chr7_5904768_6221255_316488_3.5_-82_11180	11180	+
chr16	66588363	66852557	chr16_65145864_65410058_264195_4.2_-20.3_11152	11152	+
chr5	110282120	110528760	chr5_110310019_110556659_246641_4.5_1.8_11141	11141	+
chr12	48056401	48577985	chr12_46342668_46864252_521585_2.1_-65.5_11138	11138	+
chr5	177303473	177675076	chr5_177236079_177607682_371604_3_-43.7_11098	11098	+
chr3	37170554	37407846	chr3_37145558_37382850_237293_4.7_14.2_11094	11094	+
chr19	1028874	1258206	chr19_979874_1209206_229333_4.8_-92_11091	11091	+
chr5	1318190	1577706	chr5_1371190_1630706_259517_4.3_-77.4_11033	11033	+
chr1	33059101	33429814	chr1_32831688_33202401_370714_3_-54.5_11025	11025	+
chr12	42476587	42835450	chr12_40762854_41121717_358864_3.1_-0.6_11025	11025	+
chr11	121174040	121504172	chr11_120679250_121009382_330133_3.3_24.8_11023	11023	+
chr8	63927810	64180098	chr8_64090364_64342652_252289_4.4_43.7_11012	11012	+
chr15	22862898	23142690	chr15_20414339_20694131_279793_3.9_-43.6_10999	10999	+
chr5	175683566	175955380	chr5_175616172_175887986_271815_4_26.7_10998	10998	+
chr5	130494870	130840547	chr5_130522769_130868446_345678_3.2_-0.7_10993	10993	+
chr5	140877514	141008587	chr5_140857698_140988771_131074_8.4_75.3_10983	10983	+
chr5	552577	816666	chr5_605577_869666_264090_4.2_-58.1_10962	10962	+
chr6	24501413	24786306	chr6_24609392_24894285_284894_3.8_-23.9_10957	10957	+
chr11	18283412	18687987	chr11_18239988_18644563_404576_2.7_-44.2_10945	10945	+
chr12	104186860	104426236	chr12_102710990_102950366_239377_4.6_-87_10936	10936	+
chr17	54870278	55198443	chr17_52225277_52553442_328166_3.3_-37.2_10926	10926	+
chr18	43609182	43863408	chr18_41863180_42117406_254227_4.3_15.8_10925	10925	+
chr7	102715570	103008727	chr7_102502806_102795963_293158_3.7_59.9_10924	10924	+
chr14	92434756	92631100	chr14_91504509_91700853_196345_5.6_49.4_10917	10917	+
chr2	174688375	175264932	chr2_174396621_174973178_576558_1.9_-97.9_10913	10913	+
chr5	86580407	86704068	chr5_86616163_86739824_123662_8.8_83.1_10911	10911	+
chr6	111136213	111346913	chr6_111242906_111453606_210701_5.2_79.7_10860	10860	+
chr4	184129111	184727817	chr4_184366105_184964811_598707_1.8_-83.3_10851	10851	+
chr14	58607854	58965757	chr14_57677607_58035510_357904_3_-90.5_10845	10845	+
chr10	85841136	86321064	chr10_85831116_86311044_479929_2.3_-18.1_10807	10807	+
chr15	29905496	30114310	chr15_27692788_27901602_208815_5.1_73.8_10751	10751	+
chr1	153507099	153800702	chr1_151773723_152067326_293604_3.7_27.7_10744	10744	+
chr11	70117681	70342700	chr11_69795329_70020348_225020_4.8_6.5_10709	10709	+
chr3	47448467	48081044	chr3_47423471_48056048_632578_1.7_-71.1_10708	10708	+
chr11	86517984	86664648	chr11_86195632_86342296_146665_7.3_23.6_10696	10696	+
chr13	42741967	42896677	chr13_41639967_41794677_154711_6.9_42_10692	10692	+
chr12	10264392	10590831	chr12_10155659_10482098_326440_3.3_-50.4_10688	10688	+
chr3	31494307	31725192	chr3_31469311_31700196_230886_4.6_-21.8_10679	10679	+
chr5	98016006	98279427	chr5_98043906_98307327_263422_4_-50.6_10644	10644	+
chr7	148334256	148718140	chr7_147965189_148349073_383885_2.8_-51.6_10639	10639	+
chr10	102587301	103603650	chr10_102577291_103593640_1016350_1_-81.2_10637	10637	+
chr6	151148713	151422887	chr6_151190406_151464580_274175_3.9_43.7_10631	10631	+
chr11	32917519	33162816	chr11_32874095_33119392_245298_4.3_-79.4_10611	10611	+
chr2	20355427	20550597	chr2_20218908_20414078_195171_5.4_41.6_10610	10610	+
chr9	86432542	86694591	chr9_85622362_85884411_262050_4_59.5_10608	10608	+
chr2	86252270	86439964	chr2_86105781_86293475_187695_5.6_68.3_10599	10599	+
chr2	183593501	183995355	chr2_183301746_183703600_401855_2.6_-93.4_10591	10591	+
chr6	116360197	117010739	chr6_116466890_117117432_650543_1.6_-84.7_10590	10590	+
chr1	155202547	155491434	chr1_153469171_153758058_288888_3.7_-78.8_10586	10586	+
chr8	145808881	146280500	chr8_145779689_146251304_471616_2.2_-86.9_10585	10585	+
chr10	79550717	81114737	chr10_79220723_80784743_1564021_0.7_-98.5_10582	10582	+
chr14	39501145	39777858	chr14_38570896_38847609_276714_3.8_-76.8_10577	10577	+
chr15	41849099	42202172	chr15_39636391_39989464_353074_3_-92.3_10564	10564	+
chr8	67834122	68211682	chr8_67996676_68374236_377561_2.8_-25.8_10542	10542	+
chr13	41383667	41745369	chr13_40281667_40643369_361703_2.9_-88.1_10515	10515	+
chr11	2846371	3023418	chr11_2802947_2979994_177048_5.9_72.1_10506	10506	+
chr16	89233926	89597342	chr16_87761427_88124843_363417_2.9_-95.9_10489	10489	+
chr1	200718038	200988787	chr1_198984661_199255410_270750_3.9_-63.6_10487	10487	+
chr1	197055859	197169407	chr1_195322482_195436030_113549_9.2_73.6_10477	10477	+
chr2	69548033	69759371	chr2_69401537_69612875_211339_4.9_-66.4_10457	10457	+
chr1	2105305	2391117	chr1_2095165_2380977_285813_3.7_-59.6_10449	10449	+
chr9	34917733	35162307	chr9_34907733_35152307_244575_4.3_57.5_10449	10449	+
chr7	104630452	104885598	chr7_104417688_104672834_255147_4.1_-10.8_10440	10440	+
chr5	36099179	36266514	chr5_36134936_36302271_167336_6.2_86_10419	10419	+
chr10	75335608	75599531	chr10_75005614_75269537_263924_3.9_-34.6_10407	10407	+
chr12	69633279	69870812	chr12_67919546_68157079_237534_4.4_48.2_10398	10398	+
chr13	52973995	53273467	chr13_51871996_52171468_299473_3.5_-8.8_10393	10393	+
chr17	18407312	18832386	chr17_18348037_18773111_425075_2.4_-64.6_10386	10386	+
chr6	87830276	88050362	chr6_87886995_88107081_220087_4.7_-27.7_10384	10384	+
chr9	70856831	70971963	chr9_70046651_70161783_115133_9_90.7_10378	10378	+
chr5	135369416	135522891	chr5_135397315_135550790_153476_6.8_60.7_10373	10373	+
chr16	57455276	57836446	chr16_56012777_56393947_381171_2.7_-57_10371	10371	+
chr12	64154157	64540552	chr12_62440424_62826819_386396_2.7_-28.3_10366	10366	+
chr10	48901801	49088949	chr10_48521807_48708955_187149_5.5_81.2_10349	10349	+
chr7	20042224	20254689	chr7_20008749_20221214_212466_4.9_78.4_10347	10347	+
chr13	45783703	46054444	chr13_44681703_44952445_270743_3.8_-25.9_10346	10346	+
chr2	216894692	217085564	chr2_216602937_216793809_190873_5.4_45.9_10314	10314	+
chr14	35742567	36340212	chr14_34812318_35409963_597646_1.7_-98.7_10306	10306	+
chr7	36429427	36493220	chr7_36395952_36459745_63794_16.2_86.8_10303	10303	+
chr5	68364766	68630433	chr5_68400522_68666189_265668_3.9_-76.4_10301	10301	+
chr20	17922360	18003872	chr20_17870360_17951872_81513_12.6_82.3_10276	10276	+
chr2	73399178	73800290	chr2_73252686_73653798_401113_2.6_-57.3_10274	10274	+
chr8	42752064	43055257	chr8_42871221_43174414_303194_3.4_-88.5_10261	10261	+
chr11	107916889	108238587	chr11_107422099_107743797_321699_3.2_-12.1_10251	10251	+
chr1	204273962	204527130	chr1_202540585_202793753_253169_4_-70.3_10239	10239	+
chr19	17725166	18288940	chr19_17586166_18149940_563775_1.8_-82.3_10237	10237	+
chr7	6621672	6906230	chr7_6588197_6872755_284559_3.6_-24.8_10221	10221	+
chr17	62493135	62638811	chr17_59923597_60069273_145677_7_70.4_10217	10217	+
chr3	185478616	185766200	chr3_186961310_187248894_287585_3.6_16_10215	10215	+
chr9	94793284	95078480	chr9_93833105_94118301_285197_3.6_-74.4_10213	10213	+
chr2	231379692	231743914	chr2_231087936_231452158_364223_2.8_-68.9_10201	10201	+
chr7	64292152	64559268	chr7_63929587_64196703_267117_3.8_-21.6_10198	10198	+
chr1	146553979	146767454	chr1_145020603_145234078_213476_4.8_-64.1_10184	10184	+
chr3	32300594	32827662	chr3_32275598_32802666_527069_1.9_-61.3_10179	10179	+
chr5	74638399	74865372	chr5_74674155_74901128_226974_4.5_-91.8_10178	10178	+
chr1	229438510	229841359	chr1_227505133_227907982_402850_2.5_-96.4_10169	10169	+
chr10	111782619	112058624	chr10_111772609_112048614_276006_3.7_12.6_10160	10160	+
chr15	35142037	35459431	chr15_32929329_33246723_317395_3.2_-40.7_10151	10151	+
chr20	30156850	30389515	chr20_29620511_29853176_232666_4.4_-80.9_10140	10140	+
chr2	96465871	96689096	chr2_95829598_96052823_223226_4.5_60_10129	10129	+
chr7	16625515	16841520	chr7_16592040_16808045_216006_4.7_72.2_10121	10121	+
chr6	37788277	38142807	chr6_37896255_38250785_354531_2.8_50.9_10093	10093	+
chr3	122144513	122448820	chr3_123627203_123931510_304308_3.3_-84.4_10082	10082	+
chr2	97779437	97916357	chr2_97143164_97280075_136912_7.3_84.4_10052	10052	+
chr5	56407256	56559502	chr5_56443013_56595259_152247_6.6_68.6_10027	10027	+
chr17	65070021	65409798	chr17_62500483_62840260_339778_3_-35.2_10024	10024	+
chr17	63524903	63651616	chr17_60955365_61082078_126714_7.9_86.1_10018	10018	+
chr3	142681736	142895717	chr3_144164426_144378407_213982_4.7_79.1_10011	10011	+
chr2	162178712	162438012	chr2_161886958_162146258_259301_3.9_49.3_10005	10005	+
chr3	42635935	42827730	chr3_42610939_42802734_191796_5.2_58.4_9993	9993	+
chr17	49064402	49375390	chr17_46419401_46730389_310989_3.2_-96.6_9990	9990	+
chr7	32794838	33139132	chr7_32761363_33105657_344295_2.9_-78.1_9985	9985	+
chr3	101175870	101486455	chr3_102658560_102969145_310586_3.2_-55.4_9978	9978	+
chr4	7757653	7780659	chr4_7808553_7831559_23007_43.4_95_9976	9976	+
chr18	47818	267904	chr18_37818_257904_220087_4.5_-37.8_9957	9957	+
chr1	29308882	29652975	chr1_29181469_29525562_344094_2.9_-37.5_9949	9949	+
chr4	103592529	103818976	chr4_103811577_104038425_226849_4.4_11_9938	9938	+
chr12	120479718	120720657	chr12_118964101_119205040_240940_4.1_-27.7_9909	9909	+
chr8	27455870	27680771	chr8_27511787_27736690_224904_4.4_37.9_9907	9907	+
chr12	89741945	90078642	chr12_88266076_88602773_336698_2.9_58.7_9897	9897	+
chr4	71554728	71896693	chr4_71773592_72115557_341966_2.9_70.9_9893	9893	+
chr10	14765592	14970135	chr10_14805598_15010141_204544_4.8_72.8_9876	9876	+
chr10	32197238	32477768	chr10_32237244_32517774_280531_3.5_-3.8_9866	9866	+
chr11	65563959	66010574	chr11_65320535_65767150_446616_2.2_-87.6_9864	9864	+
chr2	99811586	100106845	chr2_99178018_99473277_295260_3.3_-57.4_9847	9847	+
chr10	115596735	115922962	chr10_115586725_115912952_326228_3_-35.5_9837	9837	+
chr9	106762529	106903391	chr9_105802350_105943212_140863_7_92_9830	9830	+
chr18	12211513	12546915	chr18_12201513_12536915_335403_2.9_-14.9_9805	9805	+
chr12	14927506	16190128	chr12_14818773_16081395_1262623_0.8_-56.1_9803	9803	+
chr5	118433566	118638551	chr5_118461465_118666450_204986_4.8_34_9803	9803	+
chrX	45491427	45773177	chrX_45376371_45658121_281751_3.5_14.8_9797	9797	+
chr1	62166475	62545352	chr1_61939063_62317940_378878_2.6_-69_9795	9795	+
chr6	155055584	155197856	chr6_155097276_155239548_142273_6.9_71.2_9793	9793	+
chr3	49394934	49755822	chr3_49369938_49730826_360889_2.7_-94.1_9787	9787	+
chr16	87761853	88092882	chr16_86319354_86650383_331030_3_-80.7_9773	9773	+
chr2	131805494	132129693	chr2_131521964_131846163_324200_3_-57.3_9761	9761	+
chr12	22668084	22842823	chr12_22559351_22734090_174740_5.6_-41.8_9758	9758	+
chr6	80544978	80912924	chr6_80601697_80969643_367947_2.7_3.7_9753	9753	+
chr16	84734602	84813580	chr16_83292103_83371081_78979_12.3_81.6_9731	9731	+
chr9	125448722	125946589	chr9_124488543_124986410_497868_2_-62_9730	9730	+
chr2	54001193	54176402	chr2_53854697_54029906_175210_5.5_27.8_9723	9723	+
chr8	66514735	67580216	chr8_66677289_67742770_1065482_0.9_-79.8_9720	9720	+
chr10	101872427	102296401	chr10_101862417_102286391_423975_2.3_-90.6_9715	9715	+
chr11	61067025	61283038	chr11_60823601_61039614_216014_4.5_-17.8_9714	9714	+
chr5	109026031	109211569	chr5_109053930_109239468_185539_5.2_-13_9712	9712	+
chr15	85925503	86303880	chr15_83726507_84104884_378378_2.6_-15.7_9668	9668	+
chr4	41843878	42089597	chr4_41538635_41784354_245720_3.9_52.1_9660	9660	+
chr9	96209124	96441511	chr9_95248945_95481332_232388_4.1_15.2_9639	9639	+
chr1	156562170	156845149	chr1_154828794_155111773_282980_3.4_-14.6_9637	9637	+
chr13	77502654	77760227	chr13_76400655_76658228_257574_3.7_-42_9636	9636	+
chr4	144211503	144476693	chr4_144430953_144696143_265191_3.6_7.5_9627	9627	+
chr14	24565401	24803969	chr14_23635241_23873809_238569_4_21_9625	9625	+
chr18	77625220	77935100	chr18_75726208_76036091_309884_3.1_17_9601	9601	+
chrX	47369769	47775603	chrX_47254713_47660547_405835_2.4_-13.6_9581	9581	+
chr4	6676914	7063038	chr4_6727815_7113939_386125_2.5_-75.6_9579	9579	+
chr2	201676572	201822925	chr2_201384817_201531170_146354_6.5_55.8_9578	9578	+
chrX	73616818	73889248	chrX_73533543_73805973_272431_3.5_-78.6_9571	9571	+
chr10	105727429	106070156	chr10_105717419_106060146_342728_2.8_46.7_9569	9569	+
chr1	117452436	117681299	chr1_117253959_117482822_228864_4.2_49_9567	9567	+
chr1	21672818	21810387	chr1_21545405_21682974_137570_6.9_59.4_9560	9560	+
chr15	23282773	23447298	chr15_20834214_20998739_164526_5.8_27.8_9549	9549	+
chr15	91292581	91535014	chr15_89093585_89336018_242434_3.9_13.8_9547	9547	+
chr8	37554689	37778210	chr8_37673847_37897368_223522_4.3_1_9545	9545	+
chr17	74342262	74774636	chr17_71853857_72286231_432375_2.2_-52_9540	9540	+
chr20	30778059	31025178	chr20_30241720_30488839_247120_3.9_-73.4_9533	9533	+
chr11	46644016	46840153	chr11_46600592_46796729_196138_4.8_-27.7_9494	9494	+
chr12	50759342	50873711	chr12_49045609_49159978_114370_8.3_-4.7_9492	9492	+
chr11	34093300	34213401	chr11_34049876_34169977_120102_7.9_72.2_9475	9475	+
chr10	21069964	21471089	chr10_21109970_21511095_401126_2.4_47_9471	9471	+
chr13	23903257	23930141	chr13_22801257_22828141_26885_35.2_96.2_9460	9460	+
chr12	125396185	125631196	chr12_123962138_124197149_235012_4_-1.2_9438	9438	+
chr8	17013738	17166089	chr8_17058109_17210460_152352_6.2_78.4_9436	9436	+
chr5	138097321	138371314	chr5_138125220_138399213_273994_3.4_-90.1_9434	9434	+
chr15	38544337	38778329	chr15_36331629_36565621_233993_4_89.3_9422	9422	+
chr6	34574272	34949910	chr6_34682250_35057888_375639_2.5_-82.2_9417	9417	+
chr14	105167774	105477215	chr14_104238819_104548260_309442_3_-94.3_9413	9413	+
chr1	11005564	11269540	chr1_10928151_11192127_263977_3.6_-60.9_9409	9409	+
chr15	72662268	72923254	chr15_70449322_70710308_260987_3.6_37.5_9402	9402	+
chr13	28681650	28869359	chr13_27579650_27767359_187710_5_48.9_9393	9393	+
chr12	2891054	3050164	chr12_2761315_2920425_159111_5.9_40.3_9387	9387	+
chr11	82639817	82924547	chr11_82317465_82602195_284731_3.3_-76.8_9381	9381	+
chr16	56395814	56661100	chr16_54953315_55218601_265287_3.5_-93_9361	9361	+
chr7	17341336	17385243	chr7_17307861_17351768_43908_21.3_96.5_9359	9359	+
chr16	15459964	15509435	chr16_15367465_15416936_49472_18.9_-97.6_9338	9338	+
chr5	162866169	162946167	chr5_162798747_162878745_79999_11.7_89.1_9338	9338	+
chr3	197739616	197957028	chr3_199224013_199441425_217413_4.3_-66.7_9336	9336	+
chr1	143671287	143767887	chr1_142462810_142559410_96601_9.7_90_9333	9333	+
chr17	18087024	18366059	chr17_18027749_18306784_279036_3.3_-62.5_9320	9320	+
chr13	24647950	25144922	chr13_23545950_24042922_496973_1.9_39.4_9278	9278	+
chr5	55134323	55265750	chr5_55170080_55301507_131428_7.1_77.3_9278	9278	+
chr8	87392823	87573731	chr8_87461939_87642847_180909_5.1_-46.7_9277	9277	+
chr1	20852726	21268780	chr1_20725313_21141367_416055_2.2_-71.6_9274	9274	+
chr6	79646001	79783417	chr6_79702720_79840136_137417_6.7_61.4_9272	9272	+
chr17	75085407	75496716	chr17_72597002_73008311_411310_2.3_23.9_9271	9271	+
chr7	105029538	105223596	chr7_104816774_105010832_194059_4.8_16.6_9268	9268	+
chr1	36508155	36806317	chr1_36280742_36578904_298163_3.1_-66.5_9225	9225	+
chr7	43917810	44308412	chr7_43884335_44274937_390603_2.4_-90.1_9206	9206	+
chr2	106984650	107092371	chr2_106351082_106458803_107722_8.5_69.6_9200	9200	+
chr4	76433402	76807699	chr4_76652426_77026723_374298_2.5_-79.7_9196	9196	+
chr1	114308572	114519968	chr1_114110095_114321491_211397_4.3_-84.3_9174	9174	+
chr10	46994864	47242081	chr10_46414870_46662087_247218_3.7_-61.2_9173	9173	+
chr3	48884834	49141908	chr3_48859838_49116912_257075_3.6_12.2_9166	9166	+
chr1	26496896	26802770	chr1_26369483_26675357_305875_3_-60.6_9163	9163	+
chr15	43407870	43762299	chr15_41195162_41549591_354430_2.6_-28.2_9163	9163	+
chr4	79319815	79657769	chr4_79538839_79876793_337955_2.7_-56.7_9161	9161	+
chr1	52625828	52991758	chr1_52398416_52764346_365931_2.5_-85.3_9158	9158	+
chr6	144622481	144999731	chr6_144664174_145041424_377251_2.4_-88.5_9150	9150	+
chr12	112308875	112668693	chr12_110793258_111153076_359819_2.5_-85.5_9149	9149	+
chr2	219065118	219319651	chr2_218773363_219027895_254533_3.6_12.8_9148	9148	+
chr17	30433	290233	chr17_30433_290461_260029_3.5_-58.2_9143	9143	+
chrX	73286112	73596746	chrX_73202837_73513471_310635_2.9_-73.7_9114	9114	+
chr17	57075974	57358639	chr17_54430756_54713421_282666_3.2_-75.6_9105	9105	+
chr1	246923305	247206954	chr1_244989928_245273577_283650_3.2_9.1_9104	9104	+
chr20	49354378	49649225	chr20_48787785_49082632_294848_3.1_-14.9_9097	9097	+
chrX	123019549	123339446	chrX_122847230_123167127_319898_2.8_-15.5_9093	9093	+
chr13	114904408	115092518	chr13_113922510_114110620_188111_4.8_28.8_9082	9082	+
chr14	50760220	51205107	chr14_49829970_50274857_444888_2_-62.9_9081	9081	+
chr9	111630934	111849548	chr9_110670755_110889369_218615_4.1_60.7_9072	9072	+
chr1	11902272	12304490	chr1_11824859_12227077_402219_2.3_-66.9_9066	9066	+
chr19	41675802	42014092	chr19_46367642_46705932_338291_2.7_-86.1_9065	9065	+
chr15	68401187	68588034	chr15_66188241_66375088_186848_4.9_-66.5_9063	9063	+
chr1	207825869	207968860	chr1_205892492_206035483_142992_6.3_80.1_9054	9054	+
chr9	140446567	140737193	chr9_139566388_139857014_290627_3.1_-59.1_9049	9049	+
chr4	154143926	154419256	chr4_154363376_154638706_275331_3.3_32.4_9048	9048	+
chr19	1268136	1487149	chr19_1219136_1438149_219014_4.1_-85.8_9045	9045	+
chr3	121202214	121567503	chr3_122684904_123050193_365290_2.5_71.5_9031	9031	+
chr22	31298172	31509394	chr22_29628172_29839394_211223_4.3_29_9018	9018	+
chr1	1646860	1847534	chr1_1636720_1837394_200675_4.5_43.4_9005	9005	+
chr12	50904183	51214569	chr12_49190450_49500836_310387_2.9_-56_8993	8993	+
chr9	5695308	6015418	chr9_5685308_6005418_320111_2.8_38_8977	8977	+
chr1	186275924	186389539	chr1_184542547_184656162_113616_7.9_97.4_8966	8966	+
chr8	121486657	121824219	chr8_121555838_121893400_337563_2.7_50_8961	8961	+
chr5	61602277	61892874	chr5_61638034_61928630_290597_3.1_-95_8953	8953	+
chr18	48422129	48723790	chr18_46676127_46977788_301662_3_-46.3_8943	8943	+
chr12	21598283	21807730	chr12_21489550_21698997_209448_4.3_28.6_8939	8939	+
chr17	2405428	2702181	chr17_2352178_2648931_296754_3_17.3_8932	8932	+
chr17	42112248	42542448	chr17_39467774_39897974_430201_2.1_-23.8_8919	8919	+
chr12	118454515	118684851	chr12_116938898_117169234_230337_3.9_56.2_8913	8913	+
chr15	34376156	34826479	chr15_32163448_32613771_450324_2_28.2_8906	8906	+
chr4	24472912	24659906	chr4_24082010_24269004_186995_4.8_71.5_8905	8905	+
chr5	54558456	54825028	chr5_54594213_54860785_266573_3.3_-99.9_8888	8888	+
chr14	57672012	57879113	chr14_56741765_56948866_207102_4.3_50.1_8876	8876	+
chrX	100055078	100307067	chrX_99941734_100193723_251990_3.5_-32.5_8869	8869	+
chr10	11312604	11653509	chr10_11352610_11693515_340906_2.6_-33.2_8859	8859	+
chr2	170460711	170863712	chr2_170168957_170571958_403002_2.2_-75.8_8854	8854	+
chr3	182554745	182774467	chr3_184037439_184257161_219723_4_70.6_8825	8825	+
chrX	48274805	48925872	chrX_48159749_48812816_653068_1.4_-74.3_8824	8824	+
chr9	109932292	110252115	chr9_108972113_109291936_319824_2.8_-94.3_8821	8821	+
chr11	63764500	64138894	chr11_63521076_63895470_374395_2.4_-82.1_8815	8815	+
chr14	71379255	71579057	chr14_70449008_70648810_199803_4.4_31.3_8813	8813	+
chr20	18465800	20029201	chr20_18413800_19977201_1563402_0.6_-63.2_8809	8809	+
chr5	40760044	40834861	chr5_40795801_40870618_74818_11.8_89.6_8807	8807	+
chr2	38796311	39250400	chr2_38649815_39103904_454090_1.9_-45.4_8798	8798	+
chrX	46917546	47106767	chrX_46802490_46991711_189222_4.6_61_8792	8792	+
chr15	49032953	49531605	chr15_46820245_47318897_498653_1.8_-92.1_8787	8787	+
chr17	35307506	35687408	chr17_32381619_32761521_379903_2.3_-35.5_8779	8779	+
chr5	179779978	180219306	chr5_179712584_180151912_439329_2_-65.5_8770	8770	+
chr15	102501653	102516890	chr15_100319176_100334413_15238_57.5_98.3_8769	8769	+
chr15	72338056	72523284	chr15_70125110_70310338_185229_4.7_57.8_8766	8766	+
chr1	85629642	86174077	chr1_85402230_85946665_544436_1.6_-43.4_8764	8764	+
chr13	98628932	98824563	chr13_97426933_97622564_195632_4.5_-0.4_8754	8754	+
chr11	125366082	125526753	chr11_124871292_125031963_160672_5.4_85.5_8753	8753	+
chr11	33182901	33472501	chr11_33139477_33429077_289601_3_-69.4_8750	8750	+
chr1	236646387	236902892	chr1_234713010_234969515_256506_3.4_27_8745	8745	+
chr7	55538472	55841140	chr7_55505966_55808634_302669_2.9_-66.3_8732	8732	+
chr14	69695557	70039196	chr14_68765310_69108949_343640_2.5_-30_8727	8727	+
chr15	64364789	64686352	chr15_62151842_62473405_321564_2.7_-87.5_8718	8718	+
chr11	3988673	4233609	chr11_3945249_4190185_244937_3.6_-11.1_8715	8715	+
chr5	134549080	134734862	chr5_134576979_134762761_185783_4.7_69.1_8709	8709	+
chr1	149089383	149285245	chr1_147356007_147551869_195863_4.4_56.9_8708	8708	+
chr3	141144939	141331981	chr3_142627629_142814671_187043_4.7_29.5_8708	8708	+
chr3	133292179	133376781	chr3_134774869_134859471_84603_10.3_75.9_8706	8706	+
chr1	93825991	94186508	chr1_93598579_93959096_360518_2.4_-93.6_8702	8702	+
chr1	228086095	228336625	chr1_226152718_226403248_250531_3.5_34.1_8695	8695	+
chr16	89602251	89833765	chr16_88129752_88361266_231515_3.7_-94.9_8679	8679	+
chr10	97817563	97987178	chr10_97807553_97977168_169616_5.1_22.8_8673	8673	+
chr6	114160657	114405974	chr6_114267350_114512667_245318_3.5_74.8_8662	8662	+
chr3	186302223	186640548	chr3_187784917_188123242_338326_2.6_-99.7_8655	8655	+
chr8	59332683	59512013	chr8_59495237_59674567_179331_4.8_81.5_8650	8650	+
chr6	160429932	160547953	chr6_160349922_160467943_118022_7.3_-45.4_8637	8637	+
chr10	11865252	12291724	chr10_11905258_12331730_426473_2_-39.7_8632	8632	+
chr3	130546954	130735276	chr3_132029644_132217966_188323_4.6_52_8630	8630	+
chr10	49215589	49268057	chr10_48885595_48938063_52469_16.4_90.9_8625	8625	+
chr20	5869547	6196307	chr20_5817547_6144307_326761_2.6_58.3_8625	8625	+
chr12	67664411	67720875	chr12_65950678_66007142_56465_15.3_95.3_8623	8623	+
chr11	6498076	6703677	chr11_6454652_6660253_205602_4.2_-48.5_8619	8619	+
chr10	27400466	27541757	chr10_27440472_27581763_141292_6.1_83.6_8615	8615	+
chr14	45564452	45759615	chr14_44634202_44829365_195164_4.4_52.4_8605	8605	+
chr17	45993708	46154494	chr17_43348707_43509493_160787_5.3_-71.6_8602	8602	+
chr1	3327410	3807504	chr1_3317270_3797364_480095_1.8_-93.9_8596	8596	+
chr17	26523018	26688958	chr17_23547145_23713085_165941_5.2_68.8_8569	8569	+
chr4	76871158	77266874	chr4_77090182_77485898_395717_2.2_-57.8_8562	8562	+
chr6	106843518	107115653	chr6_106950211_107222346_272136_3.1_-65.2_8559	8559	+
chr14	95478510	95599047	chr14_94548263_94668800_120538_7.1_84.6_8555	8555	+
chr22	36677392	36745387	chr22_35007338_35075333_67996_12.6_85.9_8554	8554	+
chr21	30259866	30595571	chr21_29181737_29517442_335706_2.5_-6.7_8552	8552	+
chr7	97596044	98100117	chr7_97433980_97938053_504074_1.7_-95.4_8550	8550	+
chr8	98593978	98877824	chr8_98663154_98947000_283847_3_48.9_8548	8548	+
chr2	173271136	173460959	chr2_172979382_173169205_189824_4.5_74.3_8529	8529	+
chr5	79435170	79655959	chr5_79470926_79691715_220790_3.9_-21.9_8525	8525	+
chr7	5336515	5781368	chr7_5303041_5747894_444854_1.9_-60.8_8516	8516	+
chr15	32781787	32931055	chr15_30569079_30718347_149269_5.7_23.5_8504	8504	+
chr6	142539597	142767016	chr6_142581290_142808709_227420_3.7_-70.6_8497	8497	+
chr22	38039591	38337104	chr22_36369537_36667050_297514_2.9_-78.1_8495	8495	+
chr16	67517557	67913764	chr16_66075058_66471265_396208_2.1_-80.5_8478	8478	+
chr1	8763120	9023361	chr1_8685707_8945948_260242_3.3_-33.2_8473	8473	+
chr9	114820740	115200993	chr9_113860561_114240814_380254_2.2_-86.4_8469	8469	+
chr13	20137679	20357118	chr13_19035679_19255118_219440_3.9_30.6_8461	8461	+
chr11	63391562	63744030	chr11_63148138_63500606_352469_2.4_-84.6_8455	8455	+
chr1	152005078	152285284	chr1_150271702_150551908_280207_3_-65.8_8448	8448	+
chrX	56590422	57623637	chrX_56607147_57640362_1033216_0.8_-59.5_8448	8448	+
chr17	3978420	4269967	chr17_3925169_4216716_291548_2.9_-35.7_8445	8445	+
chr2	231822230	232121244	chr2_231530474_231829488_299015_2.8_10.8_8436	8436	+
chr22	29517300	29752723	chr22_27847300_28082723_235424_3.6_40.7_8434	8434	+
chr1	192982236	193126474	chr1_191248859_191393097_144239_5.8_50.6_8427	8427	+
chr8	22105256	22477992	chr8_22161201_22533937_372737_2.3_-97.7_8427	8427	+
chr13	103191150	103510758	chr13_101989151_102308759_319609_2.6_-96.2_8425	8425	+
chr17	3513645	3749807	chr17_3460394_3696556_236163_3.6_-28.5_8423	8423	+
chrX	23851490	24230911	chrX_23761411_24140832_379422_2.2_-87.2_8422	8422	+
chr14	63838275	64202825	chr14_62908028_63272578_364551_2.3_36_8416	8416	+
chr22	24665336	25086831	chr22_22995336_23416831_421496_2_-44.2_8393	8393	+
chr3	171806731	172230416	chr3_173289425_173713110_423686_2_-93_8383	8383	+
chr3	176738547	176915871	chr3_178221241_178398565_177325_4.7_43.3_8382	8382	+
chr14	69254328	69619127	chr14_68324081_68688880_364800_2.3_-33.6_8369	8369	+
chr1	39174460	39510932	chr1_38947047_39283519_336473_2.5_-44.2_8367	8367	+
chr6	52128792	52551309	chr6_52236751_52659268_422518_2_48.9_8366	8366	+
chr1	27503237	27797078	chr1_27375824_27669665_293842_2.8_-24.3_8325	8325	+
chr16	46614974	46876654	chr16_45172475_45434155_261681_3.2_3.8_8324	8324	+
chr2	42472543	42697424	chr2_42326047_42550928_224882_3.7_-58.4_8316	8316	+
chr11	113614448	115109433	chr11_113119658_114614643_1494986_0.6_-84.8_8297	8297	+
chr15	69591356	69747934	chr15_67378410_67534988_156579_5.3_82_8297	8297	+
chr18	19109646	19494611	chr18_17363644_17748609_384966_2.2_34.2_8289	8289	+
chr5	114848009	115106826	chr5_114875908_115134725_258818_3.2_-26.8_8287	8287	+
chr13	98951975	99171775	chr13_97749976_97969776_219801_3.8_47.9_8276	8276	+
chr4	123103419	123277894	chr4_123322869_123497344_174476_4.7_42.3_8263	8263	+
chr4	87692295	88312287	chr4_87911319_88531311_619993_1.3_-79.2_8255	8255	+
chr8	989395	1511740	chr8_976802_1499147_522346_1.6_-87.2_8250	8250	+
chr3	47016069	47322410	chr3_46991073_47297414_306342_2.7_-85.7_8247	8247	+
chr1	52173117	52486707	chr1_51945705_52259295_313591_2.6_-44.4_8244	8244	+
chr19	16178256	16345845	chr19_16039256_16206845_167590_4.9_49.1_8241	8241	+
chr9	70337701	70490212	chr9_69577521_69730032_152512_5.4_89.6_8238	8238	+
chr4	39290342	39523187	chr4_38966737_39199582_232846_3.5_-71.3_8236	8236	+
chrX	114856442	115026669	chrX_114762698_114940697_178000_4.6_68.7_8223	8223	+
chr6	170024022	170212211	chr6_169765947_169954136_188190_4.4_73.5_8209	8209	+
chr3	180538492	180737918	chr3_182021186_182220612_199427_4.1_-15.1_8205	8205	+
chr19	39804647	40030314	chr19_44496487_44722154_225668_3.6_64_8204	8204	+
chr1	172410617	172619125	chr1_170677240_170885748_208509_3.9_50_8190	8190	+
chr5	21349635	21507248	chr5_21385392_21543005_157614_5.2_57.6_8170	8170	+
chr7	105730938	105917714	chr7_105518174_105704950_186777_4.4_69.5_8162	8162	+
chr17	43003191	43228869	chr17_40358717_40584652_225936_3.6_-37.5_8160	8160	+
chr11	66886232	67235156	chr11_66642808_66991732_348925_2.3_-61.4_8147	8147	+
chr15	96869593	96991830	chr15_94670597_94792834_122238_6.7_60.5_8144	8144	+
chr11	16996192	17305257	chr11_16952768_17261833_309066_2.6_-62.3_8143	8143	+
chr12	79903087	80291755	chr12_78427218_78815886_388669_2.1_-75.5_8141	8141	+
chr2	111295000	111430479	chr2_111008558_111146950_138393_5.9_57.2_8128	8128	+
chr8	104330793	104571131	chr8_104399969_104640307_240339_3.4_-99.4_8128	8128	+
chr5	122680685	123097432	chr5_122708584_123125331_416748_1.9_-32.4_8119	8119	+
chr12	31133435	31479438	chr12_31024702_31370705_346004_2.3_-48.7_8118	8118	+
chr15	39874381	39890047	chr15_37661673_37677339_15667_51.8_96.6_8114	8114	+
chr12	116396870	116622876	chr12_114881253_115107259_226007_3.6_-76.9_8113	8113	+
chrX	100402850	100793435	chrX_100289506_100680091_390586_2.1_-74.7_8112	8112	+
chr10	18874867	18970583	chr10_18914873_19010589_95717_8.4_76.5_8083	8083	+
chr14	90729563	90874537	chr14_89799316_89944290_144975_5.6_64.2_8080	8080	+
chr18	32677416	33049262	chr18_30931414_31303260_371847_2.2_-52.8_8080	8080	+
chr2	230631776	230800062	chr2_230340020_230508306_168287_4.8_90.3_8070	8070	+
chr4	128733769	129099806	chr4_128953219_129319256_366038_2.2_-37.1_8061	8061	+
chr19	803904	1020914	chr19_754904_971914_217011_3.7_-91.9_8057	8057	+
chr3	128338976	128635618	chr3_129821666_130118308_296643_2.7_-48.6_8053	8053	+
chr14	100626234	100842092	chr14_99695987_99911845_215859_3.7_44.9_8040	8040	+
chr6	2948755	3226045	chr6_2893754_3171044_277291_2.9_27.4_8036	8036	+
chr21	17102459	17260061	chr21_16024330_16181932_157603_5.1_93.3_8033	8033	+
chr12	93771652	93968846	chr12_92295783_92492977_197195_4.1_2.1_8030	8030	+
chr8	145437933	145787539	chr8_145408741_145758347_349607_2.3_-82.4_8027	8027	+
chr9	37356936	37637326	chr9_37346936_37627326_280391_2.9_47.5_8025	8025	+
chr20	57466785	57612428	chr20_56900180_57045823_145644_5.5_68.3_8022	8022	+
chr2	206813909	207101473	chr2_206522154_206809718_287565_2.8_29.7_8014	8014	+
chr4	494165	900519	chr4_484165_890519_406355_2_-66.4_8010	8010	+
chr8	23286797	23432925	chr8_23342742_23488870_146129_5.5_58.3_8009	8009	+
chr5	37288257	37487507	chr5_37324014_37523264_199251_4_-70.2_8001	8001	+
chr5	52221146	52503008	chr5_52256903_52538765_281863_2.8_60.8_7998	7998	+
chr9	100389644	100610561	chr9_99429465_99650382_220918_3.6_61.4_7980	7980	+
chr6	99848349	100052010	chr6_99955070_100158731_203662_3.9_66.2_7969	7969	+
chr8	21745602	22025517	chr8_21801548_22081462_279915_2.8_-49.6_7955	7955	+
chr15	74918138	75268910	chr15_72705191_73055963_350773_2.3_-45.8_7949	7949	+
chr1	100335915	100736210	chr1_100108503_100508798_400296_2_-92.8_7935	7935	+
chr12	19317790	19679657	chr12_19209057_19570924_361868_2.2_-83.7_7927	7927	+
chr17	34806430	34951642	chr17_31880543_32025755_145213_5.4_19.1_7912	7912	+
chr7	63808727	64152408	chr7_63446162_63789843_343682_2.3_-86.5_7900	7900	+
chr22	46468706	46712354	chr22_44847370_45091018_243649_3.2_-87.9_7899	7899	+
chr13	20567123	20763659	chr13_19465123_19661659_196537_4_71.6_7897	7897	+
chr12	32088397	32308778	chr12_31979664_32200045_220382_3.6_9.4_7884	7884	+
chr1	160818059	161180154	chr1_159084683_159446778_362096_2.2_-32_7878	7878	+
chr20	32500110	32878739	chr20_31963771_32342400_378630_2.1_-48.6_7876	7876	+
chr16	58043794	58230854	chr16_56601295_56788355_187061_4.2_50.9_7876	7876	+
chr7	74538935	74714717	chr7_74176871_74352653_175783_4.5_-48.4_7874	7874	+
chr18	29080099	29205768	chr18_27334097_27459766_125670_6.3_77.8_7873	7873	+
chr7	29959799	30176929	chr7_29926324_30143454_217131_3.6_60.3_7854	7854	+
chr1	207080916	207323613	chr1_205147539_205390236_242698_3.2_67.1_7849	7849	+
chr7	6274574	6509466	chr7_6241099_6475991_234893_3.3_-65_7834	7834	+
chr2	64682657	64893292	chr2_64536161_64746796_210636_3.7_25.7_7831	7831	+
chr21	35448613	35515380	chr21_34370483_34437250_66768_11.7_91_7822	7822	+
chr16	81009665	81124338	chr16_79567166_79681839_114674_6.8_85.3_7815	7815	+
chr5	64711404	65084222	chr5_64747160_65119978_372819_2.1_-77.7_7814	7814	+
chr3	155588483	155706867	chr3_157071177_157189561_118385_6.6_82.2_7811	7811	+
chr12	62729342	63053032	chr12_61015609_61339299_323691_2.4_-14.1_7805	7805	+
chr1	46932489	47184246	chr1_46705076_46956833_251758_3.1_-56.6_7801	7801	+
chr1	183344433	183604938	chr1_181611056_181871561_260506_3_-12.5_7800	7800	+
chr5	33984943	34218603	chr5_34020700_34254360_233661_3.3_62.7_7770	7770	+
chr7	94855174	95893762	chr7_94693110_95731698_1038589_0.7_-97_7770	7770	+
chr10	17619287	17821898	chr10_17659293_17861904_202612_3.8_39.2_7769	7769	+
chr5	89689691	90041623	chr5_89725447_90077379_351933_2.2_-61.4_7751	7751	+
chr12	43963971	44198433	chr12_42250238_42484700_234463_3.3_-90_7751	7751	+
chr10	98228489	98380800	chr10_98218479_98370790_152312_5.1_69.6_7750	7750	+
chr18	13641551	13764288	chr18_13631551_13754288_122738_6.3_65.2_7739	7739	+
chr19	8381302	8650214	chr19_8287302_8556214_268913_2.9_38.8_7739	7739	+
chr19	20989092	21366867	chr19_20780932_21158707_377776_2_-73.9_7737	7737	+
chr21	38437812	38613000	chr21_37359682_37534870_175189_4.4_58.6_7736	7736	+
chr16	88449257	88934212	chr16_86976758_87461713_484956_1.6_-73.9_7728	7728	+
chr12	69964075	70150423	chr12_68250342_68436690_186349_4.1_-2.5_7721	7721	+
chr5	56111988	56287455	chr5_56147745_56323212_175468_4.4_63.8_7718	7718	+
chr19	14508401	14734086	chr19_14369401_14595086_225686_3.4_47.6_7716	7716	+
chr12	105321769	105629887	chr12_103845899_104154017_308119_2.5_28.6_7710	7710	+
chr6	47470884	47594856	chr6_47578843_47702815_123973_6.2_61.4_7701	7701	+
chr2	38458772	38710120	chr2_38312276_38563624_251349_3.1_35.6_7697	7697	+
chr1	67871166	67896110	chr1_67643754_67668698_24945_30.8_95.8_7694	7694	+
chr1	116916054	117076825	chr1_116717577_116878348_160772_4.8_74.3_7694	7694	+
chr12	25357277	26225442	chr12_25248544_26116709_868166_0.9_-37.7_7693	7693	+
chr9	72832118	73028365	chr9_72021938_72218185_196248_3.9_75.1_7689	7689	+
chr5	43494819	43705142	chr5_43530576_43740899_210324_3.7_60.7_7689	7689	+
chr3	50005761	50313198	chr3_49980765_50288202_307438_2.5_-55.6_7667	7667	+
chr1	41166421	41498173	chr1_40939008_41270760_331753_2.3_-65.1_7665	7665	+
chr3	149562960	149769937	chr3_151045650_151252627_206978_3.7_31.5_7658	7658	+
chr18	33554852	33747279	chr18_31808850_32001277_192428_4_29.1_7656	7656	+
chr18	55750398	56065945	chr18_53901396_54216925_315530_2.4_-45.2_7656	7656	+
chr10	104876799	105219361	chr10_104866789_105209351_342563_2.2_-71.9_7627	7627	+
chr16	4741514	4936050	chr16_4681515_4876051_194537_3.9_26.3_7616	7616	+
chr4	170541803	170754192	chr4_170778378_170990767_212390_3.6_57.7_7616	7616	+
chr7	24631000	24966997	chr7_24597525_24933522_335998_2.3_20.9_7613	7613	+
chr3	140583305	140698691	chr3_142065995_142181381_115387_6.6_81.6_7610	7610	+
chr2	204154648	204526248	chr2_203862893_204234493_371601_2_-5_7605	7605	+
chr1	109953613	110281107	chr1_109755136_110082630_327495_2.3_-35.1_7602	7602	+
chr4	174097299	174341191	chr4_174333874_174577766_243893_3.1_57.9_7600	7600	+
chr2	232230283	232451026	chr2_231938527_232159270_220744_3.4_58.3_7586	7586	+
chr6	18130537	18368740	chr6_18238516_18476719_238204_3.2_-25.8_7580	7580	+
chr5	141255602	141533774	chr5_141235786_141513958_278173_2.7_-23.3_7578	7578	+
chr2	55566604	55926613	chr2_55420108_55780117_360010_2.1_-13.5_7576	7576	+
chr6	100909313	101338920	chr6_101016034_101445641_429608_1.8_26.3_7569	7569	+
chr9	90939420	91100280	chr9_90129240_90290100_160861_4.7_-4_7552	7552	+
chr16	33298545	33712203	chr16_33206046_33619704_413659_1.8_-81.6_7548	7548	+
chr1	93575775	93819762	chr1_93348363_93592350_243988_3.1_-91.7_7535	7535	+
chr7	2241422	2563802	chr7_2207948_2530328_322381_2.3_3.4_7534	7534	+
chr18	74546389	74877798	chr18_72675377_73006786_331410_2.3_-69.2_7532	7532	+
chr17	19349234	19646796	chr17_19289826_19587388_297563_2.5_21.6_7522	7522	+
chr21	44971141	45218078	chr21_43795569_44042506_246938_3_45.8_7520	7520	+
chr10	43679172	44101706	chr10_42999178_43421712_422535_1.8_-86.8_7516	7516	+
chr1	6214981	6453943	chr1_6137568_6376530_238963_3.1_-57.1_7500	7500	+
chr7	39607882	39834400	chr7_39574407_39800925_226519_3.3_-37_7497	7497	+
chrX	135873278	136067899	chrX_135700944_135895565_194622_3.9_55.5_7495	7495	+
chr18	657577	832506	chr18_647577_822506_174930_4.3_63.5_7492	7492	+
chr17	2073127	2322697	chr17_2019877_2269447_249571_3_-74.8_7484	7484	+
chr7	35807788	36014178	chr7_35774313_35980703_206391_3.6_10_7481	7481	+
chr17	76029761	76221064	chr17_73541356_73732659_191304_3.9_0.8_7464	7464	+
chr4	119380985	119654078	chr4_119600433_119873526_273094_2.7_-14.8_7462	7462	+
chr3	39255628	39454098	chr3_39230632_39429102_198471_3.8_-64.1_7458	7458	+
chr1	31732729	32135789	chr1_31505316_31908376_403061_1.9_-17.4_7458	7458	+
chr8	141813574	142010064	chr8_141882756_142079246_196491_3.8_-35.3_7456	7456	+
chr14	20779726	20996856	chr14_19849566_20066696_217131_3.4_56_7449	7449	+
chr15	64701788	64980783	chr15_62488841_62767836_278996_2.7_-80.3_7449	7449	+
chrX	77158053	77393445	chrX_77044709_77280101_235393_3.2_-68.7_7436	7436	+
chr18	21042781	21290264	chr18_19296779_19544262_247484_3_19.4_7435	7435	+
chr5	126732447	126890781	chr5_126760346_126918680_158335_4.7_75.3_7433	7433	+
chr5	60448507	60822316	chr5_60484264_60858073_373810_2_-85_7429	7429	+
chr5	5457389	5611000	chr5_5510389_5664000_153612_4.8_90.7_7426	7426	+
chr9	135137545	135266212	chr9_134127366_134256033_128668_5.8_74.1_7424	7424	+
chr5	125939209	126255589	chr5_125967108_126283488_316381_2.3_-83.6_7423	7423	+
chr3	27352402	27676995	chr3_27327406_27651999_324594_2.3_9.5_7421	7421	+
chr2	242529425	242786468	chr2_242178098_242435141_257044_2.9_-80.3_7419	7419	+
chr1	46424956	46891130	chr1_46197543_46663717_466175_1.6_-74.3_7416	7416	+
chr9	139734113	140084748	chr9_138853934_139204569_350636_2.1_-95.1_7415	7415	+
chr1	226297809	226686940	chr1_224364432_224753563_389132_1.9_-72_7412	7412	+
chr11	35685128	35882993	chr11_35641704_35839569_197866_3.7_-37.9_7407	7407	+
chr15	85101326	85412241	chr15_82902330_83213245_310916_2.4_-70.3_7403	7403	+
chr21	40499476	40769589	chr21_39421346_39691459_270114_2.7_-40.7_7403	7403	+
chr13	73482649	73792394	chr13_72380650_72690395_309746_2.4_58.1_7392	7392	+
chr17	8092562	8465037	chr17_8033287_8405762_372476_2_-10.4_7381	7381	+
chr19	23310704	23675982	chr19_23102544_23467822_365279_2_-26_7375	7375	+
chr17	15410179	15653181	chr17_15350904_15593906_243003_3_-63.3_7368	7368	+
chr1	62902705	63085663	chr1_62675293_62858251_182959_4_-77.3_7364	7364	+
chr5	49928974	49979648	chr5_49964731_50015405_50675_14.5_97.2_7334	7334	+
chr6	74037862	74328377	chr6_74094583_74385098_290516_2.5_-66.5_7326	7326	+
chr10	70091823	70304575	chr10_69761829_69974581_212753_3.4_6_7323	7323	+
chr1	15851510	15992752	chr1_15724097_15865339_141243_5.2_-98.3_7321	7321	+
chr19	21404566	21839008	chr19_21196406_21630848_434443_1.7_-77.9_7315	7315	+
chr2	171608230	171974484	chr2_171316476_171682730_366255_2_-52_7311	7311	+
chr17	78234676	78449838	chr17_75849271_76064433_215163_3.4_23.5_7304	7304	+
chr9	96930503	97223026	chr9_95970324_96262847_292524_2.5_-98.6_7301	7301	+
chr1	45097551	45446951	chr1_44870138_45219538_349401_2.1_-93.4_7294	7294	+
chr10	38301049	38464107	chr10_38341055_38504113_163059_4.5_44.5_7289	7289	+
chr1	91358664	91515296	chr1_91131252_91287884_156633_4.7_64.1_7288	7288	+
chr10	13099903	13376086	chr10_13139909_13416092_276184_2.6_-7.7_7283	7283	+
chr11	58882217	58975158	chr11_58638793_58731734_92942_7.8_93.4_7274	7274	+
chr5	72705896	72877821	chr5_72741652_72913577_171926_4.2_70_7271	7271	+
chr2	130831205	131131874	chr2_130547675_130848344_300670_2.4_-16.9_7267	7267	+
chr10	134877111	135216859	chr10_134727101_135066849_339749_2.1_14.1_7261	7261	+
chr12	101679957	101864206	chr12_100204088_100388337_184250_3.9_68.4_7255	7255	+
chr9	79834856	80120807	chr9_79024676_79310627_285952_2.5_-6.7_7255	7255	+
chr8	128748635	129107772	chr8_128817817_129176954_359138_2_45.2_7249	7249	+
chr3	196045118	196314170	chr3_197529515_197798567_269053_2.7_-38.1_7227	7227	+
chr9	15361379	15589334	chr9_15351379_15579334_227956_3.2_71.8_7220	7220	+
chrX	118481636	118725254	chrX_118365664_118609282_243619_2.9_28.6_7183	7183	+
chr16	75478416	75743697	chr16_74035917_74301198_265282_2.7_-65.5_7181	7181	+
chr4	110383978	110632187	chr4_110603427_110851636_248210_2.9_22.7_7181	7181	+
chr8	22764259	23118869	chr8_22820204_23174814_354611_2_-44.7_7178	7178	+
chr8	54879259	55060600	chr8_55041812_55223153_181342_4_55.5_7178	7178	+
chr16	3708024	3931132	chr16_3648025_3871133_223109_3.2_31.9_7177	7177	+
chr3	57516055	57614081	chr3_57491095_57589121_98027_7.3_77.6_7176	7176	+
chr8	73926035	74236955	chr8_74088589_74399509_310921_2.3_38.4_7172	7172	+
chr10	112168486	112363038	chr10_112158476_112353028_194553_3.7_53_7162	7162	+
chr21	37388341	37788975	chr21_36310211_36710845_400635_1.8_-55.5_7156	7156	+
chr22	45461631	45606765	chr22_43840295_43985429_145135_4.9_76.3_7141	7141	+
chr10	3111185	3294403	chr10_3101185_3284403_183219_3.9_93.9_7136	7136	+
chr3	128848563	129115987	chr3_130331253_130598677_267425_2.7_-49.5_7135	7135	+
chr8	41686317	42013530	chr8_41805474_42132687_327214_2.2_-98.2_7135	7135	+
chr20	43530123	43708591	chr20_42963537_43142005_178469_4_48.1_7122	7122	+
chr2	182757903	182827056	chr2_182466148_182535301_69154_10.3_87.8_7101	7101	+
chr12	108912185	109095151	chr12_107436315_107619280_182966_3.9_16.7_7100	7100	+
chr18	57491156	57817746	chr18_55642136_55968726_326591_2.2_-53.4_7094	7094	+
chr13	50465332	50843695	chr13_49363333_49741696_378364_1.9_-62.3_7087	7087	+
chr19	3870798	4117620	chr19_3821798_4068620_246823_2.9_42.1_7087	7087	+
chr6	26845333	27237117	chr6_26953312_27345096_391785_1.8_-12_7083	7083	+
chr4	122589070	122778940	chr4_122808520_122998390_189871_3.7_21.2_7081	7081	+
chrX	119343691	119596581	chrX_119227719_119480609_252891_2.8_-42.1_7057	7057	+
chr16	1675910	1878556	chr16_1615911_1818557_202647_3.5_22.8_7055	7055	+
chrX	149899867	150251172	chrX_149650525_150001830_351306_2_44.7_7044	7044	+
chr3	30650257	30735700	chr3_30625261_30710704_85444_8.2_86.8_7036	7036	+
chr4	108816428	109021716	chr4_109035877_109241165_205289_3.4_-59.5_7033	7033	+
chr7	150715872	150934618	chr7_150346805_150565551_218747_3.2_-21.2_7026	7026	+
chr2	85101840	85281673	chr2_84955351_85135184_179834_3.9_35.1_7025	7025	+
chr1	155531181	155744976	chr1_153797805_154011600_213796_3.3_-38_7025	7025	+
chr1	178885687	179171255	chr1_177152310_177437878_285569_2.5_33.5_7020	7020	+
chr11	94731748	94865796	chr11_94371396_94505444_134049_5.2_39.8_7016	7016	+
chr12	113379319	113665443	chr12_111863702_112149826_286125_2.4_-93.2_7005	7005	+
chr13	76334929	76467911	chr13_75232930_75365912_132983_5.3_70.5_7005	7005	+
chr13	21320936	21668884	chr13_20218936_20566884_347949_2_-63.6_7004	7004	+
chr13	48807391	49058114	chr13_47705392_47956115_250724_2.8_23_6999	6999	+
chr3	178953030	179222292	chr3_180435724_180704986_269263_2.6_-37.4_6988	6988	+
chr8	30435983	30778982	chr8_30555525_30898524_343000_2_17.2_6983	6983	+
chrY	1455285	1671422	chrY_1465285_1681422_216138_3.2_81.2_6970	6970	+
chr19	11032382	11244458	chr19_10893382_11105458_212077_3.3_-75.4_6969	6969	+
chr8	9437579	9639230	chr8_9474989_9676640_201652_3.5_-69.2_6967	6967	+
chr8	41354956	41581292	chr8_41474113_41700449_226337_3.1_36.9_6962	6962	+
chr19	57764941	58018566	chr19_62456753_62710378_253626_2.7_-44.2_6961	6961	+
chr1	91852687	92184970	chr1_91625275_91957558_332284_2.1_-43.7_6958	6958	+
chr18	18529794	18699714	chr18_16783792_16953712_169921_4.1_52.8_6950	6950	+
chr20	3725529	4005038	chr20_3673529_3953038_279510_2.5_-53.1_6927	6927	+
chr10	76779181	76996004	chr10_76449187_76666010_216824_3.2_11.6_6902	6902	+
chr16	10979844	11349619	chr16_10887345_11257120_369776_1.9_-61.9_6897	6897	+
chr9	13987650	14309032	chr9_13977650_14299032_321383_2.1_60.9_6894	6894	+
chrX	152980921	153326881	chrX_152634115_152980075_345961_2_-87.3_6887	6887	+
chr7	86970607	87196440	chr7_86808543_87034376_225834_3_56.9_6880	6880	+
chr3	51423540	51744941	chr3_51398580_51719981_321402_2.1_41.3_6871	6871	+
chr2	190530684	190795064	chr2_190238929_190503309_264381_2.6_41.3_6864	6864	+
chr22	39621093	39918811	chr22_37951039_38248757_297719_2.3_37.7_6856	6856	+
chr5	82206517	82491871	chr5_82242273_82527627_285355_2.4_-1_6856	6856	+
chr14	77924325	78205503	chr14_76994078_77275256_281179_2.4_-2_6851	6851	+
chr4	166021827	166263222	chr4_166241277_166482672_241396_2.8_-20.1_6844	6844	+
chr17	76719582	77020720	chr17_74231177_74532315_301139_2.3_-39.1_6843	6843	+
chr2	235867935	236049498	chr2_235532674_235714237_181564_3.8_53.8_6841	6841	+
chr6	13521527	13687255	chr6_13629506_13795234_165729_4.1_65.1_6837	6837	+
chr8	8640783	8957764	chr8_8678193_8995174_316982_2.2_38.9_6822	6822	+
chr9	139296858	139505389	chr9_138416679_138625210_208532_3.3_-31.7_6822	6822	+
chr5	158527469	158712851	chr5_158460047_158645429_185383_3.7_25.1_6810	6810	+
chr1	14026678	14114271	chr1_13899265_13986858_87594_7.8_95.1_6799	6799	+
chrX	69295560	69724675	chrX_69212285_69641400_429116_1.6_-10.7_6784	6784	+
chr15	45118438	45508540	chr15_42905730_43295832_390103_1.7_-38.2_6766	6766	+
chr22	21965069	22210788	chr22_20295069_20540788_245720_2.8_26.5_6759	6759	+
chr12	8167560	8407697	chr12_8058827_8298964_240138_2.8_-3.4_6758	6758	+
chr8	12280282	12486780	chr8_12324653_12531151_206499_3.3_8.1_6758	6758	+
chr10	134301745	134731831	chr10_134151735_134581821_430087_1.6_-40.7_6749	6749	+
chr9	138608964	138903872	chr9_137748785_138043693_294909_2.3_-60.2_6742	6742	+
chr2	153492878	153616829	chr2_153201124_153325075_123952_5.4_71.1_6734	6734	+
chr5	149589318	149914679	chr5_149569511_149894872_325362_2.1_-57.3_6730	6730	+
chr16	50059177	50388926	chr16_48616678_48946427_329750_2_24.9_6720	6720	+
chr7	157851636	158153537	chr7_157544397_157846298_301902_2.2_-96.1_6709	6709	+
chr10	93259	393624	chr10_83259_383624_300366_2.2_-35.3_6708	6708	+
chr11	109920453	110231966	chr11_109425663_109737176_311514_2.2_-30.1_6700	6700	+
chr3	52227434	52433595	chr3_52202474_52408635_206162_3.2_-29.5_6694	6694	+
chr6	127607854	127757230	chr6_127649547_127798923_149377_4.5_79.5_6688	6688	+
chr19	6364487	6594042	chr19_6315487_6545042_229556_2.9_18.9_6682	6682	+
chr11	64466314	64694544	chr11_64222890_64451120_228231_2.9_27.8_6681	6681	+
chr13	99867397	100215580	chr13_98665398_99013581_348184_1.9_12.1_6674	6674	+
chr7	32511218	32769804	chr7_32477743_32736329_258587_2.6_-71.1_6674	6674	+
chr2	60910024	61165820	chr2_60763528_61019324_255797_2.6_-7.4_6668	6668	+
chr19	9524039	9949478	chr19_9385039_9810478_425440_1.6_-42.2_6654	6654	+
chr6	157150335	157342669	chr6_157192027_157384361_192335_3.5_-42.1_6653	6653	+
chr6	128388787	128902048	chr6_128430480_128943741_513262_1.3_-49.5_6650	6650	+
chr18	23596177	23836283	chr18_21850175_22090281_240107_2.8_63.9_6643	6643	+
chr10	116006294	116275980	chr10_115996284_116265970_269687_2.5_19.8_6642	6642	+
chr7	111967656	112161006	chr7_111754892_111948242_193351_3.4_12.5_6640	6640	+
chr14	66976827	67086973	chr14_66046580_66156726_110147_6_74.2_6636	6636	+
chr20	60561079	61053215	chr20_59994474_60486610_492137_1.3_-93.6_6632	6632	+
chr6	143661005	143896038	chr6_143702698_143937731_235034_2.8_-15.1_6625	6625	+
chr17	7713167	7976366	chr17_7653892_7917091_263200_2.5_-7.4_6612	6612	+
chr1	154523300	154580433	chr1_152789924_152847057_57134_11.6_80.4_6608	6608	+
chr1	28116086	28422970	chr1_27988673_28295557_306885_2.1_-78.3_6593	6593	+
chr19	45322516	45648835	chr19_50014356_50340675_326320_2_21.1_6586	6586	+
chr21	46097625	46398360	chr21_44922053_45222788_300736_2.2_-48.8_6582	6582	+
chr2	68269832	68479276	chr2_68123336_68332780_209445_3.1_75.1_6580	6580	+
chr1	47691129	47904366	chr1_47463716_47676953_213238_3.1_45_6571	6571	+
chr10	24755453	25012309	chr10_24795459_25052315_256857_2.6_43.7_6571	6571	+
chr5	172326664	172513286	chr5_172259270_172445892_186623_3.5_24.4_6569	6569	+
chr18	55217355	55399069	chr18_53368353_53550067_181715_3.6_51.1_6567	6567	+
chr11	11868908	12006883	chr11_11825484_11963459_137976_4.8_72.5_6564	6564	+
chr19	35646469	36066747	chr19_40338309_40758587_420279_1.6_-67.1_6564	6564	+
chr6	131160507	131349689	chr6_131202200_131391382_189183_3.5_84.4_6561	6561	+
chr7	155409038	155596201	chr7_155101799_155288962_187164_3.5_-32.9_6556	6556	+
chrX	120002420	120338934	chrX_119886448_120166615_280168_2.3_27.2_6556	6556	+
chr2	203044023	203312887	chr2_202752268_203021132_268865_2.4_45.8_6549	6549	+
chr2	122337244	122619023	chr2_122053714_122335493_281780_2.3_-24.1_6548	6548	+
chr8	57840420	57892809	chr8_58002974_58055363_52390_12.5_94.9_6543	6543	+
chr18	11566743	12076021	chr18_11556743_12066021_509279_1.3_-86.2_6541	6541	+
chr14	35465802	35739821	chr14_34535553_34809572_274020_2.4_-97.1_6536	6536	+
chr9	71661205	71940209	chr9_70851025_71130029_279005_2.3_-60.5_6534	6534	+
chr3	156258464	156528609	chr3_157741158_158011303_270146_2.4_15.6_6533	6533	+
chr5	106838195	107062807	chr5_106866094_107090706_224613_2.9_33.6_6531	6531	+
chr1	231298785	231717624	chr1_229365408_229784247_418840_1.6_-67.8_6530	6530	+
chr10	127356280	127555752	chr10_127346270_127545742_199473_3.3_87_6528	6528	+
chr7	129105195	129527519	chr7_128892431_129314755_422325_1.5_-74.3_6526	6526	+
chr9	131671231	131910993	chr9_130711052_130950814_239763_2.7_-5.5_6505	6505	+
chr1	165551089	165991816	chr1_163817713_164258440_440728_1.5_-7.4_6500	6500	+
chr3	23175880	23436772	chr3_23150884_23411776_260893_2.5_51.5_6478	6478	+
chr21	18889403	18967008	chr21_17811274_17888879_77606_8.3_85.3_6470	6470	+
chrX	122648268	122830105	chrX_122475949_122657786_181838_3.6_78.2_6463	6463	+
chr1	225589281	225755118	chr1_223655904_223821741_165838_3.9_72.3_6461	6461	+
chr1	166716551	166838409	chr1_164983175_165105033_121859_5.3_89.7_6459	6459	+
chr7	66703362	66767841	chr7_66340797_66405276_64480_10_60.6_6456	6456	+
chr19	22271319	22655359	chr19_22063159_22447199_384041_1.7_-22.8_6452	6452	+
chr9	102713272	102912713	chr9_101753093_101952534_199442_3.2_37.2_6440	6440	+
chr1	116107105	116400501	chr1_115908628_116202024_293397_2.2_62.3_6436	6436	+
chr1	8021592	8082247	chr1_7944179_8004834_60656_10.6_85.1_6435	6435	+
chrY	14869098	15032173	chrY_13378492_13541567_163076_3.9_-49.4_6433	6433	+
chr13	28016501	28499370	chr13_26914501_27397370_482870_1.3_-98.5_6427	6427	+
chr21	44076961	44798208	chr21_42950030_43622636_672607_1_-93.4_6423	6423	+
chr19	12461168	12786684	chr19_12322168_12647684_325517_2_-79.9_6417	6417	+
chr6	33512052	33745033	chr6_33620030_33853011_232982_2.7_58.1_6406	6406	+
chr10	43279665	43326665	chr10_42599671_42646671_47001_13.6_89.9_6405	6405	+
chr21	45402115	45770114	chr21_44226543_44594542_368000_1.7_-49.7_6403	6403	+
chr3	139065625	139214215	chr3_140548315_140696905_148591_4.3_71.3_6402	6402	+
chr8	124717925	124827452	chr8_124787106_124896633_109528_5.8_89.9_6394	6394	+
chr9	101894728	102069024	chr9_100934549_101108845_174297_3.7_61.2_6388	6388	+
chr9	35592755	35756286	chr9_35582755_35746286_163532_3.9_73.3_6380	6380	+
chr10	59952830	60248561	chr10_59622836_59918567_295732_2.2_50.7_6363	6363	+
chr9	115897236	116171041	chr9_114937057_115210862_273806_2.3_17.3_6363	6363	+
chr1	94767617	95006028	chr1_94540205_94778616_238412_2.7_-14.8_6343	6343	+
chrX	67742536	68006113	chrX_67659261_67922838_263578_2.4_54.1_6333	6333	+
chr3	97583297	97694334	chr3_99065987_99177024_111038_5.7_89.1_6326	6326	+
chr3	194123619	194183004	chr3_195604908_195664293_59386_10.6_86.3_6320	6320	+
chr7	73464548	73753109	chr7_73102484_73391045_288562_2.2_45.3_6318	6318	+
chr5	41730426	41967737	chr5_41766183_42003494_237312_2.7_28.7_6316	6316	+
chr9	136123268	136352877	chr9_135113089_135342698_229610_2.8_67.8_6316	6316	+
chr20	37045981	37207301	chr20_36479395_36640715_161321_3.9_82.7_6306	6306	+
chr3	40351156	40740842	chr3_40326160_40715846_389687_1.6_-53.7_6305	6305	+
chr5	174919008	175107506	chr5_174851614_175040112_188499_3.3_47.3_6303	6303	+
chr13	31665061	31729887	chr13_30563061_30627887_64827_9.7_94.7_6302	6302	+
chr10	33189241	33347361	chr10_33229247_33387367_158121_4_71.3_6300	6300	+
chr3	179280319	179504570	chr3_180763013_180987264_224252_2.8_-40.2_6295	6295	+
chr9	88460743	88675513	chr9_87650563_87865333_214771_2.9_-13.7_6286	6286	+
chr15	83570104	83864207	chr15_81361108_81655211_294104_2.1_-24.6_6278	6278	+
chr2	233447055	233792870	chr2_233155299_233501114_345816_1.8_-92.7_6277	6277	+
chr21	27097537	27484552	chr21_26019408_26406423_387016_1.6_-74.2_6261	6261	+
chr2	112622382	112876608	chr2_112338853_112593079_254227_2.5_-93.1_6254	6254	+
chr17	60459104	60690174	chr17_57812836_58043906_231071_2.7_-26.9_6250	6250	+
chr6	7871725	8097784	chr6_7816724_8042783_226060_2.8_-46.4_6244	6244	+
chr3	169620741	169890539	chr3_171103435_171373233_269799_2.3_13.3_6239	6239	+
chr7	100286467	100646342	chr7_100124403_100433062_308660_2_-87.1_6217	6217	+
chr3	33416994	33670577	chr3_33391998_33645581_253584_2.5_45.6_6216	6216	+
chr3	44449800	44857727	chr3_44424804_44832731_407928_1.5_-80.1_6216	6216	+
chrX	40456783	40750575	chrX_40341727_40635519_293793_2.1_-85.3_6212	6212	+
chr1	154851568	155052340	chr1_153118192_153318964_200773_3.1_-91.1_6210	6210	+
chr20	42969147	43142704	chr20_42402561_42576118_173558_3.6_24.6_6207	6207	+
chr13	107039074	107220156	chr13_105837075_106018157_181083_3.4_79.5_6202	6202	+
chr2	118572231	118762262	chr2_118288701_118478732_190032_3.3_26.2_6201	6201	+
chr1	225965486	226176071	chr1_224032109_224242694_210586_2.9_7.5_6195	6195	+
chr20	61331710	61579004	chr20_60802155_61049449_247295_2.5_-56.4_6191	6191	+
chr5	150027958	150176056	chr5_150008151_150156249_148099_4.2_58.7_6186	6186	+
chr16	19451513	19659269	chr16_19359014_19566770_207757_3_41.5_6182	6182	+
chr14	31029356	31180429	chr14_30099107_30250180_151074_4.1_60.3_6180	6180	+
chr13	73282661	73355831	chr13_72180662_72253832_73171_8.4_79.7_6175	6175	+
chr5	1611774	1664481	chr5_1664774_1717481_52708_11.7_61.8_6173	6173	+
chr7	75465180	75715738	chr7_75303116_75553674_250559_2.5_-75_6158	6158	+
chr11	116906468	117186974	chr11_116411678_116692184_280507_2.2_-71.8_6148	6148	+
chr14	93581949	93813964	chr14_92651702_92883717_232016_2.6_30.8_6145	6145	+
chr1	19928639	20239294	chr1_19801226_20111881_310656_2_30.2_6140	6140	+
chr1	93170081	93426906	chr1_92942669_93199494_256826_2.4_65_6136	6136	+
chr3	12553759	13028750	chr3_12528759_13003750_474992_1.3_-86.1_6135	6135	+
chr5	99333156	99403760	chr5_99361055_99431659_70605_8.7_81.6_6133	6133	+
chr15	52797326	52901377	chr15_50584618_50688669_104052_5.9_82.5_6125	6125	+
chr8	126011137	126229515	chr8_126080318_126298697_218380_2.8_59.1_6125	6125	+
chr13	111806221	111994050	chr13_110604222_110792051_187830_3.3_54.9_6124	6124	+
chrX	76849062	77131136	chrX_76735718_77017792_282075_2.2_-76.9_6119	6119	+
chr10	118509727	118783456	chr10_118499717_118773446_273730_2.2_-87.5_6118	6118	+
chr2	3144875	3441825	chr2_3123882_3420832_296951_2.1_-76.1_6116	6116	+
chr17	19861319	20332081	chr17_19801911_20272673_470763_1.3_-70.1_6114	6114	+
chr16	67070358	67244187	chr16_65627859_65801688_173830_3.5_33.2_6110	6110	+
chr9	37780509	37988626	chr9_37770509_37978626_208118_2.9_-49.7_6108	6108	+
chr9	4490342	4860332	chr9_4480342_4850332_369991_1.6_-41.4_6104	6104	+
chr7	45791041	45860780	chr7_45757566_45827305_69740_8.7_87.9_6100	6100	+
chr17	35766775	36214934	chr17_32840888_33289047_448160_1.4_-95_6099	6099	+
chr21	38751820	38887482	chr21_37673690_37809352_135663_4.5_58_6096	6096	+
chr8	120685687	120865558	chr8_120754868_120934739_179872_3.4_85.6_6094	6094	+
chr16	14242570	14360372	chr16_14150071_14267873_117803_5.2_79.3_6091	6091	+
chr2	128846602	129075359	chr2_128563072_128791829_228758_2.7_10.9_6091	6091	+
chr19	49375644	49611826	chr19_54067456_54303638_236183_2.6_40.3_6085	6085	+
chr9	37034297	37231445	chr9_37024297_37221445_197149_3.1_44.8_6074	6074	+
chrX	16711459	16881313	chrX_16621380_16791234_169855_3.6_71.9_6067	6067	+
chr15	67292342	67529228	chr15_65079396_65316282_236887_2.6_67.5_6063	6063	+
chr18	3247704	3458435	chr18_3237704_3448435_210732_2.9_17.5_6060	6060	+
chr1	233327512	233519751	chr1_231394135_231586374_192240_3.1_35.7_6054	6054	+
chr11	122831460	122933047	chr11_122336670_122438257_101588_6_80.1_6054	6054	+
chr16	81387991	81556417	chr16_79945492_80113918_168427_3.6_32.5_6040	6040	+
chr11	71498999	71992028	chr11_71176647_71669676_493030_1.2_-61.2_6033	6033	+
chr12	100676698	100971966	chr12_99200829_99496097_295269_2_-82.6_6031	6031	+
chr4	78740284	79205824	chr4_78959308_79424848_465541_1.3_-51.5_6027	6027	+
chr11	77327432	77524671	chr11_77005080_77202319_197240_3.1_2.3_6024	6024	+
chr20	21142491	21370268	chr20_21090491_21318268_227778_2.6_-42.9_6017	6017	+
chr20	279866	489408	chr20_227866_437408_209543_2.9_46.7_6014	6014	+
chr7	138088436	138374168	chr7_137738976_138024708_285733_2.1_34.7_6014	6014	+
chr15	25461950	25684172	chr15_23013043_23235265_222223_2.7_-14_6004	6004	+
chr2	135677355	135927059	chr2_135393825_135643529_249705_2.4_49.1_5998	5998	+
chr19	2790351	3360764	chr19_2741351_3311764_570414_1.1_-96.8_5998	5998	+
chr7	43600349	43846901	chr7_43566874_43813426_246553_2.4_12.6_5994	5994	+
chr6	108191935	108395932	chr6_108298628_108502625_203998_2.9_22.3_5988	5988	+
chr5	159377466	159855056	chr5_159310044_159787634_477591_1.3_57.1_5983	5983	+
chr2	101618600	101902767	chr2_100985032_101269199_284168_2.1_23.6_5981	5981	+
chr3	41173205	41281844	chr3_41148209_41256848_108640_5.5_91.3_5968	5968	+
chr17	16284266	16587093	chr17_16224991_16527818_302828_2_-49.4_5966	5966	+
chr6	71874777	72130343	chr6_71931498_72187064_255567_2.3_47.3_5959	5959	+
chr2	120924542	121123799	chr2_120641012_120840269_199258_3_34.1_5956	5956	+
chr1	212069555	212278230	chr1_210136178_210344853_208676_2.9_-9.1_5950	5950	+
chr1	90321825	90495440	chr1_90094413_90268028_173616_3.4_61.4_5938	5938	+
chr11	69455908	69567932	chr11_69165089_69277113_112025_5.3_57.3_5927	5927	+
chr2	169493198	169728148	chr2_169201444_169436394_234951_2.5_49.4_5919	5919	+
chr2	160545667	160625227	chr2_160253913_160333473_79561_7.4_85.9_5907	5907	+
chr8	132916328	133141691	chr8_132985510_133210873_225364_2.6_50_5907	5907	+
chr9	114124207	114245946	chr9_113164028_113285767_121740_4.9_75_5906	5906	+
chr20	54944885	55155922	chr20_54378292_54589329_211038_2.8_-72.8_5905	5905	+
chr6	89793520	90052199	chr6_89850239_90108918_258680_2.3_28.9_5904	5904	+
chr1	202842517	203025744	chr1_201109140_201292367_183228_3.2_32.6_5903	5903	+
chr2	62932785	63283163	chr2_62786289_63136667_350379_1.7_12_5903	5903	+
chr2	173955714	174091856	chr2_173663960_173800102_136143_4.3_-66.5_5902	5902	+
chr22	21161588	21307636	chr22_19491588_19637636_146049_4_38.5_5889	5889	+
chr4	185480713	185736598	chr4_185717707_185973592_255886_2.3_72.4_5887	5887	+
chr1	25549650	25726262	chr1_25422237_25598849_176613_3.3_-13.9_5870	5870	+
chr7	40027098	40155629	chr7_39993623_40122154_128532_4.6_-30.3_5868	5868	+
chr8	90915384	91049237	chr8_90984557_91118413_133857_4.4_66.9_5860	5860	+
chr11	133982369	134246061	chr11_133487579_133751271_263693_2.2_-57_5843	5843	+
chr3	141427783	141763066	chr3_142910473_143245756_335284_1.7_-9.7_5842	5842	+
chr3	63867822	64008304	chr3_63842862_63983344_140483_4.2_31.6_5841	5841	+
chr10	72432282	72693298	chr10_72102288_72363304_261017_2.2_32.6_5840	5840	+
chr2	219868581	220349538	chr2_219576825_220057782_480958_1.2_-88_5840	5840	+
chr8	120222946	120257902	chr8_120292127_120327083_34957_16.7_96.9_5837	5837	+
chr5	149259657	149560822	chr5_149239850_149541015_301166_1.9_-63.3_5836	5836	+
chr5	33397653	33503222	chr5_33433410_33538979_105570_5.5_89.8_5835	5835	+
chr4	99800672	99998076	chr4_100019695_100217099_197405_3_30.6_5834	5834	+
chr17	22018490	22128816	chr17_21942617_22052943_110327_5.3_92.8_5833	5833	+
chr3	5085375	5261026	chr3_5060375_5236026_175652_3.3_-7.4_5827	5827	+
chr1	94337666	94573691	chr1_94110254_94346279_236026_2.5_4.8_5825	5825	+
chr10	118935013	119135255	chr10_118925003_119125245_200243_2.9_51.7_5823	5823	+
chr3	142188205	142432308	chr3_143670895_143914998_244104_2.4_-79.5_5820	5820	+
chr22	31885649	32113200	chr22_30215649_30443200_227552_2.6_-31.8_5804	5804	+
chr12	20890128	21071520	chr12_20781395_20962787_181393_3.2_74.5_5798	5798	+
chr15	70924841	71152728	chr15_68711895_68939782_227888_2.5_44.6_5791	5791	+
chr6	75947437	76029782	chr6_76004157_76086502_82346_7_82.1_5779	5779	+
chr8	82539571	82721669	chr8_82702126_82884224_182099_3.2_45.1_5777	5777	+
chr13	27640713	27834628	chr13_26538713_26732628_193916_3_47.3_5772	5772	+
chr20	35625459	36093110	chr20_35058873_35526524_467652_1.2_-64.2_5772	5772	+
chr11	1297728	1780360	chr11_1254304_1736936_482633_1.2_-82.4_5768	5768	+
chr17	47370303	47696798	chr17_44725302_45051797_326496_1.8_-50.8_5766	5766	+
chr19	54534667	54772392	chr19_59226479_59464204_237726_2.4_21.9_5755	5755	+
chr1	9599405	9970058	chr1_9521992_9892645_370654_1.6_-87.3_5748	5748	+
chr9	133461047	133738392	chr9_132450868_132728213_277346_2.1_-87.8_5744	5744	+
chr19	32843855	33203910	chr19_37535695_37895750_360056_1.6_-79.7_5732	5732	+
chr16	83798222	84212469	chr16_82355723_82769970_414248_1.4_13.2_5729	5729	+
chr9	98643107	98910350	chr9_97682928_97950171_267244_2.1_19.5_5726	5726	+
chr3	169997941	170214618	chr3_171480635_171697312_216678_2.6_36.5_5722	5722	+
chrX	65014181	65296145	chrX_64930906_65212870_281965_2_61.5_5715	5715	+
chr17	48016428	48314380	chr17_45371427_45669379_297953_1.9_41.1_5714	5714	+
chr12	10658404	10876031	chr12_10549671_10767298_217628_2.6_-26.9_5711	5711	+
chr14	68082264	68267035	chr14_67152017_67336788_184772_3.1_-66.7_5708	5708	+
chr3	156866133	156881845	chr3_158348827_158364539_15713_36.3_97.9_5702	5702	+
chr10	99069351	99239553	chr10_99059341_99229543_170203_3.3_73.1_5692	5692	+
chr3	193296876	193500447	chr3_194779570_194983141_203572_2.8_85.9_5681	5681	+
chr15	30960465	31283864	chr15_28747757_29071156_323400_1.8_-71.7_5678	5678	+
chr19	23836199	24310732	chr19_23628039_24102572_474534_1.2_-68.7_5675	5675	+
chr9	135427440	135569313	chr9_134417261_134559134_141874_4_70.6_5669	5669	+
chr12	9223307	9586885	chr12_9114574_9478152_363579_1.6_-60.6_5664	5664	+
chr11	8639237	8711433	chr11_8595813_8668009_72197_7.8_91.6_5661	5661	+
chr19	18417833	18900731	chr19_18278833_18761731_482899_1.2_-85.7_5650	5650	+
chr5	93903146	94107956	chr5_93928902_94133712_204811_2.8_-26.6_5649	5649	+
chr1	51623232	51874054	chr1_51395820_51646642_250823_2.3_-51.2_5647	5647	+
chr8	101165430	101300395	chr8_101234606_101369571_134966_4.2_88.2_5643	5643	+
chr9	100703230	100954930	chr9_99743051_99994751_251701_2.2_-67.9_5643	5643	+
chr14	62186987	62299133	chr14_61256740_61368886_112147_5_68.9_5638	5638	+
chr10	88125855	88391431	chr10_88115835_88381411_265577_2.1_22.9_5634	5634	+
chr1	75088565	75231497	chr1_74861153_75004085_142933_3.9_91.4_5633	5633	+
chr15	75541595	75809808	chr15_73328648_73596863_268216_2.1_-42.2_5631	5631	+
chr14	89021235	89080038	chr14_88090988_88149791_58804_9.6_90.3_5630	5630	+
chr19	36545784	36728909	chr19_41237624_41420749_183126_3.1_68.6_5630	5630	+
chr13	52484273	52606873	chr13_51382274_51504874_122601_4.6_71.1_5629	5629	+
chr6	53660046	53802972	chr6_53768005_53910931_142927_3.9_64.1_5625	5625	+
chr19	20191111	20634230	chr19_20052111_20426070_373960_1.5_-25.8_5619	5619	+
chr3	53080340	53326386	chr3_53055380_53301426_246047_2.3_29.5_5618	5618	+
chr15	45697463	45983382	chr15_43484755_43770674_285920_2_-48.1_5616	5616	+
chr16	66505	319962	chr16_6505_259963_253459_2.2_-94_5616	5616	+
chr7	132654943	133045996	chr7_132305483_132696536_391054_1.4_-32.2_5610	5610	+
chr16	46953466	47223928	chr16_45510967_45781429_270463_2.1_-24.2_5608	5608	+
chr2	209073026	209221873	chr2_208781271_208930118_148848_3.8_57.6_5592	5592	+
chr1	65237600	65339215	chr1_65010188_65111803_101616_5.5_64.7_5584	5584	+
chr4	106058330	106407496	chr4_106277779_106626945_349167_1.6_29.7_5577	5577	+
chrX	134928032	135160620	chrX_134755698_134988286_232589_2.4_-52.2_5566	5566	+
chr14	99798488	100070964	chr14_98868241_99140717_272477_2_-14.9_5557	5557	+
chr7	12251950	12324234	chr7_12218475_12290759_72285_7.7_91.2_5555	5555	+
chr1	113464192	113657533	chr1_113265715_113459056_193342_2.9_-95.9_5553	5553	+
chr1	147405961	147590465	chr1_145872585_146057089_184505_3_75.3_5546	5546	+
chr5	34823655	34955380	chr5_34859412_34991137_131726_4.2_69.4_5537	5537	+
chr20	1106121	1435872	chr20_1054121_1383872_329752_1.7_-61.5_5533	5533	+
chr1	87170423	87401982	chr1_86943011_87174570_231560_2.4_13.7_5530	5530	+
chrX	1505285	1721422	chrX_1465285_1681422_216138_2.6_62.5_5520	5520	+
chr20	31413633	31445964	chr20_30877294_30909625_32332_17_92_5512	5512	+
chr20	39641269	39766357	chr20_39074683_39199771_125089_4.4_76.3_5507	5507	+
chr18	46858234	47118568	chr18_45112232_45372566_260335_2.1_-71.4_5489	5489	+
chrX	128876076	129216982	chrX_128703757_129044663_340907_1.6_-37.6_5489	5489	+
chr3	185135200	185363432	chr3_186617894_186846126_228233_2.4_-67.4_5486	5486	+
chr19	11547109	11763562	chr19_11408109_11624562_216454_2.5_-86.1_5474	5474	+
chr1	44361788	44684476	chr1_44134375_44457063_322689_1.7_3.9_5471	5471	+
chr19	10106993	10506038	chr19_9967993_10367038_399046_1.4_-47.5_5471	5471	+
chr2	236416995	236564981	chr2_236081734_236229720_147987_3.7_38.3_5471	5471	+
chr3	133876631	134269161	chr3_135359321_135751851_392531_1.4_-41.2_5458	5458	+
chr12	133587156	133779445	chr12_132097229_132289518_192290_2.8_42.1_5456	5456	+
chr5	59892960	60189274	chr5_59928717_60225031_296315_1.8_-50.8_5454	5454	+
chr3	45589950	45802706	chr3_45564954_45777710_212757_2.6_-14.9_5453	5453	+
chr6	26522296	26667885	chr6_26630275_26775864_145590_3.7_-18_5453	5453	+
chr18	56825881	57022953	chr18_54976861_55173933_197073_2.8_-92.1_5446	5446	+
chr14	70792776	71062714	chr14_69862529_70132467_269939_2_-48_5445	5445	+
chr2	61978018	62268543	chr2_61831522_62122047_290526_1.9_-40.8_5444	5444	+
chr9	130206571	130477399	chr9_129246392_129517220_270829_2_-23_5436	5436	+
chr13	29069160	29297489	chr13_27967160_28195489_228330_2.4_-16.1_5431	5431	+
chr18	29542182	29711292	chr18_27796180_27965290_169111_3.2_44.2_5430	5430	+
chr5	16665776	16902765	chr5_16718776_16955765_236990_2.3_-74.1_5422	5422	+
chr4	159045787	159201467	chr4_159265237_159420917_155681_3.5_81.6_5418	5418	+
chr11	89929491	90017336	chr11_89569139_89656984_87846_6.2_97.7_5418	5418	+
chr16	4385294	4664865	chr16_4325295_4604866_279572_1.9_-37.7_5416	5416	+
chr9	123384826	123619565	chr9_122424647_122659386_234740_2.3_-64.8_5416	5416	+
chr3	72891442	73116329	chr3_72974132_73199019_224888_2.4_-29.8_5409	5409	+
chr1	59041276	59272958	chr1_58813864_59045546_231683_2.3_26.1_5401	5401	+
chr6	122733698	122779918	chr6_122775397_122821617_46221_11.7_88.4_5401	5401	+
chr1	230973052	231253912	chr1_229039675_229320535_280861_1.9_-54.9_5393	5393	+
chr12	57450122	57630244	chr12_55736389_55916511_180123_3_48.7_5378	5378	+
chr7	139993838	140240511	chr7_139640307_139886980_246674_2.2_49.5_5372	5372	+
chr6	130706042	130764499	chr6_130747735_130806192_58458_9.2_87.9_5370	5370	+
chr9	21695135	22012662	chr9_21685135_22002662_317528_1.7_26.5_5363	5363	+
chr13	30937353	31128953	chr13_29835353_30026953_191601_2.8_12.4_5362	5362	+
chr6	3978282	4109695	chr6_3923281_4054694_131414_4.1_86.3_5359	5359	+
chr8	142217461	142602983	chr8_142286643_142672165_385523_1.4_-81.7_5357	5357	+
chr2	48522701	48738611	chr2_48376205_48592115_215911_2.5_-42.9_5352	5352	+
chr19	5576535	5783873	chr19_5527535_5734873_207339_2.6_45.4_5345	5345	+
chr4	22389059	22729682	chr4_21998157_22338780_340624_1.6_12.5_5343	5343	+
chr1	185062179	185280464	chr1_183328802_183547087_218286_2.4_-46.8_5337	5337	+
chr12	88439287	88592158	chr12_86963418_87116289_152872_3.5_77.6_5333	5333	+
chr5	115387487	115697228	chr5_115415386_115725127_309742_1.7_-70.6_5323	5323	+
chr3	107435441	107529752	chr3_108918131_109012442_94312_5.6_90.9_5309	5309	+
chr15	36901558	36987034	chr15_34688850_34774326_85477_6.2_83.5_5295	5295	+
chr20	10537171	10745798	chr20_10485171_10693798_208628_2.5_67.6_5291	5291	+
chr10	116449624	116737056	chr10_116439614_116727046_287433_1.8_-37.3_5288	5288	+
chr8	97243045	97346789	chr8_97312221_97415965_103745_5.1_76.6_5287	5287	+
chr8	11647473	11702842	chr8_11684882_11740251_55370_9.5_88_5281	5281	+
chr20	17458355	17641228	chr20_17406355_17589228_182874_2.9_77.9_5270	5270	+
chr12	77054150	78515991	chr12_75578281_77040122_1461842_0.4_-91.1_5269	5269	+
chr8	141034059	141286004	chr8_141103241_141355186_251946_2.1_59.1_5269	5269	+
chr7	148877013	149032250	chr7_148507946_148663183_155238_3.4_53.2_5255	5255	+
chr1	101338623	101446656	chr1_101111211_101219244_108034_4.9_86_5252	5252	+
chr12	29493138	29547559	chr12_29384405_29438826_54422_9.6_92.9_5248	5248	+
chr5	153583884	153900921	chr5_153564077_153881114_317038_1.7_42_5245	5245	+
chr4	26333021	26460515	chr4_25942119_26069613_127495_4.1_85.6_5242	5242	+
chr14	54311845	54458553	chr14_53381595_53528303_146709_3.6_62.9_5241	5241	+
chr2	201283924	201438714	chr2_200992169_201146959_154791_3.4_33.1_5239	5239	+
chr2	228356169	228564355	chr2_228064413_228272599_208187_2.5_69.5_5239	5239	+
chr1	118319168	118502372	chr1_118120691_118303895_183205_2.9_60.6_5235	5235	+
chr15	101094481	101190878	chr15_98912004_99008401_96398_5.4_64.4_5235	5235	+
chr2	98156451	98451372	chr2_97522883_97817804_294922_1.8_-79_5222	5222	+
chr9	132816002	132996256	chr9_131855823_132036077_180255_2.9_78.4_5221	5221	+
chr12	3948213	3954783	chr12_3818474_3825044_6571_79.4_99.4_5218	5218	+
chr3	88102189	88206674	chr3_88184879_88289364_104486_5_69.5_5215	5215	+
chr1	113934695	114227370	chr1_113736218_114028893_292676_1.8_-59.7_5214	5214	+
chr1	246184837	246707986	chr1_244251460_244774609_523150_1_-0.9_5210	5210	+
chr3	98234519	98380127	chr3_99717209_99862817_145609_3.6_86.7_5209	5209	+
chr19	30311595	30538334	chr19_35003435_35230174_226740_2.3_47.5_5208	5208	+
chr10	38654348	38780319	chr10_38694354_38820325_125972_4.1_75.1_5203	5203	+
chr7	51084781	51477900	chr7_51052275_51445394_393120_1.3_24.9_5202	5202	+
chr5	44809262	44940514	chr5_44845019_44976271_131253_4_91.7_5200	5200	+
chrX	106091396	106293021	chrX_105978052_106179677_201626_2.6_44.4_5200	5200	+
chr2	172527782	172878551	chr2_172236028_172586797_350770_1.5_3.2_5195	5195	+
chr1	92495362	92824697	chr1_92267950_92597285_329336_1.6_-19.8_5187	5187	+
chr5	112862258	112930546	chr5_112890157_112958445_68289_7.6_91.9_5187	5187	+
chr1	71513314	71544328	chr1_71285902_71316916_31015_16.7_98_5186	5186	+
chr2	10152405	10476322	chr2_10069856_10393773_323918_1.6_-57.7_5185	5185	+
chr8	6567664	6756698	chr8_6555072_6744108_189037_2.7_59.8_5181	5181	+
chr10	124913837	124931691	chr10_124903827_124921681_17855_29_97.8_5180	5180	+
chr3	87097515	87374085	chr3_87180205_87456775_276571_1.9_74.4_5178	5178	+
chr6	28097236	28334044	chr6_28205215_28442023_236809_2.2_-61.3_5177	5177	+
chr3	25639538	25833203	chr3_25614542_25808207_193666_2.7_15.4_5156	5156	+
chr1	228588318	228879102	chr1_226654941_226945725_290785_1.8_-43.8_5154	5154	+
chr17	78849980	79225129	chr17_76464575_76839724_375150_1.4_-76.1_5152	5152	+
chr20	2633941	2644274	chr20_2581941_2592274_10334_49.7_98.3_5139	5139	+
chr1	235272657	235524912	chr1_233339280_233591535_252256_2_-45.9_5127	5127	+
chr19	42249169	42499322	chr19_46941009_47191162_250154_2_40.8_5125	5125	+
chr2	238601794	238819902	chr2_238266533_238484641_218109_2.3_-9.6_5119	5119	+
chr2	128249487	128610707	chr2_127965957_128327177_361221_1.4_28.1_5116	5116	+
chr20	42086628	42281973	chr20_41520042_41715387_195346_2.6_-66.8_5111	5111	+
chr9	80793993	81017673	chr9_79983813_80207493_223681_2.3_69.9_5106	5106	+
chr2	223725995	223809121	chr2_223434239_223517365_83127_6.1_83.5_5105	5105	+
chr12	51447445	51758081	chr12_49733712_50044348_310637_1.6_2.4_5100	5100	+
chr18	47188025	47386418	chr18_45442023_45640416_198394_2.6_35.1_5099	5099	+
chr8	30892624	31077158	chr8_31012166_31196700_184535_2.8_40_5099	5099	+
chr7	138595855	138764795	chr7_138246395_138415335_168941_3_54.6_5097	5097	+
chr1	42642402	42878493	chr1_42414989_42651080_236092_2.2_-37.3_5094	5094	+
chr3	44886224	45201673	chr3_44861228_45176677_315450_1.6_-76.3_5090	5090	+
chr6	126210497	126426333	chr6_126252190_126468026_215837_2.4_38.8_5089	5089	+
chr7	152292875	152545697	chr7_151923808_152176630_252823_2_36_5088	5088	+
chr19	19576068	19788883	chr19_19437068_19649883_212816_2.4_42.5_5087	5087	+
chr16	72762430	72910788	chr16_71319931_71468289_148359_3.4_52.6_5078	5078	+
chr4	41563079	41701525	chr4_41257836_41396282_138447_3.7_68.4_5077	5077	+
chr22	19956238	20222810	chr22_18336238_18602810_266573_1.9_64.1_5075	5075	+
chr16	57187316	57355540	chr16_55744817_55913041_168225_3_41.6_5074	5074	+
chr11	74546523	74791208	chr11_74224171_74468856_244686_2.1_-7.5_5072	5072	+
chr8	128098789	128328073	chr8_128167971_128397255_229285_2.2_43.6_5071	5071	+
chr6	36935923	37337040	chr6_37043901_37445018_401118_1.3_-73.9_5067	5067	+
chr8	33227132	33482057	chr8_33346674_33601599_254926_2_40.6_5051	5051	+
chr13	50104236	50366627	chr13_49002237_49264628_262392_1.9_-92.6_5050	5050	+
chr4	79747076	79851527	chr4_79966100_80070551_104452_4.8_64.2_5044	5044	+
chr17	11914317	12046617	chr17_11855042_11987342_132301_3.8_90.6_5031	5031	+
chr6	146119456	146276567	chr6_146161149_146318260_157112_3.2_61.2_5030	5030	+
chr10	123970698	124221445	chr10_123960688_124211435_250748_2_-36.3_5029	5029	+
chr8	74703893	74897135	chr8_74866447_75059689_193243_2.6_48.5_5029	5029	+
chr4	13338003	13675462	chr4_12947101_13284560_337460_1.5_8_5027	5027	+
chr14	76479968	76675163	chr14_75549721_75744916_195196_2.6_3.3_5020	5020	+
chr2	102371122	102510243	chr2_101737554_101876675_139122_3.6_31.1_5018	5018	+
chr15	65255482	65579617	chr15_63042535_63366670_324136_1.5_17.2_5016	5016	+
chr6	119498479	119670139	chr6_119540178_119711838_171661_2.9_73_5015	5015	+
chrX	110861094	110961578	chrX_110747750_110848234_100485_5_72.8_5011	5011	+
chr11	67274237	67594472	chr11_67030813_67351048_320236_1.6_-66.8_5000	5000	+
chr8	130742435	130969783	chr8_130811617_131038965_227349_2.2_46_4995	4995	+
chr14	66028244	66480443	chr14_65097997_65550196_452200_1.1_-39.8_4992	4992	+
chr1	55181467	55527456	chr1_54954055_55300044_345990_1.4_-93.2_4987	4987	+
chr1	89998645	90180257	chr1_89771233_89952845_181613_2.7_64.1_4982	4982	+
chr1	22161012	22599282	chr1_22033599_22471869_438271_1.1_-69.3_4980	4980	+
chr7	129761824	129895948	chr7_129549060_129683184_134125_3.7_82.3_4977	4977	+
chr12	52364664	52774349	chr12_50650931_51060616_409686_1.2_-76.5_4970	4970	+
chr7	42834446	43083994	chr7_42800971_43050519_249549_2_71.9_4964	4964	+
chrX	20029033	20283803	chrX_19938954_20193724_254771_1.9_92.1_4963	4963	+
chr6	28693883	28938147	chr6_28801862_29046126_244265_2_14.7_4960	4960	+
chr1	97103124	97280051	chr1_96875712_97052639_176928_2.8_75.9_4959	4959	+
chr10	69553462	69834251	chr10_69223468_69504257_280790_1.8_21.9_4959	4959	+
chr20	34633754	34743058	chr20_34097168_34206472_109305_4.5_36_4959	4959	+
chr9	36198891	36376146	chr9_36188891_36366146_177256_2.8_58.9_4953	4953	+
chr6	88221182	88428781	chr6_88277901_88485500_207600_2.4_-13.5_4937	4937	+
chr13	44955909	45170244	chr13_43853909_44068244_214336_2.3_77.1_4924	4924	+
chr13	26787120	26979134	chr13_25685120_25877134_192015_2.6_45.7_4901	4901	+
chr3	127774382	127823845	chr3_129257072_129306535_49464_9.9_87.1_4895	4895	+
chr6	151643947	151791035	chr6_151685640_151832728_147089_3.3_47.6_4887	4887	+
chr9	74204438	74489794	chr9_73394258_73679614_285357_1.7_4.6_4885	4885	+
chr3	119913103	120219297	chr3_121395793_121701987_306195_1.6_28.5_4881	4881	+
chr1	117910222	118071253	chr1_117711745_117872776_161032_3_72.8_4880	4880	+
chr4	190153926	190567415	chr4_190390920_190804409_413490_1.2_-38.4_4872	4872	+
chr10	61548862	61666324	chr10_61218868_61336330_117463_4.1_90.8_4867	4867	+
chr13	96284850	96461527	chr13_95082851_95259528_176678_2.8_-72.3_4866	4866	+
chr15	85565706	85788238	chr15_83366710_83589242_222533_2.2_-46.4_4859	4859	+
chr11	58361002	58388393	chr11_58117578_58144969_27392_17.7_97.3_4848	4848	+
chr20	32989055	33303108	chr20_32452716_32766769_314054_1.5_-68.3_4845	4845	+
chr6	66011368	66162216	chr6_66068089_66218937_150849_3.2_74.3_4843	4843	+
chr9	103015117	103361270	chr9_102054938_102401091_346154_1.4_-6.3_4842	4842	+
chr14	91759337	92069441	chr14_90829090_91139194_310105_1.6_-68_4839	4839	+
chr19	56126383	56363106	chr19_60818195_61054918_236724_2_-38.9_4839	4839	+
chr9	30665673	30832322	chr9_30655673_30822322_166650_2.9_62.5_4824	4824	+
chr3	123517525	123675292	chr3_125000215_125157982_157768_3.1_75.9_4820	4820	+
chr2	192117188	192289934	chr2_191825433_191998179_172747_2.8_79.1_4818	4818	+
chr15	30799868	30938456	chr15_28587160_28725748_138589_3.5_-45.3_4814	4814	+
chr4	83740209	83996956	chr4_83959233_84215980_256748_1.9_54.9_4814	4814	+
chr20	48562653	48757687	chr20_47996060_48191094_195035_2.5_-42.8_4803	4803	+
chr3	187886492	188327531	chr3_189369186_189810225_441040_1.1_-85.1_4799	4799	+
chr2	37869167	38045391	chr2_37722671_37898895_176225_2.7_11.5_4798	4798	+
chr6	82880428	83076529	chr6_82937147_83133248_196102_2.4_75.9_4790	4790	+
chr3	61547577	61870868	chr3_61522617_61845908_323292_1.5_-9_4788	4788	+
chr1	215740551	215794902	chr1_213807174_213861525_54352_8.8_86.8_4785	4785	+
chr17	58430326	58741765	chr17_55785108_56096547_311440_1.5_-38.2_4785	4785	+
chr18	9914185	9955927	chr18_9904185_9945927_41743_11.5_93.1_4784	4784	+
chr12	88851729	88927728	chr12_87375860_87451859_76000_6.3_92.2_4773	4773	+
chr3	99944272	100105853	chr3_101426962_101588543_161582_3_14.5_4772	4772	+
chr12	65488339	65813545	chr12_63774606_64099812_325207_1.5_-68.7_4766	4766	+
chr1	100752515	100985702	chr1_100525103_100758290_233188_2_-80_4765	4765	+
chr9	6727607	6984388	chr9_6717607_6974388_256782_1.9_-98_4765	4765	+
chr8	81398125	81557518	chr8_81560680_81720073_159394_3_69.3_4762	4762	+
chr9	141070717	141152581	chr9_140190538_140272402_81865_5.8_91_4760	4760	+
chr10	64913456	65000937	chr10_64583462_64670943_87482_5.4_84.4_4758	4758	+
chr2	47917812	48103084	chr2_47771316_47956588_185273_2.6_68.8_4758	4758	+
chr7	94367869	94740777	chr7_94205805_94578713_372909_1.3_-52.2_4750	4750	+
chrY	2452361	2609282	chrY_2512361_2669282_156922_3_35.6_4746	4746	+
chr22	29090981	29386984	chr22_27420981_27716984_296004_1.6_-41.8_4739	4739	+
chr17	31082496	32366968	chr17_28106609_29391081_1284473_0.4_-94.6_4736	4736	+
chr2	236790858	237246102	chr2_236455597_236910841_455245_1_-65.1_4736	4736	+
chr3	137599061	137960829	chr3_139081751_139443519_361769_1.3_-16.4_4730	4730	+
chr1	110551636	110591967	chr1_110353159_110393490_40332_11.7_86.1_4724	4724	+
chr9	86252923	86322742	chr9_85442743_85512562_69820_6.8_80.3_4723	4723	+
chrX	54470502	54667430	chrX_54487227_54684155_196929_2.4_68.3_4722	4722	+
chr12	27066838	27188371	chr12_26958105_27079638_121534_3.9_56.3_4721	4721	+
chr13	48517057	48669338	chr13_47415058_47567339_152282_3.1_53_4717	4717	+
chr19	22847043	23041192	chr19_22638883_22833032_194150_2.4_44.1_4717	4717	+
chr14	74179549	74470480	chr14_73249302_73540233_290932_1.6_18.9_4712	4712	+
chr15	90125908	90294478	chr15_87926912_88095482_168571_2.8_32.8_4699	4699	+
chr16	31579444	31927861	chr16_31486945_31835362_348418_1.3_-43.2_4699	4699	+
chr7	86782085	86849618	chr7_86620021_86687554_67534_7_79.9_4695	4695	+
chr6	135219010	135360997	chr6_135260703_135402690_141988_3.3_64_4677	4677	+
chr2	225338173	225450057	chr2_225046417_225158301_111885_4.2_93.2_4676	4676	+
chr5	180257513	180414086	chr5_180190119_180346692_156574_3_-48.6_4675	4675	+
chr11	85339646	85445310	chr11_85017294_85122958_105665_4.4_82.7_4668	4668	+
chr3	19982565	20195257	chr3_19957569_20170261_212693_2.2_-73.2_4663	4663	+
chr14	70234720	70352962	chr14_69304473_69422715_118243_3.9_65.2_4662	4662	+
chrX	71379706	71495727	chrX_71296431_71412452_116022_4_60.1_4656	4656	+
chr8	6894902	7456644	chr8_6882312_7444054_561743_0.8_-93.6_4653	4653	+
chr13	47064985	47326862	chr13_45962986_46224863_261878_1.8_-72.8_4648	4648	+
chr1	161928216	162206208	chr1_160194840_160472832_277993_1.7_-15.9_4646	4646	+
chr11	68660299	69071293	chr11_68416875_68827869_410995_1.1_-53.6_4637	4637	+
chr20	56884732	57020511	chr20_56318138_56453917_135780_3.4_75.6_4622	4622	+
chr2	219432963	219617809	chr2_219141207_219326053_184847_2.5_35.5_4620	4620	+
chr1	156977851	157164868	chr1_155244475_155431492_187018_2.5_49.6_4614	4614	+
chr6	80383246	80413229	chr6_80439965_80469948_29984_15.4_87.2_4603	4603	+
chr10	112640969	112845881	chr10_112630959_112835871_204913_2.2_44.3_4600	4600	+
chr12	97294243	97346716	chr12_95818374_95870847_52474_8.8_95.1_4596	4596	+
chr6	10588904	10812953	chr6_10696890_10920939_224050_2.1_-79.4_4595	4595	+
chr2	69939162	70167546	chr2_69792666_70021050_228385_2_-22.4_4594	4594	+
chr16	48286031	48596238	chr16_46843532_47153739_310208_1.5_-85_4592	4592	+
chr18	33234504	33422456	chr18_31488502_31676454_187953_2.4_66.7_4584	4584	+
chr14	81642939	81879764	chr14_80712692_80949517_236826_1.9_-36.1_4578	4578	+
chrX	155119058	155255416	chrX_154772252_154908610_136359_3.4_86.5_4574	4574	+
chr10	5346435	5500496	chr10_5336435_5490496_154062_3_87.3_4570	4570	+
chr9	4922890	5312668	chr9_4912890_5302668_389779_1.2_-51.6_4565	4565	+
chr16	87301708	87581304	chr16_85859209_86138805_279597_1.6_43.7_4564	4564	+
chr11	95504232	95696675	chr11_95143880_95336323_192444_2.4_55.9_4563	4563	+
chr6	16108150	16238838	chr6_16216129_16346817_130689_3.5_82.7_4563	4563	+
chr4	144107008	144143311	chr4_144326458_144362761_36304_12.6_77.3_4561	4561	+
chr14	51710471	51905353	chr14_50780221_50975103_194883_2.3_52.8_4560	4560	+
chr8	80861833	81069077	chr8_81024388_81231632_207245_2.2_1.8_4559	4559	+
chr9	123837335	124083750	chr9_122877156_123123571_246416_1.8_-57.9_4558	4558	+
chr5	76878155	77295514	chr5_76913911_77331270_417360_1.1_-74.3_4553	4553	+
chr21	33959501	34214095	chr21_32881372_33135965_254594_1.8_13.7_4552	4552	+
chr12	107208619	107520044	chr12_105732749_106044174_311426_1.5_40_4551	4551	+
chr14	105635548	106087619	chr14_104706593_105158664_452072_1_-80.8_4549	4549	+
chr7	30536260	30695784	chr7_30502785_30662309_159525_2.9_56_4549	4549	+
chr9	6420905	6639646	chr9_6410905_6629646_218742_2.1_46_4540	4540	+
chr9	91925993	92087475	chr9_91115813_91277295_161483_2.8_47.2_4525	4525	+
chr7	10973059	11151214	chr7_10939584_11117739_178156_2.5_85.5_4515	4515	+
chrX	80184966	80259141	chrX_80071622_80145797_74176_6.1_85.3_4512	4512	+
chr12	121666463	121868309	chr12_120150846_120352692_201847_2.2_-60.6_4510	4510	+
chr19	40325248	40581601	chr19_45017088_45273441_256354_1.8_40.1_4500	4500	+
chr11	56984288	57229986	chr11_56740864_56986562_245699_1.8_22.6_4493	4493	+
chr22	44939979	45298099	chr22_43318643_43676763_358121_1.3_24.5_4487	4487	+
chr12	4433500	4796373	chr12_4303761_4666634_362874_1.2_40.8_4482	4482	+
chr2	62321976	62490291	chr2_62175480_62343795_168316_2.7_-26_4479	4479	+
chr13	97927959	98128435	chr13_96725960_96926436_200477_2.2_73.7_4475	4475	+
chr5	157158423	157358564	chr5_157091001_157291142_200142_2.2_-7.2_4475	4475	+
chr9	115449400	115805442	chr9_114489221_114845263_356043_1.3_14.7_4470	4470	+
chrY	21749006	21767326	chrY_20208394_20226714_18321_24.4_95.6_4470	4470	+
chr5	171288875	171542161	chr5_171221480_171474766_253287_1.8_-4.2_4468	4468	+
chr1	106239518	106436139	chr1_106041041_106237662_196622_2.3_93.5_4457	4457	+
chr5	75337698	75577142	chr5_75373454_75612898_239445_1.9_-2.8_4457	4457	+
chr2	105665539	106003013	chr2_105031971_105369445_337475_1.3_26.7_4452	4452	+
chr2	227586916	227760779	chr2_227295160_227469023_173864_2.6_51.2_4447	4447	+
chr5	102338595	102612955	chr5_102366494_102640854_274361_1.6_-65.1_4437	4437	+
chr1	108677628	108757078	chr1_108479151_108558601_79451_5.6_89.6_4436	4436	+
chr4	101944670	102268393	chr4_102163693_102487416_323724_1.4_44.8_4434	4434	+
chr12	1805037	2017026	chr12_1675298_1887287_211990_2.1_-11.2_4429	4429	+
chr1	219773763	219961056	chr1_217840386_218027679_187294_2.4_42_4426	4426	+
chr4	113037733	113378516	chr4_113257182_113597965_340784_1.3_-66.1_4425	4425	+
chr1	26135020	26230345	chr1_26007607_26102932_95326_4.6_81.2_4422	4422	+
chr17	41423306	41652990	chr17_38778832_39008516_229685_1.9_-50.2_4421	4421	+
chr15	79155621	79215561	chr15_76942676_77002616_59941_7.4_90.4_4413	4413	+
chr1	161269176	161506489	chr1_159535800_159773113_237314_1.9_-1.9_4412	4412	+
chr2	132860730	133039232	chr2_132577200_132755702_178503_2.5_22.3_4408	4408	+
chr8	133787189	133860548	chr8_133856371_133929730_73360_6_73.9_4405	4405	+
chr14	61192078	61535686	chr14_60261831_60605439_343609_1.3_40_4404	4404	+
chr1	168907657	169351560	chr1_167174281_167618184_443904_1_-97.1_4403	4403	+
chr4	88812900	88998816	chr4_89031924_89217840_185917_2.4_68.6_4401	4401	+
chr19	38755208	38890568	chr19_43447048_43582408_135361_3.3_62.8_4400	4400	+
chr1	243138197	243354788	chr1_241204820_241421411_216592_2_-2.9_4399	4399	+
chr12	131274823	131518042	chr12_129840776_130083995_243220_1.8_2_4399	4399	+
chr9	101369375	101612334	chr9_100409196_100652155_242960_1.8_51.8_4399	4399	+
chr2	132180885	132385168	chr2_131897355_132101638_204284_2.2_-28.1_4398	4398	+
chr5	108530465	108717418	chr5_108558364_108745317_186954_2.4_14.8_4397	4397	+
chrX	51487077	51665371	chrX_51503817_51682111_178295_2.5_25.9_4392	4392	+
chr14	52456233	52781223	chr14_51525983_51850973_324991_1.3_31.9_4386	4386	+
chr10	65187267	65394514	chr10_64857273_65064520_207248_2.1_62.8_4378	4378	+
chr1	67398783	67468534	chr1_67171371_67241122_69752_6.3_93.9_4377	4377	+
chr1	36173607	36389754	chr1_35946194_36162341_216148_2_-48.7_4373	4373	+
chrX	92476817	92543758	chrX_92363473_92430414_66942_6.5_91_4373	4373	+
chr12	111819753	112107951	chr12_110304136_110592334_288199_1.5_-15.6_4367	4367	+
chr9	36576975	36739367	chr9_36566975_36729367_162393_2.7_77.2_4355	4355	+
chr18	45361937	45423216	chr18_43615935_43677214_61280_7.1_85.5_4349	4349	+
chr11	27505398	27695050	chr11_27461974_27651626_189653_2.3_40_4344	4344	+
chr11	20385741	20596889	chr11_20342317_20553465_211149_2.1_23.7_4337	4337	+
chr1	201343930	201508524	chr1_199610553_199775147_164595_2.6_63.3_4335	4335	+
chr5	31483251	31733496	chr5_31519008_31769253_250246_1.7_7.5_4334	4334	+
chrX	74772428	74966375	chrX_74689153_74883100_193948_2.2_42.1_4334	4334	+
chr12	93169173	93323091	chr12_91693304_91847222_153919_2.8_61.7_4332	4332	+
chrX	102841452	102961200	chrX_102728108_102847856_119749_3.6_75.2_4331	4331	+
chr15	73793753	74006539	chr15_71580806_71793592_212787_2_33.5_4330	4330	+
chr1	180772461	181059393	chr1_179039084_179326016_286933_1.5_57.1_4328	4328	+
chr7	133164698	133502368	chr7_132815238_133152908_337671_1.3_-4.9_4326	4326	+
chr22	36135476	36300052	chr22_34465422_34629998_164577_2.6_71.6_4325	4325	+
chr18	8568067	8832768	chr18_8558067_8822768_264702_1.6_46.6_4322	4322	+
chrX	103406203	103440265	chrX_103292859_103326921_34063_12.7_96.3_4313	4313	+
chr6	167318570	167466099	chr6_167238560_167386089_147530_2.9_75.3_4311	4311	+
chr13	39584436	39623401	chr13_38482436_38521401_38966_11_94.8_4305	4305	+
chr8	28827590	28920230	chr8_28883509_28976149_92641_4.6_83.8_4299	4299	+
chr7	47315518	47620524	chr7_47282043_47587049_305007_1.4_42.2_4294	4294	+
chr7	123181085	123336852	chr7_122968321_123124088_155768_2.8_76.6_4291	4291	+
chr9	104114803	104324835	chr9_103154624_103364656_210033_2_60.4_4290	4290	+
chr12	394182	621676	chr12_264443_491937_227495_1.9_56.2_4289	4289	+
chr13	91486617	91646337	chr13_90284618_90444338_159721_2.7_90_4289	4289	+
chr15	76000404	76227275	chr15_73787459_74014330_226872_1.9_-69.1_4285	4285	+
chr1	60298998	60377994	chr1_60071586_60150582_78997_5.4_94.1_4284	4284	+
chr7	84505837	84659364	chr7_84343773_84497300_153528_2.8_80.7_4283	4283	+
chr1	68841139	68960392	chr1_68613727_68732980_119254_3.6_79.4_4267	4267	+
chr5	179559412	179707663	chr5_179492018_179640269_148252_2.9_31_4263	4263	+
chr2	203500595	204000594	chr2_203208840_203708839_500000_0.9_-62.6_4251	4251	+
chrX	153993660	154045813	chrX_153646854_153699007_52154_8.1_88.5_4237	4237	+
chr2	30756048	30867017	chr2_30609552_30720521_110970_3.8_85.1_4236	4236	+
chr2	24888558	25141705	chr2_24742062_24995209_253148_1.7_51.3_4229	4229	+
chr4	2437587	2661838	chr4_2407385_2631636_224252_1.9_-44.4_4227	4227	+
chr17	71063836	71307494	chr17_68575431_68819089_243659_1.7_23.4_4225	4225	+
chr7	109479052	111043778	chr7_109266288_110831014_1564727_0.3_-54.3_4218	4218	+
chr2	10517266	10775785	chr2_10434717_10693236_258520_1.6_-70.6_4210	4210	+
chr6	41889268	42176156	chr6_41997246_42284134_286889_1.5_-3.5_4210	4210	+
chr11	85668660	85742764	chr11_85346308_85420412_74105_5.7_82.8_4209	4209	+
chrX	152782989	152966417	chrX_152436183_152619611_183429_2.3_-76.8_4204	4204	+
chr9	79001199	79186937	chr9_78191019_78376757_185739_2.3_73.2_4202	4202	+
chr6	133135724	133258297	chr6_133177417_133299990_122574_3.4_34_4191	4191	+
chr2	191208242	191524827	chr2_190916487_191233072_316586_1.3_-77.4_4187	4187	+
chr3	75591377	75829432	chr3_75674067_75912122_238056_1.8_-6.4_4187	4187	+
chr16	56799687	57023613	chr16_55357188_55581114_223927_1.9_5_4186	4186	+
chr2	17864885	18034542	chr2_17728366_17898023_169658_2.5_71.1_4183	4183	+
chr12	70643424	70748176	chr12_68929691_69034443_104753_4_91.7_4177	4177	+
chr13	30083528	30166110	chr13_28981528_29064110_82583_5.1_88.6_4176	4176	+
chr5	122152524	122365233	chr5_122180423_122393132_212710_2_21.2_4173	4173	+
chr19	48885891	49173433	chr19_53577703_53865245_287543_1.5_44.6_4171	4171	+
chr22	50151942	50319226	chr22_48537946_48705230_167285_2.5_78.5_4168	4168	+
chr8	53535919	53626747	chr8_53698472_53789300_90829_4.6_85.9_4166	4166	+
chr4	248287	438202	chr4_238287_428202_189916_2.2_-27.5_4157	4157	+
chr13	60849861	61212116	chr13_59747862_60110117_362256_1.1_26.5_4156	4156	+
chr12	110197235	110508569	chr12_108681618_108992952_311335_1.3_-69.2_4153	4153	+
chr7	120980767	121081090	chr7_120768003_120868326_100324_4.1_88.2_4153	4153	+
chr17	48445337	48533176	chr17_45800336_45888175_87840_4.7_75.1_4152	4152	+
chr5	76114832	76360333	chr5_76150588_76396089_245502_1.7_-82.6_4152	4152	+
chr19	4694589	5047010	chr19_4645589_4998010_352422_1.2_-42.2_4150	4150	+
chr8	125383879	125565181	chr8_125453060_125634362_181303_2.3_-25.9_4147	4147	+
chrX	154348204	154578300	chrX_154001398_154231494_230097_1.8_-9.4_4146	4146	+
chr10	131739681	132076105	chr10_131629671_131966095_336425_1.2_57.4_4143	4143	+
chr4	10038428	10117971	chr4_9647526_9727069_79544_5.2_82.3_4139	4139	+
chr2	25942137	26046274	chr2_25795641_25899778_104138_4_73.4_4130	4130	+
chr8	27970436	28352073	chr8_28026355_28407992_381638_1.1_-80.9_4126	4126	+
chr2	218670	314969	chr2_208670_304969_96300_4.3_61.9_4125	4125	+
chr1	173320835	173457952	chr1_171587458_171724575_137118_3_41.9_4123	4123	+
chr10	81915321	82281930	chr10_81905301_82271910_366610_1.1_26_4118	4118	+
chr2	176794154	177203664	chr2_176502400_176911910_409511_1_44.2_4117	4117	+
chrX	2502397	2659282	chrX_2512397_2669282_156886_2.6_88_4117	4117	+
chr4	38590421	38786828	chr4_38266816_38463223_196408_2.1_81.2_4114	4114	+
chr11	125937362	126176749	chr11_125442572_125681959_239388_1.7_49.2_4105	4105	+
chr4	113479275	113803273	chr4_113698724_114022722_323999_1.3_-9.9_4102	4102	+
chr17	74031265	74267344	chr17_71542860_71778939_236080_1.7_-84.8_4090	4090	+
chr11	74167734	74395301	chr11_73845382_74072949_227568_1.8_-37.9_4089	4089	+
chr10	7820817	8006602	chr10_7860823_8046608_185786_2.2_45.8_4087	4087	+
chr11	73221670	73556078	chr11_72899318_73233726_334409_1.2_-87.3_4086	4086	+
chr8	71485760	71574155	chr8_71648314_71736709_88396_4.6_76.7_4080	4080	+
chr12	106409630	106696429	chr12_104933760_105220559_286800_1.4_-27_4079	4079	+
chr4	48371821	48608690	chr4_48066578_48303447_236870_1.7_38.8_4067	4067	+
chr3	33863365	33910592	chr3_33838369_33885596_47228_8.6_90.9_4058	4058	+
chr6	21594002	21708417	chr6_21701981_21816396_114416_3.5_87_4058	4058	+
chr11	93911497	93922049	chr11_93551145_93561697_10553_38.4_98.7_4055	4055	+
chr6	46107275	46174339	chr6_46215234_46282298_67065_6_92.6_4054	4054	+
chr2	215591674	215712248	chr2_215299919_215420493_120575_3.4_89.3_4054	4054	+
chr6	52866155	53101158	chr6_52974114_53209117_235004_1.7_10.5_4046	4046	+
chr6	138288890	138660262	chr6_138330583_138701955_371373_1.1_-53_4034	4034	+
chr4	37648954	38030919	chr4_37325349_37707314_381966_1.1_-70_4032	4032	+
chr10	114169193	114452900	chr10_114159183_114442890_283708_1.4_-85.5_4030	4030	+
chr11	1813760	2161303	chr11_1770336_2117879_347544_1.2_-72.7_4027	4027	+
chr8	143293178	143744057	chr8_143291085_143741059_449975_0.9_-28.8_4025	4025	+
chr6	131915206	132102432	chr6_131956899_132144125_187227_2.1_41.2_4024	4024	+
chr3	127293929	127392170	chr3_128776619_128874860_98242_4.1_92.3_4020	4020	+
chr20	33585050	33935192	chr20_33048711_33398606_349896_1.1_-52.3_4019	4019	+
chr6	139113854	139400575	chr6_139155547_139442268_286722_1.4_-22.9_4016	4016	+
chr21	15048522	15199785	chr21_13970393_14121656_151264_2.7_86_4015	4015	+
chr11	43740184	43964232	chr11_43696760_43920808_224049_1.8_43.8_4011	4011	+
chrX	131158914	131351786	chrX_130986595_131179467_192873_2.1_69.6_3999	3999	+
chr4	74803891	74871562	chr4_75022755_75090426_67672_5.9_79.7_3998	3998	+
chr15	59845034	60061386	chr15_57632326_57848678_216353_1.8_47.8_3995	3995	+
chr7	87463952	87537592	chr7_87301888_87375528_73641_5.4_87.3_3994	3994	+
chr20	44269112	44728777	chr20_43702526_44162184_459659_0.9_-69.5_3987	3987	+
chr4	183540892	183838697	chr4_183777886_184075691_297806_1.3_-8.6_3987	3987	+
chr18	21399747	21645184	chr18_19653745_19899182_245438_1.6_32.5_3984	3984	+
chr12	122072978	122386184	chr12_120557361_120870567_313207_1.3_48.5_3979	3979	+
chr9	127488995	127730027	chr9_126528816_126769848_241033_1.6_59.6_3972	3972	+
chr2	28521152	28736668	chr2_28374656_28590172_215517_1.8_74.5_3972	3972	+
chr9	32333141	32544255	chr9_32323141_32534255_211115_1.9_19.5_3970	3970	+
chr8	99985740	100334812	chr8_100054916_100403988_349073_1.1_-41.8_3945	3945	+
chr12	8955339	9189628	chr12_8846606_9080895_234290_1.7_-55_3937	3937	+
chr14	94398638	94631563	chr14_93468391_93701316_232926_1.7_60.2_3937	3937	+
chr15	51751832	51829926	chr15_49539124_49617218_78095_5_83.2_3936	3936	+
chr18	56348415	56449356	chr18_54499395_54600336_100942_3.9_74.1_3932	3932	+
chr12	16408802	16555430	chr12_16300069_16446697_146629_2.7_72.6_3926	3926	+
chr9	77589046	77761856	chr9_76778866_76951676_172811_2.3_57.3_3922	3922	+
chr6	56295031	56496886	chr6_56402990_56604845_201856_1.9_72.3_3916	3916	+
chr3	112251381	112416504	chr3_113734071_113899194_165124_2.4_79.4_3914	3914	+
chr10	62475119	62558593	chr10_62145125_62228599_83475_4.7_95.5_3913	3913	+
chr15	100091908	100346907	chr15_97909431_98164430_255000_1.5_74_3911	3911	+
chr3	69071439	69155130	chr3_69154129_69237820_83692_4.7_82.5_3911	3911	+
chr22	40660775	40817104	chr22_38990721_39147050_156330_2.5_72.7_3910	3910	+
chr16	32096209	32330672	chr16_32003710_32238173_234464_1.7_38.1_3899	3899	+
chr12	124478179	124679126	chr12_123044132_123245079_200948_1.9_4.3_3899	3899	+
chr1	12333100	12464162	chr1_12255687_12386749_131063_3_-50.4_3886	3886	+
chr1	64059061	64342131	chr1_63831649_64114719_283071_1.4_17.4_3885	3885	+
chr7	1753422	2099944	chr7_1719948_2066470_346523_1.1_-52.3_3885	3885	+
chr6	153219985	153452153	chr6_153261678_153493846_232169_1.7_64.8_3879	3879	+
chr7	126935675	127017507	chr7_126722911_126804743_81833_4.7_84_3875	3875	+
chr2	46788407	46988375	chr2_46641911_46841879_199969_1.9_26.6_3866	3866	+
chr22	16200872	16416578	chr22_14580872_14796578_215707_1.8_-23.6_3866	3866	+
chr4	48780981	49018889	chr4_48475738_48713646_237909_1.6_56.1_3864	3864	+
chr15	63801520	64046902	chr15_61588573_61833955_245383_1.6_-69.7_3863	3863	+
chr21	32999277	33074354	chr21_31921148_31996225_75078_5.1_83_3862	3862	+
chr7	37960288	37991400	chr7_37926813_37957925_31113_12.4_94.8_3859	3859	+
chr14	38057176	38208297	chr14_37126927_37278048_151122_2.6_90.4_3855	3855	+
chr2	75061234	75119971	chr2_74914742_74973479_58738_6.6_93.8_3850	3850	+
chr21	36162130	36289137	chr21_35084000_35211007_127008_3_68.2_3850	3850	+
chr16	32662273	32936686	chr16_32569774_32844187_274414_1.4_19.3_3841	3841	+
chr2	33623389	33862848	chr2_33476893_33716352_239460_1.6_-56.9_3836	3836	+
chr10	16526384	16567099	chr10_16566390_16607105_40716_9.4_91.1_3829	3829	+
chrX	119658854	119869032	chrX_119542882_119753060_210179_1.8_-21.9_3827	3827	+
chr15	56285344	56386393	chr15_54072636_54173685_101050_3.8_69.1_3826	3826	+
chr22	42909992	43272289	chr22_41239936_41602233_362298_1.1_-27.9_3824	3824	+
chr11	27827888	28042458	chr11_27784464_27999034_214571_1.8_-29.4_3822	3822	+
chr4	169910387	170189315	chr4_170146962_170425890_278929_1.4_-32.5_3817	3817	+
chr4	153705007	153896328	chr4_153924457_154115778_191322_2_42.1_3815	3815	+
chr2	15557561	15771216	chr2_15475012_15688667_213656_1.8_-71.6_3811	3811	+
chr4	109434553	109637939	chr4_109654002_109857388_203387_1.9_60.9_3808	3808	+
chr15	77154808	77339321	chr15_74941863_75126376_184514_2.1_59.6_3800	3800	+
chr15	99797696	99825915	chr15_97615219_97643438_28220_13.4_89.2_3788	3788	+
chr3	148703584	148903486	chr3_150186274_150386176_199903_1.9_46.6_3786	3786	+
chrX	46146882	46433539	chrX_46031826_46318483_286658_1.3_-24.6_3776	3776	+
chr1	68590030	68708760	chr1_68362618_68481348_118731_3.2_74_3775	3775	+
chr7	34790539	35085874	chr7_34757064_35052399_295336_1.3_-64.8_3767	3767	+
chr9	80195197	80430748	chr9_79385017_79620568_235552_1.6_29.1_3761	3761	+
chr7	7555092	7794952	chr7_7521617_7761477_239861_1.6_17.4_3759	3759	+
chr8	19614396	19709329	chr8_19658676_19753609_94934_4_93.9_3758	3758	+
chr6	35391749	35548015	chr6_35499727_35655993_156267_2.4_3.1_3757	3757	+
chr16	33777965	33964321	chr16_33685466_33871822_186357_2_-49.6_3755	3755	+
chr3	56651122	56763180	chr3_56626162_56738220_112059_3.3_50.8_3746	3746	+
chr13	37500300	37678612	chr13_36398300_36576612_178313_2.1_62.9_3744	3744	+
chr4	177243225	177255665	chr4_177480219_177492659_12441_30_98.5_3735	3735	+
chrY	26301474	26508663	chrY_24710862_24918051_207190_1.8_89.7_3735	3735	+
chr18	52544814	52571151	chr18_50695812_50722149_26338_14.2_96.4_3733	3733	+
chr2	55197348	55254141	chr2_55050852_55107645_56794_6.6_88.9_3728	3728	+
chr21	40180434	40196682	chr21_39102304_39118552_16249_22.9_98.1_3728	3728	+
chrX	133785082	134033578	chrX_133612748_133861244_248497_1.5_-41.8_3719	3719	+
chr7	141352558	141490368	chr7_140999027_141136837_137811_2.7_50.1_3716	3716	+
chr1	87510456	87574584	chr1_87283044_87347172_64129_5.8_72.4_3714	3714	+
chr1	84944970	85152651	chr1_84717558_84925239_207682_1.8_5.3_3704	3704	+
chr9	127024543	127267498	chr9_126064364_126307319_242956_1.5_41.5_3703	3703	+
chr13	41894728	42017483	chr13_40792728_40915483_122756_3_70.8_3698	3698	+
chr17	25540792	25800882	chr17_22564919_22825009_260091_1.4_-70.3_3695	3695	+
chr2	159834291	160087839	chr2_159542537_159796085_253549_1.5_1.7_3691	3691	+
chrY	9897375	10037932	chrY_10507375_10647932_140558_2.6_87.3_3686	3686	+
chr13	100609236	100839619	chr13_99407237_99637620_230384_1.6_-10.1_3686	3686	+
chr20	5080628	5273626	chr20_5028628_5221626_192999_1.9_30.6_3677	3677	+
chr4	15494179	15770065	chr4_15103277_15379163_275887_1.3_43.9_3668	3668	+
chr19	18942851	19166784	chr19_18803851_19027784_223934_1.6_-59.2_3667	3667	+
chr20	36640224	36720393	chr20_36073638_36153807_80170_4.6_88.7_3667	3667	+
chr3	100381050	100467797	chr3_101863740_101950487_86748_4.2_89.4_3658	3658	+
chr8	70855363	71186444	chr8_71017917_71348998_331082_1.1_2_3651	3651	+
chr6	96974076	97096975	chr6_97080797_97203696_122900_3_82_3649	3649	+
chrX	147010103	147134436	chrX_146817795_146942128_124334_2.9_69_3643	3643	+
chr20	3341549	3563076	chr20_3289549_3511076_221528_1.6_44.6_3642	3642	+
chr14	65521311	65935095	chr14_64591064_65004848_413785_0.9_-45_3633	3633	+
chr15	71341992	71507545	chr15_69129046_69294599_165554_2.2_21.6_3620	3620	+
chr2	190175930	190340194	chr2_189884175_190048439_164265_2.2_78.2_3620	3620	+
chr1	6583800	6757381	chr1_6506387_6679968_173582_2.1_33_3620	3620	+
chr5	173940256	174157084	chr5_173872862_174089690_216829_1.7_46.9_3617	3617	+
chr1	198159395	198291506	chr1_196426018_196558129_132112_2.7_88.6_3612	3612	+
chr7	104308146	104311956	chr7_104095382_104099192_3811_94.8_99.9_3611	3611	+
chr17	66511456	66528655	chr17_64023051_64040250_17200_21_96.8_3608	3608	+
chr1	220796890	220987677	chr1_218863513_219054300_190788_1.9_38.6_3606	3606	+
chrX	133406732	133634718	chrX_133234398_133462384_227987_1.6_27.7_3606	3606	+
chrX	12828048	12995430	chrX_12737969_12905351_167383_2.2_71.6_3600	3600	+
chr11	32605644	32624116	chr11_32562220_32580692_18473_19.4_95.3_3590	3590	+
chr11	111541657	111635661	chr11_111046867_111140871_94005_3.8_66.7_3580	3580	+
chr13	19712306	19969291	chr13_18610306_18867291_256986_1.4_-89.5_3580	3580	+
chr3	138327731	138553795	chr3_139810421_140036485_226065_1.6_43.1_3574	3574	+
chr10	34494579	34910642	chr10_34534585_34950648_416064_0.9_-80.8_3570	3570	+
chr19	7815535	8056712	chr19_7721535_7962712_241178_1.5_8_3569	3569	+
chr12	94699656	94943081	chr12_93223787_93467212_243426_1.5_1.2_3566	3566	+
chrX	24735385	25014886	chrX_24645306_24924807_279502_1.3_-90.8_3566	3566	+
chr6	109647592	109697429	chr6_109754285_109804122_49838_7.2_83.3_3564	3564	+
chr6	112677122	112938930	chr6_112783815_113045623_261809_1.4_72.2_3563	3563	+
chr6	71185219	71319059	chr6_71241940_71375780_133841_2.7_71.4_3551	3551	+
chr3	119354575	119721072	chr3_120837265_121203762_366498_1_-16.2_3550	3550	+
chr9	69498765	69882102	chr9_68788585_69171922_383338_0.9_59_3543	3543	+
chr1	236975979	237145037	chr1_235042602_235211660_169059_2.1_-90.4_3539	3539	+
chr2	216167295	216232019	chr2_215875540_215940264_64725_5.5_95_3529	3529	+
chr11	10472016	10536606	chr11_10428592_10493182_64591_5.5_-68.4_3527	3527	+
chr6	4684159	5086193	chr6_4629158_5031192_402035_0.9_-56.3_3524	3524	+
chr14	93176047	93305989	chr14_92245800_92375742_129943_2.7_73.2_3523	3523	+
chr4	100819390	100912641	chr4_101038413_101131664_93252_3.8_67.2_3521	3521	+
chr11	2231169	2456582	chr11_2187745_2413158_225414_1.6_-10.8_3515	3515	+
chr2	55459725	55491010	chr2_55313229_55344514_31286_11.2_85.2_3513	3513	+
chr10	104406372	104647908	chr10_104396362_104637898_241537_1.5_-25.7_3506	3506	+
chr22	32668811	32894560	chr22_30998811_31224560_225750_1.6_63.3_3503	3503	+
chr11	3292586	3444538	chr11_3249162_3401114_151953_2.3_20.6_3490	3490	+
chr18	14377459	14502387	chr18_14367459_14492387_124929_2.8_69.3_3490	3490	+
chr19	13885304	14182102	chr19_13746304_14043102_296799_1.2_5.5_3489	3489	+
chr11	34969034	35253603	chr11_34925610_35210179_284570_1.2_48.7_3488	3488	+
chrX	72743799	72990906	chrX_72660524_72907631_247108_1.4_14.3_3485	3485	+
chr2	238950059	239165767	chr2_238614798_238830506_215709_1.6_-8.5_3483	3483	+
chr2	10797793	10952792	chr2_10715244_10870243_155000_2.2_-65.5_3476	3476	+
chr2	181737474	181976563	chr2_181445719_181684808_239090_1.5_47.6_3473	3473	+
chr19	50713638	51071433	chr19_55405450_55763245_357796_1_-27.2_3468	3468	+
chrX	149282621	149531599	chrX_149033279_149282257_248979_1.4_-24.6_3465	3465	+
chr22	18507128	19024949	chr22_16887128_17404949_517822_0.7_-30.4_3463	3463	+
chr6	1927115	2342734	chr6_1872114_2287733_415620_0.8_-13.4_3460	3460	+
chr7	115854717	115898753	chr7_115641953_115685989_44037_7.9_92.5_3457	3457	+
chrX	109328360	109502593	chrX_109215016_109389249_174234_2_29.7_3457	3457	+
chr2	44457504	44619189	chr2_44311008_44472693_161686_2.1_-65.9_3456	3456	+
chr2	91871980	92262797	chr2_91235707_91626524_390818_0.9_-28.9_3455	3455	+
chr12	76745738	76786577	chr12_75269869_75310708_40840_8.4_90.6_3449	3449	+
chr19	55790901	56095380	chr19_60482713_60787192_304480_1.1_-69.5_3449	3449	+
chr9	112787166	113018835	chr9_111826987_112058656_231670_1.5_83.1_3448	3448	+
chr20	61810247	61919833	chr20_61280692_61390278_109587_3.1_81_3446	3446	+
chr17	70117011	70122583	chr17_67628606_67634178_5573_61.8_99.1_3444	3444	+
chr6	38476288	38691351	chr6_38584266_38799329_215064_1.6_44.4_3444	3444	+
chr1	174862183	175128820	chr1_173128806_173395443_266638_1.3_-1.3_3442	3442	+
chr9	139558756	139727023	chr9_138678577_138846844_168268_2_-80.6_3441	3441	+
chr1	206565995	206906474	chr1_204632618_204973097_340480_1_0.6_3431	3431	+
chr15	79528543	79615211	chr15_77315598_77402266_86669_4_82.7_3428	3428	+
chr17	33289288	33478360	chr17_30313401_30502473_189073_1.8_57.4_3425	3425	+
chr7	22813153	22922042	chr7_22779678_22888567_108890_3.1_81.6_3423	3423	+
chr4	85525264	85752747	chr4_85744288_85971771_227484_1.5_-34.4_3415	3415	+
chr16	33039463	33233376	chr16_32946964_33140877_193914_1.8_-0.8_3414	3414	+
chr3	160802416	160969817	chr3_162285110_162452511_167402_2_46.7_3413	3413	+
chr12	117013654	117287181	chr12_115498037_115771564_273528_1.2_-22.2_3408	3408	+
chrX	150565741	150678550	chrX_150316399_150429206_112808_3_86.2_3407	3407	+
chr5	77716127	77940792	chr5_77751883_77976548_224666_1.5_-29.4_3397	3397	+
chr6	58237366	58466896	chr6_58345325_58574855_229531_1.5_72.9_3384	3384	+
chr13	91924167	92041901	chr13_90722168_90839902_117735_2.9_91.5_3382	3382	+
chr4	25235670	25418166	chr4_24844768_25027264_182497_1.9_65.4_3379	3379	+
chr10	35805304	35986886	chr10_35845310_36026892_181583_1.9_92.2_3374	3374	+
chr6	97591286	97720942	chr6_97698007_97827663_129657_2.6_75.9_3373	3373	+
chr12	74931784	74960088	chr12_73218051_73246355_28305_11.9_95.8_3372	3372	+
chr7	64166698	64170201	chr7_63804133_63807636_3504_95.9_93.9_3362	3362	+
chr14	97299747	97348025	chr14_96369500_96417778_48279_7_93.3_3361	3361	+
chr11	124494712	124817720	chr11_123999922_124322930_323009_1_-2.6_3360	3360	+
chr9	2783900	2900599	chr9_2773900_2890599_116700_2.9_83.6_3359	3359	+
chr12	102018680	102267411	chr12_100542811_100791542_248732_1.3_58.2_3355	3355	+
chrY	2803389	2863313	chrY_2863389_2923313_59925_5.6_91.2_3347	3347	+
chr12	8511621	8850688	chr12_8402888_8741955_339068_1_-89_3339	3339	+
chr9	14611825	14678466	chr9_14601825_14668466_66642_5_87.2_3339	3339	+
chrX	41524415	41649657	chrX_41409359_41534601_125243_2.7_13_3332	3332	+
chr15	62116890	62374742	chr15_59904182_60162034_257853_1.3_51.7_3330	3330	+
chr3	135773928	136056551	chr3_137256618_137539241_282624_1.2_-32.7_3329	3329	+
chr9	38396019	38644443	chr9_38386019_38634443_248425_1.3_61.9_3323	3323	+
chr10	44126565	44285915	chr10_43446571_43605921_159351_2.1_-60.6_3321	3321	+
chr7	149965397	150070848	chr7_149596330_149701781_105452_3.1_72.2_3318	3318	+
chr2	222808942	222909494	chr2_222517186_222617738_100553_3.3_59.9_3316	3316	+
chr7	64853618	64974989	chr7_64491053_64612424_121372_2.7_-31.6_3314	3314	+
chr5	178139198	178510090	chr5_178071804_178442696_370893_0.9_-33.3_3310	3310	+
chr1	211031561	211035358	chr1_209098184_209101981_3798_87.1_99.8_3309	3309	+
chr9	135837830	135959210	chr9_134827651_134949031_121381_2.7_76.2_3309	3309	+
chrX	148561814	148687239	chrX_148369719_148495035_125317_2.6_91.3_3309	3309	+
chr2	208461653	208632977	chr2_208169898_208341222_171325_1.9_67.6_3299	3299	+
chr20	35023356	35384227	chr20_34456770_34817641_360872_0.9_-15.7_3298	3298	+
chr3	33038525	33185856	chr3_33013529_33160860_147332_2.2_73.9_3298	3298	+
chr2	112504170	112614473	chr2_112220641_112330944_110304_3_-78.3_3291	3291	+
chr2	210871967	210893126	chr2_210580212_210601371_21160_15.5_96.9_3288	3288	+
chr11	76731243	76794445	chr11_76408891_76472093_63203_5.2_88.9_3286	3286	+
chr16	1175921	1399592	chr16_1115922_1339593_223672_1.5_-60.4_3279	3279	+
chrX	44873927	44971383	chrX_44758871_44856327_97457_3.4_83.5_3273	3273	+
chr1	158424507	158618590	chr1_156691131_156885214_194084_1.7_72.7_3267	3267	+
chr4	40788250	41053321	chr4_40483007_40748078_265072_1.2_-29.1_3267	3267	+
chr1	51032661	51321533	chr1_50805249_51094121_288873_1.1_-75.9_3263	3263	+
chr3	125431401	125688147	chr3_126914091_127170837_256747_1.3_28.6_3263	3263	+
chr1	161632367	161853602	chr1_159898991_160120226_221236_1.5_-5.8_3261	3261	+
chr12	39678904	39861153	chr12_37965171_38147420_182250_1.8_86.2_3258	3258	+
chr3	194995867	195031377	chr3_196477156_196512666_35511_9.2_94.2_3253	3253	+
chr20	4610041	4711942	chr20_4558041_4659942_101902_3.2_73.2_3249	3249	+
chr10	73819262	74093871	chr10_73489268_73763877_274610_1.2_-37.1_3242	3242	+
chr6	166554335	166778929	chr6_166474325_166698919_224595_1.4_30.6_3242	3242	+
chr20	37554994	37607154	chr20_36988408_37040568_52161_6.2_93.7_3241	3241	+
chr18	44470554	44683932	chr18_42724552_42937930_213379_1.5_-22.5_3238	3238	+
chr5	153427284	153436801	chr5_153407477_153416994_9518_34_97.5_3235	3235	+
chr1	209788205	210025355	chr1_207854828_208091978_237151_1.4_62.6_3235	3235	+
chr7	88077743	88315384	chr7_87915679_88153320_237642_1.4_48.9_3222	3222	+
chr6	25140107	25304096	chr6_25248086_25412075_163990_2_51.4_3219	3219	+
chr7	100799751	100954814	chr7_100586471_100741534_155064_2.1_56.6_3217	3217	+
chrX	43761054	43891036	chrX_43645998_43775980_129983_2.5_73.6_3215	3215	+
chr17	21163116	21322668	chr17_21103709_21263261_159553_2_1.2_3209	3209	+
chr4	141173340	141474025	chr4_141392790_141693475_300686_1.1_-5.4_3209	3209	+
chr7	57057427	57485084	chr7_57061369_57489026_427658_0.8_-72.5_3209	3209	+
chrX	135579667	135687974	chrX_135407333_135515640_108308_3_40.6_3206	3206	+
chrX	49699933	49862020	chrX_49586673_49748760_162088_2_64.6_3203	3203	+
chr14	81939510	82169295	chr14_81009263_81239048_229786_1.4_-48.1_3202	3202	+
chr18	51681156	51933483	chr18_49935154_50187481_252328_1.3_76.1_3198	3198	+
chr7	156426088	156515810	chr7_156118849_156208571_89723_3.6_64.3_3198	3198	+
chr12	32406607	32616591	chr12_32297874_32507858_209985_1.5_-41.7_3194	3194	+
chr5	139494862	139574310	chr5_139475046_139554494_79449_4_43.7_3191	3191	+
chr15	101717140	101844638	chr15_99534663_99662161_127499_2.5_52.6_3186	3186	+
chr18	20516612	20606397	chr18_18770610_18860395_89786_3.5_81.9_3176	3176	+
chr14	53505674	53570554	chr14_52575424_52640304_64881_4.9_25.9_3166	3166	+
chr19	51170342	51430817	chr19_55862154_56122629_260476_1.2_18.8_3162	3162	+
chr8	99438994	99837818	chr8_99508170_99906994_398825_0.8_-46.3_3162	3162	+
chr10	27008097	27066184	chr10_27048103_27106190_58088_5.4_94.2_3151	3151	+
chr11	71146572	71414117	chr11_70824220_71091765_267546_1.2_-16.4_3147	3147	+
chr7	19735454	19853492	chr7_19701979_19820017_118039_2.7_74.7_3146	3146	+
chr19	44610892	44770564	chr19_49302732_49462404_159673_2_62.1_3145	3145	+
chr2	241392247	241759970	chr2_241040920_241408643_367724_0.9_-53.4_3145	3145	+
chr3	158262003	158409773	chr3_159744697_159892467_147771_2.1_35.2_3144	3144	+
chr6	105725680	105821433	chr6_105832373_105928126_95754_3.3_71.7_3140	3140	+
chr11	30249849	31653971	chr11_30206425_31610547_1404123_0.2_-87.7_3135	3135	+
chrX	52685478	52927830	chrX_52702203_52944555_242353_1.3_-45.2_3122	3122	+
chr10	97354368	97442638	chr10_97344358_97432628_88271_3.5_85.5_3118	3118	+
chrX	91236902	91369539	chrX_91123558_91256195_132638_2.3_75_3115	3115	+
chr4	159588295	159840121	chr4_159807745_160059571_251827_1.2_-21.8_3113	3113	+
chr11	60609400	60783809	chr11_60365976_60540385_174410_1.8_29.6_3109	3109	+
chr2	8735749	8926182	chr2_8653200_8843633_190434_1.6_47.4_3105	3105	+
chr3	96068149	96263731	chr3_97550839_97746421_195583_1.6_-62.5_3101	3101	+
chrX	79815804	79991701	chrX_79702460_79878357_175898_1.8_57.3_3100	3100	+
chr9	124858109	125085466	chr9_123897930_124125287_227358_1.4_55.4_3098	3098	+
chr4	55561688	55606558	chr4_55256445_55301315_44871_6.9_92.2_3086	3086	+
chr19	7460025	7731386	chr19_7366025_7637386_271362_1.1_-31.6_3084	3084	+
chr3	149075164	149213479	chr3_150557854_150696169_138316_2.2_61.7_3084	3084	+
chr19	33864412	34024019	chr19_38556252_38715859_159608_1.9_5_3080	3080	+
chr13	95672579	95895573	chr13_94470580_94693574_222995_1.4_-41_3079	3079	+
chr1	247317286	247494324	chr1_245383909_245560947_177039_1.7_-55.3_3078	3078	+
chr2	149352694	149627913	chr2_149069164_149344383_275220_1.1_3.1_3076	3076	+
chr9	14920851	15056152	chr9_14910851_15046152_135302_2.3_22.9_3069	3069	+
chr18	29991501	30094003	chr18_28245499_28348001_102503_3_78.6_3061	3061	+
chr1	230218635	230417658	chr1_228285258_228484281_199024_1.5_77.2_3054	3054	+
chr11	7805227	8102907	chr11_7761803_8059483_297681_1_32.9_3049	3049	+
chr19	41018788	41333193	chr19_45710628_46025033_314406_1_-23_3049	3049	+
chrX	23689589	23836504	chrX_23599510_23746425_146916_2.1_-73.2_3049	3049	+
chr10	120394342	120445511	chr10_120384332_120435501_51170_5.9_89.2_3038	3038	+
chrX	46521067	46771890	chrX_46406011_46656834_250824_1.2_-8.4_3037	3037	+
chr3	32031106	32233222	chr3_32006110_32208226_202117_1.5_-32.4_3030	3030	+
chr3	123166743	123301162	chr3_124649433_124783852_134420_2.3_59.3_3029	3029	+
chr17	47780209	47906043	chr17_45135208_45261042_125835_2.4_38.2_3028	3028	+
chr12	30781876	30884424	chr12_30673143_30775691_102549_2.9_72.4_3025	3025	+
chr15	51250741	51419205	chr15_49038033_49206497_168465_1.8_-68.8_3012	3012	+
chr2	179296526	179368881	chr2_179004772_179077127_72356_4.2_78.3_3011	3011	+
chr15	53097710	53230711	chr15_50885002_51018003_133002_2.3_62.2_3006	3006	+
chr19	54275369	54461770	chr19_58967181_59153582_186402_1.6_-3.2_3005	3005	+
chr19	42702737	42989896	chr19_47394577_47681736_287160_1_25.7_3004	3004	+
chr7	89982415	90045249	chr7_89820351_89883185_62835_4.8_79.6_2995	2995	+
chr6	48116294	48258950	chr6_48224253_48366909_142657_2.1_86.7_2994	2994	+
chr18	60997754	61171121	chr18_59148734_59322101_173368_1.7_68.6_2990	2990	+
chr7	157477446	157648403	chr7_157170207_157341164_170958_1.7_22.4_2984	2984	+
chr4	54256621	54442119	chr4_53951378_54136876_185499_1.6_61.1_2976	2976	+
chr14	20098093	20148732	chr14_19167816_19218572_50757_5.9_96.1_2974	2974	+
chr22	26817998	26985997	chr22_25147998_25315997_168000_1.8_76_2964	2964	+
chr6	41437754	41674618	chr6_41545732_41782596_236865_1.3_11.5_2964	2964	+
chr7	134548623	134853907	chr7_134199163_134504447_305285_1_-28.4_2962	2962	+
chr11	94184152	94282074	chr11_93823800_93921722_97923_3_84.1_2958	2958	+
chr13	100904795	101192520	chr13_99702796_99990521_287726_1_-37.5_2958	2958	+
chr10	129030379	129337006	chr10_128920369_129226996_306628_1_-72.3_2956	2956	+
chr14	76062070	76305577	chr14_75131823_75375330_243508_1.2_11.3_2956	2956	+
chr10	23409649	23428708	chr10_23449655_23468714_19060_15.5_97.4_2953	2953	+
chr11	16626416	16838821	chr11_16582992_16795397_212406_1.4_67.4_2952	2952	+
chr8	11113966	11314306	chr8_11151376_11351716_200341_1.5_54.5_2951	2951	+
chr20	46130614	46283201	chr20_45564021_45716608_152588_1.9_85.7_2950	2950	+
chr5	80376414	80608962	chr5_80412170_80644718_232549_1.3_50.6_2949	2949	+
chr10	22524355	22623639	chr10_22564361_22663645_99285_3_43.8_2948	2948	+
chr2	197565689	197881446	chr2_197273934_197589691_315758_0.9_41.6_2948	2948	+
chr7	108150648	108224075	chr7_107937884_108011311_73428_4_91.3_2948	2948	+
chr18	76739605	77106412	chr18_74840593_75207400_366808_0.8_-92.6_2947	2947	+
chr4	47453520	47915749	chr4_47148277_47610506_462230_0.6_-51.7_2947	2947	+
chr9	93563948	93660654	chr9_92603769_92700475_96707_3_69.1_2944	2944	+
chr3	124351237	124592377	chr3_125833927_126075067_241141_1.2_61.2_2943	2943	+
chr1	102251747	102347553	chr1_102024335_102120141_95807_3.1_80.8_2938	2938	+
chr15	69071174	69113826	chr15_66858228_66900880_42653_6.9_90.1_2938	2938	+
chr18	54267519	54424591	chr18_52418517_52575589_157073_1.9_72.8_2925	2925	+
chr2	175937827	176049490	chr2_175646073_175757736_111664_2.6_70.8_2924	2924	+
chr2	217363932	217529176	chr2_217072177_217237421_165245_1.8_1_2921	2921	+
chr4	104472303	104556807	chr4_104691752_104776256_84505_3.5_93.2_2921	2921	+
chr2	136956284	137087595	chr2_136672754_136804065_131312_2.2_67.8_2918	2918	+
chr20	9049477	9460783	chr20_8997477_9408783_411307_0.7_52_2918	2918	+
chr22	31672745	31836386	chr22_30002745_30166386_163642_1.8_-24_2918	2918	+
chr1	28446632	28599279	chr1_28319219_28471866_152648_1.9_-61_2914	2914	+
chr16	5289655	5522155	chr16_5229656_5462156_232501_1.3_21.5_2914	2914	+
chr18	66341029	66344469	chr18_64492009_64495449_3441_84.6_99.8_2910	2910	+
chr1	94638200	94700606	chr1_94410788_94473194_62407_4.7_62.5_2905	2905	+
chr13	108756798	108885098	chr13_107554799_107683099_128301_2.3_85.2_2902	2902	+
chr1	68150784	68197833	chr1_67923372_67970421_47050_6.2_39.9_2899	2899	+
chr6	12120098	12331850	chr6_12228084_12439836_211753_1.4_43.1_2895	2895	+
chr16	10479941	10637610	chr16_10387442_10545111_157670_1.8_59.2_2894	2894	+
chr13	19197065	19412245	chr13_18095065_18310245_215181_1.3_34.7_2893	2893	+
chr19	3367237	3631845	chr19_3318237_3582845_264609_1.1_-92.9_2893	2893	+
chr4	25657299	25849497	chr4_25266397_25458595_192199_1.5_70.4_2893	2893	+
chr9	95376862	95609028	chr9_94416683_94648849_232167_1.2_34.5_2892	2892	+
chr2	157352526	157441820	chr2_157060772_157150066_89295_3.2_76.2_2887	2887	+
chr9	99033242	99264227	chr9_98073063_98304048_230986_1.2_37.2_2882	2882	+
chr14	88400513	88454653	chr14_87470266_87524406_54141_5.3_94.1_2881	2881	+
chr11	32112753	32127176	chr11_32069329_32083752_14424_19.9_96.5_2877	2877	+
chr13	49655469	49841871	chr13_48553470_48739872_186403_1.5_44.2_2875	2875	+
chr8	1719055	1788676	chr8_1706462_1776083_69622_4.1_88.9_2874	2874	+
chr2	99099755	99366223	chr2_98466187_98732655_266469_1.1_-58.2_2865	2865	+
chr4	160168694	160280801	chr4_160388144_160500251_112108_2.6_55_2864	2864	+
chr2	139307944	139330369	chr2_139024414_139046839_22426_12.8_97.2_2861	2861	+
chr6	137295209	137527485	chr6_137336902_137569178_232277_1.2_-31.5_2861	2861	+
chr17	62223247	62290915	chr17_59576979_59644647_67669_4.2_84.3_2858	2858	+
chr4	40425448	40438669	chr4_40120205_40133426_13222_21.6_97_2858	2858	+
chr9	75773310	75785289	chr9_74963130_74975109_11980_23.8_99_2857	2857	+
chr9	130549743	130742813	chr9_129589564_129782634_193071_1.5_-19.1_2854	2854	+
chr10	30600082	30807774	chr10_30640088_30847780_207693_1.4_24.7_2852	2852	+
chr8	7527744	7750000	chr8_7565154_7787410_222257_1.3_-4.4_2850	2850	+
chr16	47538700	47733386	chr16_46096201_46290887_194687_1.5_70.5_2849	2849	+
chr1	104112132	104292913	chr1_103913655_104094436_180782_1.6_45.3_2848	2848	+
chr13	46530745	46616002	chr13_45428746_45514003_85258_3.3_91.4_2846	2846	+
chr12	75890501	75995437	chr12_74176768_74281704_104937_2.7_65.5_2844	2844	+
chr9	132382521	132593413	chr9_131422342_131633234_210893_1.3_-23.9_2842	2842	+
chr6	71547655	71571745	chr6_71604376_71628466_24091_11.8_96.3_2839	2839	+
chr1	234492412	234747116	chr1_232559035_232813739_254705_1.1_-18.6_2831	2831	+
chr11	67693333	67864391	chr11_67449909_67620967_171059_1.7_-14_2828	2828	+
chr15	49917320	50090715	chr15_47704612_47878007_173396_1.6_27.8_2825	2825	+
chr8	91521662	91657936	chr8_91590838_91727112_136275_2.1_84.1_2820	2820	+
chr12	120106043	120272103	chr12_118590426_118756486_166061_1.7_45.5_2817	2817	+
chr16	20745172	20935806	chr16_20652673_20843307_190635_1.5_57.7_2815	2815	+
chr22	29951090	30166092	chr22_28281090_28496092_215003_1.3_-30.5_2815	2815	+
chr4	8034149	8477983	chr4_8085049_8528883_443835_0.6_-73.5_2814	2814	+
chr8	75263556	75580647	chr8_75426111_75743202_317092_0.9_-81.3_2814	2814	+
chr5	150647479	150871069	chr5_150627672_150851262_223591_1.3_20.8_2812	2812	+
chr1	52532865	52608181	chr1_52305453_52380769_75317_3.7_-43.5_2811	2811	+
chr6	54639994	54809527	chr6_54747953_54917486_169534_1.7_58.9_2806	2806	+
chr15	79849182	80044527	chr15_77636237_77831582_195346_1.4_36.8_2803	2803	+
chr9	138375764	138424599	chr9_137515585_137564420_48836_5.7_90_2802	2802	+
chr6	41059294	41276357	chr6_41167272_41384335_217064_1.3_-48.5_2801	2801	+
chr10	122619491	122760418	chr10_122609481_122750408_140928_2_61.8_2795	2795	+
chr2	205434600	205718373	chr2_205142845_205426618_283774_1_-16.3_2781	2781	+
chr1	200374841	200534442	chr1_198641464_198801065_159602_1.7_12.7_2777	2777	+
chr2	101044319	101207787	chr2_100410751_100574219_163469_1.7_74.3_2774	2774	+
chrY	5075456	5442462	chrY_5135456_5502462_367007_0.8_18.6_2774	2774	+
chrX	129543195	129759355	chrX_129370876_129587036_216161_1.3_36.6_2768	2768	+
chr15	80351888	80430691	chr15_78138943_78217746_78804_3.5_77.2_2764	2764	+
chr5	114469540	114607144	chr5_114497439_114635043_137605_2_-71.1_2759	2759	+
chr9	82006198	82340296	chr9_81196018_81530116_334099_0.8_5.4_2750	2750	+
chr17	42733655	42928713	chr17_40089181_40284239_195059_1.4_-86.7_2748	2748	+
chr2	189092501	189459985	chr2_188800746_189168230_367485_0.7_58.3_2739	2739	+
chr2	42836556	43054626	chr2_42690060_42908130_218071_1.3_22.5_2737	2737	+
chr8	20066841	20078981	chr8_20111121_20123261_12141_22.5_98.8_2737	2737	+
chr6	47199361	47254095	chr6_47307320_47362054_54735_5_86.1_2736	2736	+
chr12	14576753	14655411	chr12_14468020_14546678_78659_3.5_87_2731	2731	+
chr4	69179254	69242305	chr4_68861849_68924900_63052_4.3_92.8_2731	2731	+
chr2	139036074	139066127	chr2_138752544_138782597_30054_9.1_92.2_2725	2725	+
chr3	136141721	136455842	chr3_137624411_137938532_314122_0.9_-29.6_2725	2725	+
chr9	26841856	26926613	chr9_26831856_26916613_84758_3.2_90.5_2722	2722	+
chr11	119473466	119693110	chr11_118978676_119198320_219645_1.2_12.7_2718	2718	+
chr11	73950036	74067337	chr11_73627684_73744985_117302_2.3_46.5_2717	2717	+
chr4	115519889	115599181	chr4_115739338_115818630_79293_3.4_82.2_2717	2717	+
chr1	210406151	210546874	chr1_208472774_208613497_140724_1.9_85.6_2706	2706	+
chr15	77570832	77927363	chr15_75357887_75714418_356532_0.8_-43.3_2706	2706	+
chr8	47742433	48078213	chr8_47861598_48197378_335781_0.8_-69.8_2697	2697	+
chr10	63845459	64022653	chr10_63515465_63692659_177195_1.5_73_2696	2696	+
chr4	164853945	165111430	chr4_165073395_165330880_257486_1_-95.4_2693	2693	+
chr6	125490322	125621900	chr6_125532021_125663599_131579_2_43.8_2691	2691	+
chr5	67455018	67596563	chr5_67490774_67632319_141546_1.9_62.5_2685	2685	+
chr20	43954525	44049414	chr20_43387939_43482828_94890_2.8_77.1_2681	2681	+
chr19	55481387	55609177	chr19_60173199_60300989_127791_2.1_64.8_2679	2679	+
chr9	117253868	117458589	chr9_116293689_116498410_204722_1.3_10.6_2677	2677	+
chr1	17733770	17747349	chr1_17606357_17619936_13580_19.7_96.8_2673	2673	+
chrX	72442963	72496190	chrX_72359688_72412915_53228_5_90.6_2671	2671	+
chr13	79335252	79484827	chr13_78233253_78382828_149576_1.8_46.5_2668	2668	+
chr15	78453824	78462610	chr15_76240879_76249665_8787_30.4_97.2_2668	2668	+
chrX	104526658	104671014	chrX_104413314_104557670_144357_1.8_62.7_2667	2667	+
chr3	111700584	111903187	chr3_113183274_113385877_202604_1.3_74_2658	2658	+
chr10	29709970	29987549	chr10_29749976_30027555_277580_1_62_2651	2651	+
chrX	44383270	44654153	chrX_44268214_44539097_270884_1_-60.3_2650	2650	+
chr4	148538834	148800566	chr4_148758284_149020016_261733_1_-38.8_2649	2649	+
chrX	38651978	38667940	chrX_38536922_38552884_15963_16.6_97.9_2647	2647	+
chr4	9528039	9757248	chr4_9137137_9366346_229210_1.2_64.8_2640	2640	+
chr4	56734487	56886941	chr4_56429244_56581698_152455_1.7_78.7_2635	2635	+
chr20	25187655	25573218	chr20_25135655_25521218_385564_0.7_-0.6_2632	2632	+
chr5	23299824	23304989	chr5_23335581_23340746_5166_50.9_99.7_2627	2627	+
chr5	20301586	20305649	chr5_20337343_20341406_4064_64.6_99.3_2625	2625	+
chr8	79609572	79674584	chr8_79772127_79837139_65013_4_95.6_2625	2625	+
chr1	111491669	111723189	chr1_111293192_111524712_231521_1.1_-96.8_2621	2621	+
chr22	19166218	19471544	chr22_17546218_17851544_305327_0.9_4.1_2619	2619	+
chrX	85339707	85416411	chrX_85226363_85303067_76705_3.4_83_2614	2614	+
chr13	23183033	23492986	chr13_22081033_22390986_309954_0.8_34.6_2611	2611	+
chr5	156626985	156849804	chr5_156559563_156782382_222820_1.2_59.4_2608	2608	+
chr9	137328329	137549508	chr9_136468150_136689329_221180_1.2_14_2606	2606	+
chr1	235586493	235781608	chr1_233653116_233848231_195116_1.3_12.5_2594	2594	+
chr22	20804715	20941216	chr22_19134715_19271216_136502_1.9_46.4_2586	2586	+
chr8	579917	798415	chr8_569917_788415_218499_1.2_2.7_2581	2581	+
chr13	34265561	34411222	chr13_33163561_33309222_145662_1.8_83.9_2573	2573	+
chr13	51957738	52248968	chr13_50855739_51146969_291231_0.9_-21.2_2572	2572	+
chr10	107445266	107449459	chr10_107435256_107439449_4194_61.3_99.5_2571	2571	+
chr22	35660859	35899118	chr22_33990859_34229064_238206_1.1_62.8_2571	2571	+
chrX	62517735	62570814	chrX_62434460_62487539_53080_4.8_94.1_2566	2566	+
chr14	52126206	52230689	chr14_51195956_51300439_104484_2.5_82.5_2563	2563	+
chr4	68482561	68536342	chr4_68165156_68218937_53782_4.8_87.1_2563	2563	+
chr8	100479605	100733343	chr8_100548781_100802519_253739_1_-76.5_2563	2563	+
chr4	3914117	4237855	chr4_3965037_4288756_323720_0.8_-67.8_2560	2560	+
chr15	35574800	35694605	chr15_33362092_33481897_119806_2.1_-33.6_2554	2554	+
chr5	21795598	21884955	chr5_21831355_21920712_89358_2.9_69.9_2551	2551	+
chr3	11947386	12274139	chr3_11922386_12249139_326754_0.8_-83.4_2550	2550	+
chr1	50791883	51005492	chr1_50564470_50778080_213611_1.2_-61.4_2546	2546	+
chr14	64453194	64619520	chr14_63522947_63689273_166327_1.5_-3.9_2538	2538	+
chr7	21938465	21951379	chr7_21904990_21917904_12915_19.6_97.6_2537	2537	+
chr9	85594725	85677768	chr9_84784545_84867588_83044_3.1_76.4_2537	2537	+
chr15	21220807	21372779	chr15_19485466_19637438_151973_1.7_8.4_2535	2535	+
chrX	83888159	84102023	chrX_83774815_83988679_213865_1.2_23.5_2524	2524	+
chr16	86412550	86613260	chr16_84970051_85170761_200711_1.3_60.7_2516	2516	+
chr22	28194427	28307105	chr22_26524427_26637105_112679_2.2_84.1_2513	2513	+
chr9	41776037	41885613	chr9_41766037_41875613_109577_2.3_76.2_2513	2513	+
chr3	129753567	129918755	chr3_131236257_131401445_165189_1.5_69.4_2510	2510	+
chr9	114658993	114697417	chr9_113698814_113737238_38425_6.5_86.9_2509	2509	+
chr3	182946553	183018049	chr3_184429247_184500743_71497_3.5_86.2_2509	2509	+
chr4	4285360	4578000	chr4_4336261_4628901_292641_0.9_-60.5_2506	2506	+
chr2	131414404	131485516	chr2_131130874_131201986_71113_3.5_80.6_2505	2505	+
chr3	75263589	75486282	chr3_75346279_75568972_222694_1.1_-4.4_2503	2503	+
chrX	23093694	23216808	chrX_23003615_23126729_123115_2_82.9_2503	2503	+
chr12	108082445	108146009	chr12_106606575_106670139_63565_3.9_93.6_2500	2500	+
chr4	75937557	75974090	chr4_76156581_76193114_36534_6.8_93.4_2497	2497	+
chr5	168966351	169064368	chr5_168898929_168996946_98018_2.5_88.2_2495	2495	+
chr5	71515524	71714253	chr5_71551280_71750009_198730_1.3_68.4_2494	2494	+
chr3	14444143	14647994	chr3_14419147_14622998_203852_1.2_67.7_2489	2489	+
chr2	152637384	152669202	chr2_152345630_152377448_31819_7.8_93.2_2488	2488	+
chr16	53390328	53526271	chr16_51947829_52083772_135944_1.8_79.1_2476	2476	+
chr3	145736880	145839178	chr3_147219570_147321868_102299_2.4_82.6_2473	2473	+
chr1	238090083	238655971	chr1_236156706_236722594_565889_0.4_-13.9_2472	2472	+
chr11	70629463	70826230	chr11_70307111_70503878_196768_1.3_23_2471	2471	+
chr21	45836541	45959409	chr21_44660969_44783837_122869_2_-34.7_2470	2470	+
chr22	30532738	30742488	chr22_28862738_29072488_209751_1.2_-45.4_2465	2465	+
chrX	98974325	99195314	chrX_98860981_99081970_220990_1.1_-41_2463	2463	+
chr1	240176082	240334513	chr1_238242705_238401136_158432_1.6_71_2460	2460	+
chr16	52689043	52807311	chr16_51246544_51364812_118269_2.1_28.2_2459	2459	+
chr4	81000618	81083211	chr4_81219642_81302235_82594_3_69.1_2452	2452	+
chr2	200789709	200798013	chr2_200497954_200506258_8305_29.5_98.9_2451	2451	+
chr17	70399971	70739180	chr17_67911566_68250775_339210_0.7_-53.8_2448	2448	+
chr6	110434422	110552421	chr6_110541115_110659114_118000_2.1_80.4_2441	2441	+
chr2	127312844	127315862	chr2_127029314_127032332_3019_80.8_99.8_2439	2439	+
chr4	3488468	3791551	chr4_3458266_3761349_303084_0.8_-50.2_2438	2438	+
chr9	97835427	98080232	chr9_96875248_97120053_244806_1_-36.8_2438	2438	+
chrX	67290060	67430079	chrX_67206785_67346804_140020_1.7_82.3_2438	2438	+
chr4	183192015	183420995	chr4_183429009_183657989_228981_1.1_30_2435	2435	+
chr15	31619914	31757212	chr15_29407206_29544504_137299_1.8_50.2_2434	2434	+
chr3	143704347	143850196	chr3_145187037_145332886_145850_1.7_87.9_2427	2427	+
chr8	19171353	19254950	chr8_19215633_19299230_83598_2.9_81.4_2427	2427	+
chr7	10490812	10493236	chr7_10457337_10459761_2425_100_100_2425	2425	+
chr14	76956100	77334234	chr14_76025853_76403987_378135_0.6_-86.3_2422	2422	+
chr5	1157427	1291734	chr5_1210427_1344734_134308_1.8_-43.6_2413	2413	+
chr17	17488782	17875595	chr17_17429507_17816320_386814_0.6_-93.7_2412	2412	+
chr22	46041504	46204082	chr22_44420168_44582746_162579_1.5_-39.7_2409	2409	+
chr2	207631298	207656944	chr2_207339543_207365189_25647_9.4_96.2_2404	2404	+
chr12	100985032	101020598	chr12_99509163_99544729_35567_6.7_-24.1_2392	2392	+
chr4	107238199	107270238	chr4_107457648_107489687_32040_7.4_93.3_2382	2382	+
chr4	104044110	104104037	chr4_104263559_104323486_59928_4_79.8_2380	2380	+
chr8	92082618	92102999	chr8_92151794_92172175_20382_11.7_96.2_2376	2376	+
chr2	120020848	120193723	chr2_119737318_119910193_172876_1.4_-2.8_2374	2374	+
chr22	25348627	25749903	chr22_23678627_24079903_401277_0.6_-51.7_2369	2369	+
chr3	116363207	116365574	chr3_117845897_117848264_2368_100_100_2368	2368	+
chr7	106820272	107013318	chr7_106607508_106800554_193047_1.2_-66.3_2367	2367	+
chr21	46795769	46962301	chr21_45620197_45786729_166533_1.4_69.7_2365	2365	+
chr2	72945217	73173614	chr2_72798725_73027122_228398_1_12.2_2364	2364	+
chr2	233127914	233352886	chr2_232836158_233061130_224973_1.1_-62.2_2364	2364	+
chr5	137087220	137139104	chr5_137115119_137167003_51885_4.6_59.9_2364	2364	+
chr19	19946191	20045476	chr19_19807191_19906476_99286_2.4_66.5_2361	2361	+
chr6	32078493	32294372	chr6_32186471_32402350_215880_1.1_43.1_2359	2359	+
chr7	137406615	137707973	chr7_137057155_137358513_301359_0.8_-67.4_2358	2358	+
chr12	34176799	34318736	chr12_34068066_34210003_141938_1.7_76.6_2357	2357	+
chr19	38103396	38283708	chr19_42795236_42975548_180313_1.3_73.9_2357	2357	+
chr7	17832694	17965986	chr7_17799219_17932511_133293_1.8_45.2_2357	2357	+
chr22	24135648	24237416	chr22_22465648_22567416_101769_2.3_77_2356	2356	+
chr1	65693104	65944486	chr1_65465692_65717074_251383_0.9_66.7_2355	2355	+
chr4	106580490	106767092	chr4_106799939_106986541_186603_1.3_54.7_2354	2354	+
chr2	148674777	148975430	chr2_148391247_148691900_300654_0.8_-26.4_2349	2349	+
chr10	36723304	36813180	chr10_36763310_36853186_89877_2.6_73.8_2342	2342	+
chr2	42046987	42097699	chr2_41900491_41951203_50713_4.6_85.3_2340	2340	+
chr6	148298457	148514866	chr6_148340150_148556559_216410_1.1_29.3_2337	2337	+
chr1	157678730	157681199	chr1_155945354_155947823_2470_94.5_99.9_2334	2334	+
chrX	89146694	89369958	chrX_89033350_89256614_223265_1_29.3_2333	2333	+
chr14	59931312	59971395	chr14_59001065_59041148_40084_5.8_89.4_2330	2330	+
chr4	135873228	135968282	chr4_136092678_136187732_95055_2.5_71.4_2329	2329	+
chr7	1510661	1607522	chr7_1477187_1574048_96862_2.4_71.4_2328	2328	+
chr2	202245047	202316329	chr2_201953292_202024574_71283_3.3_74.6_2325	2325	+
chr16	3273772	3458842	chr16_3213773_3398843_185071_1.3_-37.3_2322	2322	+
chr9	2017092	2212281	chr9_2007092_2202281_195190_1.2_78.9_2317	2317	+
chr5	142586651	142782964	chr5_142566844_142763157_196314_1.2_-1.6_2312	2312	+
chr2	204628915	204638316	chr2_204337160_204346561_9402_24.6_95.6_2310	2310	+
chr7	12546423	12729611	chr7_12512948_12696136_183189_1.3_-63.7_2307	2307	+
chrX	30635488	30873569	chrX_30545409_30783490_238082_1_64.1_2307	2307	+
chr3	14168337	14239956	chr3_14143338_14214960_71623_3.2_82.7_2303	2303	+
chr3	62090682	62305280	chr3_62065722_62280320_214599_1.1_3_2301	2301	+
chr1	95616747	95710171	chr1_95389335_95482759_93425_2.5_85.9_2299	2299	+
chr6	132593119	132840408	chr6_132634812_132882101_247290_0.9_-26.4_2295	2295	+
chr12	20704250	20706913	chr12_20595517_20598180_2664_86.1_99.6_2294	2294	+
chr6	11044280	11276250	chr6_11152266_11384236_231971_1_63_2289	2289	+
chr7	53929934	53933446	chr7_53897428_53900940_3513_65.2_99.7_2289	2289	+
chr3	93731538	93795872	chr3_95214228_95278562_64335_3.6_93.9_2288	2288	+
chr3	124805671	124994796	chr3_126288361_126477486_189126_1.2_68.1_2286	2286	+
chr12	52037604	52295117	chr12_50323871_50581384_257514_0.9_-42.8_2285	2285	+
chr12	62273009	62415982	chr12_60559276_60702249_142974_1.6_70_2280	2280	+
chr1	219352427	219422286	chr1_217419050_217488909_69860_3.3_94.3_2278	2278	+
chr2	97272410	97535629	chr2_96636137_96899356_263220_0.9_-87.8_2275	2275	+
chr13	38932698	38953480	chr13_37830698_37851480_20783_10.9_97.1_2274	2274	+
chr9	72327231	72338483	chr9_71517051_71528303_11253_20.2_99_2273	2273	+
chr7	38246989	38351502	chr7_38213514_38318027_104514_2.2_80.1_2267	2267	+
chr3	76483224	76485770	chr3_76565914_76568460_2547_88.8_99.9_2263	2263	+
chrX	138992362	139193038	chrX_138820028_139020704_200677_1.1_38.9_2257	2257	+
chr18	77310359	77468455	chr18_75411347_75569443_158097_1.4_-71.3_2253	2253	+
chr15	32057344	32221110	chr15_29844636_30008402_163767_1.4_75.4_2250	2250	+
chrX	21896525	22012743	chrX_21806446_21922664_116219_1.9_86.2_2250	2250	+
chr3	96335954	96496663	chr3_97818644_97979353_160710_1.4_-31.7_2245	2245	+
chr4	99274014	99392867	chr4_99493037_99611890_118854_1.9_82.9_2242	2242	+
chr1	175891095	176118316	chr1_174157718_174384939_227222_1_83.1_2239	2239	+
chr16	27144394	27337606	chr16_27051895_27245107_193213_1.2_19.2_2239	2239	+
chr19	4267911	4558431	chr19_4218911_4509431_290521_0.8_-51_2237	2237	+
chr19	16629072	16757924	chr19_16490072_16618924_128853_1.7_47.1_2236	2236	+
chr8	81985731	82196991	chr8_82148286_82359546_211261_1.1_27.2_2235	2235	+
chr4	11373195	11508369	chr4_10982293_11117467_135175_1.7_81.7_2232	2232	+
chr5	38939151	39062132	chr5_38974908_39097889_122982_1.8_84.8_2229	2229	+
chr13	90823128	90883989	chr13_89621129_89681990_60862_3.7_79.6_2228	2228	+
chr4	63682489	63686232	chr4_63365084_63368827_3744_59.5_99.6_2227	2227	+
chr10	2434647	2565686	chr10_2424647_2555686_131040_1.7_86.3_2226	2226	+
chr19	46025901	46423881	chr19_50717741_51115721_397981_0.6_-69.7_2226	2226	+
chr20	13251147	13450248	chr20_13199147_13398248_199102_1.1_53.7_2224	2224	+
chr12	17141923	17145001	chr12_17033190_17036268_3079_72.1_99.8_2221	2221	+
chr12	130642534	130871930	chr12_129208487_129437883_229397_1_-37.1_2220	2220	+
chr5	110832733	110866257	chr5_110860632_110894156_33525_6.6_92.6_2213	2213	+
chr8	70041705	70044226	chr8_70204259_70206780_2522_87.7_99.9_2212	2212	+
chr8	57388532	57501401	chr8_57551086_57663955_112870_2_78.4_2209	2209	+
chr5	76382766	76587787	chr5_76418522_76623543_205022_1.1_-77.4_2202	2202	+
chr10	49516881	49660006	chr10_49186887_49330012_143126_1.5_-7.7_2201	2201	+
chr6	108938804	109107924	chr6_109045497_109214617_169121_1.3_20.2_2194	2194	+
chrY	27453785	27660880	chrY_25863173_26070268_207096_1.1_50_2194	2194	+
chr11	82516389	82611735	chr11_82194037_82289383_95347_2.3_-20.1_2193	2193	+
chr17	53026753	53042263	chr17_50381752_50397262_15511_14.1_97.6_2188	2188	+
chr8	134338206	134425716	chr8_134407388_134494898_87511_2.5_63.8_2185	2185	+
chr12	9794387	9849129	chr12_9685654_9740396_54743_4_87.2_2183	2183	+
chr11	44129173	44330854	chr11_44085749_44287430_201682_1.1_43.6_2171	2171	+
chr16	12474887	12760340	chr16_12382388_12667841_285454_0.8_32.8_2170	2170	+
chr2	1447404	1784646	chr2_1426411_1763653_337243_0.6_42.4_2167	2167	+
chr16	52968669	53190825	chr16_51526170_51748326_222157_1_37.6_2165	2165	+
chr10	73576306	73587984	chr10_73246312_73257990_11679_18.5_97.8_2163	2163	+
chr18	34355606	34385573	chr18_32609604_32639571_29968_7.2_98.2_2163	2163	+
chr5	25188507	25190666	chr5_25224264_25226423_2160_100_100_2160	2160	+
chr6	157372227	157511390	chr6_157413919_157553082_139164_1.6_-88.7_2159	2159	+
chr3	191046970	191188166	chr3_192529664_192670860_141197_1.5_92_2156	2156	+
chr2	234746051	234836043	chr2_234410790_234500782_89993_2.4_87.8_2154	2154	+
chr12	113673202	113829401	chr12_112157585_112313784_156200_1.4_-88.8_2150	2150	+
chr19	48204937	48461140	chr19_52896749_53152952_256204_0.8_52.9_2150	2150	+
chr6	168689150	168990816	chr6_168431999_168733665_301667_0.7_33.3_2149	2149	+
chr14	95100163	95267850	chr14_94169916_94337603_167688_1.3_47.4_2147	2147	+
chr6	129477721	129480485	chr6_129519414_129522178_2765_77.6_99.7_2146	2146	+
chr5	147774190	147821794	chr5_147754383_147801987_47605_4.5_96_2137	2137	+
chr22	18075120	18211835	chr22_16455120_16591835_136716_1.6_59.8_2136	2136	+
chr7	38694988	38832853	chr7_38661513_38799378_137866_1.5_58.1_2132	2132	+
chr10	95660851	95791562	chr10_95650841_95781552_130712_1.6_75.6_2129	2129	+
chr22	43454626	43697455	chr22_41784570_42027399_242830_0.9_19.7_2127	2127	+
chr3	153973311	154072028	chr3_155456005_155554722_98718_2.1_66.6_2122	2122	+
chr6	100498085	100683732	chr6_100604806_100790453_185648_1.1_39.2_2116	2116	+
chr3	18580158	18635941	chr3_18555162_18610945_55784_3.8_92.8_2114	2114	+
chr4	147103952	147208436	chr4_147323402_147427886_104485_2_78.5_2110	2110	+
chr13	28003853	28014442	chr13_26901853_26912442_10590_19.9_-44.9_2108	2108	+
chr8	6290379	6331864	chr8_6277787_6319272_41486_5.1_91.5_2104	2104	+
chr14	73957934	74042311	chr14_73027687_73112064_84378_2.5_67.8_2101	2101	+
chr5	92920946	93050166	chr5_92946702_93075922_129221_1.6_73.1_2100	2100	+
chr6	1312653	1515181	chr6_1257653_1460180_202528_1_-13.9_2098	2098	+
chr22	19714017	19808691	chr22_18094017_18188691_94675_2.2_68.2_2097	2097	+
chr9	112141356	112296622	chr9_111181177_111336443_155267_1.3_42.9_2096	2096	+
chr20	48184541	48318936	chr20_47617948_47752343_134396_1.6_82.7_2093	2093	+
chr2	196544949	196601436	chr2_196253194_196309681_56488_3.7_92.7_2092	2092	+
chr4	27003769	27025645	chr4_26612867_26634743_21877_9.5_96.6_2089	2089	+
chrX	114009164	114011368	chrX_113915420_113917624_2205_94.7_100_2089	2089	+
chr9	21331373	21334774	chr9_21321373_21324774_3402_61.2_99.7_2082	2082	+
chr3	13358195	13431979	chr3_13333195_13406979_73785_2.8_87.1_2081	2081	+
chr15	89011095	89174508	chr15_86812099_86975512_163414_1.3_63_2079	2079	+
chrX	9983162	10201809	chrX_9943162_10161809_218648_1_67.5_2079	2079	+
chr19	9270818	9406576	chr19_9131818_9267576_135759_1.5_44.7_2077	2077	+
chr2	24524078	24587605	chr2_24377582_24441109_63528_3.3_89.9_2077	2077	+
chr13	99355744	99602142	chr13_98153745_98400143_246399_0.8_-34.1_2075	2075	+
chr9	7476984	7598567	chr9_7466984_7588567_121584_1.7_36.5_2069	2069	+
chr3	119017553	119250164	chr3_120500243_120732854_232612_0.9_8.1_2067	2067	+
chrX	49396237	49527928	chrX_49283193_49414672_131480_1.6_49.8_2061	2061	+
chr2	71124462	71299931	chr2_70977970_71153439_175470_1.2_16.8_2056	2056	+
chrY	9131728	9236450	chrY_9191728_9296450_104723_2_83.1_2051	2051	+
chr4	44665524	44752487	chr4_44360281_44447244_86964_2.4_96.4_2044	2044	+
chr1	194157965	194328384	chr1_192424588_192595007_170420_1.2_79.8_2043	2043	+
chr6	25439155	25717164	chr6_25547134_25825143_278010_0.7_23.5_2043	2043	+
chr8	105501541	105510344	chr8_105570717_105579520_8804_23.2_97.7_2043	2043	+
chr7	65887898	66019282	chr7_65525333_65656717_131385_1.6_-39.3_2040	2040	+
chrX	106881062	107069658	chrX_106767718_106956314_188597_1.1_74.9_2038	2038	+
chr8	136478735	136638271	chr8_136547917_136707453_159537_1.3_72.3_2037	2037	+
chrX	106594418	106672748	chrX_106481074_106559404_78331_2.6_81.5_2036	2036	+
chr9	90285501	90432482	chr9_89475321_89622302_146982_1.4_67_2034	2034	+
chrX	14852289	14939326	chrX_14762210_14849247_87038_2.3_85_2034	2034	+
chr6	27368551	27492492	chr6_27476530_27600471_123942_1.6_43.6_2033	2033	+
chr2	166605174	166627156	chr2_166313420_166335402_21983_9.2_99_2033	2033	+
chr12	102468663	102590832	chr12_100992793_101114962_122170_1.7_69.1_2029	2029	+
chr3	65341221	65674134	chr3_65316261_65649174_332914_0.6_36_2029	2029	+
chr4	111321332	111573181	chr4_111540781_111792630_251850_0.8_56.3_2028	2028	+
chrX	151558972	151649725	chrX_151309628_151400381_90754_2.2_81.1_2028	2028	+
chr6	63902999	63937627	chr6_63960958_63995586_34629_5.9_90_2027	2027	+
chr17	10460545	10764179	chr17_10401270_10704904_303635_0.7_60.4_2024	2024	+
chr17	58804516	58929365	chr17_56159298_56284147_124850_1.6_-23.7_2023	2023	+
chr7	21440674	21633669	chr7_21407199_21600194_192996_1_62.1_2019	2019	+
chr4	164399507	164449501	chr4_164618957_164668951_49995_4_96.1_2015	2015	+
chrX	117891965	118108769	chrX_117775993_117992797_216805_0.9_-59.2_2015	2015	+
chr11	34477515	34602539	chr11_34434091_34559115_125025_1.6_52_2012	2012	+
chr19	20727453	20874653	chr19_20519293_20666493_147201_1.4_28_2012	2012	+
chr20	2945421	3128809	chr20_2893421_3076809_183389_1.1_63.3_2009	2009	+
chr6	135732495	135957153	chr6_135774188_135998846_224659_0.9_41.2_2007	2007	+
chr14	68713716	68888972	chr14_67783469_67958725_175257_1.1_37_2005	2005	+
chr1	240933067	241190882	chr1_238999690_239257505_257816_0.8_46.8_2004	2004	+
chr8	33716831	33827435	chr8_33836373_33946977_110605_1.8_53.7_2001	2001	+
chr5	77334884	77437210	chr5_77370640_77472966_102327_2_-26.4_1996	1996	+
chr7	48941915	48965256	chr7_48912461_48935802_23342_8.6_98.2_1996	1996	+
chr1	119543135	119762574	chr1_119344658_119564097_219440_0.9_59_1995	1995	+
chr4	190681042	190936287	chr4_190918036_191173281_255246_0.8_3.4_1993	1993	+
chr3	108163075	108407646	chr3_109645765_109890336_244572_0.8_35.5_1992	1992	+
chr1	155057359	155183184	chr1_153323983_153449808_125826_1.6_-87.9_1988	1988	+
chr11	72350913	72652129	chr11_72028561_72329777_301217_0.7_42.8_1987	1987	+
chr11	45832959	45955377	chr11_45789535_45911953_122419_1.6_64.6_1986	1986	+
chr5	84737322	84846455	chr5_84773078_84882211_109134_1.8_70.5_1984	1984	+
chr5	98856936	98868525	chr5_98884835_98896424_11590_17.1_98.5_1984	1984	+
chr1	169771687	169824863	chr1_168038311_168091487_53177_3.7_93.1_1982	1982	+
chrX	39910963	40011191	chrX_39795907_39896135_100229_2_75.2_1979	1979	+
chr14	104633167	104897207	chr14_103702920_103968252_265333_0.7_-55.4_1973	1973	+
chr7	26707031	26765305	chr7_26673556_26731830_58275_3.4_80.9_1968	1968	+
chr10	13578927	13687968	chr10_13618933_13727974_109042_1.8_71.6_1966	1966	+
chrX	44167628	44336555	chrX_44052572_44221499_168928_1.2_-58.1_1966	1966	+
chr7	39892985	39991551	chr7_39859510_39958076_98567_2_-39_1965	1965	+
chr6	5788571	5974385	chr6_5733570_5919384_185815_1.1_31_1963	1963	+
chr3	8811000	8983605	chr3_8786000_8958605_172606_1.1_54.6_1961	1961	+
chr1	72625351	72767623	chr1_72397939_72540211_142273_1.4_88.3_1959	1959	+
chr20	2097238	2129138	chr20_2045238_2077138_31901_6.1_95.5_1958	1958	+
chr11	61562842	61564797	chr11_61319418_61321373_1956_100_100_1956	1956	+
chr10	25137778	25313569	chr10_25177784_25353575_175792_1.1_27.3_1955	1955	+
chr8	163205	325100	chr8_153205_315100_161896_1.2_57.9_1954	1954	+
chr2	192543178	192555977	chr2_192251423_192264222_12800_15.2_97.3_1952	1952	+
chr3	179930332	180044513	chr3_181413026_181527207_114182_1.7_73.1_1951	1951	+
chr18	36914820	37112720	chr18_35168818_35366718_197901_1_45.3_1950	1950	+
chr11	4590380	4745412	chr11_4546956_4701988_155033_1.3_16.7_1948	1948	+
chr11	61731888	61735179	chr11_61488464_61491755_3292_59.1_99.4_1945	1945	+
chr6	861877	863875	chr6_806877_808875_1999_97.1_100_1942	1942	+
chr17	16648405	16735131	chr17_16589130_16675856_86727_2.2_28.5_1942	1942	+
chr15	57840118	58007922	chr15_55627410_55795214_167805_1.2_60.4_1941	1941	+
chrX	108786334	108962894	chrX_108672990_108849550_176561_1.1_43.4_1939	1939	+
chr11	5592176	5687293	chr11_5548752_5643869_95118_2_76.3_1938	1938	+
chr11	72852718	73021194	chr11_72530366_72698842_168477_1.1_26.3_1936	1936	+
chr4	84374721	84526903	chr4_84593745_84745927_152183_1.3_60.9_1926	1926	+
chr5	121297561	121374955	chr5_121325460_121402854_77395_2.5_73.5_1925	1925	+
chr10	3819434	3824379	chr10_3809434_3814379_4946_38.9_99.4_1922	1922	+
chr4	52704922	52895156	chr4_52399679_52589913_190235_1_65.7_1922	1922	+
chr5	143538982	143584592	chr5_143519175_143564785_45611_4.2_92.8_1922	1922	+
chr1	81563992	81893983	chr1_81336580_81666571_329992_0.6_-4_1920	1920	+
chr12	107665186	107712684	chr12_106189316_106236814_47499_4_87.2_1920	1920	+
chr12	115101317	115121304	chr12_113585700_113605687_19988_9.6_94_1919	1919	+
chr14	71108422	71194773	chr14_70178175_70264526_86352_2.2_-44.7_1919	1919	+
chr3	1637340	1947957	chr3_1612340_1922957_310618_0.6_-13_1919	1919	+
chr3	170584079	170611212	chr3_172066773_172093906_27134_7.1_95.9_1918	1918	+
chrY	20309885	20361778	chrY_18769273_18821166_51894_3.7_87.2_1916	1916	+
chr9	124281650	124413959	chr9_123321471_123453780_132310_1.4_45.9_1914	1914	+
chr1	58401172	58522256	chr1_58173760_58294844_121085_1.6_80.9_1914	1914	+
chr15	25154013	25309706	chr15_22705106_22860799_155694_1.2_19.1_1908	1908	+
chr3	159818626	159820661	chr3_161301320_161303355_2036_93.7_99.9_1907	1907	+
chr9	89626603	89700046	chr9_88816423_88889866_73444_2.6_78_1898	1898	+
chr4	90033524	90035731	chr4_90252547_90254754_2208_85.9_99.8_1896	1896	+
chr14	81227712	81386203	chr14_80297465_80455956_158492_1.2_-0.4_1890	1890	+
chr15	55473532	55643103	chr15_53260824_53430395_169572_1.1_77.4_1887	1887	+
chr6	66546737	66804373	chr6_66603458_66861094_257637_0.7_55.6_1886	1886	+
chr12	96587801	96806664	chr12_95111932_95330795_218864_0.9_77.9_1885	1885	+
chr1	218475573	218670576	chr1_216542196_216737199_195004_1_-17.2_1885	1885	+
chrX	55027149	55208132	chrX_55043874_55224857_180984_1_48_1881	1881	+
chr4	120977599	120987139	chr4_121197047_121206587_9541_19.7_98.6_1880	1880	+
chr5	123952459	124145015	chr5_123980358_124172914_192557_1_71.4_1878	1878	+
chr16	27476642	27640205	chr16_27384143_27547706_163564_1.1_21.3_1873	1873	+
chr16	77926393	78083727	chr16_76483894_76641228_157335_1.2_63.7_1873	1873	+
chr5	57750149	57754959	chr5_57785906_57790716_4811_38.9_99.5_1871	1871	+
chr1	96912286	96914154	chr1_96684874_96686742_1869_100_100_1869	1869	+
chr2	240029697	240320881	chr2_239694634_239985818_291185_0.6_60_1867	1867	+
chr12	28295996	28717943	chr12_28187263_28609210_421948_0.4_40.9_1866	1866	+
chr2	237997156	238007155	chr2_237661895_237671894_10000_18.7_98_1866	1866	+
chr7	50512332	50514825	chr7_50479826_50482319_2494_74.7_99.8_1864	1864	+
chr1	197652473	197744503	chr1_195919096_196011126_92031_2_89.2_1860	1860	+
chr3	131103186	131338390	chr3_132585876_132821080_235205_0.8_48.1_1858	1858	+
chr4	189659668	189663215	chr4_189896662_189900209_3548_52.3_99.7_1857	1857	+
chr1	83611590	83680390	chr1_83384178_83452978_68801_2.7_87.7_1851	1851	+
chr2	12163665	12166239	chr2_12081116_12083690_2575_71.9_99.7_1851	1851	+
chr5	55571115	55808537	chr5_55606872_55844294_237423_0.8_-4_1848	1848	+
chr1	152920984	153198351	chr1_151187608_151464975_277368_0.7_38.5_1845	1845	+
chr6	138726198	138752209	chr6_138767891_138793902_26012_7.1_79.9_1845	1845	+
chr6	126744720	127004686	chr6_126786413_127046379_259967_0.7_-42_1842	1842	+
chr7	120597587	120691923	chr7_120384823_120479159_94337_1.9_71.4_1836	1836	+
chr3	72307443	72496249	chr3_72390133_72578939_188807_1_56.4_1829	1829	+
chr3	131894332	132105764	chr3_133377022_133588454_211433_0.9_-18.6_1821	1821	+
chr10	126086025	126162033	chr10_126076015_126152023_76009_2.4_80.7_1820	1820	+
chr2	121442551	121825780	chr2_121159021_121542250_383230_0.5_-11_1820	1820	+
chr17	20384999	20407666	chr17_20325591_20348258_22668_8_82.2_1819	1819	+
chr6	161469562	161536311	chr6_161389552_161456301_66750_2.7_86.7_1819	1819	+
chr7	97482469	97528410	chr7_97320405_97366346_45942_4_72.1_1818	1818	+
chr6	50671128	50881138	chr6_50779087_50989097_210011_0.9_64.6_1814	1814	+
chr8	140652175	140817103	chr8_140721357_140886285_164929_1.1_60_1812	1812	+
chr12	109711161	109967922	chr12_108195544_108452305_256762_0.7_38.6_1811	1811	+
chr1	226249762	226259727	chr1_224316385_224326350_9966_18.2_89.7_1810	1810	+
chr6	89320836	89554290	chr6_89377555_89611009_233455_0.8_-93.7_1809	1809	+
chr14	77352771	77583391	chr14_76422524_76653144_230621_0.8_-84.7_1804	1804	+
chr1	21410348	21496363	chr1_21282935_21368950_86016_2.1_-87.3_1798	1798	+
chr2	234132372	234371154	chr2_233797111_234035893_238783_0.8_33.1_1796	1796	+
chr11	11373523	11558585	chr11_11330099_11515161_185063_1_-17.8_1794	1794	+
chr16	23076098	23193910	chr16_22983599_23101411_117813_1.5_74.9_1793	1793	+
chr2	150426160	150453364	chr2_150134406_150161610_27205_6.6_97.6_1793	1793	+
chr7	36858571	37488445	chr7_36825096_37454970_629875_0.3_-12.8_1793	1793	+
chr10	57358054	57427848	chr10_57028060_57097854_69795_2.6_86.9_1792	1792	+
chr15	76467775	76628419	chr15_74254830_74415474_160645_1.1_55_1792	1792	+
chr3	157815846	157994151	chr3_159298540_159476845_178306_1_57.3_1792	1792	+
chr5	31822645	31848186	chr5_31858402_31883943_25542_7_73.5_1791	1791	+
chr1	202302328	202441339	chr1_200568951_200707962_139012_1.3_74.1_1790	1790	+
chrX	116043940	116098509	chrX_115927968_115982537_54570_3.3_97.1_1786	1786	+
chr1	82062154	82189065	chr1_81834742_81961653_126912_1.4_60.9_1782	1782	+
chr4	154525191	154580095	chr4_154744641_154799545_54905_3.2_-36.6_1782	1782	+
chr1	183895478	184042819	chr1_182162101_182309442_147342_1.2_72.9_1781	1781	+
chr8	4644763	4676774	chr8_4632171_4664182_32012_5.6_88_1781	1781	+
chr7	22396457	22551678	chr7_22362982_22518203_155222_1.1_26.7_1778	1778	+
chr1	55586199	55689484	chr1_55358787_55462072_103286_1.7_-29.8_1775	1775	+
chr6	137864925	138028387	chr6_137906618_138070080_163463_1.1_79.1_1773	1773	+
chrX	136405114	136743739	chrX_136232780_136571405_338626_0.5_58.8_1773	1773	+
chr1	95362726	95392806	chr1_95135314_95165394_30081_5.9_93.1_1770	1770	+
chr14	44546689	44670367	chr14_43616439_43740117_123679_1.4_89.3_1770	1770	+
chr2	47129103	47135212	chr2_46982607_46988716_6110_29_93.8_1770	1770	+
chr17	77657117	77808779	chr17_75271712_75423374_151663_1.2_74.3_1769	1769	+
chr22	23522716	23804734	chr22_21852716_22134734_282019_0.6_-48.6_1766	1766	+
chr12	20094279	20096041	chr12_19985546_19987308_1763_100_100_1763	1763	+
chr17	53342169	53499659	chr17_50697168_50854658_157491_1.1_79.1_1763	1763	+
chr12	117466661	117627221	chr12_115951044_116111604_160561_1.1_51_1762	1762	+
chrX	39548042	39647556	chrX_39432986_39532500_99515_1.8_-21.1_1762	1762	+
chr6	34544105	34558313	chr6_34652083_34666291_14209_12.4_58.6_1761	1761	+
chr5	81571347	81660475	chr5_81607103_81696231_89129_2_75.7_1760	1760	+
chr2	14760525	14777363	chr2_14677976_14694814_16839_10.4_98.9_1759	1759	+
chr2	75720345	75897467	chr2_75573853_75750975_177123_1_64.6_1756	1756	+
chr9	99488327	99721279	chr9_98528148_98761100_232953_0.8_-56.5_1755	1755	+
chr1	166135573	166246837	chr1_164402197_164513461_111265_1.6_49.2_1754	1754	+
chr5	53155100	53364351	chr5_53190857_53400108_209252_0.8_-70.4_1750	1750	+
chr10	96943257	97031618	chr10_96933247_97021608_88362_2_85.8_1747	1747	+
chr5	81188183	81331248	chr5_81223939_81367004_143066_1.2_45.4_1745	1745	+
chr5	169567607	169619021	chr5_169500185_169551599_51415_3.4_82.6_1742	1742	+
chr3	68682850	68686303	chr3_68765540_68768993_3454_50.3_99.5_1738	1738	+
chr4	123814195	123988390	chr4_124033645_124207840_174196_1_-39.8_1737	1737	+
chr4	53461660	53718266	chr4_53156417_53413023_256607_0.7_56_1735	1735	+
chr2	24095708	24290715	chr2_23949212_24144219_195008_0.9_75.9_1733	1733	+
chr12	22200428	22218538	chr12_22091695_22109805_18111_9.5_97_1723	1723	+
chr16	77088231	77246558	chr16_75645732_75804059_158328_1.1_75.3_1722	1722	+
chr1	192215362	192217079	chr1_190481985_190483702_1718_100_100_1718	1718	+
chr17	9632360	9971501	chr17_9573085_9912226_339142_0.5_-30.4_1718	1718	+
chr5	128440579	128449690	chr5_128468478_128477589_9112_18.9_95.8_1718	1718	+
chr18	47671985	47919983	chr18_45925983_46173981_247999_0.7_-62.7_1717	1717	+
chr5	107559729	107717159	chr5_107587628_107745058_157431_1.1_72.7_1711	1711	+
chr16	55562215	55754359	chr16_54119716_54311860_192145_0.9_66.8_1709	1709	+
chrX	19368017	19378017	chrX_19277938_19287938_10001_17.1_98.1_1708	1708	+
chr3	28319650	28489567	chr3_28294654_28464571_169918_1_91.8_1707	1707	+
chr9	103493380	103642891	chr9_102533201_102682712_149512_1.1_-35.7_1707	1707	+
chr19	15347933	15514525	chr19_15208933_15375525_166593_1_37.7_1705	1705	+
chr12	7591590	7830222	chr12_7482857_7721489_238633_0.7_72.4_1704	1704	+
chr4	155457061	155477116	chr4_155676511_155696566_20056_8.5_96.6_1699	1699	+
chr22	17566304	17674199	chr22_15946304_16054199_107896_1.6_79.1_1698	1698	+
chr1	244571987	244601100	chr1_242638610_242667723_29114_5.8_92.2_1694	1694	+
chr11	28225088	28354016	chr11_28181664_28310592_128929_1.3_33.5_1694	1694	+
chr5	85814904	85916703	chr5_85850660_85952459_101800_1.7_78.6_1692	1692	+
chrX	125605788	125686940	chrX_125433469_125514621_81153_2.1_67.4_1690	1690	+
chr3	43053001	43080503	chr3_43028005_43055507_27503_6.1_85.4_1688	1688	+
chr8	35381361	35383194	chr8_35500903_35502736_1834_92_99.9_1687	1687	+
chr12	71395828	71533737	chr12_69682095_69820004_137910_1.2_77.2_1681	1681	+
chr15	30336906	30518014	chr15_28124198_28305306_181109_0.9_-63.6_1680	1680	+
chr2	72211258	72556854	chr2_72064766_72410362_345597_0.5_35.9_1680	1680	+
chr18	72668586	72923488	chr18_70797574_71052476_254903_0.7_52.8_1678	1678	+
chr15	94552155	94620098	chr15_92353159_92421102_67944_2.5_75.8_1676	1676	+
chr4	6265010	6304708	chr4_6315911_6355609_39699_4.2_92.5_1675	1675	+
chr7	2671496	2875668	chr7_2638022_2842194_204173_0.8_-83.6_1673	1673	+
chr13	68342033	68485858	chr13_67240034_67383859_143826_1.2_28.6_1668	1668	+
chr5	173316207	173495957	chr5_173248813_173428563_179751_0.9_61_1665	1665	+
chr3	126134030	126373935	chr3_127616720_127856625_239906_0.7_-26.1_1663	1663	+
chr20	25990571	26190350	chr20_25938571_26138350_199780_0.8_-14.7_1660	1660	+
chr2	67630008	67632051	chr2_67483512_67485555_2044_81_99.7_1655	1655	+
chr4	141967219	142155518	chr4_142186669_142374968_188300_0.9_-65.5_1654	1654	+
chr22	22621102	22663629	chr22_20951102_20993629_42528_3.9_94.4_1651	1651	+
chr3	43344740	43392265	chr3_43319744_43367269_47526_3.5_94_1651	1651	+
chr5	143818938	144769553	chr5_143799131_144749746_950616_0.2_-76.1_1650	1650	+
chr6	166349905	166478942	chr6_166269895_166398932_129038_1.3_-11.3_1649	1649	+
chr1	37412767	37568986	chr1_37185354_37341573_156220_1.1_79.8_1646	1646	+
chr13	44466523	44544855	chr13_43364523_43442855_78333_2.1_90.1_1645	1645	+
chr19	28246106	28248012	chr19_32937946_32939852_1907_86.2_99.8_1643	1643	+
chr3	175435890	175696260	chr3_176918584_177178954_260371_0.6_67_1627	1627	+
chr8	29302023	29601533	chr8_29357942_29657452_299511_0.5_31.9_1626	1626	+
chr17	6381758	6679346	chr17_6322482_6620070_297589_0.5_1.9_1623	1623	+
chr7	149417446	149745257	chr7_149048379_149376190_327812_0.5_-1.7_1621	1621	+
chrX	151939352	152031361	chrX_151690008_151782017_92010_1.8_80.1_1618	1618	+
chr5	15450810	15452425	chr5_15503810_15505425_1616_100_100_1616	1616	+
chr5	7850962	7901202	chr5_7903962_7954202_50241_3.2_87.6_1611	1611	+
chr5	171636955	171808621	chr5_171569560_171741226_171667_0.9_26_1606	1606	+
chrX	97506880	97645971	chrX_97393536_97532627_139092_1.2_73.4_1604	1604	+
chrX	91714621	91873616	chrX_91601277_91760272_158996_1_-63.2_1603	1603	+
chr2	31443737	31584555	chr2_31297241_31438059_140819_1.1_69.5_1603	1603	+
chr11	105950183	105984528	chr11_105455393_105489738_34346_4.7_91.1_1602	1602	+
chrX	142760325	142967989	chrX_142587991_142795655_207665_0.8_49.4_1599	1599	+
chr8	55371600	55609805	chr8_55534153_55772359_238207_0.7_65.6_1598	1598	+
chr4	96052458	96181654	chr4_96271481_96400677_129197_1.2_82.5_1595	1595	+
chr12	68050817	68056267	chr12_66337084_66342534_5451_29.2_99.3_1591	1591	+
chr1	178380706	178447622	chr1_176647329_176714245_66917_2.4_89.7_1589	1589	+
chrX	13528774	13778404	chrX_13438695_13688325_249631_0.6_14.9_1585	1585	+
chrX	65717555	65719896	chrX_65634280_65636621_2342_67.6_99.8_1583	1583	+
chr17	51834346	52032525	chr17_49189345_49387524_198180_0.8_62.2_1580	1580	+
chr6	424086	602420	chr6_369086_547420_178335_0.9_11.3_1579	1579	+
chr22	40271408	40360899	chr22_38601354_38690845_89492_1.8_66.5_1577	1577	+
chr4	171460961	171629274	chr4_171697536_171865849_168314_0.9_83.7_1577	1577	+
chr6	162989411	162990997	chr6_162909401_162910987_1587_99.4_100_1577	1577	+
chr7	154735491	154826022	chr7_154366424_154456955_90532_1.7_86.2_1577	1577	+
chr2	175453230	175618394	chr2_175161476_175326640_165165_1_33.2_1573	1573	+
chrX	61998641	62104188	chrX_61915366_62020913_105548_1.5_74.9_1564	1564	+
chr14	95881799	96011035	chr14_94951552_95080788_129237_1.2_36.4_1560	1560	+
chr4	117519338	117521438	chr4_117738786_117740886_2101_74.3_99.8_1560	1560	+
chr14	39196369	39198008	chr14_38266120_38267759_1640_94.7_100_1553	1553	+
chr1	158051273	158165965	chr1_156317897_156432589_114693_1.4_81.2_1552	1552	+
chr12	128576620	129123908	chr12_127142573_127689861_547289_0.3_-33.9_1552	1552	+
chr11	36248921	36311162	chr11_36205497_36267738_62242_2.5_87_1548	1548	+
chr9	92894243	93205993	chr9_91934063_92245813_311751_0.5_33_1545	1545	+
chr15	29448218	29560996	chr15_27235510_27348288_112779_1.4_86.8_1542	1542	+
chr4	153332449	153535606	chr4_153551899_153755056_203158_0.8_-36_1538	1538	+
chr1	73570556	73572227	chr1_73343144_73344815_1672_91.9_100_1536	1536	+
chrX	26704114	26767694	chrX_26614035_26677615_63581_2.4_91.4_1534	1534	+
chr3	82854270	82856629	chr3_82936960_82939319_2360_64.8_99.9_1530	1530	+
chr3	152785108	152881887	chr3_154267798_154364577_96780_1.6_84.2_1530	1530	+
chr3	50607656	50685833	chr3_50582660_50660837_78178_2_70.3_1529	1529	+
chrX	101751742	102064540	chrX_101638398_101951196_312799_0.5_-62.6_1529	1529	+
chr5	175309871	175394378	chr5_175242477_175326984_84508_1.8_69.4_1523	1523	+
chr6	107360986	107551453	chr6_107467679_107658146_190468_0.8_62.9_1522	1522	+
chr12	38531456	38714353	chr12_36817723_37000620_182898_0.8_66.2_1520	1520	+
chr10	14547477	14610512	chr10_14587483_14650518_63036_2.4_84.8_1519	1519	+
chrX	132804877	132897772	chrX_132632543_132725438_92896_1.6_76.1_1519	1519	+
chr7	14110527	14231746	chr7_14077052_14198271_121220_1.3_59.6_1518	1518	+
chr2	224618979	224904045	chr2_224327223_224612289_285067_0.5_65.3_1517	1517	+
chr4	110970514	111026882	chr4_111189963_111246331_56369_2.7_87.7_1516	1516	+
chr2	158067148	158378483	chr2_157775394_158086729_311336_0.5_-31.2_1515	1515	+
chr3	184428126	184612747	chr3_185910820_186095441_184622_0.8_41.8_1515	1515	+
chr5	170337938	170351594	chr5_170270516_170284199_13684_11.1_96.8_1514	1514	+
chrX	63653073	63984504	chrX_63569798_63901229_331432_0.5_-48_1513	1513	+
chr11	77024620	77066929	chr11_76702268_76744577_42310_3.6_90_1511	1511	+
chr4	98922651	98966090	chr4_99141674_99185113_43440_3.5_90.8_1510	1510	+
chrX	68302080	68514079	chrX_68218805_68430804_212000_0.7_55_1509	1509	+
chr6	91224014	91270068	chr6_91280735_91326789_46055_3.3_95.5_1506	1506	+
chr10	64565956	64697908	chr10_64235962_64367914_131953_1.1_69.6_1503	1503	+
chr10	8555539	8636860	chr10_8595545_8676866_81322_1.8_77.3_1500	1500	+
chrX	58011262	58012759	chrX_58027987_58029484_1498_100_100_1498	1498	+
chr10	58114432	58120088	chr10_57784438_57790094_5657_26.5_99.6_1497	1497	+
chr1	18800016	19057374	chr1_18672603_18929961_257359_0.6_19.6_1496	1496	+
chr8	32869073	32872993	chr8_32988615_32992535_3921_38.2_99.3_1496	1496	+
chr7	7277910	7365812	chr7_7244435_7332337_87903_1.7_76.6_1495	1495	+
chr1	64515333	64644641	chr1_64287921_64417229_129309_1.2_61.6_1494	1494	+
chr5	156277492	156279218	chr5_156210070_156211796_1727_86.5_99.9_1493	1493	+
chr17	12895685	12922793	chr17_12836410_12863518_27109_5.5_93_1492	1492	+
chr2	235238011	235403621	chr2_234902750_235068360_165611_0.9_50.6_1491	1491	+
chr5	111496742	111499924	chr5_111524641_111527823_3183_46.8_99.6_1491	1491	+
chr3	17201473	17525632	chr3_17176477_17500636_324160_0.5_-37.4_1490	1490	+
chr5	2145557	2383974	chr5_2198557_2436974_238418_0.6_22.6_1490	1490	+
chrX	86890496	86959308	chrX_86777152_86845964_68813_2.2_67.9_1490	1490	+
chr10	100995624	101180555	chr10_100985614_101170545_184932_0.8_65.7_1489	1489	+
chr13	95226872	95410949	chr13_94024873_94208950_184078_0.8_71.9_1487	1487	+
chr11	110633709	110659734	chr11_110138919_110164944_26026_5.7_94.4_1486	1486	+
chr12	11184987	11324800	chr12_11076254_11216067_139814_1.1_75.8_1482	1482	+
chr6	96034261	96056411	chr6_96140982_96163132_22151_6.7_97.2_1478	1478	+
chrX	27535372	27537899	chrX_27445293_27447820_2528_58.4_99.9_1476	1476	+
chr6	53362984	53409854	chr6_53470943_53517813_46871_3.1_84.7_1474	1474	+
chr1	98011319	98051719	chr1_97783907_97824307_40401_3.6_87.1_1471	1471	+
chr2	188616267	188691456	chr2_188324512_188399701_75190_2_85.3_1471	1471	+
chr1	227842209	227846331	chr1_225908832_225912954_4123_35.6_97_1469	1469	+
chr4	114123008	114452697	chr4_114342457_114672146_329690_0.4_43.9_1469	1469	+
chr7	57528753	57659649	chr7_57532695_57663591_130897_1.1_-49.4_1464	1464	+
chr20	22565066	22846726	chr20_22513066_22794726_281661_0.5_-55.2_1462	1462	+
chr9	105966376	105968897	chr9_105006197_105008718_2522_57.8_99.9_1458	1458	+
chr18	6873329	7135415	chr18_6863329_7125415_262087_0.6_19.6_1456	1456	+
chr3	65924556	66008460	chr3_65899596_65983500_83905_1.7_87.3_1452	1452	+
chr9	99773581	99984678	chr9_98813402_99024499_211098_0.7_-47.8_1452	1452	+
chr12	55803501	55807575	chr12_54089768_54093842_4075_35.5_98.9_1448	1448	+
chr10	54148823	54173091	chr10_53818829_53843097_24269_6_98.3_1446	1446	+
chr10	76158158	76360309	chr10_75828164_76030315_202152_0.7_-74.3_1446	1446	+
chr4	129770106	129796193	chr4_129989556_130015643_26088_5.5_96.3_1446	1446	+
chr11	33722366	33731995	chr11_33678942_33688571_9630_15_97.2_1440	1440	+
chr7	53255176	53256615	chr7_53222670_53224109_1440_100_100_1440	1440	+
chrY	17019659	17053789	chrY_15529053_15563183_34131_4.2_98.2_1438	1438	+
chr5	53737034	53868357	chr5_53772791_53904114_131324_1.1_60.5_1434	1434	+
chr10	34941932	35104668	chr10_34981938_35144674_162737_0.9_-63.9_1433	1433	+
chrX	117262644	117527111	chrX_117146672_117411139_264468_0.5_8.3_1432	1432	+
chr7	62751797	62917011	chr7_62389232_62554446_165215_0.9_-56.4_1430	1430	+
chr12	78857384	79198316	chr12_77381515_77722447_340933_0.4_35.1_1424	1424	+
chr13	72233230	72278491	chr13_71131231_71176492_45262_3.1_93.8_1423	1423	+
chr22	43959790	44198692	chr22_42291123_42530025_238903_0.6_-4.9_1423	1423	+
chr7	103766856	103835824	chr7_103554092_103623060_68969_2.1_91.7_1423	1423	+
chr12	119420292	119804447	chr12_117904675_118288830_384156_0.4_-48.5_1422	1422	+
chr6	10118654	10214703	chr6_10226640_10322689_96050_1.5_58.4_1422	1422	+
chr6	57840560	57842467	chr6_57948519_57950426_1908_74.5_99.8_1421	1421	+
chr14	82382669	82384403	chr14_81452422_81454156_1735_81.8_99.8_1419	1419	+
chr22	16886086	17153936	chr22_15266086_15533936_267851_0.5_22.6_1419	1419	+
chr8	36845628	36957088	chr8_36964786_37076246_111461_1.3_25.8_1419	1419	+
chrX	130732987	130782372	chrX_130560668_130610053_49386_2.9_89.7_1419	1419	+
chr12	124786225	124980006	chr12_123352178_123545959_193782_0.7_12.2_1415	1415	+
chr5	165291061	165456331	chr5_165223639_165388909_165271_0.9_75.3_1410	1410	+
chr2	219817996	219847206	chr2_219526240_219555450_29211_4.8_17.7_1408	1408	+
chr17	72205171	72353438	chr17_69716766_69865033_148268_0.9_72.7_1401	1401	+
chr16	50612797	50726601	chr16_49170298_49284102_113805_1.2_40_1396	1396	+
chr2	104102124	105388270	chr2_103468556_104754702_1286147_0.1_-89.4_1395	1395	+
chr1	142620965	142660223	chr1_141562488_141601746_39259_3.5_96.9_1392	1392	+
chr18	46446846	46490389	chr18_44700844_44744387_43544_3.2_85.9_1392	1392	+
chr2	43241356	43643169	chr2_43094860_43496673_401814_0.3_-3.2_1392	1392	+
chr7	133682164	133750221	chr7_133332704_133400761_68058_2_52.2_1390	1390	+
chr1	121115843	121138590	chr1_120817366_120840113_22748_6.1_96.5_1387	1387	+
chr19	22154317	22156379	chr19_21946157_21948219_2063_67.2_99.4_1387	1387	+
chr16	51679590	51681170	chr16_50237091_50238671_1581_87.6_100_1385	1385	+
chr2	152975831	153213874	chr2_152684077_152922120_238044_0.6_-73.3_1381	1381	+
chr1	99157030	99225976	chr1_98929618_98998564_68947_2_85.8_1377	1377	+
chr13	78137851	78321053	chr13_77035852_77219054_183203_0.8_42.6_1375	1375	+
chr1	191114796	191116168	chr1_189381419_189382791_1373_100_100_1373	1373	+
chr15	67920125	68118384	chr15_65707179_65905438_198260_0.7_26.3_1371	1371	+
chr3	22423169	22565876	chr3_22398173_22540880_142708_1_-58_1371	1371	+
chr10	52300042	53458938	chr10_51970048_53128944_1158897_0.1_-53.9_1370	1370	+
chr18	67993389	68098339	chr18_66144369_66249319_104951_1.3_53.6_1368	1368	+
chr4	146460884	146545445	chr4_146680334_146764895_84562_1.6_59.5_1368	1368	+
chr8	86027616	86175631	chr8_86214868_86362883_148016_0.9_66.2_1367	1367	+
chr8	54445851	54452866	chr8_54608404_54615419_7016_19.4_98.3_1364	1364	+
chr9	119942920	120845692	chr9_118982741_119885513_902773_0.2_-64.1_1364	1364	+
chr1	79214837	79216621	chr1_78987425_78989209_1785_76.3_99.9_1362	1362	+
chr6	123046232	123181112	chr6_123087931_123222811_134881_1_-35.7_1360	1360	+
chr2	26901082	27003885	chr2_26754586_26857389_102804_1.3_-68.8_1359	1359	+
chr11	123340019	123525604	chr11_122845229_123030814_185586_0.7_74_1356	1356	+
chr7	42152797	42213029	chr7_42119322_42179554_60233_2.3_93.7_1356	1356	+
chr19	15625941	15723323	chr19_15486941_15584323_97383_1.4_48.4_1355	1355	+
chr1	22728995	22888202	chr1_22601582_22760789_159208_0.8_17.6_1353	1353	+
chr9	123156734	123233733	chr9_122196555_122273554_77000_1.8_66.4_1350	1350	+
chr9	126473911	126780191	chr9_125513732_125820012_306281_0.4_-49_1348	1348	+
chr3	60675609	60718340	chr3_60650649_60693380_42732_3.2_96.1_1347	1347	+
chr6	5608931	5610534	chr6_5553930_5555533_1604_83.9_99.9_1346	1346	+
chr11	78148554	78588882	chr11_77826202_78266530_440329_0.3_-12.6_1345	1345	+
chr2	156120433	156340149	chr2_155828679_156048395_219717_0.6_85_1345	1345	+
chr10	15820292	15883702	chr10_15860298_15923708_63411_2.1_94.1_1344	1344	+
chr11	22843204	22850367	chr11_22799780_22806943_7164_18.7_98.9_1342	1342	+
chr21	32432523	32435486	chr21_31354394_31357357_2964_45.3_99.6_1342	1342	+
chr7	20621643	20867359	chr7_20588168_20833884_245717_0.5_-6.2_1339	1339	+
chr20	12360606	12361942	chr20_12308606_12309942_1337_100_100_1337	1337	+
chr1	79519766	79521759	chr1_79292354_79294347_1994_67_99.8_1335	1335	+
chr7	144707671	144738099	chr7_144338604_144369032_30429_4.4_95.9_1330	1330	+
chr11	6015050	6016376	chr11_5971626_5972952_1327_100_100_1327	1327	+
chr8	76215186	76317361	chr8_76377741_76479916_102176_1.3_70_1327	1327	+
chr4	116841892	116843217	chr4_117061341_117062666_1326_100_100_1326	1326	+
chr5	58118497	58335571	chr5_58154254_58371328_217075_0.6_70.1_1320	1320	+
chr16	26042966	26044281	chr16_25950467_25951782_1316_100_100_1316	1316	+
chr1	205057196	205241156	chr1_203323819_203507779_183961_0.7_-26.7_1315	1315	+
chr2	127805855	128006315	chr2_127522325_127722785_200461_0.7_-99_1315	1315	+
chr5	120531286	120532806	chr5_120559185_120560705_1521_86.1_99.9_1309	1309	+
chr1	209406045	209464812	chr1_207472668_207531435_58768_2.2_86.3_1306	1306	+
chr12	82746668	82801519	chr12_81270799_81325650_54852_2.4_89.4_1304	1304	+
chr18	71815753	71826031	chr18_69966733_69977011_10279_12.7_97.4_1304	1304	+
chr3	167677452	167761488	chr3_169160146_169244182_84037_1.5_78_1302	1302	+
chr19	37210254	37393027	chr19_41902094_42084867_182774_0.7_-38.6_1301	1301	+
chr6	1597395	1781738	chr6_1542394_1726737_184344_0.7_10_1301	1301	+
chr10	37146720	37286219	chr10_37186726_37326225_139500_0.9_72.3_1300	1300	+
chrY	19868213	19869669	chrY_18377607_18379063_1457_89.2_99.9_1299	1299	+
chr7	48015207	48148051	chr7_47981732_48114576_132845_1_84.7_1296	1296	+
chr6	23972545	24003117	chr6_24080524_24111096_30573_4.2_95.2_1295	1295	+
chr19	37441275	37619923	chr19_42133115_42311763_178649_0.7_-45.8_1287	1287	+
chr8	83203151	83204616	chr8_83365706_83367171_1466_87.7_100_1285	1285	+
chr4	48027087	48134572	chr4_47721844_47829329_107486_1.2_58.1_1283	1283	+
chr13	69490931	69560621	chr13_68388932_68458622_69691_1.8_92.3_1280	1280	+
chr10	65928992	65930570	chr10_65598998_65600576_1579_81_99.9_1279	1279	+
chr5	172928337	173040333	chr5_172860943_172972939_111997_1.1_64.3_1275	1275	+
chrX	37209084	37316112	chrX_37094005_37201033_107029_1.2_80.5_1274	1274	+
chr6	134618123	134619882	chr6_134659816_134661575_1760_72.3_99.8_1273	1273	+
chr10	19340895	19342506	chr10_19380901_19382512_1612_78.9_99.8_1272	1272	+
chr18	41900704	41902156	chr18_40154702_40156154_1453_87.5_99.9_1272	1272	+
chr10	66585450	66633688	chr10_66255456_66303694_48239_2.6_89.4_1271	1271	+
chr4	108124321	108125712	chr4_108343770_108345161_1392_91.3_100_1271	1271	+
chr21	38086659	38169800	chr21_37008529_37091670_83142_1.5_45_1269	1269	+
chr14	84054673	84827717	chr14_83124426_83897470_773045_0.2_28.8_1268	1268	+
chr6	139660157	139694483	chr6_139701850_139736176_34327_3.7_83.7_1267	1267	+
chr14	101202967	101426259	chr14_100272720_100496012_223293_0.6_35.1_1265	1265	+
chr22	49554907	49762038	chr22_47940911_48148042_207132_0.6_10.6_1263	1263	+
chr1	8390177	8443637	chr1_8312764_8366224_53461_2.4_84.8_1262	1262	+
chr1	77115841	77166671	chr1_76888429_76939259_50831_2.5_77.3_1259	1259	+
chr10	45372478	45569004	chr10_44692484_44889010_196527_0.6_54.8_1259	1259	+
chr11	84729922	84732875	chr11_84407570_84410523_2954_42.6_99.7_1259	1259	+
chr1	184446497	184793824	chr1_182713120_183060447_347328_0.4_-33.7_1256	1256	+
chr13	82263963	82265218	chr13_81161964_81163219_1256_100_100_1256	1256	+
chr18	77118251	77187847	chr18_75219239_75288835_69597_1.8_-66.1_1253	1253	+
chr19	43866344	44090823	chr19_48558184_48782663_224480_0.6_57.6_1252	1252	+
chr3	10731625	10990243	chr3_10706625_10965243_258619_0.5_39.5_1252	1252	+
chr16	34320788	34404735	chr16_34178289_34262236_83948_1.5_82_1251	1251	+
chr21	24762585	24780555	chr21_23684456_23702426_17971_7_90.8_1251	1251	+
chr9	119310207	119617559	chr9_118350028_118657380_307353_0.4_-47.2_1250	1250	+
chr3	17780617	17914101	chr3_17755621_17889105_133485_0.9_45.2_1248	1248	+
chr2	178861811	178970626	chr2_178570057_178678872_108816_1.1_83.4_1243	1243	+
chr1	163291707	163325534	chr1_161558331_161592158_33828_3.7_95_1240	1240	+
chr15	92828938	92830506	chr15_90629942_90631510_1569_79_99.9_1240	1240	+
chr1	12815778	12908137	chr1_12738365_12830724_92360_1.3_40.6_1239	1239	+
chr3	112719674	112738463	chr3_114202364_114221153_18790_6.6_96.9_1239	1239	+
chr2	128007540	128064226	chr2_127724010_127780696_56687_2.2_-95_1238	1238	+
chr20	23334672	23476863	chr20_23282672_23424863_142192_0.9_83_1236	1236	+
chr7	94159925	94185766	chr7_93997861_94023702_25842_4.8_88.8_1236	1236	+
chr10	60475275	60476861	chr10_60145281_60146867_1587_77.6_99.9_1232	1232	+
chr3	43743849	44123140	chr3_43718853_44098144_379292_0.3_37.7_1232	1232	+
chr4	54852750	54954437	chr4_54547507_54649194_101688_1.2_84_1232	1232	+
chr2	169020168	169313142	chr2_168728414_169021388_292975_0.4_-73.8_1231	1231	+
chrY	15372081	15438277	chrY_13881475_13947671_66197_1.9_59.8_1231	1231	+
chr5	24170398	24171883	chr5_24206155_24207640_1486_82.5_99.9_1226	1226	+
chr8	86377447	86529811	chr8_86564699_86717063_152365_0.8_62.2_1225	1225	+
chrY	21153535	21237829	chrY_19612923_19697217_84295_1.4_67_1220	1220	+
chr8	18168345	18393157	chr8_18212625_18437437_224813_0.5_52.7_1216	1216	+
chr3	116745348	116746562	chr3_118228038_118229252_1215_100_100_1215	1215	+
chrX	102342086	102461697	chrX_102228742_102348353_119612_1_60.6_1212	1212	+
chr1	198859641	198965940	chr1_197126264_197232563_106300_1.1_86.5_1211	1211	+
chr14	43744111	43770111	chr14_42813861_42839861_26001_4.7_93.1_1211	1211	+
chr3	143235930	143303867	chr3_144718620_144786557_67938_1.8_86.9_1211	1211	+
chr6	49325835	49522840	chr6_49433794_49630799_197006_0.6_80.3_1211	1211	+
chr16	35036432	35037639	chr16_34893933_34895140_1208_100_100_1208	1208	+
chr20	24932302	24980462	chr20_24880302_24928462_48161_2.5_87.7_1207	1207	+
chr6	70414812	70456876	chr6_70471533_70513597_42065_2.9_92.5_1206	1206	+
chr18	24128883	24180297	chr18_22382881_22434295_51415_2.3_85.5_1200	1200	+
chr4	5685488	6006214	chr4_5736389_6057115_320727_0.4_44.4_1200	1200	+
chr15	95398853	95459156	chr15_93199857_93260160_60304_2_94.9_1199	1199	+
chr1	80749073	80917526	chr1_80521661_80690114_168454_0.7_42.1_1194	1194	+
chr2	111665100	111726357	chr2_111381571_111442828_61258_1.9_-87.6_1193	1193	+
chr12	18845630	18847011	chr12_18736897_18738278_1382_85.9_99.9_1187	1187	+
chr7	139591682	139746848	chr7_139238151_139393317_155167_0.8_-39.6_1187	1187	+
chr2	41383678	41385017	chr2_41237182_41238521_1340_88.3_100_1183	1183	+
chr14	25735452	25736633	chr14_24805292_24806473_1182_100_100_1182	1182	+
chr9	66513275	66514574	chr9_66253095_66254394_1300_90.8_100_1181	1181	+
chr1	169356246	169435352	chr1_167622870_167701976_79107_1.5_-94_1179	1179	+
chr6	9571259	9662005	chr6_9679245_9769991_90747_1.3_86.9_1179	1179	+
chr6	163835166	163994254	chr6_163755156_163914244_159089_0.7_79.3_1177	1177	+
chr4	33010996	33013439	chr4_32687391_32689834_2444_48.1_99.7_1175	1175	+
chr22	47055068	47255943	chr22_45433732_45634607_200876_0.6_-26.6_1174	1174	+
chr1	164312125	164326866	chr1_162578749_162593490_14742_8_97.6_1173	1173	+
chr8	10465445	10770478	chr8_10502855_10807888_305034_0.4_59.4_1172	1172	+
chr15	62551904	62776396	chr15_60339196_60563688_224493_0.5_36.8_1171	1171	+
chr13	66361571	66362975	chr13_65259572_65260976_1405_83.1_100_1168	1168	+
chr18	37290474	37419989	chr18_35544472_35673987_129516_0.9_68.8_1167	1167	+
chr3	147883440	147885229	chr3_149366130_149367919_1790_65_99.9_1164	1164	+
chr5	17306691	17354739	chr5_17359691_17407739_48049_2.4_80.4_1163	1163	+
chr18	49015046	49168335	chr18_47269044_47422333_153290_0.8_73.2_1160	1160	+
chr7	124463709	124713050	chr7_124250945_124500286_249342_0.5_54.4_1154	1154	+
chr3	136646809	136739477	chr3_138129499_138222167_92669_1.2_75.8_1151	1151	+
chr1	249142122	249231297	chr1_247108745_247197920_89176_1.3_89.7_1150	1150	+
chr1	182305014	182354710	chr1_180571637_180621333_49697_2.3_92_1146	1146	+
chrX	99273011	99411845	chrX_99159667_99298501_138835_0.8_-43.6_1146	1146	+
chr3	169201014	169281228	chr3_170683708_170763922_80215_1.4_45.8_1145	1145	+
chrX	63264363	63265507	chrX_63181088_63182232_1145_100_100_1145	1145	+
chr9	116623123	116813273	chr9_115662944_115853094_190151_0.6_36.1_1144	1144	+
chr17	34502322	34592564	chr17_31526435_31616677_90243_1.3_74.9_1143	1143	+
chr4	178274391	178374154	chr4_178511385_178611148_99764_1.1_72.1_1143	1143	+
chrX	32223972	32225111	chrX_32133893_32135032_1140_100_100_1140	1140	+
chr3	106823555	106825853	chr3_108306245_108308543_2299_49.5_99.6_1139	1139	+
chr3	3178890	3214662	chr3_3153890_3189662_35773_3.2_93.1_1138	1138	+
chr4	117219208	117221522	chr4_117438657_117440971_2315_49.2_99.7_1138	1138	+
chr14	32953308	33033121	chr14_32023059_32102872_79814_1.4_62.9_1134	1134	+
chr9	81651304	81652523	chr9_80841124_80842343_1220_93_100_1134	1134	+
chr7	121596342	121783957	chr7_121383578_121571193_187616_0.6_-27.3_1131	1131	+
chr2	165429958	165697742	chr2_165138204_165405988_267785_0.4_-37.1_1129	1129	+
chr11	134526758	134607519	chr11_134031968_134112729_80762_1.4_67.7_1127	1127	+
chr2	95399552	95578480	chr2_94763279_94942207_178929_0.6_46_1125	1125	+
chr6	88875653	88986091	chr6_88932372_89042810_110439_1_67.3_1125	1125	+
chr8	32167640	32493938	chr8_32287182_32613480_326299_0.3_-4.7_1125	1125	+
chr9	43400186	43426490	chr9_43340182_43366486_26305_4.3_92.6_1125	1125	+
chr1	217753192	218024039	chr1_215819815_216090662_270848_0.4_62.1_1124	1124	+
chr8	14166515	14167967	chr8_14210886_14212338_1453_77.3_99.9_1123	1123	+
chr4	139398535	139483194	chr4_139617985_139702644_84660_1.3_79.9_1122	1122	+
chr6	19613203	19614324	chr6_19721182_19722303_1122_100_100_1122	1122	+
chr11	7586757	7670926	chr11_7543333_7627502_84170_1.3_72.2_1120	1120	+
chr2	4561434	4562621	chr2_4539309_4540496_1188_94_100_1117	1117	+
chrX	14262022	14263189	chrX_14171943_14173110_1168_95.3_100_1113	1113	+
chrX	127848577	127849792	chrX_127676258_127677473_1216_91.4_100_1112	1112	+
chr19	5941493	6110481	chr19_5892493_6061481_168989_0.7_-28_1108	1108	+
chr2	239405487	239703738	chr2_239070226_239368495_298270_0.4_-65.9_1102	1102	+
chr20	52193218	52361588	chr20_51626625_51794995_168371_0.7_35_1101	1101	+
chr19	40770471	40931661	chr19_45462311_45623501_161191_0.7_-59.9_1099	1099	+
chr7	112409104	112460473	chr7_112196340_112247709_51370_2.1_89.8_1099	1099	+
chr1	222152528	222163937	chr1_220219151_220230560_11410_9.6_98.8_1098	1098	+
chr8	127565008	127568063	chr8_127634190_127637245_3056_35.9_99.4_1097	1097	+
chr9	67293502	67334319	chr9_66983322_67024139_40818_2.7_92.8_1096	1096	+
chr18	61620220	61695397	chr18_59771200_59846377_75178_1.5_93.6_1092	1092	+
chr13	86927793	86931427	chr13_85725794_85729428_3635_30_99.8_1090	1090	+
chr2	88874380	89100830	chr2_88655495_88881945_226451_0.5_11.7_1090	1090	+
chrX	75555104	75556314	chrX_75471508_75472718_1211_90_100_1090	1090	+
chr20	10018849	10030343	chr20_9966849_9978343_11495_9.5_98.2_1087	1087	+
chr10	65662045	65663130	chr10_65332051_65333136_1086_100_100_1086	1086	+
chr12	13711926	13897668	chr12_13603193_13788935_185743_0.6_9_1082	1082	+
chr20	16712735	16721936	chr20_16660735_16669936_9202_11.8_98.8_1082	1082	+
chr14	90203296	90429689	chr14_89273049_89499442_226394_0.5_-34_1081	1081	+
chr19	21990537	21991750	chr19_21782377_21783590_1214_89_99.6_1081	1081	+
chr10	101462205	101492365	chr10_101452195_101482355_30161_3.6_89.1_1079	1079	+
chr12	11634998	11830519	chr12_11526265_11721786_195522_0.6_48.7_1078	1078	+
chr18	76447450	76636176	chr18_74548438_74737164_188727_0.6_-75.8_1076	1076	+
chr3	57167996	57282442	chr3_57143036_57257482_114447_0.9_-90_1076	1076	+
chrX	9785862	9787277	chrX_9745862_9747277_1416_75.8_99.8_1073	1073	+
chr3	86062155	86063968	chr3_86144845_86146658_1814_58.9_99.8_1069	1069	+
chr8	1999601	2169030	chr8_1987008_2156437_169430_0.6_46.7_1069	1069	+
chr17	13896740	14110947	chr17_13837465_14051672_214208_0.5_62.1_1066	1066	+
chr3	67425422	67578744	chr3_67508112_67661434_153323_0.7_82.6_1066	1066	+
chr18	65945039	65952185	chr18_64096019_64103165_7147_14.9_98.4_1065	1065	+
chr6	134211231	134308605	chr6_134252924_134350298_97375_1.1_79.2_1064	1064	+
chrX	87350593	87351813	chrX_87237249_87238469_1221_87.1_99.9_1063	1063	+
chr11	106528779	106698742	chr11_106033989_106203952_169964_0.6_26.8_1061	1061	+
chr7	117144302	117307787	chr7_116931538_117095023_163486_0.6_57.3_1059	1059	+
chr7	79726241	79847101	chr7_79564177_79685037_120861_0.9_74.8_1058	1058	+
chr11	116512457	116708854	chr11_116017667_116214064_196398_0.5_46.7_1054	1054	+
chr5	129452786	129477437	chr5_129480685_129505336_24652_4.3_98.6_1052	1052	+
chr6	148774284	148939683	chr6_148815977_148981376_165400_0.6_67.2_1052	1052	+
chr8	81778623	81901228	chr8_81941178_82063783_122606_0.9_-11.3_1052	1052	+
chr9	12972734	13022064	chr9_12962734_13012064_49331_2.1_85.4_1049	1049	+
chr10	73069731	73210647	chr10_72739737_72880653_140917_0.7_79.6_1048	1048	+
chr18	6462111	6489619	chr18_6452111_6479619_27509_3.8_84.5_1045	1045	+
chr3	81568591	81662769	chr3_81651281_81745459_94179_1.1_96.1_1045	1045	+
chr12	63665273	63737244	chr12_61951540_62023511_71972_1.4_75_1039	1039	+
chr2	2648695	2786049	chr2_2627702_2765056_137355_0.8_70.5_1039	1039	+
chr9	129594789	129770473	chr9_128634610_128810294_175685_0.6_45.4_1035	1035	+
chr19	8870256	8934353	chr19_8731256_8795353_64098_1.6_-10.4_1033	1033	+
chr2	46036011	46259548	chr2_45889515_46113052_223538_0.5_45.4_1032	1032	+
chr11	59845746	59892221	chr11_59602322_59648797_46476_2.2_91.6_1029	1029	+
chr1	77594769	77748046	chr1_77367357_77520634_153278_0.7_13.7_1028	1028	+
chr3	3858112	4025462	chr3_3833112_4000462_167351_0.6_60.5_1027	1027	+
chr9	84702849	84746577	chr9_83892669_83936397_43729_2.3_89.7_1027	1027	+
chr12	59313809	59414705	chr12_57600076_57700972_100897_1_80_1026	1026	+
chr22	26044228	26140403	chr22_24374228_24470403_96176_1.1_82_1025	1025	+
chr7	54487235	54488259	chr7_54454729_54455753_1025_100_100_1025	1025	+
chr1	33789487	33960388	chr1_33562074_33732975_170902_0.6_20.4_1024	1024	+
chr16	25291444	25465828	chr16_25198945_25373329_174385_0.6_-0.3_1019	1019	+
chr2	158732674	158923854	chr2_158440920_158632100_191181_0.5_61.5_1019	1019	+
chr6	95080	325824	chr6_40080_270824_230745_0.4_-66.9_1018	1018	+
chr2	195052059	195053435	chr2_194760304_194761680_1377_73.9_99.9_1017	1017	+
chr4	151186424	151412210	chr4_151405874_151631660_225787_0.5_44.9_1017	1017	+
chr10	99916260	100082647	chr10_99906250_100072637_166388_0.6_78.3_1016	1016	+
chr2	45104038	45342876	chr2_44957542_45196380_238839_0.4_21.3_1013	1013	+
chr14	61744853	61924056	chr14_60814606_60993809_179204_0.6_57.3_1013	1013	+
chr11	127810631	127811641	chr11_127315841_127316851_1011_100_100_1011	1011	+
chr21	21797234	21798401	chr21_20719105_20720272_1168_86.6_100_1011	1011	+
chr15	33206711	33305547	chr15_30994003_31092839_98837_1_76.3_1011	1011	+
chrY	3551684	3554412	chrY_3611684_3614412_2729_37_99.7_1009	1009	+
chr6	39926037	39967885	chr6_40034015_40075863_41849_2.4_88.2_1008	1008	+
chr15	22440230	22567209	chr15_19941594_20068573_126980_0.8_35.4_1008	1008	+
chr6	44692564	45036591	chr6_44800542_45144569_344028_0.3_27.4_1006	1006	+
chr4	36179415	36231274	chr4_35855810_35907669_51860_1.9_89.4_1005	1005	+
chr7	153665859	153821179	chr7_153296792_153452112_155321_0.6_56.1_1005	1005	+
chr15	48633338	48634690	chr15_46420630_46421982_1353_74.2_99.9_1004	1004	+
chr5	11858191	12058169	chr5_11911191_12111169_199979_0.5_55.1_1004	1004	+
chr19	29698317	29734169	chr19_34390157_34426009_35853_2.8_90.5_1003	1003	+
chr4	49552846	49635239	chr4_49247603_49329996_82394_1.2_86.3_1002	1002	+
chr5	31008905	31054373	chr5_31044662_31090130_45469_2.2_89.6_1001	1001	+
chr20	52830782	52835822	chr20_52264189_52269229_5041_19.8_99.2_997	997	+
chr1	4235486	4566754	chr1_4135346_4466614_331269_0.3_-12.4_996	996	+
chr3	42054941	42259129	chr3_42029945_42234133_204189_0.5_54_995	995	+
chr16	73974504	73975498	chr16_72532005_72532999_995_100_100_995	995	+
chr12	26593989	26812261	chr12_26485256_26703528_218273_0.5_-23.7_994	994	+
chr11	50227354	50378268	chr11_50183930_50334844_150915_0.7_87.5_993	993	+
chr7	56900354	56926270	chr7_56867848_56893764_25917_3.8_18.7_993	993	+
chr21	15743870	15746587	chr21_14665741_14668458_2718_36.4_99.8_988	988	+
chr6	6746819	6842962	chr6_6691818_6787961_96144_1_69_986	986	+
chr17	63996503	64194638	chr17_61426965_61625100_198136_0.5_6_978	978	+
chr14	99287133	99494600	chr14_98356886_98564353_207468_0.5_14.4_977	977	+
chr17	51183106	51203435	chr17_48538105_48558434_20330_4.8_94.8_977	977	+
chr3	38565671	38689799	chr3_38540675_38664803_124129_0.8_76.3_976	976	+
chr4	186570529	186709590	chr4_186807523_186946584_139062_0.7_60.1_976	976	+
chrY	9342992	9365944	chrY_9952992_9975944_22953_4.2_92.9_975	975	+
chr5	65867864	65918161	chr5_65903620_65953917_50298_1.9_58.4_973	973	+
chr7	82991916	83349735	chr7_82829852_83187671_357820_0.3_26.6_972	972	+
chr18	26231842	26396967	chr18_24485840_24650965_165126_0.6_75.1_971	971	+
chrX	71880315	72075518	chrX_71797040_71992243_195204_0.5_11.8_970	970	+
chr10	123450727	123503223	chr10_123440717_123493213_52497_1.8_87.8_966	966	+
chr6	12514153	12515118	chr6_12622139_12623104_966_100_100_966	966	+
chr12	83545075	83546038	chr12_82069206_82070169_964_100_100_964	964	+
chr10	44881011	44983969	chr10_44201017_44303975_102959_0.9_60.8_962	962	+
chr5	2849636	3197790	chr5_2902636_3250790_348155_0.3_-66.6_960	960	+
chr6	119226735	119229478	chr6_119268434_119271177_2744_34.9_95_959	959	+
chr1	14764330	15087092	chr1_14636917_14959679_322763_0.3_-24_959	959	+
chr11	56124730	56125687	chr11_55881306_55882263_958_100_100_958	958	+
chr1	119156975	119157978	chr1_118958498_118959501_1004_95.3_100_957	957	+
chr22	47393415	47568117	chr22_45772079_45946781_174703_0.5_15.6_954	954	+
chr1	199356702	199357858	chr1_197623325_197624481_1157_82.5_99.9_954	954	+
chr2	184472001	184472952	chr2_184180246_184181197_952_100_100_952	952	+
chr20	7959391	7962819	chr20_7907391_7910819_3429_27.7_99.7_951	951	+
chr5	126478534	126573468	chr5_126506433_126601367_94935_1_9.4_950	950	+
chr7	124120573	124121522	chr7_123907809_123908758_950_100_100_950	950	+
chr1	2985558	3071311	chr1_2975418_3061171_85754_1.1_44.6_946	946	+
chr3	898332	1000957	chr3_873332_975957_102626_0.9_86.5_946	946	+
chr5	64018712	64100307	chr5_64054468_64136063_81596_1.2_76.6_946	946	+
chr7	117828343	118540338	chr7_117615579_118327574_711996_0.1_-33.1_945	945	+
chr18	28646679	28662388	chr18_26900677_26916386_15710_6_97.6_939	939	+
chr17	32767186	33042641	chr17_29791299_30066754_275456_0.3_-59.7_938	938	+
chrX	15569828	15835462	chrX_15479749_15745383_265635_0.4_-28.6_938	938	+
chr5	26226534	26229204	chr5_26262291_26264961_2671_35_99.5_936	936	+
chr2	66392428	66556255	chr2_66245932_66409759_163828_0.6_83.5_935	935	+
chr13	60407239	60566409	chr13_59305240_59464410_159171_0.6_-3.3_932	932	+
chr18	39593392	39617783	chr18_37847390_37871781_24392_3.8_94.6_931	931	+
chr6	62284031	63258175	chr6_62341990_63316134_974145_0.1_-0.6_931	931	+
chrX	74284809	74295470	chrX_74201534_74212195_10662_8.7_97.4_930	930	+
chr3	166783678	166956624	chr3_168266372_168439318_172947_0.5_62.3_929	929	+
chr2	147235779	147428084	chr2_146952249_147144554_192306_0.5_52.8_928	928	+
chr4	189270448	189310386	chr4_189507442_189547380_39939_2.3_92.5_928	928	+
chr2	210043851	210046426	chr2_209752096_209754671_2576_36_99.8_927	927	+
chr7	112756989	112861873	chr7_112544225_112649109_104885_0.9_64.9_927	927	+
chr9	88940158	88990552	chr9_88129978_88180372_50395_1.8_17.1_925	925	+
chr13	57611670	57889261	chr13_56509671_56787262_277592_0.3_28.6_925	925	+
chr21	28792716	28959179	chr21_27714587_27881050_166464_0.6_40.1_924	924	+
chr18	70285442	70286630	chr18_68436422_68437610_1189_77.3_100_919	919	+
chr19	17212928	17384974	chr19_17073928_17245974_172047_0.5_-0.9_917	917	+
chr5	8726318	8918023	chr5_8779318_8971023_191706_0.5_67.2_917	917	+
chr17	8702465	9113688	chr17_8643190_9054413_411224_0.2_11.5_913	913	+
chrX	8919069	9157606	chrX_8879069_9117606_238538_0.4_75.8_911	911	+
chr12	55195628	55197291	chr12_53481895_53483558_1664_54.7_99.7_910	910	+
chr18	3977535	4008910	chr18_3967535_3998910_31376_2.9_91.9_908	908	+
chr4	66439171	66440078	chr4_66121766_66122673_908_100_100_908	908	+
chr6	129899323	130063326	chr6_129941016_130105019_164004_0.6_80.2_908	908	+
chr11	115742978	115961661	chr11_115248188_115466871_218684_0.4_67.6_905	905	+
chr8	119575145	119834261	chr8_119644326_119903442_259117_0.3_-39.3_905	905	+
chr3	11518454	11599069	chr3_11493454_11574069_80616_1.1_78.9_904	904	+
chr5	17898003	18163176	chr5_17933760_18198933_265174_0.3_-18.3_904	904	+
chr6	46622162	46656114	chr6_46730121_46764073_33953_2.7_90.6_904	904	+
chr11	96117233	96123951	chr11_95756881_95763599_6719_13.4_98_903	903	+
chr21	28216668	28516130	chr21_27138539_27438001_299463_0.3_28_903	903	+
chr8	51674173	51675368	chr8_51836726_51837921_1196_75.4_99.9_902	902	+
chr2	119565785	119648597	chr2_119282255_119365067_82813_1.1_81.1_902	902	+
chr13	105380521	105467341	chr13_104178522_104265342_86821_1_76.3_901	901	+
chrX	150885734	151063826	chrX_150636390_150814482_178093_0.5_42.9_901	901	+
chrX	50648378	50649277	chrX_50665118_50666017_900_100_100_900	900	+
chr3	77365764	77366817	chr3_77448454_77449507_1054_85.3_99.9_899	899	+
chr6	54074580	54075475	chr6_54182539_54183434_896_100_100_896	896	+
chr3	110401144	110402038	chr3_111883834_111884728_895_100_100_895	895	+
chr9	31253952	31254930	chr9_31243952_31244930_979_91.2_100_893	893	+
chr10	100772522	100808064	chr10_100762512_100798054_35543_2.5_81.5_892	892	+
chr8	62963614	63057223	chr8_63126168_63219777_93610_1_69.8_890	890	+
chr14	47120461	47670408	chr14_46190211_46740158_549948_0.2_18.7_889	889	+
chr2	130128445	130254609	chr2_129844915_129971079_126165_0.7_48.8_889	889	+
chr13	90012838	90015795	chr13_88810839_88813796_2958_30_99.5_888	888	+
chr7	96810260	96830805	chr7_96648196_96668741_20546_4.3_88.8_888	888	+
chr3	105293315	105295398	chr3_106776005_106778088_2084_42.6_99.8_887	887	+
chrX	147546156	147547041	chrX_147353848_147354733_886_100_100_886	886	+
chr20	33380271	33515484	chr20_32843932_32979145_135214_0.7_-54.4_884	884	+
chr4	68904476	68905407	chr4_68587071_68588002_932_94.8_100_884	884	+
chr21	20229953	20230834	chr21_19151824_19152705_882_100_100_882	882	+
chrX	96171432	96587770	chrX_96058088_96474426_416339_0.2_10.9_879	879	+
chr14	29062911	29142933	chr14_28132662_28212684_80023_1.1_69.4_876	876	+
chr2	222457154	222515773	chr2_222165398_222224017_58620_1.5_77.7_876	876	+
chr5	99711287	99732407	chr5_99739186_99760306_21121_4.1_96.5_876	876	+
chr7	30936611	31084469	chr7_30903136_31050994_147859_0.6_-93_876	876	+
chr8	4929121	4985811	chr8_4916529_4973219_56691_1.5_85.2_875	875	+
chrX	37589061	37699582	chrX_37474000_37584526_110527_0.8_73.2_873	873	+
chrX	101186498	101395676	chrX_101073154_101282332_209179_0.4_60.8_870	870	+
chr11	88141533	88142401	chr11_87781181_87782049_869_100_100_869	869	+
chr4	165118426	165229748	chr4_165337876_165449198_111323_0.8_-88.4_866	866	+
chr22	44349561	44617579	chr22_42680894_42948912_268019_0.3_-9.5_864	864	+
chr15	26874333	27019040	chr15_24425426_24570133_144708_0.6_36.3_863	863	+
chr7	96318072	96339240	chr7_96156008_96177176_21169_4.1_95.4_861	861	+
chr2	23610633	23805188	chr2_23464138_23658693_194556_0.4_55.5_860	860	+
chr10	87766536	87939955	chr10_87756516_87929935_173420_0.5_38.1_859	859	+
chr16	19892118	20250424	chr16_19799619_20157925_358307_0.2_22.7_859	859	+
chr1	79986901	79987882	chr1_79759489_79760470_982_87.4_100_858	858	+
chr4	145493325	145494181	chr4_145712775_145713631_857_100_100_857	857	+
chr6	155443375	155595665	chr6_155485067_155637357_152291_0.6_39.4_857	857	+
chr6	74992196	74993578	chr6_75048916_75050298_1383_62_99.9_857	857	+
chr4	42473833	42595369	chr4_42168590_42290126_121537_0.7_77.8_855	855	+
chrX	107327745	107397087	chrX_107214401_107283743_69343_1.2_73.5_853	853	+
chr7	68105749	68201657	chr7_67743685_67839593_95909_0.9_84_852	852	+
chr3	11208968	11318296	chr3_11183968_11293296_109329_0.8_63.8_850	850	+
chr3	94225457	94226306	chr3_95708147_95708996_850_100_100_850	850	+
chr4	89341204	89442951	chr4_89560227_89661974_101748_0.8_55.8_847	847	+
chr3	122749525	122871652	chr3_124232215_124354342_122128_0.7_37.9_846	846	+
chr11	29277533	29298253	chr11_29234109_29254829_20721_4.1_95.6_842	842	+
chr10	135505719	135516117	chr10_135355709_135366107_10399_8.1_96.7_841	841	+
chr4	156876550	157087246	chr4_157096000_157306696_210697_0.4_71.5_841	841	+
chr5	169844850	170064534	chr5_169777428_169997112_219685_0.4_47.3_840	840	+
chr1	187532034	187533165	chr1_185798657_185799788_1132_73.9_100_837	837	+
chr5	84295441	84506554	chr5_84331197_84542310_211114_0.4_39.2_837	837	+
chrX	94754516	94755362	chrX_94641172_94642018_847_98.6_100_835	835	+
chr5	154788079	154872685	chr5_154768272_154852878_84607_1_81.1_834	834	+
chr7	64195452	64197168	chr7_63832887_63834603_1717_48.6_97.1_834	834	+
chrX	881215	1017656	chrX_801215_937656_136442_0.6_86.7_834	834	+
chr4	93468825	93743657	chr4_93687848_93962680_274833_0.3_26.3_832	832	+
chr3	174095075	174095905	chr3_175577769_175578599_831_100_100_831	831	+
chr4	43412052	43412881	chr4_43106809_43107638_830_100_100_830	830	+
chr11	90848923	91672127	chr11_90488571_91311775_823205_0.1_-17.6_829	829	+
chr13	32526639	32527481	chr13_31424639_31425481_843_98.1_100_827	827	+
chr8	106006387	106023945	chr8_106075563_106093121_17559_4.7_94.5_825	825	+
chrY	8596859	8878687	chrY_8656859_8938687_281829_0.3_28.7_825	825	+
chr20	45170267	45394383	chr20_44603674_44827790_224117_0.4_50.2_824	824	+
chr21	10990847	11039178	chr21_10012718_10061049_48332_1.7_99.1_824	824	+
chr5	120911493	120952438	chr5_120939392_120980337_40946_2_82.9_823	823	+
chr1	2714522	2838308	chr1_2704382_2828168_123787_0.7_-90.5_823	823	+
chr5	92225832	92274080	chr5_92251588_92299836_48249_1.7_90.4_822	822	+
chr8	21432998	21541408	chr8_21477278_21585688_108411_0.8_-42.8_822	822	+
chr4	185220041	185220861	chr4_185457035_185457855_821_100_100_821	821	+
chr11	133416399	133526515	chr11_132921609_133031725_110117_0.7_47.6_818	818	+
chr5	141919911	142149704	chr5_141900095_142129888_229794_0.4_26.8_818	818	+
chr2	109797949	109868244	chr2_109164381_109234676_70296_1.2_74.9_817	817	+
chr13	68875936	69044010	chr13_67773937_67942011_168075_0.5_71.4_816	816	+
chr2	95847180	96192714	chr2_95210907_95556441_345535_0.2_-62.5_814	814	+
chr5	66400996	66669798	chr5_66436752_66705554_268803_0.3_60.7_813	813	+
chrX	143922796	144237512	chrX_143730488_144045204_314717_0.3_9.1_812	812	+
chr2	25303010	25548073	chr2_25156514_25401577_245064_0.3_22.6_811	811	+
chr14	36777199	36784213	chr14_35846950_35853964_7015_11.5_98.4_810	810	+
chr8	75157138	75230999	chr8_75319692_75393554_73863_1.1_-33.2_810	810	+
chr8	114075488	114389240	chr8_114144664_114458416_313753_0.3_36.9_810	810	+
chr17	10161968	10231504	chr17_10102693_10172229_69537_1.2_63.9_809	809	+
chr15	84322669	84408945	chr15_82113673_82199949_86277_0.9_69.6_807	807	+
chr9	42853544	43010903	chr9_42843540_43000899_157360_0.5_69.2_807	807	+
chr2	219706362	219724994	chr2_219414606_219433238_18633_4.3_79.9_806	806	+
chrX	81752585	81753389	chrX_81639241_81640045_805_100_100_805	805	+
chr12	5629003	5743998	chr12_5499264_5614259_114996_0.7_68.7_804	804	+
chr13	97536560	97646728	chr13_96334561_96444729_110169_0.7_61.1_804	804	+
chrY	7988220	8220042	chrY_8048220_8280042_231823_0.3_66.6_804	804	+
chr8	34731529	34732330	chr8_34851071_34851872_802_100_100_802	802	+
chr12	92537293	92562442	chr12_91061424_91086573_25150_3.2_97.3_799	799	+
chr19	57078882	57133747	chr19_61770694_61825559_54866_1.5_89.7_798	798	+
chr21	26734048	26734845	chr21_25655919_25656716_798_100_100_798	798	+
chr9	93923345	94187010	chr9_92963166_93226831_263666_0.3_33.3_798	798	+
chr10	19777985	19779823	chr10_19817991_19819829_1839_43.3_99.6_797	797	+
chr2	45761302	45828165	chr2_45614806_45681669_66864_1.2_78.8_792	792	+
chr4	62066422	62641580	chr4_61749017_62324175_575159_0.1_-13.9_791	791	+
chrY	802252	967656	chrY_772252_937656_165405_0.5_79.1_790	790	+
chr13	67840987	67841772	chr13_66738988_66739773_786_100_100_786	786	+
chr20	21686492	21736381	chr20_21634492_21684381_49890_1.6_73.2_782	782	+
chr3	182177566	182328691	chr3_183660260_183811385_151126_0.5_55.6_782	782	+
chr2	17566200	17567281	chr2_17429681_17430762_1082_72.2_99.8_781	781	+
chr3	99547636	99620824	chr3_101030326_101103514_73189_1.1_29.8_780	780	+
chr3	178174333	178211567	chr3_179657027_179694261_37235_2.1_93.1_780	780	+
chrX	103892214	104063584	chrX_103778870_103950240_171371_0.5_62.3_780	780	+
chrX	83002491	83004764	chrX_82889147_82891420_2274_34.2_99.7_777	777	+
chr5	42465379	42466153	chr5_42501136_42501910_775_100_100_775	775	+
chr2	84518247	84668603	chr2_84371758_84522114_150357_0.5_58.7_772	772	+
chr8	138709012	138710388	chr8_138778194_138779570_1377_56.1_99.9_772	772	+
chr9	129089476	129247981	chr9_128129297_128287802_158506_0.5_69.7_771	771	+
chr11	29747288	29748056	chr11_29703864_29704632_769_100_100_769	769	+
chr1	233807218	233972082	chr1_231873841_232038705_164865_0.5_-66.2_766	766	+
chr8	118535393	118541054	chr8_118604574_118610235_5662_13.5_98.2_766	766	+
chr11	100537208	100706796	chr11_100042418_100212006_169589_0.5_-36.2_766	766	+
chr4	19737222	19815868	chr4_19346320_19424966_78647_1_91.5_765	765	+
chr10	42607118	42646388	chr10_41927124_41966394_39271_1.9_86.1_762	762	+
chr11	107048014	107299768	chr11_106553224_106804978_251755_0.3_37.2_762	762	+
chrX	28676684	28677445	chrX_28586605_28587366_762_100_100_762	762	+
chr2	164009050	164084939	chr2_163717296_163793185_75890_1_93_761	761	+
chr3	88998236	89226221	chr3_89080926_89308911_227986_0.3_63.1_761	761	+
chr22	21609597	21697018	chr22_19939597_20027018_87422_0.9_-26.1_760	760	+
chr3	190025128	190041497	chr3_191507822_191524191_16370_4.6_96.9_759	759	+
chr3	55450536	55771485	chr3_55425576_55746525_320950_0.2_16.4_757	757	+
chr18	66810891	67684781	chr18_64961871_65835761_873891_0.1_-88.6_757	757	+
chr9	8713207	8713963	chr9_8703207_8703963_757_100_100_757	757	+
chr5	92603208	92604175	chr5_92628964_92629931_968_78.1_99.9_756	756	+
chr20	53691053	53691807	chr20_53124460_53125214_755_100_100_755	755	+
chr1	101721975	101736931	chr1_101494563_101509519_14957_5_92.5_754	754	+
chr19	33470935	33604850	chr19_38162775_38296690_133916_0.6_2.9_753	753	+
chr9	136857651	136944522	chr9_135847472_135934343_86872_0.9_49.6_753	753	+
chr2	180129095	180810186	chr2_179837340_180518431_681092_0.1_-31.6_752	752	+
chr5	54144596	54153775	chr5_54180353_54189532_9180_8.2_97.9_752	752	+
chr5	104435204	105236524	chr5_104463103_105264423_801321_0.1_18.2_749	749	+
chr7	93622807	93630867	chr7_93460743_93468803_8061_9.3_97.7_749	749	+
chr12	109547639	109548538	chr12_108032022_108032921_900_82.8_99.9_745	745	+
chr2	103138967	103386742	chr2_102505399_102753174_247776_0.3_-18.7_744	744	+
chr10	122114090	122114832	chr10_122104080_122104822_743_100_100_743	743	+
chr16	78859277	78896198	chr16_77416778_77453699_36922_2_90.5_743	743	+
chr22	27655355	27938082	chr22_25985355_26268082_282728_0.3_37.2_740	740	+
chr4	36980986	37247062	chr4_36657381_36923457_266077_0.3_33.6_739	739	+
chr5	4326854	4545786	chr5_4379854_4598786_218933_0.3_76.2_737	737	+
chr9	17579099	17796396	chr9_17569099_17786396_217298_0.3_-24.8_737	737	+
chr13	38567615	38568715	chr13_37465615_37466715_1101_66.7_99.9_734	734	+
chr18	5291310	5543994	chr18_5281310_5533994_252685_0.3_-65.4_734	734	+
chrX	87624360	87626865	chrX_87511016_87513521_2506_29.1_99.3_729	729	+
chr1	41847729	42051668	chr1_41620316_41824255_203940_0.4_53.1_728	728	+
chr22	48510217	48729259	chr22_46888881_47107923_219043_0.3_64.2_727	727	+
chr8	49297009	49297734	chr8_49459562_49460287_726_100_100_726	726	+
chr13	88241583	88325487	chr13_87039584_87123488_83905_0.9_85_725	725	+
chr5	40066711	40067433	chr5_40102468_40103190_723_100_100_723	723	+
chr3	134515787	135292126	chr3_135998477_136774816_776340_0.1_-50.3_722	722	+
chr6	14511040	14724934	chr6_14619019_14832913_213895_0.3_72.7_722	722	+
chrX	134464365	134664957	chrX_134292031_134492623_200593_0.4_41.2_722	722	+
chr22	33255587	33311862	chr22_31585587_31641862_56276_1.3_84.6_721	721	+
chr5	123555778	123648509	chr5_123583677_123676408_92732_0.8_79.8_721	721	+
chrX	121672438	121673175	chrX_121500119_121500856_738_97.6_100_720	720	+
chr6	145581966	145810483	chr6_145623659_145852176_228518_0.3_-22.8_717	717	+
chr10	119632941	119767543	chr10_119622931_119757533_134603_0.5_71.9_716	716	+
chr4	4895850	5032669	chr4_4946751_5083570_136820_0.5_71.4_716	716	+
chr4	124983821	125067228	chr4_125203271_125286678_83408_0.9_75.4_714	714	+
chrX	36229125	36393170	chrX_36139046_36303091_164046_0.4_75.7_712	712	+
chr7	28220095	28319277	chr7_28186620_28285802_99183_0.7_37.1_711	711	+
chrY	59001395	59002467	chrY_57410783_57411855_1073_66.2_100_710	710	+
chr18	24869222	25038639	chr18_23123220_23292637_169418_0.4_75.4_709	709	+
chr6	16432119	16564085	chr6_16540098_16672064_131967_0.5_-45.1_708	708	+
chr9	44472230	44473749	chr9_44412226_44413745_1520_46.6_99.8_708	708	+
chr20	58508073	58624150	chr20_57941468_58057545_116078_0.6_54_707	707	+
chr6	163267943	163378512	chr6_163187933_163298502_110570_0.6_73.5_707	707	+
chr7	9654913	9655619	chr7_9621438_9622144_707_100_100_707	707	+
chr3	155027152	155162077	chr3_156509846_156644771_134926_0.5_68.5_706	706	+
chr6	95227978	95228682	chr6_95284699_95285403_705_100_100_705	705	+
chr15	70347373	70419100	chr15_68134427_68206154_71728_1_90.6_703	703	+
chrX	108119588	108297813	chrX_108006244_108184469_178226_0.4_63.7_699	699	+
chr15	88791166	88872622	chr15_86592170_86673626_81457_0.9_61.1_698	698	+
chr18	58331178	58332106	chr18_56482158_56483086_929_75.1_100_698	698	+
chr5	9359146	9548362	chr5_9412146_9601362_189217_0.4_71.5_698	698	+
chr7	53573930	53641081	chr7_53541424_53608575_67152_1_77_698	698	+
chrY	15816095	15817662	chrY_14325489_14327056_1568_44.5_99.8_697	697	+
chr16	18026489	18086669	chr16_17933990_17994170_60181_1.2_74.1_696	696	+
chr3	171361289	171513512	chr3_172843983_172996206_152224_0.5_57.1_696	696	+
chr9	136520732	136686890	chr9_135510553_135676711_166159_0.4_34.2_696	696	+
chr7	155946825	155948203	chr7_155639586_155640964_1379_50.4_99.6_695	695	+
chr19	52091095	52152505	chr19_56782907_56844317_61411_1.1_68.2_692	692	+
chr3	74005661	74151284	chr3_74088351_74233974_145624_0.5_89.1_691	691	+
chr4	188891403	188892488	chr4_189128397_189129482_1086_63.6_99.9_691	691	+
chr5	26670459	26850841	chr5_26706216_26886598_180383_0.4_59.3_690	690	+
chr2	193031908	193263223	chr2_192740153_192971468_231316_0.3_46.2_688	688	+
chr16	49619979	49719278	chr16_48177480_48276779_99300_0.7_61.2_687	687	+
chr22	27282814	27283499	chr22_25612814_25613499_686_100_100_686	686	+
chr16	82181876	82197810	chr16_80739377_80755311_15935_4.3_96_685	685	+
chr11	56457844	56459027	chr11_56214420_56215603_1184_57.8_99.9_684	684	+
chr4	175025410	175205294	chr4_175261985_175441869_179885_0.4_74.6_684	684	+
chr4	103182804	103237037	chr4_103401827_103456060_54234_1.3_72.9_683	683	+
chr8	115041695	115042377	chr8_115110871_115111553_683_100_100_683	683	+
chr4	46725790	46726471	chr4_46420547_46421228_682_100_100_682	682	+
chr8	70405164	70602679	chr8_70567718_70765233_197516_0.3_48.1_682	682	+
chr13	107515989	107677008	chr13_106313990_106475009_161020_0.4_-3.7_681	681	+
chr2	197001525	197049414	chr2_196709770_196757659_47890_1.4_84.4_679	679	+
chr14	100259132	100431921	chr14_99328885_99501674_172790_0.4_-73.3_678	678	+
chr18	14104918	14105677	chr18_14094918_14095677_760_89.2_99.8_678	678	+
chr4	12448292	12642236	chr4_12057390_12251334_193945_0.3_71.6_678	678	+
chr6	84418748	84669805	chr6_84475467_84726524_251058_0.3_40.1_676	676	+
chr6	113902582	113903257	chr6_114009275_114009950_676_100_100_676	676	+
chr8	110979916	110984855	chr8_111049092_111054031_4940_13.6_98.7_674	674	+
chr5	161177557	161248236	chr5_161110135_161180814_70680_1_77_673	673	+
chr10	108310026	108554247	chr10_108300016_108544237_244222_0.3_8.5_671	671	+
chr14	106444507	106445177	chr14_105515552_105516222_671_100_100_671	671	+
chr3	109128061	109190528	chr3_110610751_110673218_62468_1.1_95.7_671	671	+
chr7	71407243	71751094	chr7_71045179_71389030_343852_0.2_6.7_671	671	+
chrX	95227618	95229010	chrX_95114274_95115666_1393_48.2_99.7_671	671	+
chr6	55590717	55833488	chr6_55698676_55941447_242772_0.3_65_669	669	+
chr1	30745267	30848996	chr1_30517854_30621583_103730_0.6_64.4_668	668	+
chr5	151819985	152056145	chr5_151800178_152036338_236161_0.3_30.1_668	668	+
chr6	169596862	169634392	chr6_169338787_169376317_37531_1.8_93.5_667	667	+
chr7	146864350	146865014	chr7_146495283_146495947_665_100_100_665	665	+
chr5	20680278	20702466	chr5_20716035_20738223_22189_3_88.9_664	664	+
chr6	15246590	15469007	chr6_15354569_15576986_222418_0.3_68.3_664	664	+
chr7	8360892	8383693	chr7_8327417_8350218_22802_2.9_93.1_664	664	+
chr11	80363158	80364754	chr11_80040806_80042402_1597_41.3_99.9_660	660	+
chr2	98754900	98916077	chr2_98121332_98282509_161178_0.4_26.4_656	656	+
chr10	50097010	50323568	chr10_49767016_49993574_226559_0.3_36.5_656	656	+
chr3	192871560	192873279	chr3_194354254_194355973_1720_38.1_99.7_656	656	+
chr6	101878953	103099825	chr6_101985674_103206518_1220845_0.1_-33.6_656	656	+
chr13	81048879	81194062	chr13_79946880_80092063_145184_0.5_72.7_656	656	+
chr16	64294265	64294961	chr16_62851766_62852462_697_93.7_100_653	653	+
chr17	68237555	68467838	chr17_65749150_65979433_230284_0.3_-87.7_652	652	+
chr5	166639294	166847794	chr5_166571872_166780372_208501_0.3_18.8_652	652	+
chr13	67248101	67459909	chr13_66146102_66357910_211809_0.3_63_651	651	+
chr2	68713821	68813676	chr2_68567325_68667180_99856_0.7_71.8_651	651	+
chr7	57927787	57929138	chr7_57931729_57933080_1352_48.2_99.7_651	651	+
chr3	85466501	85757859	chr3_85549191_85840549_291359_0.2_36.3_649	649	+
chrY	24450170	24469349	chrY_22859558_22878737_19180_3.4_96.6_649	649	+
chr3	89636472	89843209	chr3_89719162_89925899_206738_0.3_66.5_647	647	+
chr5	13637850	13638496	chr5_13690850_13691496_647_100_100_647	647	+
chr10	10216087	10388278	chr10_10256093_10428284_172192_0.4_61.5_646	646	+
chr10	133109800	133142812	chr10_132999790_133032802_33013_2_92_646	646	+
chr11	44719156	44913337	chr11_44675732_44869913_194182_0.3_66.8_646	646	+
chr7	18947759	18989157	chr7_18914284_18955682_41399_1.6_91.5_646	646	+
chr1	147076515	147094345	chr1_145543139_145560969_17831_3.6_88.8_645	645	+
chr13	104003058	104267953	chr13_102801059_103065954_264896_0.2_46.9_642	642	+
chr5	83042188	83042827	chr5_83077944_83078583_640_100_100_640	640	+
chrX	62986811	62987450	chrX_62903536_62904175_640_100_100_640	640	+
chr10	82896363	82904728	chr10_82886343_82894708_8366_7.7_99.2_640	640	+
chr5	115898118	115898756	chr5_115926017_115926655_639_100_100_639	639	+
chr8	111946782	112134802	chr8_112015958_112203978_188021_0.3_79_639	639	+
chr10	130290084	130916470	chr10_130180074_130806460_626387_0.1_-42.4_638	638	+
chr13	55014816	55015453	chr13_53912817_53913454_638_100_100_638	638	+
chr20	59131941	59793596	chr20_58565336_59226991_661656_0.1_-48.5_636	636	+
chr3	94655937	94890995	chr3_96138627_96373685_235059_0.3_-46.2_635	635	+
chr4	91759680	91760314	chr4_91978703_91979337_635_100_100_635	635	+
chr4	15068975	15172607	chr4_14678073_14781705_103633_0.6_68.7_634	634	+
chr2	117781048	117811280	chr2_117497518_117527750_30233_2.1_94.2_631	631	+
chr13	87663532	87871606	chr13_86461533_86669607_208075_0.3_43.9_630	630	+
chr11	92099505	92100133	chr11_91739153_91739781_629_100_100_629	629	+
chr18	54691664	54904745	chr18_52842662_53055743_213082_0.3_-28_629	629	+
chr2	186371623	186416935	chr2_186079868_186125180_45313_1.4_87.5_629	629	+
chr4	46381918	46477521	chr4_46076675_46172278_95604_0.7_74.5_629	629	+
chr20	820041	820668	chr20_768041_768668_628_100_100_628	628	+
chr7	46202575	46562043	chr7_46169100_46528568_359469_0.2_24.7_628	628	+
chr15	48022322	48023142	chr15_45809614_45810434_821_76.2_100_626	626	+
chr4	125404069	125602050	chr4_125623519_125821500_197982_0.3_60.9_626	626	+
chr6	118320094	118320718	chr6_118426787_118427411_625_100_100_625	625	+
chrX	132351203	132549393	chrX_132178869_132377059_198191_0.3_48.4_625	625	+
chr2	31148045	31232841	chr2_31001549_31086345_84797_0.7_73.4_624	624	+
chr4	167972577	168185068	chr4_168209152_168421643_212492_0.3_72_622	622	+
chr10	124639243	124648142	chr10_124629233_124638132_8900_7_97.9_621	621	+
chr5	8242004	8338822	chr5_8295004_8391822_96819_0.6_56.1_619	619	+
chr10	131170486	131445159	chr10_131060476_131335149_274674_0.2_28_618	618	+
chr17	14608351	14608968	chr17_14549076_14549693_618_100_100_618	618	+
chr3	170954726	171125910	chr3_172437420_172608604_171185_0.4_59.6_617	617	+
chrY	25559116	25675292	chrY_23968504_24084680_116177_0.5_87.7_617	617	+
chr3	66687565	66842495	chr3_66770255_66925185_154931_0.4_73.5_615	615	+
chr7	152841019	153085893	chr7_152471952_152716826_244875_0.3_-85.2_614	614	+
chr8	87029025	87055782	chr8_87098141_87124898_26758_2.3_81.5_613	613	+
chr2	51056577	51254850	chr2_50910081_51108354_198274_0.3_86.1_612	612	+
chr8	92921507	93156673	chr8_92990683_93225849_235167_0.3_-72.6_612	612	+
chr1	22062840	22074857	chr1_21935427_21947444_12018_5.1_23.6_611	611	+
chr1	115722069	115829105	chr1_115523592_115630628_107037_0.6_69.1_611	611	+
chr7	81598855	81952489	chr7_81436791_81790425_353635_0.2_11.6_610	610	+
chr7	54723899	54724507	chr7_54691393_54692001_609_100_100_609	609	+
chr2	115419597	115539902	chr2_115136067_115256372_120306_0.5_71.2_608	608	+
chr4	86509015	86749260	chr4_86728039_86968284_240246_0.3_76.9_608	608	+
chr7	83634686	83665159	chr7_83472622_83503095_30474_2_93_605	605	+
chrX	141696220	141961012	chrX_141523886_141788678_264793_0.2_59.5_605	605	+
chr1	58071408	58086542	chr1_57843996_57859130_15135_4_95.4_604	604	+
chr8	77114057	77216239	chr8_77276612_77378794_102183_0.6_70_604	604	+
chr10	20035721	20199424	chr10_20075727_20239430_163704_0.4_36.3_603	603	+
chr12	47472208	47529520	chr12_45758475_45815787_57313_1.1_86.7_603	603	+
chr16	61089337	61089936	chr16_59646838_59647437_600_100_100_600	600	+
chr1	56877203	57085232	chr1_56649791_56857820_208030_0.3_55.9_599	599	+
chr18	5002693	5233174	chr18_4992693_5223174_230482_0.3_-74.7_597	597	+
chrX	33059412	33060008	chrX_32969333_32969929_597_100_100_597	597	+
chr3	54660115	54660710	chr3_54635155_54635750_596_100_100_596	596	+
chr5	116051810	116052403	chr5_116079709_116080302_594_100_100_594	594	+
chr5	158117234	158172879	chr5_158049812_158105457_55646_1.1_79.6_594	594	+
chr7	70153887	70309530	chr7_69791823_69947466_155644_0.4_82.9_593	593	+
chr1	176585697	176667241	chr1_174852320_174933864_81545_0.7_82.7_589	589	+
chr2	18663283	18843516	chr2_18526764_18706997_180234_0.3_54.3_589	589	+
chr12	115931656	116030790	chr12_114416039_114515173_99135_0.6_59.7_588	588	+
chr4	130824386	130825243	chr4_131043836_131044693_858_68.5_99.9_588	588	+
chr8	18843006	18871257	chr8_18887286_18915537_28252_2.1_73.3_588	588	+
chr9	9090821	9091408	chr9_9080821_9081408_588_100_100_588	588	+
chr4	156161392	156385964	chr4_156380842_156605414_224573_0.3_-38.4_587	587	+
chr10	12816989	12817859	chr10_12856995_12857865_871_67.2_99.9_585	585	+
chr13	43652363	43681563	chr13_42550363_42579563_29201_2_90_584	584	+
chrX	3442836	3635542	chrX_3452836_3645542_192707_0.3_75.5_584	584	+
chr8	5241413	5488134	chr8_5228821_5475542_246722_0.2_3.7_583	583	+
chr5	108120707	108121287	chr5_108148606_108149186_581_100_100_581	581	+
chr1	178063108	178095024	chr1_176329731_176361647_31917_1.8_89_580	580	+
chr3	68194559	68319621	chr3_68277249_68402311_125063_0.5_65.7_580	580	+
chr8	126964174	127086503	chr8_127033356_127155685_122330_0.5_64.4_578	578	+
chr2	162930663	162933413	chr2_162638909_162641659_2751_21_99.6_577	577	+
chr5	165809212	165809788	chr5_165741790_165742366_577_100_100_577	577	+
chr8	90424930	90427367	chr8_90494046_90496483_2438_23.7_99.4_577	577	+
chr11	28719033	28767747	chr11_28675609_28724323_48715_1.2_91.2_574	574	+
chr5	50571092	50705813	chr5_50606849_50741570_134722_0.4_77.3_570	570	+
chr14	89492412	89794955	chr14_88562165_88864708_302544_0.2_54.5_568	568	+
chrX	56269341	56269908	chrX_56286066_56286633_568_100_100_568	568	+
chr6	40313150	40502248	chr6_40421128_40610226_189099_0.3_63.6_567	567	+
chr4	132652186	132779041	chr4_132871636_132998491_126856_0.4_70.4_565	565	+
chr5	152711737	152999370	chr5_152691930_152979563_287634_0.2_19.3_561	561	+
chr3	181236008	181430236	chr3_182718702_182912930_194229_0.3_17.8_560	560	+
chr4	66959832	66960390	chr4_66642427_66642985_559_100_100_559	559	+
chr1	99473767	99713263	chr1_99246355_99485851_239497_0.2_3.6_558	558	+
chr2	126334655	126570097	chr2_126051125_126286567_235443_0.2_68.4_558	558	+
chr6	41757188	41757745	chr6_41865166_41865723_558_100_100_558	558	+
chr7	4247179	4286629	chr7_4213705_4253155_39451_1.4_78.2_557	557	+
chr11	41303382	41326431	chr11_41259958_41283007_23050_2.4_91.7_556	556	+
chr2	90309271	90310747	chr2_89946576_89948052_1477_37.6_99.9_556	556	+
chr20	16238850	16239572	chr20_16186850_16187572_723_76.8_100_555	555	+
chr4	136292276	136292882	chr4_136511726_136512332_607_91.4_100_555	555	+
chr13	34740602	34837246	chr13_33638602_33735246_96645_0.6_-13.1_552	552	+
chr18	26836575	26837126	chr18_25090573_25091124_552_100_100_552	552	+
chr10	108924546	109674893	chr10_108914536_109664883_750348_0.1_-77.5_551	551	+
chr3	167413276	167438084	chr3_168895970_168920778_24809_2.2_89.9_548	548	+
chr11	102959808	102960354	chr11_102465018_102465564_547_100_100_547	547	+
chr9	22747710	22748341	chr9_22737710_22738341_632_86.6_100_547	547	+
chr2	1112323	1158560	chr2_1102323_1148560_46238_1.2_77.2_546	546	+
chr7	122321350	122321894	chr7_122108586_122109130_545_100_100_545	545	+
chr3	13722931	13920160	chr3_13697932_13895161_197230_0.3_20.7_544	544	+
chr6	126661256	126667541	chr6_126702949_126709234_6286_8.7_92.6_544	544	+
chr8	77895786	77925615	chr8_78058341_78088170_29830_1.8_89.5_544	544	+
chr11	130747864	130755690	chr11_130253074_130260900_7827_6.9_98.2_543	543	+
chr12	129740421	129788151	chr12_128306374_128354104_47731_1.1_92.9_543	543	+
chr14	57099739	57115017	chr14_56169492_56184770_15279_3.6_89.1_543	543	+
chr7	132093979	132140324	chr7_131744519_131790864_46346_1.2_57.5_543	543	+
chr11	131259142	131289858	chr11_130764352_130795068_30717_1.8_84.7_539	539	+
chrX	11316745	11347596	chrX_11226666_11257517_30852_1.7_95.8_539	539	+
chr4	138147727	138369444	chr4_138367177_138588894_221718_0.2_53_538	538	+
chr11	83521480	84256207	chr11_83199128_83933855_734728_0.1_-45.2_537	537	+
chr2	188280239	188280775	chr2_187988484_187989020_537_100_100_537	537	+
chrX	145686235	145700636	chrX_145493927_145508328_14402_3.7_96_534	534	+
chr2	57851553	57993411	chr2_57705057_57846915_141859_0.4_49.9_533	533	+
chr3	146233720	146239871	chr3_147716410_147722561_6152_8.7_98.6_533	533	+
chr9	18710876	18718354	chr9_18700876_18708354_7479_7.1_97.7_532	532	+
chr9	137979964	138114734	chr9_137119785_137254555_134771_0.4_-73.2_532	532	+
chr11	103498448	103553342	chr11_103003658_103058552_54895_1_84_530	530	+
chr20	14738264	14738793	chr20_14686264_14686793_530_100_100_530	530	+
chr13	59334450	59585925	chr13_58232451_58483926_251476_0.2_61.6_529	529	+
chr18	4459213	4706326	chr18_4449213_4696326_247114_0.2_16.8_528	528	+
chr5	67151569	67153514	chr5_67187325_67189270_1946_27.1_99.1_528	528	+
chr12	18264126	18526246	chr12_18155393_18417513_262121_0.2_18.1_526	526	+
chr15	93876475	93906014	chr15_91677479_91707018_29540_1.8_66.3_526	526	+
chr4	121263551	121448844	chr4_121483001_121668294_185294_0.3_31.5_526	526	+
chr10	31192459	31192983	chr10_31232465_31232989_525_100_100_525	525	+
chr14	91232841	91233365	chr14_90302594_90303118_525_100_100_525	525	+
chr3	173710624	173713226	chr3_175193318_175195920_2603_20.2_99.5_525	525	+
chr4	179207901	179208425	chr4_179444895_179445419_525_100_100_525	525	+
chr7	136848781	136849389	chr7_136499321_136499929_609_86.2_100_525	525	+
chr11	74456739	74457262	chr11_74134387_74134910_524_100_100_524	524	+
chr11	128390618	128489524	chr11_127895828_127994734_98907_0.5_41.9_524	524	+
chrY	7230715	7247378	chrY_7290715_7307378_16664_3.1_95.6_524	524	+
chr10	9270590	9420120	chr10_9310596_9460126_149531_0.3_71.1_523	523	+
chr2	211296168	211297464	chr2_211004413_211005709_1297_40.2_99.8_522	522	+
chrX	112022250	112076952	chrX_111908906_111963608_54703_1_73.9_522	522	+
chr6	68424447	68644106	chr6_68481168_68700827_219660_0.2_32.1_521	521	+
chr10	33951130	34153623	chr10_33991136_34193629_202494_0.3_15_519	519	+
chr9	42490973	42491538	chr9_42480969_42481534_566_91.7_100_519	519	+
chr1	192685277	192685794	chr1_190951900_190952417_518_100_100_518	518	+
chr19	31840305	31841659	chr19_36532145_36533499_1355_38.2_99.9_518	518	+
chr5	62378736	62597555	chr5_62414492_62633311_218820_0.2_52.6_518	518	+
chr6	99228055	99347377	chr6_99334776_99454098_119323_0.4_76.3_518	518	+
chr4	91156149	91230508	chr4_91375172_91449531_74360_0.7_78.1_515	515	+
chr20	46558919	46893026	chr20_45992326_46326433_334108_0.2_5.8_514	514	+
chr3	71802716	71803229	chr3_71885406_71885919_514_100_100_514	514	+
chr4	33969782	34009830	chr4_33646177_33686225_40049_1.3_93_513	513	+
chrX	131623982	131883506	chrX_131451663_131711187_259525_0.2_4.8_513	513	+
chr13	74263733	74335009	chr13_73161734_73233010_71277_0.7_74.3_512	512	+
chr11	79151160	79151804	chr11_78828808_78829452_645_79.2_100_511	511	+
chr2	229485702	229870148	chr2_229193946_229578392_384447_0.1_-4.6_510	510	+
chr5	28927059	29071182	chr5_28962816_29106939_144124_0.4_34.2_510	510	+
chr7	16248567	16332844	chr7_16215092_16299369_84278_0.6_80.9_510	510	+
chr22	20397049	20458971	chr22_18777049_18838971_61923_0.8_40.5_510	510	+
chr16	54964836	55094626	chr16_53522337_53652127_129791_0.4_67.7_508	508	+
chr4	148886054	148888069	chr4_149105504_149107519_2016_25.1_98.2_507	507	+
chr4	182443752	182444258	chr4_182680746_182681252_507_100_100_507	507	+
chr5	39383107	39389286	chr5_39418864_39425043_6180_8.2_98.2_507	507	+
chr9	40479769	40634492	chr9_40469769_40624492_154724_0.3_44.2_506	506	+
chr5	120163848	120208899	chr5_120191747_120236798_45052_1.1_86.2_506	506	+
chr6	105389210	105443510	chr6_105495903_105550203_54301_0.9_62_506	506	+
chr19	7082826	7085055	chr19_7033826_7036055_2230_22.6_99.2_504	504	+
chr4	43900915	43901417	chr4_43595672_43596174_503_100_100_503	503	+
chr7	114619523	114656068	chr7_114406759_114443304_36546_1.4_91.7_502	502	+
chr7	85010452	85010951	chr7_84848388_84848887_500_100_100_500	500	+
chr7	156626233	156634636	chr7_156318994_156327397_8404_5.9_92.7_499	499	+
chrX	88622327	88735936	chrX_88508983_88622592_113610_0.4_72.5_499	499	+
chr11	87032635	87034118	chr11_86710283_86711766_1484_33.6_99.7_498	498	+
chr1	107601068	107684018	chr1_107402591_107485541_82951_0.6_77.3_497	497	+
chr12	30152797	30341337	chr12_30044064_30232604_188541_0.3_12.9_497	497	+
chr7	78754819	78755366	chr7_78592755_78593302_548_90.7_100_497	497	+
chr12	114399982	114501989	chr12_112884365_112986372_102008_0.5_65.8_497	497	+
chr5	167251975	167409473	chr5_167184553_167342051_157499_0.3_43.5_497	497	+
chr1	159197559	159198054	chr1_157464183_157464678_496_100_100_496	496	+
chr10	115242518	115243013	chr10_115232508_115233003_496_100_100_496	496	+
chrX	129996640	130019680	chrX_129824321_129847361_23041_2.2_90.5_496	496	+
chr2	226857343	226857912	chr2_226565587_226566156_570_86.3_100_492	492	+
chr20	29534002	29623355	chr20_28147663_28237016_89354_0.6_93.5_492	492	+
chr3	80265770	80266439	chr3_80348460_80349129_670_73.4_99.9_492	492	+
chr7	43313736	43314226	chr7_43280261_43280751_491_100_100_491	491	+
chr13	93516901	93649866	chr13_92314902_92447867_132966_0.4_69.9_490	490	+
chr18	1361264	1363319	chr18_1351264_1353319_2056_23.8_99.7_490	490	+
chr5	76728626	76729114	chr5_76764382_76764870_489_100_100_489	489	+
chr5	136428366	136689810	chr5_136456265_136717709_261445_0.2_28.8_488	488	+
chr7	113724945	113937500	chr7_113512181_113724736_212556_0.2_-4.5_488	488	+
chr12	60206046	60206532	chr12_58492313_58492799_487_100_100_487	487	+
chr3	71344561	71368494	chr3_71427251_71451184_23934_2_94.6_486	486	+
chrX	55989005	56004372	chrX_56005730_56021097_15368_3.2_94.4_486	486	+
chr16	78389458	78604760	chr16_76946959_77162261_215303_0.2_15.6_486	486	+
chr9	3525381	3756878	chr9_3515381_3746878_231498_0.2_28.7_486	486	+
chr9	97493107	97522245	chr9_96532928_96562066_29139_1.7_73.5_486	486	+
chr15	92396505	92548909	chr15_90197509_90349913_152405_0.3_45.7_482	482	+
chr3	159105092	159190650	chr3_160587786_160673344_85559_0.6_75.3_479	479	+
chr6	141243818	141298729	chr6_141285511_141340422_54912_0.9_62.4_478	478	+
chr2	33172595	33281590	chr2_33026099_33135094_108996_0.4_16.8_478	478	+
chr16	76066737	76269408	chr16_74624238_74826909_202672_0.2_-2.7_477	477	+
chrY	6112122	6114719	chrY_6172122_6174719_2598_18.4_99.3_477	477	+
chr13	32057248	32057723	chr13_30955248_30955723_476_100_100_476	476	+
chr5	117114701	117115175	chr5_117142600_117143074_475_100_100_475	475	+
chr7	11859836	11860958	chr7_11826361_11827483_1123_42.2_99.8_474	474	+
chrX	16216739	16217431	chrX_16126660_16127352_693_68.3_99.9_473	473	+
chrX	97158997	97162448	chrX_97045653_97049104_3452_13.7_99_473	473	+
chr2	43798746	43801708	chr2_43652250_43655212_2963_15.9_98.4_472	472	+
chr2	78928583	78991492	chr2_78782091_78845000_62910_0.8_89.5_472	472	+
chr6	169246823	169310511	chr6_168988748_169052436_63689_0.7_75.2_472	472	+
chr10	37693617	37716316	chr10_37733623_37756322_22700_2.1_94.5_470	470	+
chr11	39183045	39183512	chr11_39139621_39140088_468_100_100_468	468	+
chr12	40280632	40462414	chr12_38566899_38748681_181783_0.3_56.8_468	468	+
chr7	121874488	121874955	chr7_121661724_121662191_468_100_100_468	468	+
chr14	78619542	78811028	chr14_77689295_77880781_191487_0.2_21.2_467	467	+
chr4	121718515	121752408	chr4_121937965_121971858_33894_1.4_87.6_466	466	+
chr4	137276395	137276857	chr4_137495845_137496307_463_100_100_463	463	+
chr14	38678491	38687643	chr14_37748242_37757394_9153_5_98.2_462	462	+
chr18	2082431	2235801	chr18_2072431_2225801_153371_0.3_54.5_461	461	+
chrX	31261355	31338644	chrX_31171276_31248565_77290_0.6_80.2_460	460	+
chr13	22724799	22827673	chr13_21622799_21725673_102875_0.4_43_458	458	+
chr5	147117844	147302555	chr5_147098037_147282748_184712_0.2_60.9_457	457	+
chr11	102677875	102678523	chr11_102183085_102183733_649_70.3_99.9_456	456	+
chr16	17110364	17271147	chr16_17017865_17178648_160784_0.3_82.8_456	456	+
chr4	63376180	63376635	chr4_63058775_63059230_456_100_100_456	456	+
chr4	130081493	130081948	chr4_130300943_130301398_456_100_100_456	456	+
chr15	26108058	26308267	chr15_23659151_23859360_200210_0.2_29.1_453	453	+
chr1	245843620	245852048	chr1_243910243_243918671_8429_5.4_97.6_453	453	+
chr2	83446016	83551351	chr2_83299527_83404862_105336_0.4_71_453	453	+
chr11	21271150	21271945	chr11_21227726_21228521_796_56.8_99.9_452	452	+
chr11	100207626	100208121	chr11_99712836_99713331_496_90.9_100_451	451	+
chr18	7756837	7806635	chr18_7746837_7796635_49799_0.9_89.2_451	451	+
chr4	62971338	62971788	chr4_62653933_62654383_451_100_100_451	451	+
chr13	57262635	57414666	chr13_56160636_56312667_152032_0.3_23.1_451	451	+
chr13	107780047	107858039	chr13_106578048_106656040_77993_0.6_24.7_450	450	+
chr5	2645324	2784839	chr5_2698324_2837839_139516_0.3_-53.4_450	450	+
chr8	122392319	122392768	chr8_122461500_122461949_450_100_100_450	450	+
chr6	93331295	93395768	chr6_93388016_93452489_64474_0.7_92.1_449	449	+
chr7	80962809	80963257	chr7_80800745_80801193_449_100_100_449	449	+
chr21	39288348	39342367	chr21_38210218_38264237_54020_0.8_86.6_448	448	+
chrX	139434592	139479446	chrX_139262258_139307112_44855_1_81.6_447	447	+
chr17	71739233	71949182	chr17_69250828_69460777_209950_0.2_-53.3_445	445	+
chrX	38103873	38315663	chrX_37988817_38200607_211791_0.2_37.2_444	444	+
chr11	124043149	124121211	chr11_123548359_123626421_78063_0.6_79.2_442	442	+
chr7	68527346	68527787	chr7_68165282_68165723_442_100_100_442	442	+
chr8	138195694	138341823	chr8_138264876_138411005_146130_0.3_60.3_442	442	+
chr2	49223248	49457017	chr2_49076752_49310521_233770_0.2_35.7_440	440	+
chr1	34594433	34838147	chr1_34367020_34610734_243715_0.2_49.6_439	439	+
chr10	132528794	132529232	chr10_132418784_132419222_439_100_100_439	439	+
chr14	25325098	25333240	chr14_24394938_24403080_8143_5.4_97.9_438	438	+
chr11	134885981	134907900	chr11_134391191_134413110_21920_2_92.3_437	437	+
chr8	88890210	89089955	chr8_88959326_89159071_199746_0.2_71.5_437	437	+
chrX	51980245	51990556	chrX_51996985_52007296_10312_4.2_96.9_436	436	+
chr2	160985116	161130043	chr2_160693362_160838289_144928_0.3_45_436	436	+
chr4	144832602	144833037	chr4_145052052_145052487_436_100_100_436	436	+
chr3	39823617	39851287	chr3_39798621_39826291_27671_1.6_91.6_435	435	+
chr18	73439430	73703919	chr18_71568418_71832907_264490_0.2_48.8_434	434	+
chr8	135765467	135980643	chr8_135834649_136049825_215177_0.2_56.9_434	434	+
chr2	186655358	186797140	chr2_186363603_186505385_141783_0.3_40.7_433	433	+
chr10	110559355	111288723	chr10_110549345_111278713_729369_0.1_-26.1_431	431	+
chr10	24416871	24447106	chr10_24456877_24487112_30236_1.4_90.3_431	431	+
chr15	33610302	33845406	chr15_31397594_31632698_235105_0.2_23_430	430	+
chr18	68607846	68838463	chr18_66758826_66989443_230618_0.2_36.1_430	430	+
chr2	12856901	12958002	chr2_12774352_12875453_101102_0.4_85.4_430	430	+
chr8	75895651	75989770	chr8_76058206_76152325_94120_0.5_58.4_430	430	+
chr9	134767377	134769503	chr9_133757198_133759324_2127_20.2_98.4_430	430	+
chr21	22200428	22200856	chr21_21122299_21122727_429_100_100_429	429	+
chr5	7238110	7291398	chr5_7291110_7344398_53289_0.8_89_428	428	+
chr2	50105747	50106173	chr2_49959251_49959677_427_100_100_427	427	+
chr5	151498985	151595138	chr5_151479178_151575331_96154_0.4_57.4_426	426	+
chr11	6964662	7110370	chr11_6921238_7066946_145709_0.3_56.4_425	425	+
chr5	3592222	3716199	chr5_3645222_3769199_123978_0.3_68.7_425	425	+
chr7	93299041	93299464	chr7_93136977_93137400_424_100_100_424	424	+
chr13	102068452	102639968	chr13_100866453_101437969_571517_0.1_-52.5_423	423	+
chr7	46879797	46903066	chr7_46846322_46869591_23270_1.8_87.9_422	422	+
chr2	226461188	226566165	chr2_226169432_226274409_104978_0.4_64.1_421	421	+
chr2	56977667	56978087	chr2_56831171_56831591_421_100_100_421	421	+
chr5	90650289	90650709	chr5_90686045_90686465_421_100_100_421	421	+
chr6	110064361	110107730	chr6_110171054_110214423_43370_1_75.4_421	421	+
chr13	106103720	106178145	chr13_104901721_104976146_74426_0.6_73_420	420	+
chr17	69617134	69617553	chr17_67128729_67129148_420_100_100_420	420	+
chr3	35724341	35913684	chr3_35699345_35888688_189344_0.2_72.7_419	419	+
chr13	74610571	74861634	chr13_73508572_73759635_251064_0.2_9_418	418	+
chr8	77590045	77617759	chr8_77752600_77780314_27715_1.5_90.2_418	418	+
chrX	18136590	18359529	chrX_18046511_18269450_222940_0.2_49.1_418	418	+
chr3	174675507	174913247	chr3_176158201_176395941_237741_0.2_27_417	417	+
chr7	32109835	32194786	chr7_32076360_32161311_84952_0.5_73.3_417	417	+
chr13	109664464	109674274	chr13_108462465_108472275_9811_4.2_97.7_415	415	+
chr1	108047783	108048197	chr1_107849306_107849720_415_100_100_415	415	+
chr4	105296108	105343452	chr4_105515557_105562901_47345_0.9_93.4_415	415	+
chrX	26225044	26225458	chrX_26134965_26135379_415_100_100_415	415	+
chr16	54314776	54564710	chr16_52872277_53122211_249935_0.2_13.8_414	414	+
chr4	69241954	69242367	chr4_69393850_69394263_414_100_100_414	414	+
chr4	82581961	82622836	chr4_82800985_82841860_40876_1_79.6_414	414	+
chr14	33963849	34192406	chr14_33033600_33262157_228558_0.2_58.4_413	413	+
chr2	198956579	198956991	chr2_198664824_198665236_413_100_100_413	413	+
chr8	98021655	98168922	chr8_98090831_98238098_147268_0.3_48.6_413	413	+
chrX	41958056	41958468	chrX_41843000_41843412_413_100_100_413	413	+
chr2	5647391	5833876	chr2_5564842_5751327_186486_0.2_26.2_412	412	+
chr1	234367136	234387295	chr1_232433759_232453918_20160_2_81.2_411	411	+
chr2	147631469	147869127	chr2_147347939_147585597_237659_0.2_-14.3_411	411	+
chr9	118663588	118791404	chr9_117703409_117831225_127817_0.3_71.9_411	411	+
chr1	208870654	208871063	chr1_206937277_206937686_410_100_100_410	410	+
chr20	6759498	6759907	chr20_6707498_6707907_410_100_100_410	410	+
chr16	82452065	82469062	chr16_81009566_81026563_16998_2.4_93.5_409	409	+
chr8	15381691	15398228	chr8_15426062_15442599_16538_2.5_93.9_409	409	+
chr9	13352696	13431325	chr9_13342696_13421325_78630_0.5_76.3_409	409	+
chrX	55478116	55537254	chrX_55494841_55553979_59139_0.7_78.2_408	408	+
chr2	140979212	141156054	chr2_140695682_140872524_176843_0.2_89.3_407	407	+
chr3	59960530	59962356	chr3_59935570_59937396_1827_22.3_99.6_407	407	+
chr4	111865841	111866830	chr4_112085290_112086279_990_41.1_99.8_407	407	+
chr15	37393948	37546370	chr15_35181240_35333662_152423_0.3_-43.3_406	406	+
chr2	144185899	144916056	chr2_143902369_144632526_730158_0.1_-56_405	405	+
chr4	36710782	36714324	chr4_36387177_36390719_3543_11.4_98.8_405	405	+
chr2	88621222	88727681	chr2_88402337_88508796_106460_0.4_27.7_404	404	+
chr10	9764326	9766116	chr10_9804332_9806122_1791_22.5_99.6_403	403	+
chr2	195534927	195683605	chr2_195243172_195391850_148679_0.3_69.2_403	403	+
chr8	13880204	13880605	chr8_13924575_13924976_402_100_100_402	402	+
chr4	181951700	182136871	chr4_182188694_182373865_185172_0.2_34.6_401	401	+
chr13	77166514	77166986	chr13_76064515_76064987_473_84.8_100_401	401	+
chrY	23068127	23068527	chrY_21477515_21477915_401_100_100_401	401	+
chr1	216355421	217003575	chr1_214422044_215070198_648155_0.1_-13.5_398	398	+
chr10	125616934	125617331	chr10_125606924_125607321_398_100_100_398	398	+
chr3	163651181	163719402	chr3_165133875_165202096_68222_0.6_77.7_398	398	+
chr4	10692722	10738181	chr4_10301820_10347279_45460_0.9_81.6_398	398	+
chr7	153420298	153488266	chr7_153051231_153119199_67969_0.6_62_398	398	+
chrX	92829125	92829522	chrX_92715781_92716178_398_100_100_398	398	+
chrX	144712000	144712395	chrX_144519692_144520087_396_100_100_396	396	+
chr7	15740938	15741332	chr7_15707463_15707857_395_100_100_395	395	+
chr11	25609957	25610350	chr11_25566533_25566926_394_100_100_394	394	+
chr7	80372353	80372746	chr7_80210289_80210682_394_100_100_394	394	+
chr12	72665240	73307572	chr12_70951507_71593839_642333_0.1_-53.7_393	393	+
chr7	146122102	146339028	chr7_145753035_145969961_216927_0.2_49.3_393	393	+
chr3	34358046	34569550	chr3_34333050_34544554_211505_0.2_68.5_391	391	+
chr11	38060726	38096005	chr11_38017302_38052581_35280_1.1_93.2_390	390	+
chr15	37782914	37783303	chr15_35570206_35570595_390_100_100_390	390	+
chr20	13756610	13756998	chr20_13704610_13704998_389_100_100_389	389	+
chr3	46330857	46568552	chr3_46305861_46543556_237696_0.2_10.7_389	389	+
chr1	242528636	242529023	chr1_240595259_240595646_388_100_100_388	388	+
chr19	30926190	30926577	chr19_35618030_35618417_388_100_100_388	388	+
chrX	96854395	96854782	chrX_96741051_96741438_388_100_100_388	388	+
chr2	168420187	168571299	chr2_168128433_168279545_151113_0.3_66.4_386	386	+
chr5	16179518	16179903	chr5_16232518_16232903_386_100_100_386	386	+
chr8	31497071	31498331	chr8_31616613_31617873_1261_30.5_99.8_385	385	+
chr13	112670212	112726854	chr13_111718213_111774855_56643_0.7_55.6_385	385	+
chr12	74042464	74042847	chr12_72328731_72329114_384_100_100_384	384	+
chr15	73579898	73580981	chr15_71366951_71368034_1084_35.4_99.1_384	384	+
chr3	189362755	189363136	chr3_190845449_190845830_382_100_100_382	382	+
chr4	134793109	134793490	chr4_135012559_135012940_382_100_100_382	382	+
chr11	98099423	98240301	chr11_97604633_97745511_140879_0.3_68.9_380	380	+
chr9	39154067	39154446	chr9_39144067_39144446_380_100_100_380	380	+
chr1	212619078	212619456	chr1_210685701_210686079_379_100_100_379	379	+
chr11	58009970	58010348	chr11_57766546_57766924_379_100_100_379	379	+
chr13	110076394	110076771	chr13_108874395_108874772_378_100_100_378	378	+
chr14	48120888	48145278	chr14_47190638_47215028_24391_1.5_94.7_377	377	+
chr12	17516979	17768156	chr12_17408246_17659423_251178_0.1_32.6_372	372	+
chr17	13566755	13567126	chr17_13507480_13507851_372_100_100_372	372	+
chr13	90485510	90485880	chr13_89283511_89283881_371_100_100_371	371	+
chr14	79733344	79929160	chr14_78803097_78998913_195817_0.2_16.8_369	369	+
chr4	33402173	33402540	chr4_33078568_33078935_368_100_100_368	368	+
chr9	12462791	12467374	chr9_12452791_12457374_4584_8_99.2_368	368	+
chr7	3377758	3378124	chr7_3344284_3344650_367_100_100_367	367	+
chr1	74671685	74672050	chr1_74444273_74444638_366_100_100_366	366	+
chr13	102915191	102915551	chr13_101713192_101713552_361_100_100_361	361	+
chr2	41012017	41012377	chr2_40865521_40865881_361_100_100_361	361	+
chr15	27216533	27216892	chr15_24799279_24799638_360_100_100_360	360	+
chr2	77540283	77540642	chr2_77393791_77394150_360_100_100_360	360	+
chr3	79852970	80006721	chr3_79935660_80089411_153752_0.2_40.8_360	360	+
chr3	139653965	139654323	chr3_141136655_141137013_359_100_100_359	359	+
chr15	54613445	54613802	chr15_52400737_52401094_358_100_100_358	358	+
chr6	120583303	120583660	chr6_120625002_120625359_358_100_100_358	358	+
chr7	25729197	25729550	chr7_25695722_25696075_354_100_100_354	354	+
chr7	145694289	145694642	chr7_145325222_145325575_354_100_100_354	354	+
chr2	35741054	35866558	chr2_35594558_35720062_125505_0.3_81_353	353	+
chrX	6340460	6340812	chrX_6350460_6350812_353_100_100_353	353	+
chr7	108634201	108634552	chr7_108421437_108421788_352_100_100_352	352	+
chr12	68429779	68430129	chr12_66716046_66716396_351_100_100_351	351	+
chr18	45840645	45898680	chr18_44094643_44152678_58036_0.6_78_349	349	+
chr6	11538021	11538369	chr6_11646007_11646355_349_100_100_349	349	+
chrX	95502000	95718098	chrX_95388656_95604754_216099_0.2_21_348	348	+
chr21	31635734	31636080	chr21_30557605_30557951_347_100_100_347	347	+
chr4	173301136	173301482	chr4_173537711_173538057_347_100_100_347	347	+
chr1	98519733	98520076	chr1_98292321_98292664_344_100_100_344	344	+
chr10	71538992	71539335	chr10_71208998_71209341_344_100_100_344	344	+
chr2	60033556	60257896	chr2_59887060_60111400_224341_0.2_46.4_344	344	+
chr20	40176165	40176508	chr20_39609579_39609922_344_100_100_344	344	+
chr12	45567848	45568189	chr12_43854115_43854456_342_100_100_342	342	+
chr6	72925479	72925820	chr6_72982200_72982541_342_100_100_342	342	+
chr3	114596182	114596522	chr3_116078872_116079212_341_100_100_341	341	+
chr3	146994546	146995042	chr3_148477236_148477732_497_68.6_100_341	341	+
chr9	66960518	66960858	chr9_66700338_66700678_341_100_100_341	341	+
chr7	86221223	86334495	chr7_86059159_86172431_113273_0.3_74.8_340	340	+
chr7	124986134	124986473	chr7_124773370_124773709_340_100_100_340	340	+
chrX	39724692	39725031	chrX_39609636_39609975_340_100_100_340	340	+
chrX	114358423	114367805	chrX_114264679_114274061_9383_3.6_96.9_340	340	+
chr6	118774277	118774615	chr6_118880970_118881308_339_100_100_339	339	+
chr10	113258013	113258350	chr10_113248003_113248340_338_100_100_338	338	+
chrX	51063860	51064195	chrX_51080600_51080935_336_100_100_336	336	+
chrX	140233074	140233409	chrX_140060740_140061075_336_100_100_336	336	+
chr20	8572373	8617416	chr20_8520373_8565416_45044_0.7_89.7_335	335	+
chr16	73416876	73640937	chr16_71974377_72198438_224062_0.1_31_334	334	+
chr4	147526407	147550934	chr4_147745857_147770384_24528_1.4_92.4_334	334	+
chr3	64661003	64672467	chr3_64636043_64647507_11465_2.9_96.9_332	332	+
chr4	29751633	29751964	chr4_29360731_29361062_332_100_100_332	332	+
chr13	94047373	94047703	chr13_92845374_92845704_331_100_100_331	331	+
chr4	14643498	14708433	chr4_14252596_14317531_64936_0.5_54.1_330	330	+
chr3	29432314	29432639	chr3_29407318_29407643_326_100_100_326	326	+
chrY	13832607	14029372	chrY_12342607_12539372_196766_0.2_74.5_326	326	+
chr3	111197648	111197972	chr3_112680338_112680662_325_100_100_325	325	+
chrX	66594390	66594711	chrX_66511115_66511436_322_100_100_322	322	+
chr11	117642332	117668140	chr11_117147542_117173350_25809_1.2_90.5_321	321	+
chr16	77640467	77640787	chr16_76197968_76198288_321_100_100_321	321	+
chr14	98761489	99003185	chr14_97831242_98072938_241697_0.1_15_320	320	+
chr5	32887995	32888314	chr5_32923752_32924071_320_100_100_320	320	+
chr13	40746463	40746781	chr13_39644463_39644781_319_100_100_319	319	+
chr14	80163936	80164253	chr14_79233689_79234006_318_100_100_318	318	+
chr2	83084212	83084529	chr2_82937723_82938040_318_100_100_318	318	+
chr1	50513699	50524272	chr1_50286286_50296859_10574_3_96.2_317	317	+
chr4	16257875	16258191	chr4_15866973_15867289_317_100_100_317	317	+
chr8	36351889	36352203	chr8_36471047_36471361_315_100_100_315	315	+
chrX	18956682	18956995	chrX_18866603_18866916_314_100_100_314	314	+
chr18	64377761	64467757	chr18_62528741_62618737_89997_0.3_79.7_313	313	+
chr20	50351266	50351578	chr20_49784673_49784985_313_100_100_313	313	+
chr4	16736229	16761185	chr4_16345327_16370283_24957_1.3_93.5_313	313	+
chrX	6967346	6967658	chrX_6977346_6977658_313_100_100_313	313	+
chr13	51519471	51519780	chr13_50417472_50417781_310_100_100_310	310	+
chr18	36592851	36604048	chr18_34846849_34858046_11198_2.8_96.5_310	310	+
chr18	65042330	65042639	chr18_63193310_63193619_310_100_100_310	310	+
chr5	28708336	28708642	chr5_28744093_28744399_307_100_100_307	307	+
chr6	77372551	77372857	chr6_77429270_77429576_307_100_100_307	307	+
chr8	15664384	15664690	chr8_15708755_15709061_307_100_100_307	307	+
chr9	27566677	27566983	chr9_27556677_27556983_307_100_100_307	307	+
chr6	121001307	121102724	chr6_121043006_121144423_101418_0.3_71_306	306	+
chr14	104576714	104577017	chr14_103646467_103646770_304_100_100_304	304	+
chr6	78205958	78206259	chr6_78262677_78262978_302_100_100_302	302	+
chr2	129594254	129715740	chr2_129310724_129432210_121487_0.2_63.5_300	300	+
chr18	22930621	22930919	chr18_21184619_21184917_299_100_100_299	299	+
chrX	120997248	120997546	chrX_120824929_120825227_299_100_100_299	299	+
chr4	139075350	139120428	chr4_139294800_139339878_45079_0.7_81_298	298	+
chr6	96439373	96439670	chr6_96546094_96546391_298_100_100_298	298	+
chr1	164890662	164890957	chr1_163157286_163157581_296_100_100_296	296	+
chr2	204906250	205029999	chr2_204614495_204738244_123750_0.2_53.9_296	296	+
chr21	36775685	36929972	chr21_35697555_35851842_154288_0.2_66.4_295	295	+
chr10	4596454	4596747	chr10_4586454_4586747_294_100_100_294	294	+
chr20	58090874	58152656	chr20_57524269_57586051_61783_0.5_82.7_294	294	+
chr2	149924914	149925206	chr2_149633160_149633452_293_100_100_293	293	+
chr5	160645133	160645425	chr5_160577711_160578003_293_100_100_293	293	+
chr4	64672246	64766846	chr4_64354841_64449441_94601_0.3_85.4_292	292	+
chr2	181120443	181272683	chr2_180828688_180980928_152241_0.2_51_291	291	+
chrX	122021392	122201339	chrX_121849073_122029020_179948_0.2_48.4_291	291	+
chr13	108261472	108261761	chr13_107059473_107059762_290_100_100_290	290	+
chr2	67108155	67108444	chr2_66961659_66961948_290_100_100_290	290	+
chr16	51186155	51186443	chr16_49743656_49743944_289_100_100_289	289	+
chr8	93563456	93699394	chr8_93632632_93768570_135939_0.2_66.7_289	289	+
chr4	20728892	20729178	chr4_20337990_20338276_287_100_100_287	287	+
chr6	19143871	19144157	chr6_19251850_19252136_287_100_100_287	287	+
chr18	40694762	40695046	chr18_38948760_38949044_285_100_100_285	285	+
chr11	22401612	22560183	chr11_22358188_22516759_158572_0.2_44.1_284	284	+
chr16	7410277	7410560	chr16_7350278_7350561_284_100_100_284	284	+
chr10	78765709	78765990	chr10_78435715_78435996_282_100_100_282	282	+
chr16	9662784	9663065	chr16_9570285_9570566_282_100_100_282	282	+
chr6	85140265	85140546	chr6_85196984_85197265_282_100_100_282	282	+
chr3	162945965	162946244	chr3_164428659_164428938_280_100_100_280	280	+
chr8	78881750	78882029	chr8_79044305_79044584_280_100_100_280	280	+
chr8	69437746	69438024	chr8_69600300_69600578_279_100_100_279	279	+
chr1	84551630	84551907	chr1_84324218_84324495_278_100_100_278	278	+
chr19	44304539	44304816	chr19_48996379_48996656_278_100_100_278	278	+
chr2	137740624	137740901	chr2_137457094_137457371_278_100_100_278	278	+
chrX	139811014	139811291	chrX_139638680_139638957_278_100_100_278	278	+
chr14	72480927	72638365	chr14_71550680_71708118_157439_0.2_-81.3_277	277	+
chr13	86038397	86038672	chr13_84936398_84936673_276_100_100_276	276	+
chr1	184354093	184354367	chr1_182620716_182620990_275_100_100_275	275	+
chr12	74369835	74370109	chr12_72656102_72656376_275_100_100_275	275	+
chr14	43139981	43140255	chr14_42209731_42210005_275_100_100_275	275	+
chr20	53426243	53426517	chr20_52859650_52859924_275_100_100_275	275	+
chr11	99014937	99015209	chr11_98520147_98520419_273_100_100_273	273	+
chr13	94789977	94938474	chr13_93587978_93736475_148498_0.2_48.6_273	273	+
chr8	35093233	35093505	chr8_35212775_35213047_273_100_100_273	273	+
chr5	124601102	124601373	chr5_124629001_124629272_272_100_100_272	272	+
chr16	6068880	6069149	chr16_6008881_6009150_270_100_100_270	270	+
chr3	190549570	190549838	chr3_192032264_192032532_269_100_100_269	269	+
chr18	41445433	41445700	chr18_39699431_39699698_268_100_100_268	268	+
chr18	42260114	42260379	chr18_40514112_40514377_266_100_100_266	266	+
chr6	8430066	8430330	chr6_8375065_8375329_265_100_100_265	265	+
chr7	114139963	114186040	chr7_113927199_113973276_46078_0.6_77.4_265	265	+
chrX	42836377	42836639	chrX_42721321_42721583_263_100_100_263	263	+
chr5	29451572	29451833	chr5_29487329_29487590_262_100_100_262	262	+
chr5	132750377	132750638	chr5_132778276_132778537_262_100_100_262	262	+
chr6	147250543	147250804	chr6_147292236_147292497_262_100_100_262	262	+
chr9	40203191	40203452	chr9_40193191_40193452_262_100_100_262	262	+
chr4	122290605	122290864	chr4_122510055_122510314_260_100_100_260	260	+
chr3	77088728	77088986	chr3_77171418_77171676_259_100_100_259	259	+
chr12	115390467	115516506	chr12_113874850_114000889_126040_0.2_53.3_258	258	+
chr20	45789884	45790140	chr20_45223291_45223547_257_100_100_257	257	+
chr4	70296582	70296838	chr4_70331171_70331427_257_100_100_257	257	+
chr10	30282298	30282553	chr10_30322304_30322559_256_100_100_256	256	+
chr2	146941219	146952408	chr2_146657689_146668878_11190_2.3_96.1_255	255	+
chr12	91332589	91418408	chr12_89856720_89942539_85820_0.3_58.7_255	255	+
chr19	56728415	56728668	chr19_61420227_61420480_254_100_100_254	254	+
chr20	23974591	23974844	chr20_23922591_23922844_254_100_100_254	254	+
chr21	23922591	23922844	chr21_22844462_22844715_254_100_100_254	254	+
chr5	105889000	105889253	chr5_105916899_105917152_254_100_100_254	254	+
chr8	96742498	96742751	chr8_96811674_96811927_254_100_100_254	254	+
chrX	83442651	83442904	chrX_83329307_83329560_254_100_100_254	254	+
chr4	67952529	67952781	chr4_67635124_67635376_253_100_100_253	253	+
chr7	90894142	90894394	chr7_90732078_90732330_253_100_100_253	253	+
chr8	20986901	20987153	chr8_21031181_21031433_253_100_100_253	253	+
chr16	49315286	49315537	chr16_47872787_47873038_252_100_100_252	252	+
chr7	83964700	83964951	chr7_83802636_83802887_252_100_100_252	252	+
chr3	84303242	84303492	chr3_84385932_84386182_251_100_100_251	251	+
chr8	56014428	56014678	chr8_56176982_56177232_251_100_100_251	251	+
chr1	48877515	48902675	chr1_48650102_48675262_25161_1_93.9_250	250	+
chr18	59072126	59072375	chr18_57223106_57223355_250_100_100_250	250	+
chr2	95770339	95770588	chr2_95134066_95134315_250_100_100_250	250	+
chrX	143344092	143410304	chrX_143171777_143237990_66214_0.4_82.5_250	250	+
chr8	76774671	76774919	chr8_76937226_76937474_249_100_100_249	249	+
chr4	128378482	128378729	chr4_128597932_128598179_248_100_100_248	248	+
chr10	55674739	55674985	chr10_55344745_55344991_247_100_100_247	247	+
chr12	45229007	45229253	chr12_43515274_43515520_247_100_100_247	247	+
chr20	40746184	40746430	chr20_40179598_40179844_247_100_100_247	247	+
chr4	27711785	27712031	chr4_27320883_27321129_247_100_100_247	247	+
chrX	82130644	82130890	chrX_82017300_82017546_247_100_100_247	247	+
chr1	189101587	189101832	chr1_187368210_187368455_246_100_100_246	246	+
chr21	20966213	20966458	chr21_19888084_19888329_246_100_100_246	246	+
chr6	68101471	68101716	chr6_68158192_68158437_246_100_100_246	246	+
chr8	10094525	10094770	chr8_10131935_10132180_246_100_100_246	246	+
chr10	77740198	77740441	chr10_77410204_77410447_244_100_100_244	244	+
chr12	24286668	24286911	chr12_24177935_24178178_244_100_100_244	244	+
chr18	53303080	53303323	chr18_51454078_51454321_244_100_100_244	244	+
chr2	143555460	143555703	chr2_143271930_143272173_244_100_100_244	244	+
chr3	189056169	189056412	chr3_190538863_190539106_244_100_100_244	244	+
chr9	84228311	84228554	chr9_83418131_83418374_244_100_100_244	244	+
chr13	105829795	105830037	chr13_104627796_104628038_243_100_100_243	243	+
chr16	67942883	67943125	chr16_66500384_66500626_243_100_100_243	243	+
chr21	19617371	19617613	chr21_18539242_18539484_243_100_100_243	243	+
chr11	48990152	48990393	chr11_48946728_48946969_242_100_100_242	242	+
chr13	35966592	36014749	chr13_34864592_34912749_48158_0.5_89.8_242	242	+
chr2	11860495	11860736	chr2_11777946_11778187_242_100_100_242	242	+
chr5	117754519	117754760	chr5_117782418_117782659_242_100_100_242	242	+
chr7	69548256	69548497	chr7_69186192_69186433_242_100_100_242	242	+
chr7	122768755	122768996	chr7_122555991_122556232_242_100_100_242	242	+
chr10	23875750	23989579	chr10_23915756_24029585_113830_0.2_73.4_241	241	+
chr3	103855231	103855471	chr3_105337921_105338161_241_100_100_241	241	+
chrX	22453831	22454071	chrX_22363752_22363992_241_100_100_241	241	+
chr16	6744157	6744396	chr16_6684158_6684397_240_100_100_240	240	+
chr4	30722877	30723116	chr4_30331975_30332214_240_100_100_240	240	+
chr7	153109974	153110213	chr7_152740907_152741146_240_100_100_240	240	+
chr9	9788910	9789149	chr9_9778910_9779149_240_100_100_240	240	+
chr2	19490109	19490347	chr2_19353590_19353828_239_100_100_239	239	+
chr2	80808665	80808903	chr2_80662176_80662414_239_100_100_239	239	+
chr2	213696343	213696581	chr2_213404588_213404826_239_100_100_239	239	+
chr9	3201118	3201356	chr9_3191118_3191356_239_100_100_239	239	+
chr14	85417524	85417761	chr14_84487277_84487514_238_100_100_238	238	+
chrX	138128711	138128948	chrX_137956377_137956614_238_100_100_238	238	+
chr5	88350935	88351171	chr5_88386691_88386927_237_100_100_237	237	+
chr18	32255841	32256076	chr18_30509839_30510074_236_100_100_236	236	+
chr4	29164612	29164847	chr4_28773710_28773945_236_100_100_236	236	+
chr4	118496979	118497214	chr4_118716427_118716662_236_100_100_236	236	+
chr2	40345569	40345803	chr2_40199073_40199307_235_100_100_235	235	+
chr9	26177665	26177899	chr9_26167665_26167899_235_100_100_235	235	+
chr14	49301066	49301299	chr14_48370816_48371049_234_100_100_234	234	+
chr5	97014358	97014590	chr5_97040114_97040346_233_100_100_233	233	+
chr9	27927382	27927614	chr9_27917382_27917614_233_100_100_233	233	+
chr12	47187536	47187767	chr12_45473803_45474034_232_100_100_232	232	+
chr1	170184210	170184440	chr1_168450834_168451064_231_100_100_231	231	+
chr12	91039544	91125448	chr12_89563675_89649579_85905_0.3_58.6_230	230	+
chr20	50727310	50727539	chr20_50160717_50160946_230_100_100_230	230	+
chr15	100820567	100820795	chr15_98638090_98638318_229_100_100_229	229	+
chr4	155951407	156023380	chr4_156170857_156242830_71974_0.3_48_229	229	+
chr6	104417384	104473894	chr6_104524077_104580587_56511_0.4_83.3_229	229	+
chr12	94314351	94314578	chr12_92838482_92838709_228_100_100_228	228	+
chrY	23568505	23568732	chrY_21977893_21978120_228_100_100_228	228	+
chr13	94400518	94400744	chr13_93198519_93198745_227_100_100_227	227	+
chr15	88297740	88452182	chr15_86098744_86253186_154443_0.1_54.5_227	227	+
chr20	11726958	11727184	chr20_11674958_11675184_227_100_100_227	227	+
chr1	239508089	239508313	chr1_237574712_237574936_225_100_100_225	225	+
chr11	24288147	24288371	chr11_24244723_24244947_225_100_100_225	225	+
chr5	89334447	89334671	chr5_89370203_89370427_225_100_100_225	225	+
chr6	133593958	133594182	chr6_133635651_133635875_225_100_100_225	225	+
chrY	28695847	28696071	chrY_27105235_27105459_225_100_100_225	225	+
chr10	62041573	62041796	chr10_61711579_61711802_224_100_100_224	224	+
chr11	15738005	15738228	chr11_15694581_15694804_224_100_100_224	224	+
chr14	92909873	92910096	chr14_91979626_91979849_224_100_100_224	224	+
chr2	669308	669531	chr2_659308_659531_224_100_100_224	224	+
chr3	56026844	56027067	chr3_56001884_56002107_224_100_100_224	224	+
chr3	118471576	118471799	chr3_119954266_119954489_224_100_100_224	224	+
chr4	58357089	58357312	chr4_58051846_58052069_224_100_100_224	224	+
chrX	39769810	39770033	chrX_39654754_39654977_224_100_100_224	224	+
chr1	248469669	248469891	chr1_246536292_246536514_223_100_100_223	223	+
chr11	41030532	41030754	chr11_40987108_40987330_223_100_100_223	223	+
chr12	29936781	29937003	chr12_29828048_29828270_223_100_100_223	223	+
chr2	79585629	79585851	chr2_79439137_79439359_223_100_100_223	223	+
chr3	58712541	58712763	chr3_58687581_58687803_223_100_100_223	223	+
chrX	5087003	5185093	chrX_5097003_5195093_98091_0.2_91.5_222	222	+
chr4	42957917	42958138	chr4_42652674_42652895_222_100_100_222	222	+
chr15	99191853	99192073	chr15_97009376_97009596_221_100_100_221	221	+
chr2	20939369	20939589	chr2_20802850_20803070_221_100_100_221	221	+
chr2	210539901	210540121	chr2_210248146_210248366_221_100_100_221	221	+
chr20	25893530	25905853	chr20_25841530_25853853_12324_1.8_85.7_221	221	+
chr5	19386410	19386630	chr5_19422167_19422387_221_100_100_221	221	+
chr6	45802013	45802233	chr6_45909991_45910211_221_100_100_221	221	+
chr8	139218938	139219158	chr8_139288120_139288340_221_100_100_221	221	+
chr11	39880103	39880322	chr11_39836679_39836898_220_100_100_220	220	+
chr16	82817455	82817674	chr16_81374956_81375175_220_100_100_220	220	+
chr2	225940925	225941144	chr2_225649169_225649388_220_100_100_220	220	+
chr2	230114373	230114592	chr2_229822617_229822836_220_100_100_220	220	+
chr4	147964612	147964831	chr4_148184062_148184281_220_100_100_220	220	+
chrX	2012871	2013090	chrX_1972871_1973090_220_100_100_220	220	+
chrX	128209588	128209807	chrX_128037269_128037488_220_100_100_220	220	+
chr1	60795546	60795764	chr1_60568134_60568352_219_100_100_219	219	+
chr12	126856191	126856409	chr12_125422144_125422362_219_100_100_219	219	+
chr2	161745382	161745600	chr2_161453628_161453846_219_100_100_219	219	+
chr11	122102069	122102286	chr11_121607279_121607496_218_100_100_218	218	+
chr12	98244921	98245138	chr12_96769052_96769269_218_100_100_218	218	+
chr15	81897985	81898202	chr15_79685040_79685257_218_100_100_218	218	+
chr2	208061989	208062206	chr2_207770234_207770451_218_100_100_218	218	+
chr3	157473445	157473662	chr3_158956139_158956356_218_100_100_218	218	+
chr5	152474164	152474381	chr5_152454357_152454574_218_100_100_218	218	+
chr6	8804458	8804675	chr6_8749457_8749674_218_100_100_218	218	+
chr11	104552841	104553057	chr11_104058051_104058267_217_100_100_217	217	+
chr17	39340808	39341024	chr17_36594334_36594550_217_100_100_217	217	+
chr8	58892480	58892696	chr8_59055034_59055250_217_100_100_217	217	+
chr8	65521061	65521277	chr8_65683615_65683831_217_100_100_217	217	+
chrX	35780133	35780349	chrX_35690054_35690270_217_100_100_217	217	+
chr10	120084858	120085073	chr10_120074848_120075063_216_100_100_216	216	+
chr11	21914290	21914505	chr11_21870866_21871081_216_100_100_216	216	+
chr16	80322702	80322917	chr16_78880203_78880418_216_100_100_216	216	+
chr20	38024499	38024714	chr20_37457913_37458128_216_100_100_216	216	+
chr4	131682772	131682987	chr4_131902222_131902437_216_100_100_216	216	+
chr5	78296059	78296274	chr5_78331815_78332030_216_100_100_216	216	+
chr8	65025724	65025939	chr8_65188278_65188493_216_100_100_216	216	+
chrX	17699459	17699674	chrX_17609380_17609595_216_100_100_216	216	+
chr2	124698667	124698881	chr2_124415137_124415351_215_100_100_215	215	+
chr3	3585340	3585554	chr3_3560340_3560554_215_100_100_215	215	+
chr4	21454358	21454572	chr4_21063456_21063670_215_100_100_215	215	+
chr4	163205322	163205536	chr4_163424772_163424986_215_100_100_215	215	+
chr5	22205131	22205345	chr5_22240888_22241102_215_100_100_215	215	+
chrX	86143600	86143814	chrX_86030256_86030470_215_100_100_215	215	+
chr1	48469632	48469845	chr1_48242219_48242432_214_100_100_214	214	+
chr1	57399036	57399249	chr1_57171624_57171837_214_100_100_214	214	+
chr1	221509793	221510006	chr1_219576416_219576629_214_100_100_214	214	+
chr18	5895098	5895311	chr18_5885098_5885311_214_100_100_214	214	+
chr2	79936740	79936953	chr2_79790248_79790461_214_100_100_214	214	+
chr4	181669008	181669221	chr4_181906002_181906215_214_100_100_214	214	+
chr5	25909521	25909734	chr5_25945278_25945491_214_100_100_214	214	+
chr5	162582628	162582841	chr5_162515206_162515419_214_100_100_214	214	+
chr6	53219724	53219937	chr6_53327683_53327896_214_100_100_214	214	+
chr7	21020194	21020407	chr7_20986719_20986932_214_100_100_214	214	+
chr7	123673366	123673579	chr7_123460602_123460815_214_100_100_214	214	+
chr8	113469344	113469557	chr8_113538520_113538733_214_100_100_214	214	+
chrY	4776408	4776621	chrY_4836408_4836621_214_100_100_214	214	+
chr10	63212783	63212995	chr10_62882789_62883001_213_100_100_213	213	+
chr11	132934975	132935187	chr11_132440185_132440397_213_100_100_213	213	+
chr12	24595287	24595499	chr12_24486554_24486766_213_100_100_213	213	+
chr12	127205119	127205331	chr12_125771072_125771284_213_100_100_213	213	+
chr12	130300327	130300539	chr12_128866280_128866492_213_100_100_213	213	+
chr13	85103055	85103267	chr13_84001056_84001268_213_100_100_213	213	+
chr2	160295478	160295690	chr2_160003724_160003936_213_100_100_213	213	+
chr20	22253465	22253677	chr20_22201465_22201677_213_100_100_213	213	+
chr3	26665952	26666164	chr3_26640956_26641168_213_100_100_213	213	+
chr3	192349522	192349734	chr3_193832216_193832428_213_100_100_213	213	+
chr4	117796520	117796732	chr4_118015968_118016180_213_100_100_213	213	+
chr6	98626868	98627080	chr6_98733589_98733801_213_100_100_213	213	+
chr8	133492650	133492862	chr8_133561832_133562044_213_100_100_213	213	+
chrX	80533051	80533263	chrX_80419707_80419919_213_100_100_213	213	+
chr10	106731332	106731543	chr10_106721322_106721533_212_100_100_212	212	+
chr11	131939392	131939603	chr11_131444602_131444813_212_100_100_212	212	+
chr3	86563268	86563479	chr3_86645958_86646169_212_100_100_212	212	+
chr3	103440587	103440798	chr3_104923277_104923488_212_100_100_212	212	+
chr3	150988383	150988594	chr3_152471073_152471284_212_100_100_212	212	+
chr8	129988994	129989205	chr8_130058176_130058387_212_100_100_212	212	+
chr9	76264539	76264750	chr9_75454359_75454570_212_100_100_212	212	+
chr9	87776166	87795442	chr9_86965986_86985262_19277_1.1_94.8_212	212	+
chr11	88530879	88531089	chr11_88170527_88170737_211_100_100_211	211	+
chr14	106928682	106928892	chr14_105999727_105999937_211_100_100_211	211	+
chr2	19105822	19106032	chr2_18969303_18969513_211_100_100_211	211	+
chr22	34010533	34010743	chr22_32340533_32340743_211_100_100_211	211	+
chr22	49045282	49045492	chr22_47431718_47431928_211_100_100_211	211	+
chr3	97195578	97195788	chr3_98678268_98678478_211_100_100_211	211	+
chr5	12707435	12707645	chr5_12760435_12760645_211_100_100_211	211	+
chr6	104043921	104044131	chr6_104150614_104150824_211_100_100_211	211	+
chr7	13003204	13003414	chr7_12969729_12969939_211_100_100_211	211	+
chr1	42340647	42340856	chr1_42113234_42113443_210_100_100_210	210	+
chr1	75710848	75711057	chr1_75483436_75483645_210_100_100_210	210	+
chr10	57044554	57044763	chr10_56714560_56714769_210_100_100_210	210	+
chr12	73604614	73604823	chr12_71890881_71891090_210_100_100_210	210	+
chr12	108522986	108523195	chr12_107047116_107047325_210_100_100_210	210	+
chr15	61179544	61179753	chr15_58966836_58967045_210_100_100_210	210	+
chr18	42643211	42643420	chr18_40897209_40897418_210_100_100_210	210	+
chr2	7273598	7273807	chr2_7191049_7191258_210_100_100_210	210	+
chr21	47318176	47318385	chr21_46142604_46142813_210_100_100_210	210	+
chr4	67296974	67297183	chr4_66979569_66979778_210_100_100_210	210	+
chr2	30100060	30100268	chr2_29953564_29953772_209_100_100_209	209	+
chr4	98594277	98594485	chr4_98813300_98813508_209_100_100_209	209	+
chr4	134346245	134346453	chr4_134565695_134565903_209_100_100_209	209	+
chr4	157665951	157666159	chr4_157885401_157885609_209_100_100_209	209	+
chr4	180253081	180253289	chr4_180490075_180490283_209_100_100_209	209	+
chrX	89753569	89753777	chrX_89640225_89640433_209_100_100_209	209	+
chrX	111416546	111416754	chrX_111303202_111303410_209_100_100_209	209	+
chr13	92395675	92395882	chr13_91193676_91193883_208_100_100_208	208	+
chr13	93223272	93223479	chr13_92021273_92021480_208_100_100_208	208	+
chr15	24593475	24593682	chr15_22144568_22144775_208_100_100_208	208	+
chr2	176469197	176469404	chr2_176177443_176177650_208_100_100_208	208	+
chr4	133206337	133206544	chr4_133425787_133425994_208_100_100_208	208	+
chr6	75319914	75320121	chr6_75376634_75376841_208_100_100_208	208	+
chr8	134999058	134999265	chr8_135068240_135068447_208_100_100_208	208	+
chr9	26568549	26568756	chr9_26558549_26558756_208_100_100_208	208	+
chr9	78170190	78170397	chr9_77360010_77360217_208_100_100_208	208	+
chr9	85162190	85162397	chr9_84352010_84352217_208_100_100_208	208	+
chrX	6688563	6688770	chrX_6698563_6698770_208_100_100_208	208	+
chr12	117977468	117977674	chr12_116461851_116462057_207_100_100_207	207	+
chr2	8179740	8179946	chr2_8097191_8097397_207_100_100_207	207	+
chr2	78019885	78020091	chr2_77873393_77873599_207_100_100_207	207	+
chr2	145236968	145237174	chr2_144953438_144953644_207_100_100_207	207	+
chr3	19370673	19370879	chr3_19345677_19345883_207_100_100_207	207	+
chr3	189687406	189687612	chr3_191170100_191170306_207_100_100_207	207	+
chr4	59094629	59094835	chr4_58789386_58789592_207_100_100_207	207	+
chr6	165861645	165861851	chr6_165781635_165781841_207_100_100_207	207	+
chr9	129928232	129928438	chr9_128968053_128968259_207_100_100_207	207	+
chr10	14201029	14201234	chr10_14241035_14241240_206_100_100_206	206	+
chr11	132644744	132644949	chr11_132149954_132150159_206_100_100_206	206	+
chr14	87532155	87532360	chr14_86601908_86602113_206_100_100_206	206	+
chr15	49777360	49777565	chr15_47564652_47564857_206_100_100_206	206	+
chr16	79355157	79355362	chr16_77912658_77912863_206_100_100_206	206	+
chr3	163346575	163346780	chr3_164829269_164829474_206_100_100_206	206	+
chr4	28825314	28825519	chr4_28434412_28434617_206_100_100_206	206	+
chr4	126877691	126877896	chr4_127097141_127097346_206_100_100_206	206	+
chr4	142585097	142585302	chr4_142804547_142804752_206_100_100_206	206	+
chr5	136142630	136142835	chr5_136170529_136170734_206_100_100_206	206	+
chr6	121450906	121451111	chr6_121492605_121492810_206_100_100_206	206	+
chr7	28848792	28848997	chr7_28815317_28815522_206_100_100_206	206	+
chr8	92856956	92857161	chr8_92926132_92926337_206_100_100_206	206	+
chrX	7268941	7269146	chrX_7278941_7279146_206_100_100_206	206	+
chr10	26505198	26505402	chr10_26545204_26545408_205_100_100_205	205	+
chr10	31649923	31650127	chr10_31689929_31690133_205_100_100_205	205	+
chr11	17756174	17756378	chr11_17712750_17712954_205_100_100_205	205	+
chr12	103473791	103473995	chr12_101997921_101998125_205_100_100_205	205	+
chr16	61970076	61970280	chr16_60527577_60527781_205_100_100_205	205	+
chr2	22502314	22502518	chr2_22355819_22356023_205_100_100_205	205	+
chr21	32127506	32127710	chr21_31049377_31049581_205_100_100_205	205	+
chr4	23078988	23079192	chr4_22688086_22688290_205_100_100_205	205	+
chr4	138839550	138839754	chr4_139059000_139059204_205_100_100_205	205	+
chr6	20043107	20043311	chr6_20151086_20151290_205_100_100_205	205	+
chr1	190611416	190611619	chr1_188878039_188878242_204_100_100_204	204	+
chr10	66929261	66929464	chr10_66599267_66599470_204_100_100_204	204	+
chr10	69094082	69094285	chr10_68764088_68764291_204_100_100_204	204	+
chr14	41857719	41857922	chr14_40927469_40927672_204_100_100_204	204	+
chr15	54310076	54310279	chr15_52097368_52097571_204_100_100_204	204	+
chr15	54901364	54901567	chr15_52688656_52688859_204_100_100_204	204	+
chr16	7820638	7820841	chr16_7760639_7760842_204_100_100_204	204	+
chr16	54024938	54025141	chr16_52582439_52582642_204_100_100_204	204	+
chr18	25717105	25717308	chr18_23971103_23971306_204_100_100_204	204	+
chr3	102626290	102626493	chr3_104108980_104109183_204_100_100_204	204	+
chr6	120102095	120102298	chr6_120143794_120143997_204_100_100_204	204	+
chr7	109173835	109174038	chr7_108961071_108961274_204_100_100_204	204	+
chr8	14459827	14570090	chr8_14504198_14614461_110264_0.2_-49.2_204	204	+
chr9	17416052	17416255	chr9_17406052_17406255_204_100_100_204	204	+
chrX	7543734	7543937	chrX_7553734_7553937_204_100_100_204	204	+
chr1	82655928	82656130	chr1_82428516_82428718_203_100_100_203	203	+
chr1	88546883	88547085	chr1_88319471_88319673_203_100_100_203	203	+
chr1	181382336	181382538	chr1_179648959_179649161_203_100_100_203	203	+
chr11	41726801	41727003	chr11_41683377_41683579_203_100_100_203	203	+
chr13	58207059	58207261	chr13_57105060_57105262_203_100_100_203	203	+
chr15	97858600	97858802	chr15_95659604_95659806_203_100_100_203	203	+
chr2	115141746	115141948	chr2_114858216_114858418_203_100_100_203	203	+
chr20	47129133	47129335	chr20_46562540_46562742_203_100_100_203	203	+
chr3	65026581	65026783	chr3_65001621_65001823_203_100_100_203	203	+
chr3	147309220	147309422	chr3_148791910_148792112_203_100_100_203	203	+
chr5	52857491	52857693	chr5_52893248_52893450_203_100_100_203	203	+
chr6	140008560	140008762	chr6_140050253_140050455_203_100_100_203	203	+
chr11	109482490	109482691	chr11_108987700_108987901_202_100_100_202	202	+
chr16	83092925	83093126	chr16_81650426_81650627_202_100_100_202	202	+
chr2	6086025	6086226	chr2_6003476_6003677_202_100_100_202	202	+
chr2	59615644	59615845	chr2_59469148_59469349_202_100_100_202	202	+
chr2	80367669	80367870	chr2_80221180_80221381_202_100_100_202	202	+
chr2	223100348	223100549	chr2_222808592_222808793_202_100_100_202	202	+
chr21	14570108	14570309	chr21_13491979_13492180_202_100_100_202	202	+
chr3	168384813	168385014	chr3_169867507_169867708_202_100_100_202	202	+
chr3	181755130	181755331	chr3_183237824_183238025_202_100_100_202	202	+
chr4	23879367	23879568	chr4_23488465_23488666_202_100_100_202	202	+
chr4	71347040	71347241	chr4_71381629_71381830_202_100_100_202	202	+
chr4	152953764	152953965	chr4_153173214_153173415_202_100_100_202	202	+
chr5	143131769	143131970	chr5_143111962_143112163_202_100_100_202	202	+
chr6	50074574	50074775	chr6_50182533_50182734_202_100_100_202	202	+
chr6	78911258	78911459	chr6_78967977_78968178_202_100_100_202	202	+
chr7	29234215	29234416	chr7_29200740_29200941_202_100_100_202	202	+
chr7	71161723	71161924	chr7_70799659_70799860_202_100_100_202	202	+
chr7	90622796	90622997	chr7_90460732_90460933_202_100_100_202	202	+
chrX	142395817	142396018	chrX_142223483_142223684_202_100_100_202	202	+
chr1	240662598	240662798	chr1_238729221_238729421_201_100_100_201	201	+
chr12	97822810	97823010	chr12_96346941_96347141_201_100_100_201	201	+
chr22	34986580	34986780	chr22_33316580_33316780_201_100_100_201	201	+
chr4	21769522	21769722	chr4_21378620_21378820_201_100_100_201	201	+
chr5	157710942	157711142	chr5_157643520_157643720_201_100_100_201	201	+
chr7	103312653	103312853	chr7_103099889_103100089_201_100_100_201	201	+
chrX	140750748	140750948	chrX_140578414_140578614_201_100_100_201	201	+
chr1	5025529	5025728	chr1_4925389_4925588_200_100_100_200	200	+
chr1	88208207	88208406	chr1_87980795_87980994_200_100_100_200	200	+
chr10	2065597	2065796	chr10_2055597_2055796_200_100_100_200	200	+
chr8	84249898	84250097	chr8_84412453_84412652_200_100_100_200	200	+
chr9	122474977	122475176	chr9_121514798_121514997_200_100_100_200	200	+
chr1	30256899	30257097	chr1_30029486_30029684_199_100_100_199	199	+
chr12	80929160	80929358	chr12_79453291_79453489_199_100_100_199	199	+
chr13	39238013	39238211	chr13_38136013_38136211_199_100_100_199	199	+
chr15	61630815	61631013	chr15_59418107_59418305_199_100_100_199	199	+
chr17	5685176	5685374	chr17_5625900_5626098_199_100_100_199	199	+
chr2	81617476	81617674	chr2_81470987_81471185_199_100_100_199	199	+
chr2	143856149	143856347	chr2_143572619_143572817_199_100_100_199	199	+
chr20	24254446	24254644	chr20_24202446_24202644_199_100_100_199	199	+
chr4	94756022	94756220	chr4_94975045_94975243_199_100_100_199	199	+
chr6	3637231	3637429	chr6_3582230_3582428_199_100_100_199	199	+
chr9	122866336	122866534	chr9_121906157_121906355_199_100_100_199	199	+
chrX	29377967	29378165	chrX_29287888_29288086_199_100_100_199	199	+
chr15	56923568	56923765	chr15_54710860_54711057_198_100_100_198	198	+
chr17	11216981	11217178	chr17_11157706_11157903_198_100_100_198	198	+
chr2	59264129	59264326	chr2_59117633_59117830_198_100_100_198	198	+
chr2	138731256	138731453	chr2_138447726_138447923_198_100_100_198	198	+
chr3	6947877	6948074	chr3_6922877_6923074_198_100_100_198	198	+
chr11	111250063	111250259	chr11_110755273_110755469_197_100_100_197	197	+
chr14	26913353	26913549	chr14_25983193_25983389_197_100_100_197	197	+
chr18	37724019	37724215	chr18_35978017_35978213_197_100_100_197	197	+
chr2	34469266	34469462	chr2_34322770_34322966_197_100_100_197	197	+
chr3	79028872	79029068	chr3_79111562_79111758_197_100_100_197	197	+
chr3	98960073	98960269	chr3_100442763_100442959_197_100_100_197	197	+
chr3	99254383	99254579	chr3_100737073_100737269_197_100_100_197	197	+
chr5	100116566	100116762	chr5_100144465_100144661_197_100_100_197	197	+
chr8	116237867	116238063	chr8_116307043_116307239_197_100_100_197	197	+
chr1	188384172	188384367	chr1_186650795_186650990_196_100_100_196	196	+
chr3	95737956	95738151	chr3_97220646_97220841_196_100_100_196	196	+
chr13	71752943	71753137	chr13_70650944_70651138_195_100_100_195	195	+
chr17	71641215	71641409	chr17_69152810_69153004_195_100_100_195	195	+
chr4	21013724	21013918	chr4_20622822_20623016_195_100_100_195	195	+
chr4	188587994	188588188	chr4_188824988_188825182_195_100_100_195	195	+
chr8	60003572	60003766	chr8_60166126_60166320_195_100_100_195	195	+
chr11	49428503	49428696	chr11_49385079_49385272_194_100_100_194	194	+
chr6	161188008	161188201	chr6_161107998_161108191_194_100_100_194	194	+
chr8	16312306	16312499	chr8_16356677_16356870_194_100_100_194	194	+
chr11	129320978	129321170	chr11_128826188_128826380_193_100_100_193	193	+
chr12	29088734	29088926	chr12_28980001_28980193_193_100_100_193	193	+
chr4	11007480	11007672	chr4_10616578_10616770_193_100_100_193	193	+
chr9	104765471	104765663	chr9_103805292_103805484_193_100_100_193	193	+
chrX	42330476	42330667	chrX_42215420_42215611_192_100_100_192	192	+
chr10	84781433	84781623	chr10_84771413_84771603_191_100_100_191	191	+
chr13	65117301	65117491	chr13_64015302_64015492_191_100_100_191	191	+
chr14	87237507	87237697	chr14_86307260_86307450_191_100_100_191	191	+
chr2	100748854	100749044	chr2_100115286_100115476_191_100_100_191	191	+
chr3	114170379	114170569	chr3_115653069_115653259_191_100_100_191	191	+
chr4	94225722	94225912	chr4_94444745_94444935_191_100_100_191	191	+
chr1	158868176	158868365	chr1_157134800_157134989_190_100_100_190	190	+
chr14	53873020	53873209	chr14_52942770_52942959_190_100_100_190	190	+
chr18	63936342	63936531	chr18_62087322_62087511_190_100_100_190	190	+
chr20	38678290	38678479	chr20_38111704_38111893_190_100_100_190	190	+
chr1	177139416	177139604	chr1_175406039_175406227_189_100_100_189	189	+
chr6	114723329	114723516	chr6_114830022_114830209_188_100_100_188	188	+
chr14	56585208	56585394	chr14_55654961_55655147_187_100_100_187	187	+
chr12	44856152	44929012	chr12_43142419_43215279_72861_0.3_75.8_185	185	+
chr18	50763477	50763661	chr18_49017475_49017659_185_100_100_185	185	+
chr3	177391655	177391834	chr3_178874349_178874528_180_100_100_180	180	+
chr12	5082301	5082479	chr12_4952562_4952740_179_100_100_179	179	+
chr13	43968862	43969036	chr13_42866862_42867036_175_100_100_175	175	+
chr7	141036049	141036223	chr7_140682518_140682692_175_100_100_175	175	+
chr9	1608762	1608936	chr9_1598762_1598936_175_100_100_175	175	+
chr3	84897080	84897248	chr3_84979770_84979938_169_100_100_169	169	+
chr5	5979410	5979578	chr5_6032410_6032578_169_100_100_169	169	+
chr17	54445461	54445627	chr17_51800460_51800626_167_100_100_167	167	+
chr13	89704311	89704475	chr13_88502312_88502476_165_100_100_165	165	+
chr1	15250770	15250932	chr1_15123357_15123519_163_100_100_163	163	+
chr7	88800374	88800532	chr7_88638310_88638468_159_100_100_159	159	+
chr9	39922370	39922528	chr9_39912370_39912528_159_100_100_159	159	+
chr5	45276275	45276430	chr5_45312032_45312187_156_100_100_156	156	+
chr6	124124977	124125131	chr6_124166676_124166830_155_100_100_155	155	+
chrX	12554844	12554998	chrX_12464765_12464919_155_100_100_155	155	+
chr11	112715587	112715736	chr11_112220797_112220946_150_100_100_150	150	+
chr5	40414792	40414940	chr5_40450549_40450697_149_100_100_149	149	+
chr6	76891710	76891851	chr6_76948430_76948571_142_100_100_142	142	+
chr10	17000172	17000310	chr10_17040178_17040316_139_100_100_139	139	+
chr8	137594862	137595000	chr8_137664044_137664182_139_100_100_139	139	+
chr2	17187947	17188084	chr2_17051428_17051565_138_100_100_138	138	+
chr1	196354285	196354421	chr1_194620908_194621044_137_100_100_137	137	+
chr18	27868907	27869043	chr18_26122905_26123041_137_100_100_137	137	+
chr4	143180537	143180672	chr4_143399987_143400122_136_100_100_136	136	+
chr5	150518256	150518390	chr5_150498449_150498583_135_100_100_135	135	+
chr3	59149895	59150028	chr3_59124935_59125068_134_100_100_134	134	+
chr8	72670050	72670183	chr8_72832604_72832737_134_100_100_134	134	+
chr3	95017232	95017363	chr3_96499922_96500053_132_100_100_132	132	+
chr4	165567904	165568033	chr4_165787354_165787483_130_100_100_130	130	+
chr9	87271403	87271531	chr9_86461223_86461351_129_100_100_129	129	+
chr5	91334498	91334625	chr5_91370254_91370381_128_100_100_128	128	+
chr6	21991889	21992016	chr6_22099868_22099995_128_100_100_128	128	+
chr5	109800368	109800493	chr5_109828267_109828392_126_100_100_126	126	+
chr10	4130567	4130691	chr10_4120567_4120691_125_100_100_125	125	+
chr11	88817938	88818060	chr11_88457586_88457708_123_100_100_123	123	+
chr6	69336410	69336530	chr6_69393131_69393251_121_100_100_121	121	+
chrX	10551602	10551718	chrX_10511602_10511718_117_100_100_117	117	+
chr8	131909841	131909956	chr8_131979023_131979138_116_100_100_116	116	+
chrX	146045936	146046051	chrX_145853628_145853743_116_100_100_116	116	+
chr5	51681175	51681289	chr5_51716932_51717046_115_100_100_115	115	+
chr2	229193773	229193885	chr2_228902017_228902129_113_100_100_113	113	+
chr20	54488402	54488509	chr20_53921809_53921916_108_100_100_108	108	+
chr16	8350855	8350957	chr16_8290856_8290958_103_100_100_103	103	+
chr4	70582758	70582859	chr4_70617347_70617448_102_100_100_102	102	+
chr7	3829802	3829903	chr7_3796328_3796429_102_100_100_102	102	+
chr20	51488260	51488360	chr20_50921667_50921767_101_100_100_101	101	+
chr9	79537879	79537979	chr9_78727699_78727799_101_100_100_101	101	+
chr11	97647080	97647179	chr11_97152290_97152389_100_100_100_100	100	+
chr16	60497082	60497181	chr16_59054583_59054682_100_100_100_100	100	+
chr4	179874952	179875050	chr4_180111946_180112044_99_100_100_99	99	+
chr4	14262572	14262669	chr4_13871670_13871767_98_100_100_98	98	+
chr8	139542250	139542347	chr8_139611432_139611529_98_100_100_98	98	+
chrY	5812977	5813074	chrY_5872977_5873074_98_100_100_98	98	+
chr8	73543050	73543146	chr8_73705604_73705700_97_100_100_97	97	+
chr20	51068831	51068926	chr20_50502238_50502333_96_100_100_96	96	+
chr4	53171092	53171187	chr4_52865849_52865944_96_100_100_96	96	+
chr12	39035446	39035539	chr12_37321713_37321806_94_100_100_94	94	+
chr18	51182342	51182435	chr18_49436340_49436433_94_100_100_94	94	+
chrY	7612546	7612638	chrY_7672546_7672638_93_100_100_93	93	+
chr15	98437963	98438053	chr15_96238967_96239057_91_100_100_91	91	+
chr4	64026932	64027022	chr4_63709527_63709617_91_100_100_91	91	+
chr5	49560153	49560243	chr5_49595910_49596000_91_100_100_91	91	+
chr1	103351588	103351676	chr1_103124176_103124264_89_100_100_89	89	+
chr2	213083734	213083822	chr2_212791979_212792067_89_100_100_89	89	+
chrX	137320638	137320724	chrX_137148304_137148390_87_100_100_87	87	+
chrX	124563545	124563630	chrX_124391226_124391311_86_100_100_86	86	+
chr18	63645069	63645153	chr18_61796049_61796133_85_100_100_85	85	+
chr6	22601514	22601591	chr6_22709493_22709570_78_100_100_78	78	+
chr7	126011578	126011651	chr7_125798814_125798887_74_100_100_74	74	+
chr16	13283861	13283925	chr16_13191362_13191426_65_100_100_65	65	+
chr8	113744605	113744669	chr8_113813781_113813845_65_100_100_65	65	+
chr8	24445148	24445210	chr8_24501038_24501100_63_100_100_63	63	+
chr11	23542727	23542787	chr11_23499303_23499363_61_100_100_61	61	+
chr12	24478839	24478899	chr12_24370106_24370166_61_100_100_61	61	+
chr3	173065085	173065145	chr3_174547779_174547839_61_100_100_61	61	+
chr9	83521261	83521321	chr9_82711081_82711141_61_100_100_61	61	+
chr5	18879437	18879496	chr5_18915194_18915253_60_100_100_60	60	+
chr16	62616320	62616377	chr16_61173821_61173878_58_100_100_58	58	+
chr8	139816934	139816991	chr8_139886116_139886173_58_100_100_58	58	+
chr16	64841354	64841408	chr16_63398855_63398909_55_100_100_55	55	+
chr3	19090830	19090884	chr3_19065834_19065888_55_100_100_55	55	+
chr12	87027072	87027125	chr12_85551203_85551256_54_100_100_54	54	+
chr3	7346976	7347029	chr3_7321976_7322029_54_100_100_54	54	+
chr11	15402694	15402746	chr11_15359270_15359322_53_100_100_53	53	+
chr11	38611252	38611304	chr11_38567828_38567880_53_100_100_53	53	+
chr11	101433403	101433455	chr11_100938613_100938665_53_100_100_53	53	+
chr2	82409458	82409510	chr2_82262969_82263021_53_100_100_53	53	+
chr1	18375652	18375703	chr1_18248239_18248290_52_100_100_52	52	+
chr9	111077572	111077623	chr9_110117393_110117444_52_100_100_52	52	+
chr3	59607689	59607739	chr3_59582729_59582779_51_100_100_51	51	+
chr11	81241361	81241410	chr11_80919009_80919058_50_100_100_50	50	+
chr12	128105780	128105823	chr12_126671733_126671776_44_100_100_44	44	+
chr1	96237195	96237219	chr1_96009783_96009807_25_100_100_25	25	+
chr11	36877940	36877964	chr11_36834516_36834540_25_100_100_25	25	+
chr11	126843348	126843372	chr11_126348558_126348582_25_100_100_25	25	+
chr12	89471869	89471893	chr12_87996000_87996024_25_100_100_25	25	+
chr13	81547345	81547369	chr13_80445346_80445370_25_100_100_25	25	+
chr13	88859330	88859354	chr13_87657331_87657355_25_100_100_25	25	+
chr13	104600118	104600142	chr13_103398119_103398143_25_100_100_25	25	+
chr16	26757268	26757292	chr16_26664769_26664793_25_100_100_25	25	+
chr2	49839735	49839759	chr2_49693239_49693263_25_100_100_25	25	+
chr2	116920301	116920325	chr2_116636771_116636795_25_100_100_25	25	+
chr2	125294589	125294613	chr2_125011059_125011083_25_100_100_25	25	+
chr2	194554899	194554923	chr2_194263144_194263168_25_100_100_25	25	+
chr20	14426859	14426883	chr20_14374859_14374883_25_100_100_25	25	+
chr3	188874	188898	chr3_163874_163898_25_100_100_25	25	+
chr3	104764599	104764623	chr3_106247289_106247313_25_100_100_25	25	+
chr3	117589581	117589605	chr3_119072271_119072295_25_100_100_25	25	+
chr4	31290000	31290024	chr4_30899098_30899122_25_100_100_25	25	+
chr4	176952523	176952547	chr4_177189517_177189541_25_100_100_25	25	+
chr5	90983175	90983199	chr5_91018931_91018955_25_100_100_25	25	+
chr5	166244015	166244039	chr5_166176593_166176617_25_100_100_25	25	+
chr6	152292293	152292317	chr6_152333986_152334010_25_100_100_25	25	+
chr8	105219726	105219750	chr8_105288902_105288926_25_100_100_25	25	+
chr8	132261760	132261784	chr8_132330942_132330966_25_100_100_25	25	+
chr9	9450754	9450778	chr9_9440754_9440778_25_100_100_25	25	+
chrX	76205551	76205575	chrX_76121942_76121966_25_100_100_25	25	+
chrX	127507303	127507327	chrX_127334984_127335008_25_100_100_25	25	+
chrY	4416548	4416572	chrY_4476548_4476572_25_100_100_25	25	+
chrY	24083582	24083606	chrY_22492970_22492994_25_100_100_25	25	+
