# Supplementary material for: Cell cycle, oncogenic and tumor suppressor pathways regulate numerous long and macro non-protein-coding RNAs
Source: Genome Biol. 2014 Mar 4;15(3):R48. doi: 10.1186/gb-2014-15-3-r48 (PMC4054595; doi:10.1186/gb-2014-15-3-r48)
Supplement: Additional file 2 — Online supplemental material containing BED formatted files of differentially expressed regions and macroRNAs, as well as CSV tables listing all proximal ncRNA-mRNA pairs regulated in astrocytoma. [file gb-2014-15-3-r48-S2.zip › online_data/Stairfinder/P53/P53_ind_high.hg19.bed]

# bandwidth=1e+05
# level=0.5
# topN=-1
# topN.freq=FALSE
# prop=0.01
# split=1
# max.splits=0
# name  start   end     name_start_end_length_coverage_silhouette_score score   +
chr10	11060289	11341923	chr10_11100295_11381929_281635_57.8_-99.2_162788	162788	+
chr15	80992570	81300722	chr15_78779625_79087777_308153_36.3_-99.7_111735	111735	+
chr2	236404357	236861988	chr2_236069096_236526727_457632_20_-92.6_91552	91552	+
chr16	29348852	29636188	chr16_29256353_29543689_287337_28.5_-39.4_81991	81991	+
chr4	95375669	95589463	chr4_95594692_95808486_213795_37.8_24.7_80873	80873	+
chr15	82923018	83208984	chr15_80720073_81006039_285967_27.3_14.3_78013	78013	+
chr6	157112296	157482329	chr6_157153988_157524021_370034_20.6_-99.2_76280	76280	+
chr1	145208949	145382755	chr1_143920306_144094112_173807_42.2_57.7_73264	73264	+
chr2	153192485	153489057	chr2_152900731_153197303_296573_24.7_-96.2_73125	73125	+
chr3	61547577	61910204	chr3_61522617_61885244_362628_19.3_-97_70080	70080	+
chr4	144259199	144476693	chr4_144478649_144696143_217495_26.9_44.3_58418	58418	+
chr17	62493135	63010931	chr17_59923597_60441393_517797_11.2_-79.3_58171	58171	+
chr16	28354215	28857482	chr16_28261716_28764983_503268_11.5_-72.4_57697	57697	+
chr15	82625691	82824603	chr15_80412746_80611658_198913_28.8_42.8_57194	57194	+
chr6	76296115	76633739	chr6_76352835_76690459_337625_16.7_54.4_56504	56504	+
chr17	44208561	44720701	chr17_41564338_42076017_511680_10.9_-99_55970	55970	+
chr4	87871016	88129442	chr4_88090040_88348466_258427_20.5_-24.5_53016	53016	+
chr16	22385384	22554928	chr16_22292885_22462429_169545_31.2_56.5_52842	52842	+
chr2	96476198	96703696	chr2_95839925_96067423_227499_23.1_34.9_52617	52617	+
chr16	14738121	15233371	chr16_14645622_15140872_495251_10.4_-92.4_51455	51455	+
chr16	21412958	21611141	chr16_21320459_21518642_198184_25.5_-68.6_50525	50525	+
chr16	21739773	21994817	chr16_21647274_21902318_255045_18_44.2_46008	46008	+
chr17	15810795	16117767	chr17_15751520_16058492_306973_14.8_-25.5_45521	45521	+
chr8	144648309	145133620	chr8_144719452_145205608_486157_9.3_-96.9_45000	45000	+
chr16	30123506	30409747	chr16_30031007_30317248_286242_15.7_-40.2_44821	44821	+
chr2	173271112	173420885	chr2_172979358_173129131_149774_29.7_80.8_44438	44438	+
chr4	148654858	148977580	chr4_148874308_149197030_322723_13.8_-93.3_44406	44406	+
chr5	60598210	60841721	chr5_60633967_60877478_243512_17.8_47.2_43347	43347	+
chr17	43472124	43686327	chr17_40827907_41042110_214204_19.6_25.8_41989	41989	+
chr10	52024685	52394303	chr10_51694691_52064309_369619_11.3_5.5_41649	41649	+
chr3	187873833	188336668	chr3_189356527_189819362_462836_9_-90.1_41470	41470	+
chr4	187468035	187894752	chr4_187705029_188131746_426718_9.6_-27.7_40980	40980	+
chr4	82528307	82833026	chr4_82747331_83052050_304720_13_-25.9_39468	39468	+
chr1	182910874	183204299	chr1_181177497_181470922_293426_13.3_-92.1_39100	39100	+
chr14	54941485	55188738	chr14_54011235_54258488_247254_15.6_-24.7_38628	38628	+
chr1	64240810	64477107	chr1_64013398_64249695_236298_16.3_-65.4_38574	38574	+
chr4	99214512	99662516	chr4_99433535_99881539_448005_8.4_-86.8_37607	37607	+
chr14	64322259	64703099	chr14_63392012_63772852_380841_9.8_-99.7_37264	37264	+
chr15	99191764	99507519	chr15_97009287_97325042_315756_11.7_31.4_36931	36931	+
chr1	174210550	174533066	chr1_172477173_172799689_322517_11.1_-89.3_35898	35898	+
chr11	101984764	102166316	chr11_101489974_101671526_181553_19.5_62.5_35346	35346	+
chr6	54704808	54815069	chr6_54812767_54923028_110262_31.5_83.8_34717	34717	+
chr14	60574109	60867280	chr14_59643862_59937033_293172_11.7_-81.8_34308	34308	+
chr3	151986657	152227517	chr3_153469347_153710207_240861_14.2_81.4_34280	34280	+
chr7	72302089	72621376	chr7_71940025_72259312_319288_10.7_-22.4_34210	34210	+
chr7	116140210	116406747	chr7_115927446_116193983_266538_12.8_-98_34102	34102	+
chr11	394388	965363	chr11_384388_955363_570976_5.9_-97.8_33969	33969	+
chr12	64198954	64522237	chr12_62485221_62808504_323284_10.5_-85.4_33884	33884	+
chr3	149456911	149717870	chr3_150939601_151200560_260960_12.5_-39_32594	32594	+
chr1	39720243	40034684	chr1_39492830_39807271_314442_10.3_-97.5_32527	32527	+
chr16	69985625	70410650	chr16_68543126_68968151_425026_7.6_-32.8_32296	32296	+
chr3	195440873	195802334	chr3_196926544_197286731_360188_8.9_-98.8_32162	32162	+
chr3	182512300	182735755	chr3_183994994_184218449_223456_14.2_-33.3_31661	31661	+
chr18	21330765	21774601	chr18_19584763_20028599_443837_7.1_-99_31373	31373	+
chr4	120131096	120391979	chr4_120350544_120611427_260884_12_-74.4_31234	31234	+
chr14	105235834	105477137	chr14_104306879_104548182_241304_12.9_-34.6_31207	31207	+
chr12	44180597	44475224	chr12_42466864_42761491_294628_10.5_-82.8_31043	31043	+
chr16	16330664	16489666	chr16_16238165_16397167_159003_19.2_14.7_30546	30546	+
chr16	18778033	19049405	chr16_18685534_18956906_271373_11.1_-60_30067	30067	+
chr14	66976143	67219830	chr14_66045896_66289583_243688_12.2_-88.2_29673	29673	+
chr15	72742927	72961260	chr15_70529981_70748313_218333_13_18.2_28305	28305	+
chr19	52977127	53508504	chr19_57668939_58200316_531378_5.2_-79.2_27606	27606	+
chr1	162039840	162558690	chr1_160306464_160825314_518851_5.3_-92.6_27500	27500	+
chr4	100761518	102269580	chr4_100980541_102488603_1508063_1.8_-81.6_27455	27455	+
chr4	106638697	106892786	chr4_106858146_107112235_254090_10.8_-73_27383	27383	+
chr11	62283303	62462304	chr11_62039879_62218880_179002_14.8_-60.3_26521	26521	+
chr17	7123754	7580049	chr17_7064478_7520774_456297_5.7_-52.8_26155	26155	+
chr2	65216252	65659875	chr2_65069756_65513379_443624_5.8_-52.5_25877	25877	+
chr14	55408041	55788699	chr14_54477791_54858452_380662_6.8_-76.1_25816	25816	+
chr3	183833632	184157869	chr3_185316326_185640563_324238_7.9_-0.7_25458	25458	+
chr7	55001308	55279132	chr7_54968802_55246626_277825_9.2_-41.3_25458	25458	+
chr12	32552513	32949317	chr12_32443780_32840584_396805_6.4_-79.5_25453	25453	+
chr12	98926727	99188842	chr12_97450858_97712973_262116_9.7_48.7_25407	25407	+
chr15	100091908	100334809	chr15_97909431_98152332_242902_10.4_-71.6_25348	25348	+
chr14	102348397	102552800	chr14_101418150_101622553_204404_12.4_-50_25303	25303	+
chr3	197346591	197612082	chr3_198830988_199096479_265492_9.5_-97.4_25192	25192	+
chr4	128888131	129213384	chr4_129107581_129432834_325254_7.6_-55.1_24771	24771	+
chr12	62674819	63053032	chr12_60961086_61339299_378214_6.4_-94.9_24369	24369	+
chr2	70499014	70781829	chr2_70352518_70635337_282820_8.5_-87.9_24157	24157	+
chr6	18258122	18468901	chr6_18366101_18576880_210780_11.4_-81_23952	23952	+
chr1	204189532	204440968	chr1_202456155_202707591_251437_9.5_8.4_23914	23914	+
chr16	69601290	69791920	chr16_68158791_68349421_190631_12.5_47.5_23844	23844	+
chr1	10238673	10521557	chr1_10161260_10444144_282885_8.4_-77.6_23785	23785	+
chr4	79698430	79946430	chr4_79917454_80165454_248001_9.6_53.9_23726	23726	+
chr5	96024761	96392820	chr5_96050517_96418576_368060_6.4_-17.7_23661	23661	+
chr4	39500897	40058579	chr4_39177292_39734974_557683_4.2_-90.2_23647	23647	+
chr7	74912677	75172674	chr7_74750613_75010610_259998_9_1.4_23507	23507	+
chr15	90730363	91188518	chr15_88531367_88989522_458156_5.1_-32.5_23403	23403	+
chr4	6676130	7063038	chr4_6727031_7113939_386909_6_-73.3_23390	23390	+
chr12	69036232	69244473	chr12_67322499_67530740_208242_11.2_-77.3_23225	23225	+
chr11	65108828	65349490	chr11_64865404_65106066_240663_9.6_-11_22984	22984	+
chr7	75990412	76280376	chr7_75828348_76118312_289965_7.9_-55.4_22929	22929	+
chr17	73658698	74088049	chr17_71170293_71599644_429352_5.3_-68.5_22880	22880	+
chr4	166021863	166263126	chr4_166241313_166482576_241264_9.5_11.3_22814	22814	+
chr1	85731992	85929989	chr1_85504580_85702577_197998_11.4_26.1_22559	22559	+
chr7	76590852	76749067	chr7_76428788_76587003_158216_14.3_81.3_22553	22553	+
chr3	37902819	38168316	chr3_37877823_38143320_265498_8.4_-90.7_22431	22431	+
chr6	128457528	128902048	chr6_128499221_128943741_444521_5_-70_22185	22185	+
chr3	119510885	119813100	chr3_120993575_121295790_302216_7.3_-5.3_22141	22141	+
chr2	109289244	109513165	chr2_108655676_108879597_223922_9.9_41.3_22093	22093	+
chr3	37029020	37419544	chr3_37004024_37394548_390525_5.7_-5.7_22067	22067	+
chr16	68155808	68336560	chr16_66713309_66894061_180753_12.1_72.8_21921	21921	+
chr17	38220215	38710539	chr17_35473741_35964065_490325_4.4_-57.3_21814	21814	+
chr6	167312329	167466171	chr6_167232319_167386161_153843_14.2_79_21803	21803	+
chr2	64683397	64974040	chr2_64536901_64827544_290644_7.4_-99.5_21593	21593	+
chr11	9406150	9774413	chr11_9362726_9730989_368264_5.9_-80.5_21565	21565	+
chr2	111790928	112054930	chr2_111507399_111771401_264003_8.2_28.9_21565	21565	+
chr2	54705944	54956123	chr2_54559448_54809627_250180_8.6_-90.8_21553	21553	+
chr15	85610182	85796251	chr15_83411186_83597255_186070_11.6_14.6_21500	21500	+
chr5	164572	398526	chr5_217572_451526_233955_9.2_27.7_21495	21495	+
chr17	44998503	45249511	chr17_42353502_42604510_251009_8.6_12.4_21464	21464	+
chr6	165741467	166072867	chr6_165661457_165992857_331401_6.4_39.9_21244	21244	+
chr19	53833861	54057871	chr19_58525673_58749683_224011_9.5_36_21212	21212	+
chr16	18411293	18550080	chr16_18318794_18457581_138788_15.1_81_20967	20967	+
chr4	2756897	3416959	chr4_2726695_3386757_660063_3.2_-93.4_20866	20866	+
chr16	85433444	85850037	chr16_83990945_84407538_416594_5_26.1_20635	20635	+
chr16	436580	777120	chr16_376581_717121_340541_6.1_-33.7_20609	20609	+
chr14	23239606	23608729	chr14_22309446_22678569_369124_5.6_-99.6_20590	20590	+
chr3	188385520	188719771	chr3_189868214_190202465_334252_6.2_-80.6_20570	20570	+
chr7	39873991	40156012	chr7_39840516_40122537_282022_7.3_-40.3_20501	20501	+
chr10	89501032	89728080	chr10_89491012_89718060_227049_9_-55.8_20495	20495	+
chr7	91582313	91758436	chr7_91420249_91596372_176124_11.6_50_20449	20449	+
chr1	109714657	109968198	chr1_109516180_109769721_253542_8_19.1_20373	20373	+
chr2	110490312	110758217	chr2_109847601_110115506_267906_7.6_-60.4_20356	20356	+
chr5	179041129	179264439	chr5_178973735_179197045_223311_9_52.1_20196	20196	+
chr17	28705902	29121377	chr17_25730028_26145503_415476_4.8_-72.6_20107	20107	+
chr4	154074106	154268686	chr4_154293556_154488136_194581_10.3_-49.9_20037	20037	+
chr18	8614165	8832802	chr18_8604165_8822802_218638_9.1_69.9_19960	19960	+
chr9	37780549	38087026	chr9_37770549_38077026_306478_6.5_-87.4_19861	19861	+
chr8	74128300	74299209	chr8_74290854_74461763_170910_11.5_88.4_19739	19739	+
chr5	72114124	72359895	chr5_72149880_72395651_245772_8_-94.8_19721	19721	+
chr11	3784027	4160062	chr11_3740603_4116638_376036_5.2_-69.6_19704	19704	+
chr12	6339279	6729832	chr12_6209540_6600093_390554_5_-97.4_19663	19663	+
chr3	107245811	107529752	chr3_108728501_109012442_283942_6.9_55.3_19507	19507	+
chr4	1729394	2079584	chr4_1699192_2049382_350191_5.6_-95.5_19450	19450	+
chr6	56869299	57049643	chr6_56977258_57157602_180345_10.8_59.9_19434	19434	+
chr4	77812297	78024036	chr4_78031321_78243060_211740_9.1_30.2_19261	19261	+
chr3	150126930	150347083	chr3_151609620_151829773_220154_8.7_35.5_19196	19196	+
chr2	113126144	113333650	chr2_112842615_113050121_207507_9.2_-31_19117	19117	+
chr7	20370762	20454781	chr7_20337287_20421306_84020_22.6_77_19018	19018	+
chr8	48685728	48890626	chr8_48848281_49053179_204899_9.3_8.3_18977	18977	+
chr4	336462	1020191	chr4_326462_1010191_683730_2.8_-69.6_18914	18914	+
chr4	56194343	56325179	chr4_55889100_56019936_130837_14.5_88_18912	18912	+
chr1	179886679	180167361	chr1_178153302_178433984_280683_6.7_-41.1_18903	18903	+
chr10	5706031	5984736	chr10_5746037_6024742_278706_6.7_-65.9_18807	18807	+
chr1	245318242	245517037	chr1_243384865_243583660_198796_9.4_-32.1_18778	18778	+
chr17	16943547	17207009	chr17_16884272_17147734_263463_7.1_26_18769	18769	+
chr4	77415654	77703242	chr4_77634678_77922266_287589_6.5_23.1_18757	18757	+
chr13	113496517	114249030	chr13_112544518_113297031_752514_2.5_-95.8_18618	18618	+
chr9	134271078	134462352	chr9_133260899_133452173_191275_9.7_23.8_18587	18587	+
chr6	53631718	53808873	chr6_53739677_53916832_177156_10.5_74.8_18586	18586	+
chr3	160476600	160727485	chr3_161959294_162210179_250886_7.4_-69.6_18488	18488	+
chr15	67292342	67529191	chr15_65079396_65316245_236850_7.7_69.7_18307	18307	+
chr11	2575938	2746770	chr11_2532514_2703346_170833_10.6_-69.1_18159	18159	+
chrX	153541622	153701550	chrX_153194816_153354744_159929_11.3_39.9_18126	18126	+
chr16	2493633	2955582	chr16_2433634_2895583_461950_3.9_-86.2_18108	18108	+
chr6	31465915	31805236	chr6_31573894_31913215_339322_5.3_-23.7_17929	17929	+
chr3	185347527	185647569	chr3_186830221_187130263_300043_6_-50.1_17892	17892	+
chr1	16785390	17069570	chr1_16657977_16942157_284181_6.2_11.2_17760	17760	+
chr1	155028232	155531524	chr1_153294856_153798148_503293_3.5_-56.6_17667	17667	+
chr6	35996633	36199908	chr6_36104611_36307886_203276_8.6_77.7_17568	17568	+
chr10	126673804	126906227	chr10_126663794_126896217_232424_7.6_-25.8_17564	17564	+
chr12	22778944	22842752	chr12_22670211_22734019_63809_27.3_96.4_17434	17434	+
chr10	98620449	98755470	chr10_98610439_98745460_135022_12.9_70_17400	17400	+
chr3	57994136	58257048	chr3_57969176_58232088_262913_6.6_-42.8_17378	17378	+
chr20	47541579	47873440	chr20_46974986_47306847_331862_5.2_-86.6_17373	17373	+
chr7	5336515	5663735	chr7_5303041_5630261_327221_5.3_-20.6_17362	17362	+
chr5	67455018	67597589	chr5_67490774_67633345_142572_12.2_55_17332	17332	+
chr7	102192982	102492767	chr7_101980081_102280003_299923_5.8_-21.6_17272	17272	+
chr6	20402247	20493758	chr6_20510226_20601737_91512_18.8_91.7_17235	17235	+
chr14	64877803	65068499	chr14_63947556_64138252_190697_9_70.2_17217	17217	+
chr2	44497687	44687207	chr2_44351191_44540711_189521_9_24.3_17051	17051	+
chr2	203096433	203500817	chr2_202804678_203209062_404385_4.2_-90.9_17025	17025	+
chr14	103708102	104199890	chr14_102777855_103269643_491789_3.5_-82.6_17011	17011	+
chr6	7272520	7621231	chr6_7217519_7566230_348712_4.9_-81.9_16923	16923	+
chr5	134076766	134367977	chr5_134104665_134395876_291212_5.8_-78.3_16907	16907	+
chr17	26794809	27077696	chr17_23818936_24101823_282888_6_26.6_16867	16867	+
chr16	89233926	89785811	chr16_87761427_88313312_551886_3.1_-70.5_16851	16851	+
chr7	16161528	16445992	chr7_16128053_16412517_284465_5.9_54.9_16818	16818	+
chr11	44118258	44330819	chr11_44074834_44287395_212562_7.9_59_16775	16775	+
chr6	143811758	144184503	chr6_143853451_144226196_372746_4.5_-42.7_16774	16774	+
chr3	159457727	159615096	chr3_160940421_161097790_157370_10.6_78.3_16687	16687	+
chr9	78509063	78798266	chr9_77698883_77988086_289204_5.8_-87.8_16666	16666	+
chr11	2757256	3012810	chr11_2713832_2969386_255555_6.5_-81.5_16660	16660	+
chr6	148664422	148939683	chr6_148706115_148981376_275262_6_50.4_16630	16630	+
chr15	91292618	91579765	chr15_89093622_89380769_287148_5.8_51.7_16589	16589	+
chr2	108443589	108537828	chr2_107810021_107904260_94240_17.5_85.1_16525	16525	+
chr4	103488133	103818976	chr4_103707169_104038425_331257_5_-40_16513	16513	+
chr1	115078529	115321897	chr1_114880052_115123420_243369_6.8_-5.6_16511	16511	+
chr7	39609115	39834173	chr7_39575640_39800698_225059_7.3_-34.9_16477	16477	+
chr7	36192708	36462483	chr7_36159233_36429008_269776_6.1_-70.5_16474	16474	+
chr13	42624506	42877460	chr13_41522506_41775460_252955_6.5_47.2_16471	16471	+
chr2	242088539	242385953	chr2_241737212_242034626_297415_5.5_-50.9_16467	16467	+
chr2	191736811	191878250	chr2_191445056_191586495_141440_11.6_74.8_16413	16413	+
chr12	46123089	46328085	chr12_44409356_44614352_204997_8_68.2_16317	16317	+
chr2	231436609	232121244	chr2_231144853_231829488_684636_2.4_-71.3_16266	16266	+
chr14	72395180	72698652	chr14_71464933_71768405_303473_5.3_-91.2_16116	16116	+
chr1	29219920	29656521	chr1_29092507_29529108_436602_3.7_-45.1_16099	16099	+
chr6	86136871	86401832	chr6_86193590_86458551_264962_6.1_-56.6_16044	16044	+
chr12	120809072	121282994	chr12_119293455_119767377_473923_3.4_-66.7_16027	16027	+
chr6	150001287	150383937	chr6_150042980_150425630_382651_4.2_-83.6_15992	15992	+
chr10	51464789	51770188	chr10_51134795_51440194_305400_5.2_-0.5_15981	15981	+
chr1	67395772	67569992	chr1_67168360_67342580_174221_9.2_88.6_15956	15956	+
chr12	53227590	53575831	chr12_51513857_51862098_348242_4.6_-67.4_15855	15855	+
chr2	103238497	103369020	chr2_102604929_102735452_130524_12.1_64.7_15835	15835	+
chr6	26020662	26322348	chr6_26128641_26430327_301687_5.2_24.1_15824	15824	+
chr14	69865611	70249991	chr14_68935364_69319744_384381_4.1_-96.9_15748	15748	+
chr5	153572721	153800506	chr5_153552914_153780699_227786_6.9_31.3_15740	15740	+
chr15	59368210	59694330	chr15_57155502_57481622_326121_4.8_-55.7_15731	15731	+
chr17	20015171	20420609	chr17_19955763_20361201_405439_3.9_-47.3_15666	15666	+
chr2	47129103	47389855	chr2_46982607_47243359_260753_6_50.7_15654	15654	+
chr17	39679768	40142392	chr17_36933294_37395918_462625_3.4_-87.8_15615	15615	+
chr4	170628039	170947319	chr4_170864614_171183894_319281_4.9_-92.5_15568	15568	+
chr16	89895682	90238404	chr16_88423183_88765905_342723_4.5_-27_15546	15546	+
chr3	63898804	64008260	chr3_63873844_63983300_109457_14.2_52.4_15530	15530	+
chr2	187466686	187630481	chr2_187174931_187338726_163796_9.4_40.4_15455	15455	+
chr16	33425986	33712203	chr16_33333487_33619704_286218_5.4_-27.1_15428	15428	+
chr6	147527004	147889915	chr6_147568697_147931608_362912_4.2_-99.4_15405	15405	+
chr17	61627797	61985653	chr17_58981529_59339385_357857_4.3_-39.9_15368	15368	+
chr1	36385216	36810000	chr1_36157803_36582587_424785_3.6_-63.3_15364	15364	+
chr2	74273978	74534832	chr2_74127486_74388340_260855_5.9_0.1_15355	15355	+
chr4	77035909	77266874	chr4_77254933_77485898_230966_6.6_7.5_15288	15288	+
chr15	50648379	51041133	chr15_48435671_48828425_392755_3.8_-8.7_15049	15049	+
chr17	35442485	35873716	chr17_32516598_32947829_431232_3.5_-43.9_14994	14994	+
chr17	702588	1174200	chr17_649338_1120950_471613_3.2_-77.9_14955	14955	+
chr2	197628929	197789811	chr2_197337174_197498056_160883_9.3_39.2_14937	14937	+
chr11	121340648	121572624	chr11_120845858_121077834_231977_6.4_45_14881	14881	+
chr17	65671560	66042938	chr17_63102022_63473400_371379_4_-74.7_14867	14867	+
chr4	41843878	42101003	chr4_41538635_41795760_257126_5.8_50.7_14848	14848	+
chr5	176560855	176778679	chr5_176493461_176711285_217825_6.8_24_14848	14848	+
chr4	146025563	146152832	chr4_146245013_146372282_127270_11.7_73.4_14836	14836	+
chr5	131686599	131979203	chr5_131714498_132007102_292605_5.1_2.6_14833	14833	+
chr13	98966072	99228187	chr13_97764073_98026188_262116_5.7_-6.6_14825	14825	+
chr12	56364787	56705180	chr12_54651054_54991447_340394_4.4_-82.5_14814	14814	+
chr12	862596	1199946	chr12_732857_1070207_337351_4.4_31.8_14811	14811	+
chr2	87100211	87359273	chr2_86953722_87212784_259063_5.7_-39.9_14731	14731	+
chr19	926977	1272722	chr19_877977_1223722_345746_4.2_-91.6_14647	14647	+
chr9	131257138	131484934	chr9_130296959_130524755_227797_6.4_12.7_14548	14548	+
chr2	172231327	172527806	chr2_171939573_172236052_296480_4.9_-44.2_14542	14542	+
chr5	72794240	74096912	chr5_72829996_74132668_1302673_1.1_-91.1_14540	14540	+
chr15	40685684	41165799	chr15_38472976_38953091_480116_3_-70.2_14530	14530	+
chr16	74333897	74566256	chr16_72891398_73123757_232360_6.2_6.2_14503	14503	+
chr17	75957554	76220467	chr17_73469149_73732062_262914_5.5_48_14500	14500	+
chrX	88622327	88735936	chrX_88508983_88622592_113610_12.7_93.2_14459	14459	+
chr17	27818788	27939088	chr17_24842914_24963214_120301_12_66.8_14453	14453	+
chrY	2829138	3002009	chrY_2889138_3062009_172872_8.4_77.1_14441	14441	+
chr4	110383978	110647827	chr4_110603427_110867276_263850_5.5_-11.2_14441	14441	+
chr8	22844989	23119597	chr8_22900934_23175542_274609_5.3_-34.8_14441	14441	+
chr12	54624917	54769757	chr12_52911184_53056024_144841_10_-9.9_14428	14428	+
chrX	40936542	41209407	chrX_40821486_41094351_272866_5.3_37.5_14420	14420	+
chr6	138411072	138804627	chr6_138452765_138846320_393556_3.7_-50.5_14417	14417	+
chr3	45537733	45786788	chr3_45512737_45761792_249056_5.8_-43.9_14416	14416	+
chr9	74204438	74376357	chr9_73394258_73566177_171920_8.4_81.4_14398	14398	+
chr17	1326046	1801208	chr17_1272796_1747958_475163_3_-99.2_14357	14357	+
chr14	35937458	36418890	chr14_35007209_35488641_481433_3_-73.9_14347	14347	+
chr2	10268853	10628563	chr2_10186304_10546014_359711_4_-98.4_14338	14338	+
chr17	65184461	65638427	chr17_62614923_63068889_453967_3.1_-82.4_14292	14292	+
chr16	11845063	12036714	chr16_11752564_11944215_191652_7.4_65.9_14233	14233	+
chr17	29335127	29818555	chr17_26359253_26842675_483423_2.9_-81.7_14196	14196	+
chr15	58903982	59323904	chr15_56691274_57111196_419923_3.4_-99_14174	14174	+
chr10	71871647	72327941	chr10_71541653_71997947_456295_3.1_-35.7_14146	14146	+
chr9	114124079	114277014	chr9_113163900_113316835_152936_9.2_58.3_14048	14048	+
chr3	101175870	101578687	chr3_102658560_103061377_402818_3.5_-68.1_14020	14020	+
chr8	134166162	134421581	chr8_134235344_134490763_255420_5.5_77.4_13967	13967	+
chr3	97583002	97663975	chr3_99065692_99146665_80974_17.2_86.9_13952	13952	+
chr7	74114548	74547183	chr7_73752484_74185119_432636_3.2_-67.1_13914	13914	+
chr16	69166503	69458769	chr16_67724004_68016270_292267_4.7_-75.6_13870	13870	+
chr1	31860231	32096302	chr1_31632818_31868889_236072_5.8_-42.3_13801	13801	+
chr22	41995024	42443253	chr22_40324970_40773199_448230_3.1_-74.9_13756	13756	+
chr1	32479900	32768357	chr1_32252487_32540944_288458_4.7_-59_13682	13682	+
chr7	128119195	128512057	chr7_127906431_128299293_392863_3.5_-86.7_13655	13655	+
chr14	34902601	35343784	chr14_33972352_34413535_441184_3.1_-72.8_13653	13653	+
chr15	52599733	52934904	chr15_50387025_50722196_335172_4.1_-67.5_13606	13606	+
chr2	198175468	198416489	chr2_197883713_198124734_241022_5.6_-48.9_13549	13549	+
chr17	48016500	48314380	chr17_45371499_45669379_297881_4.5_68.1_13543	13543	+
chr5	135369380	135558173	chr5_135397279_135586072_188794_7.1_-25.7_13481	13481	+
chr8	101533386	101984520	chr8_101602562_102053696_451135_3_-86.1_13481	13481	+
chr5	79436164	79655959	chr5_79471920_79691715_219796_6.1_48.8_13452	13452	+
chr3	52362540	52821561	chr3_52337580_52796601_459022_2.9_-60.3_13446	13446	+
chr5	1320607	1664444	chr5_1373607_1717444_343838_3.9_-98.3_13444	13444	+
chr20	62339262	62711733	chr20_61809706_62182177_372472_3.6_-78.3_13348	13348	+
chr11	122526940	122920657	chr11_122032150_122425867_393718_3.4_-93.4_13329	13329	+
chr2	242512356	242786468	chr2_242161029_242435141_274113_4.8_-26.5_13283	13283	+
chr16	15456984	15509328	chr16_15364485_15416829_52345_25.3_89.5_13262	13262	+
chr2	106921332	107092306	chr2_106287764_106458738_170975_7.8_29.2_13257	13257	+
chr13	111415226	111592536	chr13_110213227_110390537_177311_7.5_29.8_13243	13243	+
chr7	99637676	99955314	chr7_99475612_99793250_317639_4.2_-95.1_13242	13242	+
chr1	207825836	208041934	chr1_205892459_206108557_216099_6.1_63.6_13135	13135	+
chr7	158457321	158743711	chr7_158150082_158436472_286391_4.6_7.7_13134	13134	+
chr3	15167446	15482175	chr3_15142450_15457179_314730_4.2_-99.8_13118	13118	+
chr19	11762922	12155218	chr19_11623922_12016218_392297_3.3_-73_13088	13088	+
chr1	152050458	152372387	chr1_150317082_150639011_321930_4.1_-26.1_13040	13040	+
chr2	205413749	205692723	chr2_205121994_205400968_278975_4.7_-10.8_12974	12974	+
chr6	71317496	71571696	chr6_71374217_71628417_254201_5.1_71.3_12972	12972	+
chr8	56609936	57014923	chr8_56772490_57177477_404988_3.2_-22.1_12957	12957	+
chr15	29906673	30114344	chr15_27693965_27901636_207672_6.2_40.5_12952	12952	+
chr9	96208118	96441511	chr9_95247939_95481332_233394_5.5_24.8_12930	12930	+
chr2	159311264	159537883	chr2_159019510_159246129_226620_5.7_57.8_12895	12895	+
chr11	11376590	11643143	chr11_11333166_11599719_266554_4.8_-98.1_12894	12894	+
chr12	120408456	120720657	chr12_118892839_119205040_312202_4.1_-9.2_12845	12845	+
chr10	70496622	70917943	chr10_70166628_70587949_421322_3_-92.9_12839	12839	+
chr10	93425	300526	chr10_83425_290526_207102_6.2_30.8_12814	12814	+
chr4	140222678	140454577	chr4_140442128_140674027_231900_5.5_-86.9_12726	12726	+
chr12	56826169	57108590	chr12_55112436_55394857_282422_4.5_37_12651	12651	+
chr1	61548277	61716286	chr1_61320865_61488874_168010_7.5_66.7_12624	12624	+
chr4	83274815	83551558	chr4_83493839_83770582_276744_4.5_-92.8_12582	12582	+
chr2	32515613	32855769	chr2_32369117_32709273_340157_3.7_-64.4_12580	12580	+
chr12	110727163	110934076	chr12_109211546_109418459_206914_6.1_12.4_12563	12563	+
chr2	114195322	114514377	chr2_113911792_114230847_319056_3.9_-60.3_12563	12563	+
chr1	2073318	2391117	chr1_2063178_2380977_317800_3.9_-62.5_12542	12542	+
chr3	141128780	141333249	chr3_142611470_142815939_204470_6.1_16.2_12520	12520	+
chr8	17792998	17914899	chr8_17837278_17959179_121902_10.2_79.8_12468	12468	+
chr1	211449222	211923324	chr1_209515845_209989947_474103_2.6_-72.7_12443	12443	+
chr4	71570481	71896693	chr4_71789345_72115557_326213_3.8_-87.1_12433	12433	+
chr17	18087024	18581207	chr17_18027749_18521932_494184_2.5_-70.2_12420	12420	+
chr3	88102145	88206187	chr3_88184835_88288877_104043_11.9_78.8_12409	12409	+
chr6	83847349	84139777	chr6_83904068_84196496_292429_4.2_-31.7_12400	12400	+
chr12	53609042	53874631	chr12_51895309_52160898_265590_4.7_-53.8_12351	12351	+
chr13	52158452	52444221	chr13_51056453_51342222_285770_4.3_-49_12349	12349	+
chr16	58534518	58757841	chr16_57092019_57315342_223324_5.5_76.8_12299	12299	+
chr17	57721552	57919083	chr17_55076334_55273865_197532_6.2_41_12282	12282	+
chr1	151372401	151670791	chr1_149639025_149937415_298391_4.1_0_12280	12280	+
chr1	223918884	224301990	chr1_221985507_222368613_383107_3.2_-65.5_12187	12187	+
chr6	160100409	160454161	chr6_160020399_160374151_353753_3.4_-86.6_12183	12183	+
chr5	137682901	137956651	chr5_137710800_137984550_273751_4.4_-2.8_12181	12181	+
chr5	552216	883263	chr5_605216_936263_331048_3.7_-72.6_12095	12095	+
chr10	82168605	82361076	chr10_82158585_82351056_192472_6.3_80.5_12093	12093	+
chr3	5085375	5261416	chr3_5060375_5236416_176042_6.9_35.7_12082	12082	+
chr2	85489121	85910174	chr2_85342632_85763685_421054_2.9_-51.9_12067	12067	+
chr4	57194170	57369371	chr4_56888927_57064128_175202_6.9_59.8_12065	12065	+
chr1	197474970	197744786	chr1_195741593_196011409_269817_4.5_-33.6_12031	12031	+
chr9	114860768	115204067	chr9_113900589_114243888_343300_3.5_-88_12028	12028	+
chr5	70751466	70954446	chr5_70787222_70990202_202981_5.9_83.1_11998	11998	+
chr5	126140430	126367916	chr5_126168329_126395815_227487_5.3_-67.8_11984	11984	+
chr2	87954314	88204257	chr2_87735429_87985372_249944_4.8_-40.9_11948	11948	+
chrY	26288421	26395567	chrY_24697809_24804955_107147_11.2_70.2_11947	11947	+
chr6	42694810	43296180	chr6_42802788_43404158_601371_2_-93.5_11936	11936	+
chr3	160117394	160287333	chr3_161600088_161770027_169940_7_71.8_11929	11929	+
chr4	57774151	57939329	chr4_57468908_57634086_165179_7.2_61.8_11926	11926	+
chr1	214505229	214830748	chr1_212571852_212897371_325520_3.6_-66.8_11877	11877	+
chr9	32946027	33295458	chr9_32936027_33285458_349432_3.4_-90.4_11838	11838	+
chr16	66648827	66847662	chr16_65206328_65405163_198836_5.9_13.7_11826	11826	+
chr3	47032732	47277999	chr3_47007736_47253003_245268_4.8_13.6_11808	11808	+
chr6	36455417	36762110	chr6_36563395_36870088_306694_3.8_-77.9_11784	11784	+
chr5	109026031	109205224	chr5_109053930_109233123_179194_6.5_-5.4_11617	11617	+
chr10	123843104	124221445	chr10_123833094_124211435_378342_3.1_-58.8_11599	11599	+
chr15	32732012	33136962	chr15_30519304_30924254_404951_2.9_-98_11596	11596	+
chr2	134897022	135212192	chr2_134613492_134928662_315171_3.7_-7.1_11586	11586	+
chr16	56374766	56670975	chr16_54932267_55228476_296210_3.9_-56.3_11574	11574	+
chr2	111295000	111419332	chr2_111008558_111135805_127248_9.1_68.9_11571	11571	+
chr3	98234557	98613920	chr3_99717247_100096610_379364_3_63.4_11566	11566	+
chr1	109102959	109535543	chr1_108904482_109337066_432585_2.7_-57.5_11559	11559	+
chr5	16571744	16902765	chr5_16624744_16955765_331022_3.5_-90.7_11505	11505	+
chr10	802978	1175619	chr10_792978_1165619_372642_3.1_-46.1_11493	11493	+
chr17	72843036	73261963	chr17_70354631_70773558_418928_2.7_-57.3_11485	11485	+
chr11	1095563	1480643	chr11_1085563_1437219_351657_3.3_-90.5_11481	11481	+
chr1	171482068	171653627	chr1_169748692_169920250_171559_6.7_63_11457	11457	+
chr9	80195124	80647298	chr9_79384944_79837118_452175_2.5_3.4_11452	11452	+
chr10	94966707	95288649	chr10_94956697_95278639_321943_3.5_12.3_11417	11417	+
chr16	66919694	67296996	chr16_65477195_65854497_377303_3_-35.5_11409	11409	+
chr18	46956554	47324063	chr18_45210552_45578061_367510_3.1_-87_11409	11409	+
chr18	3247704	3604180	chr18_3237704_3594180_356477_3.2_30.5_11400	11400	+
chr17	45628331	45901618	chr17_42983330_43256617_273288_4.2_-93.5_11397	11397	+
chr1	220146503	220490860	chr1_218213126_218557483_344358_3.3_22.3_11394	11394	+
chr7	26192517	26331648	chr7_26159042_26298173_139132_8.2_64.9_11380	11380	+
chr7	101840068	102114992	chr7_101626788_101901997_275210_4.1_-44_11347	11347	+
chr9	88513716	88675513	chr9_87703536_87865333_161798_7_84.1_11332	11332	+
chr7	22158072	22396694	chr7_22124597_22363219_238623_4.7_41_11315	11315	+
chr16	2011067	2320554	chr16_1951068_2260555_309488_3.7_-64.5_11311	11311	+
chr1	15862957	16242821	chr1_15735544_16115408_379865_3_-90.5_11309	11309	+
chr1	244817306	245027327	chr1_242883929_243093950_210022_5.4_-40_11251	11251	+
chr3	31978058	32443084	chr3_31953062_32418088_465027_2.4_-93.4_11249	11249	+
chr22	21696787	22118303	chr22_20026787_20448303_421517_2.7_-72.8_11207	11207	+
chr12	3948489	4466969	chr12_3818750_4337230_518481_2.2_-26.4_11176	11176	+
chr11	33258523	33472501	chr11_33215099_33429077_213979_5.2_38.6_11148	11148	+
chr16	8949139	9211480	chr16_8856640_9118981_262342_4.2_-61_11127	11127	+
chr3	196467611	196792331	chr3_197952008_198276728_324721_3.4_-81.4_11093	11093	+
chr17	80329452	80710379	chr17_77922741_78303668_380928_2.9_-59.2_11073	11073	+
chr10	96162906	96404892	chr10_96152896_96394882_241987_4.6_-10.9_11064	11064	+
chr20	36030898	36159132	chr20_35464312_35592546_128235_8.6_87.8_11056	11056	+
chr2	37327592	37600344	chr2_37181096_37453848_272753_4_34.6_11015	11015	+
chr2	32047607	32249303	chr2_31901111_32102807_201697_5.5_52.1_11013	11013	+
chr15	76039124	76227275	chr15_73826179_74014330_188152_5.9_48.1_11009	11009	+
chr1	149647234	149914672	chr1_147913858_148181296_267439_4.1_-38.7_11004	11004	+
chr1	93744327	94076100	chr1_93516915_93848688_331774_3.3_-53.8_11004	11004	+
chr6	168227031	168372648	chr6_167969880_168115497_145618_7.5_66.9_10993	10993	+
chr16	68685403	68877641	chr16_67242904_67435142_192239_5.7_48.1_10945	10945	+
chr18	55113461	55399069	chr18_53264459_53550067_285609_3.8_2.7_10936	10936	+
chr11	12759109	12966246	chr11_12715685_12922822_207138_5.3_-61_10932	10932	+
chr3	49354921	49720888	chr3_49329925_49695892_365968_3_-70.2_10920	10920	+
chr3	172348453	172539061	chr3_173831147_174021755_190609_5.7_67.5_10909	10909	+
chr12	95494428	96184528	chr12_94018559_94708659_690101_1.6_-85_10823	10823	+
chr2	58275803	58479796	chr2_58129307_58333300_203994_5.3_67.8_10799	10799	+
chr17	30264299	30469838	chr17_27288412_27493951_205540_5.3_47.4_10792	10792	+
chr15	52154948	52558521	chr15_49942240_50345813_403574_2.7_-68.9_10770	10770	+
chr10	46994793	47240903	chr10_46414799_46660909_246111_4.4_-46.8_10768	10768	+
chr12	88886669	89017391	chr12_87410800_87541522_130723_8.2_87.2_10763	10763	+
chr17	27348262	27614558	chr17_24372388_24638684_266297_4_15.9_10762	10762	+
chr12	102140641	102317399	chr12_100664772_100841530_176759_6.1_63.1_10757	10757	+
chr7	149103234	149340569	chr7_148734167_148971502_237336_4.5_3.6_10745	10745	+
chr2	69925654	70272798	chr2_69779158_70126302_347145_3.1_-65.6_10728	10728	+
chr8	81778623	82019224	chr8_81941178_82181779_240602_4.5_-50.5_10728	10728	+
chr11	129902751	130166200	chr11_129407961_129671410_263450_4.1_89.5_10724	10724	+
chr11	35201723	35253724	chr11_35158299_35210300_52002_20.6_91.8_10717	10717	+
chr9	101869175	102069087	chr9_100908996_101108908_199913_5.3_63.9_10671	10671	+
chr1	43733785	44170247	chr1_43506372_43942834_436463_2.4_-28.1_10626	10626	+
chr14	61959585	62299133	chr14_61029338_61368886_339549_3.1_-65_10592	10592	+
chr11	118372360	118657328	chr11_117877570_118162538_284969_3.7_-79.4_10587	10587	+
chr6	105725680	105846505	chr6_105832373_105953198_120826_8.8_75.3_10575	10575	+
chr11	48002295	48192297	chr11_47958871_48148873_190003_5.6_70_10568	10568	+
chr17	32275	290199	chr17_32275_290427_258153_4.1_-51.4_10527	10527	+
chr6	44056970	44360592	chr6_44164948_44468570_303623_3.5_-84.7_10521	10521	+
chr14	21630802	21967353	chr14_20700642_21037193_336552_3.1_-44.4_10519	10519	+
chr4	17578886	17914652	chr4_17187984_17523750_335767_3.1_-79.9_10518	10518	+
chr12	15773322	16056461	chr12_15664589_15947728_283140_3.7_25.1_10515	10515	+
chr13	25669894	25940187	chr13_24567894_24838187_270294_3.9_-14.7_10511	10511	+
chr17	4693414	5085817	chr17_4640154_5026541_386388_2.7_-54.7_10505	10505	+
chr12	57883064	58220957	chr12_56169331_56507224_337894_3.1_4.8_10492	10492	+
chr10	134185576	134749319	chr10_134035566_134599309_563744_1.9_-63.6_10482	10482	+
chr3	141427783	141923632	chr3_142910473_143406322_495850_2.1_-42.6_10480	10480	+
chr9	108071909	108288852	chr9_107111730_107328673_216944_4.8_62.6_10467	10467	+
chr2	177949001	178216665	chr2_177657247_177924911_267665_3.9_30.3_10461	10461	+
chr4	151727360	152147708	chr4_151946810_152367158_420349_2.5_-55.6_10433	10433	+
chr3	194102102	194207932	chr3_195583391_195689221_105831_9.8_82.7_10405	10405	+
chr9	19236447	19464934	chr9_19226447_19454934_228488_4.6_-46.8_10401	10401	+
chr15	60639499	60882868	chr15_58426791_58670160_243370_4.3_46.9_10389	10389	+
chr1	225965551	226070210	chr1_224032174_224136833_104660_9.9_88_10372	10372	+
chr9	139686026	140097149	chr9_138805847_139216970_411124_2.5_6.1_10372	10372	+
chr1	6283522	6608677	chr1_6206109_6531264_325156_3.2_-75.2_10371	10371	+
chr11	120207575	120435627	chr11_119712785_119940837_228053_4.5_59_10367	10367	+
chr8	25070586	25318099	chr8_25126503_25374016_247514_4.2_-77.2_10363	10363	+
chr10	24512515	24770068	chr10_24552521_24810074_257554_4_-76.2_10353	10353	+
chr17	33818646	34174283	chr17_30842759_31198396_355638_2.9_-39.8_10316	10316	+
chr1	45240771	45309873	chr1_45013358_45082460_69103_14.9_87.8_10311	10311	+
chr5	95072521	95312013	chr5_95098277_95337769_239493_4.3_72_10298	10298	+
chrX	70455277	70824085	chrX_70372002_70740810_368809_2.8_35.1_10297	10297	+
chr2	219817996	220151191	chr2_219526240_219859435_333196_3.1_-35.5_10295	10295	+
chr7	44611861	44922896	chr7_44578386_44889421_311036_3.3_-51.2_10286	10286	+
chr10	88635573	88950905	chr10_88625553_88940885_315333_3.3_-69.4_10283	10283	+
chr2	26217586	26618600	chr2_26071090_26472104_401015_2.6_17.1_10277	10277	+
chr22	29252454	29752723	chr22_27582454_28082723_500270_2_-61.5_10238	10238	+
chr6	64258522	64424289	chr6_64316481_64482248_165768_6.2_35.8_10224	10224	+
chr15	102213363	102516780	chr15_100030886_100334303_303418_3.4_37.9_10198	10198	+
chr12	107665065	107828990	chr12_106189195_106353120_163926_6.2_39.3_10157	10157	+
chr18	9119338	9570684	chr18_9109338_9560684_451347_2.2_-43.6_10129	10129	+
chr6	27655941	27861713	chr6_27763920_27969692_205773_4.9_-31.8_10128	10128	+
chr10	48185715	48373763	chr10_47805721_47993769_188049_5.4_-20.2_10118	10118	+
chr7	151782466	152065877	chr7_151413399_151696810_283412_3.6_-42.6_10114	10114	+
chr2	86252270	86539472	chr2_86105781_86392983_287203_3.5_-16.7_10074	10074	+
chr1	53236987	53567341	chr1_53009575_53339929_330355_3_23.9_10070	10070	+
chr21	34854363	35015256	chr21_33776233_33937126_160894_6.3_69.7_10069	10069	+
chr15	42742593	43094685	chr15_40529885_40881977_352093_2.9_-63.6_10068	10068	+
chr1	40367443	40765411	chr1_40140030_40537998_397969_2.5_-74.1_10067	10067	+
chrX	53426435	53707134	chrX_53443160_53723859_280700_3.6_-78.2_10060	10060	+
chr12	104565970	104850932	chr12_103090100_103375062_284963_3.5_65.9_10028	10028	+
chr12	48143840	48362419	chr12_46430107_46648686_218580_4.6_23.2_10006	10006	+
chr3	41173205	41289075	chr3_41148209_41264079_115871_8.6_93.8_9990	9990	+
chr19	2120809	2478212	chr19_2071809_2429212_357404_2.8_-98.3_9989	9989	+
chr11	6466518	7805979	chr11_6423094_7762555_1339462_0.7_-75.5_9983	9983	+
chr1	43273987	43450928	chr1_43046574_43223515_176942_5.6_66_9978	9978	+
chr11	13631125	14539632	chr11_13587701_14496208_908508_1.1_-60.2_9941	9941	+
chr17	54870314	55184373	chr17_52225313_52539372_314060_3.2_-93.5_9915	9915	+
chr7	29996909	30201209	chr7_29963434_30167734_204301_4.9_-42.6_9915	9915	+
chr6	43423570	43591899	chr6_43531548_43699877_168330_5.9_48.1_9899	9899	+
chr2	183616285	183964105	chr2_183324530_183672350_347821_2.8_-81_9878	9878	+
chr10	133730180	133836057	chr10_133580170_133686047_105878_9.3_84.4_9877	9877	+
chr1	201798285	202087504	chr1_200064908_200354127_289220_3.4_-82.7_9859	9859	+
chr6	30664771	30955118	chr6_30772750_31063097_290348_3.4_-17.7_9858	9858	+
chr1	21672818	21927512	chr1_21545405_21800099_254695_3.9_32.6_9842	9842	+
chr3	127771272	127965998	chr3_129253962_129448688_194727_5_-86.7_9831	9831	+
chr1	111663086	112325385	chr1_111464609_112126908_662300_1.5_-36.9_9822	9822	+
chr16	46693767	47068934	chr16_45251268_45626435_375168_2.6_-65.9_9802	9802	+
chr18	657577	832506	chr18_647577_822506_174930_5.6_85.6_9802	9802	+
chr15	34634129	34846590	chr15_32421421_32633882_212462_4.6_35.5_9799	9799	+
chr19	38456593	38874258	chr19_43148433_43566098_417666_2.3_-96.3_9773	9773	+
chr15	44609203	44855367	chr15_42396495_42642659_246165_4_16.4_9760	9760	+
chr11	109920598	110205859	chr11_109425808_109711069_285262_3.4_-74.4_9747	9747	+
chr16	87732358	88034692	chr16_86289859_86592193_302335_3.2_-70.6_9747	9747	+
chr22	31261729	31509394	chr22_29591729_29839394_247666_3.9_41.6_9728	9728	+
chr3	31494949	31842443	chr3_31469953_31817447_347495_2.8_-99.7_9717	9717	+
chr6	24418203	24786338	chr6_24526182_24894317_368136_2.6_-42.6_9712	9712	+
chr3	191075725	191115045	chr3_192558419_192597739_39321_24.6_96.2_9690	9690	+
chr10	75757913	76132206	chr10_75427919_75802212_374294_2.6_-92_9684	9684	+
chr18	43664135	43846479	chr18_41918133_42100477_182345_5.3_-27.1_9623	9623	+
chr1	150876367	151189065	chr1_149142991_149455689_312699_3.1_-93_9622	9622	+
chr13	21714585	22070423	chr13_20612585_20968423_355839_2.7_-66.5_9614	9614	+
chr12	112733933	113053344	chr12_111218316_111537727_319412_3_0.2_9601	9601	+
chr18	2661535	2842340	chr18_2651535_2832340_180806_5.3_53.6_9601	9601	+
chr22	38119778	38341376	chr22_36449724_36671322_221599_4.3_-36.5_9578	9578	+
chr6	158348020	158663537	chr6_158268008_158583525_315518_3_-74.7_9523	9523	+
chr17	46569925	46930092	chr17_43924924_44285091_360168_2.6_-70.5_9522	9522	+
chr16	67463432	67986386	chr16_66020933_66543887_522955_1.8_-92.5_9517	9517	+
chr17	48562666	48943023	chr17_45917665_46298022_380358_2.5_-18.1_9474	9474	+
chr3	111395050	111483288	chr3_112877740_112965978_88239_10.7_85.3_9471	9471	+
chr15	39732199	39890047	chr15_37519491_37677339_157849_6_40.4_9467	9467	+
chr1	153923603	154351613	chr1_152190227_152618237_428011_2.2_-76.9_9460	9460	+
chr5	138612493	138877560	chr5_138640392_138857744_217353_4.3_26.4_9450	9450	+
chr1	52231438	52607997	chr1_52004026_52380585_376560_2.5_-84_9432	9432	+
chr2	131805572	132129657	chr2_131522042_131846127_324086_2.9_-62.6_9426	9426	+
chr10	120691737	120936748	chr10_120681727_120926738_245012_3.8_8_9410	9410	+
chr1	113162374	113472049	chr1_112963897_113273572_309676_3_16.2_9381	9381	+
chr2	233421075	233792870	chr2_233129319_233501114_371796_2.5_-65.9_9377	9377	+
chr5	32125060	32523667	chr5_32160817_32559424_398608_2.4_-52.1_9371	9371	+
chr12	31404781	31591612	chr12_31296048_31482879_186832_5_69_9370	9370	+
chr15	78755224	79009206	chr15_76542279_76796261_253983_3.7_-72.8_9369	9369	+
chr1	3392558	3697206	chr1_3382418_3687066_304649_3.1_-97.9_9366	9366	+
chr12	133087530	133477076	chr12_131597603_131987149_389547_2.4_-62.7_9355	9355	+
chr7	70062428	70256723	chr7_69700364_69894659_194296_4.8_87.5_9346	9346	+
chr3	113438039	113667720	chr3_114920729_115150410_229682_4.1_43.8_9344	9344	+
chr16	81387991	81745021	chr16_79945492_80302522_357031_2.6_45.9_9342	9342	+
chr5	127419238	127525324	chr5_127447137_127553223_106087_8.8_93.7_9338	9338	+
chr2	176866813	177107099	chr2_176575059_176815345_240287_3.9_40.8_9335	9335	+
chr2	112588865	112876540	chr2_112305336_112593011_287676_3.2_-90.2_9322	9322	+
chr7	23213592	23603006	chr7_23180117_23569531_389415_2.4_-4.1_9308	9308	+
chr8	141378260	141712875	chr8_141447442_141782057_334616_2.8_34.3_9302	9302	+
chr2	9437451	9781092	chr2_9354902_9698543_343642_2.7_-76.3_9293	9293	+
chr1	92978853	93307502	chr1_92751441_93080090_328650_2.8_-69.3_9264	9264	+
chrX	118117280	118378409	chrX_118001308_118262437_261130_3.5_-88.7_9260	9260	+
chr10	93559108	93788839	chr10_93549088_93778819_229732_4_6.2_9249	9249	+
chr12	46577051	46766273	chr12_44863318_45052540_189223_4.9_54.6_9249	9249	+
chr9	21229	465000	chr9_11229_455000_443772_2.1_-99_9239	9239	+
chr10	46173252	46395998	chr10_45493258_45716004_222747_4.1_-20.8_9237	9237	+
chr15	40226980	40498650	chr15_38014272_38285942_271671_3.4_-43.6_9223	9223	+
chr2	241381089	241633202	chr2_241029762_241281875_252114_3.6_-6.8_9190	9190	+
chr12	104202889	104426204	chr12_102727019_102950334_223316_4.1_-60.8_9186	9186	+
chr8	22262184	22477602	chr8_22318129_22533547_215419_4.3_37.3_9182	9182	+
chr11	43333538	43544935	chr11_43290114_43501511_211398_4.3_-19.3_9152	9152	+
chr11	118119489	118352847	chr11_117624699_117858057_233359_3.9_-71.6_9151	9151	+
chr22	36622687	36745278	chr22_34952633_35075224_122592_7.5_63.6_9140	9140	+
chr2	201927704	202151957	chr2_201635949_201860202_224254_4.1_28.9_9134	9134	+
chr12	123745651	124146927	chr12_122311604_122712880_401277_2.3_-46.4_9133	9133	+
chr3	186303054	186640584	chr3_187785748_188123278_337531_2.7_-99.2_9127	9127	+
chrX	152782989	153107546	chrX_152436183_152760740_324558_2.8_9.4_9122	9122	+
chr1	46476356	46782452	chr1_46248943_46555039_306097_3_19.2_9121	9121	+
chr9	34921519	35237918	chr9_34911519_35227918_316400_2.9_-45.9_9091	9091	+
chr10	103826170	104129172	chr10_103816160_104119162_303003_3_-93.9_9081	9081	+
chr1	1010257	1510263	chr1_1000120_1500126_500007_1.8_-25.8_9070	9070	+
chr1	180772461	181059998	chr1_179039084_179326621_287538_3.1_32_9043	9043	+
chr12	116396835	116714890	chr12_114881218_115199273_318056_2.8_-5.7_9034	9034	+
chr11	32779722	33108741	chr11_32736298_33065317_329020_2.7_-42.9_9019	9019	+
chr10	124913837	125023379	chr10_124903827_125013369_109543_8.2_79.4_9014	9014	+
chr12	49297132	49667180	chr12_47583399_47953447_370049_2.4_-32.6_9009	9009	+
chr4	7720202	7898555	chr4_7771102_7949455_178354_5.1_61.7_9009	9009	+
chr14	93263848	93690492	chr14_92333601_92760245_426645_2.1_-57.2_9005	9005	+
chr8	124026265	124547209	chr8_124095446_124616390_520945_1.7_-69.5_8997	8997	+
chr10	81911459	82007614	chr10_81901439_81997594_96156_9.3_81.4_8989	8989	+
chr7	6369651	6639923	chr7_6336176_6606448_270273_3.3_-55.3_8969	8969	+
chrY	7145200	7249236	chrY_7205200_7309236_104037_8.6_95.7_8960	8960	+
chr3	169427052	169854554	chr3_170909746_171337248_427503_2.1_-5.4_8949	8949	+
chr11	118704356	119026032	chr11_118209566_118531242_321677_2.8_-79.9_8948	8948	+
chr8	125315116	125499954	chr8_125384297_125569135_184839_4.8_28.5_8932	8932	+
chr19	17846297	18335116	chr19_17707297_18196116_488820_1.8_-66_8918	8918	+
chr14	39501411	39819570	chr14_38571162_38889321_318160_2.8_-80.8_8914	8914	+
chr15	68479833	68588000	chr15_66266887_66375054_108168_8.2_57.2_8887	8887	+
chr12	66150265	66358800	chr12_64436532_64645067_208536_4.3_52.3_8885	8885	+
chr7	27022456	27286542	chr7_26988981_27253067_264087_3.4_-25.9_8877	8877	+
chr7	5939822	6175600	chr7_5906348_6142126_235779_3.8_-65.8_8865	8865	+
chr8	38677948	39015490	chr8_38797105_39134647_337543_2.6_60_8841	8841	+
chr10	32197272	32477768	chr10_32237278_32517774_280497_3.1_-18.6_8813	8813	+
chr13	76334864	76467911	chr13_75232865_75365912_133048_6.6_85.4_8806	8806	+
chr17	66120876	66288071	chr17_63632471_63799666_167196_5.3_58.1_8799	8799	+
chr7	131083936	131205153	chr7_130734476_130855693_121218_7.3_77.1_8799	8799	+
chr3	47627441	48040393	chr3_47602445_48015397_412953_2.1_-8.7_8794	8794	+
chr16	57503796	57878764	chr16_56061297_56436265_374969_2.3_-92.4_8786	8786	+
chr3	19981822	20195562	chr3_19956826_20170566_213741_4.1_87.1_8784	8784	+
chr21	44808337	45285341	chr21_43632765_44109769_477005_1.8_-94.1_8782	8782	+
chr6	116558088	116919738	chr6_116664781_117026431_361651_2.4_-89.5_8780	8780	+
chr8	124781540	124827525	chr8_124850721_124896706_45986_19.1_92.1_8772	8772	+
chr3	197740170	197959234	chr3_199224567_199443631_219065_4_-14.3_8737	8737	+
chr1	19389431	19666085	chr1_19262018_19538672_276655_3.2_-93.7_8722	8722	+
chr4	78885268	79239946	chr4_79104292_79458970_354679_2.5_-56.7_8713	8713	+
chr6	111588315	111925251	chr6_111695008_112031944_336937_2.6_-26_8708	8708	+
chr4	85414287	85699765	chr4_85633311_85918789_285479_3_-12.8_8699	8699	+
chr2	71558936	71662105	chr2_71412444_71515613_103170_8.4_68.7_8680	8680	+
chr14	50044119	50585499	chr14_49113869_49655249_541381_1.6_-80.3_8680	8680	+
chr1	161326429	161523194	chr1_159593053_159789818_196766_4.4_50.5_8644	8644	+
chr3	133854471	133968354	chr3_135337161_135451044_113884_7.6_69.2_8635	8635	+
chr1	24840826	25227296	chr1_24713413_25099883_386471_2.2_1.7_8632	8632	+
chr3	48963465	49141983	chr3_48938469_49116987_178519_4.8_66.7_8612	8612	+
chr6	29692794	30043323	chr6_29800773_30151302_350530_2.5_-28.3_8611	8611	+
chr14	67745865	68022745	chr14_66815618_67092498_276881_3.1_-13.9_8601	8601	+
chr1	33058640	33502720	chr1_32831227_33275307_444081_1.9_33.9_8594	8594	+
chr8	62413275	62626975	chr8_62575829_62789529_213701_4_-63.9_8590	8590	+
chr17	37357349	37884659	chr17_34610875_35138185_527311_1.6_-48.1_8554	8554	+
chr2	179059228	179345343	chr2_178767474_179053589_286116_3_-74.3_8551	8551	+
chr16	84599225	84954488	chr16_83156726_83511989_355264_2.4_-56.2_8537	8537	+
chr2	85101840	85329709	chr2_84955351_85183220_227870_3.7_41_8533	8533	+
chr2	28974782	29171012	chr2_28828286_29024516_196231_4.3_34.5_8521	8521	+
chr2	201171733	201438199	chr2_200879978_201146444_266467_3.2_57.6_8502	8502	+
chr12	6857277	7104149	chr12_6727538_6974410_246873_3.4_-79.2_8496	8496	+
chr19	39056144	39360890	chr19_43747984_44052730_304747_2.8_11.1_8483	8483	+
chr8	95656409	95862255	chr8_95725585_95931431_205847_4.1_-73_8469	8469	+
chr1	45976717	46247615	chr1_45749304_46020202_270899_3.1_-69.8_8460	8460	+
chr20	61282027	61574546	chr20_60752472_61044991_292520_2.9_36.7_8458	8458	+
chr15	64364820	64792060	chr15_62151873_62579113_427241_2_-77.6_8456	8456	+
chr9	71833117	72007431	chr9_71022937_71197251_174315_4.9_50.8_8456	8456	+
chr1	174726002	175145773	chr1_172992625_173412396_419772_2_-63_8417	8417	+
chr3	33837500	33986622	chr3_33812504_33961626_149123_5.6_80.7_8413	8413	+
chr2	63822455	64189620	chr2_63675959_64043124_367166_2.3_-31.9_8406	8406	+
chr16	1675910	1968562	chr16_1615911_1908563_292653_2.9_-47.1_8394	8394	+
chr1	155979087	156290894	chr1_154245711_154557518_311808_2.7_-18.2_8392	8392	+
chr3	179110007	179504338	chr3_180592701_180987032_394332_2.1_-54.2_8390	8390	+
chr20	57466785	57612428	chr20_56900180_57045823_145644_5.7_29.6_8371	8371	+
chr4	76528981	76835530	chr4_76748005_77054554_306550_2.7_-85.8_8368	8368	+
chr17	36871802	37188692	chr17_34125328_34442218_316891_2.6_-91.3_8355	8355	+
chr12	69964075	70212548	chr12_68250342_68498815_248474_3.4_-27.1_8349	8349	+
chr10	46719679	46938792	chr10_46139685_46358798_219114_3.8_-30.7_8331	8331	+
chr2	139036074	139346387	chr2_138752544_139062857_310314_2.7_50.8_8327	8327	+
chr15	72338092	72523246	chr15_70125146_70310300_185155_4.5_16.3_8309	8309	+
chr12	108919844	109200189	chr12_107443974_107724318_280345_3_51.9_8299	8299	+
chr6	3045723	3226081	chr6_2990722_3171080_180359_4.6_73.8_8298	8298	+
chrY	27571379	27660998	chrY_25980767_26070386_89620_9.3_74.3_8296	8296	+
chr8	101165467	101316750	chr8_101234643_101385926_151284_5.5_85_8286	8286	+
chr17	25601101	25971152	chr17_22625228_22995279_370052_2.2_-17.6_8282	8282	+
chr17	78925879	79225096	chr17_76540474_76839691_299218_2.8_-16.2_8265	8265	+
chr2	24150407	24587605	chr2_24003911_24441109_437199_1.9_46.9_8260	8260	+
chr3	49928759	50225794	chr3_49903763_50200798_297036_2.8_-36.7_8256	8256	+
chr18	23596725	23836427	chr18_21850723_22090425_239703_3.4_53.1_8248	8248	+
chr18	12125423	12701157	chr18_12115423_12691157_575735_1.4_-97.3_8234	8234	+
chr19	12841405	13205737	chr19_12702405_13066737_364333_2.3_-63.8_8223	8223	+
chr6	71874741	72017894	chr6_71931462_72074615_143154_5.7_85.8_8220	8220	+
chr2	46808344	46988877	chr2_46661848_46842381_180534_4.5_55_8203	8203	+
chr7	55944444	56243596	chr7_55911938_56211090_299153_2.7_15.5_8185	8185	+
chr2	216977642	217083784	chr2_216685887_216792029_106143_7.7_71.9_8164	8164	+
chrX	77082157	77387246	chrX_76968813_77273902_305090_2.7_0.8_8162	8162	+
chr17	56050680	56171810	chr17_53405679_53526809_121131_6.7_79.2_8153	8153	+
chr12	132315611	132665764	chr12_130881564_131231717_350154_2.3_-54.5_8132	8132	+
chr1	120286608	120612352	chr1_120088131_120413875_325745_2.5_-82.5_8131	8131	+
chr6	52226718	52551378	chr6_52334677_52659337_324661_2.5_-3_8131	8131	+
chr10	18441516	18565236	chr10_18481522_18605242_123721_6.6_84.5_8124	8124	+
chr11	65554335	65837500	chr11_65310911_65594076_283166_2.9_-53.5_8119	8119	+
chr3	124492596	124848416	chr3_125975286_126331106_355821_2.3_-91_8108	8108	+
chr3	42576222	42827766	chr3_42551226_42802770_251545_3.2_-14.2_8096	8096	+
chr2	182637327	182827056	chr2_182345572_182535301_189730_4.3_51.5_8095	8095	+
chr19	16178256	16319039	chr19_16039256_16180039_140784_5.7_69.9_8072	8072	+
chr10	6133662	6277484	chr10_6173668_6317490_143823_5.6_47.9_8059	8059	+
chr17	40762012	41170908	chr17_38015538_38424434_408897_2_-74.9_8043	8043	+
chr11	68115412	68458737	chr11_67871988_68215313_343326_2.3_-42.2_8022	8022	+
chr7	143880674	144132150	chr7_143511607_143763083_251477_3.2_-7.9_8020	8020	+
chr8	82539571	82721709	chr8_82702126_82884264_182139_4.4_52.7_7987	7987	+
chr10	24783971	25012309	chr10_24823977_25052315_228339_3.5_-77.1_7983	7983	+
chr2	128800914	129075359	chr2_128517384_128791829_274446_2.9_-27.6_7980	7980	+
chr8	142138765	142559820	chr8_142207947_142629002_421056_1.9_-64.8_7970	7970	+
chr10	80980905	81273651	chr10_80650911_80943657_292747_2.7_-58.9_7968	7968	+
chr11	10578308	10953021	chr11_10534884_10909597_374714_2.1_-35.9_7967	7967	+
chr2	130824475	131132744	chr2_130540945_130849214_308270_2.6_-36_7949	7949	+
chr14	90729563	90874650	chr14_89799316_89944403_145088_5.5_7.7_7945	7945	+
chr15	22867415	23169583	chr15_20418856_20721024_302169_2.6_-42.4_7933	7933	+
chr19	198008	541738	chr19_149008_492738_343731_2.3_-77.9_7933	7933	+
chr2	120976281	121109250	chr2_120692751_120825720_132970_6_55.8_7933	7933	+
chr5	180409264	180863494	chr5_180341870_180796100_454231_1.7_-77.7_7925	7925	+
chr6	136579775	136714488	chr6_136621468_136756181_134714_5.9_54.9_7912	7912	+
chr3	180489010	180738395	chr3_181971704_182221089_249386_3.2_19.3_7901	7901	+
chr16	88587925	88934212	chr16_87115426_87461713_346288_2.3_-74.3_7898	7898	+
chr1	28679486	29096285	chr1_28552073_28968872_416800_1.9_-63.4_7891	7891	+
chr10	33189278	33545381	chr10_33229284_33585387_356104_2.2_-90.3_7882	7882	+
chr6	144661795	144912484	chr6_144703488_144954177_250690_3.1_38.2_7874	7874	+
chr5	114848149	114956458	chr5_114876048_114984357_108310_7.3_76.9_7866	7866	+
chr14	53106909	53251418	chr14_52176659_52321168_144510_5.4_69.5_7851	7851	+
chr21	40499476	40769185	chr21_39421346_39691055_269710_2.9_23.1_7851	7851	+
chr17	40465571	40724588	chr17_37719097_37978114_259018_3_-66.5_7846	7846	+
chr1	10970454	11167383	chr1_10893041_11089970_196930_4_61.2_7845	7845	+
chr1	178063131	178447745	chr1_176329754_176714368_384615_2_25.4_7841	7841	+
chr20	9049477	9461063	chr20_8997477_9409063_411587_1.9_64.2_7835	7835	+
chr6	143074049	143263753	chr6_143115742_143305446_189705_4.1_66.6_7835	7835	+
chr6	170626450	170892907	chr6_170468375_170734832_266458_2.9_-14.9_7813	7813	+
chr22	46453322	46620671	chr22_44831986_44999335_167350_4.7_75.2_7810	7810	+
chr6	87831327	88010399	chr6_87888046_88067118_179073_4.4_-16_7807	7807	+
chr4	151023610	151186731	chr4_151243060_151406181_163122_4.8_22.4_7804	7804	+
chr7	32767620	33123325	chr7_32734145_33089850_355706_2.2_11.1_7788	7788	+
chr8	87354905	87573499	chr8_87424021_87642615_218595_3.6_33.4_7768	7768	+
chr2	108863619	109088595	chr2_108230051_108455027_224977_3.4_-69.5_7754	7754	+
chr4	79285024	79531668	chr4_79504048_79750692_246645_3.1_-42.8_7750	7750	+
chr4	153701156	153896328	chr4_153920606_154115778_195173_4_60.5_7741	7741	+
chr13	98637589	98824563	chr13_97435590_97622564_186975_4.1_-45.3_7732	7732	+
chr7	111698522	111927126	chr7_111485758_111714362_228605_3.4_-2.7_7711	7711	+
chr2	136362321	136680557	chr2_136078791_136397027_318237_2.4_-13.7_7709	7709	+
chr8	8640783	8819399	chr8_8678193_8856809_178617_4.3_16.6_7708	7708	+
chr8	37554689	37764577	chr8_37673847_37883735_209889_3.7_61.9_7702	7702	+
chr7	135261739	135614802	chr7_134912279_135265342_353064_2.2_2.7_7689	7689	+
chrX	149399146	150251138	chrX_149149804_150001796_851993_0.9_-39_7685	7685	+
chr2	201676572	201775654	chr2_201384817_201483899_99083_7.7_76.3_7650	7650	+
chr16	31084686	31203039	chr16_30992187_31110540_118354_6.5_62.3_7643	7643	+
chr2	208519477	208633041	chr2_208227722_208341286_113565_6.7_81.2_7636	7636	+
chr18	29099693	29273442	chr18_27353691_27527440_173750_4.4_5.9_7627	7627	+
chr7	100275690	100739696	chr7_100113626_100526416_412791_1.8_-45.1_7621	7621	+
chr17	43163887	43311287	chr17_40519413_40667070_147658_5.1_36.4_7603	7603	+
chr14	75201506	75602705	chr14_74271259_74672458_401200_1.9_-64.4_7594	7594	+
chr1	116919366	117076825	chr1_116720889_116878348_157460_4.8_70.8_7584	7584	+
chr5	133307590	133541942	chr5_133335489_133569841_234353_3.2_-56.9_7581	7581	+
chrX	106171817	106375528	chrX_106058473_106262184_203712_3.7_69.8_7581	7581	+
chr1	6030214	6257931	chr1_5952801_6180518_227718_3.3_-63.4_7580	7580	+
chr5	132202571	132441337	chr5_132230470_132469236_238767_3.2_-69.1_7574	7574	+
chr1	54204953	54555800	chr1_53977541_54328388_350848_2.2_-8.7_7556	7556	+
chr2	61541639	61761161	chr2_61395143_61614665_219523_3.4_32.5_7548	7548	+
chr3	23847410	24120387	chr3_23822414_24095391_272978_2.8_-75_7542	7542	+
chr2	206813909	207101510	chr2_206522154_206809755_287602_2.6_44_7534	7534	+
chr2	44103001	44293330	chr2_43956505_44146834_190330_3.9_43.8_7512	7512	+
chr7	148700790	149032250	chr7_148331723_148663183_331461_2.3_-40.6_7502	7502	+
chr13	48615053	49055868	chr13_47513054_47953869_440816_1.7_-66.7_7496	7496	+
chr1	116107105	116536509	chr1_115908628_116338032_429405_1.7_-72.5_7479	7479	+
chr12	12843768	13174553	chr12_12735035_13065820_330786_2.3_-49.3_7463	7463	+
chr1	230214077	230417729	chr1_228280700_228484352_203653_3.7_72.5_7460	7460	+
chr14	68082264	68266397	chr14_67152017_67336150_184134_4_41.5_7444	7444	+
chr16	4323266	4664897	chr16_4263267_4604898_341632_2.2_-41.3_7441	7441	+
chr17	8172612	8465037	chr17_8113337_8405762_292426_2.5_-83.8_7440	7440	+
chr2	11216841	11492302	chr2_11134292_11409753_275462_2.7_42.7_7440	7440	+
chr10	27400434	27541714	chr10_27440440_27581720_141281_5.3_75.6_7428	7428	+
chr7	43906242	44253071	chr7_43872767_44219596_346830_2.1_-44_7421	7421	+
chr13	45783739	46067717	chr13_44681739_44965718_283980_2.6_-36.4_7418	7418	+
chr2	165430077	165697816	chr2_165138323_165406062_267740_2.8_87.7_7403	7403	+
chr8	145822596	146280226	chr8_145793404_146251030_457627_1.6_-74.2_7395	7395	+
chr7	98445784	98688307	chr7_98283720_98526243_242524_3_75.6_7390	7390	+
chr18	47818	219568	chr18_37818_209568_171751_4.3_-36.4_7383	7383	+
chr1	149089417	149264848	chr1_147356041_147531472_175432_4.2_68.3_7379	7379	+
chr5	10254725	10472452	chr5_10307725_10525452_217728_3.4_12.3_7376	7376	+
chr18	20953343	21191901	chr18_19207341_19445899_238559_3.1_11.5_7375	7375	+
chr2	20400889	20550597	chr2_20264370_20414078_149709_4.9_43.3_7369	7369	+
chr9	94768232	95051744	chr9_93808053_94091565_283513_2.6_-49.3_7369	7369	+
chr3	121248480	121567503	chr3_122731170_123050193_319024_2.3_-43.3_7367	7367	+
chr8	1509837	1868098	chr8_1497244_1855505_358262_2.1_8.9_7367	7367	+
chr9	79820819	80032268	chr9_79010639_79222088_211450_3.5_55.2_7364	7364	+
chr19	14499467	14734086	chr19_14360467_14595086_234620_3.1_49.2_7359	7359	+
chr11	57426951	57625838	chr11_57183527_57382414_198888_3.7_18_7329	7329	+
chr6	116245971	116422371	chr6_116352664_116529064_176401_4.2_53.1_7329	7329	+
chr2	102343854	102526287	chr2_101710286_101892719_182434_4_-26.3_7327	7327	+
chr19	34617924	35024562	chr19_39309764_39716402_406639_1.8_-75.9_7323	7323	+
chr19	10690330	10952904	chr19_10551330_10813904_262575_2.8_-7.9_7314	7314	+
chr6	100909313	101338920	chr6_101016034_101445641_429608_1.7_14.9_7312	7312	+
chr10	111780251	112046140	chr10_111770241_112036130_265890_2.7_35.3_7281	7281	+
chr4	13337968	13649925	chr4_12947066_13259023_311958_2.3_12.7_7278	7278	+
chr2	55662077	55900297	chr2_55515581_55753801_238221_3.1_67.9_7277	7277	+
chr18	57491232	57684778	chr18_55642212_55835758_193547_3.8_-8.1_7273	7273	+
chr3	167606345	167811973	chr3_169089039_169294667_205629_3.5_71_7270	7270	+
chr1	235491904	235667624	chr1_233558527_233734247_175721_4.1_61.3_7259	7259	+
chr8	42752064	43056766	chr8_42871221_43175923_304703_2.4_-52.9_7247	7247	+
chrX	45607762	45707790	chrX_45492706_45592734_100029_7.2_69.4_7230	7230	+
chr13	77502654	77655807	chr13_76400655_76553808_153154_4.7_94.3_7210	7210	+
chr15	89495817	89944225	chr15_87296821_87745229_448409_1.6_-63.7_7209	7209	+
chr11	67693333	68030418	chr11_67449909_67786994_337086_2.1_-42.1_7206	7206	+
chr8	29886043	30211037	chr8_30005585_30330579_324995_2.2_66.8_7203	7203	+
chr15	44277799	44485034	chr15_42065091_42272326_207236_3.5_34_7183	7183	+
chr8	26211915	26515536	chr8_26267832_26571453_303622_2.4_58.7_7178	7178	+
chr22	46859836	47131846	chr22_45238500_45510510_272011_2.6_12.2_7162	7162	+
chr3	14444107	14647994	chr3_14419111_14622998_203888_3.5_16.3_7158	7158	+
chr10	129897205	130049719	chr10_129787195_129939709_152515_4.7_70.1_7152	7152	+
chr13	20133040	20426380	chr13_19031040_19324380_293341_2.4_4_7148	7148	+
chr2	159856616	160088711	chr2_159564862_159796957_232096_3.1_-73.9_7139	7139	+
chr3	145736806	145878000	chr3_147219496_147360690_141195_5.1_81.6_7135	7135	+
chr20	37490744	37607154	chr20_36924158_37040568_116411_6.1_92.8_7134	7134	+
chr3	51970194	52291593	chr3_51945234_52266633_321400_2.2_-45.8_7131	7131	+
chr3	128185817	128618344	chr3_129668507_130101034_432528_1.6_-89.5_7131	7131	+
chr4	75230889	75312486	chr4_75449753_75531350_81598_8.7_95.8_7130	7130	+
chr15	33140122	33360283	chr15_30927414_31147575_220162_3.2_-96.3_7119	7119	+
chr19	41675802	42013950	chr19_46367642_46705790_338149_2.1_-44.8_7114	7114	+
chr2	61164627	61441845	chr2_61018131_61295349_277219_2.6_6.9_7094	7094	+
chr3	142545822	142887469	chr3_144028512_144370159_341648_2.1_54.8_7088	7088	+
chr4	73879886	74124218	chr4_74098750_74343082_244333_2.9_68.1_7081	7081	+
chr9	100326233	100566179	chr9_99366054_99606000_239947_3_-45.1_7081	7081	+
chr14	56010324	56233613	chr14_55080077_55303366_223290_3.2_63.8_7080	7080	+
chr22	24665336	25086107	chr22_22995336_23416107_420772_1.7_-42.4_7079	7079	+
chr7	156971302	157209966	chr7_156664063_156902727_238665_3_39.4_7077	7077	+
chr18	60997498	61172324	chr18_59148478_59323304_174827_4_-15.7_7073	7073	+
chr6	34058746	34360182	chr6_34166724_34468160_301437_2.3_-59.4_7061	7061	+
chr1	27057568	27326692	chr1_26930155_27199279_269125_2.6_10.9_7059	7059	+
chr5	68325662	68766007	chr5_68361418_68801763_440346_1.6_61.3_7051	7051	+
chr3	53080304	53321529	chr3_53055344_53296569_241226_2.9_64.7_7050	7050	+
chrX	40374628	40767670	chrX_40259572_40652614_393043_1.8_-77.8_7030	7030	+
chr11	94646147	94865722	chr11_94285795_94505370_219576_3.2_-50.1_7025	7025	+
chr12	118463486	118684851	chr12_116947869_117169234_221366_3.2_86.6_7024	7024	+
chr14	65922332	66291089	chr14_64992085_65360842_368758_1.9_-50_7024	7024	+
chr11	70124732	70342700	chr11_69802380_70020348_217969_3.2_28.8_7023	7023	+
chrX	114856478	115018570	chrX_114762734_114932598_169865_4.1_63.5_7007	7007	+
chr9	71225595	71558452	chr9_70415415_70748272_332858_2.1_-41.8_7006	7006	+
chr1	8763120	9023361	chr1_8685707_8945948_260242_2.7_-36.7_7001	7001	+
chr1	246891590	247206954	chr1_244958213_245273577_315365_2.2_-21.7_6977	6977	+
chr19	58772685	59110779	chr19_63464497_63802591_338095_2.1_32.2_6971	6971	+
chr19	19576104	20158746	chr19_19437104_20019746_582643_1.2_-65.7_6970	6970	+
chr16	48229429	48587717	chr16_46786930_47145218_358289_1.9_-90.4_6969	6969	+
chr5	36876037	37086026	chr5_36911794_37121783_209990_3.3_59.3_6961	6961	+
chr5	141110948	141533774	chr5_141091132_141513958_422827_1.6_-46.7_6960	6960	+
chr2	42472543	42697424	chr2_42326047_42550928_224882_3.1_-59.5_6946	6946	+
chr8	7993230	8243982	chr8_8030640_8281392_250753_2.8_-18.9_6935	6935	+
chr9	33441994	33798120	chr9_33431994_33788120_356127_1.9_-24.7_6935	6935	+
chr9	127911433	128070188	chr9_126951254_127110009_158756_4.4_56.6_6925	6925	+
chr10	121259543	121437406	chr10_121249533_121427396_177864_3.9_-10.2_6906	6906	+
chrX	23801312	24228622	chrX_23711233_24138543_427311_1.6_-50.3_6905	6905	+
chr1	35579158	35859399	chr1_35351745_35631986_280242_2.4_-77.5_6860	6860	+
chr13	28003853	28271009	chr13_26901853_27169009_267157_2.6_24.1_6836	6836	+
chr7	6688514	6875289	chr7_6655039_6841814_186776_3.7_-23.1_6834	6834	+
chr16	70560414	70714914	chr16_69117915_69272415_154501_4.4_16.9_6831	6831	+
chr1	227062948	227348462	chr1_225129571_225415085_285515_2.4_30.4_6829	6829	+
chr13	52973995	53254327	chr13_51871996_52152328_280333_2.4_-56.5_6826	6826	+
chr15	28751005	29060761	chr15_26550046_26859802_309757_2.2_-15.8_6826	6826	+
chr15	41455446	41794458	chr15_39242738_39581750_339013_2_-80.2_6811	6811	+
chr12	76358572	76461407	chr12_74644839_74747674_102836_6.6_91.5_6800	6800	+
chr9	135505439	135688460	chr9_134495260_134678281_183022_3.7_54.2_6789	6789	+
chr3	190231760	190369048	chr3_191714454_191851742_137289_4.9_51.1_6788	6788	+
chr14	96852208	97044451	chr14_95921961_96114204_192244_3.5_59.6_6784	6784	+
chr7	102715570	103008627	chr7_102502806_102795863_293058_2.3_44_6778	6778	+
chr1	160183548	160328500	chr1_158450172_158595124_144953_4.7_55.4_6768	6768	+
chr20	32399270	32878404	chr20_31862931_32342065_479135_1.4_-67.2_6762	6762	+
chr3	10005546	10387545	chr3_9980546_10362545_382000_1.8_-77.5_6759	6759	+
chr11	63883149	64138894	chr11_63639725_63895470_255746_2.6_30.8_6758	6758	+
chr10	92920271	93043434	chr10_92910251_93033414_123164_5.5_54.9_6752	6752	+
chr5	14634273	14798367	chr5_14687273_14851367_164095_4.1_-58_6752	6752	+
chr3	135773928	136078119	chr3_137256618_137560809_304192_2.2_28_6740	6740	+
chr2	62030224	62451389	chr2_61883728_62304893_421166_1.6_32.6_6733	6733	+
chr9	140446567	140780015	chr9_139566388_139899836_333449_2_-75.5_6730	6730	+
chr4	157683077	157892323	chr4_157902527_158111773_209247_3.2_82.8_6728	6728	+
chr2	73386404	73646097	chr2_73239912_73499605_259694_2.6_-35.2_6727	6727	+
chr9	135973842	136234389	chr9_134963663_135224210_260548_2.6_-58.3_6720	6720	+
chr1	117944767	118383692	chr1_117746290_118185215_438926_1.5_-77.6_6708	6708	+
chr19	35614790	35875229	chr19_40306630_40567069_260440_2.6_27.1_6702	6702	+
chr3	25650597	25835745	chr3_25625601_25810749_185149_3.6_90.2_6691	6691	+
chr19	58084196	58416136	chr19_62776008_63107948_331941_2_-85.1_6685	6685	+
chr4	37612315	38030955	chr4_37288710_37707350_418641_1.6_-38.2_6676	6676	+
chr7	4734491	5016147	chr7_4701017_4982673_281657_2.4_-38.8_6673	6673	+
chr12	105321733	105616794	chr12_103845863_104140924_295062_2.3_26.8_6666	6666	+
chr12	39687423	39861083	chr12_37973690_38147350_173661_3.8_86.3_6665	6665	+
chr1	228086095	228479987	chr1_226152718_226546610_393893_1.7_-82.9_6647	6647	+
chrX	120002420	120338934	chrX_119886448_120166615_280168_2.4_17.7_6636	6636	+
chr21	32999203	33213088	chr21_31921074_32134959_213886_3.1_57.3_6629	6629	+
chr3	140583501	140779259	chr3_142066191_142261949_195759_3.4_59_6624	6624	+
chr3	143690516	143711253	chr3_145173206_145193943_20738_31.9_95.5_6621	6621	+
chr5	170772009	170932191	chr5_170704614_170864796_160183_4.1_59.7_6584	6584	+
chr10	112641005	112845905	chr10_112630995_112835895_204901_3.2_67.3_6579	6579	+
chr9	34223992	34539589	chr9_34213992_34529589_315598_2.1_-42.9_6570	6570	+
chr20	5932590	6196307	chr20_5880590_6144307_263718_2.5_-14.6_6564	6564	+
chr4	26326615	26436441	chr4_25935713_26045539_109827_6_79.4_6564	6564	+
chr1	89206615	89570529	chr1_88979203_89343117_363915_1.8_-49_6557	6557	+
chr15	63245244	63558961	chr15_61032297_61346014_313718_2.1_-90.2_6549	6549	+
chr1	27451494	27744958	chr1_27324081_27617545_293465_2.2_-25.2_6544	6544	+
chr1	228565193	228879065	chr1_226631816_226945688_313873_2.1_-33.8_6544	6544	+
chr22	19713502	20222810	chr22_18093502_18602810_509309_1.3_-14.2_6544	6544	+
chr3	16927360	17131806	chr3_16902364_17106810_204447_3.2_-0.5_6542	6542	+
chr2	96917301	97075976	chr2_96281028_96439703_158676_4.1_37.6_6537	6537	+
chr1	205579595	205689843	chr1_203846218_203956466_110249_5.9_31.5_6535	6535	+
chr1	222650249	222908108	chr1_220716872_220974731_257860_2.5_-38.1_6523	6523	+
chr1	7764644	8084479	chr1_7687231_8007066_319836_2_-67.4_6517	6517	+
chr4	10038428	10240133	chr4_9647526_9849231_201706_3.2_78.6_6511	6511	+
chr7	157851636	158247377	chr7_157544397_157940138_395742_1.6_-37.5_6507	6507	+
chr9	20549951	20995901	chr9_20539951_20985901_445951_1.5_-88.7_6507	6507	+
chr2	89066939	89111370	chr2_88848054_88892485_44432_14.6_95.7_6505	6505	+
chr21	18890467	18967008	chr21_17812338_17888879_76542_8.5_97.8_6493	6493	+
chr8	117657061	117886432	chr8_117726242_117955613_229372_2.8_83.6_6492	6492	+
chrX	100055078	100166516	chrX_99941734_100053172_111439_5.8_77.2_6489	6489	+
chr14	31480273	31675220	chr14_30550024_30744971_194948_3.3_55.8_6483	6483	+
chr3	133210228	133419227	chr3_134692918_134901917_209000_3.1_29.6_6479	6479	+
chr3	152553646	152786224	chr3_154036336_154268914_232579_2.8_-68.3_6478	6478	+
chr7	63808763	64197168	chr7_63446198_63834603_388406_1.7_-41.9_6478	6478	+
chr5	177305597	177638213	chr5_177238203_177570819_332617_1.9_-37.9_6446	6446	+
chr6	74001687	74328377	chr6_74058408_74385098_326691_2_52.2_6439	6439	+
chr9	106762529	106902765	chr9_105802350_105942586_140237_4.6_71.7_6436	6436	+
chr10	74620101	75182440	chr10_74290107_74852446_562340_1.1_-72.8_6430	6430	+
chr9	74722524	74975125	chr9_73912344_74164945_252602_2.5_12.3_6430	6430	+
chr15	43973045	44168451	chr15_41760337_41955743_195407_3.3_54.1_6428	6428	+
chr10	48923528	49088949	chr10_48543534_48708955_165422_3.9_60.9_6426	6426	+
chrX	39910485	40011191	chrX_39795429_39896135_100707_6.4_85.8_6416	6416	+
chr10	28725179	28971514	chr10_28765185_29011520_246336_2.6_19.3_6403	6403	+
chr18	12706501	13056329	chr18_12696501_13046329_349829_1.8_-95.8_6388	6388	+
chr7	714114	1052874	chr7_680640_1019400_338761_1.9_-66.5_6387	6387	+
chr1	26606794	26888212	chr1_26479381_26760799_281419_2.3_-25.7_6382	6382	+
chr17	4060602	4269967	chr17_4007351_4216716_209366_3_59.8_6379	6379	+
chr4	88768669	89183567	chr4_88987693_89402591_414899_1.5_-96.5_6371	6371	+
chr1	67874300	68126084	chr1_67646888_67898672_251785_2.5_-65.1_6362	6362	+
chr5	162866169	162946167	chr5_162798747_162878745_79999_7.9_86.5_6359	6359	+
chr8	128904536	129112241	chr8_128973718_129181423_207706_3.1_16.6_6357	6357	+
chr15	62116890	62374742	chr15_59904182_60162034_257853_2.5_57.4_6355	6355	+
chr8	63936526	64180098	chr8_64099080_64342652_243573_2.6_38_6354	6354	+
chr1	39174581	39494654	chr1_38947168_39267241_320074_2_-34.6_6348	6348	+
chr15	30694849	30951044	chr15_28482141_28738336_256196_2.5_26.3_6343	6343	+
chr5	74635688	74670712	chr5_74671444_74706468_35025_18.1_95.7_6335	6335	+
chr2	192246194	192556060	chr2_191954439_192264305_309867_2_9_6334	6334	+
chr8	145437970	145779079	chr8_145408778_145749887_341110_1.9_-61.1_6331	6331	+
chr9	90939420	91100280	chr9_90129240_90290100_160861_3.9_62.7_6328	6328	+
chr5	138990466	139063315	chr5_138970650_139043499_72850_8.7_80_6326	6326	+
chr1	241630621	241843124	chr1_239697244_239909747_212504_3_52.8_6323	6323	+
chr11	120894771	120961018	chr11_120399981_120466228_66248_9.5_86.1_6312	6312	+
chr14	58607854	58988960	chr14_57677607_58058713_381107_1.7_-21.4_6310	6310	+
chr3	142266589	142432308	chr3_143749279_143914998_165720_3.8_25.8_6303	6303	+
chr11	33974643	34283271	chr11_33931219_34239847_308629_2_18.8_6292	6292	+
chr19	47213961	47673275	chr19_51905801_52365115_459315_1.4_-82.4_6269	6269	+
chr6	111179356	111346877	chr6_111286049_111453570_167522_3.7_78.7_6259	6259	+
chr1	90288335	90588545	chr1_90060923_90361133_300211_2.1_61.9_6249	6249	+
chr4	122589070	122749783	chr4_122808520_122969233_160714_3.9_39.2_6243	6243	+
chr17	11849554	12046617	chr17_11790279_11987342_197064_3.2_87.9_6226	6226	+
chr1	16254704	16485510	chr1_16127291_16358097_230807_2.7_-89.2_6219	6219	+
chr2	232230283	232468468	chr2_231938527_232176712_238186_2.6_39.7_6219	6219	+
chr4	186064461	186392872	chr4_186301455_186629866_328412_1.9_-12.8_6213	6213	+
chr6	142539597	142767016	chr6_142581290_142808709_227420_2.7_-71.9_6209	6209	+
chr5	917162	1082481	chr5_970162_1135481_165320_3.8_-76.7_6207	6207	+
chr9	35372415	35756007	chr9_35362415_35746007_383593_1.6_-60.2_6204	6204	+
chr3	50289435	50488151	chr3_50264439_50463155_198717_3.1_2.3_6198	6198	+
chr2	230631890	230725346	chr2_230340134_230433590_93457_6.6_84.7_6193	6193	+
chr19	20989092	21333248	chr19_20780932_21125088_344157_1.8_-74.2_6189	6189	+
chr19	49917892	50307138	chr19_54609704_54998950_389247_1.6_-62.7_6187	6187	+
chr16	71669536	72040585	chr16_70227037_70598086_371050_1.7_63.2_6170	6170	+
chr7	16626356	16841520	chr7_16592881_16808045_215165_2.9_61.7_6169	6169	+
chr4	184807257	184942327	chr4_185044251_185179321_135071_4.6_84_6163	6163	+
chr4	174099246	174341299	chr4_174335821_174577874_242054_2.5_26.8_6144	6144	+
chr13	28681687	28868950	chr13_27579687_27766950_187264_3.3_63.2_6143	6143	+
chr1	78097639	78401498	chr1_77870227_78174086_303860_2_-81.1_6142	6142	+
chr17	19238371	19646824	chr17_19178964_19587416_408453_1.5_-63.6_6140	6140	+
chr5	142261127	142714395	chr5_142241311_142694588_453278_1.4_-34_6121	6121	+
chr7	98935696	99171837	chr7_98773632_99009773_236142_2.6_-26.6_6118	6118	+
chr9	93563948	93660734	chr9_92603769_92700555_96787_6.3_77.1_6113	6113	+
chr5	154172128	154320838	chr5_154152321_154301031_148711_4.1_43.5_6105	6105	+
chr19	21365785	21720640	chr19_21157625_21512480_354856_1.7_-73.7_6103	6103	+
chr3	122287941	122527825	chr3_123770631_124010515_239885_2.5_26.8_6102	6102	+
chr2	219065045	219264463	chr2_218773290_218972707_199418_3.1_-35.4_6096	6096	+
chr13	30059595	30168228	chr13_28957595_29066228_108634_5.6_81.6_6083	6083	+
chr12	77378204	77458578	chr12_75902335_75982709_80375_7.6_81.7_6076	6076	+
chr6	158965505	159262950	chr6_158885493_159182938_297446_2_-63.3_6074	6074	+
chr1	117452436	117681299	chr1_117253959_117482822_228864_2.7_55.1_6066	6066	+
chr1	178972333	179426417	chr1_177238956_177693040_454085_1.3_35.4_6061	6061	+
chr12	125298769	125612704	chr12_123864722_124178657_313936_1.9_-67.8_6048	6048	+
chr11	71166854	71380936	chr11_70844502_71058584_214083_2.8_-50.4_6044	6044	+
chr1	87189989	87683727	chr1_86962577_87456315_493739_1.2_-45.6_6018	6018	+
chr19	8308616	8554010	chr19_8214616_8460010_245395_2.5_-40.4_6017	6017	+
chr10	101964830	102124485	chr10_101954820_102114475_159656_3.8_43_6013	6013	+
chr1	11968337	12304527	chr1_11890924_12227114_336191_1.8_-66.7_6010	6010	+
chr14	20811240	20996856	chr14_19881080_20066696_185617_3.2_67.8_6003	6003	+
chr1	168024980	168222113	chr1_166291604_166488737_197134_3_8.5_5999	5999	+
chr20	37063778	37207301	chr20_36497192_36640715_143524_4.2_85.6_5998	5998	+
chr9	100703267	100983439	chr9_99743088_100023260_280173_2.1_22.8_5996	5996	+
chr8	98593978	98877790	chr8_98663154_98946966_283813_2.1_33.3_5995	5995	+
chr18	34207685	34387888	chr18_32461683_32641886_180204_3.3_-23.4_5993	5993	+
chr17	58511037	58929329	chr17_55865819_56284111_418293_1.4_-18.4_5992	5992	+
chr8	141007417	141285965	chr8_141076599_141355147_278549_2.1_-32.9_5984	5984	+
chr2	47600494	47798751	chr2_47453998_47652255_198258_3_52.1_5981	5981	+
chr22	38850976	39119385	chr22_37180922_37449331_268410_2.2_-68.8_5981	5981	+
chr17	30677280	30809430	chr17_27701393_27833543_132151_4.5_52.6_5978	5978	+
chr19	4960863	5211967	chr19_4911863_5162967_251105_2.4_-6.3_5963	5963	+
chr14	92471305	92629784	chr14_91541058_91699537_158480_3.8_74.7_5952	5952	+
chr17	74307527	74732588	chr17_71819122_72244183_425062_1.4_-72.1_5950	5950	+
chr17	42112248	42501736	chr17_39467774_39857262_389489_1.5_-68_5947	5947	+
chr17	45974992	46154458	chr17_43329991_43509457_179467_3.3_-48.6_5945	5945	+
chr1	203683207	203873207	chr1_201949830_202139830_190001_3.1_26.8_5939	5939	+
chr2	238398481	238819902	chr2_238063220_238484641_421422_1.4_-63.3_5930	5930	+
chr7	30464517	30695784	chr7_30431042_30662309_231268_2.6_-23.9_5922	5922	+
chr10	134871764	135184315	chr10_134721754_135034305_312552_1.9_-20.2_5914	5914	+
chr8	42129514	42263516	chr8_42248671_42382673_134003_4.4_57.2_5910	5910	+
chr4	108816606	109010544	chr4_109036055_109229993_193939_3_-17.7_5909	5909	+
chr1	236646318	236902892	chr1_234712941_234969515_256575_2.3_29.5_5900	5900	+
chr2	235902069	235964365	chr2_235566808_235629104_62297_9.5_81.5_5893	5893	+
chr14	100626234	100948452	chr14_99695987_100018205_322219_1.8_32.9_5884	5884	+
chr20	42751836	43141673	chr20_42185250_42575087_389838_1.5_29.4_5883	5883	+
chr10	38251326	38409962	chr10_38291332_38449968_158637_3.7_75_5882	5882	+
chr1	23946140	24194772	chr1_23818727_24067359_248633_2.4_63_5879	5879	+
chr3	178738676	179052800	chr3_180221370_180535494_314125_1.9_-60_5868	5868	+
chr12	50047960	50321854	chr12_48334227_48608121_273895_2.1_-23.7_5862	5862	+
chr4	25657299	25849497	chr4_25266397_25458595_192199_3_-38_5860	5860	+
chr2	36623662	36935385	chr2_36477166_36788889_311724_1.9_-57.1_5856	5856	+
chr17	2014088	2322670	chr17_1960838_2269420_308583_1.9_-39.1_5851	5851	+
chr6	80662584	80780324	chr6_80719303_80837043_117741_5_88_5840	5840	+
chr3	138327731	138553759	chr3_139810421_140036449_226029_2.6_16.3_5818	5818	+
chr3	32465178	32746469	chr3_32440182_32721473_281292_2.1_-95.8_5817	5817	+
chr11	16925170	17250735	chr11_16881746_17207311_325566_1.8_31.1_5810	5810	+
chr11	3366419	3600126	chr11_3322995_3556702_233708_2.5_3.7_5798	5798	+
chr3	23175880	23387170	chr3_23150884_23362174_211291_2.7_73.9_5795	5795	+
chr8	102507445	102681797	chr8_102576621_102750973_174353_3.3_57.5_5786	5786	+
chr16	83798222	84174994	chr16_82355723_82732495_376773_1.5_31.3_5783	5783	+
chr19	2993466	3286011	chr19_2944466_3237011_292546_2_-4.8_5779	5779	+
chr18	33162372	33291594	chr18_31416370_31545592_129223_4.5_83.7_5776	5776	+
chr9	97049212	97223026	chr9_96089033_96262847_173815_3.3_39.6_5772	5772	+
chr4	22385053	22596196	chr4_21994151_22205294_211144_2.7_63_5768	5768	+
chr4	48381659	48781308	chr4_48076416_48476065_399650_1.4_-34.4_5757	5757	+
chr11	74530236	74856706	chr11_74207884_74534354_326471_1.8_-35.2_5750	5750	+
chr16	58032049	58230819	chr16_56589550_56788320_198771_2.9_48.9_5746	5746	+
chr1	31404334	31581499	chr1_31176921_31354086_177166_3.2_75.2_5743	5743	+
chr2	48546470	48661718	chr2_48399974_48515222_115249_5_69.2_5733	5733	+
chr6	106817037	107097112	chr6_106923730_107203805_280076_2_-95.6_5730	5730	+
chr1	20808860	21155848	chr1_20681447_21028435_346989_1.7_-3.4_5727	5727	+
chr21	42534472	42647793	chr21_41456342_41569663_113322_5_80.1_5721	5721	+
chr4	78635540	78804718	chr4_78854564_79023742_169179_3.4_33.6_5713	5713	+
chr22	25435010	25750803	chr22_23765010_24080803_315794_1.8_-93.5_5706	5706	+
chr2	152263289	152332151	chr2_151971535_152040397_68863_8.3_89.1_5703	5703	+
chrX	86773089	86959308	chrX_86659745_86845964_186220_3.1_20_5693	5693	+
chrX	47369837	47775460	chrX_47254781_47660404_405624_1.4_-9.1_5686	5686	+
chr8	19614396	19709365	chr8_19658676_19753645_94970_6_92_5675	5675	+
chr6	56295114	56500581	chr6_56403073_56608540_205468_2.8_30.1_5673	5673	+
chr13	31627824	31729847	chr13_30525824_30627847_102024_5.6_91.7_5668	5668	+
chr14	69229640	69552171	chr14_68299393_68621924_322532_1.8_-70.2_5668	5668	+
chr2	132177517	132385168	chr2_131893987_132101638_207652_2.7_-12.2_5659	5659	+
chr14	91730808	91976953	chr14_90800561_91046706_246146_2.3_37.3_5654	5654	+
chr16	23548539	23695413	chr16_23456040_23602914_146875_3.8_81.1_5648	5648	+
chr10	85841136	86153157	chr10_85831116_86143137_312022_1.8_21.6_5647	5647	+
chr7	74587963	74714717	chr7_74225899_74352653_126755_4.5_-24.7_5643	5643	+
chr15	38544302	38778060	chr15_36331594_36565352_233759_2.4_-5.2_5639	5639	+
chr17	60474831	60690239	chr17_57828563_58043971_215409_2.6_43.7_5637	5637	+
chr22	41221546	41755608	chr22_39551492_40085554_534063_1.1_-19.3_5633	5633	+
chr7	55639255	55841140	chr7_55606749_55808634_201886_2.8_23_5627	5627	+
chr3	155588390	155706867	chr3_157071084_157189561_118478_4.7_72.2_5626	5626	+
chr11	60935856	61285146	chr11_60692432_61041722_349291_1.6_-23.6_5624	5624	+
chr9	130164432	130347490	chr9_129204253_129387311_183059_3.1_52.1_5617	5617	+
chr15	93118263	93686848	chr15_90919267_91487852_568586_1_-47.9_5615	5615	+
chr6	42065589	42179736	chr6_42173567_42287714_114148_4.9_79.3_5609	5609	+
chr15	75336659	75708499	chr15_73123712_73495552_371841_1.5_-72.2_5605	5605	+
chr3	130637004	130735276	chr3_132119694_132217966_98273_5.7_66.9_5605	5605	+
chr11	18283477	18592006	chr11_18240053_18548582_308530_1.8_-33.4_5603	5603	+
chr1	25549687	25747424	chr1_25422274_25620011_197738_2.8_-21.6_5584	5584	+
chr8	54879369	55060380	chr8_55041922_55222933_181012_3.1_54.1_5581	5581	+
chr20	60697288	61053215	chr20_60130683_60486610_355928_1.6_-46.6_5580	5580	+
chr5	52287358	52503008	chr5_52323115_52538765_215651_2.6_23.9_5563	5563	+
chr9	132816043	132998477	chr9_131855864_132038298_182435_3_72.3_5560	5560	+
chr11	35685128	35882993	chr11_35641704_35839569_197866_2.8_-29.4_5559	5559	+
chr3	170020807	170214952	chr3_171503501_171697646_194146_2.9_59.5_5558	5558	+
chr9	2017092	2193178	chr9_2007092_2183178_176087_3.2_91.1_5552	5552	+
chr16	3421839	3794350	chr16_3361840_3734351_372512_1.5_-38.4_5544	5544	+
chr1	23345947	23575188	chr1_23218534_23447775_229242_2.4_25.5_5541	5541	+
chr21	37366239	37788975	chr21_36288109_36710845_422737_1.3_40.3_5541	5541	+
chr5	122680685	122911680	chr5_122708584_122939579_230996_2.4_-13.4_5538	5538	+
chr5	6583247	6757032	chr5_6636247_6810032_173786_3.2_23.1_5535	5535	+
chr6	33520000	33797935	chr6_33627978_33905913_277936_2_60_5529	5529	+
chr9	15361379	15589440	chr9_15351379_15579440_228062_2.4_56.8_5529	5529	+
chr22	21087159	21353056	chr22_19417159_19683056_265898_2.1_-76_5515	5515	+
chr8	59332756	59512013	chr8_59495310_59674567_179258_3.1_82.8_5515	5515	+
chr3	139065661	139214524	chr3_140548351_140697214_148864_3.7_52.1_5514	5514	+
chr11	94208620	94354314	chr11_93848268_93993962_145695_3.8_60.5_5510	5510	+
chr1	231298785	231717624	chr1_229365408_229784247_418840_1.3_-68.8_5507	5507	+
chr10	104210513	104606458	chr10_104200503_104596448_395946_1.4_-67.1_5505	5505	+
chr17	75307826	75608374	chr17_72819421_73119969_300549_1.8_-80.7_5505	5505	+
chr12	2891054	3050090	chr12_2761315_2920351_159037_3.5_44_5502	5502	+
chr13	30870337	31123151	chr13_29768337_30021151_252815_2.2_65.8_5497	5497	+
chr17	9549127	9756591	chr17_9489852_9697316_207465_2.6_-4.4_5495	5495	+
chr1	226332900	226681015	chr1_224399523_224747638_348116_1.6_-72.4_5493	5493	+
chr17	79314902	79571797	chr17_76929497_77182237_252741_2.2_0.5_5490	5490	+
chr2	170655377	170940344	chr2_170363623_170648590_284968_1.9_-23.2_5481	5481	+
chr15	66600086	66841446	chr15_64387140_64628500_241361_2.3_-66.6_5475	5475	+
chr7	104715076	104983413	chr7_104502312_104770649_268338_2_-71_5471	5471	+
chr7	27688977	27869234	chr7_27655502_27835759_180258_3_66_5466	5466	+
chr3	75466061	75829432	chr3_75548751_75912122_363372_1.5_-85_5425	5425	+
chr3	156258421	156528609	chr3_157741115_158011303_270189_2_6.8_5423	5423	+
chr15	74797376	75268910	chr15_72584429_73055963_471535_1.1_-57.7_5418	5418	+
chr18	18530131	18699714	chr18_16784129_16953712_169584_3.2_51.3_5412	5412	+
chr4	186507604	186726417	chr4_186744598_186963411_218814_2.5_39.5_5411	5411	+
chr12	27787833	27955527	chr12_27679100_27846794_167695_3.2_62_5407	5407	+
chr19	23310704	23780587	chr19_23102544_23572427_469884_1.2_-73.2_5406	5406	+
chr4	115430915	115612665	chr4_115650364_115832114_181751_3_64.8_5401	5401	+
chr13	26787661	26979218	chr13_25685661_25877218_191558_2.8_58.5_5391	5391	+
chr17	49043139	49256133	chr17_46398138_46611132_212995_2.5_4.1_5390	5390	+
chr12	67599923	67707880	chr12_65886190_65994147_107958_5_88.2_5377	5377	+
chrX	103420276	103440226	chrX_103306932_103326882_19951_26.9_98.7_5372	5372	+
chr6	32812956	33047526	chr6_32920934_33155504_234571_2.3_18.1_5368	5368	+
chr1	76208367	76272870	chr1_75980955_76045458_64504_8.3_84.6_5363	5363	+
chr15	45702543	45983447	chr15_43489835_43770739_280905_1.9_-92.2_5363	5363	+
chr20	55903551	56275796	chr20_55336958_55709202_372245_1.4_37.6_5360	5360	+
chr2	174771769	175006776	chr2_174480015_174715022_235008_2.3_-12.7_5359	5359	+
chr6	89871456	90060337	chr6_89928175_90117056_188882_2.8_-2.8_5358	5358	+
chr1	94492273	94768223	chr1_94264861_94540811_275951_1.9_25_5346	5346	+
chr6	30436710	30587718	chr6_30544689_30695697_151009_3.5_17.3_5340	5340	+
chr3	12624967	13051045	chr3_12599967_13026045_426079_1.3_-74.1_5337	5337	+
chr17	2489688	2702181	chr17_2436438_2648931_212494_2.5_66.7_5335	5335	+
chr19	12461168	12779510	chr19_12322168_12640510_318343_1.7_-51.6_5335	5335	+
chr11	111797662	112161037	chr11_111302872_111666247_363376_1.5_-64.2_5330	5330	+
chr16	87251105	87446072	chr16_85808606_86003573_194968_2.7_68.3_5330	5330	+
chr7	143217526	143551062	chr7_142927648_143181995_254348_2.1_24.2_5324	5324	+
chr6	75864788	76029782	chr6_75921508_76086502_164995_3.2_69.6_5323	5323	+
chr4	159589653	159928535	chr4_159809103_160147985_338883_1.6_12.2_5322	5322	+
chr1	200729992	201026264	chr1_198996615_199292887_296273_1.8_1.9_5310	5310	+
chr19	39860330	39976448	chr19_44552170_44668288_116119_4.6_64.8_5302	5302	+
chrX	73350858	73809232	chrX_73267583_73725957_458375_1.2_-70.4_5299	5299	+
chr17	5185599	5393613	chr17_5126323_5334337_208015_2.5_32.1_5298	5298	+
chr21	46047767	46535123	chr21_44872195_45359551_487357_1.1_-88.8_5296	5296	+
chr1	156844927	157164868	chr1_155111551_155431492_319942_1.7_-28.3_5290	5290	+
chr4	30722719	30838593	chr4_30331817_30447691_115875_4.6_75.4_5281	5281	+
chr14	81644068	81911085	chr14_80713821_80980838_267018_2_-53.5_5279	5279	+
chr19	45314436	45648450	chr19_50006276_50340290_334015_1.6_-5.1_5276	5276	+
chr3	32979626	33192472	chr3_32954630_33167476_212847_2.5_50.9_5265	5265	+
chr19	3870832	3984415	chr19_3821832_3935415_113584_4.6_84.1_5264	5264	+
chr18	33953035	34145349	chr18_32207033_32399347_192315_2.7_-3_5263	5263	+
chr11	86512061	86663733	chr11_86189709_86341381_151673_3.5_6.4_5261	5261	+
chr8	143269945	143564708	chr8_143267852_143561710_293859_1.8_-46.3_5257	5257	+
chr17	21101432	21408398	chr17_21042024_21348991_306968_1.7_7.6_5254	5254	+
chr17	22018490	22030164	chr17_21942617_21954291_11675_44.9_98.6_5245	5245	+
chr12	21608834	21807730	chr12_21500101_21698997_198897_2.6_22.5_5232	5232	+
chr9	5691691	5805990	chr9_5681691_5795990_114300_4.6_75.3_5228	5228	+
chr16	24555703	24584113	chr16_24463204_24491614_28411_18.4_94.3_5226	5226	+
chr7	86970330	87196464	chr7_86808266_87034400_226135_2.3_42.9_5226	5226	+
chr4	44665524	44710209	chr4_44360281_44404966_44686_11.7_98.4_5221	5221	+
chr3	33429778	33623556	chr3_33404782_33598560_193779_2.7_-21.2_5219	5219	+
chr10	98247083	98380732	chr10_98237073_98370722_133650_3.9_71.9_5217	5217	+
chr8	19171320	19319416	chr8_19215600_19363696_148097_3.5_80.8_5214	5214	+
chr2	174232293	174481554	chr2_173940539_174189800_249262_2.1_62.5_5213	5213	+
chr10	99069351	99437491	chr10_99059341_99427481_368141_1.4_-61.6_5211	5211	+
chr11	69455908	69567932	chr11_69165089_69277113_112025_4.6_41.6_5206	5206	+
chr6	151148713	151421134	chr6_151190406_151462827_272422_1.9_16.8_5204	5204	+
chr9	138586676	138903872	chr9_137726497_138043693_317197_1.6_-32.2_5195	5195	+
chr15	51222937	51448026	chr15_49010229_49235318_225090_2.3_1.7_5190	5190	+
chr12	50759311	50873204	chr12_49045578_49159471_113894_4.5_78.7_5164	5164	+
chr18	9914185	9955927	chr18_9904185_9945927_41743_12.4_91.5_5162	5162	+
chr10	43279703	43326555	chr10_42599709_42646561_46853_11_89.4_5149	5149	+
chr14	88946917	89080076	chr14_88016670_88149829_133160_3.9_77.4_5146	5146	+
chr4	123107107	123283420	chr4_123326557_123502870_176314_2.9_34.6_5139	5139	+
chr12	52417148	52807936	chr12_50703415_51094203_390789_1.3_-78_5137	5137	+
chr17	80800240	81054320	chr17_78393529_78647741_254213_2_-44.9_5134	5134	+
chr14	63838275	64068624	chr14_62908028_63138377_230350_2.2_-15_5133	5133	+
chr1	110531530	110714876	chr1_110333053_110516399_183347_2.8_4.1_5129	5129	+
chr3	156816124	156949392	chr3_158298818_158432086_133269_3.8_85.5_5126	5126	+
chr7	139049749	139219353	chr7_138700289_138869893_169605_3_55.7_5123	5123	+
chr14	32546238	32661825	chr14_31615989_31731576_115588_4.4_51_5117	5117	+
chrX	128916982	129290696	chrX_128744663_129118377_373715_1.4_45_5112	5112	+
chr9	6639068	6972254	chr9_6629068_6962254_333187_1.5_-1.3_5111	5111	+
chr15	35142037	35459431	chr15_32929329_33246723_317395_1.6_-50.9_5110	5110	+
chr4	106058330	106199917	chr4_106277779_106419366_141588_3.6_70.9_5110	5110	+
chr1	62902742	62996524	chr1_62675330_62769112_93783_5.4_64.4_5109	5109	+
chr5	112173803	112257045	chr5_112201702_112284944_83243_6.1_68.7_5105	5105	+
chr15	28393942	28650877	chr15_26067537_26324472_256936_2_-50_5102	5102	+
chr12	3180654	3475415	chr12_3050915_3345676_294762_1.7_15.6_5090	5090	+
chr19	6366139	6679026	chr19_6317139_6630026_312888_1.6_-49.5_5089	5089	+
chr10	116191062	116275980	chr10_116181052_116265970_84919_6_81.3_5087	5087	+
chr2	239023643	239326632	chr2_238688382_238991371_302990_1.7_-29.3_5085	5085	+
chr7	73422070	73753109	chr7_73060006_73391045_331040_1.5_24_5081	5081	+
chr5	167798276	168044057	chr5_167730854_167976635_245782_2.1_-2.8_5078	5078	+
chr10	63816842	63856678	chr10_63486848_63526684_39837_12.7_98.8_5075	5075	+
chr10	21781665	22031960	chr10_21821671_22071966_250296_2_35.9_5067	5067	+
chr10	73510206	73772789	chr10_73180212_73442795_262584_1.9_-18.6_5065	5065	+
chr2	99976657	100022637	chr2_99343089_99389069_45981_11_89.5_5056	5056	+
chr2	69548104	69688164	chr2_69401608_69541668_140061_3.6_47.2_5055	5055	+
chr6	33136465	33379085	chr6_33244443_33487063_242621_2.1_5.2_5052	5052	+
chr20	34466454	34750956	chr20_33929868_34214370_284503_1.8_-79_5051	5051	+
chr2	97426360	97535629	chr2_96790087_96899356_109270_4.6_72.5_5050	5050	+
chr17	16519610	16735167	chr17_16460335_16675892_215558_2.3_10.4_5044	5044	+
chr8	104199300	104512867	chr8_104268476_104582043_313568_1.6_-48.6_5039	5039	+
chr3	176669278	176769592	chr3_178151972_178252286_100315_5_79.4_5036	5036	+
chr10	79550681	79800463	chr10_79220687_79470469_249783_2_-91.2_5033	5033	+
chr17	76777698	76997683	chr17_74289293_74509278_219986_2.3_-38.6_5032	5032	+
chr22	42479130	42673053	chr22_40809076_41002997_193922_2.6_-43_5026	5026	+
chr5	139574057	140085895	chr5_139554241_140066079_511839_1_-55.2_5025	5025	+
chr12	93771652	93896352	chr12_92295783_92420483_124701_4_64.7_5021	5021	+
chr4	185460243	185736559	chr4_185697237_185973553_276317_1.8_29.5_5021	5021	+
chr7	66567035	66764517	chr7_66204470_66401952_197483_2.5_60.5_5019	5019	+
chr14	103128525	103523361	chr14_102198278_102593114_394837_1.3_-55.1_5007	5007	+
chr1	1633960	1848429	chr1_1623820_1838289_214470_2.3_34.2_5006	5006	+
chr17	4428307	4637194	chr17_4375056_4583943_208888_2.4_-34_4998	4998	+
chr1	150444335	150597261	chr1_148710959_148863885_152927_3.3_63.3_4996	4996	+
chr1	70614148	70728520	chr1_70386736_70501108_114373_4.4_88.4_4984	4984	+
chr1	100546020	100880842	chr1_100318608_100653430_334823_1.5_-42.4_4981	4981	+
chr1	165551089	165991816	chr1_163817713_164258440_440728_1.1_-13.9_4980	4980	+
chr1	40798733	40888455	chr1_40571320_40661042_89723_5.5_24.3_4978	4978	+
chr15	45118461	45508540	chr15_42905753_43295832_390080_1.3_-19.7_4978	4978	+
chr8	68097427	68211682	chr8_68259981_68374236_114256_4.3_58.7_4959	4959	+
chr1	173702787	173921287	chr1_171969410_172187910_218501_2.3_-55.5_4956	4956	+
chr10	72531597	72693298	chr10_72201603_72363304_161702_3.1_50.3_4948	4948	+
chr2	37869243	38045354	chr2_37722747_37898858_176112_2.8_-14.3_4945	4945	+
chr6	41437754	41757711	chr6_41545732_41865689_319958_1.5_11.7_4943	4943	+
chr19	572454	690970	chr19_523454_641970_118517_4.2_-38.9_4935	4935	+
chr2	171456654	171823592	chr2_171164900_171531838_366939_1.3_4.5_4933	4933	+
chr12	113379396	113600809	chr12_111863779_112085192_221414_2.2_-76.3_4928	4928	+
chr6	170048236	170258056	chr6_169790161_169999981_209821_2.3_-52.9_4928	4928	+
chr10	44099821	44358701	chr10_43419827_43678707_258881_1.9_-62.6_4927	4927	+
chr19	22790543	23159375	chr19_22582383_22951215_368833_1.3_-2_4926	4926	+
chr3	128888285	129115987	chr3_130370975_130598677_227703_2.2_-44.8_4923	4923	+
chr12	72094733	72317563	chr12_70381000_70603830_222831_2.2_50.3_4917	4917	+
chr8	21769247	22054932	chr8_21825193_22110877_285685_1.7_-95.6_4917	4917	+
chrX	47001587	47088502	chrX_46886531_46973446_86916_5.7_87.6_4912	4912	+
chr14	73563572	73705816	chr14_72633325_72775569_142245_3.5_62.1_4908	4908	+
chr5	110099565	110528760	chr5_110127464_110556659_429196_1.1_-99.2_4907	4907	+
chr4	83846687	84010346	chr4_84065711_84229370_163660_3_53.7_4906	4906	+
chr17	2852766	2940995	chr17_2799516_2887745_88230_5.6_81.1_4905	4905	+
chr18	33561009	33747179	chr18_31815007_32001177_186171_2.6_-35.2_4896	4896	+
chr6	80345156	80412988	chr6_80401875_80469707_67833_7.2_84.4_4895	4895	+
chr3	193296876	193500414	chr3_194779570_194983108_203539_2.4_81.5_4893	4893	+
chr1	147425503	147710577	chr1_145892127_146177201_285075_1.7_-80.8_4880	4880	+
chr1	154387123	154574872	chr1_152653747_152841496_187750_2.6_-44.5_4880	4880	+
chr4	47905812	48134132	chr4_47600569_47828889_228321_2.1_18.7_4880	4880	+
chr3	57441614	57583013	chr3_57416654_57558053_141400_3.5_74.7_4879	4879	+
chr4	38590497	38907422	chr4_38266892_38583817_316926_1.5_-76.9_4870	4870	+
chr7	63015460	63370449	chr7_62652895_63007884_354990_1.4_-47.3_4864	4864	+
chr11	133735168	134527006	chr11_133240378_134032216_791839_0.6_-72.4_4863	4863	+
chr18	59944010	60328266	chr18_58094990_58479246_384257_1.3_-67_4861	4861	+
chr6	45866742	46174360	chr6_45974720_46282319_307600_1.6_58.1_4851	4851	+
chr18	52499858	52561433	chr18_50650856_50712431_61576_7.9_91_4849	4849	+
chr10	14765664	15883702	chr10_14805670_15923708_1118039_0.4_-79.9_4845	4845	+
chr20	17458391	17662330	chr20_17406391_17610330_203940_2.4_69.6_4843	4843	+
chr4	24529323	24682512	chr4_24138421_24291610_153190_3.2_63_4842	4842	+
chr8	6894902	7278226	chr8_6882312_7265636_383325_1.3_-0.1_4841	4841	+
chr5	151145458	151190699	chr5_151125651_151170892_45242_10.7_95_4832	4832	+
chr9	80793959	81017673	chr9_79983779_80207493_223715_2.2_48.6_4831	4831	+
chr12	50385718	50616270	chr12_48671985_48902537_230553_2.1_-21_4823	4823	+
chr7	43635411	43847015	chr7_43601936_43813540_211605_2.3_41.5_4823	4823	+
chr8	23297227	23537881	chr8_23353172_23593826_240655_2_38_4823	4823	+
chr17	31047956	32366501	chr17_28072069_29390614_1318546_0.4_-98.5_4822	4822	+
chr10	5346435	5529247	chr10_5336435_5519247_182813_2.6_77.6_4819	4819	+
chr11	74971552	75283827	chr11_74649200_74961475_312276_1.5_-18.4_4809	4809	+
chr8	118919679	119123682	chr8_118988860_119192863_204004_2.4_17.7_4801	4801	+
chr8	27202158	27645111	chr8_27258075_27701030_442956_1.1_-85.3_4800	4800	+
chr12	31944233	32138847	chr12_31835500_32030114_194615_2.5_-9.4_4796	4796	+
chr9	86583074	86694591	chr9_85772894_85884411_111518_4.3_75.5_4790	4790	+
chr4	118956026	119200648	chr4_119175474_119420096_244623_2_-13.6_4788	4788	+
chr3	182946553	183118357	chr3_184429247_184601051_171805_2.8_-53.6_4784	4784	+
chr13	111869962	112113906	chr13_110667963_110911907_243945_2_44.6_4777	4777	+
chr1	229424410	229707375	chr1_227491033_227773998_282966_1.7_13.6_4773	4773	+
chr9	86190419	86432835	chr9_85380239_85622655_242417_2_22.7_4770	4770	+
chr15	83658613	83808142	chr15_81449617_81599146_149530_3.2_20.9_4759	4759	+
chr5	33445352	33503148	chr5_33481109_33538905_57797_8.2_95.2_4758	4758	+
chr13	44433822	44544959	chr13_43331822_43442959_111138_4.3_92_4753	4753	+
chr14	99866384	100070894	chr14_98936137_99140647_204511_2.3_65.6_4751	4751	+
chr2	162184077	162438012	chr2_161892323_162146258_253936_1.9_82.7_4751	4751	+
chr15	49170269	49426754	chr15_46957561_47214046_256486_1.9_43.2_4746	4746	+
chr1	9599405	9970058	chr1_9521992_9892645_370654_1.3_27.8_4745	4745	+
chr9	70856831	70971963	chr9_70046651_70161783_115133_4.1_87.4_4736	4736	+
chr17	78234676	78449838	chr17_75849271_76064433_215163_2.2_15.4_4726	4726	+
chr20	25172875	25529673	chr20_25120875_25477673_356799_1.3_25.7_4721	4721	+
chr8	17013738	17126521	chr8_17058109_17170892_112784_4.2_91_4711	4711	+
chr9	112002568	112296622	chr9_111042389_111336443_294055_1.6_28.3_4705	4705	+
chr15	101513678	101785717	chr15_99331201_99603240_272040_1.7_-21.3_4702	4702	+
chr13	103257057	103528285	chr13_102055058_102326286_271229_1.7_66.5_4701	4701	+
chr10	94178313	94429547	chr10_94168293_94419527_251235_1.9_-30.8_4700	4700	+
chr3	137599061	137881324	chr3_139081751_139364014_282264_1.7_29.8_4697	4697	+
chr21	27141808	27484515	chr21_26063679_26406386_342708_1.4_-65.3_4689	4689	+
chr16	23075765	23160614	chr16_22983266_23068115_84850_5.5_70.1_4681	4681	+
chr6	17759874	17987652	chr6_17867853_18095631_227779_2.1_12.9_4679	4679	+
chr14	50626105	50929630	chr14_49695855_49999380_303526_1.5_-63.1_4678	4678	+
chr8	128098970	128328821	chr8_128168152_128398003_229852_2_42.1_4676	4676	+
chr3	44886297	45268002	chr3_44861301_45243006_381706_1.2_-78.1_4673	4673	+
chr4	177138264	177253295	chr4_177375258_177490289_115032_4.1_97.4_4673	4673	+
chr12	79903087	80169316	chr12_78427218_78693447_266230_1.8_-37.8_4660	4660	+
chr3	122000866	122170895	chr3_123483556_123653585_170030_2.7_45.6_4660	4660	+
chr5	99332545	99478419	chr5_99360444_99506318_145875_3.2_80.4_4660	4660	+
chr6	127610460	127774073	chr6_127652153_127815766_163614_2.8_72.4_4658	4658	+
chrX	110677620	110931399	chrX_110564276_110818055_253780_1.8_48.7_4641	4641	+
chr10	34872457	35104668	chr10_34912463_35144674_232212_2_-72.5_4640	4640	+
chr20	33734410	33935074	chr20_33198071_33398488_200418_2.3_65.8_4639	4639	+
chr1	202736268	203059420	chr1_201002891_201326043_323153_1.4_-44.6_4636	4636	+
chr10	61548862	61666324	chr10_61218868_61336330_117463_3.9_92.4_4629	4629	+
chr8	41347774	41456434	chr8_41466931_41575591_108661_4.3_82.9_4629	4629	+
chr2	208922065	209218843	chr2_208630310_208927088_296779_1.6_-67.5_4626	4626	+
chr15	66062830	66181719	chr15_63849884_63968773_118890_3.9_70.2_4620	4620	+
chr17	18630833	18883670	chr17_18571558_18824395_252838_1.8_-48.7_4618	4618	+
chr5	65321596	65474767	chr5_65357352_65510523_153172_3_73.3_4614	4614	+
chr2	3184117	3365606	chr2_3163124_3344613_181490_2.5_51.4_4602	4602	+
chr2	27438367	27678237	chr2_27291871_27531741_239871_1.9_23.1_4602	4602	+
chr9	109932726	110252115	chr9_108972547_109291936_319390_1.4_-47.5_4592	4592	+
chr18	13613270	13731960	chr18_13603270_13721960_118691_3.9_66.1_4576	4576	+
chr15	74140606	74367211	chr15_71927659_72154264_226606_2_60.9_4575	4575	+
chr10	17619323	17757558	chr10_17659329_17797564_138236_3.3_50.5_4571	4571	+
chr12	10578143	10875964	chr12_10469410_10767231_297822_1.5_48.4_4570	4570	+
chr18	56995212	57016568	chr18_55146192_55167548_21357_21.4_95.2_4567	4567	+
chr6	135219010	135520276	chr6_135260703_135561969_301267_1.5_-85.8_4563	4563	+
chr9	91930083	92109140	chr9_91119903_91298960_179058_2.5_-18.7_4561	4561	+
chr2	38458630	38710120	chr2_38312134_38563624_251491_1.8_19.1_4557	4557	+
chr9	35971051	36376072	chr9_35961051_36366072_405022_1.1_-77.1_4554	4554	+
chr1	224477263	224599361	chr1_222543886_222665984_122099_3.7_68.5_4550	4550	+
chrX	65014181	65295842	chrX_64930906_65212567_281662_1.6_41.8_4550	4550	+
chr11	72350949	72652129	chr11_72028597_72329777_301181_1.5_71.6_4548	4548	+
chr5	43044855	43298794	chr5_43080612_43334551_253940_1.8_31.8_4530	4530	+
chr2	105706204	105984210	chr2_105072636_105350642_278007_1.6_-62.4_4526	4526	+
chr15	57524407	57668787	chr15_55311699_55456079_144381_3.1_74.4_4521	4521	+
chr17	3461068	3825554	chr17_3407818_3772303_364486_1.2_-66.2_4512	4512	+
chr2	169589401	169728148	chr2_169297647_169436394_138748_3.3_56.4_4512	4512	+
chr9	4572170	4860332	chr9_4562170_4850332_288163_1.6_-15.2_4510	4510	+
chr8	30536220	30668440	chr8_30655762_30787982_132221_3.4_44.2_4507	4507	+
chr1	47800611	47904514	chr1_47573198_47677101_103904_4.3_74.4_4506	4506	+
chr8	1048681	1404020	chr8_1036088_1391427_355340_1.3_-50.5_4501	4501	+
chrX	67819954	68061590	chrX_67736679_67978315_241637_1.9_1.6_4499	4499	+
chr1	92495362	92790009	chr1_92267950_92562597_294648_1.5_17.8_4498	4498	+
chr5	140698098	141032118	chr5_140678282_141012302_334021_1.3_-34.1_4493	4493	+
chr12	30783538	31079751	chr12_30674805_30971018_296214_1.5_8.3_4485	4485	+
chr12	88439321	88592194	chr12_86963452_87116325_152874_2.9_80.1_4479	4479	+
chr19	23836270	24310732	chr19_23628110_24102572_474463_0.9_-68.9_4478	4478	+
chr13	41111456	41657074	chr13_40009456_40555074_545619_0.8_-59.2_4476	4476	+
chr17	20555331	20744751	chr17_20495923_20685343_189421_2.4_40.4_4469	4469	+
chr9	30688903	30832322	chr9_30678903_30822322_143420_3.1_70.6_4468	4468	+
chr1	27951810	28294576	chr1_27824397_28167163_342767_1.3_-6.4_4464	4464	+
chr19	22271733	22655321	chr19_22063573_22447161_383589_1.2_-16.9_4463	4463	+
chr11	76695564	76794445	chr11_76373212_76472093_98882_4.5_78.8_4454	4454	+
chrX	154448376	154687335	chrX_154101570_154340529_238960_1.9_-45.6_4454	4454	+
chr5	148747641	148961234	chr5_148727834_148941427_213594_2.1_7.9_4450	4450	+
chr20	35094743	35545268	chr20_34528157_34978682_450526_1_-24.9_4441	4441	+
chr7	138707298	138912632	chr7_138357838_138563172_205335_2.2_65.9_4437	4437	+
chr2	228356169	228564355	chr2_228064413_228272599_208187_2.1_72.7_4436	4436	+
chr10	118345917	118502245	chr10_118335907_118492235_156329_2.8_75.1_4432	4432	+
chr15	23265711	23448432	chr15_20817152_20999873_182722_2.4_26.4_4421	4421	+
chr15	55581743	55710741	chr15_53369035_53498033_128999_3.4_71.9_4417	4417	+
chr18	11623166	11882914	chr18_11613166_11872914_259749_1.7_-69.5_4416	4416	+
chr13	50106849	50366627	chr13_49004850_49264628_259779_1.7_20.2_4413	4413	+
chr22	39151910	39638921	chr22_37481856_37968867_487012_0.9_-70.6_4411	4411	+
chrX	119343691	119739475	chrX_119227719_119623503_395785_1.1_40.1_4410	4410	+
chr7	66274061	66458546	chr7_65911496_66095981_184486_2.4_-41.6_4409	4409	+
chr8	11647473	11778301	chr8_11684882_11815710_130829_3.4_54.2_4407	4407	+
chr6	108104460	108395932	chr6_108211153_108502625_291473_1.5_11.9_4399	4399	+
chr7	2535647	2793665	chr7_2502173_2760191_258019_1.7_17.3_4394	4394	+
chr16	31926872	32330672	chr16_31834373_32238173_403801_1.1_2.4_4391	4391	+
chr10	49215622	49440352	chr10_48885628_49110358_224731_2_-73.3_4386	4386	+
chr22	40271438	40541547	chr22_38601384_38871493_270110_1.6_67.9_4370	4370	+
chr18	77106136	77492727	chr18_75207124_75593715_386592_1.1_-74_4354	4354	+
chr16	53468466	53536259	chr16_52025967_52093760_67794_6.4_91.6_4349	4349	+
chr4	25161023	25415400	chr4_24770121_25024498_254378_1.7_42.9_4341	4341	+
chr5	130494906	130761200	chr5_130522805_130789099_266295_1.6_14.5_4327	4327	+
chr8	103839875	104029263	chr8_103909051_104098439_189389_2.3_62.7_4319	4319	+
chr7	97821614	98108085	chr7_97659550_97946021_286472_1.5_54.6_4317	4317	+
chr4	103182767	103256639	chr4_103401790_103475662_73873_5.8_72.4_4315	4315	+
chr19	36515105	36728319	chr19_41206945_41420159_213215_2_40.1_4314	4314	+
chr1	192955381	193091351	chr1_191222004_191357974_135971_3.2_85.4_4304	4304	+
chr15	101094526	101098971	chr15_98912049_98916494_4446_96.8_99.7_4303	4303	+
chr22	26019445	26985997	chr22_24349445_25315997_966553_0.4_-53.8_4296	4296	+
chr12	124421234	124679162	chr12_122987187_123245115_257929_1.7_-10.9_4291	4291	+
chr1	110116446	110335217	chr1_109917969_110136740_218772_2_48.7_4290	4290	+
chr4	159046839	159301914	chr4_159266289_159521364_255076_1.7_49.4_4289	4289	+
chr7	12251989	12276680	chr7_12218514_12243205_24692_17.4_96.1_4285	4285	+
chr2	54001303	54279745	chr2_53854807_54133249_278443_1.5_10.8_4282	4282	+
chr1	37881359	38218680	chr1_37653946_37991267_337322_1.3_-54.9_4280	4280	+
chr2	233127878	233385327	chr2_232836122_233093571_257450_1.7_-46.3_4280	4280	+
chr1	92065683	92200512	chr1_91838271_91973100_134830_3.2_61.3_4277	4277	+
chr13	21522094	21668920	chr13_20420094_20566920_146827_2.9_-21.5_4276	4276	+
chr14	77352771	77583391	chr14_76422524_76653144_230621_1.9_-78.6_4274	4274	+
chr17	55732692	55761897	chr17_53087691_53116896_29206_14.6_95.9_4274	4274	+
chr1	212459241	212891896	chr1_210525864_210958519_432656_1_-46.4_4262	4262	+
chr10	91295294	91511327	chr10_91285274_91501307_216034_2_66.9_4257	4257	+
chr1	12335871	12589850	chr1_12258458_12512437_253980_1.7_-71.3_4256	4256	+
chr3	27415907	27722819	chr3_27390911_27697823_306913_1.4_16.1_4256	4256	+
chr7	105586618	105904004	chr7_105373854_105691240_317387_1.3_13.8_4256	4256	+
chr3	44488722	44857727	chr3_44463726_44832731_369006_1.2_-71.4_4255	4255	+
chrX	135873178	136067860	chrX_135700844_135895526_194683_2.2_71.1_4255	4255	+
chr1	209788172	209969922	chr1_207854795_208036545_181751_2.3_61.2_4242	4242	+
chr9	131709839	131938339	chr9_130749660_130978160_228501_1.9_-71.1_4242	4242	+
chr10	105758831	106014487	chr10_105748821_106004477_255657_1.7_-93.8_4239	4239	+
chr7	45719775	45953418	chr7_45686300_45919943_233644_1.8_49.8_4236	4236	+
chr11	56984288	57247130	chr11_56740864_57003706_262843_1.6_36.6_4234	4234	+
chr3	40352367	40740842	chr3_40327371_40715846_388476_1.1_-39.8_4233	4233	+
chr12	111820305	112107951	chr12_110304688_110592334_287647_1.5_19.4_4230	4230	+
chr1	22223277	22599282	chr1_22095864_22471869_376006_1.1_-63.3_4228	4228	+
chr3	69024757	69220227	chr3_69107447_69302917_195471_2.2_39.1_4218	4218	+
chr5	43494851	43705010	chr5_43530608_43740767_210160_2_57.7_4213	4213	+
chr3	72891442	73116183	chr3_72974132_73198873_224742_1.9_-29_4211	4211	+
chr4	9471176	9705882	chr4_9080274_9314980_234707_1.8_-26.9_4211	4211	+
chr11	63342155	63672521	chr11_63098731_63429097_330367_1.3_-59.5_4208	4208	+
chr12	12264012	12402604	chr12_12155279_12293871_138593_3_70.9_4206	4206	+
chr11	116906468	117063963	chr11_116411678_116569173_157496_2.7_80.5_4199	4199	+
chr11	125445139	125503231	chr11_124950349_125008441_58093_7.2_92.7_4199	4199	+
chr18	48422129	48605916	chr18_46676127_46859914_183788_2.3_15.9_4186	4186	+
chr21	17102459	17250927	chr21_16024330_16172798_148469_2.8_96_4180	4180	+
chr21	30594962	30717720	chr21_29516833_29639591_122759_3.4_81.4_4179	4179	+
chr9	127029759	127267498	chr9_126069580_126307319_237740_1.8_8_4173	4173	+
chr4	15494143	15770102	chr4_15103241_15379200_275960_1.5_37.2_4168	4168	+
chr6	160467482	160527003	chr6_160387472_160446993_59522_7_-35_4167	4167	+
chr11	1802134	2019095	chr11_1758710_1975671_216962_1.9_-78.7_4166	4166	+
chr10	43692287	44056181	chr10_43012293_43376187_363895_1.1_-71_4161	4161	+
chr20	1106121	1435834	chr20_1054121_1383834_329714_1.3_-56.4_4161	4161	+
chr10	104884795	105219361	chr10_104874785_105209351_334567_1.2_-51.4_4146	4146	+
chr5	80249472	80408703	chr5_80285228_80444459_159232_2.6_49_4145	4145	+
chr6	34573619	34935166	chr6_34681597_35043144_361548_1.1_-41.5_4142	4142	+
chr13	111133802	111292211	chr13_109931803_110090212_158410_2.6_-48.9_4140	4140	+
chr13	114879029	115091887	chr13_113897131_114109989_212859_1.9_12.4_4139	4139	+
chr1	51623232	51774750	chr1_51395820_51547338_151519_2.7_70_4134	4134	+
chr3	9390299	9518645	chr3_9365299_9493645_128347_3.2_82.8_4128	4128	+
chr14	51710555	51905314	chr14_50780305_50975064_194760_2.1_58.4_4127	4127	+
chr21	30259866	30440118	chr21_29181737_29361989_180253_2.3_59.3_4125	4125	+
chr9	130551452	130871104	chr9_129591273_129910925_319653_1.3_-38.9_4120	4120	+
chr14	95552743	95624084	chr14_94622496_94693837_71342_5.8_84_4115	4115	+
chr1	46932489	47358473	chr1_46705076_47131060_425985_1_8.1_4114	4114	+
chr2	158485255	158703171	chr2_158193501_158411417_217917_1.9_35.1_4105	4105	+
chr11	82671107	82924476	chr11_82348755_82602124_253370_1.6_-72.7_4098	4098	+
chr22	45461631	45625226	chr22_43840295_44003890_163596_2.5_77.1_4098	4098	+
chr3	136221430	136465535	chr3_137704120_137948225_244106_1.7_32.1_4093	4093	+
chr9	132382449	132585222	chr9_131422270_131625043_202774_2_-13.8_4090	4090	+
chr20	17910866	18003982	chr20_17858866_17951982_93117_4.4_79.6_4089	4089	+
chr11	27389169	27694206	chr11_27345745_27650782_305038_1.3_42.9_4088	4088	+
chr2	91871980	92067804	chr2_91235707_91431531_195825_2.1_36.4_4087	4087	+
chr22	34080015	34314434	chr22_32410015_32644434_234420_1.7_34.1_4086	4086	+
chr12	10264392	10375455	chr12_10155659_10266722_111064_3.7_79.3_4082	4082	+
chr12	121773285	121880538	chr12_120257668_120364921_107254_3.8_71_4076	4076	+
chr6	137215868	137362890	chr6_137257561_137404583_147023_2.8_63.9_4073	4073	+
chr7	107545692	107660653	chr7_107332928_107447889_114962_3.5_73.8_4064	4064	+
chr7	5069720	5106366	chr7_5036246_5072892_36647_11.1_70.3_4063	4063	+
chr7	138087745	138374168	chr7_137738285_138024708_286424_1.4_69.4_4061	4061	+
chr9	111631115	111782272	chr9_110670936_110822093_151158_2.7_79_4058	4058	+
chr18	19109615	19359754	chr18_17363613_17613752_250140_1.6_40.5_4057	4057	+
chr19	49376922	49611378	chr19_54068734_54303190_234457_1.7_53_4055	4055	+
chr15	31078981	31283864	chr15_28866273_29071156_204884_2_58.9_4051	4051	+
chr1	101363552	101590747	chr1_101136140_101363335_227196_1.8_39.2_4039	4039	+
chr14	61744853	61924487	chr14_60814606_60994240_179635_2.2_-54.5_4038	4038	+
chr16	32662273	33110057	chr16_32569774_33017558_447785_0.9_-99.5_4038	4038	+
chr6	79577942	79770580	chr6_79634661_79827299_192639_2.1_50.5_4025	4025	+
chr8	120233755	120436494	chr8_120302936_120505675_202740_2_41.6_4024	4024	+
chr10	12939181	13361429	chr10_12979187_13401435_422249_1_-90.9_4024	4024	+
chr19	46967327	47152536	chr19_51659167_51844376_185210_2.2_-12.3_4024	4024	+
chr15	70877664	71152728	chr15_68664718_68939782_275065_1.5_51.8_4020	4020	+
chr1	94341816	94385961	chr1_94114404_94158549_44146_9.1_84.4_4015	4015	+
chrY	15816095	16028061	chrY_14325489_14537455_211967_1.9_83.8_4010	4010	+
chr11	10328519	10536461	chr11_10285095_10493037_207943_1.9_-53.5_4010	4010	+
chr7	48129203	48148051	chr7_48095728_48114576_18849_21.3_98.5_4008	4008	+
chr5	76872015	77082494	chr5_76907771_77118250_210480_1.9_32.2_4008	4008	+
chr7	1269562	1602624	chr7_1236088_1569150_333063_1.2_-17.3_4008	4008	+
chr19	7805503	8214535	chr19_7711503_8120535_409033_1_-60.5_4005	4005	+
chrX	80184966	80259108	chrX_80071622_80145764_74143_5.4_87_4005	4005	+
chr20	43401877	43607290	chr20_42835291_43040704_205414_1.9_-53.5_4001	4001	+
chr4	113037733	113277764	chr4_113257182_113497213_240032_1.7_24.1_3997	3997	+
chr11	8940866	9117677	chr11_8897442_9074253_176812_2.3_59.2_3993	3993	+
chr8	57840420	57892763	chr8_58002974_58055317_52344_7.6_95.6_3992	3992	+
chr20	10537133	10642695	chr20_10485133_10590695_105563_3.8_79.7_3991	3991	+
chr1	156562170	156784238	chr1_154828794_155050862_222069_1.8_-26.7_3987	3987	+
chr8	7705903	7954198	chr8_7743313_7991608_248296_1.6_-58.6_3980	3980	+
chr9	137300661	137534006	chr9_136440482_136673827_233346_1.7_-83.7_3980	3980	+
chr1	38265301	38552101	chr1_38037888_38324688_286801_1.4_-55.1_3980	3980	+
chr10	116606265	116737056	chr10_116596255_116727046_130792_3_60.3_3968	3968	+
chr4	125587501	125632304	chr4_125806951_125851754_44804_8.9_88.9_3967	3967	+
chr11	64411606	64627896	chr11_64168182_64384472_216291_1.8_-78.3_3963	3963	+
chr1	14026678	14114109	chr1_13899265_13986696_87432_4.5_93.8_3961	3961	+
chr4	80826707	81083231	chr4_81045731_81302255_256525_1.5_63.6_3959	3959	+
chr17	66508646	66528908	chr17_64020241_64040503_20263_19.5_96_3958	3958	+
chr1	106239554	106436139	chr1_106041077_106237662_196586_2_89.8_3954	3954	+
chr1	235272690	235383880	chr1_233339313_233450503_111191_3.6_49.3_3954	3954	+
chr16	4741550	4937229	chr16_4681551_4877230_195680_2_-80.1_3950	3950	+
chr7	63475746	63727317	chr7_63113181_63364752_251572_1.6_-6_3948	3948	+
chr8	33227132	33397941	chr8_33346674_33517483_170810_2.3_52.2_3945	3945	+
chrX	67426704	67753038	chrX_67343429_67669763_326335_1.2_-31.6_3944	3944	+
chr5	175815752	175957288	chr5_175748358_175889894_141537_2.8_34.4_3941	3941	+
chr3	126134068	126231284	chr3_127616758_127713974_97217_4_83_3935	3935	+
chr2	148674777	148758947	chr2_148391247_148475417_84171_4.7_87_3932	3932	+
chr2	122416217	122533603	chr2_122132687_122250073_117387_3.3_65.2_3928	3928	+
chr19	18746858	18991149	chr19_18607858_18852149_244292_1.6_-22.8_3925	3925	+
chr19	5576535	5783873	chr19_5527535_5734873_207339_1.9_35_3915	3915	+
chr12	65081850	65264590	chr12_63368117_63550857_182741_2.1_39.3_3906	3906	+
chr10	90694902	90899986	chr10_90684882_90889966_205085_1.9_5.5_3901	3901	+
chr18	29475293	29738382	chr18_27729291_27992380_263090_1.5_-37.8_3897	3897	+
chr4	68482561	68580364	chr4_68165156_68262959_97804_4_76.3_3891	3891	+
chr15	43236773	43487317	chr15_41024065_41274609_250545_1.5_47_3878	3878	+
chr16	50091313	50388926	chr16_48648814_48946427_297614_1.3_34.7_3871	3871	+
chr4	3944114	4389740	chr4_3995044_4440641_445598_0.9_-28.4_3870	3870	+
chr6	131915206	132102394	chr6_131956899_132144087_187189_2.1_45.4_3852	3852	+
chr15	30336906	30518014	chr15_28124198_28305306_181109_2.1_57.9_3850	3850	+
chrX	123179009	123339446	chrX_123006690_123167127_160438_2.4_30.3_3845	3845	+
chr3	148703584	148903524	chr3_150186274_150386214_199941_1.9_52.2_3843	3843	+
chr5	134549109	134819600	chr5_134577008_134847499_270492_1.4_65.5_3843	3843	+
chr17	36353513	36631846	chr17_33607312_33885372_278061_1.4_-70.8_3835	3835	+
chr15	36905574	36913205	chr15_34692866_34700497_7632_50.1_99_3825	3825	+
chr3	132257224	132409518	chr3_133739914_133892208_152295_2.5_66_3824	3824	+
chr5	156698280	156849834	chr5_156630858_156782412_151555_2.5_73.5_3824	3824	+
chr17	17488782	17875634	chr17_17429507_17816359_386853_1_-61.5_3820	3820	+
chr4	91053071	91256388	chr4_91272094_91475411_203318_1.9_18.8_3819	3819	+
chr9	72828894	73028365	chr9_72018714_72218185_199472_1.9_91.5_3818	3818	+
chr4	113377617	113803273	chr4_113597066_114022722_425657_0.9_-40.1_3816	3816	+
chr12	29542674	29547167	chr12_29433941_29438434_4494_84.9_99.4_3814	3814	+
chr4	8034184	8347816	chr4_8085084_8398716_313633_1.2_-49.1_3812	3812	+
chr11	67138514	67450559	chr11_66895090_67207135_312046_1.2_-15.4_3810	3810	+
chr5	75337698	75673013	chr5_75373454_75708769_335316_1.1_-45.6_3807	3807	+
chr8	130853769	130970654	chr8_130922951_131039836_116886_3.3_56.4_3802	3802	+
chr6	27100079	27179715	chr6_27208058_27287694_79637_4.8_83.9_3799	3799	+
chr7	92000807	92235950	chr7_91838743_92073886_235144_1.6_-94.1_3798	3798	+
chr21	45647183	45999905	chr21_44471611_44824333_352723_1.1_-65.6_3798	3798	+
chr15	65665314	65870655	chr15_63452367_63657708_205342_1.8_14.6_3795	3795	+
chr11	93394640	93530879	chr11_93034288_93170527_136240_2.8_58.9_3788	3788	+
chr1	166716551	166886297	chr1_164983175_165152921_169747_2.2_57.8_3778	3778	+
chr1	52704048	52991609	chr1_52476636_52764197_287562_1.3_-43.9_3767	3767	+
chr20	21146802	21503430	chr20_21094802_21451430_356629_1.1_-69_3767	3767	+
chr3	158262039	158491655	chr3_159744733_159974349_229617_1.6_71.2_3765	3765	+
chr20	12360606	13374440	chr20_12308606_13322440_1013835_0.4_63_3765	3765	+
chr6	117752989	118030558	chr6_117859682_118137251_277570_1.4_-94_3765	3765	+
chr4	124319558	124325678	chr4_124539008_124545128_6121_61.4_99.1_3757	3757	+
chr7	150710588	150929613	chr7_150341521_150560546_219026_1.7_36.3_3757	3757	+
chr14	57646163	57877845	chr14_56715916_56947598_231683_1.6_50_3756	3756	+
chr1	68151999	68252040	chr1_67924587_68024628_100042_3.7_-7_3747	3747	+
chr5	97981226	98237168	chr5_98009126_98265068_255943_1.5_-13.1_3739	3739	+
chr6	24976585	25272385	chr6_25084564_25380364_295801_1.3_-53.8_3739	3739	+
chr8	74817896	75580756	chr8_74980450_75743311_762862_0.5_40.1_3730	3730	+
chr15	65255519	65579617	chr15_63042572_63366670_324099_1.1_-42.7_3727	3727	+
chr20	48573475	48809043	chr20_48006882_48242450_235569_1.6_25.4_3726	3726	+
chr10	95718560	95892209	chr10_95708550_95882199_173650_2.1_19.5_3723	3723	+
chr7	47315168	47393733	chr7_47281693_47360258_78566_4.7_72.7_3719	3719	+
chr1	28421753	28599279	chr1_28294340_28471866_177527_2.1_5.6_3718	3718	+
chr7	155408013	155570395	chr7_155100774_155263156_162383_2.3_50.8_3718	3718	+
chr5	118607355	118969587	chr5_118635254_118997486_362233_1_-61.6_3716	3716	+
chr7	148334290	148606103	chr7_147965223_148237036_271814_1.4_-25.5_3712	3712	+
chr3	125431401	125647623	chr3_126914091_127130313_216223_1.7_29.4_3700	3700	+
chr1	211031561	211035615	chr1_209098184_209102238_4055_91.1_99.8_3696	3696	+
chr15	41988715	42263560	chr15_39776007_40050852_274846_1.3_37.3_3691	3691	+
chr22	39708813	39918773	chr22_38038759_38248719_209961_1.8_-13.9_3691	3691	+
chr8	127564900	127679703	chr8_127634082_127748885_114804_3.2_61.2_3691	3691	+
chr7	2241396	2420375	chr7_2207922_2386901_178980_2.1_6.8_3678	3678	+
chr7	75465218	75696011	chr7_75303154_75533947_230794_1.6_-77.8_3678	3678	+
chr16	30598900	30908785	chr16_30506401_30816286_309886_1.2_-40.5_3675	3675	+
chr7	42834552	42977404	chr7_42801077_42943929_142853_2.6_34.1_3671	3671	+
chr3	111710215	111904340	chr3_113192905_113387030_194126_1.9_79.2_3671	3671	+
chr11	119468492	119692997	chr11_118973702_119198207_224506_1.6_49_3670	3670	+
chr15	35529450	35694564	chr15_33316742_33481856_165115_2.2_-10.3_3667	3667	+
chr16	86539285	86601367	chr16_85096786_85158868_62083_5.9_95.6_3666	3666	+
chr8	53536243	53626747	chr8_53698796_53789300_90505_4_86.2_3665	3665	+
chr4	190228331	190567415	chr4_190465325_190804409_339085_1.1_-45.3_3659	3659	+
chr1	234739921	234749020	chr1_232806544_232815643_9100_40.2_98.4_3654	3654	+
chr12	117013654	117320237	chr12_115498037_115804620_306584_1.2_-2.9_3652	3652	+
chr8	133810946	133860042	chr8_133880128_133929224_49097_7.4_82.4_3648	3648	+
chr12	101460504	101864206	chr12_99984635_100388337_403703_0.9_45.3_3647	3647	+
chr5	55134323	55265673	chr5_55170080_55301430_131351_2.8_66.5_3646	3646	+
chr2	118476340	118589602	chr2_118192810_118306072_113263_3.2_79.8_3645	3645	+
chr4	56734436	57004856	chr4_56429193_56699613_270421_1.3_-55.1_3641	3641	+
chr19	30335801	30584376	chr19_35027641_35276216_248576_1.5_68.5_3639	3639	+
chr2	222754915	222909639	chr2_222463159_222617883_154725_2.4_68.2_3637	3637	+
chr1	41448922	41498173	chr1_41221509_41270760_49252_7.4_91.7_3626	3626	+
chr7	64292433	64534496	chr7_63929868_64171931_242064_1.5_-77.5_3624	3624	+
chr1	59041101	59346240	chr1_58813689_59118828_305140_1.2_-87_3620	3620	+
chr20	30778059	31053197	chr20_30241720_30516858_275139_1.3_-42.4_3619	3619	+
chr2	223705699	223842128	chr2_223413943_223550372_136430_2.7_70.4_3617	3617	+
chr4	109434553	109589007	chr4_109654002_109808456_154455_2.3_60.1_3602	3602	+
chr8	12280344	12529856	chr8_12324715_12574227_249513_1.4_59.7_3602	3602	+
chr2	133011812	133151891	chr2_132728282_132868361_140080_2.6_79.9_3594	3594	+
chr4	169847347	170192738	chr4_170083922_170429313_345392_1_-12.1_3592	3592	+
chrX	41524513	41649657	chrX_41409457_41534601_125145_2.9_53.2_3591	3591	+
chr1	168867433	169102005	chr1_167134057_167368629_234573_1.5_63_3582	3582	+
chr12	69633428	69666185	chr12_67919695_67952452_32758_10.9_95.9_3579	3579	+
chr3	8551208	8691930	chr3_8526208_8666930_140723_2.5_71.6_3575	3575	+
chrX	118602456	118723793	chrX_118486484_118607821_121338_2.9_45_3570	3570	+
chr3	99881082	100096770	chr3_101363772_101579460_215689_1.7_52.6_3565	3565	+
chr5	78579846	78825422	chr5_78615602_78861178_245577_1.5_-20.4_3564	3564	+
chr9	123837335	124111500	chr9_122877156_123151321_274166_1.3_46.7_3559	3559	+
chr1	153507697	153748529	chr1_151774321_152015153_240833_1.5_51.7_3550	3550	+
chr19	20229893	20578228	chr19_20090893_20370068_279176_1.3_-43.3_3533	3533	+
chr7	7443296	7623099	chr7_7409821_7589624_179804_2_64.8_3531	3531	+
chr15	99797696	99825618	chr15_97615219_97643141_27923_12.6_89.2_3530	3530	+
chr3	149086777	149213515	chr3_150569467_150696205_126739_2.8_65.9_3528	3528	+
chr22	35743457	35888043	chr22_34073457_34218025_144569_2.4_65.8_3527	3527	+
chr3	48470500	48680210	chr3_48445504_48655214_209711_1.7_12.3_3524	3524	+
chr7	84456738	84659364	chr7_84294674_84497300_202627_1.7_75.9_3520	3520	+
chr1	233344185	233519680	chr1_231410808_231586303_175496_2_56_3516	3516	+
chr15	25583104	25671756	chr15_23134197_23222849_88653_4_81.9_3516	3516	+
chr10	34635230	34846016	chr10_34675236_34886022_210787_1.7_-67_3507	3507	+
chr3	13358161	13529481	chr3_13333161_13504481_171321_2_31.3_3504	3504	+
chr10	75434726	75573655	chr10_75104732_75243661_138930_2.5_20.4_3503	3503	+
chr1	19934588	20152978	chr1_19807175_20025565_218391_1.6_-37.8_3502	3502	+
chr20	3207956	3342973	chr20_3155956_3290973_135018_2.6_74_3501	3501	+
chr1	94930352	95001854	chr1_94702940_94774442_71503_4.9_83.2_3496	3496	+
chr18	72744575	72927131	chr18_70873563_71056119_182557_1.9_-16.8_3494	3494	+
chr14	24541736	24803969	chr14_23611576_23873809_262234_1.3_0.9_3493	3493	+
chr3	87294780	87374085	chr3_87377470_87456775_79306_4.4_76.7_3492	3492	+
chr7	34968613	35085914	chr7_34935138_35052439_117302_3_54.5_3490	3490	+
chr8	71486058	71570207	chr8_71648612_71732761_84150_4.1_90.6_3486	3486	+
chr20	39708613	39795497	chr20_39142027_39228911_86885_4_81.4_3484	3484	+
chr4	141173485	141474025	chr4_141392935_141693475_300541_1.2_4.5_3483	3483	+
chr11	47212717	47447631	chr11_47169293_47404207_234915_1.5_-61_3482	3482	+
chr2	25850956	26046349	chr2_25704460_25899853_195394_1.8_-33.2_3480	3480	+
chr4	119380951	119632325	chr4_119600399_119851773_251375_1.4_20_3479	3479	+
chr1	65243291	65335300	chr1_65015879_65107888_92010_3.8_84.8_3472	3472	+
chr6	112677122	112938859	chr6_112783815_113045552_261738_1.3_50.3_3471	3471	+
chr5	149560669	149914679	chr5_149540862_149894872_354011_1_-5.5_3464	3464	+
chr10	3147527	3215453	chr10_3137527_3205453_67927_5.1_84_3462	3462	+
chr1	172520611	172718550	chr1_170787234_170985173_197940_1.7_21.8_3460	3460	+
chr13	73581357	73675159	chr13_72479358_72573160_93803_3.7_81.1_3459	3459	+
chr4	63682489	64217172	chr4_63365084_63899767_534684_0.6_16.9_3457	3457	+
chr22	16084251	16416473	chr22_14464251_14796473_332223_1_68.4_3453	3453	+
chr3	51423505	51680545	chr3_51398545_51655585_257041_1.3_-82.3_3452	3452	+
chr2	15601248	15814093	chr2_15518699_15731544_212846_1.6_24.2_3451	3451	+
chr4	145493325	145768955	chr4_145712775_145988405_275631_1.3_42.8_3451	3451	+
chr2	191063412	191364897	chr2_190771657_191073142_301486_1.1_-24_3449	3449	+
chr1	158424397	158496270	chr1_156691021_156762894_71874_4.8_86_3447	3447	+
chr5	34933936	35082145	chr5_34969693_35117902_148210_2.3_82.3_3445	3445	+
chr11	64661865	64897754	chr11_64418441_64654330_235890_1.5_-49.7_3444	3444	+
chr10	7820782	8007457	chr10_7860788_8047463_186676_1.8_-27_3441	3441	+
chr18	24034947	24129293	chr18_22288945_22383291_94347_3.6_80.3_3435	3435	+
chr15	77224133	77339283	chr15_75011188_75126338_115151_3_81.1_3427	3427	+
chr9	4944346	5109563	chr9_4934346_5099563_165218_2.1_16.8_3427	3427	+
chr13	49614477	49783516	chr13_48512478_48681517_169040_2_-15.8_3423	3423	+
chr11	66188252	66635892	chr11_65944828_66392468_447641_0.8_-13.8_3421	3421	+
chr11	27827967	27912631	chr11_27784543_27869207_84665_4_62.7_3420	3420	+
chrX	12837606	12995397	chrX_12747527_12905318_157792_2.2_68.7_3419	3419	+
chr19	56126383	56363106	chr19_60818195_61054918_236724_1.4_-51.7_3417	3417	+
chr11	89933821	90017336	chr11_89573469_89656984_83516_4.1_98.7_3417	3417	+
chr9	14611789	14677504	chr9_14601789_14667504_65716_5.2_90_3415	3415	+
chr6	35342543	35524079	chr6_35450521_35632057_181537_1.9_48.6_3412	3412	+
chr2	10911842	11052006	chr2_10829293_10969457_140165_2.4_73.9_3409	3409	+
chr7	134560747	134655178	chr7_134211287_134305718_94432_3.6_70.7_3404	3404	+
chr5	79923464	80063939	chr5_79959220_80099695_140476_2.4_51.8_3400	3400	+
chrX	133785150	134096122	chrX_133612816_133923788_310973_1.1_24.4_3399	3399	+
chr4	139937077	140036457	chr4_140156527_140255907_99381_3.4_82.8_3398	3398	+
chr12	100452661	100733395	chr12_98976792_99257526_280735_1.2_-54.9_3391	3391	+
chr16	81009768	81116673	chr16_79567269_79674174_106906_3.2_83.9_3390	3390	+
chr1	173320835	173457905	chr1_171587458_171724528_137071_2.5_83.2_3388	3388	+
chr4	111321296	111542908	chr4_111540745_111762357_221613_1.5_46.6_3383	3383	+
chr4	184302749	184436811	chr4_184539743_184673805_134063_2.5_40.7_3383	3383	+
chr6	7881802	7987447	chr6_7826801_7932446_105646_3.2_41.7_3383	3383	+
chr2	264877	362527	chr2_254877_352527_97651_3.5_86.3_3380	3380	+
chr6	119499102	119628276	chr6_119540801_119669975_129175_2.6_75.4_3380	3380	+
chr9	141006509	141149508	chr9_140126330_140269329_143000_2.4_60.1_3379	3379	+
chr20	34111258	34302333	chr20_33574672_33765747_191076_1.8_36.8_3376	3376	+
chr15	73793753	74006539	chr15_71580806_71793592_212787_1.6_26.1_3364	3364	+
chr6	155095016	155196612	chr6_155136708_155238304_101597_3.3_83.8_3353	3353	+
chr5	172378316	172513286	chr5_172310922_172445892_134971_2.5_60.7_3351	3351	+
chr22	30532738	30826664	chr22_28862738_29156664_293927_1.1_-23.2_3348	3348	+
chr4	86399119	86656641	chr4_86618143_86875665_257523_1.3_-24.1_3345	3345	+
chr19	42333664	42499393	chr19_47025504_47191233_165730_2_76.3_3344	3344	+
chr7	151048315	151306548	chr7_150679248_150937481_258234_1.3_5.2_3340	3340	+
chr12	123054196	123470134	chr12_121620149_122036087_415939_0.8_-79.9_3339	3339	+
chr7	65216016	65432945	chr7_64853451_65070380_216930_1.5_24.1_3338	3338	+
chr12	8955375	9181573	chr12_8846642_9072840_226199_1.5_27_3337	3337	+
chr2	37071436	37180416	chr2_36924940_37033920_108981_3.1_-73.5_3337	3337	+
chrX	57419015	57623239	chrX_57435740_57639964_204225_1.6_65.3_3335	3335	+
chr5	174919008	175107506	chr5_174851614_175040112_188499_1.8_68.1_3335	3335	+
chr8	41686355	41909585	chr8_41805512_42028742_223231_1.5_67.3_3323	3323	+
chr1	114472219	114519336	chr1_114273742_114320859_47118_7_86.9_3312	3312	+
chr8	163205	325257	chr8_153205_315257_162053_2_51.6_3311	3311	+
chr9	14920851	15171817	chr9_14910851_15161817_250967_1.3_-61_3309	3309	+
chr17	34848602	35079135	chr17_31922715_32153248_230534_1.4_33.3_3305	3305	+
chr8	110293272	110656918	chr8_110362448_110726094_363647_0.9_-75.4_3305	3305	+
chr16	75587225	75690659	chr16_74144726_74248160_103435_3.2_78_3303	3303	+
chrX	71379706	71548432	chrX_71296431_71465157_168727_2_48.7_3294	3294	+
chr8	120743191	120865558	chr8_120812372_120934739_122368_2.7_82.8_3293	3293	+
chr12	93145941	93323091	chr12_91670072_91847222_177151_1.9_53.7_3289	3289	+
chrX	100600687	100699005	chrX_100487343_100585661_98319_3.3_80.1_3288	3288	+
chr6	36935923	37196189	chr6_37043901_37304167_260267_1.3_-62.4_3286	3286	+
chr20	3761544	4040693	chr20_3709544_3988693_279150_1.2_-61.4_3281	3281	+
chr4	74803858	74864156	chr4_75022722_75083020_60299_5.4_89.4_3279	3279	+
chr1	225589344	225685337	chr1_223655967_223751960_95994_3.4_91.7_3275	3275	+
chrX	122648268	122799684	chrX_122475949_122627365_151417_2.2_62.2_3272	3272	+
chr22	20837046	21065750	chr22_19167046_19395750_228705_1.4_-74.6_3271	3271	+
chrX	92476817	92543758	chrX_92363473_92430414_66942_4.9_92.3_3271	3271	+
chr7	17351142	17384229	chr7_17317667_17350754_33088_9.9_97.8_3270	3270	+
chr11	74065445	74197607	chr11_73743093_73875255_132163_2.5_53.3_3269	3269	+
chr2	14774473	14789623	chr2_14691924_14707074_15151_21.6_98.7_3269	3269	+
chr15	96875054	96991830	chr15_94676058_94792834_116777_2.8_90.6_3268	3268	+
chr13	100583733	100803446	chr13_99381734_99601447_219714_1.5_69.7_3262	3262	+
chr22	18572934	19045979	chr22_16952934_17425979_473046_0.7_-32.8_3261	3261	+
chr16	11114455	11445311	chr16_11021956_11352812_330857_1_21.8_3258	3258	+
chr12	106409818	106632023	chr12_104933948_105156153_222206_1.5_-99.6_3256	3256	+
chr3	123633091	123855968	chr3_125115781_125338658_222878_1.5_-79.1_3253	3253	+
chr20	49366592	49691824	chr20_48799999_49125231_325233_1_-79_3251	3251	+
chr15	71355376	71457824	chr15_69142430_69244878_102449_3.2_43.5_3247	3247	+
chr6	131160546	131277724	chr6_131202239_131319417_117179_2.8_57.3_3240	3240	+
chr9	119306628	119468188	chr9_118346449_118508009_161561_2_69.2_3233	3233	+
chr20	279451	489372	chr20_227451_437372_209922_1.5_35.3_3227	3227	+
chr13	107039180	107220156	chr13_105837181_106018157_180977_1.8_78.9_3226	3226	+
chr9	124858109	125085466	chr9_123897930_124125287_227358_1.4_58.3_3225	3225	+
chr14	52456233	52755915	chr14_51525983_51825665_299683_1.1_-80.7_3224	3224	+
chr5	150029179	150242631	chr5_150009372_150222824_213453_1.5_33_3211	3211	+
chr16	1175921	1414505	chr16_1115922_1354506_238585_1.3_-62.4_3205	3205	+
chr21	33959055	34214095	chr21_32880926_33135965_255040_1.3_16.6_3202	3202	+
chr7	1784668	1943093	chr7_1751194_1909619_158426_2_50.9_3199	3199	+
chrY	2452397	2609282	chrY_2512397_2669282_156886_2_75.4_3181	3181	+
chr7	104308146	104311770	chr7_104095382_104099006_3625_87.7_99.9_3180	3180	+
chr1	108677737	108757006	chr1_108479260_108558529_79270_4_87.1_3179	3179	+
chr17	57157089	57358639	chr17_54511871_54713421_201551_1.6_18_3179	3179	+
chr12	124786160	125066853	chr12_123352113_123632806_280694_1.1_-5.9_3178	3178	+
chr7	37960656	37991445	chr7_37927181_37957970_30790_10.3_94.9_3176	3176	+
chr13	97928138	98128435	chr13_96726139_96926436_200298_1.6_83.4_3163	3163	+
chr13	24695137	24880326	chr13_23593137_23778326_185190_1.7_-22.3_3162	3162	+
chr4	69179159	69242407	chr4_68861754_68925002_63249_5_93.3_3161	3161	+
chr3	196076519	196263654	chr3_197560916_197748051_187136_1.7_-19.8_3160	3160	+
chr18	14377459	14502387	chr18_14367459_14492387_124929_2.5_77.9_3157	3157	+
chr9	129555128	129677307	chr9_128594949_128717128_122180_2.6_77.5_3156	3156	+
chr4	107239425	107270238	chr4_107458874_107489687_30814_10.2_96.2_3138	3138	+
chr20	4610041	4711863	chr20_4558041_4659863_101823_3.1_82_3135	3135	+
chr8	61533215	61878360	chr8_61695769_62040914_345146_0.9_-80.9_3133	3133	+
chrY	1455285	1522611	chrY_1465285_1532611_67327_4.7_73.2_3132	3132	+
chr16	5289691	5522155	chr16_5229692_5462156_232465_1.3_27.2_3123	3123	+
chr1	183511177	183604904	chr1_181777800_181871527_93728_3.3_77.6_3121	3121	+
chrX	48435873	48759724	chrX_48320817_48644668_323852_1_-66.3_3118	3118	+
chr6	121669172	122001599	chr6_121710871_122043298_332428_0.9_75.1_3117	3117	+
chr11	73129109	73503866	chr11_72806757_73181514_374758_0.8_-71.6_3114	3114	+
chr12	57451412	57630244	chr12_55737679_55916511_178833_1.7_-0.4_3113	3113	+
chr11	71940549	71991426	chr11_71618197_71669074_50878_6.1_94.7_3111	3111	+
chr5	41666589	41861622	chr5_41702346_41897379_195034_1.6_9.6_3096	3096	+
chr18	29844444	30093761	chr18_28098442_28347759_249318_1.2_4.4_3091	3091	+
chr21	15048486	15199785	chr21_13970357_14121656_151300_2_56.4_3091	3091	+
chrX	91236902	91450817	chrX_91123558_91337473_213916_1.4_46.6_3088	3088	+
chr1	236982313	237206304	chr1_235048936_235272927_223992_1.4_-21_3084	3084	+
chr13	29107015	29394375	chr13_28005015_28292375_287361_1.1_-58.8_3084	3084	+
chr17	70117047	70188131	chr17_67628642_67699726_71085_4.3_86.6_3083	3083	+
chr1	203113250	203278637	chr1_201379873_201545260_165388_1.9_-40.4_3081	3081	+
chr1	215740595	215827942	chr1_213807218_213894565_87348_3.5_81.7_3075	3075	+
chr12	112247245	112467479	chr12_110731628_110951862_220235_1.4_28.3_3071	3071	+
chr18	77626237	77898004	chr18_75727225_75998995_271771_1.1_12.6_3071	3071	+
chr9	112787166	113018835	chr9_111826987_112058656_231670_1.3_62_3070	3070	+
chr19	18496790	18686107	chr19_18357790_18547107_189318_1.6_-31.5_3068	3068	+
chrY	10029450	10037932	chrY_10639450_10647932_8483_36.2_98.7_3068	3068	+
chr1	44413833	44688456	chr1_44186420_44461043_274624_1.1_-65.4_3063	3063	+
chr15	56285344	56365957	chr15_54072636_54153249_80614_3.8_86.3_3058	3058	+
chr5	92875607	93019525	chr5_92901363_93045281_143919_2.1_56.8_3057	3057	+
chr15	69071174	69113826	chr15_66858228_66900880_42653_7.2_90_3053	3053	+
chr10	76848755	76991154	chr10_76518761_76661160_142400_2.1_52.2_3052	3052	+
chr2	151324871	151344071	chr2_151033117_151052317_19201_15.9_98_3046	3046	+
chr18	55837480	56064871	chr18_53988478_54215851_227374_1.3_41.8_3038	3038	+
chr11	61563532	61937372	chr11_61320108_61693948_373841_0.8_5.8_3035	3035	+
chr9	98734727	98910350	chr9_97774548_97950171_175624_1.7_-53.3_3032	3032	+
chr6	10575036	10824821	chr6_10683022_10932807_249786_1.2_27.3_3022	3022	+
chr8	94934310	95190048	chr8_95003486_95259224_255739_1.2_-35.6_3021	3021	+
chr6	114160589	114405974	chr6_114267282_114512667_245386_1.2_68.5_3019	3019	+
chr12	64812666	64945991	chr12_63098933_63232258_133326_2.3_69.4_3006	3006	+
chrX	155119058	155255416	chrX_154772252_154908610_136359_2.2_82.4_3006	3006	+
chr11	77327432	77597830	chr11_77005080_77275478_270399_1.1_-12.4_3001	3001	+
chr8	10465635	10697441	chr8_10503045_10734851_231807_1.3_7.4_2997	2997	+
chr10	73870121	74035644	chr10_73540127_73705650_165524_1.8_23.6_2992	2992	+
chr20	41985914	42092244	chr20_41419328_41525658_106331_2.8_75.8_2991	2991	+
chr13	100150764	100215580	chr13_98948765_99013581_64817_4.6_88.6_2990	2990	+
chr4	75937557	75974311	chr4_76156581_76193335_36755_8.1_91.3_2985	2985	+
chr7	24681300	24991651	chr7_24647825_24958176_310352_1_-67.5_2985	2985	+
chr7	105016789	105223596	chr7_104804025_105010832_206808_1.4_-42_2978	2978	+
chr2	71030252	71299931	chr2_70883760_71153439_269680_1.1_-42.9_2975	2975	+
chr7	132719290	132960020	chr7_132369830_132610560_240731_1.2_-32_2973	2973	+
chr2	101044319	101207715	chr2_100410751_100574147_163397_1.8_81.5_2970	2970	+
chr1	247274756	247395397	chr1_245341379_245462020_120642_2.5_-86.7_2966	2966	+
chr5	115205703	115628820	chr5_115233602_115656719_423118_0.7_-45.8_2965	2965	+
chr1	201350491	201508479	chr1_199617114_199775102_157989_1.9_61_2964	2964	+
chr13	60849898	61212116	chr13_59747899_60110117_362219_0.8_73.1_2963	2963	+
chr3	123166743	123279852	chr3_124649433_124762542_113110_2.6_45.7_2959	2959	+
chr14	76062070	76363045	chr14_75131823_75432798_300976_1_24_2954	2954	+
chr6	13457456	13767902	chr6_13565435_13875881_310447_1_-77.5_2952	2952	+
chr1	102251783	102347553	chr1_102024371_102120141_95771_3.1_71.4_2951	2951	+
chr1	160818059	161070723	chr1_159084683_159337347_252665_1.2_-41.6_2949	2949	+
chr5	77771941	78004944	chr5_77807697_78040700_233004_1.3_24.9_2948	2948	+
chr6	47470957	47720888	chr6_47578916_47828847_249932_1.2_69.3_2948	2948	+
chr6	109687893	109702149	chr6_109794586_109808842_14257_20.7_95.9_2946	2946	+
chr2	204464447	204638355	chr2_204172692_204346600_173909_1.7_51.5_2940	2940	+
chr20	31421414	31439724	chr20_30885075_30903385_18311_16.1_95.8_2940	2940	+
chr20	44269112	44728777	chr20_43702526_44162184_459659_0.6_-59.2_2938	2938	+
chr1	113741268	114165702	chr1_113542791_113967225_424435_0.7_-58.3_2935	2935	+
chr2	25141383	25503091	chr2_24994887_25356595_361709_0.8_-70.7_2935	2935	+
chr6	139363814	139695071	chr6_139405507_139736764_331258_0.9_42.1_2935	2935	+
chr4	40425767	40468758	chr4_40120524_40163515_42992_6.8_88.6_2926	2926	+
chr19	55790938	56092358	chr19_60482750_60784170_301421_1_-70.8_2925	2925	+
chr9	37426430	37592538	chr9_37416430_37582538_166109_1.8_-38.9_2923	2923	+
chr7	27496081	27565669	chr7_27462606_27532194_69589_4.2_72.3_2922	2922	+
chr2	109684398	109905677	chr2_109050830_109272109_221280_1.3_5.5_2921	2921	+
chr19	48885918	49173433	chr19_53577730_53865245_287516_1_36_2914	2914	+
chr7	64863613	65071065	chr7_64501048_64708500_207453_1.4_42.2_2914	2914	+
chr2	175093969	175318726	chr2_174802215_175026972_224758_1.3_-10_2912	2912	+
chr10	65187267	65394477	chr10_64857273_65064483_207211_1.4_63_2910	2910	+
chr12	8492781	8790052	chr12_8384048_8681319_297272_1_-56.5_2909	2909	+
chr17	47482049	47676968	chr17_44837048_45031967_194920_1.5_32.9_2900	2900	+
chr12	131357236	131362230	chr12_129923189_129928183_4995_57.9_99.4_2891	2891	+
chr13	96271511	96508698	chr13_95069512_95306699_237188_1.2_54.7_2884	2884	+
chr4	129731752	129795980	chr4_129951202_130015430_64229_4.5_83.2_2881	2881	+
chr6	66012179	66016309	chr6_66068900_66073030_4131_69.7_99.8_2881	2881	+
chr4	90605009	90666211	chr4_90824032_90885234_61203_4.7_86.2_2877	2877	+
chr10	64927628	65000937	chr10_64597634_64670943_73310_3.9_88.5_2871	2871	+
chr16	15761112	16108979	chr16_15668613_16016480_347868_0.8_-77.3_2871	2871	+
chr3	152833972	152927419	chr3_154316662_154410109_93448_3.1_49.3_2870	2870	+
chr7	56445908	56666244	chr7_56413402_56633738_220337_1.3_-28.4_2869	2869	+
chrX	1505312	1698994	chrX_1465312_1658994_193683_1.5_79.9_2860	2860	+
chr1	26135020	26228217	chr1_26007607_26100804_93198_3.1_80.1_2856	2856	+
chrX	148561341	148623193	chrX_148369246_148431099_61854_4.6_96.9_2855	2855	+
chr4	99964304	100003344	chr4_100183327_100222367_39041_7.3_90.4_2854	2854	+
chr2	72940241	73145165	chr2_72793749_72998673_204925_1.4_30.9_2852	2852	+
chr10	16526420	16563802	chr10_16566426_16603808_37383_7.6_92.7_2844	2844	+
chr12	8167560	8234107	chr12_8058827_8125374_66548_4.3_87.6_2843	2843	+
chr2	203704817	203905450	chr2_203413062_203613695_200634_1.4_-12.6_2841	2841	+
chr2	33808765	34022562	chr2_33662269_33876066_213798_1.3_-49.8_2840	2840	+
chr9	99145804	99259164	chr9_98185625_98298985_113361_2.5_80_2834	2834	+
chr11	32112788	32174474	chr11_32069364_32131050_61687_4.6_83_2831	2831	+
chrX	147010103	147134436	chrX_146817795_146942128_124334_2.3_80.7_2830	2830	+
chrX	51487357	51665371	chrX_51504097_51682111_178015_1.6_69.5_2825	2825	+
chr11	85669187	85988203	chr11_85346835_85665851_319017_0.9_30.7_2821	2821	+
chr2	217363969	217665207	chr2_217072214_217373452_301239_0.9_60.8_2819	2819	+
chr11	20398087	20596889	chr11_20354663_20553465_198803_1.4_62.2_2811	2811	+
chr5	1094073	1318552	chr5_1147073_1371552_224480_1.2_-97.9_2804	2804	+
chr15	40537385	40631032	chr15_38324677_38418324_93648_3_11.7_2799	2799	+
chr5	171289345	171542161	chr5_171221950_171474766_252817_1.1_38.8_2798	2798	+
chr1	206702234	206937051	chr1_204768857_205003674_234818_1.2_30.6_2794	2794	+
chr3	96068149	96070947	chr3_97550839_97553637_2799_99.6_100_2788	2788	+
chrX	153994422	154045813	chrX_153647616_153699007_51392_5.4_85.6_2788	2788	+
chr3	105106783	105295498	chr3_106589473_106778188_188716_1.5_48.5_2787	2787	+
chr9	133325393	133546218	chr9_132315214_132536039_220826_1.3_38.1_2786	2786	+
chr9	103188977	103236380	chr9_102228798_102276201_47404_5.9_90.7_2785	2785	+
chr1	243138197	243245405	chr1_241204820_241312028_107209_2.6_83.6_2780	2780	+
chr4	49168319	49324514	chr4_48863076_49019271_156196_1.8_60.5_2777	2777	+
chr10	22452962	22623639	chr10_22492968_22663645_170678_1.6_61.5_2775	2775	+
chr21	38445560	38575396	chr21_37367430_37497266_129837_2.1_80.8_2774	2774	+
chr12	16408701	16656235	chr12_16299968_16547502_247535_1.1_67.5_2773	2773	+
chr9	123523232	123619453	chr9_122563053_122659274_96222_2.9_78_2761	2761	+
chr4	154507343	154723652	chr4_154726793_154943102_216310_1.3_-94.9_2758	2758	+
chr10	69553462	69677597	chr10_69223468_69347603_124136_2.2_65.2_2757	2757	+
chr16	57272785	57355540	chr16_55830286_55913041_82756_3.3_64.5_2757	2757	+
chr1	119977454	120139771	chr1_119778977_119941294_162318_1.7_42.8_2749	2749	+
chr9	70337665	70490212	chr9_69577485_69730032_152548_1.8_82.5_2748	2748	+
chr9	42998082	43127555	chr9_42988078_43117551_129474_2.1_76.8_2743	2743	+
chr8	132916328	133024829	chr8_132985510_133094011_108502_2.5_75.4_2742	2742	+
chr19	11101800	11242408	chr19_10962800_11103408_140609_1.9_36.3_2740	2740	+
chr3	127298844	127416887	chr3_128781534_128899577_118044_2.3_82.5_2740	2740	+
chr15	53177610	53230711	chr15_50964902_51018003_53102_5.2_86_2739	2739	+
chr18	32621431	32917478	chr18_30875429_31171476_296048_0.9_21.6_2737	2737	+
chr6	134490513	134619882	chr6_134532206_134661575_129370_2.1_80.7_2734	2734	+
chr1	68620741	68708760	chr1_68393329_68481348_88020_3.1_92.1_2726	2726	+
chrX	44492777	44735203	chrX_44377721_44620147_242427_1.1_27.8_2719	2719	+
chr18	67991611	68098371	chr18_66142591_66249351_106761_2.5_75_2718	2718	+
chr3	96335954	96497325	chr3_97818644_97980015_161372_1.7_60_2715	2715	+
chr2	27259946	27341933	chr2_27113450_27195437_81988_3.3_72.9_2714	2714	+
chr10	118927920	119135255	chr10_118917910_119125245_207336_1.3_2.4_2709	2709	+
chr19	21909618	22156379	chr19_21701458_21948219_246762_1.1_-26.3_2698	2698	+
chr10	23425668	23428708	chr10_23465674_23468714_3041_88.6_99.9_2694	2694	+
chr7	101428957	101613169	chr7_101215677_101399889_184213_1.5_49.6_2694	2694	+
chrX	46146882	46332795	chrX_46031826_46217739_185914_1.4_58.6_2694	2694	+
chr4	135873228	135968360	chr4_136092678_136187810_95133_2.8_80.2_2690	2690	+
chr14	61116507	61439245	chr14_60186260_60508998_322739_0.8_9.4_2686	2686	+
chr9	32333212	32433897	chr9_32323212_32423897_100686_2.7_78_2686	2686	+
chr9	101369413	101612334	chr9_100409234_100652155_242922_1.1_45_2686	2686	+
chr1	96912254	97145230	chr1_96684842_96917818_232977_1.2_-81.8_2685	2685	+
chr2	120020848	120193723	chr2_119737318_119910193_172876_1.6_47.2_2684	2684	+
chr11	66824374	67034744	chr11_66580950_66791320_210371_1.3_2.1_2677	2677	+
chr2	72267916	72707946	chr2_72121424_72561454_440031_0.6_-93.4_2677	2677	+
chr18	74546465	74831553	chr18_72675453_72960541_285089_0.9_-42.8_2675	2675	+
chr17	56423213	56833994	chr17_53778212_54188993_410782_0.7_20_2673	2673	+
chrX	138992327	139146609	chrX_138819993_138974275_154283_1.7_52.1_2671	2671	+
chr3	116363207	116499968	chr3_117845897_117982658_136762_2_63.5_2670	2670	+
chr7	65887898	66072128	chr7_65525333_65709563_184231_1.4_39.3_2670	2670	+
chr8	91635457	91657936	chr8_91704633_91727112_22480_11.9_98_2665	2665	+
chr11	12183612	12300309	chr11_12140188_12256885_116698_2.3_76.4_2664	2664	+
chr1	95616747	95710171	chr1_95389335_95482759_93425_2.8_85.5_2660	2660	+
chr2	99061641	99312308	chr2_98428073_98678740_250668_1.1_54_2654	2654	+
chr3	56657186	56784396	chr3_56632226_56759436_127211_2.1_84.7_2653	2653	+
chr1	55231853	55352800	chr1_55004441_55125388_120948_2.2_76.6_2647	2647	+
chr5	82272101	82353044	chr5_82307857_82388800_80944_3.3_93.5_2647	2647	+
chr4	41563079	41665032	chr4_41257836_41359789_101954_2.6_-0.5_2641	2641	+
chr2	95403609	95874154	chr2_94767336_95237881_470546_0.6_-53.9_2639	2639	+
chr1	158056254	158165965	chr1_156322878_156432589_109712_2.4_82.8_2635	2635	+
chr21	47681271	47879285	chr21_46505699_46703713_198015_1.3_35_2628	2628	+
chr12	19565990	19662240	chr12_19457257_19553507_96251_2.7_72.9_2625	2625	+
chr4	104493552	104508827	chr4_104713001_104728276_15276_17.2_98.9_2625	2625	+
chr4	6292858	6427450	chr4_6343759_6478351_134593_1.9_49.7_2620	2620	+
chr7	57065422	57432738	chr7_57069364_57436680_367317_0.7_-31.4_2617	2617	+
chr1	104112096	104292847	chr1_103913619_104094370_180752_1.4_52.8_2614	2614	+
chr7	51084781	51472570	chr7_51052275_51440064_387790_0.7_37.9_2612	2612	+
chr8	70855218	71186349	chr8_71017772_71348903_331132_0.8_39.3_2611	2611	+
chr2	38976589	39250400	chr2_38830093_39103904_273812_1_21_2610	2610	+
chr1	207322891	207648632	chr1_205389514_205715255_325742_0.8_-54.5_2607	2607	+
chr2	225338749	225450057	chr2_225046993_225158301_111309_2.3_92.4_2604	2604	+
chr22	42998794	43333564	chr22_41328738_41663508_334771_0.8_-16.8_2604	2604	+
chr11	11901655	12006883	chr11_11858231_11963459_105229_2.5_79.6_2597	2597	+
chrY	5075456	5442462	chrY_5135456_5502462_367007_0.7_18.6_2597	2597	+
chr8	97243108	97346753	chr8_97312284_97415929_103646_2.5_67.4_2592	2592	+
chr2	234184362	234428307	chr2_233849101_234093046_243946_1.1_42.8_2590	2590	+
chr22	18075150	18384107	chr22_16455150_16764107_308958_0.8_31.5_2588	2588	+
chr10	115636526	115892020	chr10_115626516_115882010_255495_1_57.4_2586	2586	+
chr9	102627112	102879699	chr9_101666933_101919520_252588_1_47_2584	2584	+
chr8	17446913	17504774	chr8_17491173_17549054_57882_4.5_75.6_2582	2582	+
chr2	127278004	127472834	chr2_126994474_127189304_194831_1.3_15.2_2580	2580	+
chr7	7268079	7287364	chr7_7234604_7253889_19286_13.4_94.8_2580	2580	+
chr5	36136451	36195404	chr5_36172208_36231161_58954_4.4_93.6_2578	2578	+
chr4	38940765	39123470	chr4_38617160_38799865_182706_1.4_-91.2_2573	2573	+
chr9	116021032	116170669	chr9_115060853_115210490_149638_1.7_61.6_2570	2570	+
chr4	49490495	49635239	chr4_49185252_49329996_144745_1.8_64.5_2568	2568	+
chr1	100316547	100490837	chr1_100089135_100263425_174291_1.5_-32.5_2560	2560	+
chr2	136956284	137087595	chr2_136672754_136804065_131312_1.9_68.7_2559	2559	+
chrY	28557306	28696071	chrY_26966694_27105459_138766_1.8_28.4_2558	2558	+
chr1	167343276	167515586	chr1_165609900_165782210_172311_1.5_-43.4_2553	2553	+
chr15	73364959	73660696	chr15_71152012_71447749_295738_0.9_15.9_2552	2552	+
chr2	173940602	174091591	chr2_173648848_173799837_150990_1.7_68.9_2549	2549	+
chr1	75088565	75230004	chr1_74861153_75002592_141440_1.8_92.9_2546	2546	+
chr4	47345268	47709281	chr4_47040025_47404038_364014_0.7_-21.3_2545	2545	+
chr2	131414404	131486953	chr2_131130874_131203423_72550_3.5_80.4_2545	2545	+
chr17	59934319	60111439	chr17_57289101_57466221_177121_1.4_-5.7_2543	2543	+
chr7	140819260	141051746	chr7_140465729_140698215_232487_1.1_-54.1_2543	2543	+
chr7	95034250	95044969	chr7_94872186_94882905_10720_23.7_98.9_2541	2541	+
chr2	216190645	216253137	chr2_215898890_215961382_62493_4.1_94.8_2540	2540	+
chr11	119901803	119998351	chr11_119407013_119503561_96549_2.6_61.6_2537	2537	+
chr13	79916784	80127299	chr13_78814785_79025300_210516_1.2_74.7_2534	2534	+
chr12	25956239	26110841	chr12_25847506_26002108_154603_1.6_89.9_2531	2531	+
chr7	149992899	150070848	chr7_149623832_149701781_77950_3.2_93.7_2528	2528	+
chr8	103216909	103266235	chr8_103286085_103335411_49327_5.1_89.4_2528	2528	+
chr2	30863228	30976334	chr2_30716732_30829838_113107_2.2_79.1_2527	2527	+
chr3	14168337	14239956	chr3_14143338_14214960_71623_3.5_86.9_2524	2524	+
chrX	131337308	131525174	chrX_131164989_131352855_187867_1.3_30.2_2522	2522	+
chr10	18834344	19120486	chr10_18874350_19160492_286143_0.9_60_2521	2521	+
chrX	20145037	20170430	chrX_20054958_20080351_25394_9.9_95.3_2519	2519	+
chr10	97759748	97949862	chr10_97749738_97939852_190115_1.3_21.2_2518	2518	+
chr13	41744756	42006095	chr13_40642756_40904095_261340_1_-32.5_2518	2518	+
chr3	9774019	9880061	chr3_9749019_9855061_106043_2.4_50.2_2518	2518	+
chr1	186275924	186329195	chr1_184542547_184595818_53272_4.7_97.9_2513	2513	+
chr1	42846712	43124318	chr1_42619299_42896905_277607_0.9_-80_2512	2512	+
chr22	36136270	36300052	chr22_34466216_34629998_163783_1.5_35.4_2511	2511	+
chr8	81213059	81557443	chr8_81375614_81719998_344385_0.7_-81.2_2509	2509	+
chrX	38548136	38667973	chrX_38433080_38552917_119838_2.1_86_2509	2509	+
chr14	20145979	20148712	chr14_19215819_19218552_2734_91.7_100_2508	2508	+
chr4	48851860	49018998	chr4_48546617_48713755_167139_1.5_19.2_2507	2507	+
chr9	95439396	95609028	chr9_94479217_94648849_169633_1.5_70.3_2498	2498	+
chr13	47064985	47326077	chr13_45962986_46224078_261093_1_66.3_2493	2493	+
chr20	35677710	35869966	chr20_35111124_35303380_192257_1.3_54.4_2490	2490	+
chr20	32989118	33128637	chr20_32452779_32592298_139520_1.8_36.2_2489	2489	+
chr2	60768886	61024968	chr2_60622390_60878472_256083_1_-55.2_2488	2488	+
chr9	125448809	125864047	chr9_124488630_124903868_415239_0.6_-36.8_2484	2484	+
chrX	113912785	114135034	chrX_113819041_114041290_222250_1.1_50.5_2484	2484	+
chr5	93903146	93906626	chr5_93928902_93932382_3481_71.3_99.6_2482	2482	+
chr1	65572122	65745107	chr1_65344710_65517695_172986_1.4_74.2_2474	2474	+
chr2	8735749	8873081	chr2_8653200_8790532_137333_1.8_68.4_2472	2472	+
chr19	47700466	47852719	chr19_52392306_52544559_152254_1.6_-60.1_2471	2471	+
chr11	82516879	82644895	chr11_82194527_82322543_128017_1.9_-61.4_2470	2470	+
chr19	40325274	40531330	chr19_45017114_45223170_206057_1.2_65.2_2470	2470	+
chr8	80792849	81178049	chr8_80955404_81340604_385201_0.6_-70.7_2469	2469	+
chr11	8680799	8734339	chr11_8637375_8690915_53541_4.6_91.7_2465	2465	+
chr7	127221488	127361568	chr7_127008724_127148804_140081_1.8_64.3_2462	2462	+
chr10	102428333	102800322	chr10_102418323_102790312_371990_0.7_-57.1_2461	2461	+
chr11	59342035	59568851	chr11_59098611_59325427_226817_1.1_58.2_2459	2459	+
chr16	52689043	52807311	chr16_51246544_51364812_118269_2.1_28.2_2459	2459	+
chr12	130837592	130914795	chr12_129403545_129480748_77204_3.2_75.2_2457	2457	+
chr14	74844422	74951395	chr14_73914175_74021148_106974_2.3_70.5_2456	2456	+
chr20	5080876	5273626	chr20_5028876_5221626_192751_1.3_60.6_2456	2456	+
chr7	10490850	10609330	chr7_10457375_10575855_118481_2.1_68.6_2454	2454	+
chr7	89761742	90026103	chr7_89599678_89864039_264362_0.9_88.3_2450	2450	+
chr10	12136114	12391632	chr10_12176120_12431638_255519_1_72_2449	2449	+
chrX	117925713	118108769	chrX_117809741_117992797_183057_1.3_-91.6_2436	2436	+
chr22	32249423	32562082	chr22_30579423_30892082_312660_0.8_-37_2433	2433	+
chr5	145842997	146087119	chr5_145823190_146067312_244123_1_39_2433	2433	+
chr8	141813574	141973945	chr8_141882756_142043127_160372_1.5_-56.5_2432	2432	+
chr10	2434608	2565725	chr10_2424608_2555725_131118_1.9_83.3_2430	2430	+
chrX	44919228	44971089	chrX_44804172_44856033_51862_4.7_86.6_2427	2427	+
chr2	227586883	227861069	chr2_227295127_227569313_274187_0.9_68.7_2425	2425	+
chr12	49075095	49194370	chr12_47361362_47480637_119276_2_-73_2414	2414	+
chr2	28626839	28736715	chr2_28480343_28590219_109877_2.2_79.9_2414	2414	+
chr10	36723304	36906236	chr10_36763310_36946242_182933_1.3_80.7_2412	2412	+
chr18	51681228	51807291	chr18_49935226_50061289_126064_1.9_61_2409	2409	+
chr6	17485921	17638063	chr6_17593900_17746042_152143_1.6_50.6_2406	2406	+
chrX	84010113	84101979	chrX_83896769_83988635_91867_2.6_76.3_2406	2406	+
chr6	133135724	133319248	chr6_133177417_133360941_183525_1.3_76.1_2405	2405	+
chr2	135712264	136030450	chr2_135428734_135746920_318187_0.8_51.7_2403	2403	+
chr10	62374802	62554410	chr10_62044808_62224416_179609_1.3_-11.4_2393	2393	+
chr17	70399462	70610485	chr17_67911057_68122080_211024_1.1_32.4_2392	2392	+
chr9	128281220	128434933	chr9_127321041_127474754_153714_1.6_-55.9_2388	2388	+
chr11	115019558	115109433	chr11_114524768_114614643_89876_2.7_94.9_2385	2385	+
chr6	4702578	5026731	chr6_4647577_4971730_324154_0.7_35.3_2385	2385	+
chr2	166605174	166629629	chr2_166313420_166337875_24456_9.7_96.9_2380	2380	+
chr6	130711036	130764125	chr6_130752729_130805818_53090_4.5_87.6_2379	2379	+
chr5	173940256	174060240	chr5_173872862_173992846_119985_2_18_2378	2378	+
chr14	77925882	78187161	chr14_76995635_77256914_261280_0.9_31.4_2374	2374	+
chr17	12692807	12922793	chr17_12633532_12863518_229987_1_7.8_2370	2370	+
chr12	62169783	62415982	chr12_60456050_60702249_246200_1_-38.9_2369	2369	+
chr3	100383438	100467797	chr3_101866128_101950487_84360_2.8_85.7_2357	2357	+
chr10	107445266	107449357	chr10_107435256_107439347_4092_57.6_99.8_2356	2356	+
chr1	233756331	233807601	chr1_231822954_231874224_51271_4.6_-78.2_2353	2353	+
chr13	48337605	48562889	chr13_47235606_47460890_225285_1_-55.8_2353	2353	+
chr9	33917442	34098528	chr9_33907442_34088528_181087_1.3_-67.1_2353	2353	+
chr6	122765441	122777915	chr6_122807140_122819614_12475_18.8_98_2350	2350	+
chr2	181737474	181934315	chr2_181445719_181642560_196842_1.2_56.3_2347	2347	+
chr19	50713638	51170659	chr19_55405450_55862471_457022_0.5_-43.6_2346	2346	+
chr1	153004806	153198351	chr1_151271430_151464975_193546_1.2_-48.1_2345	2345	+
chr7	129415544	129479268	chr7_129202780_129266504_63725_3.7_82.4_2345	2345	+
chr2	43284079	43452636	chr2_43137583_43306140_168558_1.4_-8.4_2338	2338	+
chr10	59954733	60155345	chr10_59624739_59825351_200613_1.2_-5.1_2335	2335	+
chr1	143719898	143767887	chr1_142511421_142559410_47990_4.9_85.6_2333	2333	+
chr2	68352418	68413822	chr2_68205922_68267326_61405_3.8_93.8_2329	2329	+
chr2	55459725	55490980	chr2_55313229_55344484_31256_7.4_92.9_2327	2327	+
chr5	176238295	176300290	chr5_176170901_176232896_61996_3.8_78.7_2326	2326	+
chr11	125809557	126176714	chr11_125314767_125681924_367158_0.6_-68.8_2323	2323	+
chrX	48888182	49128715	chrX_48774470_49015659_241190_1_22.4_2322	2322	+
chr10	114169193	114308769	chr10_114159183_114298759_139577_1.7_79.7_2316	2316	+
chr3	93592203	93795357	chr3_95074893_95278047_203155_1.1_74.6_2314	2314	+
chr9	117109937	117458589	chr9_116149758_116498410_348653_0.7_1.2_2309	2309	+
chr10	21318159	21471089	chr10_21358165_21511095_152931_1.5_67.3_2306	2306	+
chr6	109123048	109329544	chr6_109229741_109436237_206497_1.1_34.6_2306	2306	+
chr3	76483260	76485806	chr3_76565950_76568496_2547_90.5_99.8_2305	2305	+
chrY	14923579	15031763	chrY_13432973_13541157_108185_2.1_91.4_2305	2305	+
chr6	99849030	100052010	chr6_99955751_100158731_202981_1.1_23.1_2303	2303	+
chr9	99672106	99885308	chr9_98711927_98925129_213203_1.1_-7.1_2303	2303	+
chr1	41782355	42051668	chr1_41554942_41824255_269314_0.9_31.4_2300	2300	+
chrX	102841452	102932055	chrX_102728108_102818711_90604_2.5_71.7_2300	2300	+
chr5	179779978	180137178	chr5_179712584_180069784_357201_0.6_-28.4_2296	2296	+
chr10	131739681	132062672	chr10_131629671_131952662_322992_0.7_57.3_2289	2289	+
chr2	207283700	207482752	chr2_206991945_207190997_199053_1.1_-92.2_2285	2285	+
chr1	50787869	51118978	chr1_50560456_50891566_331111_0.7_-13.5_2279	2279	+
chr16	19514202	19659269	chr16_19421703_19566770_145068_1.6_78.6_2279	2279	+
chr9	77596044	77789048	chr9_76785864_76978868_193005_1.2_49.3_2279	2279	+
chr20	2635898	2641574	chr20_2583898_2589574_5677_40.1_98.9_2278	2278	+
chr5	58677859	58959719	chr5_58713616_58995476_281861_0.8_72.4_2277	2277	+
chr7	114619523	114658463	chr7_114406759_114445699_38941_5.8_98.4_2275	2275	+
chr3	12111705	12274139	chr3_12086705_12249139_162435_1.4_-10.5_2269	2269	+
chr4	5546527	6006240	chr4_5597428_6057141_459714_0.5_-41.3_2269	2269	+
chr7	38694772	38832667	chr7_38661297_38799192_137896_1.6_73.8_2267	2267	+
chr6	2111728	2438130	chr6_2056727_2383129_326403_0.7_22.4_2265	2265	+
chr4	120976788	120987103	chr4_121196236_121206551_10316_21.9_98.7_2264	2264	+
chr16	33961623	33964321	chr16_33869124_33871822_2699_83.8_99.7_2263	2263	+
chr5	21882649	21884910	chr5_21918406_21920667_2262_100_100_2262	2262	+
chr2	55197348	55254068	chr2_55050852_55107572_56721_4_89.3_2261	2261	+
chrX	16730091	16877072	chrX_16640012_16786993_146982_1.5_76.8_2255	2255	+
chr18	66341194	66344434	chr18_64492174_64495414_3241_69.5_99.8_2254	2254	+
chr1	80749073	81564711	chr1_80521661_81337299_815639_0.3_-63_2253	2253	+
chr10	93976053	94111378	chr10_93966033_94101358_135326_1.7_5.6_2252	2252	+
chr12	94817730	94976967	chr12_93341861_93501098_159238_1.4_64.9_2248	2248	+
chr10	76142567	76287974	chr10_75812573_75957980_145408_1.5_-83.6_2247	2247	+
chr17	41429280	41606602	chr17_38784806_38962128_177323_1.3_-60.2_2245	2245	+
chrX	135044253	135160620	chrX_134871919_134988286_116368_1.9_86.3_2242	2242	+
chr22	50151977	50323540	chr22_48537981_48709544_171564_1.3_44_2237	2237	+
chr12	70704661	71533704	chr12_68990928_69819971_829044_0.3_-35.1_2236	2236	+
chr17	14211122	14252058	chr17_14151847_14192783_40937_5.5_93.5_2233	2233	+
chr5	57645481	57754959	chr5_57681238_57790716_109479_2_88.7_2233	2233	+
chr9	135837864	135929430	chr9_134827685_134919251_91567_2.4_-26.1_2230	2230	+
chr2	17566238	17793162	chr2_17429719_17656643_226925_1_-59.3_2226	2226	+
chr12	9794387	9849129	chr12_9685654_9740396_54743_4.1_88.3_2220	2220	+
chr14	70855270	71264767	chr14_69925023_70334520_409498_0.5_-74.4_2220	2220	+
chr14	95100090	95267850	chr14_94169843_94337603_167761_1.3_-22.4_2220	2220	+
chr8	70041705	70044226	chr8_70204259_70206780_2522_87.7_99.8_2212	2212	+
chr6	38555206	38694600	chr6_38663184_38802578_139395_1.6_82_2210	2210	+
chr5	33984979	34043490	chr5_34020736_34079247_58512_3.8_84.5_2209	2209	+
chr7	127556236	127732672	chr7_127343472_127519908_176437_1.3_58.1_2208	2208	+
chr13	79335252	79484788	chr13_78233253_78382789_149537_1.5_80.8_2207	2207	+
chr7	140107426	140240511	chr7_139753895_139886980_133086_1.7_66.7_2206	2206	+
chr11	111541657	111735405	chr11_111046867_111240615_193749_1.1_-72_2202	2202	+
chr13	19712264	19879278	chr13_18610264_18777278_167015_1.3_47.9_2200	2200	+
chr19	42702737	42989654	chr19_47394577_47681494_286918_0.8_46.9_2195	2195	+
chr9	41698057	41885572	chr9_41688057_41875572_187516_1.2_37.8_2193	2193	+
chr2	128249601	128610707	chr2_127966071_128327177_361107_0.6_13.1_2188	2188	+
chr8	6612496	6756660	chr8_6599904_6744070_144167_1.5_67.4_2185	2185	+
chr17	71063836	71307530	chr17_68575431_68819125_243695_0.9_6.5_2184	2184	+
chr5	70072175	70376935	chr5_70107931_70412691_304761_0.7_62.4_2182	2182	+
chr12	1700885	2017026	chr12_1571146_1887287_316142_0.7_31.4_2180	2180	+
chr14	68713642	68888972	chr14_67783395_67958725_175331_1.2_55_2180	2180	+
chrX	39440165	39647556	chrX_39325109_39532500_207392_1_-43.4_2176	2176	+
chr3	43743785	43764274	chr3_43718789_43739278_20490_10.6_97.2_2170	2170	+
chr6	168634710	168968953	chr6_168377559_168711802_334244_0.6_-84.7_2169	2169	+
chr2	200790007	200833501	chr2_200498252_200541746_43495_5_92.3_2167	2167	+
chr4	153242813	153473150	chr4_153462263_153692600_230338_0.9_-35.6_2160	2160	+
chr22	32668811	32894448	chr22_30998811_31224448_225638_1_19_2157	2157	+
chr6	12296375	12515118	chr6_12404361_12623104_218744_1_73.9_2156	2156	+
chr15	76467775	76628419	chr15_74254830_74415474_160645_1.3_54.9_2154	2154	+
chr16	72762430	72897118	chr16_71319931_71454619_134689_1.6_66_2153	2153	+
chr1	249101280	249231190	chr1_247067903_247197813_129911_1.7_91.3_2148	2148	+
chr3	112251381	112415777	chr3_113734071_113898467_164397_1.3_79.6_2148	2148	+
chr6	1524268	1781738	chr6_1469267_1726737_257471_0.8_33.9_2146	2146	+
chr20	18465800	18531826	chr20_18413800_18479826_66027_3.2_88.3_2145	2145	+
chr2	239937132	240251803	chr2_239602069_239916740_314672_0.7_24.3_2141	2141	+
chrX	151536237	151649725	chrX_151286893_151400381_113489_1.9_74.3_2140	2140	+
chrX	85340060	85416411	chrX_85226716_85303067_76352_2.8_54_2139	2139	+
chr3	119017553	119250271	chr3_120500243_120732961_232719_0.9_-13.3_2137	2137	+
chr1	207080916	207273282	chr1_205147539_205339905_192367_1.1_-36.3_2136	2136	+
chr12	128719934	129805633	chr12_127285887_128371586_1085700_0.2_-72.8_2130	2130	+
chr11	46644090	46840070	chr11_46600666_46796646_195981_1.1_68.9_2128	2128	+
chr6	53099801	53379147	chr6_53207760_53487106_279347_0.8_-80.6_2126	2126	+
chr17	77657117	78004795	chr17_75271712_75619390_347679_0.6_-62.2_2122	2122	+
chr5	76114875	76342616	chr5_76150631_76378372_227742_0.9_-55.8_2120	2120	+
chr20	43954525	44049299	chr20_43387939_43482713_94775_2.2_75.8_2115	2115	+
chr15	79528543	79614855	chr15_77315598_77401910_86313_2.4_76_2114	2114	+
chr1	240176010	240334653	chr1_238242633_238401276_158644_1.3_66.5_2113	2113	+
chr15	101342363	101456531	chr15_99159886_99274054_114169_1.8_-67.3_2112	2112	+
chr5	54529273	54720813	chr5_54565030_54756570_191541_1.1_5_2106	2106	+
chr12	9391866	9568491	chr12_9283133_9459758_176626_1.2_64.9_2104	2104	+
chr2	127805819	128007777	chr2_127522289_127724247_201959_1_-72.5_2102	2102	+
chr1	95310847	95392806	chr1_95083435_95165394_81960_2.6_87.2_2099	2099	+
chr9	36594569	36818682	chr9_36584569_36808682_224114_0.9_47.1_2099	2099	+
chr1	18808202	19057496	chr1_18680789_18930083_249295_0.8_27.4_2098	2098	+
chr8	33716831	33940086	chr8_33836373_34059628_223256_0.9_-21.4_2094	2094	+
chr10	13453417	13687968	chr10_13493423_13727974_234552_0.9_7_2088	2088	+
chr17	41352235	41392899	chr17_38707761_38748425_40665_5.1_52.9_2088	2088	+
chr13	23708369	23910931	chr13_22606369_22808931_202563_1_49.1_2084	2084	+
chr4	54852750	55092795	chr4_54547507_54787552_240046_0.9_74.2_2084	2084	+
chr9	75763635	75785289	chr9_74953455_74975109_21655_9.6_98.3_2083	2083	+
chr4	164399507	164449501	chr4_164618957_164668951_49995_4.2_95.9_2079	2079	+
chr9	36970613	37121001	chr9_36960613_37111001_150389_1.4_64.6_2078	2078	+
chr14	59928274	59971028	chr14_58998027_59040781_42755_4.8_93.1_2072	2072	+
chr6	861841	863911	chr6_806841_808911_2071_100_100_2071	2071	+
chrX	115235691	115239008	chrX_115149719_115153036_3318_62.4_98.4_2070	2070	+
chr9	7476984	7598567	chr9_7466984_7588567_121584_1.7_36.5_2069	2069	+
chr20	30156850	30556055	chr20_29620511_30019716_399206_0.5_-82.2_2066	2066	+
chr7	73111913	73247081	chr7_72749849_72885017_135169_1.5_25_2066	2066	+
chr16	50707554	50833482	chr16_49265055_49390983_125929_1.6_52.7_2065	2065	+
chr10	21071248	21082456	chr10_21111254_21122462_11209_18.4_98.4_2064	2064	+
chr10	127519920	127548471	chr10_127509910_127538461_28552_7.2_92.6_2064	2064	+
chr19	10227723	10502381	chr19_10088723_10363381_274659_0.8_33.8_2063	2063	+
chr15	20329210	20366135	chr15_18589224_18626149_36926_5.6_94_2058	2058	+
chr1	167741466	167758969	chr1_166008090_166025593_17504_11.7_91.7_2055	2055	+
chr10	27802458	27828347	chr10_27842464_27868353_25890_7.9_93.9_2055	2055	+
chr2	1484462	1934510	chr2_1463469_1913517_450049_0.5_-48.1_2053	2053	+
chr13	50746169	50935870	chr13_49644170_49833871_189702_1.1_-4.4_2051	2051	+
chr3	1637305	1947925	chr3_1612305_1922925_310621_0.7_76.4_2051	2051	+
chr1	150122459	150266932	chr1_148389083_148533556_144474_1.4_-18.9_2047	2047	+
chr11	113614448	113669979	chr11_113119658_113175189_55532_3.7_92.7_2046	2046	+
chr7	156426088	156476808	chr7_156118849_156169569_50721_4_77.4_2046	2046	+
chr2	204055367	204296402	chr2_203763612_204004647_241036_0.8_29.3_2042	2042	+
chr19	9628878	9949478	chr19_9489878_9810478_320601_0.6_-39.7_2033	2033	+
chr6	88229277	88396281	chr6_88285996_88453000_167005_1.2_3_2033	2033	+
chr6	32078459	32294341	chr6_32186437_32402319_215883_0.9_15.9_2031	2031	+
chr16	10576957	10626973	chr16_10484458_10534474_50017_4.1_93_2030	2030	+
chr21	36201735	36289137	chr21_35123605_35211007_87403_2.3_86.9_2030	2030	+
chr11	70668728	70797785	chr11_70346376_70475433_129058_1.6_37.6_2028	2028	+
chr8	47883525	48069427	chr8_48002690_48188592_185903_1.1_49.6_2021	2021	+
chr5	128440579	128578150	chr5_128468478_128606049_137572_1.5_61.6_2019	2019	+
chr1	17733806	17963056	chr1_17606393_17835643_229251_0.9_-47.6_2018	2018	+
chr2	27872880	28002554	chr2_27726384_27856058_129675_1.6_65.4_2017	2017	+
chr4	165109771	165229748	chr4_165329221_165449198_119978_1.7_27.3_2016	2016	+
chr1	58513471	58614020	chr1_58286059_58386608_100550_2_36.5_2012	2012	+
chr17	42659454	42797600	chr17_40014980_40153126_138147_1.5_49.5_2011	2011	+
chr5	118309262	118485004	chr5_118337161_118512903_175743_1.1_27.2_2010	2010	+
chr1	219781493	219908372	chr1_217848116_217974995_126880_1.6_78.7_2009	2009	+
chr8	67454657	67687673	chr8_67617211_67850227_233017_0.9_35.7_2004	2004	+
chrX	135581660	135594119	chrX_135409326_135421785_12460_16.1_97.1_2003	2003	+
chr6	162989411	163194390	chr6_162909401_163114380_204980_1_-45.7_1998	1998	+
chr5	25188584	25190591	chr5_25224341_25226348_2008_99.5_100_1997	1997	+
chr21	46795800	46962301	chr21_45620228_45786729_166502_1.2_72.6_1995	1995	+
chr11	47490019	47656317	chr11_47446595_47612893_166299_1.2_-22.9_1992	1992	+
chr8	579917	798415	chr8_569917_788415_218499_0.9_21.7_1990	1990	+
chr6	63902999	63937627	chr6_63960958_63995586_34629_5.7_92.1_1990	1990	+
chr11	93912801	93922013	chr11_93552449_93561661_9213_21.6_98.8_1988	1988	+
chrX	24806467	25051153	chrX_24716388_24961074_244687_0.8_47.6_1984	1984	+
chr16	47538700	47733352	chr16_46096201_46290853_194653_1_72.5_1982	1982	+
chrX	49396237	49460245	chrX_49283193_49346956_63764_3.1_76.9_1982	1982	+
chr9	85566951	85677827	chr9_84756771_84867647_110877_1.8_73.5_1982	1982	+
chr12	17141923	17144966	chr12_17033190_17036233_3044_65_99.7_1980	1980	+
chr2	75720305	75923500	chr2_75573813_75777008_203196_1_50.2_1979	1979	+
chr4	160066572	160280725	chr4_160286022_160500175_214154_0.9_43.5_1979	1979	+
chr1	241039713	241162006	chr1_239106336_239228629_122294_1.6_89_1978	1978	+
chr14	65398857	65542011	chr14_64468610_64611764_143155_1.4_74.9_1977	1977	+
chr13	110406288	110456715	chr13_109204289_109254716_50428_3.9_94.1_1973	1973	+
chr2	196544949	196601436	chr2_196253194_196309681_56488_3.5_89.7_1973	1973	+
chr16	77926393	78083771	chr16_76483894_76641272_157379_1.3_49.2_1971	1971	+
chr8	99719337	100206559	chr8_99788513_100275735_487223_0.4_-80.2_1971	1971	+
chr7	120989241	121066748	chr7_120776477_120853984_77508_2.5_86.5_1970	1970	+
chr18	76739605	77068948	chr18_74840593_75169936_329344_0.6_-75.1_1969	1969	+
chr2	175453230	175664882	chr2_175161476_175373128_211653_0.9_32.5_1962	1962	+
chr22	46041504	46136530	chr22_44420168_44515194_95027_2.1_58.9_1962	1962	+
chr4	147096949	147208324	chr4_147316399_147427774_111376_1.8_64.1_1961	1961	+
chr2	188616267	188758625	chr2_188324512_188466870_142359_1.4_80.4_1958	1958	+
chrX	142760325	142968459	chrX_142587991_142796125_208135_0.9_42.7_1952	1952	+
chr11	4590380	4745412	chr11_4546956_4701988_155033_1.3_57.1_1948	1948	+
chr8	94713379	94862489	chr8_94782555_94931665_149111_1.3_15.9_1946	1946	+
chr1	238090156	238655971	chr1_236156779_236722594_565816_0.3_-42.6_1941	1941	+
chr1	185014385	185273056	chr1_183281008_183539679_258672_0.7_28.6_1939	1939	+
chr3	175694740	175786205	chr3_177177434_177268899_91466_2.1_76.5_1938	1938	+
chr19	46519672	46723258	chr19_51211512_51415098_203587_1_19.4_1937	1937	+
chrX	23093731	23096253	chrX_23003652_23006174_2523_76.6_99.8_1932	1932	+
chr7	97488556	97601696	chr7_97326492_97439632_113141_1.7_67.3_1931	1931	+
chr5	84760268	84964941	chr5_84796024_85000697_204674_0.9_58.6_1931	1931	+
chr2	190787896	190976568	chr2_190496141_190684813_188673_1_-53.5_1926	1926	+
chr19	54534743	54772367	chr19_59226555_59464179_237625_0.8_-43.1_1926	1926	+
chr21	44134729	44358848	chr21_43007798_43231917_224120_0.9_-89.3_1924	1924	+
chr1	54823152	55028824	chr1_54595740_54801412_205673_0.9_13.6_1923	1923	+
chr4	98946384	98966584	chr4_99165407_99185607_20201_9.5_95.9_1923	1923	+
chr1	83611789	83645478	chr1_83384377_83418066_33690_5.7_91.6_1918	1918	+
chr16	27144394	27246681	chr16_27051895_27154182_102288_1.9_67.2_1918	1918	+
chr2	101881292	101891112	chr2_101247724_101257544_9821_19.5_98.4_1917	1917	+
chr11	68835786	69191925	chr11_68592362_68901106_308745_0.6_17.6_1914	1914	+
chr2	237878398	238007119	chr2_237543137_237671858_128722_1.5_78.9_1912	1912	+
chr14	72055001	72191606	chr14_71124754_71261359_136606_1.4_60.7_1909	1909	+
chr2	150426231	150518560	chr2_150134477_150226806_92330_2.1_91.5_1908	1908	+
chrX	24372852	24568619	chrX_24282773_24478540_195768_1_45.2_1906	1906	+
chr4	117434039	117521438	chr4_117653487_117740886_87400_2.2_73_1900	1900	+
chr2	68753707	68885231	chr2_68607211_68738735_131525_1.4_88.3_1898	1898	+
chrX	72443029	72495919	chrX_72359754_72412644_52891_3.6_90.5_1898	1898	+
chrX	2547915	2659189	chrX_2557915_2669189_111275_1.7_92.1_1898	1898	+
chr1	91403140	91515296	chr1_91175728_91287884_112157_1.7_67.3_1897	1897	+
chrX	91714788	91931903	chrX_91601444_91818559_217116_0.9_45.6_1897	1897	+
chr8	37993058	38361831	chr8_38112215_38480988_368774_0.5_-88.1_1894	1894	+
chr9	124281650	124538664	chr9_123321471_123578485_257015_0.7_-95.2_1894	1894	+
chr15	31507679	31731079	chr15_29294971_29518371_223401_0.8_66.2_1893	1893	+
chr5	31670330	31848186	chr5_31706087_31883943_177857_1.1_-66.5_1889	1889	+
chr15	21335822	21372742	chr15_19600481_19637401_36921_5.1_92.5_1884	1884	+
chr9	115449676	115636782	chr9_114489497_114676603_187107_1_44.4_1880	1880	+
chr6	48116331	48181995	chr6_48224290_48289954_65665_2.9_89.2_1880	1880	+
chr10	122619682	122950595	chr10_122609672_122940585_330914_0.6_22.7_1878	1878	+
chr15	25154013	25309706	chr15_22705106_22860799_155694_1.2_19.1_1872	1872	+
chr12	114918198	115167203	chr12_113402581_113651586_249006_0.8_-26.9_1868	1868	+
chr5	177020576	177027394	chr5_176953182_176960000_6819_27.4_97.3_1866	1866	+
chr9	136638026	136944522	chr9_135627847_135934343_306497_0.6_68.4_1864	1864	+
chr6	16108150	16172197	chr6_16216129_16280176_64048_2.9_85.9_1861	1861	+
chr11	72853175	73018884	chr11_72530823_72696532_165710_1.1_49.8_1860	1860	+
chr2	190175930	190339129	chr2_189884175_190047374_163200_1.1_52.4_1857	1857	+
chr11	124482804	124742787	chr11_123988014_124247997_259984_0.7_47.2_1856	1856	+
chrX	131206844	131210058	chrX_131034525_131037739_3215_57.7_99.2_1856	1856	+
chr18	61620188	61695471	chr18_59771168_59846451_75284_2.5_95_1854	1854	+
chr3	157815846	157994285	chr3_159298540_159476979_178440_1_67.5_1853	1853	+
chr22	43454626	43697455	chr22_41784570_42027399_242830_0.8_22.6_1851	1851	+
chr19	7515092	7731386	chr19_7421092_7637386_216295_0.9_-34.2_1850	1850	+
chr22	22621102	22661684	chr22_20951102_20991684_40583_4.6_93.5_1850	1850	+
chr19	41223604	41333229	chr19_45915444_46025069_109626_1.7_62_1849	1849	+
chrX	48231358	48398457	chrX_48116302_48283401_167100_1.1_-50.6_1849	1849	+
chr1	72625351	72767512	chr1_72397939_72540100_142162_1.3_87.7_1848	1848	+
chr19	33864412	33880046	chr19_38556252_38571886_15635_11.8_96.8_1847	1847	+
chr9	38397302	38643704	chr9_38387302_38633704_246403_0.7_59.5_1846	1846	+
chr10	70097547	70156303	chr10_69767553_69826309_58757_3.1_73.8_1845	1845	+
chrX	106594418	106672748	chrX_106481074_106559404_78331_2.4_82.4_1844	1844	+
chr21	35465732	35515348	chr21_34387602_34437218_49617_3.7_87.8_1842	1842	+
chr14	76502409	76675127	chr14_75572162_75744880_172719_1.1_59.9_1841	1841	+
chr4	136279830	137077198	chr4_136499280_137296648_797369_0.2_-27.3_1836	1836	+
chr1	37304714	37569021	chr1_37077301_37341608_264308_0.7_71.1_1829	1829	+
chr20	46130614	46386292	chr20_45564021_45819699_255679_0.7_38.2_1828	1828	+
chrX	150573715	150577715	chrX_150324373_150328373_4001_45.7_99.5_1828	1828	+
chr6	3978282	4109441	chr6_3923281_4054440_131160_1.4_81.3_1827	1827	+
chrX	52751372	52937600	chrX_52768097_52954325_186229_1_4.6_1827	1827	+
chr2	17836428	18034586	chr2_17699909_17898067_198159_0.9_-72.8_1824	1824	+
chrX	9786254	10225813	chrX_9746254_10185813_439560_0.4_47.1_1820	1820	+
chr15	79849218	80044527	chr15_77636273_77831582_195310_0.9_27.3_1818	1818	+
chr2	101502793	101628389	chr2_100869225_100994821_125597_1.4_85.4_1817	1817	+
chr6	50671128	50881138	chr6_50779087_50989097_210011_0.9_64.7_1814	1814	+
chr10	57358054	57493329	chr10_57028060_57163335_135276_1.3_79.9_1812	1812	+
chr13	38934781	38937058	chr13_37832781_37835058_2278_79.5_99.8_1812	1812	+
chr15	59944354	60164965	chr15_57731646_57952257_220612_0.8_-20.7_1812	1812	+
chr14	39196234	39198052	chr14_38265985_38267803_1819_99.5_100_1810	1810	+
chr20	61806519	61935306	chr20_61276964_61405751_128788_1.4_71.6_1804	1804	+
chr4	90032543	90035442	chr4_90251566_90254465_2900_62.2_99.7_1804	1804	+
chr9	127488995	127639753	chr9_126528816_126679574_150759_1.2_46.9_1803	1803	+
chr8	57389227	57501401	chr8_57551781_57663955_112175_1.6_71.5_1803	1803	+
chr1	230747707	230975589	chr1_228814330_229042212_227883_0.8_34.7_1802	1802	+
chr12	122618468	122825727	chr12_121184421_121391680_207260_0.9_-75.4_1800	1800	+
chr1	163291707	164326901	chr1_161558331_162593525_1035195_0.2_-21.7_1798	1798	+
chr9	69655459	69847542	chr9_68945279_69137362_192084_0.9_41.6_1798	1798	+
chr18	54267519	54398798	chr18_52418517_52549796_131280_1.4_82.1_1797	1797	+
chr17	51834311	52032204	chr17_49189310_49387203_197894_0.9_62.3_1796	1796	+
chr3	131105527	131338390	chr3_132588217_132821080_232864_0.8_68.6_1796	1796	+
chr6	5788571	5974229	chr6_5733570_5919228_185659_1_-55.7_1796	1796	+
chrX	125605710	125686968	chrX_125433391_125514649_81259_2.2_94.9_1796	1796	+
chr11	58384693	58388367	chr11_58141269_58144943_3675_48.8_99.6_1795	1795	+
chr6	126744768	127004686	chr6_126786461_127046379_259919_0.7_-42.1_1793	1793	+
chr21	43947933	44126006	chr21_42821002_42999075_178074_1_-89.9_1790	1790	+
chr14	104546884	104765888	chr14_103616637_103836933_220297_0.8_1.8_1786	1786	+
chr18	56411517	56652782	chr18_54562497_54803762_241266_0.7_21.8_1780	1780	+
chr2	210779255	211036096	chr2_210487500_210744341_256842_0.7_-31.1_1780	1780	+
chr11	107769770	108047774	chr11_107274980_107552984_278005_0.6_56.7_1779	1779	+
chr15	78453824	78462131	chr15_76240879_76249186_8308_21.4_96.8_1775	1775	+
chr9	13987686	14280373	chr9_13977686_14270373_292688_0.6_61.8_1771	1771	+
chr6	88875653	89002463	chr6_88932372_89059182_126811_1.4_78.1_1766	1766	+
chr5	59928156	60040733	chr5_59963913_60076490_112578_1.6_56.9_1760	1760	+
chr8	90915462	90982805	chr8_90984635_91051981_67347_2.6_94.5_1758	1758	+
chr7	25162308	25257853	chr7_25128833_25224378_95546_1.8_35.4_1757	1757	+
chr14	88400889	88454550	chr14_87470642_87524303_53662_3.3_90.2_1753	1753	+
chrX	129629136	129630958	chrX_129456817_129458639_1823_95.9_100_1748	1748	+
chr17	63482222	63651582	chr17_60912684_61082044_169361_1_65_1746	1746	+
chr1	166135573	166361518	chr1_164402197_164628142_225946_0.8_-4.1_1743	1743	+
chr6	126042997	126300526	chr6_126084690_126342219_257530_0.7_51.9_1742	1742	+
chr12	92527306	92562442	chr12_91051437_91086573_35137_4.9_95.2_1737	1737	+
chr10	103443047	103570107	chr10_103433037_103560097_127061_1.4_-39.1_1737	1737	+
chr5	122004190	122337735	chr5_122032089_122365634_333546_0.5_-81.5_1734	1734	+
chrX	44167701	44336555	chrX_44052645_44221499_168855_1_32.3_1731	1731	+
chr6	100498158	100584684	chr6_100604879_100691405_86527_2_57.9_1726	1726	+
chr3	60568278	60718340	chr3_60543318_60693380_150063_1.1_78.3_1724	1724	+
chr11	30249849	30390068	chr11_30206425_30346644_140220_1.2_88.7_1720	1720	+
chr4	26862827	27025645	chr4_26471925_26634743_162819_1.1_67.3_1718	1718	+
chr14	77100325	77227958	chr14_76170078_76297711_127634_1.3_20.5_1712	1712	+
chr20	52185508	52199259	chr20_51618915_51632666_13752_12.4_96.1_1712	1712	+
chrX	72743799	72990547	chrX_72660524_72907272_246749_0.7_41_1712	1712	+
chrY	20309885	20311596	chrY_18769273_18770984_1712_100_100_1712	1712	+
chr7	86811331	86849618	chr7_86649267_86687554_38288_4.5_88.1_1710	1710	+
chr5	114462251	114600744	chr5_114490150_114628643_138494_1.2_-51.9_1709	1709	+
chr1	192215362	192217079	chr1_190481985_190483702_1718_99.4_100_1707	1707	+
chrX	57935013	58012759	chrX_57951738_58029484_77747_2.2_75.6_1707	1707	+
chr16	12474887	12760340	chr16_12382388_12667841_285454_0.6_32.7_1706	1706	+
chr3	68682850	68686269	chr3_68765540_68768959_3420_49.8_99.5_1704	1704	+
chr5	149401308	149474663	chr5_149381501_149454856_73356_2.3_56.7_1703	1703	+
chr1	194157965	194159665	chr1_192424588_192426288_1701_100_100_1701	1701	+
chr12	20094314	20096013	chr12_19985581_19987280_1700_100_100_1700	1700	+
chr15	90197727	90455967	chr15_87998731_88256971_258241_0.7_-18.4_1697	1697	+
chr17	6459589	6679346	chr17_6400313_6620070_219758_0.8_51.8_1694	1694	+
chr20	56877522	57020436	chr20_56310928_56453842_142915_1.2_32.7_1693	1693	+
chr9	39073407	39234040	chr9_39063407_39224040_160634_1.1_63.2_1693	1693	+
chr17	8906524	9146332	chr17_8847249_9087057_239809_0.7_39.6_1692	1692	+
chr13	73191445	73336012	chr13_72089446_72234013_144568_1.2_51.1_1689	1689	+
chr7	94324310	94664540	chr7_94162246_94502476_340231_0.5_57.5_1686	1686	+
chr1	210407448	210546835	chr1_208474071_208613458_139388_1.2_67.1_1684	1684	+
chr4	4754862	5071969	chr4_4805763_5122870_317108_0.5_43.4_1681	1681	+
chr5	40761713	40834789	chr5_40797470_40870546_73077_2.3_89_1681	1681	+
chr20	19804122	20014183	chr20_19752122_19962183_210062_0.8_66.5_1679	1679	+
chr3	82854270	82856629	chr3_82936960_82939319_2360_71.1_99.7_1679	1679	+
chr3	131894332	132105696	chr3_133377022_133588386_211365_0.8_-60.5_1678	1678	+
chr4	53472977	53716819	chr4_53167734_53411576_243843_0.7_66_1677	1677	+
chr6	129477829	129480485	chr6_129519522_129522178_2657_63_99.8_1675	1675	+
chr6	166721517	166778820	chr6_166641507_166698810_57304_2.9_89.8_1671	1671	+
chr10	8524134	8556937	chr10_8564140_8596943_32804_5.1_93.3_1670	1670	+
chr3	51698713	51744941	chr3_51673753_51719981_46229_3.6_-18_1670	1670	+
chr5	56470049	56558617	chr5_56505806_56594374_88569_1.9_82.2_1670	1670	+
chr2	235238011	235403143	chr2_234902750_235067882_165133_1_74.5_1667	1667	+
chr1	205113398	205320729	chr1_203380021_203587352_207332_0.8_34.9_1666	1666	+
chr6	123046232	123181112	chr6_123087931_123222811_134881_1.2_75_1664	1664	+
chr14	44546689	44589881	chr14_43616439_43659631_43193_3.9_94.8_1663	1663	+
chr7	19736930	19853327	chr7_19703455_19819852_116398_1.4_63.4_1660	1660	+
chr4	108124321	108287711	chr4_108343770_108507160_163391_1_8.1_1659	1659	+
chr9	103493380	103495037	chr9_102533201_102534858_1658_100_100_1658	1658	+
chr7	137198563	137407601	chr7_136849103_137058141_209039_0.8_13.4_1658	1658	+
chr19	37117886	37393060	chr19_41809726_42084900_275175_0.6_-64.9_1653	1653	+
chr2	224741026	224904045	chr2_224449270_224612289_163020_1_38.6_1651	1651	+
chr12	51518760	51637287	chr12_49805027_49923554_118528_1.4_69.5_1648	1648	+
chrX	17698064	17751097	chrX_17607985_17661018_53034_3.1_91.8_1647	1647	+
chrX	133547471	133634718	chrX_133375137_133462384_87248_1.9_70.6_1647	1647	+
chr8	61909925	62116092	chr8_62072479_62278646_206168_0.8_-76.9_1646	1646	+
chr4	55549682	55606348	chr4_55244439_55301105_56667_2.9_92.6_1643	1643	+
chr9	116282596	116613449	chr9_115322417_115653270_330854_0.5_-53.4_1642	1642	+
chr1	98011352	98159301	chr1_97783940_97931889_147950_1.1_77.9_1640	1640	+
chr17	32767186	33042641	chr17_29791299_30066754_275456_0.6_53.8_1636	1636	+
chr19	15534323	15885104	chr19_15395323_15746104_350782_0.5_-14.2_1635	1635	+
chrX	63832088	64628414	chrX_63748813_64545139_796327_0.2_-67.8_1635	1635	+
chr14	82169054	82384403	chr14_81238807_81454156_215350_0.8_-63.3_1631	1631	+
chrX	97506880	97645971	chrX_97393536_97532627_139092_1.2_79.9_1628	1628	+
chr7	95749954	95936352	chr7_95587890_95774288_186399_0.9_-12_1627	1627	+
chr2	160545667	160605445	chr2_160253913_160313691_59779_2.7_84.5_1626	1626	+
chr12	110197235	110434182	chr12_108681618_108918565_236948_0.7_68.5_1625	1625	+
chr2	42047062	42077804	chr2_41900566_41931308_30743_5.3_95.6_1625	1625	+
chr1	73570468	73572227	chr1_73343056_73344815_1760_92.3_100_1624	1624	+
chr15	62551839	62776311	chr15_60339131_60563603_224473_0.7_26.8_1624	1624	+
chr5	159377466	159492564	chr5_159310044_159425142_115099_1.4_60.7_1623	1623	+
chr17	33308048	33478360	chr17_30332161_30502473_170313_1_62.5_1622	1622	+
chr7	10978372	11091488	chr7_10944897_11058013_113117_1.4_86.3_1616	1616	+
chrX	43761326	43890297	chrX_43646270_43775241_128972_1.3_69.4_1615	1615	+
chr20	25990635	26190288	chr20_25938635_26138288_199654_0.8_-9.6_1611	1611	+
chr2	62759673	62934222	chr2_62613177_62787726_174550_0.9_20.5_1607	1607	+
chr9	125977110	126309525	chr9_125016931_125349346_332416_0.5_-14.8_1605	1605	+
chrX	61998641	62059363	chrX_61915366_61976088_60723_2.6_88.4_1602	1602	+
chr7	129951870	130296040	chr7_129739106_129946577_207472_0.8_12.2_1600	1600	+
chr10	64565890	64592523	chr10_64235896_64262529_26634_6_96.9_1598	1598	+
chr11	46354337	46450829	chr11_46310913_46407405_96493_1.7_71.1_1598	1598	+
chr11	58916219	58975558	chr11_58672795_58732134_59340_2.7_94.6_1598	1598	+
chr19	37441275	37624494	chr19_42133115_42316334_183220_0.9_-38.4_1598	1598	+
chr5	5457510	5611000	chr5_5510510_5664000_153491_1_80.1_1595	1595	+
chr10	35841926	35986886	chr10_35881932_36026892_144961_1.1_90.2_1592	1592	+
chr5	138185561	138371314	chr5_138213460_138399213_185754_0.9_-43.2_1592	1592	+
chr2	149352694	149627913	chr2_149069164_149344383_275220_0.6_56.7_1591	1591	+
chrX	116093082	116098509	chrX_115977110_115982537_5428_29.3_99.6_1591	1591	+
chrX	132804841	132897772	chrX_132632507_132725438_92932_1.7_76.1_1591	1591	+
chr4	40815352	40943357	chr4_40510109_40638114_128006_1.2_38.9_1588	1588	+
chr15	67920125	68118425	chr15_65707179_65905479_198301_0.8_34.4_1579	1579	+
chr8	4536356	4646211	chr8_4523764_4633619_109856_1.4_68.1_1576	1576	+
chr21	10990847	11064363	chr21_10012718_10086234_73517_2.1_99.2_1574	1574	+
chr14	81288778	81468160	chr14_80358531_80537913_179383_0.9_-1.1_1572	1572	+
chr22	23522716	23804734	chr22_21852716_22134734_282019_0.6_-47.2_1569	1569	+
chr7	126893233	127015100	chr7_126680469_126802336_121868_1.3_69.5_1569	1569	+
chr1	82062116	82189028	chr1_81834704_81961616_126913_1.2_50.2_1564	1564	+
chr11	5876889	6016376	chr11_5833465_5972952_139488_1.1_51.4_1563	1563	+
chr1	159728945	159900230	chr1_157995569_158166854_171286_0.9_62.4_1563	1563	+
chr6	38029270	38142807	chr6_38137248_38250785_113538_1.4_57.2_1560	1560	+
chr7	88268191	88269750	chr7_88106127_88107686_1560_100_100_1560	1560	+
chr12	120106043	120118968	chr12_118590426_118603351_12926_12_97.9_1557	1557	+
chr3	18580158	18581949	chr3_18555162_18556953_1792_86.9_99.9_1557	1557	+
chr4	33010996	33013439	chr4_32687391_32689834_2444_63.6_99.8_1555	1555	+
chr5	69180530	69404818	chr5_69216286_69440574_224289_0.7_71.1_1555	1555	+
chr2	157339080	157440818	chr2_157047326_157149064_101739_1.5_81_1550	1550	+
chr6	21594038	21664750	chr6_21702017_21772729_70713_2.2_90.7_1550	1550	+
chr18	10456242	10685096	chr18_10446242_10675096_228855_0.7_63.3_1547	1547	+
chr8	54445851	54452902	chr8_54608404_54615455_7052_21.9_98.4_1543	1543	+
chr11	44801590	44956202	chr11_44758166_44912778_154613_1_-59.5_1540	1540	+
chr7	57528864	57669764	chr7_57532806_57673706_140901_1.1_15.8_1539	1539	+
chr10	97354368	97424079	chr10_97344358_97414069_69712_2.2_85.9_1536	1536	+
chr8	136612090	136638235	chr8_136681272_136707417_26146_5.9_98.1_1536	1536	+
chr5	86624187	86687466	chr5_86659943_86723222_63280_2.4_85.6_1535	1535	+
chrX	26704114	26767694	chrX_26614035_26677615_63581_2.4_91.4_1534	1534	+
chr6	146849033	147124285	chr6_146890726_147165978_275253_0.6_-2.1_1533	1533	+
chr16	52968669	53190792	chr16_51526170_51748293_222124_0.7_8.7_1532	1532	+
chr7	130563006	130612320	chr7_130213546_130262860_49315_3.1_91.9_1530	1530	+
chrX	104650384	104653136	chrX_104537040_104539792_2753_55.6_99.9_1530	1530	+
chr3	11399824	11599754	chr3_11374824_11574754_199931_0.8_32.9_1528	1528	+
chr1	176015249	176132155	chr1_174281872_174398778_116907_1.3_52_1527	1527	+
chr12	52105665	52201165	chr12_50391932_50487432_95501_1.6_70.4_1522	1522	+
chr14	45579680	45759615	chr14_44649430_44829365_179936_0.8_64.8_1520	1520	+
chr2	230045497	230128040	chr2_229753741_229836284_82544_1.8_77.5_1518	1518	+
chr10	126086063	126100784	chr10_126076053_126090774_14722_10.3_96.3_1516	1516	+
chr6	10118654	10366824	chr6_10226640_10474810_248171_0.6_-75.4_1513	1513	+
chr18	41900704	41902224	chr18_40154702_40156222_1521_99.4_100_1512	1512	+
chr9	89626642	89628196	chr9_88816462_88818016_1555_97.1_100_1510	1510	+
chr6	125583995	125621900	chr6_125625694_125663599_37906_4_95.6_1508	1508	+
chr3	72307443	72496249	chr3_72390133_72578939_188807_0.8_47.7_1507	1507	+
chr5	106929386	107062807	chr5_106957285_107090706_133422_1.1_53.3_1506	1506	+
chr7	120428157	120691923	chr7_120215393_120479159_263767_0.6_43.9_1504	1504	+
chr8	66514983	66636646	chr8_66677537_66799200_121664_1.2_43.6_1501	1501	+
chr13	90823951	90883989	chr13_89621952_89681990_60039_2.5_94.3_1499	1499	+
chr5	59649020	59756583	chr5_59684777_59792340_107564_1.4_58.7_1499	1499	+
chr12	65633723	65813545	chr12_63919990_64099812_179823_0.8_3.9_1498	1498	+
chr4	15004605	15172607	chr4_14613703_14781705_168003_0.9_72.8_1497	1497	+
chr3	81461999	81662805	chr3_81544689_81745495_200807_0.7_32.8_1496	1496	+
chr2	195052059	195136192	chr2_194760304_194844437_84134_1.8_91.2_1493	1493	+
chr4	155456990	155461963	chr4_155676440_155681413_4974_30_99_1491	1491	+
chr4	164853872	164855404	chr4_165073322_165074854_1533_97_100_1487	1487	+
chr5	55571149	55800956	chr5_55606906_55836713_229808_0.6_-9.5_1486	1486	+
chrX	69156873	69370246	chrX_69073598_69286971_213374_0.7_-87.9_1486	1486	+
chr3	179930332	180043247	chr3_181413026_181525941_112916_1.3_61_1485	1485	+
chr14	38057176	38064219	chr14_37126927_37133970_7044_21.1_99.6_1484	1484	+
chr13	23183033	23377763	chr13_22081033_22275763_194731_0.8_-12.7_1483	1483	+
chr2	172778958	172848411	chr2_172487204_172556657_69454_2.1_72.4_1483	1483	+
chr13	68405697	68485858	chr13_67303698_67383859_80162_1.8_52.7_1481	1481	+
chr22	44939979	44964184	chr22_43318643_43342848_24206_6.1_90.5_1481	1481	+
chr8	28575053	29490193	chr8_28630972_29546112_915141_0.2_-61_1477	1477	+
chr9	138376996	138424527	chr9_137516817_137564348_47532_3.1_85.5_1476	1476	+
chr1	79519766	79521795	chr1_79292354_79294383_2030_72.7_99.8_1475	1475	+
chr2	200136074	200319710	chr2_199844319_200027955_183637_0.8_61.2_1474	1474	+
chr18	19657851	19784037	chr18_17911849_18038035_126187_1.2_70.4_1472	1472	+
chr3	193774831	193860223	chr3_195257525_195342917_85393_1.7_85.7_1469	1469	+
chr7	26707220	26727977	chr7_26673745_26694502_20758_7.1_93.2_1468	1468	+
chr15	77902555	78206285	chr15_75689610_75993340_303731_0.5_-11.5_1467	1467	+
chr5	87677914	87899061	chr5_87713670_87934817_221148_0.7_56.7_1466	1466	+
chr9	69423230	69511297	chr9_68713050_68801117_88068_1.7_66.8_1461	1461	+
chr5	102268605	102310164	chr5_102296504_102338063_41560_3.5_88.3_1458	1458	+
chrX	65717590	65719896	chrX_65634315_65636621_2307_63.1_99.8_1455	1455	+
chr8	11181004	11403721	chr8_11218414_11441130_222717_0.7_-31.6_1451	1451	+
chr7	54487235	54724438	chr7_54454729_54691932_237204_0.6_-59.5_1448	1448	+
chr12	76993659	77115617	chr12_75517790_75639748_121959_1.2_41.8_1447	1447	+
chr2	152637420	152659930	chr2_152345666_152368176_22511_6.4_96.4_1445	1445	+
chr3	129718913	129918793	chr3_131201603_131401483_199881_0.7_25.1_1444	1444	+
chr20	22565066	22795041	chr20_22513066_22743041_229976_0.6_-24.8_1441	1441	+
chr16	55617911	55856768	chr16_54175412_54414269_238858_0.6_21.9_1440	1440	+
chr13	101018321	101192520	chr13_99816322_99990521_174200_0.8_67.7_1438	1438	+
chr4	46391921	46726471	chr4_46086678_46421228_334551_0.4_41.7_1434	1434	+
chr5	150459623	150871069	chr5_150439816_150851262_411447_0.3_-73.6_1434	1434	+
chr2	113691562	113809082	chr2_113408033_113525553_117521_1.2_62.9_1433	1433	+
chr1	183835349	184042636	chr1_182101972_182309259_207288_0.7_55.2_1429	1429	+
chrX	21995120	22012716	chrX_21905041_21922637_17597_8.1_98.9_1428	1428	+
chr19	12370942	12396053	chr19_12231942_12257053_25112_5.7_78.7_1425	1425	+
chr14	99210119	99655793	chr14_98279872_98725546_445675_0.3_-71.3_1424	1424	+
chr6	253903	602042	chr6_198903_547042_348140_0.4_-39.1_1422	1422	+
chr13	72090160	72444853	chr13_70988161_71342854_354694_0.4_-67.2_1421	1421	+
chrX	67290060	67291489	chrX_67206785_67208214_1430_99.2_100_1419	1419	+
chr7	38247124	38398241	chr7_38213649_38364766_151118_0.9_69.9_1413	1413	+
chr1	119543175	119762574	chr1_119344698_119564097_219400_0.6_32.3_1410	1410	+
chr6	41034380	41276357	chr6_41142358_41384335_241978_0.6_-48.3_1410	1410	+
chr6	137813671	138140206	chr6_137855364_138181899_326536_0.4_5_1409	1409	+
chr4	116841847	116843253	chr4_117061296_117062702_1407_100_100_1407	1407	+
chr2	12163665	12165070	chr2_12081116_12082521_1406_100_100_1406	1406	+
chr3	116745348	116863429	chr3_118228038_118346119_118082_1.2_52.5_1406	1406	+
chrX	19368017	19378017	chrX_19277938_19287938_10001_14.1_97.8_1406	1406	+
chr9	92978337	93227792	chr9_92018157_92267612_249456_0.6_26.7_1403	1403	+
chr7	14110527	14231746	chr7_14077052_14198271_121220_1.2_69.7_1399	1399	+
chr15	80351888	80430345	chr15_78138943_78217400_78458_1.8_76.8_1389	1389	+
chr5	64505805	64712062	chr5_64541561_64747818_206258_0.7_14.8_1388	1388	+
chr19	55485315	55609141	chr19_60177127_60300953_123827_1.1_50.5_1386	1386	+
chr16	51679590	51681170	chr16_50237091_50238671_1581_87.6_100_1385	1385	+
chr11	128615869	128893897	chr11_128121079_128399107_278029_0.5_65.7_1384	1384	+
chr4	110970514	111049072	chr4_111189963_111268521_78559_1.8_75.3_1383	1383	+
chr5	81188183	81331248	chr5_81223939_81367004_143066_1_60.6_1383	1383	+
chr2	63058090	63283163	chr2_62911594_63136667_225074_0.6_-3.1_1382	1382	+
chr15	69591356	69747971	chr15_67378410_67535025_156616_0.9_83.7_1380	1380	+
chr22	49543428	49762038	chr22_47929432_48148042_218611_0.6_70.2_1376	1376	+
chr1	191114796	191116168	chr1_189381419_189382791_1373_100_100_1373	1373	+
chr19	7040372	7295198	chr19_6991372_7246198_254827_0.5_42.4_1373	1373	+
chr6	96974112	97096975	chr6_97080833_97203696_122864_1.1_69.6_1373	1373	+
chr17	53038549	53040323	chr17_50393548_50395322_1775_77_99.9_1367	1367	+
chr8	28157163	28352073	chr8_28213082_28407992_194911_0.7_42.1_1361	1361	+
chr22	44040683	44198692	chr22_42372016_42530025_158010_0.9_-1.6_1358	1358	+
chr16	20745562	21011414	chr16_20653063_20918915_265853_0.5_-10.1_1356	1356	+
chr20	52773794	52835822	chr20_52207201_52269229_62029_2.2_92.6_1356	1356	+
chr4	156852851	157113933	chr4_157072301_157333383_261083_0.5_-49.1_1355	1355	+
chr5	169567749	169781408	chr5_169500327_169713986_213660_0.6_-43_1353	1353	+
chr12	122240855	122354503	chr12_120725238_120838886_113649_1.2_46.2_1352	1352	+
chr22	31798964	31955957	chr22_30128964_30285957_156994_0.9_36.6_1350	1350	+
chr11	28719033	29298216	chr11_28675609_29254792_579184_0.2_27.9_1349	1349	+
chr20	7959391	7962464	chr20_7907391_7910464_3074_43.9_99.6_1349	1349	+
chr19	43866344	44090823	chr19_48558184_48782663_224480_0.6_64.6_1348	1348	+
chr3	22423169	22424514	chr3_22398173_22399518_1346_100_100_1346	1346	+
chrX	102064339	102342632	chrX_101950995_102229288_278294_0.5_-6.8_1342	1342	+
chr19	17212928	17384937	chr19_17073928_17245937_172010_0.8_34.8_1339	1339	+
chr2	24888558	25105263	chr2_24742062_24958767_216706_0.6_-66.9_1338	1338	+
chr20	58254376	58508264	chr20_57687771_57941659_253889_0.5_-6.5_1338	1338	+
chr6	135862356	135957153	chr6_135904049_135998846_94798_1.4_85.4_1336	1336	+
chr16	31470932	31580727	chr16_31378433_31488228_109796_1.2_-56.8_1333	1333	+
chr16	73865273	74055785	chr16_72422774_72613286_190513_0.7_36.5_1333	1333	+
chr4	183540963	183838697	chr4_183777957_184075691_297735_0.4_59_1332	1332	+
chr11	76061976	76183798	chr11_75739624_75861446_121823_1.1_50.3_1331	1331	+
chr9	21695171	21862339	chr9_21685171_21852339_167169_0.8_51.9_1329	1329	+
chr21	24762585	24780632	chr21_23684456_23702503_18048_7.4_90.8_1328	1328	+
chr2	119565785	119648597	chr2_119282255_119365067_82813_1.6_84.6_1325	1325	+
chr4	139482057	139589748	chr4_139701507_139809198_107692_1.2_84.7_1323	1323	+
chr5	76382836	76571101	chr5_76418592_76606857_188266_0.7_-54.1_1320	1320	+
chr2	75101346	75119897	chr2_74954854_74973405_18552_7.1_97.2_1319	1319	+
chr5	15450846	15544718	chr5_15503846_15597718_93873_1.4_89.3_1319	1319	+
chr3	126676127	126881235	chr3_128158817_128363925_205109_0.6_7.1_1318	1318	+
chr16	26042966	26044281	chr16_25950467_25951782_1316_100_100_1316	1316	+
chr5	53386652	53603767	chr5_53422409_53639524_217116_0.6_-78.4_1315	1315	+
chrX	14852331	14996020	chrX_14762252_14905941_143690_0.9_56.6_1313	1313	+
chr1	71529240	71538381	chr1_71301828_71310969_9142_14.4_98.7_1312	1312	+
chr11	8016373	8102907	chr11_7972949_8059483_86535_1.5_72.9_1312	1312	+
chr9	82006198	82188133	chr9_81196018_81377953_181936_0.7_65.9_1310	1310	+
chrX	54584891	54589933	chrX_54601616_54606658_5043_25.9_99.3_1308	1308	+
chr12	55803501	55807539	chr12_54089768_54093806_4039_32.4_98.9_1307	1307	+
chrX	151939352	152220720	chrX_151690008_151971376_281369_0.5_56.4_1305	1305	+
chr4	189444694	189661246	chr4_189681688_189898240_216553_0.6_40_1303	1303	+
chr5	145441900	145641374	chr5_145422093_145621567_199475_0.7_47.7_1303	1303	+
chrX	30635488	30748548	chrX_30545409_30658469_113061_1.2_40.1_1303	1303	+
chr12	97294198	97338610	chr12_95818329_95862741_44413_2.9_97_1301	1301	+
chr16	75182644	75327915	chr16_73740145_73885416_145272_0.9_71.4_1300	1300	+
chr12	89742104	89814483	chr12_88266235_88338614_72380_1.8_77.1_1298	1298	+
chr8	109226767	109252409	chr8_109295943_109321585_25643_5_94.7_1294	1294	+
chrX	98919185	98976119	chrX_98805841_98862775_56935_2.3_82.8_1294	1294	+
chr13	82263927	82265218	chr13_81161928_81163219_1292_100_100_1292	1292	+
chrX	99410991	99531661	chrX_99297647_99418317_120671_1.1_22.9_1291	1291	+
chr6	153313543	153603948	chr6_153355236_153645641_290406_0.4_-37.3_1290	1290	+
chr8	83203151	83204616	chr8_83365706_83367171_1466_87.7_99.9_1285	1285	+
chrX	69385549	69640210	chrX_69302274_69556935_254662_0.5_-89.2_1285	1285	+
chrY	17019740	17053753	chrY_15529134_15563147_34014_3.8_97.8_1285	1285	+
chr2	121493435	121746443	chr2_121209905_121462913_253009_0.5_37.8_1284	1284	+
chr5	24170398	24171847	chr5_24206155_24207604_1450_88.5_100_1283	1283	+
chr12	76746086	76784446	chr12_75270217_75308577_38361_3.3_92.1_1282	1282	+
chr6	1312618	1314928	chr6_1257618_1259928_2311_55.4_99.6_1281	1281	+
chr1	202302469	202441339	chr1_200569092_200707962_138871_0.9_59.9_1279	1279	+
chr4	142552453	142637012	chr4_142771903_142856462_84560_1.5_91.6_1279	1279	+
chr6	5609099	5747724	chr6_5554098_5692723_138626_0.9_-55.5_1277	1277	+
chr10	1368943	1659323	chr10_1358943_1649323_290381_0.4_38.2_1273	1273	+
chr3	143163551	143237001	chr3_144646241_144719691_73451_1.7_73.9_1272	1272	+
chr17	41286516	41345267	chr17_38540042_38598793_58752_2.2_56.6_1271	1271	+
chrX	63264407	63408821	chrX_63181132_63325546_144415_0.9_65.5_1270	1270	+
chr17	58177980	58256322	chr17_55532762_55611104_78343_1.6_-85.2_1270	1270	+
chr1	199341133	199357858	chr1_197607756_197624481_16726_7.6_98.1_1266	1266	+
chr18	6370453	6489619	chr18_6360453_6479619_119167_1.1_87.4_1263	1263	+
chr1	77115841	77166671	chr1_76888429_76939259_50831_2.5_88.4_1259	1259	+
chr6	161469590	161777793	chr6_161389580_161697783_308204_0.4_-49.6_1259	1259	+
chrX	32223938	32225196	chrX_32133859_32135117_1259_100_100_1259	1259	+
chr10	129195184	129329251	chr10_129085174_129219241_134068_0.9_47.6_1257	1257	+
chr9	2768328	2925187	chr9_2758328_2915187_156860_0.8_86.6_1257	1257	+
chr1	84944970	84964280	chr1_84717558_84736868_19311_6.5_96.3_1256	1256	+
chr1	70996204	71126689	chr1_70768792_70899277_130486_1_-38.6_1256	1256	+
chr1	157678768	157680072	chr1_155945392_155946696_1305_96.2_100_1255	1255	+
chr1	214169969	214213538	chr1_212236592_212280161_43570_2.9_89.7_1253	1253	+
chr3	113013041	113179602	chr3_114495731_114662292_166562_0.8_-69.3_1252	1252	+
chr5	8581069	8727000	chr5_8634069_8780000_145932_0.9_67.2_1252	1252	+
chr7	36785716	36859616	chr7_36752241_36826141_73901_1.7_75.2_1248	1248	+
chrX	106949668	106957433	chrX_106836324_106844089_7766_16_98.9_1241	1241	+
chr6	90352963	90572236	chr6_90409684_90628957_219274_0.6_69.2_1236	1236	+
chr19	48407649	48461140	chr19_53099461_53152952_53492_2.3_89.5_1235	1235	+
chr5	81571733	81660511	chr5_81607489_81696267_88779_1.4_75.7_1233	1233	+
chr3	67425456	67652149	chr3_67508146_67734839_226694_0.5_81.1_1231	1231	+
chr13	24975122	25144958	chr13_23873122_24042958_169837_0.7_17.9_1230	1230	+
chr19	51278490	51430817	chr19_55970302_56122629_152328_0.8_18.2_1229	1229	+
chr8	35381433	35382985	chr8_35500975_35502527_1553_78.9_99.9_1226	1226	+
chr1	246187541	246271923	chr1_244254164_244338546_84383_1.5_69.6_1225	1225	+
chrX	108786370	108962894	chrX_108673026_108849550_176525_0.7_46.6_1224	1224	+
chr2	189449010	189459985	chr2_189157255_189168230_10976_11.1_98.1_1223	1223	+
chr14	71413562	71479965	chr14_70483315_70549718_66404_1.8_82.2_1222	1222	+
chr2	41383678	41385017	chr2_41237182_41238521_1340_91_100_1219	1219	+
chr1	227842209	227843426	chr1_225908832_225910049_1218_100_100_1218	1218	+
chr3	11034598	11275757	chr3_11009598_11250757_241160_0.5_-56.4_1217	1217	+
chr9	66513275	66514574	chr9_66253095_66254394_1300_93.6_100_1217	1217	+
chr4	156161392	156387110	chr4_156380842_156606560_225719_0.5_18.5_1215	1215	+
chr12	80422695	80497250	chr12_78946826_79021381_74556_1.6_65.3_1214	1214	+
chr17	71964934	72282108	chr17_69476529_69793703_317175_0.4_-80.9_1212	1212	+
chr4	117219208	117221558	chr4_117438657_117441007_2351_51.6_99.6_1212	1212	+
chr13	95611533	95674008	chr13_94409534_94472009_62476_1.9_79.6_1211	1211	+
chr10	66484278	66633688	chr10_66154284_66303694_149411_0.8_77.3_1210	1210	+
chr15	48022322	48634654	chr15_45809614_46421946_612333_0.2_-46.2_1208	1208	+
chr16	35036432	35037639	chr16_34893933_34895140_1208_100_100_1208	1208	+
chr3	17913110	18071528	chr3_17888114_18046532_158419_0.8_-46.7_1208	1208	+
chr3	192515826	192635895	chr3_193998520_194118589_120070_1_68.7_1207	1207	+
chr8	9590846	9638731	chr8_9628256_9676141_47886_2.5_94.5_1207	1207	+
chr7	124386087	124387434	chr7_124173323_124174670_1348_89.5_99.9_1206	1206	+
chr6	37400898	37673173	chr6_37508876_37781151_272276_0.4_31.4_1201	1201	+
chr11	84534684	84732804	chr11_84212332_84410452_198121_0.6_41.6_1200	1200	+
chr12	59313809	59429889	chr12_57600076_57716156_116081_1_79.8_1199	1199	+
chr4	93623035	93894702	chr4_93842058_94113725_271668_0.4_63.9_1197	1197	+
chr9	16076523	16871527	chr9_16066523_16861527_795005_0.2_-46.2_1197	1197	+
chr18	26231842	26837093	chr18_24485840_25091091_605252_0.2_15.1_1196	1196	+
chr15	89115968	89174508	chr15_86916972_86975512_58541_2_89_1195	1195	+
chr12	74931865	74934174	chr12_73218132_73220441_2310_51.3_99.9_1186	1186	+
chr14	54416731	54458519	chr14_53486481_53528269_41789_2.8_87.3_1185	1185	+
chr1	62208219	62330128	chr1_61980807_62102716_121910_1_50.8_1183	1183	+
chr15	92828938	92830449	chr15_90629942_90631453_1512_78.2_99.9_1183	1183	+
chr1	55586265	55689484	chr1_55358853_55462072_103220_1.1_81.8_1182	1182	+
chr2	176043235	176049451	chr2_175751481_175757697_6217_19_99.2_1182	1182	+
chr3	166408809	166579825	chr3_167891503_168062519_171017_0.7_44.4_1181	1181	+
chr11	110658432	110659734	chr11_110163642_110164944_1303_90.6_100_1180	1180	+
chrX	14211740	14263115	chrX_14121661_14173036_51376_2.3_87.2_1179	1179	+
chr4	96052425	96181619	chr4_96271448_96400642_129195_0.9_73.3_1178	1178	+
chr6	119220756	119229589	chr6_119262455_119271288_8834_13.3_82.4_1178	1178	+
chr13	37512284	37583534	chr13_36410284_36481534_71251_1.7_76.9_1177	1177	+
chr13	91924167	92001991	chr13_90722168_90799992_77825_1.5_90.9_1170	1170	+
chr3	106823555	106825889	chr3_108306245_108308579_2335_50.1_99.6_1169	1169	+
chr4	171525743	171526997	chr4_171762318_171763572_1255_93_100_1167	1167	+
chr1	220800539	220987608	chr1_218867162_219054231_187070_0.6_38.7_1166	1166	+
chr12	14927506	14949939	chr12_14818773_14841206_22434_5.2_96.2_1164	1164	+
chr22	24175692	24237416	chr22_22505692_22567416_61725_1.9_88.3_1164	1164	+
chr18	76268206	76447705	chr18_74369194_74548693_179500_0.6_24.3_1162	1162	+
chr7	123181836	123336852	chr7_122969072_123124088_155017_0.7_75.3_1160	1160	+
chr12	20522376	20706417	chr12_20413643_20597684_184042_0.6_74.5_1159	1159	+
chr4	27511068	27812502	chr4_27120166_27421600_301435_0.4_69.3_1157	1157	+
chr20	54988356	55177169	chr20_54421763_54610576_188814_0.6_77.9_1156	1156	+
chr5	159685303	159850001	chr5_159617881_159782579_164699_0.7_43.4_1156	1156	+
chr5	179606016	179688888	chr5_179538622_179621494_82873_1.4_53.2_1156	1156	+
chr6	80063349	80146868	chr6_80120068_80203587_83520_1.4_63.7_1156	1156	+
chr2	4561398	4562621	chr2_4539273_4540496_1224_94.2_100_1153	1153	+
chr21	21797234	21798401	chr21_20719105_20720272_1168_98.7_100_1153	1153	+
chr3	75263589	75264998	chr3_75346279_75347688_1410_81.7_99.7_1152	1152	+
chr3	122728267	122928303	chr3_124210957_124410993_200037_0.6_-69.1_1150	1150	+
chrX	74546988	74621089	chrX_74463713_74537814_74102_1.6_80.6_1150	1150	+
chr14	97321486	97347724	chr14_96391239_96417477_26239_4.4_91.3_1149	1149	+
chr16	34320856	34404698	chr16_34178357_34262199_83843_1.4_82_1149	1149	+
chr20	6758896	6762004	chr20_6706896_6710004_3109_37_99.7_1149	1149	+
chr12	418927	621527	chr12_289188_491788_202601_0.6_-29.6_1145	1145	+
chr6	66501983	66547769	chr6_66558704_66604490_45787_2.5_84.5_1144	1144	+
chr6	70414812	70456848	chr6_70471533_70513569_42037_2.7_88.6_1142	1142	+
chr6	161857535	162067594	chr6_161777525_161987584_210060_0.5_-42.8_1142	1142	+
chr1	198288643	198290965	chr1_196555266_196557588_2323_49.1_99.8_1140	1140	+
chr4	111865296	111866863	chr4_112084745_112086312_1568_72.7_99.6_1140	1140	+
chrX	50648378	50674590	chrX_50665118_50691330_26213_4.3_93.6_1140	1140	+
chr5	66400956	66491591	chr5_66436712_66527347_90636_1.3_74.6_1138	1138	+
chr13	66361603	66362975	chr13_65259604_65260976_1373_82.7_100_1136	1136	+
chr3	77365411	77366817	chr3_77448101_77449507_1407_80.7_99.9_1135	1135	+
chr7	109479088	109639460	chr7_109266324_109426696_160373_0.7_65.2_1134	1134	+
chr11	61404039	61405170	chr11_61160615_61161746_1132_100_100_1132	1132	+
chr19	46191546	46405174	chr19_50883386_51097014_213629_0.5_13.9_1132	1132	+
chr14	82127906	82129679	chr14_81197659_81199432_1774_63.8_98.7_1131	1131	+
chr5	115898178	116052434	chr5_115926077_116080333_154257_0.7_43.2_1131	1131	+
chr18	11913831	12030809	chr18_11903831_12020809_116979_1_-53.5_1130	1130	+
chr10	65662081	65663209	chr10_65332087_65333215_1129_100_100_1129	1129	+
chrX	3442836	3635542	chrX_3452836_3645542_192707_0.6_87.7_1129	1129	+
chr18	70174156	70316561	chr18_68325136_68467541_142406_0.8_91.7_1126	1126	+
chr12	55196068	55283341	chr12_53482335_53569608_87274_1.3_88.7_1125	1125	+
chr1	4235486	4580788	chr1_4135346_4480648_345303_0.3_-23.7_1122	1122	+
chr6	19613203	19614324	chr6_19721182_19722303_1122_100_100_1122	1122	+
chr14	25735452	25736570	chr14_24805292_24806410_1119_100_100_1119	1119	+
chr4	190873261	191022076	chr4_191110255_191256057_145803_0.8_50.8_1118	1118	+
chrX	15569958	15835528	chrX_15479879_15745449_265571_0.4_-26.1_1118	1118	+
chr11	114211830	114454195	chr11_113717040_113959405_242366_0.5_77.5_1117	1117	+
chr8	76288966	76317334	chr8_76451521_76479889_28369_3.9_96.2_1115	1115	+
chr1	81892522	81893983	chr1_81665110_81666571_1462_76.1_99.8_1112	1112	+
chr6	166477831	166478942	chr6_166397821_166398932_1112_100_100_1112	1112	+
chr9	90343465	90404605	chr9_89533285_89594425_61141_1.8_87_1112	1112	+
chr9	97767398	97886195	chr9_96807219_96926016_118798_0.9_66.9_1112	1112	+
chr22	16886152	17076370	chr22_15266152_15456370_190219_0.6_73.1_1110	1110	+
chr3	170584079	170612292	chr3_172066773_172094986_28214_3.9_95.2_1108	1108	+
chrX	130733031	130782372	chrX_130560712_130610053_49342_2.2_89.7_1108	1108	+
chr7	28318718	28561582	chr7_28285243_28528107_242865_0.5_55.7_1107	1107	+
chr1	77594769	77748011	chr1_77367357_77520599_153243_0.7_13.8_1106	1106	+
chr15	77570725	77777096	chr15_75357780_75564151_206372_0.5_-8.4_1106	1106	+
chr7	42003334	42154107	chr7_41969859_42120632_150774_0.7_86.7_1104	1104	+
chr2	147235847	147428084	chr2_146952317_147144554_192238_0.6_72.9_1100	1100	+
chr17	29203334	29249169	chr17_26227460_26273295_45836_2.4_38.2_1098	1098	+
chr14	43744147	43770111	chr14_42813897_42839861_25965_4.2_93_1097	1097	+
chr6	63171120	63522974	chr6_63229079_63580933_351855_0.3_49.4_1096	1096	+
chr8	26868078	26922884	chr8_26923995_26978801_54807_2_75.7_1096	1096	+
chr13	19197101	19301260	chr13_18095101_18199260_104160_1.1_85.2_1095	1095	+
chr8	7527744	7558107	chr8_7565154_7595517_30364_3.6_85.1_1094	1094	+
chr5	2103431	2259252	chr5_2156431_2312252_155822_0.7_29.1_1093	1093	+
chr6	149154944	149433391	chr6_149196637_149475084_278448_0.4_-61.2_1093	1093	+
chr7	122321350	122768291	chr7_122108586_122555527_446942_0.2_-74.2_1093	1093	+
chr8	96166472	96269119	chr8_96235648_96338295_102648_1.1_62.1_1092	1092	+
chr12	109547749	109719527	chr12_108032132_108203910_171779_0.6_63.4_1091	1091	+
chr2	49839714	50130841	chr2_49693218_49984345_291128_0.4_57.6_1091	1091	+
chr1	239718507	239896103	chr1_237785130_237962726_177597_0.6_73_1089	1089	+
chr8	100523467	100712005	chr8_100592643_100781181_188539_0.6_64.4_1089	1089	+
chr1	223362752	223605073	chr1_221429375_221671696_242322_0.4_60.1_1088	1088	+
chr12	107208619	107367160	chr12_105732749_105891290_158542_0.7_73.5_1088	1088	+
chr12	2285351	2486341	chr12_2155612_2356602_200991_0.5_55.4_1082	1082	+
chr12	18845630	18846980	chr12_18736897_18738247_1351_80_99.9_1081	1081	+
chr22	45204119	45298099	chr22_43582783_43676763_93981_1.1_62.1_1078	1078	+
chr14	94845852	94849484	chr14_93915605_93919237_3633_29.6_99.2_1076	1076	+
chrX	127848577	127849792	chrX_127676258_127677473_1216_88.5_99.9_1076	1076	+
chr13	99532657	99706823	chr13_98330658_98504824_174167_0.6_-33.9_1075	1075	+
chr2	2648695	2786049	chr2_2627702_2765056_137355_0.8_82_1075	1075	+
chr12	122849309	123022994	chr12_121415262_121588947_173686_0.6_-79_1074	1074	+
chrY	8385296	8630868	chrY_8445296_8690868_245573_0.4_73.5_1074	1074	+
chr1	197067043	197191782	chr1_195333666_195458405_124740_0.9_70.3_1073	1073	+
chr6	57679173	57932753	chr6_57787132_58040712_253581_0.4_-1.3_1073	1073	+
chr11	34472548	34493342	chr11_34429124_34449918_20795_5.2_87.1_1072	1072	+
chr4	124784866	125067228	chr4_125004316_125286678_282363_0.4_-37.3_1071	1071	+
chr13	21099570	21276877	chr13_19997570_20174877_177308_0.6_-32.1_1070	1070	+
chr7	152446286	152588777	chr7_152077219_152219710_142492_0.8_45.3_1070	1070	+
chr14	95853411	96011006	chr14_94923164_95080759_157596_0.7_-17.7_1068	1068	+
chr12	83544936	83546002	chr12_82069067_82070133_1067_100_100_1067	1067	+
chr18	46446772	46478497	chr18_44700770_44732495_31726_3.4_91.9_1066	1066	+
chr3	65673238	65940315	chr3_65648278_65915355_267078_0.4_-31.5_1066	1066	+
chrX	74962935	74966304	chrX_74879660_74883029_3370_31.6_99.6_1066	1066	+
chr16	33110879	33230705	chr16_33018380_33138206_119827_0.9_-98.7_1065	1065	+
chr12	19242015	19317998	chr12_19133282_19209265_75984_1.4_-20_1064	1064	+
chr13	24155826	24249461	chr13_23053826_23147461_93636_1.1_80.7_1060	1060	+
chr5	26226534	26235470	chr5_26262291_26271227_8937_11.9_99_1060	1060	+
chrY	19868213	19869356	chrY_18377607_18378750_1144_92.7_100_1060	1060	+
chr22	19166218	19246380	chr22_17546218_17626380_80163_1.3_63.4_1059	1059	+
chr5	156277897	156279109	chr5_156210475_156211687_1213_87.3_100_1059	1059	+
chr1	62455862	62629135	chr1_62228450_62401723_173274_0.6_-73.5_1056	1056	+
chr10	37283956	37286219	chr10_37323962_37326225_2264_46.6_99.7_1056	1056	+
chr3	181236008	181457705	chr3_182718702_182940399_221698_0.5_41_1055	1055	+
chr4	52709301	52896052	chr4_52404058_52590809_186752_0.6_65.8_1052	1052	+
chr8	32869041	32871057	chr8_32988583_32990599_2017_52.2_99.6_1052	1052	+
chr16	78745584	78896198	chr16_77303085_77453699_150615_0.7_26.1_1043	1043	+
chr12	119458400	119633220	chr12_117942783_118117603_174821_0.6_75.5_1040	1040	+
chr4	54257064	54459266	chr4_53951821_54154023_202203_0.5_67.6_1040	1040	+
chrX	136405114	136640596	chrX_136232780_136468262_235483_0.4_-34.7_1039	1039	+
chr2	130128479	130254609	chr2_129844949_129971079_126131_0.8_48.9_1037	1037	+
chr6	72294685	72295718	chr6_72351406_72352439_1034_100_100_1034	1034	+
chr10	49609611	49660042	chr10_49279617_49330048_50432_2_82.3_1031	1031	+
chr22	30116693	30166054	chr22_28446693_28496054_49362_2.1_87.1_1028	1028	+
chr7	108054133	108151476	chr7_107841369_107938712_97344_1.1_75.5_1028	1028	+
chr18	36914820	36936242	chr18_35168818_35190240_21423_4.8_92.9_1026	1026	+
chr3	57168051	57282442	chr3_57143091_57257482_114392_0.9_-90_1023	1023	+
chr11	123340019	123525559	chr11_122845229_123030769_185541_0.6_69.7_1022	1022	+
chr1	246455182	246647439	chr1_244521805_244714062_192258_0.5_-55.4_1019	1019	+
chr3	94225140	94226275	chr3_95707830_95708965_1136_89.7_100_1019	1019	+
chr14	32953308	32954324	chr14_32023059_32024075_1017_100_100_1017	1017	+
chr1	2984805	3071311	chr1_2974665_3061171_86507_1.2_45_1015	1015	+
chr9	42367039	42494676	chr9_42357035_42484672_127638_0.8_72.8_1014	1014	+
chrX	147395733	147547041	chrX_147203425_147354733_151309_0.7_42.5_1013	1013	+
chr6	24002051	24003117	chr6_24110030_24111096_1067_94.8_100_1012	1012	+
chr1	101721975	101754454	chr1_101494563_101527042_32480_3.1_83.9_1005	1005	+
chr5	56111988	56217724	chr5_56147745_56253481_105737_0.9_76.6_1001	1001	+
chr5	58082178	58269464	chr5_58117935_58305221_187287_0.5_62_998	998	+
chr8	107511725	107709949	chr8_107580901_107779125_198225_0.5_29_997	997	+
chr18	7117641	7301146	chr18_7107641_7291146_183506_0.5_58_996	996	+
chr12	22200464	22218470	chr12_22091731_22109737_18007_5.5_96.4_994	994	+
chr16	25291444	25465861	chr16_25198945_25373362_174418_0.6_74.6_993	993	+
chr18	20562112	20774521	chr18_18816110_19028519_212410_0.5_-83.2_992	992	+
chr5	53155026	53359429	chr5_53190783_53395186_204404_0.5_-74.7_991	991	+
chr1	14801247	15087165	chr1_14673834_14959752_285919_0.3_60_989	989	+
chr5	89781277	89868674	chr5_89817033_89904430_87398_1.1_68.5_988	988	+
chr4	118496143	118497214	chr4_118715591_118716662_1072_92.2_100_988	988	+
chr15	57840118	58004428	chr15_55627410_55791720_164311_0.6_52.2_987	987	+
chr2	223158998	223289443	chr2_222867242_222997687_130446_0.8_67.3_985	985	+
chrX	75555141	75556314	chrX_75471545_75472718_1174_83.8_100_984	984	+
chr9	12972734	13022064	chr9_12962734_13012064_49331_2_85.4_979	979	+
chr9	29825170	29826598	chr9_29815170_29816598_1429_68.4_99.9_977	977	+
chrX	36229125	36393170	chrX_36139046_36303091_164046_0.6_86.2_977	977	+
chr6	54059982	54075515	chr6_54167941_54183474_15534_6.3_96.1_976	976	+
chr5	130325529	130344710	chr5_130353428_130372609_19182_5.1_87.9_975	975	+
chr20	21655213	21736381	chr20_21603213_21684381_81169_1.2_57_974	974	+
chr5	157214236	157358498	chr5_157146814_157291076_144263_0.7_57_974	974	+
chr1	60313955	60340164	chr1_60086543_60112752_26210_3.7_94.7_974	974	+
chr15	94552226	94577686	chr15_92353230_92378690_25461_3.8_95.3_973	973	+
chr6	108938877	109005805	chr6_109045570_109112498_66929_1.5_65.1_971	971	+
chr12	38531456	38597159	chr12_36817723_36883426_65704_1.5_96.6_968	968	+
chr11	59845746	59892221	chr11_59602322_59648797_46476_2.1_91.7_965	965	+
chrY	58968571	59002431	chrY_57377959_57411819_33861_2.8_93.3_953	953	+
chr17	58263917	58366011	chr17_55618699_55720793_102095_0.9_-87.6_952	952	+
chr11	85364925	85445310	chr11_85042573_85122958_80386_1.2_68.7_951	951	+
chr6	106547119	106556158	chr6_106653812_106662851_9040_10.5_96.8_950	950	+
chr7	124120573	124121522	chr7_123907809_123908758_950_100_100_950	950	+
chr14	73957934	74183078	chr14_73027687_73252831_225145_0.4_30.5_949	949	+
chr20	29534002	29631687	chr20_28147663_28245348_97686_1_96.4_949	949	+
chr13	57717106	57889261	chr13_56615107_56787262_172156_0.5_92.8_946	946	+
chr5	123984540	124145015	chr5_124012439_124172914_160476_0.6_75.2_945	945	+
chrY	15398452	15399396	chrY_13907846_13908790_945_100_100_945	945	+
chr16	54964874	55094626	chr16_53522375_53652127_129753_0.7_87.5_939	939	+
chr5	14144735	14350927	chr5_14197735_14403927_206193_0.5_-64.5_938	938	+
chr18	45367219	45578238	chr18_43621217_43832236_211020_0.4_-46.8_937	937	+
chr13	90012887	90132351	chr13_88810888_88930352_119465_0.8_91.4_936	936	+
chr10	100807375	100819873	chr10_100797365_100809863_12499_7.5_97.6_934	934	+
chr15	63883032	64126290	chr15_61670085_61913343_243259_0.4_-58.6_934	934	+
chr2	176427316	176562701	chr2_176135562_176270947_135386_0.7_71_934	934	+
chr9	8660876	8713963	chr9_8650876_8703963_53088_1.8_86.2_934	934	+
chr6	51274836	51402241	chr6_51382795_51510200_127406_0.7_68.8_930	930	+
chr11	33730929	33765608	chr11_33687505_33722184_34680_2.7_79.3_929	929	+
chr20	16712735	16721820	chr20_16660735_16669820_9086_10.2_98.8_928	928	+
chr11	5592176	5593354	chr11_5548752_5549930_1179_78.3_99.9_923	923	+
chr1	209395952	209464812	chr1_207462575_207531435_68861_1.3_89.4_921	921	+
chr4	130081455	130291155	chr4_130300905_130510605_209701_0.4_-52_921	921	+
chr5	17353820	17354739	chr5_17406820_17407739_920_100_100_920	920	+
chr2	156120433	156340113	chr2_155828679_156048359_219681_0.4_69.2_920	920	+
chr6	9537292	9661941	chr6_9645278_9769927_124650_0.7_70.9_917	917	+
chr6	82880575	83076358	chr6_82937294_83133077_195784_0.5_36.7_917	917	+
chr13	33851927	34740914	chr13_32749927_33638914_888988_0.1_-34.8_916	916	+
chr15	29469621	29672218	chr15_27256913_27459510_202598_0.5_24.9_916	916	+
chr1	59465405	59466319	chr1_59237993_59238907_915_100_100_915	915	+
chr2	211297228	211547186	chr2_211005473_211255431_249959_0.4_4.1_915	915	+
chr4	63153466	63377049	chr4_62836061_63059644_223584_0.4_18.2_915	915	+
chr5	71515668	71714108	chr5_71551424_71749864_198441_0.5_-10.9_915	915	+
chr5	165362148	165456295	chr5_165294726_165388873_94148_1_73.6_915	915	+
chr13	45169177	45170207	chr13_44067177_44068207_1031_88.7_100_914	914	+
chr5	20302532	20305514	chr5_20338289_20341271_2983_30.6_99.9_914	914	+
chrY	6134784	6293743	chrY_6194784_6353743_158960_0.6_87.9_914	914	+
chr7	48942021	48943123	chr7_48912567_48913669_1103_82.8_100_913	913	+
chr2	156973344	157054287	chr2_156681590_156762533_80944_1.1_72.8_911	911	+
chr13	32910946	32985567	chr13_31808946_31883567_74622_1.2_70.8_910	910	+
chr4	66439171	66440078	chr4_66121766_66122673_908_100_100_908	908	+
chr5	40066747	40142240	chr5_40102504_40177997_75494_1.2_72.6_908	908	+
chr8	126011290	126091216	chr8_126080471_126160398_79928_1.1_87.6_908	908	+
chr14	74398330	74607566	chr14_73468083_73677319_209237_0.4_-33.9_907	907	+
chr10	45445854	45569004	chr10_44765860_44889010_123151_0.7_71.6_906	906	+
chr20	16238487	16239599	chr20_16186487_16187599_1113_81.3_100_905	905	+
chr7	83100587	83349735	chr7_82938523_83187671_249149_0.4_-81.5_905	905	+
chr8	55609051	55694063	chr8_55771605_55856617_85013_1.1_67.6_905	905	+
chr8	79609643	79733580	chr8_79772198_79896135_123938_0.7_91.6_903	903	+
chr3	167400568	167438084	chr3_168883262_168920778_37517_2.4_88.2_901	901	+
chr14	53509459	53570623	chr14_52579209_52640373_61165_1.5_26.5_900	900	+
chr6	40313114	40487885	chr6_40421092_40595863_174772_0.5_47.2_900	900	+
chr11	56124789	56125687	chr11_55881365_55882263_899_100_100_899	899	+
chr6	151789510	151790766	chr6_151831203_151832459_1257_71.5_99.9_899	899	+
chr8	49297009	49833190	chr8_49459562_49995743_536182_0.2_-70.6_899	899	+
chr1	121137693	121138590	chr1_120839216_120840113_898_100_100_898	898	+
chrX	70182716	70236867	chrX_70099441_70153592_54152_1.7_75.6_898	898	+
chr10	19340895	19342470	chr10_19380901_19382476_1576_57_99.7_898	898	+
chr6	39926037	39967813	chr6_40034015_40075791_41777_2.1_88.2_896	896	+
chr3	110401144	110402038	chr3_111883834_111884728_895_100_100_895	895	+
chr1	142623710	142660259	chr1_141565233_141601782_36550_2.4_95.9_892	892	+
chrX	55068060	55208619	chrX_55084785_55225344_140560_0.6_65.4_891	891	+
chr10	60475307	60476861	chr10_60145313_60146867_1555_57.2_99.7_890	890	+
chr11	45907203	45945808	chr11_45863779_45902384_38606_2.3_88.5_889	889	+
chr10	86320177	86321064	chr10_86310157_86311044_888_100_100_888	888	+
chr3	178174333	178211567	chr3_179657027_179694261_37235_2.4_93.1_888	888	+
chr13	69559317	69560621	chr13_68457318_68458622_1305_68_99.9_887	887	+
chr9	129089476	129267073	chr9_128129297_128306894_177598_0.5_13.3_887	887	+
chr2	45342819	45508713	chr2_45196323_45362217_165895_0.5_46.9_886	886	+
chr21	20229953	20230834	chr21_19151824_19152705_882_100_100_882	882	+
chr7	141357312	141490336	chr7_141003781_141136805_133025_0.7_37.2_882	882	+
chr18	34937168	35147124	chr18_33191166_33401122_209957_0.4_-31.6_881	881	+
chr14	107258822	107281873	chr14_106329867_106352918_23052_3.8_94.2_879	879	+
chr12	27059214	27188371	chr12_26950481_27079638_129158_0.7_60.2_877	877	+
chrX	87350704	87351813	chrX_87237360_87238469_1110_79_99.9_877	877	+
chr8	99439037	99608488	chr8_99508213_99677664_169452_0.5_-1.4_876	876	+
chr1	187532034	187632288	chr1_185798657_185898911_100255_0.9_90.3_875	875	+
chr12	34176881	34498507	chr12_34068148_34389774_321627_0.3_39.2_874	874	+
chrX	117262678	117280466	chrX_117146706_117164494_17789_4.9_97.2_874	874	+
chr13	108756798	108882401	chr13_107554799_107680402_125604_0.7_65.1_873	873	+
chr6	153026882	153220259	chr6_153068575_153261952_193378_0.5_-51.5_873	873	+
chr22	27282814	27288069	chr22_25612814_25618069_5256_16.6_98.5_872	872	+
chr7	37415083	37488478	chr7_37381608_37455003_73396_1.2_84.6_871	871	+
chr22	40745760	40817069	chr22_39075706_39147015_71310_1.2_71.8_870	870	+
chr5	30850009	31054331	chr5_30885766_31090088_204323_0.4_47.3_868	868	+
chr7	144737025	144738099	chr7_144367958_144369032_1075_80.7_99.9_868	868	+
chr13	32526639	32665932	chr13_31424639_31563932_139294_0.6_-21.5_866	866	+
chr13	107515989	107530264	chr13_106313990_106328265_14276_6.1_96.9_865	865	+
chr5	65750935	65868571	chr5_65786691_65904327_117637_0.7_57.7_865	865	+
chr10	133049546	133315825	chr10_132939536_133205815_266280_0.3_38.4_864	864	+
chr13	105380558	105467341	chr13_104178559_104265342_86784_1_89_864	864	+
chr5	85913696	85916632	chr5_85949452_85952388_2937_29.4_99.4_864	864	+
chr13	67840961	67964144	chr13_66738962_66862145_123184_0.7_50_862	862	+
chr3	74068432	74151452	chr3_74151122_74234142_83021_1_94.2_860	860	+
chr2	169020168	169094552	chr2_168728414_168802798_74385_1.2_89_857	857	+
chr5	23301325	23304847	chr5_23337082_23340604_3523_24.3_99.8_857	857	+
chr7	132093979	132248328	chr7_131744519_131898868_154350_0.6_53.7_856	856	+
chr12	68005529	68055172	chr12_66291796_66341439_49644_1.7_74.3_855	855	+
chr6	107361056	107513740	chr6_107467749_107620433_152685_0.6_61.6_855	855	+
chrX	71880315	71948174	chrX_71797040_71864899_67860_1.3_83.7_855	855	+
chr10	30734972	30807774	chr10_30774978_30847780_72803_1.2_87.5_854	854	+
chr18	76552687	76662150	chr18_74653675_74763138_109464_0.8_6.4_854	854	+
chr12	47473673	47735622	chr12_45759940_46021889_261950_0.3_44.4_853	853	+
chr6	126579021	126667603	chr6_126620714_126709296_88583_1_24.1_852	852	+
chr2	106360982	106471706	chr2_105727414_105838138_110725_0.8_72.4_851	851	+
chr1	217308760	218024039	chr1_215375383_216090662_715280_0.1_-40.6_849	849	+
chr5	83042188	84295925	chr5_83077944_84331681_1253738_0.1_-83.2_849	849	+
chr16	80632733	80637967	chr16_79190234_79195468_5235_16.2_98.4_846	846	+
chr2	184472035	184472876	chr2_184180280_184181121_842_100_100_842	842	+
chr4	91567290	91760314	chr4_91786313_91979337_193025_0.4_4.7_840	840	+
chr12	48881983	49065818	chr12_47168250_47352085_183836_0.5_-93.1_839	839	+
chr14	29062948	29142933	chr14_28132699_28212684_79986_1_92.6_839	839	+
chr11	131105162	131289858	chr11_130610372_130795068_184697_0.5_65.6_837	837	+
chr1	30745267	30952748	chr1_30517854_30725335_207482_0.4_46.9_836	836	+
chr18	3977572	4008910	chr18_3967572_3998910_31339_2.7_91.8_836	836	+
chr3	898332	1000883	chr3_873332_975883_102552_0.8_89.3_835	835	+
chr11	88141533	88142364	chr11_87781181_87782012_832_100_100_832	832	+
chrX	33059412	33109666	chrX_32969333_33019587_50255_1.7_94.1_832	832	+
chr19	8862778	8934353	chr19_8723778_8795353_71576_1.2_-38.5_830	830	+
chr4	43412052	43412881	chr4_43106809_43107638_830_100_100_830	830	+
chr10	10216127	10309916	chr10_10256133_10349922_93790_0.9_86.2_828	828	+
chr19	29698425	29810871	chr19_34390265_34502711_112447_0.7_62.2_825	825	+
chr9	134946695	135205071	chr9_133936516_134194892_258377_0.3_-82.4_824	824	+
chr17	69617170	69804944	chr17_67128765_67316539_187775_0.4_60_823	823	+
chr8	80483431	80484329	chr8_80645986_80646884_899_91.4_100_822	822	+
chr11	127810755	127945397	chr11_127315965_127450607_134643_0.6_86.7_819	819	+
chr8	131266674	131455924	chr8_131335856_131525106_189251_0.4_24.9_819	819	+
chr9	93931839	94187010	chr9_92971660_93226831_255172_0.3_-89.8_818	818	+
chr2	51077399	51436878	chr2_50930903_51290382_359480_0.2_81_817	817	+
chr2	105294788	105388372	chr2_104661220_104754804_93585_0.9_-8.1_816	816	+
chr1	184661715	184854806	chr1_182928338_183121429_193092_0.4_19.6_814	814	+
chr11	22843165	22850367	chr11_22799741_22806943_7203_11.3_98.5_813	813	+
chr4	138369166	138531010	chr4_138588616_138750460_161845_0.5_65.8_810	810	+
chr9	23117555	23431467	chr9_23107555_23421467_313913_0.3_22.3_809	809	+
chr15	84322669	84408945	chr15_82113673_82199949_86277_0.9_66.8_807	807	+
chrX	81752585	81753389	chrX_81639241_81640045_805_100_100_805	805	+
chr3	65415405	65580416	chr3_65390445_65555456_165012_0.5_-15.3_804	804	+
chr6	83435672	83574658	chr6_83492391_83631377_138987_0.6_54.7_804	804	+
chr15	95398888	95400173	chr15_93199892_93201177_1286_62.4_99.9_802	802	+
chr8	34731529	34732330	chr8_34851071_34851872_802_100_100_802	802	+
chr8	105886045	106023909	chr8_105955221_106093085_137865_0.6_67.6_802	802	+
chr8	135154115	135369711	chr8_135223297_135438893_215597_0.4_23.2_802	802	+
chr11	25609957	25694989	chr11_25566533_25651565_85033_0.9_83_801	801	+
chr4	73673097	73674174	chr4_73891961_73893038_1078_74.3_99.8_801	801	+
chr5	121187722	121356458	chr5_121215621_121384357_168737_0.5_28.7_801	801	+
chr8	19966561	20078945	chr8_20010841_20123225_112385_0.7_60.4_799	799	+
chr21	26734048	26734845	chr21_25655919_25656716_798_100_100_798	798	+
chr11	80292886	80364754	chr11_79970534_80042402_71869_1.1_87.2_797	797	+
chr14	101202942	101426259	chr14_100272695_100496012_223318_0.4_4.5_793	793	+
chr1	30201158	30421602	chr1_29973745_30194189_220445_0.4_46.5_792	792	+
chr12	68415003	68430610	chr12_66701270_66716877_15608_5.1_97.2_791	791	+
chrX	107327820	107393480	chrX_107214476_107280136_65661_1.2_82.5_791	791	+
chr11	133411589	133416997	chr11_132916799_132922207_5409_14.6_98.5_789	789	+
chr13	31418475	31419262	chr13_30316475_30317262_788_100_100_788	788	+
chr5	136362371	136535800	chr5_136390270_136563699_173430_0.5_51.2_788	788	+
chr6	18865595	19144157	chr6_18973574_19252136_278563_0.3_35.3_788	788	+
chr9	22012096	22155351	chr9_22002096_22145351_143256_0.5_22.4_785	785	+
chr12	7719342	7830222	chr12_7610609_7721489_110881_0.7_74.9_784	784	+
chr16	14294134	14295115	chr16_14201635_14202616_982_79.7_99.9_783	783	+
chr7	21440674	21469247	chr7_21407199_21435772_28574_2.7_91.4_783	783	+
chr1	143344692	143392672	chr1_142186215_142234195_47981_1.6_25.4_782	782	+
chr5	3314253	3617386	chr5_3367253_3670386_303134_0.3_48.3_782	782	+
chr19	9371941	9524712	chr19_9232941_9385712_152772_0.5_2.7_781	781	+
chr17	51183106	51183884	chr17_48538105_48538883_779_100_100_779	779	+
chr1	198918259	198919044	chr1_197184882_197185667_786_98.9_100_777	777	+
chrX	46584649	46771890	chrX_46469593_46656834_187242_0.4_18.8_777	777	+
chr4	42403799	42580404	chr4_42098556_42275161_176606_0.4_61.2_776	776	+
chr7	53021832	53255895	chr7_52989326_53223389_234064_0.3_-1.1_775	775	+
chr12	26755537	26875458	chr12_26646804_26766725_119922_0.6_67.8_774	774	+
chr18	65945039	65945812	chr18_64096019_64096792_774_100_100_774	774	+
chr10	61006392	61007588	chr10_60676398_60677594_1197_64.6_99.8_773	773	+
chr11	29747288	29748056	chr11_29703864_29704632_769_100_100_769	769	+
chr18	39368880	39593645	chr18_37622878_37847643_224766_0.3_29.7_766	766	+
chr8	51674733	53068301	chr8_51837286_53230854_1393569_0.1_-68.8_765	765	+
chr10	42607118	42646388	chr10_41927124_41966394_39271_1.9_86.2_762	762	+
chrX	68393815	68417816	chrX_68310540_68334541_24002_3.2_93_760	760	+
chr16	64294265	64437445	chr16_62851766_62994946_143181_0.5_84.4_759	759	+
chr7	22813199	22921942	chr7_22779724_22888467_108744_0.7_17.6_759	759	+
chr10	132375745	132529232	chr10_132265735_132419222_153488_0.5_35_757	757	+
chr3	174095075	174095831	chr3_175577769_175578525_757_100_100_757	757	+
chrX	121672438	121673211	chrX_121500119_121500892_774_97.7_100_756	756	+
chr20	53691053	53691807	chr20_53124460_53125214_755_100_100_755	755	+
chr4	185220041	185220794	chr4_185457035_185457788_754_100_100_754	754	+
chr5	120208609	120952217	chr5_120236508_120980116_743609_0.1_-52.5_752	752	+
chr3	139531761	139654323	chr3_141014451_141137013_122563_0.6_69.7_751	751	+
chr6	141082956	141298729	chr6_141124649_141340422_215774_0.3_78_751	751	+
chr7	96810339	96830743	chr7_96648275_96668679_20405_3.7_95.8_747	747	+
chrY	22744396	22754699	chrY_21153784_21164087_10304_7.2_97_741	741	+
chr13	112670212	112853965	chr13_111718213_111901966_183754_0.4_51.2_740	740	+
chr3	55501922	55571227	chr3_55476962_55546267_69306_1.1_94.6_740	740	+
chr9	88193673	88248237	chr9_87383493_87438057_54565_1.4_86.4_740	740	+
chr21	38084661	38121205	chr21_37006531_37043075_36545_2_91.9_739	739	+
chr12	79187289	79198316	chr12_77711420_77722447_11028_6.7_97.9_738	738	+
chr13	39587891	39616459	chr13_38485891_38514459_28569_2.6_96.3_737	737	+
chr8	104780515	104781251	chr8_104849691_104850427_737_100_100_737	737	+
chr16	9964879	10178458	chr16_9872380_10085959_213580_0.3_20_736	736	+
chr2	121983348	122120953	chr2_121699818_121837423_137606_0.5_45.4_736	736	+
chr4	123859192	123949525	chr4_124078642_124168975_90334_0.8_57.1_736	736	+
chr2	84518247	84668603	chr2_84371758_84522114_150357_0.5_70.2_736	736	+
chr16	27751646	27913359	chr16_27659147_27820860_161714_0.5_52.9_735	735	+
chr2	31514195	31584555	chr2_31367699_31438059_70361_1_83.5_735	735	+
chr3	80265806	80266936	chr3_80348496_80349626_1131_65_99.9_735	735	+
chr8	48173370	48309278	chr8_48335923_48471831_135909_0.5_38.8_735	735	+
chr13	97536629	97537811	chr13_96334630_96335812_1183_62_99.9_733	733	+
chr18	4951888	5003084	chr18_4941888_4993084_51197_1.4_78_733	733	+
chr8	70405164	70602709	chr8_70567718_70765263_197546_0.4_17.3_733	733	+
chr3	109128019	109327576	chr3_110610709_110810266_199558_0.4_-86.2_731	731	+
chr3	71802716	71804032	chr3_71885406_71886722_1317_55.4_99.7_730	730	+
chrX	139479233	140233409	chrX_139306899_140061075_754177_0.1_-55.9_729	729	+
chr5	18049535	18163176	chr5_18085292_18198933_113642_0.6_74.2_728	728	+
chr8	13536709	13702274	chr8_13581080_13746645_165566_0.4_76.3_728	728	+
chrX	28676684	28677411	chrX_28586605_28587332_728_100_100_728	728	+
chr3	13860853	13920160	chr3_13835854_13895161_59308_1.2_83.9_727	727	+
chr1	233751328	233752482	chr1_231817951_231819105_1155_62.9_89.8_726	726	+
chr5	129476003	129477437	chr5_129503902_129505336_1435_50.6_99.9_726	726	+
chr6	99228129	99283650	chr6_99334850_99390371_55522_1.3_91.8_723	723	+
chr7	124673838	124675433	chr7_124461074_124462669_1596_45.1_99.7_719	719	+
chr3	166783637	166784353	chr3_168266331_168267047_717_100_100_717	717	+
chr17	59667849	59668564	chr17_57022631_57023346_716_100_100_716	716	+
chr4	105453864	105674348	chr4_105673313_105893797_220485_0.3_6.9_716	716	+
chr5	170171197	170346635	chr5_170103775_170279240_175466_0.4_51.4_716	716	+
chr9	804980	998960	chr9_794980_988960_193981_0.4_-25.1_716	716	+
chr12	75897649	76082897	chr12_74183916_74369164_185249_0.4_55.3_715	715	+
chr4	68904945	68906566	chr4_68587540_68589161_1622_44.1_99.7_715	715	+
chr4	182443752	182547437	chr4_182680746_182784431_103686_0.7_49.5_715	715	+
chr4	12620450	12642308	chr4_12229548_12251406_21859_3.3_87.7_712	712	+
chr1	176585584	176586453	chr1_174852207_174853076_870_81.7_100_711	711	+
chr14	84638221	84639085	chr14_83707974_83708838_865_82.2_100_711	711	+
chr2	135476503	135529314	chr2_135192973_135245784_52812_1.3_-76.8_710	710	+
chr21	28792716	28793425	chr21_27714587_27715296_710_100_100_710	710	+
chr8	115041695	115172820	chr8_115110871_115241996_131126_0.5_78.2_708	708	+
chr18	49138491	49168335	chr18_47392489_47422333_29845_2.4_90.4_707	707	+
chr19	54275561	54279077	chr19_58967373_58970889_3517_20.1_98.5_707	707	+
chr2	194399023	194580780	chr2_194107268_194289025_181758_0.4_74.4_707	707	+
chr7	9654913	9655619	chr7_9621438_9622144_707_100_100_707	707	+
chr10	122114127	122114832	chr10_122104117_122104822_706_100_100_706	706	+
chrY	25196913	25332734	chrY_23606301_23742122_135822_0.5_85.1_706	706	+
chr6	86796474	86879990	chr6_86853193_86936709_83517_0.8_43.8_705	705	+
chr5	33162251	33162952	chr5_33198008_33198709_702_100_100_702	702	+
chr3	53914005	54221103	chr3_53889045_54196143_307099_0.2_-3.1_700	700	+
chr16	54320825	54325722	chr16_52878326_52883223_4898_14.3_99.5_698	698	+
chr7	43313736	43315553	chr7_43280261_43282078_1818_38.4_99.3_698	698	+
chr16	18026489	18086669	chr16_17933990_17994170_60181_1.2_81.7_696	696	+
chr7	50673237	50828015	chr7_50640731_50795509_154779_0.4_60_695	695	+
chr7	155946825	155948203	chr7_155639586_155640964_1379_50.4_99.6_695	695	+
chr3	8922416	9026755	chr3_8897416_9001755_104340_0.7_37.8_694	694	+
chr7	67983015	68133796	chr7_67620951_67771732_150782_0.5_47.2_694	694	+
chr5	151887607	152056145	chr5_151867800_152036338_168539_0.4_73.2_693	693	+
chr2	117779983	117939887	chr2_117496453_117656357_159905_0.4_71.8_692	692	+
chr22	47567805	47616112	chr22_45946469_45994776_48308_1.4_92.7_692	692	+
chr5	50571127	50896057	chr5_50606884_50931814_324931_0.2_66.3_691	691	+
chrX	62569685	62673459	chrX_62486410_62590184_103775_0.7_78_691	691	+
chr10	44881011	44910486	chr10_44201017_44230492_29476_2.3_88.4_689	689	+
chr6	154727244	154763467	chr6_154768936_154805159_36224_1.9_81.5_689	689	+
chr8	10094555	10160339	chr8_10131965_10197749_65785_1_85.8_685	685	+
chr6	62284031	62358628	chr6_62341990_62416587_74598_0.9_90.9_681	681	+
chr4	66959794	66960473	chr4_66642389_66643068_680_100_100_680	680	+
chr5	42465410	42466089	chr5_42501167_42501846_680_100_100_680	680	+
chr9	6278802	6279866	chr9_6268802_6269866_1065_63.8_99.8_679	679	+
chrY	21154038	21237829	chrY_19613426_19697217_83792_0.8_67_678	678	+
chr6	169596862	169633933	chr6_169338787_169375858_37072_1.8_90.5_677	677	+
chr6	113902582	113903257	chr6_114009275_114009950_676_100_100_676	676	+
chr13	80910708	80913547	chr13_79808709_79811548_2840_23.8_99.7_675	675	+
chr15	22440230	22440904	chr15_19941594_19942268_675_100_100_675	675	+
chr17	64193889	64299448	chr17_61624351_61729910_105560_0.6_69.3_675	675	+
chr7	71750848	71887631	chr7_71388784_71525567_136784_0.5_73.6_675	675	+
chr19	28246786	28429280	chr19_32938626_33121120_182495_0.4_86.1_674	674	+
chr2	143555460	143856419	chr2_143271930_143572889_300960_0.2_65.6_674	674	+
chr7	53573930	53574602	chr7_53541424_53542096_673_100_100_673	673	+
chr2	1082818	1221925	chr2_1072818_1209230_136413_0.5_64.4_672	672	+
chr11	19901380	20141486	chr11_19857956_20098062_240107_0.3_12.1_671	671	+
chr13	38567615	38568715	chr13_37465615_37466715_1101_60.9_99.9_671	671	+
chr1	63727858	63789372	chr1_63500446_63561960_61515_1.1_71.6_669	669	+
chr12	60078669	60206532	chr12_58364936_58492799_127864_0.5_80.4_668	668	+
chr11	126228368	126365440	chr11_125733578_125870650_137073_0.5_-43.2_667	667	+
chr10	29986812	29987477	chr10_30026818_30027483_666_100_100_666	666	+
chr4	181233455	181990404	chr4_181470449_182227398_756950_0.1_-10.1_664	664	+
chr8	122392319	122572651	chr8_122461500_122641832_180333_0.4_68.4_664	664	+
chr5	64872691	64961409	chr5_64908447_64997165_88719_0.7_63_663	663	+
chrY	21749048	21750957	chrY_20208436_20210345_1910_34.7_99.5_663	663	+
chr22	33255623	33256296	chr22_31585623_31586296_674_98.2_100_662	662	+
chrX	97025826	97162448	chrX_96912482_97049104_136623_0.5_73.7_660	660	+
chr11	132644706	132935187	chr11_132149916_132440397_290482_0.2_42.7_659	659	+
chr8	6079456	6328543	chr8_6066864_6315951_249088_0.3_41.7_658	658	+
chr8	114388848	114442526	chr8_114458024_114511702_53679_1.2_91.2_658	658	+
chr1	33777945	34594674	chr1_33550532_34367261_816730_0.1_-49.4_657	657	+
chr8	90342189	90426963	chr8_90411305_90496079_84775_0.8_88.5_657	657	+
chr2	222351795	222495792	chr2_222060039_222204036_143998_0.5_63.1_656	656	+
chr6	146120485	146126963	chr6_146162178_146168656_6479_10.1_98.1_656	656	+
chr7	29686064	29690301	chr7_29652589_29656826_4238_15.5_92.3_656	656	+
chr12	186978	214368	chr12_57239_84629_27391_2.4_68.7_655	655	+
chr9	98270384	98278931	chr9_97310205_97318752_8548_7.6_97.9_653	653	+
chr6	58293993	58445889	chr6_58401952_58553848_151897_0.4_58.1_652	652	+
chrX	55987803	56004372	chrX_56004528_56021097_16570_3.9_96_652	652	+
chrX	143294406	144176794	chrX_143122106_143984486_862381_0.1_-37.8_652	652	+
chr15	26874298	26890928	chr15_24425391_24442021_16631_3.9_95.5_651	651	+
chr6	133579901	133640217	chr6_133621594_133681910_60317_1.1_84.7_650	650	+
chr13	88241583	88325487	chr13_87039584_87123488_83905_0.8_84.2_649	649	+
chr8	119773928	119834261	chr8_119843109_119903442_60334_1.1_72.1_649	649	+
chr10	123468885	123473493	chr10_123458875_123463483_4609_14_98.7_647	647	+
chr19	30926190	31144836	chr19_35618030_35836676_218647_0.3_36.2_647	647	+
chr4	121263659	121448925	chr4_121483109_121668375_185267_0.3_33.2_643	643	+
chr7	79828397	79846943	chr7_79666333_79684879_18547_3.5_95.7_643	643	+
chr3	35724341	35913713	chr3_35699345_35888717_189373_0.3_81.8_642	642	+
chrX	84533163	84601084	chrX_84419819_84487740_67922_0.9_76.2_642	642	+
chrX	62986811	62987450	chrX_62903536_62904175_640_100_100_640	640	+
chr1	79214878	79216511	chr1_78987466_78989099_1634_39_99.8_638	638	+
chr13	55014816	55015453	chr13_53912817_53913454_638_100_100_638	638	+
chr19	40826045	40931661	chr19_45517885_45623501_105617_0.6_19.7_638	638	+
chr4	19815233	19815868	chr4_19424331_19424966_636_100_100_636	636	+
chr2	140979212	141156079	chr2_140695682_140872549_176868_0.4_81_635	635	+
chr5	13595432	13638496	chr5_13648432_13691496_43065_1.5_94.4_635	635	+
chrX	145700290	146046051	chrX_145507982_145853743_345762_0.2_55_635	635	+
chr11	100537245	100537878	chr11_100042455_100043088_634_100_100_634	634	+
chr6	15438402	15577455	chr6_15546381_15685434_139054_0.5_74.2_634	634	+
chr17	11046080	11323990	chr17_10986805_11264715_277911_0.2_34.4_633	633	+
chr19	33078107	33167958	chr19_37769947_37859798_89852_0.7_70.7_633	633	+
chr9	88989922	88990552	chr9_88179742_88180372_631_100_100_631	631	+
chr10	19778128	19779757	chr10_19818134_19819763_1630_38.7_99.6_630	630	+
chr11	36251034	36252114	chr11_36207610_36208690_1081_58.3_99.8_630	630	+
chr6	163615512	163972134	chr6_163535502_163892124_356623_0.2_8.6_627	627	+
chr10	73121797	73157146	chr10_72791803_72827152_35350_1.8_75.9_626	626	+
chr2	239601434	239703738	chr2_239266173_239368495_102323_0.6_65.3_626	626	+
chr4	67728270	67855935	chr4_67410865_67538530_127666_0.5_80.3_626	626	+
chr12	28696899	28718050	chr12_28588166_28609317_21152_3_94.6_625	625	+
chr6	118320094	118320718	chr6_118426787_118427411_625_100_100_625	625	+
chr13	59889868	60232796	chr13_58787869_59130797_342929_0.2_24.9_624	624	+
chr18	28647273	28662388	chr18_26901271_26916386_15116_4.1_94_622	622	+
chr9	78164407	78248802	chr9_77354227_77438622_84396_0.7_78.5_622	622	+
chr1	167887339	167944263	chr1_166153963_166210887_56925_1.1_30.2_621	621	+
chr1	231155117	231158666	chr1_229221740_229225289_3550_17.5_97.9_621	621	+
chr18	58331178	58332140	chr18_56482158_56483120_963_64.5_99.9_621	621	+
chr6	132593119	132594239	chr6_132634812_132635932_1121_55.2_99.8_619	619	+
chr20	23476652	23616060	chr20_23424652_23564060_139409_0.4_30.6_618	618	+
chr18	15197838	15271255	chr18_15187838_15261255_73418_0.8_89.5_616	616	+
chr5	5918678	5979578	chr5_5971678_6032578_60901_1_88.6_616	616	+
chr6	92299340	92525132	chr6_92356061_92581853_225793_0.3_68.3_616	616	+
chr2	78019885	78639468	chr2_77873393_78492976_619584_0.1_-53.3_615	615	+
chr3	66687565	66842495	chr3_66770255_66925185_154931_0.4_73.5_615	615	+
chr5	16121187	16179903	chr5_16174187_16232903_58717_1_80.2_615	615	+
chr1	248033559	248034333	chr1_246100182_246100956_775_79.2_100_614	614	+
chr8	14166595	14167931	chr8_14210966_14212302_1337_45.9_99.7_614	614	+
chrX	51978629	51980655	chrX_51995369_51997395_2027_30.3_99.5_614	614	+
chr17	62223283	62226070	chr17_59577015_59579802_2788_22_99.1_613	613	+
chr7	78613450	78755366	chr7_78451386_78593302_141917_0.4_11.7_613	613	+
chr10	130342795	130345167	chr10_130232785_130235157_2373_25.8_99.4_612	612	+
chr4	45416448	45955071	chr4_45111205_45649828_538624_0.1_-65.3_612	612	+
chr5	86179974	86180585	chr5_86215730_86216341_612_100_100_612	612	+
chr9	120845082	120845692	chr9_119884903_119885513_611_100_100_611	611	+
chr5	105236321	105312217	chr5_105264220_105340116_75897_0.8_91.3_609	609	+
chr17	10161968	10162575	chr17_10102693_10103300_608_100_100_608	608	+
chr2	126569695	126686307	chr2_126286165_126402777_116613_0.5_68.7_608	608	+
chr6	91225952	91270068	chr6_91282673_91326789_44117_1.4_95.6_608	608	+
chr15	54613076	54613802	chr15_52400368_52401094_727_83.5_100_607	607	+
chrX	89147391	89147997	chrX_89034047_89034653_607_100_100_607	607	+
chr3	187043789	187249411	chr3_188526483_188732105_205623_0.3_33.2_606	606	+
chrX	56269341	56269945	chrX_56286066_56286670_605_100_100_605	605	+
chr10	20035721	20199424	chr10_20075727_20239430_163704_0.4_36.3_603	603	+
chr1	144213637	144221784	chr1_142924994_142933141_8148_7.4_96.9_602	602	+
chr6	12780148	12937586	chr6_12888134_13045572_157439_0.4_40.8_602	602	+
chr4	132647246	132779041	chr4_132866696_132998491_131796_0.5_92.8_601	601	+
chr5	2548534	2914111	chr5_2601534_2967111_365578_0.2_-41.1_601	601	+
chr5	49928974	49929574	chr5_49964731_49965331_601_100_100_601	601	+
chr2	26901044	27003317	chr2_26754548_26856821_102274_0.6_-31.4_600	600	+
chr5	90650289	90771665	chr5_90686045_90807421_121377_0.5_42.9_600	600	+
chr3	108044869	108215505	chr3_109527559_109698195_170637_0.4_21.6_599	599	+
chrX	18359245	18377113	chrX_18269166_18287034_17869_3.3_97_597	597	+
chr3	54660115	54660710	chr3_54635155_54635750_596_100_100_596	596	+
chr1	50307608	50524272	chr1_50080195_50296859_216665_0.3_45.3_595	595	+
chr6	95227978	95228571	chr6_95284699_95285292_594_100_100_594	594	+
chr6	14660099	14677565	chr6_14768078_14785544_17467_3.4_97.8_593	593	+
chr1	99157030	99164508	chr1_98929618_98937096_7479_7.9_97.8_592	592	+
chr21	43235209	43411812	chr21_42108278_42284881_176604_0.3_61.9_591	591	+
chr4	43900868	43901458	chr4_43595625_43596215_591_100_100_591	591	+
chr13	87871222	87889561	chr13_86669223_86687562_18340_3.2_95_590	590	+
chr8	2029121	2168990	chr8_2016528_2156397_139870_0.4_-79_590	590	+
chr1	182305014	182305719	chr1_180571637_180572342_706_83.4_100_589	589	+
chr4	130824386	130825243	chr4_131043836_131044693_858_68.5_99.9_588	588	+
chr9	9090821	9091408	chr9_9080821_9081408_588_100_100_588	588	+
chr17	68156733	68237979	chr17_65668328_65749574_81247_0.7_75.4_586	586	+
chr11	60620004	60703780	chr11_60376580_60460356_83777_0.7_66_585	585	+
chr7	53923818	53931028	chr7_53891312_53898522_7211_8.1_98.1_584	584	+
chr1	159197559	159238603	chr1_157464183_157505227_41045_1.4_87.7_583	583	+
chr17	14608386	14608968	chr17_14549111_14549693_583_100_100_583	583	+
chr20	23159657	23343203	chr20_23107657_23291203_183547_0.3_8.6_582	582	+
chr8	62963614	62964193	chr8_63126168_63126747_580_100_100_580	580	+
chr12	45567811	45826635	chr12_43854078_44112902_258825_0.2_12.9_578	578	+
chr6	6794988	6842962	chr6_6739987_6787961_47975_1.2_84.4_577	577	+
chr8	107284391	107353940	chr8_107353567_107423116_69550_0.8_56.3_577	577	+
chr1	56889093	57085232	chr1_56661681_56857820_196140_0.3_42.4_576	576	+
chr9	45027885	45090523	chr9_44967881_45030519_62639_0.9_74.9_575	575	+
chrX	11316745	11347631	chrX_11226666_11257552_30887_1.9_97.1_575	575	+
chr1	81674392	81674965	chr1_81446980_81447553_574_100_100_574	574	+
chr2	188280202	188280775	chr2_187988447_187989020_574_100_100_574	574	+
chr3	163606425	163719402	chr3_165089119_165202096_112978_0.5_88.5_573	573	+
chr5	143512221	143584592	chr5_143492414_143564785_72372_0.8_77_571	571	+
chr7	18067177	18126682	chr7_18033702_18093207_59506_1_90.5_569	569	+
chr11	108343437	108369286	chr11_107848647_107874496_25850_2.2_91.4_568	568	+
chr18	24869222	25038702	chr18_23123220_23292700_169481_0.3_45.1_567	567	+
chr4	33402173	33645602	chr4_33078568_33321997_243430_0.2_25.1_566	566	+
chr5	44709094	44823616	chr5_44744851_44859373_114523_0.5_84.8_566	566	+
chr3	146994503	147221124	chr3_148477193_148703814_226622_0.2_-61_565	565	+
chr6	113494867	113495607	chr6_113601560_113602300_741_76.2_100_565	565	+
chrX	74284809	74295470	chrX_74201534_74212195_10662_5.3_96_565	565	+
chr7	4247144	4286629	chr7_4213670_4253155_39486_1.4_78.2_563	563	+
chr15	93876512	93962953	chr15_91677516_91763957_86442_0.7_0.4_562	562	+
chr17	49580048	49580608	chr17_46935047_46935607_561_100_100_561	561	+
chr3	28381842	28489567	chr3_28356846_28464571_107726_0.5_83.7_561	561	+
chr8	118535393	118535953	chr8_118604574_118605134_561_100_100_561	561	+
chr16	61089337	61089896	chr16_59646838_59647397_560_100_100_560	560	+
chrX	103892214	103892773	chrX_103778870_103779429_560_100_100_560	560	+
chr5	4326813	4545786	chr5_4379813_4598786_218974_0.3_11_556	556	+
chr7	106271170	106272505	chr7_106058406_106059741_1336_41.6_99.7_556	556	+
chr6	1897226	1927570	chr6_1842225_1872569_30345_1.8_74.2_555	555	+
chr13	102374367	102915551	chr13_101172368_101713552_541185_0.1_-43.5_553	553	+
chr16	12975029	13130658	chr16_12882530_13038159_155630_0.4_-1.2_553	553	+
chr7	15740938	15835483	chr7_15707463_15802008_94546_0.6_71.2_553	553	+
chr7	108634201	108634970	chr7_108421437_108422206_770_71.8_99.9_553	553	+
chr3	126483613	126484163	chr3_127966303_127966853_551_100_100_551	551	+
chr9	44472193	44473389	chr9_44412189_44413385_1197_46_99.8_551	551	+
chr4	189270514	189271230	chr4_189507508_189508224_717_76.7_99.9_550	550	+
chr4	188891440	188892454	chr4_189128434_189129448_1015_54_99.9_548	548	+
chr8	126857833	126964380	chr8_126927015_127033562_106548_0.5_70_548	548	+
chr1	79986939	79987609	chr1_79759527_79760197_671_81.5_100_547	547	+
chr13	94047373	94225981	chr13_92845374_93023982_178609_0.3_65.6_547	547	+
chr22	37415371	37552349	chr22_35745317_35882295_136979_0.4_-4.1_546	546	+
chr6	11357651	11538369	chr6_11465637_11646355_180719_0.3_31.5_545	545	+
chr3	68179560	68194896	chr3_68262250_68277586_15337_3.5_97_544	544	+
chr4	29593720	29751834	chr4_29202818_29360932_158115_0.3_83.8_543	543	+
chr5	144499876	144608726	chr5_144480069_144588919_108851_0.5_60.1_543	543	+
chr3	15901134	15921516	chr3_15876138_15896520_20383_2.7_89.6_541	541	+
chr16	20006194	20085367	chr16_19913695_19992868_79174_0.7_77.3_540	540	+
chr5	165809212	165809751	chr5_165741790_165742329_540_100_100_540	540	+
chr1	237766221	237766757	chr1_235832844_235833380_537_100_100_537	537	+
chrX	94754487	94755104	chrX_94641143_94641760_618_86.9_100_537	537	+
chr5	148445226	148513189	chr5_148425419_148493382_67964_0.8_73.3_536	536	+
chr14	56585184	57114969	chr14_55654937_56184722_529786_0.1_-74.4_535	535	+
chr4	20728892	20890956	chr4_20337990_20500054_162065_0.3_70.2_535	535	+
chr13	32006622	32057622	chr13_30904622_30955622_51001_1_81.8_533	533	+
chr10	78765671	78943365	chr10_78435677_78613371_177695_0.3_-0.8_532	532	+
chr14	47669766	47670408	chr14_46739516_46740158_643_82.7_100_532	532	+
chr10	117974719	118032726	chr10_117964709_118022716_58008_0.9_65.5_531	531	+
chr2	6086025	6128355	chr2_6003476_6045806_42331_1.3_89_531	531	+
chr9	22747747	22909038	chr9_22737747_22899038_161292_0.3_48.6_531	531	+
chr20	14738264	14738793	chr20_14686264_14686793_530_100_100_530	530	+
chr5	62378736	62597661	chr5_62414492_62633417_218926_0.2_35.2_528	528	+
chr6	75534663	75681975	chr6_75591383_75738695_147313_0.4_-82.4_528	528	+
chr8	4985604	5241732	chr8_4973012_5229140_256129_0.2_24.7_528	528	+
chr2	164009050	164009881	chr2_163717296_163718127_832_63.2_99.9_526	526	+
chr8	121550659	121806854	chr8_121619840_121876035_256196_0.2_-93.3_526	526	+
chr11	92099609	92100133	chr11_91739257_91739781_525_100_100_525	525	+
chr14	91232841	91233365	chr14_90302594_90303118_525_100_100_525	525	+
chr4	16257875	16385256	chr4_15866973_15994354_127382_0.4_-25.9_525	525	+
chr4	179207901	179208425	chr4_179444895_179445419_525_100_100_525	525	+
chr1	7237727	7430311	chr1_7160314_7352898_192585_0.3_6_524	524	+
chr10	4596418	4628363	chr10_4586418_4618363_31946_1.6_95.6_523	523	+
chr2	19490060	19673456	chr2_19353541_19536937_183397_0.3_33.6_522	522	+
chr12	127888716	127951733	chr12_126454669_126517686_63018_0.8_69.1_521	521	+
chr15	37273775	37394151	chr15_35061067_35181443_120377_0.4_51.1_521	521	+
chr22	22985432	23231578	chr22_21315432_21561578_246147_0.2_43.7_521	521	+
chr18	37222372	37419955	chr18_35476370_35673953_197584_0.3_54.1_519	519	+
chr2	45104038	45166130	chr2_44957542_45019634_62093_0.8_65.2_519	519	+
chr1	192685277	192685794	chr1_190951900_190952417_518_100_100_518	518	+
chr12	51213495	51214291	chr12_49499762_49500558_797_65_99.9_518	518	+
chr15	92396469	92548909	chr15_90197473_90349913_152441_0.3_45.7_518	518	+
chr4	62641063	62641580	chr4_62323658_62324175_518_100_100_518	518	+
chr5	7238110	8015664	chr5_7291110_8068664_777555_0.1_-37.7_517	517	+
chr12	63665376	63666418	chr12_61951643_61952685_1043_49.5_99.8_516	516	+
chr8	15381691	15398228	chr8_15426062_15442599_16538_3.1_94_516	516	+
chrX	131811991	131967528	chrX_131639672_131795209_155538_0.3_63.9_516	516	+
chrX	92829125	92984911	chrX_92715781_92871567_155787_0.3_45.6_515	515	+
chr11	84255895	84315081	chr11_83933543_83992729_59187_0.9_73.3_514	514	+
chr18	65042330	65106845	chr18_63193310_63257825_64516_0.8_92.4_514	514	+
chr22	27655278	27828660	chr22_25985278_26158660_173383_0.3_68.5_514	514	+
chr13	59102855	59230228	chr13_58000856_58128229_127374_0.4_64.3_513	513	+
chr12	58815267	58933829	chr12_57101534_57220096_118563_0.4_62.5_509	509	+
chr2	104111029	104678641	chr2_103477461_104045073_567613_0.1_-41.3_509	509	+
chr4	144832529	144833037	chr4_145051979_145052487_509_100_100_509	509	+
chr5	21491395	21497310	chr5_21527152_21533067_5916_8.6_98.6_508	508	+
chr5	38928916	38939363	chr5_38964673_38975120_10448_4.9_99.1_507	507	+
chr5	160645133	160744206	chr5_160577711_160676784_99074_0.5_57.1_507	507	+
chr16	77146332	77246558	chr16_75703833_75804059_100227_0.5_55_505	505	+
chr16	76066737	76269169	chr16_74624238_74826670_202433_0.2_-2.6_504	504	+
chr4	35997021	36231248	chr4_35673416_35907643_234228_0.2_64.2_503	503	+
chr5	154641780	154788373	chr5_154621973_154768566_146594_0.3_41_503	503	+
chr3	120218761	120219262	chr3_121701451_121701952_502_100_100_502	502	+
chr7	153791440	153821179	chr7_153422373_153452112_29740_1.7_94.8_500	500	+
chr12	116013164	116030754	chr12_114497547_114515137_17591_2.8_93_499	499	+
chr2	149924877	150005498	chr2_149633123_149713744_80622_0.6_72.3_499	499	+
chrX	49857479	49929112	chrX_49744219_49815852_71634_0.7_82.1_499	499	+
chr6	164535633	164753863	chr6_164455623_164673853_218231_0.2_40.4_498	498	+
chr11	78385181	78588882	chr11_78062829_78266530_203702_0.2_14.1_497	497	+
chr4	190681042	190732057	chr4_190918036_190969051_51016_1_55.5_497	497	+
chr1	219366348	219385076	chr1_217432971_217451699_18729_2.6_95.4_496	496	+
chr18	54666325	54814935	chr18_52817323_52965933_148611_0.3_-39.4_495	495	+
chr2	215711755	215712248	chr2_215420000_215420493_494_100_100_494	494	+
chr15	27216572	27402111	chr15_24799318_24984857_185540_0.3_48.2_492	492	+
chr14	79502725	79680202	chr14_78572478_78749955_177478_0.3_63.4_492	492	+
chr7	13003130	13004559	chr7_12969655_12971084_1430_34.4_99.7_492	492	+
chr10	119632977	119764998	chr10_119622967_119754988_132022_0.4_59.9_491	491	+
chr10	31916877	31917539	chr10_31956883_31957545_663_73.9_99.9_490	490	+
chr4	167972577	167973066	chr4_168209152_168209641_490_100_100_490	490	+
chr7	106558899	106589351	chr7_106346135_106376587_30453_1.6_89.5_490	490	+
chr2	22306648	22693694	chr2_22160153_22547199_387047_0.1_64.2_489	489	+
chr18	53276528	53303323	chr18_51427526_51454321_26796_1.8_93.2_489	489	+
chr4	34292713	34554249	chr4_33969108_34230644_261537_0.2_19.1_489	489	+
chr1	216857324	217025700	chr1_214923947_215092323_168377_0.3_33.9_488	488	+
chr1	18302424	18437686	chr1_18175011_18310273_135263_0.4_68.3_488	488	+
chr10	130830175	130931396	chr10_130720165_130821386_101222_0.5_57.9_488	488	+
chr11	31669160	31848605	chr11_31625736_31805181_179446_0.3_54.8_488	488	+
chr11	102915957	102960017	chr11_102421167_102465227_44061_1.1_86.6_488	488	+
chr8	116679370	116907684	chr8_116748544_116976862_228319_0.2_51.6_488	488	+
chr9	104168431	104171418	chr9_103208252_103211239_2988_16.3_99.3_487	487	+
chr11	56457844	56459058	chr11_56214420_56215634_1215_40.1_99.8_487	487	+
chr20	45701980	45790173	chr20_45135387_45223580_88194_0.5_74.2_485	485	+
chr10	33951164	34153623	chr10_33991170_34193629_202460_0.2_5_485	485	+
chrX	27535877	27536546	chrX_27445798_27446467_670_72.4_100_485	485	+
chr22	33731516	33777939	chr22_32061516_32107939_46424_1_72.6_484	484	+
chr3	150933584	150988594	chr3_152416274_152471284_55011_0.9_88_484	484	+
chr5	110834377	110834860	chr5_110862276_110862759_484_100_100_484	484	+
chr13	86928772	86929446	chr13_85726773_85727447_675_71.4_100_482	482	+
chr2	57776093	57993411	chr2_57629597_57846915_217319_0.2_-56.1_482	482	+
chr1	243552084	243646731	chr1_241618707_241713354_94648_0.5_22.1_480	480	+
chr10	131170486	131336400	chr10_131060476_131226390_165915_0.3_53.9_479	479	+
chrY	882841	967656	chrY_852841_937656_84816_0.6_84_478	478	+
chr2	33172595	33281590	chr2_33026099_33135094_108996_0.4_16.8_478	478	+
chr1	111217337	111217813	chr1_111018860_111019336_477_100_100_477	477	+
chrX	87626348	87626824	chrX_87513004_87513480_477_100_100_477	477	+
chr18	74205803	74206278	chr18_72334791_72335266_476_100_100_476	476	+
chr8	92082686	92097621	chr8_92151862_92166797_14936_3.2_96.6_476	476	+
chr3	112726915	112738463	chr3_114209605_114221153_11549_4.1_96_475	475	+
chr7	118520833	118540338	chr7_118308069_118327574_19506_2.4_98.1_474	474	+
chr5	26670459	26850759	chr5_26706216_26886516_180301_0.3_58.7_474	474	+
chr2	168571106	168572203	chr2_168279352_168280449_1098_42.9_99.9_471	471	+
chr5	164028073	164681271	chr5_163960651_164613849_653199_0.1_-47.2_471	471	+
chr6	78170478	78206259	chr6_78227197_78262978_35782_1.3_82.1_471	471	+
chr9	119942920	119943390	chr9_118982741_118983211_471_100_100_471	471	+
chr7	90842021	90894394	chr7_90679957_90732330_52374_0.9_87.2_468	468	+
chr12	40280632	40462378	chr12_38566899_38748645_181747_0.3_56.8_468	468	+
chr9	31254463	31254930	chr9_31244463_31244930_468_100_100_468	468	+
chr1	190404095	190611649	chr1_188670718_188878272_207555_0.2_58.8_466	466	+
chrX	140691714	140750918	chrX_140519380_140578584_59205_0.8_87.2_465	465	+
chr17	39340808	39394870	chr17_36594334_36648396_54063_0.9_79.7_464	464	+
chr13	78137851	78321053	chr13_77035852_77219054_183203_0.3_62.1_463	463	+
chr13	106247347	106371805	chr13_105045348_105169806_124459_0.4_66.4_463	463	+
chr9	107623940	107756192	chr9_106663761_106796013_132253_0.4_42.1_463	463	+
chr9	108599462	108784827	chr9_107639283_107824648_185366_0.2_-31.6_463	463	+
chr21	15974897	16062527	chr21_14896768_14984398_87631_0.5_85.4_462	462	+
chr9	26753361	26908077	chr9_26743361_26898077_154717_0.3_76_462	462	+
chr9	42129001	42133503	chr9_42119001_42123503_4503_10.2_98.3_461	461	+
chrX	101186547	101265629	chrX_101073203_101152285_79083_0.6_83.8_461	461	+
chr16	49628588	49634843	chr16_48186089_48192344_6256_7.3_97.4_459	459	+
chr11	39183045	39183512	chr11_39139621_39140088_468_98.1_100_459	459	+
chr3	77061255	77088986	chr3_77143945_77171676_27732_1.7_90.1_458	458	+
chr12	25360776	25440250	chr12_25252043_25331517_79475_0.6_84.7_457	457	+
chr10	65928992	66046851	chr10_65598998_65716857_117860_0.4_55.8_457	457	+
chr11	115820901	115821529	chr11_115326111_115326739_629_72.7_100_457	457	+
chr2	23621719	23622175	chr2_23475224_23475680_457_100_100_457	457	+
chr4	8641786	8701741	chr4_8692686_8752641_59956_0.8_63.7_457	457	+
chr6	73346825	73392213	chr6_73403546_73448934_45389_1_87.9_457	457	+
chr2	193031985	193189852	chr2_192740230_192898097_157868_0.3_66.9_456	456	+
chr1	57749938	57750918	chr1_57522526_57523506_981_46.4_99.8_455	455	+
chr9	87776095	87928036	chr9_86965915_87117856_151942_0.3_62_455	455	+
chr4	23870672	23879640	chr4_23479770_23488738_8969_5.1_98.7_454	454	+
chr2	18663318	18765927	chr2_18526799_18629408_102610_0.4_83_453	453	+
chr21	28013570	28216926	chr21_26935441_27138797_203357_0.2_32.1_453	453	+
chr3	165878651	165919321	chr3_167361345_167402015_40671_1.1_85.1_453	453	+
chr6	28415821	28416460	chr6_28523800_28524439_640_70.8_99.9_453	453	+
chr19	52152054	52152505	chr19_56843866_56844317_452_100_100_452	452	+
chr20	31984569	32077967	chr20_31448230_31541628_93399_0.5_60_452	452	+
chrY	24452802	24593768	chrY_22862190_23003156_140967_0.3_27.5_452	452	+
chr18	7756837	7806635	chr18_7746837_7796635_49799_0.9_74_451	451	+
chr4	62971338	62971788	chr4_62653933_62654383_451_100_100_451	451	+
chr12	5693111	5743852	chr12_5563372_5614113_50742_0.9_77.5_450	450	+
chr7	96318072	96339204	chr7_96156008_96177140_21133_2.1_94.6_450	450	+
chr6	104043921	104056715	chr6_104150614_104163408_12795_3.5_97_448	448	+
chrX	16216811	16217405	chrX_16126732_16127326_595_75.3_99.9_448	448	+
chrX	108297366	108297813	chrX_108184022_108184469_448_100_100_448	448	+
chr5	169902495	169931262	chr5_169835073_169863840_28768_1.6_76.6_447	447	+
chr13	37886850	37939565	chr13_36784850_36837565_52716_0.8_82.8_446	446	+
chr4	126877666	126999300	chr4_127097116_127218750_121635_0.4_75.3_446	446	+
chr18	75233385	75327983	chr18_73362373_73456971_94599_0.5_36.6_445	445	+
chr6	129882230	130104643	chr6_129923923_130146336_222414_0.2_44.7_443	443	+
chr1	2765755	2838187	chr1_2755615_2828047_72433_0.6_-29.2_442	442	+
chr18	59560101	59561626	chr18_57711081_57712606_1526_29_99.6_442	442	+
chr7	68527346	68527787	chr7_68165282_68165723_442_100_100_442	442	+
chr10	31608855	31650127	chr10_31648861_31690133_41273_1.1_84.7_441	441	+
chr12	24286668	24545456	chr12_24177935_24436723_258789_0.2_68.3_441	441	+
chr10	17241431	17270933	chr10_17281437_17310939_29503_1.5_87.9_440	440	+
chr5	4007771	4081326	chr5_4060771_4134326_73556_0.6_70.2_440	440	+
chr10	18048375	18134586	chr10_18088381_18174592_86212_0.5_64.4_439	439	+
chr15	49926820	50087092	chr15_47714112_47874384_160273_0.3_40.6_439	439	+
chr11	79151206	79151804	chr11_78828854_78829452_599_73.1_100_438	438	+
chr17	47780241	47783694	chr17_45135240_45138693_3454_12.7_96.6_438	438	+
chr4	139002324	139130643	chr4_139221774_139350093_128320_0.3_75.7_438	438	+
chr14	78810775	79018610	chr14_77880528_78088363_207836_0.2_57.2_438	438	+
chr2	189092501	189093057	chr2_188800746_188801302_557_78.5_100_437	437	+
chr2	43053223	43054027	chr2_42906727_42907531_805_54.3_99.7_437	437	+
chr11	95595082	95696638	chr11_95234730_95336286_101557_0.4_76_436	436	+
chr3	168384779	168576669	chr3_169867473_170059363_191891_0.2_28.1_436	436	+
chr1	208870654	208930491	chr1_206937277_206997114_59838_0.7_87.2_435	435	+
chr4	122266900	122290864	chr4_122486350_122510314_23965_1.8_92.1_434	434	+
chr2	78928583	78991492	chr2_78782091_78845000_62910_0.7_78.4_434	434	+
chr8	126449041	126622264	chr8_126518223_126691446_173224_0.3_26.6_434	434	+
chrX	66594429	66753852	chrX_66511154_66670577_159424_0.3_70.3_434	434	+
chr12	114291533	114369595	chr12_112775916_112853978_78063_0.6_58.7_432	432	+
chr19	51869724	51870937	chr19_56561536_56562749_1214_35.6_99.7_432	432	+
chr3	90233142	90250754	chr3_90315832_90333444_17613_2.4_98.6_430	430	+
chr17	5818088	5973988	chr17_5758812_5914712_155901_0.3_38.2_429	429	+
chr20	1829308	1852177	chr20_1777308_1800177_22870_1.9_93.3_429	429	+
chr21	22200428	22200856	chr21_21122299_21122727_429_100_100_429	429	+
chr15	70347373	70388396	chr15_68134427_68175450_41024_1_91.7_428	428	+
chr7	50145756	50260708	chr7_50116302_50231254_114953_0.4_72_428	428	+
chr1	119157441	119190288	chr1_118958964_118991811_32848_1.3_90.8_427	427	+
chr11	112961787	113145085	chr11_112466997_112650295_183299_0.2_50.4_427	427	+
chr1	188316545	188384410	chr1_186583168_186651033_67866_0.6_90.1_426	426	+
chr15	37782878	37783303	chr15_35570170_35570595_426_100_100_426	426	+
chr20	39103359	39321606	chr20_38536773_38755020_218248_0.2_-29.2_426	426	+
chr10	29709970	29710394	chr10_29749976_29750400_425_100_100_425	425	+
chr18	5504072	5543994	chr18_5494072_5533994_39923_1.1_85.4_425	425	+
chr7	93299041	93299464	chr7_93136977_93137400_424_100_100_424	424	+
chr1	69596348	69652464	chr1_69368936_69425052_56117_0.8_93.7_423	423	+
chr10	115242518	115242940	chr10_115232508_115232930_423_100_100_423	423	+
chr12	96587801	96662363	chr12_95111932_95186494_74563_0.6_77.7_423	423	+
chr2	145269203	145276742	chr2_144985673_144993212_7540_5.6_99.5_423	423	+
chr20	50091916	50214814	chr20_49525323_49648221_122899_0.3_54.2_423	423	+
chr12	82746703	82750982	chr12_81270834_81275113_4280_9.9_99.5_422	422	+
chr21	47328907	47460489	chr21_46153335_46284917_131583_0.3_40.6_422	422	+
chr2	56977667	56978087	chr2_56831171_56831591_421_100_100_421	421	+
chr4	81952808	82027147	chr4_82171832_82246171_74340_0.6_77_421	421	+
chr8	135622378	135765689	chr8_135691560_135834871_143312_0.3_-38.8_421	421	+
chr2	226857343	226857912	chr2_226565587_226566156_570_73.7_99.9_420	420	+
chr3	157337996	157473662	chr3_158820690_158956356_135667_0.3_60.5_420	420	+
chr6	49325835	49328004	chr6_49433794_49435963_2170_19.3_99.6_419	419	+
chr20	59793178	59793596	chr20_59226573_59226991_419_100_100_419	419	+
chr13	70513339	70553133	chr13_69411340_69451134_39795_1.1_83.9_418	418	+
chr16	7410348	7544373	chr16_7350349_7484374_134026_0.3_80.6_418	418	+
chr8	60190360	60381412	chr8_60352914_60543966_191053_0.2_-2.1_418	418	+
chr7	80962809	80963225	chr7_80800745_80801161_417_100_100_417	417	+
chr13	46539374	46563220	chr13_45437375_45461221_23847_1.7_94.5_416	416	+
chr10	56405813	57044763	chr10_56075819_56714769_638951_0.1_-50.9_416	416	+
chr10	114575652	114576934	chr10_114565642_114566924_1283_32.4_99.7_416	416	+
chr3	155027152	155027567	chr3_156509846_156510261_416_100_100_416	416	+
chr4	134793109	134793524	chr4_135012559_135012974_416_100_100_416	416	+
chr5	117754562	118014795	chr5_117782461_118042694_260234_0.2_11.8_416	416	+
chr8	88890210	88993514	chr8_88959326_89062630_103305_0.4_92.2_416	416	+
chr1	108047783	108048197	chr1_107849306_107849720_415_100_100_415	415	+
chrX	26225044	26225458	chrX_26134965_26135379_415_100_100_415	415	+
chr17	54445461	54446790	chr17_51800460_51801789_1330_31.1_99.8_414	414	+
chr4	135249627	135275929	chr4_135469077_135495379_26303_1.6_94.3_414	414	+
chrY	24172027	24258865	chrY_22581415_22668253_86839_0.5_55.4_413	413	+
chr2	198956579	198956991	chr2_198664824_198665236_413_100_100_413	413	+
chr6	110529267	110530428	chr6_110635960_110637121_1162_35.5_99.8_413	413	+
chr8	137823260	138008737	chr8_137892442_138077919_185478_0.2_84.4_413	413	+
chr12	117822692	117977674	chr12_116307075_116462057_154983_0.3_45.3_412	412	+
chr4	121752158	121844995	chr4_121971608_122064445_92838_0.4_69.5_412	412	+
chr15	88791166	88813854	chr15_86592170_86614858_22689_1.8_92.6_411	411	+
chr4	58303137	58529026	chr4_57997894_58223783_225890_0.2_38_411	411	+
chr21	20966213	21176169	chr21_19888084_20098040_209957_0.2_39.9_410	410	+
chr3	71368294	71483853	chr3_71450984_71566543_115560_0.4_63.9_410	410	+
chr12	108522986	108684869	chr12_107047116_107208999_161884_0.3_31.3_409	409	+
chr2	119009233	119216319	chr2_118725703_118932789_207087_0.2_-29.2_409	409	+
chr9	45532197	45563532	chr9_45422193_45453528_31336_1.3_92.1_409	409	+
chr11	45235565	45430999	chr11_45192141_45387575_195435_0.2_23.8_408	408	+
chr2	206423402	206429930	chr2_206131647_206138175_6529_6.2_97_408	408	+
chr4	33969782	33970189	chr4_33646177_33646584_408_100_100_408	408	+
chr5	173495722	173675081	chr5_173428328_173607687_179360_0.2_55_408	408	+
chr15	97608988	97856631	chr15_95409992_95657635_247644_0.2_57.5_407	407	+
chr4	14270503	14447590	chr4_13879601_14056688_177088_0.2_30.5_407	407	+
chr4	18932103	19104510	chr4_18541201_18713608_172408_0.2_49.2_407	407	+
chr18	33785035	33850046	chr18_32039033_32104044_65012_0.6_-41.4_406	406	+
chr20	51040564	51068926	chr20_50473971_50502333_28363_1.4_95_406	406	+
chr3	171405187	171513512	chr3_172887881_172996206_108326_0.4_55.9_406	406	+
chr5	113236147	114005096	chr5_113264046_114032995_768950_0.1_-60.1_406	406	+
chr5	106530724	106531128	chr5_106558623_106559027_405_100_100_405	405	+
chr1	4862016	5020675	chr1_4761876_4920535_158660_0.3_-7.6_404	404	+
chr2	80712590	80808903	chr2_80566101_80662414_96314_0.4_92.7_404	404	+
chr2	88621222	88727681	chr2_88402337_88508796_106460_0.4_49.6_404	404	+
chr4	118004635	118132571	chr4_118224083_118352019_127937_0.3_64.9_404	404	+
chr9	17579099	17796396	chr9_17569099_17786396_217298_0.2_69.3_404	404	+
chr6	45517866	45524817	chr6_45625844_45632795_6952_5.8_98.1_403	403	+
chr7	133749416	133749863	chr7_133399956_133400403_448_90_100_403	403	+
chr9	117838558	118000298	chr9_116878379_117040119_161741_0.2_57.5_403	403	+
chr4	61911803	62068635	chr4_61594398_61751230_156833_0.3_72.7_402	402	+
chr5	102699487	102806051	chr5_102727386_102833950_106565_0.4_51.1_401	401	+
chr5	146473428	147665220	chr5_146453621_147645413_1191793_0_-67.6_401	401	+
chr6	57336092	57512747	chr6_57444051_57620706_176656_0.2_-5.6_401	401	+
chr8	93156273	93156673	chr8_93225449_93225849_401_100_100_401	401	+
chr4	97824140	98057092	chr4_98043163_98276115_232953_0.2_54.4_400	400	+
chr7	71376444	71407468	chr7_71014380_71045404_31025_1.3_91.1_400	400	+
chr7	146412483	146453689	chr7_146043416_146084622_41207_1_90.1_400	400	+
chr10	125616934	125617331	chr10_125606924_125607321_398_100_100_398	398	+
chr18	24411599	24528988	chr18_22665597_22782986_117390_0.3_58.6_398	398	+
chr3	6947877	6976509	chr3_6922877_6951509_28633_1.4_97_398	398	+
chr5	158467184	158530082	chr5_158399762_158462660_62899_0.6_82.1_398	398	+
chr8	109800610	109988347	chr8_109869786_110057523_187738_0.2_11.5_398	398	+
chr13	85103055	85209248	chr13_84001056_84107249_106194_0.4_71.4_397	397	+
chr2	77540283	77540679	chr2_77393791_77394187_397_100_100_397	397	+
chr11	109304700	109482691	chr11_108809910_108987901_177992_0.2_52_396	396	+
chr7	46902713	46903108	chr7_46869238_46869633_396_100_100_396	396	+
chr1	58071366	58071759	chr1_57843954_57844347_394_100_100_394	394	+
chr14	25296790	25325329	chr14_24366630_24395169_28540_1.4_91.8_393	393	+
chr4	160733350	160831977	chr4_160952800_161051427_98628_0.4_78.3_393	393	+
chr3	4025071	4025462	chr3_4000071_4000462_392_100_100_392	392	+
chr11	122011089	122068194	chr11_121516299_121573404_57106_0.7_87.1_390	390	+
chrX	132438717	132549393	chrX_132266383_132377059_110677_0.4_56.8_390	390	+
chr9	104555858	104765663	chr9_103595679_103805484_209806_0.2_45.5_389	389	+
chr1	242528636	242529023	chr1_240595259_240595646_388_100_100_388	388	+
chr7	108934820	109174038	chr7_108722056_108961274_239219_0.2_20.3_388	388	+
chr2	125162564	125294613	chr2_124879034_125011083_132050_0.3_56.6_387	387	+
chr8	18240784	18241170	chr8_18285064_18285450_387_100_100_387	387	+
chrX	51063737	51064123	chrX_51080477_51080863_387_100_100_387	387	+
chr11	41326077	41326462	chr11_41282653_41283038_386_100_100_386	386	+
chr2	186371586	186416935	chr2_186079831_186125180_45350_0.9_93.5_386	386	+
chr10	31192531	31192915	chr10_31232537_31232921_385_100_100_385	385	+
chr8	21455905	21456289	chr8_21500185_21500569_385_100_100_385	385	+
chr12	74042464	74042847	chr12_72328731_72329114_384_100_100_384	384	+
chr7	77979508	78206733	chr7_77817444_78044669_227226_0.2_44.2_383	383	+
chr8	85860903	85861283	chr8_86023458_86023838_381_100_100_381	381	+
chr11	55712995	55817811	chr11_55469571_55574387_104817_0.4_51.5_380	380	+
chr2	60033556	60257896	chr2_59887060_60111400_224341_0.2_16.3_380	380	+
chr15	47250433	47341022	chr15_45037725_45128314_90590_0.4_80.5_379	379	+
chr5	158117234	158117612	chr5_158049812_158050190_379_100_100_379	379	+
chrX	114358423	114367805	chrX_114264679_114274061_9383_4_96_379	379	+
chr13	110076394	110076771	chr13_108874395_108874772_378_100_100_378	378	+
chr6	94088229	94266313	chr6_94144950_94323034_178085_0.2_81.5_377	377	+
chrX	41958056	41958431	chrX_41843000_41843375_376_100_100_376	376	+
chr2	31155817	31232841	chr2_31009321_31086345_77025_0.5_57.3_374	374	+
chr22	41069777	41070150	chr22_39399723_39400096_374_100_100_374	374	+
chr14	83159037	83159407	chr14_82228790_82229160_371_100_100_371	371	+
chr16	14016083	14016453	chr16_13923584_13923954_371_100_100_371	371	+
chr19	4267879	4347848	chr19_4218879_4298848_79970_0.5_-37.5_371	371	+
chr21	28515762	28516130	chr21_27437633_27438001_369_100_100_369	369	+
chr8	15664322	15664690	chr8_15708693_15709061_369_100_100_369	369	+
chrX	112022342	112076850	chrX_111908998_111963506_54509_0.7_95_368	368	+
chr1	99473767	99474133	chr1_99246355_99246721_367_100_100_367	367	+
chr3	173710624	173799053	chr3_175193318_175281747_88430_0.4_70.3_365	365	+
chr1	199877282	199941268	chr1_198143905_198207891_63987_0.6_87.8_364	364	+
chr17	70916675	70917037	chr17_68428270_68428632_363_100_100_363	363	+
chr2	41012017	41012377	chr2_40865521_40865881_361_100_100_361	361	+
chr4	37246702	37247062	chr4_36923097_36923457_361_100_100_361	361	+
chr7	85010452	85010812	chr7_84848388_84848748_361_100_100_361	361	+
chr16	77468173	77468532	chr16_76025674_76026033_360_100_100_360	360	+
chr4	59333615	59333974	chr4_59028372_59028731_360_100_100_360	360	+
chr17	64527306	64754655	chr17_61957768_62185117_227350_0.2_0.4_358	358	+
chr6	120583303	120583660	chr6_120625002_120625359_358_100_100_358	358	+
chr7	18988224	18988581	chr7_18954749_18955106_358_100_100_358	358	+
chr14	47120461	47120817	chr14_46190211_46190567_357_100_100_357	357	+
chr11	80735725	80764960	chr11_80413373_80442608_29236_1.2_92.2_355	355	+
chr7	25729197	25729550	chr7_25695722_25696075_354_100_100_354	354	+
chr4	143238112	143238464	chr4_143457562_143457914_353_100_100_353	353	+
chrX	6340460	6340812	chrX_6350460_6350812_353_100_100_353	353	+
chr1	167560657	167561006	chr1_165827281_165827630_350_100_100_350	350	+
chr5	30528857	30592305	chr5_30564614_30628062_63449_0.6_75.5_350	350	+
chr10	16865864	17000310	chr10_16905870_17040316_134447_0.3_-48.7_349	349	+
chr2	166304536	166304880	chr2_166012782_166013126_345_100_100_345	345	+
chr2	229193773	229217560	chr2_228902017_228925804_23788_1.5_91.3_345	345	+
chr1	98519733	98520076	chr1_98292321_98292664_344_100_100_344	344	+
chr11	106435301	106528872	chr11_105940511_106034082_93572_0.4_79.3_344	344	+
chr22	17673819	17674162	chr22_16053819_16054162_344_100_100_344	344	+
chr5	92157078	92157421	chr5_92182834_92183177_344_100_100_344	344	+
chrX	83004249	83004592	chrX_82890905_82891248_344_100_100_344	344	+
chr14	83886839	84054879	chr14_82956592_83124632_168041_0.2_71.3_343	343	+
chr7	146864641	146864983	chr7_146495574_146495916_343_100_100_343	343	+
chr14	30669470	30710377	chr14_29739221_29780128_40908_0.8_88.7_342	342	+
chr6	81083857	81084198	chr6_81140576_81140917_342_100_100_342	342	+
chr3	114596182	114596522	chr3_116078872_116079212_341_100_100_341	341	+
chr7	39343128	39343468	chr7_39309653_39309993_341_100_100_341	341	+
chr9	66960518	66960858	chr9_66700338_66700678_341_100_100_341	341	+
chr12	103889077	103889416	chr12_102413207_102413546_340_100_100_340	340	+
chr4	126196378	126386771	chr4_126415828_126606221_190394_0.2_61.3_340	340	+
chr13	108261425	108261761	chr13_107059426_107059762_337_100_100_337	337	+
chr5	9359146	9453169	chr5_9412146_9506169_94024_0.4_82.5_337	337	+
chr18	67068237	67068572	chr18_65219217_65219552_336_100_100_336	336	+
chr17	10763810	10764144	chr17_10704535_10704869_335_100_100_335	335	+
chr11	22401612	22560233	chr11_22358188_22516809_158622_0.2_44.1_334	334	+
chr13	59585592	59585925	chr13_58483593_58483926_334_100_100_334	334	+
chr7	3377792	3378124	chr7_3344318_3344650_333_100_100_333	333	+
chr8	71831834	71978494	chr8_71994388_72141048_146661_0.2_19_331	331	+
chr5	171808292	171808621	chr5_171740897_171741226_330_100_100_330	330	+
chr5	172928369	173025128	chr5_172860975_172957734_96760_0.3_64.6_329	329	+
chr6	50102255	50266523	chr6_50210214_50374482_164269_0.2_59.5_328	328	+
chr16	61931786	61959850	chr16_60489287_60517351_28065_1.2_96.7_327	327	+
chr3	29432314	29432639	chr3_29407318_29407643_326_100_100_326	326	+
chr2	67108120	67108444	chr2_66961624_66961948_325_100_100_325	325	+
chr5	45325373	45478011	chr5_45361130_45513768_152639_0.2_30_324	324	+
chr13	109664437	109674155	chr13_108462438_108472156_9719_3.3_97.7_323	323	+
chr15	100820567	100820888	chr15_98638090_98638411_322_100_100_322	322	+
chrX	118481530	118481851	chrX_118365558_118365879_322_100_100_322	322	+
chr5	40414722	40415042	chr5_40450479_40450799_321_100_100_321	321	+
chr6	110059442	110059761	chr6_110166135_110166454_320_100_100_320	320	+
chr10	78446319	78446637	chr10_78116325_78116643_319_100_100_319	319	+
chr11	98841761	98848890	chr11_98346971_98354100_7130_4.5_98.9_319	319	+
chr3	34243761	34358146	chr3_34218765_34333150_114386_0.3_55.6_319	319	+
chr9	137979964	137980282	chr9_137119785_137120103_319_100_100_319	319	+
chr4	137540758	137689516	chr4_137760208_137908966_148759_0.2_68_318	318	+
chr16	82468746	82469062	chr16_81026247_81026563_317_100_100_317	317	+
chr10	54148898	54149213	chr10_53818904_53819219_316_100_100_316	316	+
chr7	77569265	77569580	chr7_77407201_77407516_316_100_100_316	316	+
chr21	31635766	31636080	chr21_30557637_30557951_315_100_100_315	315	+
chr6	124113600	124125131	chr6_124155299_124166830_11532_2.7_97.5_314	314	+
chrX	150917110	150917423	chrX_150667766_150668079_314_100_100_314	314	+
chr1	169435003	169435315	chr1_167701627_167701939_313_100_100_313	313	+
chr3	19370604	19370916	chr3_19345608_19345920_313_100_100_313	313	+
chr17	68868601	68868912	chr17_66380196_66380507_312_100_100_312	312	+
chr8	56014428	56060747	chr8_56176982_56223301_46320_0.7_85.6_312	312	+
chr11	111249950	111250259	chr11_110755160_110755469_310_100_100_310	310	+
chr10	71539028	71539335	chr10_71209034_71209341_308_100_100_308	308	+
chr2	213696343	213696650	chr2_213404588_213404895_308_100_100_308	308	+
chr1	11724388	11724694	chr1_11646975_11647281_307_100_100_307	307	+
chr8	39717718	39718023	chr8_39836875_39837180_306_100_100_306	306	+
chr8	34237804	34238108	chr8_34357346_34357650_305_100_100_305	305	+
chrX	130025399	130202224	chrX_129853080_130029905_176826_0.2_40_305	305	+
chr10	108224904	108310232	chr10_108214894_108300222_85329_0.4_80.9_303	303	+
chr10	113258048	113258350	chr10_113248038_113248340_303_100_100_303	303	+
chr3	174777220	174777522	chr3_176259914_176260216_303_100_100_303	303	+
chr10	128593784	128594196	chr10_128583774_128584186_413_73.1_100_302	302	+
chr5	143131769	143303361	chr5_143111962_143283554_171593_0.2_18_302	302	+
chr6	16565741	16566042	chr6_16673720_16674021_302_100_100_302	302	+
chr10	79119062	79142033	chr10_78789068_78812039_22972_1.3_87.1_301	301	+
chr12	83861112	83861411	chr12_82385243_82385542_300_100_100_300	300	+
chr10	9765919	9766217	chr10_9805925_9806223_299_100_100_299	299	+
chr11	28308847	28309145	chr11_28265423_28265721_299_100_100_299	299	+
chr2	38239018	38239316	chr2_38092522_38092820_299_100_100_299	299	+
chr2	217957732	218038519	chr2_217665977_217746764_80788_0.4_72.5_297	297	+
chr1	107683723	107684018	chr1_107485246_107485541_296_100_100_296	296	+
chr1	164890662	164890957	chr1_163157286_163157581_296_100_100_296	296	+
chr1	234367028	234367323	chr1_232433651_232433946_296_100_100_296	296	+
chr5	158912938	158913233	chr5_158845516_158845811_296_100_100_296	296	+
chr7	152841019	152841313	chr7_152471952_152472246_295_100_100_295	295	+
chr9	18710839	18711132	chr9_18700839_18701132_294_100_100_294	294	+
chr14	92909804	92910096	chr14_91979557_91979849_293_100_100_293	293	+
chr8	72530483	72670183	chr8_72693037_72832737_139701_0.2_62.4_293	293	+
chr10	109674602	109674893	chr10_109664592_109664883_292_100_100_292	292	+
chr10	108755437	108924708	chr10_108745427_108914698_169272_0.2_62_290	290	+
chr11	96117333	96117622	chr11_95756981_95757270_290_100_100_290	290	+
chr18	53689501	53785548	chr18_51840499_51936546_96048_0.3_75.2_290	290	+
chr2	66686565	66686852	chr2_66540069_66540356_288_100_100_288	288	+
chr2	164311845	164312132	chr2_164020091_164020378_288_100_100_288	288	+
chr4	17011900	17140646	chr4_16620998_16749744_128747_0.2_53.4_286	286	+
chr4	178326888	178327172	chr4_178563882_178564166_285_100_100_285	285	+
chr5	93322922	93323206	chr5_93348678_93348962_285_100_100_285	285	+
chr2	49141570	49141853	chr2_48995074_48995357_284_100_100_284	284	+
chr2	185677249	185677532	chr2_185385494_185385777_284_100_100_284	284	+
chr3	164371891	164448736	chr3_165854585_165931430_76846_0.4_67.7_283	283	+
chr9	46820554	46820836	chr9_46660550_46660832_283_100_100_283	283	+
chr3	102474101	102626923	chr3_103956791_104109613_152823_0.2_77.4_282	282	+
chr6	85140265	85140546	chr6_85196984_85197265_282_100_100_282	282	+
chr13	43681249	43681529	chr13_42579249_42579529_281_100_100_281	281	+
chr17	71934654	71934934	chr17_69446249_69446529_281_100_100_281	281	+
chr15	98631895	98632174	chr15_96449418_96449697_280_100_100_280	280	+
chr20	45239469	45239748	chr20_44672876_44673155_280_100_100_280	280	+
chr6	68101437	68101716	chr6_68158158_68158437_280_100_100_280	280	+
chr7	133314717	133314996	chr7_132965257_132965536_280_100_100_280	280	+
chr3	147309220	147309498	chr3_148791910_148792188_279_100_100_279	279	+
chr1	84551630	84551907	chr1_84324218_84324495_278_100_100_278	278	+
chr10	114887955	114888232	chr10_114877945_114878222_278_100_100_278	278	+
chr17	53872750	53873027	chr17_51227749_51228026_278_100_100_278	278	+
chr2	137740624	137740901	chr2_137457094_137457371_278_100_100_278	278	+
chr4	173301205	173301482	chr4_173537780_173538057_278_100_100_278	278	+
chrX	18956682	18956959	chrX_18866603_18866880_278_100_100_278	278	+
chr10	58117672	58117947	chr10_57787678_57787953_276_100_100_276	276	+
chr15	54310040	54310315	chr15_52097332_52097607_276_100_100_276	276	+
chr10	25463769	25464043	chr10_25503775_25504049_275_100_100_275	275	+
chr12	45191734	45192008	chr12_43478001_43478275_275_100_100_275	275	+
chr20	53426243	53426517	chr20_52859650_52859924_275_100_100_275	275	+
chr6	48898328	48920320	chr6_49006287_49028279_21993_1.3_94.6_275	275	+
chr11	124043221	124043494	chr11_123548431_123548704_274_100_100_274	274	+
chr2	83084256	83084529	chr2_82937767_82938040_274_100_100_274	274	+
chr8	3819543	3819815	chr8_3806951_3807223_273_100_100_273	273	+
chr3	88998236	88998507	chr3_89080926_89081197_272_100_100_272	272	+
chr6	22860528	22860799	chr6_22968507_22968778_272_100_100_272	272	+
chr4	21432559	21432829	chr4_21041657_21041927_271_100_100_271	271	+
chr16	6068880	6069149	chr16_6008881_6009150_270_100_100_270	270	+
chr5	11931680	11931949	chr5_11984680_11984949_270_100_100_270	270	+
chr4	167063612	167063880	chr4_167283062_167283330_269_100_100_269	269	+
chr18	41445433	41445700	chr18_39699431_39699698_268_100_100_268	268	+
chr6	8588602	8588869	chr6_8533601_8533868_268_100_100_268	268	+
chr7	93867870	93934663	chr7_93705806_93772599_66794_0.4_82.9_268	268	+
chr13	35825109	35966616	chr13_34723109_34864616_141508_0.2_62.8_265	265	+
chr5	161248009	161248273	chr5_161180587_161180851_265_100_100_265	265	+
chr7	67093051	67297299	chr7_66730486_66934734_204249_0.1_1.7_264	264	+
chr14	41979938	41980200	chr14_41049688_41049950_263_100_100_263	263	+
chr18	4459213	4459475	chr18_4449213_4449475_263_100_100_263	263	+
chr3	188874	239658	chr3_163874_214658_50785_0.5_69.2_263	263	+
chr3	168842949	168843210	chr3_170325643_170325904_262_100_100_262	262	+
chr1	158868176	158868436	chr1_157134800_157135060_261_100_100_261	261	+
chr15	26108058	26108318	chr15_23659151_23659411_261_100_100_261	261	+
chr2	179678936	179679195	chr2_179387181_179387440_260_100_100_260	260	+
chr4	32473180	32702546	chr4_32117078_32346444_229367_0.1_32.8_259	259	+
chr6	11094482	11094740	chr6_11202468_11202726_259_100_100_259	259	+
chr7	35570395	35570653	chr7_35536920_35537178_259_100_100_259	259	+
chr18	27850968	27851225	chr18_26104966_26105223_258_100_100_258	258	+
chr6	16776362	16776619	chr6_16884341_16884598_258_100_100_258	258	+
chr4	70296582	70296838	chr4_70331171_70331427_257_100_100_257	257	+
chr4	97314281	97314537	chr4_97533304_97533560_257_100_100_257	257	+
chr9	3449508	3525656	chr9_3439508_3515656_76149_0.3_85.5_257	257	+
chr12	130568892	130569147	chr12_129134845_129135100_256_100_100_256	256	+
chr11	102591321	102591575	chr11_102096531_102096785_255_100_100_255	255	+
chr14	37047124	37047378	chr14_36116875_36117129_255_100_100_255	255	+
chr2	53084737	53084991	chr2_52938241_52938495_255_100_100_255	255	+
chr5	161913462	161913716	chr5_161846040_161846294_255_100_100_255	255	+
chr10	101292883	101293136	chr10_101282873_101283126_254_100_100_254	254	+
chr21	23922591	23922844	chr21_22844462_22844715_254_100_100_254	254	+
chr5	105889000	105889253	chr5_105916899_105917152_254_100_100_254	254	+
chr11	23542727	23554447	chr11_23499303_23511023_11721_2.2_98.3_253	253	+
chr16	51186191	51186443	chr16_49743692_49743944_253_100_100_253	253	+
chr13	56225920	56226171	chr13_55123921_55124172_252_100_100_252	252	+
chr14	98923526	98923776	chr14_97993279_97993529_251_100_100_251	251	+
chr3	177405426	177405676	chr3_178888120_178888370_251_100_100_251	251	+
chrX	1017407	1017656	chrX_937407_937656_250_100_100_250	250	+
chr2	83446016	83446264	chr2_83299527_83299775_249_100_100_249	249	+
chr11	105984281	105984528	chr11_105489491_105489738_248_100_100_248	248	+
chr20	10024964	10025211	chr20_9972964_9973211_248_100_100_248	248	+
chr3	124148207	124148454	chr3_125630897_125631144_248_100_100_248	248	+
chrX	113571533	113571780	chrX_113477789_113478036_248_100_100_248	248	+
chr13	85578877	85579123	chr13_84476878_84477124_247_100_100_247	247	+
chr16	59829517	59829763	chr16_58387018_58387264_247_100_100_247	247	+
chr7	32194540	32194786	chr7_32161065_32161311_247_100_100_247	247	+
chr1	189101587	189101832	chr1_187368210_187368455_246_100_100_246	246	+
chr17	10460503	10460748	chr17_10401228_10401473_246_100_100_246	246	+
chr3	59778487	59778732	chr3_59753527_59753772_246_100_100_246	246	+
chr7	81956262	81956507	chr7_81794198_81794443_246_100_100_246	246	+
chr13	43968792	43969036	chr13_42866792_42867036_245_100_100_245	245	+
chr2	204950844	204951088	chr2_204659089_204659333_245_100_100_245	245	+
chr21	38886722	38886966	chr21_37808592_37808836_245_100_100_245	245	+
chr4	105296108	105296352	chr4_105515557_105515801_245_100_100_245	245	+
chr2	4279947	4280190	chr2_4257822_4258065_244_100_100_244	244	+
chr4	127828212	127828455	chr4_128047662_128047905_244_100_100_244	244	+
chr5	163683167	163683410	chr5_163615745_163615988_244_100_100_244	244	+
chr10	50323326	50323568	chr10_49993332_49993574_243_100_100_243	243	+
chr3	118113690	118113932	chr3_119596380_119596622_243_100_100_243	243	+
chrX	102461455	102461697	chrX_102348111_102348353_243_100_100_243	243	+
chr2	49456776	49457017	chr2_49310280_49310521_242_100_100_242	242	+
chr4	61219833	61220074	chr4_60902428_60902669_242_100_100_242	242	+
chr5	143900671	143900912	chr5_143880864_143881105_242_100_100_242	242	+
chr6	84407714	84407955	chr6_84464433_84464674_242_100_100_242	242	+
chr7	69548256	69548497	chr7_69186192_69186433_242_100_100_242	242	+
chr1	175579081	175579321	chr1_173845704_173845944_241_100_100_241	241	+
chr11	36560217	36560457	chr11_36516793_36517033_241_100_100_241	241	+
chr12	17516979	17517219	chr12_17408246_17408486_241_100_100_241	241	+
chr16	9662825	9663065	chr16_9570326_9570566_241_100_100_241	241	+
chr2	21586805	21587045	chr2_21440310_21440550_241_100_100_241	241	+
chr2	180129095	180129335	chr2_179837340_179837580_241_100_100_241	241	+
chr20	50482264	50482504	chr20_49915671_49915911_241_100_100_241	241	+
chrX	9436074	9436314	chrX_9396074_9396314_241_100_100_241	241	+
chrX	101751706	101751946	chrX_101638362_101638602_241_100_100_241	241	+
chr11	126730279	126843372	chr11_126235489_126348582_113094_0.2_69.1_240	240	+
chr3	103303361	103374166	chr3_104786051_104856856_70806_0.3_89.6_240	240	+
chr11	130747892	130748130	chr11_130253102_130253340_239_100_100_239	239	+
chr13	68875936	68876174	chr13_67773937_67774175_239_100_100_239	239	+
chr2	66250331	66250569	chr2_66103835_66104073_239_100_100_239	239	+
chr2	199548625	199548863	chr2_199256870_199257108_239_100_100_239	239	+
chr4	36884700	36884938	chr4_36561095_36561333_239_100_100_239	239	+
chr5	167451329	167451567	chr5_167383907_167384145_239_100_100_239	239	+
chr4	71347004	71347241	chr4_71381593_71381830_238_100_100_238	238	+
chr21	37070690	37070926	chr21_35992560_35992796_237_100_100_237	237	+
chr8	94134564	94134800	chr8_94203740_94203976_237_100_100_237	237	+
chr9	1289722	1289958	chr9_1279722_1279958_237_100_100_237	237	+
chrX	5086963	5087199	chrX_5096963_5097199_237_100_100_237	237	+
chr2	90309367	90309602	chr2_89946672_89946907_236_100_100_236	236	+
chr5	35379030	35379265	chr5_35414787_35415022_236_100_100_236	236	+
chr14	59654469	59654703	chr14_58724222_58724456_235_100_100_235	235	+
chr11	15993636	15993869	chr11_15950212_15950445_234_100_100_234	234	+
chr18	69314634	69314867	chr18_67465614_67465847_234_100_100_234	234	+
chr4	123660602	123660835	chr4_123880052_123880285_234_100_100_234	234	+
chr18	2235532	2235764	chr18_2225532_2225764_233_100_100_233	233	+
chr1	48877515	48902822	chr1_48650102_48675409_25308_0.9_95.9_233	233	+
chr9	113593434	113593664	chr9_112633255_112633485_231_100_100_231	231	+
chr1	195398244	195398473	chr1_193664867_193665096_230_100_100_230	230	+
chr5	137089197	137089426	chr5_137117096_137117325_230_100_100_230	230	+
chrY	13832607	13838734	chrY_12342607_12348734_6128_3.8_99.5_230	230	+
chr1	218475698	218475926	chr1_216542321_216542549_229_100_100_229	229	+
chrY	23568505	23568732	chrY_21977893_21978120_228_100_100_228	228	+
chr6	145581966	145679085	chr6_145623659_145720778_97120_0.2_58.2_227	227	+
chrX	122381564	122381790	chrX_122209245_122209471_227_100_100_227	227	+
chr11	78148514	78148739	chr11_77826162_77826387_226_100_100_226	226	+
chr13	67269459	67269684	chr13_66167460_66167685_226_100_100_226	226	+
chr13	104003058	104003283	chr13_102801059_102801284_226_100_100_226	226	+
chr10	30282329	30282553	chr10_30322335_30322559_225_100_100_225	225	+
chr11	105254651	105254875	chr11_104759861_104760085_225_100_100_225	225	+
chr2	12856901	12857125	chr2_12774352_12774576_225_100_100_225	225	+
chr2	41715864	41716088	chr2_41569368_41569592_225_100_100_225	225	+
chr2	141773696	141773920	chr2_141490166_141490390_225_100_100_225	225	+
chr3	6016080	6016304	chr3_5991080_5991304_225_100_100_225	225	+
chr7	139721310	139721534	chr7_139367779_139368003_225_100_100_225	225	+
chr3	118471576	118471799	chr3_119954266_119954489_224_100_100_224	224	+
chrX	68839973	68840196	chrX_68756698_68756921_224_100_100_224	224	+
chr1	248469669	248469891	chr1_246536292_246536514_223_100_100_223	223	+
chr19	29304469	29304691	chr19_33996309_33996531_223_100_100_223	223	+
chr3	85266439	85266661	chr3_85349129_85349351_223_100_100_223	223	+
chr8	121823997	121824219	chr8_121893178_121893400_223_100_100_223	223	+
chr1	118686512	118686733	chr1_118488035_118488256_222_100_100_222	222	+
chr15	87765877	87766098	chr15_85566881_85567102_222_100_100_222	222	+
chr17	53499403	53499624	chr17_50854402_50854623_222_100_100_222	222	+
chr3	70733173	70733394	chr3_70815863_70816084_222_100_100_222	222	+
chr4	80512546	80512767	chr4_80731570_80731791_222_100_100_222	222	+
chr5	54144596	54144817	chr5_54180353_54180574_222_100_100_222	222	+
chr11	100837457	100837677	chr11_100342667_100342887_221_100_100_221	221	+
chr14	38678533	38678753	chr14_37748284_37748504_221_100_100_221	221	+
chr2	79404943	79405163	chr2_79258451_79258671_221_100_100_221	221	+
chr16	82817455	82817674	chr16_81374956_81375175_220_100_100_220	220	+
chr4	35261163	35261382	chr4_34937558_34937777_220_100_100_220	220	+
chr6	70815837	70816056	chr6_70872558_70872777_220_100_100_220	220	+
chrX	2012871	2013090	chrX_1972871_1973090_220_100_100_220	220	+
chr1	191930796	191931014	chr1_190197419_190197637_219_100_100_219	219	+
chr11	26666459	26666677	chr11_26623035_26623253_219_100_100_219	219	+
chr12	80762123	80762341	chr12_79286254_79286472_219_100_100_219	219	+
chr8	105462574	105462792	chr8_105531750_105531968_219_100_100_219	219	+
chr9	83176583	83176801	chr9_82366403_82366621_219_100_100_219	219	+
chr9	84303637	84303855	chr9_83493457_83493675_219_100_100_219	219	+
chr12	94314351	94465785	chr12_92838482_92989916_151435_0.1_-19_218	218	+
chr13	107857822	107858039	chr13_106655823_106656040_218_100_100_218	218	+
chr15	53909275	53909492	chr15_51696567_51696784_218_100_100_218	218	+
chr15	81897985	81898202	chr15_79685040_79685257_218_100_100_218	218	+
chr19	56728415	56728632	chr19_61420227_61420444_218_100_100_218	218	+
chr2	208061989	208062206	chr2_207770234_207770451_218_100_100_218	218	+
chr5	45695631	45695848	chr5_45731388_45731605_218_100_100_218	218	+
chr10	53427236	53427452	chr10_53097242_53097458_217_100_100_217	217	+
chr11	25279743	25279959	chr11_25236319_25236535_217_100_100_217	217	+
chr11	104552841	104553057	chr11_104058051_104058267_217_100_100_217	217	+
chr13	36705014	36705230	chr13_35603014_35603230_217_100_100_217	217	+
chr20	23974628	23974844	chr20_23922628_23922844_217_100_100_217	217	+
chr6	105244553	105244769	chr6_105351246_105351462_217_100_100_217	217	+
chr8	113311711	113311927	chr8_113380887_113381103_217_100_100_217	217	+
chr1	237491789	237492004	chr1_235558412_235558627_216_100_100_216	216	+
chr10	125381377	125381592	chr10_125371367_125371582_216_100_100_216	216	+
chr13	102068452	102068667	chr13_100866453_100866668_216_100_100_216	216	+
chr4	69991592	69991807	chr4_70026181_70026396_216_100_100_216	216	+
chr5	109712048	109712263	chr5_109739947_109740162_216_100_100_216	216	+
chr7	83964700	83964915	chr7_83802636_83802851_216_100_100_216	216	+
chrX	9157391	9157606	chrX_9117391_9117606_216_100_100_216	216	+
chrY	27131520	27131735	chrY_25540908_25541123_216_100_100_216	216	+
chr12	30341123	30341337	chr12_30232390_30232604_215_100_100_215	215	+
chr12	78045613	78045827	chr12_76569744_76569958_215_100_100_215	215	+
chr18	25757311	25757525	chr18_24011309_24011523_215_100_100_215	215	+
chr2	53437557	53437771	chr2_53291061_53291275_215_100_100_215	215	+
chr2	142553000	142553214	chr2_142269470_142269684_215_100_100_215	215	+
chr20	48184541	48184755	chr20_47617948_47618162_215_100_100_215	215	+
chr7	11859836	11860050	chr7_11826361_11826575_215_100_100_215	215	+
chr7	52875630	52875844	chr7_52843124_52843338_215_100_100_215	215	+
chr7	80510968	80511182	chr7_80348904_80349118_215_100_100_215	215	+
chr8	96742498	96742712	chr8_96811674_96811888_215_100_100_215	215	+
chr9	118791190	118791404	chr9_117831011_117831225_215_100_100_215	215	+
chrX	86143600	86143814	chrX_86030256_86030470_215_100_100_215	215	+
chr1	4715612	4715825	chr1_4615472_4615685_214_100_100_214	214	+
chr1	71861739	71861952	chr1_71634327_71634540_214_100_100_214	214	+
chr10	124639243	124639456	chr10_124629233_124629446_214_100_100_214	214	+
chr17	50498339	50498552	chr17_47853338_47853551_214_100_100_214	214	+
chr2	13617368	13617581	chr2_13534819_13535032_214_100_100_214	214	+
chr5	37835120	37835333	chr5_37870877_37871090_214_100_100_214	214	+
chr7	123673366	123673579	chr7_123460602_123460815_214_100_100_214	214	+
chrX	79289901	79290114	chrX_79176557_79176770_214_100_100_214	214	+
chrX	82130677	82130890	chrX_82017333_82017546_214_100_100_214	214	+
chrY	4776408	4776621	chrY_4836408_4836621_214_100_100_214	214	+
chr10	85342227	85342439	chr10_85332207_85332419_213_100_100_213	213	+
chr11	134907688	134907900	chr11_134412898_134413110_213_100_100_213	213	+
chr12	127205119	127205331	chr12_125771072_125771284_213_100_100_213	213	+
chr2	16577001	16577213	chr2_16440482_16440694_213_100_100_213	213	+
chr2	234746346	234746558	chr2_234411085_234411297_213_100_100_213	213	+
chr3	39851075	39851287	chr3_39826079_39826291_213_100_100_213	213	+
chr4	171793562	171793774	chr4_172030137_172030349_213_100_100_213	213	+
chr5	152474089	152474301	chr5_152454282_152454494_213_100_100_213	213	+
chr8	32405869	32406081	chr8_32525411_32525623_213_100_100_213	213	+
chr9	68207869	68208081	chr9_67697689_67697901_213_100_100_213	213	+
chr13	97192293	97192504	chr13_95990294_95990505_212_100_100_212	212	+
chr15	95102508	95102719	chr15_92903512_92903723_212_100_100_212	212	+
chr17	36214681	36214892	chr17_33288794_33289005_212_100_100_212	212	+
chr20	56586306	56586517	chr20_56019712_56019923_212_100_100_212	212	+
chr5	116426804	116427015	chr5_116454703_116454914_212_100_100_212	212	+
chr5	129987374	129987585	chr5_130015273_130015484_212_100_100_212	212	+
chr10	7026494	7026704	chr10_7066500_7066710_211_100_100_211	211	+
chr10	127875024	127875234	chr10_127865014_127865224_211_100_100_211	211	+
chr12	7425856	7426066	chr12_7317123_7317333_211_100_100_211	211	+
chr12	29101689	29101899	chr12_28992956_28993166_211_100_100_211	211	+
chr14	80666742	80666952	chr14_79736495_79736705_211_100_100_211	211	+
chr2	211765618	211765828	chr2_211473863_211474073_211_100_100_211	211	+
chr3	3662235	3662445	chr3_3637235_3637445_211_100_100_211	211	+
chr3	78446094	78446304	chr3_78528784_78528994_211_100_100_211	211	+
chr5	12707435	12707645	chr5_12760435_12760645_211_100_100_211	211	+
chr11	42618393	42618602	chr11_42574969_42575178_210_100_100_210	210	+
chr11	98240092	98240301	chr11_97745302_97745511_210_100_100_210	210	+
chr12	73604614	73604823	chr12_71890881_71891090_210_100_100_210	210	+
chr2	17187875	17188084	chr2_17051356_17051565_210_100_100_210	210	+
chr3	126577249	126577458	chr3_128059939_128060148_210_100_100_210	210	+
chr3	161482922	161483131	chr3_162965616_162965825_210_100_100_210	210	+
chr4	67296974	67297183	chr4_66979569_66979778_210_100_100_210	210	+
chr5	123555778	123555987	chr5_123583677_123583886_210_100_100_210	210	+
chrX	83443130	83443339	chrX_83329786_83329995_210_100_100_210	210	+
chr11	132307185	132307393	chr11_131812395_131812603_209_100_100_209	209	+
chr15	53626789	53626997	chr15_51414081_51414289_209_100_100_209	209	+
chr17	68565497	68565705	chr17_66077092_66077300_209_100_100_209	209	+
chr19	44770285	44770493	chr19_49462125_49462333_209_100_100_209	209	+
chr2	15235133	15235341	chr2_15152584_15152792_209_100_100_209	209	+
chr6	153903964	153904172	chr6_153945657_153945865_209_100_100_209	209	+
chr7	46561835	46562043	chr7_46528360_46528568_209_100_100_209	209	+
chr12	98329205	98329412	chr12_96853336_96853543_208_100_100_208	208	+
chr13	35445338	35445545	chr13_34343338_34343545_208_100_100_208	208	+
chr13	75297253	75297460	chr13_74195254_74195461_208_100_100_208	208	+
chr13	93223272	93223479	chr13_92021273_92021480_208_100_100_208	208	+
chr13	106740634	106740841	chr13_105538635_105538842_208_100_100_208	208	+
chr14	34192199	34192406	chr14_33261950_33262157_208_100_100_208	208	+
chr2	134535130	134535337	chr2_134251600_134251807_208_100_100_208	208	+
chr2	181431352	181431559	chr2_181139597_181139804_208_100_100_208	208	+
chr20	14425484	14425691	chr20_14373484_14373691_208_100_100_208	208	+
chr3	115412732	115412939	chr3_116895422_116895629_208_100_100_208	208	+
chr6	101877966	101878173	chr6_101984687_101984894_208_100_100_208	208	+
chr8	130253294	130253501	chr8_130322476_130322683_208_100_100_208	208	+
chr8	133475772	133475979	chr8_133544954_133545161_208_100_100_208	208	+
chr9	26111714	26111921	chr9_26101714_26101921_208_100_100_208	208	+
chrY	23068880	23069087	chrY_21478268_21478475_208_100_100_208	208	+
chr8	85566417	85578735	chr8_85728972_85741290_12319_1.7_95.7_207	207	+
chr1	14434794	14435000	chr1_14307381_14307587_207_100_100_207	207	+
chr1	193598500	193598706	chr1_191865123_191865329_207_100_100_207	207	+
chr10	9342840	9343046	chr10_9382846_9383052_207_100_100_207	207	+
chr13	55451249	55451455	chr13_54349250_54349456_207_100_100_207	207	+
chr14	33481179	33481385	chr14_32550930_32551136_207_100_100_207	207	+
chr16	17503719	17503925	chr16_17411220_17411426_207_100_100_207	207	+
chr2	56635413	56635619	chr2_56488917_56489123_207_100_100_207	207	+
chr2	77072608	77072814	chr2_76926116_76926322_207_100_100_207	207	+
chr20	40746184	40746390	chr20_40179598_40179804_207_100_100_207	207	+
chr21	23470258	23470464	chr21_22392129_22392335_207_100_100_207	207	+
chr21	39287380	39287586	chr21_38209250_38209456_207_100_100_207	207	+
chr3	43413617	43413823	chr3_43388621_43388827_207_100_100_207	207	+
chr3	190768583	190768789	chr3_192251277_192251483_207_100_100_207	207	+
chr4	172851041	172851247	chr4_173087616_173087822_207_100_100_207	207	+
chr5	152871139	152871345	chr5_152851332_152851538_207_100_100_207	207	+
chr6	74992196	74992402	chr6_75048916_75049122_207_100_100_207	207	+
chr7	83395668	83395874	chr7_83233604_83233810_207_100_100_207	207	+
chr8	35093299	35093505	chr8_35212841_35213047_207_100_100_207	207	+
chr8	69437818	69438024	chr8_69600372_69600578_207_100_100_207	207	+
chr9	122924273	122924479	chr9_121964094_121964300_207_100_100_207	207	+
chr1	177569299	177569504	chr1_175835922_175836127_206_100_100_206	206	+
chr12	126323723	126323928	chr12_124889676_124889881_206_100_100_206	206	+
chr13	40118241	40118446	chr13_39016241_39016446_206_100_100_206	206	+
chr14	22723419	22723624	chr14_21793259_21793464_206_100_100_206	206	+
chr15	33999362	33999567	chr15_31786654_31786859_206_100_100_206	206	+
chr18	73439456	73439661	chr18_71568444_71568649_206_100_100_206	206	+
chr4	59834823	59835028	chr4_59517418_59517623_206_100_100_206	206	+
chr7	28848792	28848997	chr7_28815317_28815522_206_100_100_206	206	+
chr7	125453321	125453526	chr7_125240557_125240762_206_100_100_206	206	+
chr8	92856956	92857161	chr8_92926132_92926337_206_100_100_206	206	+
chrX	7268941	7269146	chrX_7278941_7279146_206_100_100_206	206	+
chrX	20530329	20530534	chrX_20440250_20440455_206_100_100_206	206	+
chrX	151198718	151198923	chrX_150949374_150949579_206_100_100_206	206	+
chr10	2877900	2878104	chr10_2867900_2868104_205_100_100_205	205	+
chr10	27012826	27013030	chr10_27052832_27053036_205_100_100_205	205	+
chr11	17756174	17756378	chr11_17712750_17712954_205_100_100_205	205	+
chr16	77608851	77609055	chr16_76166352_76166556_205_100_100_205	205	+
chr2	7200653	7200857	chr2_7118104_7118308_205_100_100_205	205	+
chr2	100708762	100708966	chr2_100075194_100075398_205_100_100_205	205	+
chr21	20617293	20617497	chr21_19539164_19539368_205_100_100_205	205	+
chr21	32127506	32127710	chr21_31049377_31049581_205_100_100_205	205	+
chr3	44099118	44099322	chr3_44074122_44074326_205_100_100_205	205	+
chr5	63902757	63902961	chr5_63938513_63938717_205_100_100_205	205	+
chr5	162600121	162600325	chr5_162532699_162532903_205_100_100_205	205	+
chr6	20043107	20043311	chr6_20151086_20151290_205_100_100_205	205	+
chr6	44797259	44797463	chr6_44905237_44905441_205_100_100_205	205	+
chr8	40107524	40107728	chr8_40226681_40226885_205_100_100_205	205	+
chrX	37209084	37209288	chrX_37094005_37094209_205_100_100_205	205	+
chrX	79816827	79817031	chrX_79703483_79703687_205_100_100_205	205	+
chr12	33607491	33607694	chr12_33498758_33498961_204_100_100_204	204	+
chr12	126798227	126798430	chr12_125364180_125364383_204_100_100_204	204	+
chr19	33471009	33471212	chr19_38162849_38163052_204_100_100_204	204	+
chr21	40186730	40186933	chr21_39108600_39108803_204_100_100_204	204	+
chr3	86269110	86269313	chr3_86351800_86352003_204_100_100_204	204	+
chr6	104473691	104473894	chr6_104580384_104580587_204_100_100_204	204	+
chr8	140231631	140231834	chr8_140300813_140301016_204_100_100_204	204	+
chrX	7543734	7543937	chrX_7553734_7553937_204_100_100_204	204	+
chr1	56420567	56420769	chr1_56193155_56193357_203_100_100_203	203	+
chr1	181382336	181382538	chr1_179648959_179649161_203_100_100_203	203	+
chr10	110334428	110334630	chr10_110324418_110324620_203_100_100_203	203	+
chr11	19719500	19719702	chr11_19676076_19676278_203_100_100_203	203	+
chr11	50378066	50378268	chr11_50334642_50334844_203_100_100_203	203	+
chr13	74407555	74407757	chr13_73305556_73305758_203_100_100_203	203	+
chr14	85417524	85417726	chr14_84487277_84487479_203_100_100_203	203	+
chr2	125496936	125497138	chr2_125213406_125213608_203_100_100_203	203	+
chr22	28194470	28194672	chr22_26524470_26524672_203_100_100_203	203	+
chr4	18593532	18593734	chr4_18202630_18202832_203_100_100_203	203	+
chr6	89267925	89268127	chr6_89324644_89324846_203_100_100_203	203	+
chr7	51805196	51805398	chr7_51772690_51772892_203_100_100_203	203	+
chr7	70813567	70813769	chr7_70451503_70451705_203_100_100_203	203	+
chr8	135534696	135534898	chr8_135603878_135604080_203_100_100_203	203	+
chr9	109354315	109354517	chr9_108394136_108394338_203_100_100_203	203	+
chrX	146557950	146558152	chrX_146365642_146365844_203_100_100_203	203	+
chr11	19502050	19502251	chr11_19458626_19458827_202_100_100_202	202	+
chr12	41958487	41958688	chr12_40244754_40244955_202_100_100_202	202	+
chr14	86930592	86930793	chr14_86000345_86000546_202_100_100_202	202	+
chr16	83092925	83093126	chr16_81650426_81650627_202_100_100_202	202	+
chr20	55629641	55629842	chr20_55063048_55063249_202_100_100_202	202	+
chr3	95601892	95602093	chr3_97084582_97084783_202_100_100_202	202	+
chr3	189632585	189632786	chr3_191115279_191115480_202_100_100_202	202	+
chr5	32888076	32888277	chr5_32923833_32924034_202_100_100_202	202	+
chr5	166639294	166639495	chr5_166571872_166572073_202_100_100_202	202	+
chr7	8368869	8369070	chr7_8335394_8335595_202_100_100_202	202	+
chr7	29234215	29234416	chr7_29200740_29200941_202_100_100_202	202	+
chrX	105571606	105571807	chrX_105458262_105458463_202_100_100_202	202	+
chr12	103107702	103107902	chr12_101631832_101632032_201_100_100_201	201	+
chr13	63128228	63128428	chr13_62026229_62026429_201_100_100_201	201	+
chr14	26146533	26146733	chr14_25216373_25216573_201_100_100_201	201	+
chr3	79717714	79717914	chr3_79800404_79800604_201_100_100_201	201	+
chr4	70582684	70601412	chr4_70617273_70636001_18729_1.1_93.5_201	201	+
chr5	94776226	94776426	chr5_94801982_94802182_201_100_100_201	201	+
chr8	65493891	65494091	chr8_65656445_65656645_201_100_100_201	201	+
chr9	27838828	27839028	chr9_27828828_27829028_201_100_100_201	201	+
chrX	31512550	31512750	chrX_31422471_31422671_201_100_100_201	201	+
chrX	144843241	144843441	chrX_144650933_144651133_201_100_100_201	201	+
chr11	21420669	21420868	chr11_21377245_21377444_200_100_100_200	200	+
chr13	47973146	47973345	chr13_46871147_46871346_200_100_100_200	200	+
chr2	30381545	30381744	chr2_30235049_30235248_200_100_100_200	200	+
chr2	161622223	161622422	chr2_161330469_161330668_200_100_100_200	200	+
chr20	46752026	46752225	chr20_46185433_46185632_200_100_100_200	200	+
chr4	149756629	149756828	chr4_149976079_149976278_200_100_100_200	200	+
chr5	11061500	11061699	chr5_11114500_11114699_200_100_100_200	200	+
chr5	87387120	87387319	chr5_87422876_87423075_200_100_100_200	200	+
chr6	92999145	92999344	chr6_93055866_93056065_200_100_100_200	200	+
chr6	118774416	118774615	chr6_118881109_118881308_200_100_100_200	200	+
chr7	126382936	126383135	chr7_126170172_126170371_200_100_100_200	200	+
chrX	55478116	55478315	chrX_55494841_55495040_200_100_100_200	200	+
chrX	137732416	137732615	chrX_137560082_137560281_200_100_100_200	200	+
chr1	60621869	60622067	chr1_60394457_60394655_199_100_100_199	199	+
chr12	14093737	14093935	chr12_13985004_13985202_199_100_100_199	199	+
chr12	14407855	14408053	chr12_14299122_14299320_199_100_100_199	199	+
chr2	163167258	163167456	chr2_162875504_162875702_199_100_100_199	199	+
chr20	24254446	24254644	chr20_24202446_24202644_199_100_100_199	199	+
chr3	70436586	70436784	chr3_70519276_70519474_199_100_100_199	199	+
chr3	129446859	129447057	chr3_130929549_130929747_199_100_100_199	199	+
chr4	71066175	71066373	chr4_71100764_71100962_199_100_100_199	199	+
chr7	14774587	14774785	chr7_14741112_14741310_199_100_100_199	199	+
chr7	91300729	91300927	chr7_91138665_91138863_199_100_100_199	199	+
chr8	64606836	64607034	chr8_64769390_64769588_199_100_100_199	199	+
chr11	19138817	19139014	chr11_19095393_19095590_198_100_100_198	198	+
chr15	55980064	55980261	chr15_53767356_53767553_198_100_100_198	198	+
chr2	5704579	5704776	chr2_5622030_5622227_198_100_100_198	198	+
chr2	146952211	146952408	chr2_146668681_146668878_198_100_100_198	198	+
chr3	76773342	76773539	chr3_76856032_76856229_198_100_100_198	198	+
chr3	88655630	88655827	chr3_88738320_88738517_198_100_100_198	198	+
chr3	176114825	176115022	chr3_177597519_177597716_198_100_100_198	198	+
chr8	72159134	72159331	chr8_72321688_72321885_198_100_100_198	198	+
chr8	139218994	139219191	chr8_139288176_139288373_198_100_100_198	198	+
chr9	134916243	134916440	chr9_133906064_133906261_198_100_100_198	198	+
chr1	169799798	169799994	chr1_168066422_168066618_197_100_100_197	197	+
chr11	97232791	97232987	chr11_96738001_96738197_197_100_100_197	197	+
chr11	108692824	108693020	chr11_108198034_108198230_197_100_100_197	197	+
chr2	116124695	116124891	chr2_115841165_115841361_197_100_100_197	197	+
chr21	41290543	41290739	chr21_40212413_40212609_197_100_100_197	197	+
chr3	3189181	3189377	chr3_3164181_3164377_197_100_100_197	197	+
chr3	165608321	165608517	chr3_167091015_167091211_197_100_100_197	197	+
chr7	87465039	87465235	chr7_87302975_87303171_197_100_100_197	197	+
chr7	122826213	122826409	chr7_122613449_122613645_197_100_100_197	197	+
chr9	13352696	13352892	chr9_13342696_13342892_197_100_100_197	197	+
chr9	46354762	46354958	chr9_46244758_46244954_197_100_100_197	197	+
chr1	107329146	107329341	chr1_107130669_107130864_196_100_100_196	196	+
chr11	131781560	131781755	chr11_131286770_131286965_196_100_100_196	196	+
chr14	43008852	43009047	chr14_42078602_42078797_196_100_100_196	196	+
chr16	63685932	63686127	chr16_62243433_62243628_196_100_100_196	196	+
chr18	10973588	10973783	chr18_10963588_10963783_196_100_100_196	196	+
chr4	14701988	14702183	chr4_14311086_14311281_196_100_100_196	196	+
chr4	73296654	73296849	chr4_73515518_73515713_196_100_100_196	196	+
chr6	51673128	51673323	chr6_51781087_51781282_196_100_100_196	196	+
chr8	84249867	84250062	chr8_84412422_84412617_196_100_100_196	196	+
chr12	5208716	5208910	chr12_5078977_5079171_195_100_100_195	195	+
chr3	86816261	86816455	chr3_86898951_86899145_195_100_100_195	195	+
chr3	117391089	117391283	chr3_118873779_118873973_195_100_100_195	195	+
chr3	132856892	132857086	chr3_134339582_134339776_195_100_100_195	195	+
chr8	60003572	60003766	chr8_60166126_60166320_195_100_100_195	195	+
chrX	141281959	141282153	chrX_141109625_141109819_195_100_100_195	195	+
chr2	7907670	7907863	chr2_7825121_7825314_194_100_100_194	194	+
chr2	151794793	151794986	chr2_151503039_151503232_194_100_100_194	194	+
chr2	164689336	164689529	chr2_164397582_164397775_194_100_100_194	194	+
chr6	161188008	161188201	chr6_161107998_161108191_194_100_100_194	194	+
chr8	112257448	112257641	chr8_112326624_112326817_194_100_100_194	194	+
chr14	48145086	48145278	chr14_47214836_47215028_193_100_100_193	193	+
chr18	39912265	39912457	chr18_38166263_38166455_193_100_100_193	193	+
chr5	91210546	91210738	chr5_91246302_91246494_193_100_100_193	193	+
chr6	87278313	87278505	chr6_87335032_87335224_193_100_100_193	193	+
chr7	110605179	110605371	chr7_110392415_110392607_193_100_100_193	193	+
chrY	59333832	59334024	chrY_57743220_57743412_193_100_100_193	193	+
chr11	116513947	116514138	chr11_116019157_116019348_192_100_100_192	192	+
chr12	78583262	78583453	chr12_77107393_77107584_192_100_100_192	192	+
chrX	22731213	22731404	chrX_22641134_22641325_192_100_100_192	192	+
chr3	114170342	114170532	chr3_115653032_115653222_191_100_100_191	191	+
chr11	43819809	43819998	chr11_43776385_43776574_190_100_100_190	190	+
chr14	53873020	53873209	chr14_52942770_52942959_190_100_100_190	190	+
chr2	163694823	163695012	chr2_163403069_163403258_190_100_100_190	190	+
chr2	226162335	226162524	chr2_225870579_225870768_190_100_100_190	190	+
chr20	38678290	38678479	chr20_38111704_38111893_190_100_100_190	190	+
chr6	98783426	98783615	chr6_98890147_98890336_190_100_100_190	190	+
chr6	164170337	164170526	chr6_164090327_164090516_190_100_100_190	190	+
chr9	29212190	29212379	chr9_29202190_29202379_190_100_100_190	190	+
chr1	177139416	177139604	chr1_175406039_175406227_189_100_100_189	189	+
chr10	90200690	90200878	chr10_90190670_90190858_189_100_100_189	189	+
chr2	196255549	196255737	chr2_195963794_195963982_189_100_100_189	189	+
chr3	82447833	82448021	chr3_82530523_82530711_189_100_100_189	189	+
chr4	116376405	116376593	chr4_116595854_116596042_189_100_100_189	189	+
chr8	111946845	111947032	chr8_112016021_112016208_188_100_100_188	188	+
chr3	104481665	104481848	chr3_105964355_105964538_184_100_100_184	184	+
chr18	49845216	49845397	chr18_48099214_48099395_182_100_100_182	182	+
chr5	89334421	89334601	chr5_89370177_89370357_181_100_100_181	181	+
chr7	67504771	67562834	chr7_67142206_67200269_58064_0.3_72.1_181	181	+
chr3	17556731	17556909	chr3_17531735_17531913_179_100_100_179	179	+
chr10	26735460	26735636	chr10_26775466_26775642_177_100_100_177	177	+
chr3	16445046	16577592	chr3_16420050_16552596_132547_0.1_52.1_175	175	+
chr6	97679345	97679517	chr6_97786066_97786238_173_100_100_173	173	+
chr7	77022801	77022971	chr7_76860737_76860907_171_100_100_171	171	+
chr3	59149859	59150028	chr3_59124899_59125068_170_100_100_170	170	+
chr1	48272640	48272808	chr1_48045227_48045395_169_100_100_169	169	+
chr2	212163785	212163953	chr2_211872030_211872198_169_100_100_169	169	+
chr9	25548178	25548346	chr9_25538178_25538346_169_100_100_169	169	+
chr9	76264584	76264750	chr9_75454404_75454570_167_100_100_167	167	+
chr6	133985212	133985376	chr6_134026905_134027069_165_100_100_165	165	+
chr10	28322079	28322240	chr10_28362085_28362246_162_100_100_162	162	+
chr19	43585327	43585488	chr19_48277167_48277328_162_100_100_162	162	+
chrX	12554844	12554998	chrX_12464765_12464919_155_100_100_155	155	+
chr20	54096294	54096447	chr20_53529701_53529854_154_100_100_154	154	+
chr3	24979527	24979676	chr3_24954531_24954680_150_100_100_150	150	+
chr8	132089133	132089276	chr8_132158315_132158458_144_100_100_144	144	+
chr16	52404632	52404768	chr16_50962133_50962269_137_100_100_137	137	+
chr3	65026686	65026822	chr3_65001726_65001862_137_100_100_137	137	+
chr20	8572373	8572508	chr20_8520373_8520508_136_100_100_136	136	+
chr8	130563670	130563803	chr8_130632852_130632985_134_100_100_134	134	+
chr13	43395897	43396028	chr13_42293897_42294028_132_100_100_132	132	+
chr19	31840487	31840616	chr19_36532327_36532456_130_100_100_130	130	+
chr6	97363507	97363636	chr6_97470228_97470357_130_100_100_130	130	+
chr3	61061466	61061594	chr3_61036506_61036634_129_100_100_129	129	+
chr7	86221223	86221350	chr7_86059159_86059286_128_100_100_128	128	+
chr13	92564372	92564497	chr13_91362373_91362498_126_100_100_126	126	+
chr3	172844950	173065145	chr3_174327644_174547839_220196_0.1_28.1_126	126	+
chr15	27721093	27721216	chr15_25394688_25394811_124_100_100_124	124	+
chr8	97736033	97736153	chr8_97805209_97805329_121_100_100_121	121	+
chr21	32435368	32435486	chr21_31357239_31357357_119_100_100_119	119	+
chr8	116208352	116208468	chr8_116277528_116277644_117_100_100_117	117	+
chr2	229485814	229485923	chr2_229194058_229194167_110_100_100_110	110	+
chr20	20304396	20304505	chr20_20252396_20252505_110_100_100_110	110	+
chr20	57121871	57121974	chr20_56555277_56555380_104_100_100_104	104	+
chr3	135275494	135275597	chr3_136758184_136758287_104_100_100_104	104	+
chr7	137745894	137745994	chr7_137396434_137396534_101_100_100_101	101	+
chr14	43359151	43359250	chr14_42428901_42429000_100_100_100_100	100	+
chr16	60497082	60497181	chr16_59054583_59054682_100_100_100_100	100	+
chr6	84773376	84773474	chr6_84830095_84830193_99_100_100_99	99	+
chr8	129489191	129489289	chr8_129558373_129558471_99_100_100_99	99	+
chr10	67331096	67331192	chr10_67001102_67001198_97_100_100_97	97	+
chr2	124799030	124799126	chr2_124515500_124515596_97_100_100_97	97	+
chr1	104860118	104860213	chr1_104661641_104661736_96_100_100_96	96	+
chr4	53171092	53171187	chr4_52865849_52865944_96_100_100_96	96	+
chr6	69336435	69336530	chr6_69393156_69393251_96_100_100_96	96	+
chr2	20972172	20972266	chr2_20835653_20835747_95_100_100_95	95	+
chr5	98805925	98806017	chr5_98833824_98833916_93_100_100_93	93	+
chr8	108305320	108305412	chr8_108374496_108374588_93_100_100_93	93	+
chr16	6721101	6721191	chr16_6661102_6661192_91_100_100_91	91	+
chr5	49560153	49560243	chr5_49595910_49596000_91_100_100_91	91	+
chr6	121001307	121001396	chr6_121043006_121043095_90_100_100_90	90	+
chr2	213083734	213083822	chr2_212791979_212792067_89_100_100_89	89	+
chr8	50453911	50453999	chr8_50616464_50616552_89_100_100_89	89	+
chr14	49348815	49348901	chr14_48418565_48418651_87_100_100_87	87	+
chr8	93699308	93699394	chr8_93768484_93768570_87_100_100_87	87	+
chrX	137320638	137320724	chrX_137148304_137148390_87_100_100_87	87	+
chr3	78139299	78139384	chr3_78221989_78222074_86_100_100_86	86	+
chrX	124563545	124563630	chrX_124391226_124391311_86_100_100_86	86	+
chr2	215288669	215288753	chr2_214996914_214996998_85_100_100_85	85	+
chr6	124572531	124572614	chr6_124614230_124614313_84_100_100_84	84	+
chr9	122550810	122550891	chr9_121590631_121590712_82_100_100_82	82	+
chr7	79408888	79408967	chr7_79246824_79246903_80_100_100_80	80	+
chr7	9062119	9062197	chr7_9028644_9028722_79_100_100_79	79	+
chr8	2633225	2633302	chr8_2620632_2620709_78_100_100_78	78	+
chr7	126011578	126011651	chr7_125798814_125798887_74_100_100_74	74	+
chrX	43448579	43448651	chrX_43333523_43333595_73_100_100_73	73	+
chr2	67440838	67440909	chr2_67294342_67294413_72_100_100_72	72	+
chr6	69875837	69875898	chr6_69932558_69932619_62_100_100_62	62	+
chr15	57098670	57098730	chr15_54885962_54886022_61_100_100_61	61	+
chr3	64643765	64643825	chr3_64618805_64618865_61_100_100_61	61	+
chr5	44004024	44004084	chr5_44039781_44039841_61_100_100_61	61	+
chr10	58778711	58778770	chr10_58448717_58448776_60_100_100_60	60	+
chr4	102574775	102574834	chr4_102793798_102793857_60_100_100_60	60	+
chr12	78857384	78857441	chr12_77381515_77381572_58_100_100_58	58	+
chr8	139816934	139816991	chr8_139886116_139886173_58_100_100_58	58	+
chr16	17110364	17110420	chr16_17017865_17017921_57_100_100_57	57	+
chr4	96860199	96860255	chr4_97079222_97079278_57_100_100_57	57	+
chr3	19090830	19090884	chr3_19065834_19065888_55_100_100_55	55	+
chr2	126199489	126199542	chr2_125915959_125916012_54_100_100_54	54	+
chr11	15402694	15402746	chr11_15359270_15359322_53_100_100_53	53	+
chr2	197049364	197049414	chr2_196757609_196757659_51_100_100_51	51	+
chr10	55139566	55139615	chr10_54809572_54809621_50_100_100_50	50	+
chr10	110736873	110736921	chr10_110726863_110726911_49_100_100_49	49	+
chr20	60231220	60231267	chr20_59664615_59664662_48_100_100_48	48	+
chr14	41338158	41338201	chr14_40407908_40407951_44_100_100_44	44	+
chr1	96237195	96237219	chr1_96009783_96009807_25_100_100_25	25	+
chr1	98802893	98802917	chr1_98575481_98575505_25_100_100_25	25	+
chr1	103742040	103742064	chr1_103514628_103514652_25_100_100_25	25	+
chr11	36877940	36877964	chr11_36834516_36834540_25_100_100_25	25	+
chr11	37892557	37892581	chr11_37849133_37849157_25_100_100_25	25	+
chr11	38611280	38611304	chr11_38567856_38567880_25_100_100_25	25	+
chr12	87013773	87013797	chr12_85537904_85537928_25_100_100_25	25	+
chr12	91039544	91039568	chr12_89563675_89563699_25_100_100_25	25	+
chr12	91332589	91332613	chr12_89856720_89856744_25_100_100_25	25	+
chr13	47676398	47676422	chr13_46574399_46574423_25_100_100_25	25	+
chr13	93530255	93530279	chr13_92328256_92328280_25_100_100_25	25	+
chr13	104600118	104600142	chr13_103398119_103398143_25_100_100_25	25	+
chr14	30213732	30213756	chr14_29283483_29283507_25_100_100_25	25	+
chr14	89763536	89763560	chr14_88833289_88833313_25_100_100_25	25	+
chr15	87253695	87253719	chr15_85054699_85054723_25_100_100_25	25	+
chr15	98924847	98924871	chr15_96742370_96742394_25_100_100_25	25	+
chr18	25346280	25346304	chr18_23600278_23600302_25_100_100_25	25	+
chr18	28324315	28324339	chr18_26578313_26578337_25_100_100_25	25	+
chr2	212596099	212596123	chr2_212304344_212304368_25_100_100_25	25	+
chr3	104764599	104764623	chr3_106247289_106247313_25_100_100_25	25	+
chr3	164964725	164964749	chr3_166447419_166447443_25_100_100_25	25	+
chr4	93233872	93233896	chr4_93452895_93452919_25_100_100_25	25	+
chr5	9987063	9987087	chr5_10040063_10040087_25_100_100_25	25	+
chr5	166244015	166244039	chr5_166176593_166176617_25_100_100_25	25	+
chr6	6491904	6491928	chr6_6436903_6436927_25_100_100_25	25	+
chr6	78543974	78543998	chr6_78600693_78600717_25_100_100_25	25	+
chr7	134147000	134147024	chr7_133797540_133797564_25_100_100_25	25	+
chr8	121232979	121233003	chr8_121302160_121302184_25_100_100_25	25	+
chr9	9450754	9450778	chr9_9440754_9440778_25_100_100_25	25	+
chrX	116603935	116603959	chrX_116487963_116487987_25_100_100_25	25	+
chrX	127507303	127507327	chrX_127334984_127335008_25_100_100_25	25	+
