# Supplementary material for: Cell cycle, oncogenic and tumor suppressor pathways regulate numerous long and macro non-protein-coding RNAs
Source: Genome Biol. 2014 Mar 4;15(3):R48. doi: 10.1186/gb-2014-15-3-r48 (PMC4054595; doi:10.1186/gb-2014-15-3-r48)
Supplement: Additional file 2 — Online supplemental material containing BED formatted files of differentially expressed regions and macroRNAs, as well as CSV tables listing all proximal ncRNA-mRNA pairs regulated in astrocytoma. [file gb-2014-15-3-r48-S2.zip › online_data/CC/CC_G0_G2_highdiff3.hg19.bed]

chr1	808690	809279	chr1_798553_799142_17_0_0_1.5	10	+
chr1	6246058	6246255	chr1_6168645_6168842_6_0_0.21_-1.45	10	+
chr1	6293477	6293781	chr1_6216064_6216368_9_0_0_1.4	10	+
chr1	8921209	8921506	chr1_8843796_8844093_9_0_0.03_1.54	10	+
chr1	8925285	8925589	chr1_8847872_8848176_9_0_0_1.28	10	+
chr1	8926325	8926559	chr1_8848912_8849146_7_0_0.03_1.52	10	+
chr1	8927108	8927305	chr1_8849695_8849892_6_0_0.43_1.53	10	+
chr1	8934760	8935000	chr1_8857347_8857587_7_0_0.09_1.66	10	+
chr1	9328545	9328780	chr1_9251132_9251367_7_0_0.03_-1.5	10	+
chr1	9330754	9331000	chr1_9253341_9253587_7_0_0.17_-1.39	10	+
chr1	14090722	14090943	chr1_13963309_13963530_6_0_0_-1.77	10	+
chr1	15988147	15988426	chr1_15860734_15861013_8_0_0.19_1.34	10	+
chr1	16567614	16567932	chr1_16440201_16440519_9_0_0.03_1.28	10	+
chr1	19509817	19509932	chr1_19382404_19382519_4_0_0.28_2.88	10	+
chr1	19585163	19585416	chr1_19457750_19458003_7_0_0.03_1.56	10	+
chr1	20809104	20809843	chr1_20681691_20682430_18_0_0_-1.75	10	+
chr1	20809986	20810220	chr1_20682573_20682807_7_0_0.17_-1.4	10	+
chr1	21752706	21752911	chr1_21625293_21625498_6_0_0.12_-1.69	10	+
chr1	21793883	21794149	chr1_21666470_21666736_8_0_0.06_-1.68	10	+
chr1	21799222	21799509	chr1_21671809_21672096_8_0_0.32_-1.32	10	+
chr1	21809688	21809925	chr1_21682275_21682512_7_0_0.03_-1.55	10	+
chr1	21810327	21810524	chr1_21682914_21683111_6_0_0.37_-1.43	10	+
chr1	23884597	23884809	chr1_23757184_23757396_6_0_0_2.06	10	+
chr1	23885241	23885465	chr1_23757828_23758052_5_0_0.03_1.77	10	+
chr1	23885603	23886100	chr1_23758190_23758687_14_0_0_2.44	10	+
chr1	25451631	25451826	chr1_25324218_25324413_6_0_0.49_-1.42	10	+
chr1	26226795	26227309	chr1_26099382_26099896_15_0_0_1.65	10	+
chr1	26227340	26227571	chr1_26099927_26100158_7_0_0.03_1.57	10	+
chr1	26227909	26228217	chr1_26100496_26100804_9_0_0_1.54	10	+
chr1	26230065	26230345	chr1_26102652_26102932_8_0_0_1.88	10	+
chr1	26231126	26231346	chr1_26103713_26103933_7_0_0.23_1.43	10	+
chr1	26581632	26582098	chr1_26454219_26454685_13_0_0_1.56	10	+
chr1	31838501	31838872	chr1_31611088_31611459_11_0_0_-1.47	10	+
chr1	31840128	31840465	chr1_31612715_31613052_10_0_0_-1.47	10	+
chr1	31842172	31842484	chr1_31614759_31615071_9_0_0_-2.04	10	+
chr1	36200541	36200747	chr1_35973128_35973334_6_0_0_1.92	10	+
chr1	36212334	36212608	chr1_35984921_35985195_8_0_0.03_1.63	10	+
chr1	38164575	38164777	chr1_37937162_37937364_6_0_0.06_1.51	10	+
chr1	38171049	38171253	chr1_37943636_37943840_6_0_0.03_1.58	10	+
chr1	38173930	38174325	chr1_37946517_37946912_11_0_0_2.18	10	+
chr1	38174375	38174731	chr1_37946962_37947318_9_0_0_1.6	10	+
chr1	39797182	39797453	chr1_39569769_39570040_8_0_0.03_-1.49	10	+
chr1	41457300	41457512	chr1_41229887_41230099_6_0_0.12_2.16	10	+
chr1	41474353	41474663	chr1_41246940_41247250_9_0_0.06_1.6	10	+
chr1	41477324	41477548	chr1_41249911_41250135_6_0_0.32_1.41	10	+
chr1	41477587	41478240	chr1_41250174_41250827_18_0_0_1.68	10	+
chr1	43283388	43283515	chr1_43055975_43056102_4_0_0.32_-1.79	10	+
chr1	43309319	43310015	chr1_43081906_43082602_20_0_0_-1.48	10	+
chr1	43637123	43637354	chr1_43409710_43409941_7_0_0.06_1.52	10	+
chr1	43825005	43825474	chr1_43597592_43598061_13_0_0_1.83	10	+
chr1	43825663	43826102	chr1_43598250_43598689_13_0_0_1.88	10	+
chr1	43826361	43826726	chr1_43598948_43599313_10_0_0_2.12	10	+
chr1	43826738	43827124	chr1_43599325_43599711_11_0_0_1.97	10	+
chr1	43827720	43827944	chr1_43600307_43600531_7_0_0_2.03	10	+
chr1	43828553	43828898	chr1_43601140_43601485_10_0_0_1.98	10	+
chr1	44569943	44570181	chr1_44342530_44342768_7_0_0.37_1.69	10	+
chr1	45221631	45221981	chr1_44994218_44994568_10_0_0_1.63	10	+
chr1	45224830	45225092	chr1_44997417_44997679_8_0_0_1.96	10	+
chr1	45228205	45228434	chr1_45000792_45001021_7_0_0_1.97	10	+
chr1	45232476	45232674	chr1_45005063_45005261_6_0_0.21_1.58	10	+
chr1	46072914	46073159	chr1_45845501_45845746_7_0_0.09_1.41	10	+
chr1	46073663	46073923	chr1_45846250_45846510_8_0_0_1.57	10	+
chr1	46836462	46836597	chr1_46609049_46609184_4_0_0.03_-2.57	10	+
chr1	47357941	47358289	chr1_47130528_47130876_10_0_0.06_1.53	10	+
chr1	47540649	47540972	chr1_47313236_47313559_9_0_0.19_1.26	10	+
chr1	47716698	47716906	chr1_47489285_47489493_6_0_0_1.94	10	+
chr1	47717259	47717635	chr1_47489846_47490222_11_0_0_1.79	10	+
chr1	47735268	47735582	chr1_47507855_47508169_9_0_0_1.91	10	+
chr1	47746496	47746862	chr1_47519083_47519449_11_0_0_1.55	10	+
chr1	52379819	52380019	chr1_52152407_52152607_6_0_0.09_1.48	10	+
chr1	52380032	52380274	chr1_52152620_52152862_7_0_0.21_1.43	10	+
chr1	52381786	52382103	chr1_52154374_52154691_9_0_0.32_1.26	10	+
chr1	52382366	52382554	chr1_52154954_52155142_6_0_0.23_1.43	10	+
chr1	52384349	52384626	chr1_52156937_52157214_8_0_0.03_1.34	10	+
chr1	52385065	52385270	chr1_52157653_52157858_6_0_0.37_1.4	10	+
chr1	52385563	52385807	chr1_52158151_52158395_7_0_0.32_1.27	10	+
chr1	53461506	53461706	chr1_53234094_53234294_6_0_0.34_1.55	10	+
chr1	53550195	53550393	chr1_53322783_53322981_6_0_0.37_-1.43	10	+
chr1	53561389	53561598	chr1_53333977_53334186_6_0_0.19_-1.46	10	+
chr1	53561859	53562106	chr1_53334447_53334694_7_0_0.03_-1.54	10	+
chr1	53562481	53562683	chr1_53335069_53335271_6_0_0.49_-1.42	10	+
chr1	53563207	53563750	chr1_53335795_53336338_16_0_0.03_-1.44	10	+
chr1	53564470	53564665	chr1_53337058_53337253_6_0_0.06_-2.01	10	+
chr1	53566213	53566521	chr1_53338801_53339109_9_0_0_-1.55	10	+
chr1	53567248	53567456	chr1_53339836_53340044_6_0_0.37_-1.43	10	+
chr1	54232438	54232637	chr1_54005026_54005225_6_0_0.41_2.03	10	+
chr1	54232845	54233048	chr1_54005433_54005636_6_0_0.06_1.73	10	+
chr1	54233410	54233719	chr1_54005998_54006307_9_0_0_1.52	10	+
chr1	54293617	54293907	chr1_54066205_54066495_8_0_0_1.69	10	+
chr1	54301077	54301395	chr1_54073665_54073983_9_0_0.17_1.51	10	+
chr1	55315342	55316460	chr1_55087930_55089048_31_0_0_-1.58	10	+
chr1	55316598	55317078	chr1_55089186_55089666_13_0_0_-1.76	10	+
chr1	55330938	55331207	chr1_55103526_55103795_8_0_0.15_-1.37	10	+
chr1	55349211	55349504	chr1_55121799_55122092_8_0_0.15_-1.52	10	+
chr1	56961739	56962015	chr1_56734327_56734603_8_0_0.09_-1.45	10	+
chr1	56996014	56996216	chr1_56768602_56768804_6_0_0.19_-1.62	10	+
chr1	57002558	57002760	chr1_56775146_56775348_6_0_0.34_-1.57	10	+
chr1	57035318	57035518	chr1_56807906_56808106_6_0_0.09_-1.55	10	+
chr1	59246878	59247093	chr1_59019466_59019681_6_0_0_-1.79	10	+
chr1	61554057	61554276	chr1_61326645_61326864_6_0_0.17_-1.52	10	+
chr1	61921146	61921553	chr1_61693734_61694141_11_0_0_-1.44	10	+
chr1	61924623	61924929	chr1_61697211_61697517_9_0_0.17_-1.84	10	+
chr1	61926970	61927207	chr1_61699558_61699795_7_0_0.17_-1.65	10	+
chr1	62913010	62913261	chr1_62685598_62685849_7_0_0.03_1.57	10	+
chr1	62915976	62916708	chr1_62688564_62689296_21_0_0_1.51	10	+
chr1	64341833	64342081	chr1_64114421_64114669_7_0_0.17_-1.55	10	+
chr1	64605911	64606108	chr1_64378499_64378696_6_0_0.06_-1.56	10	+
chr1	64643156	64643421	chr1_64415744_64416009_8_0_0_-1.58	10	+
chr1	64643471	64643942	chr1_64416059_64416530_14_0_0_-1.55	10	+
chr1	64644467	64644676	chr1_64417055_64417264_6_0_0.03_-1.61	10	+
chr1	64645563	64645845	chr1_64418151_64418433_8_0_0_-1.61	10	+
chr1	67095822	67096107	chr1_66868410_66868695_8_0_0_-1.54	10	+
chr1	67115268	67115557	chr1_66887856_66888145_8_0_0_-1.72	10	+
chr1	67120580	67120889	chr1_66893168_66893477_9_0_0_-1.56	10	+
chr1	67120936	67121184	chr1_66893524_66893772_7_0_0_-1.45	10	+
chr1	67122881	67123089	chr1_66895469_66895677_6_0_0.23_-1.6	10	+
chr1	67127962	67128327	chr1_66900550_66900915_10_0_0_-1.76	10	+
chr1	67133407	67133628	chr1_66905995_66906216_5_0_0.23_-1.6	10	+
chr1	67135264	67135464	chr1_66907852_66908052_6_0_0.19_-1.46	10	+
chr1	67135548	67135812	chr1_66908136_66908400_8_0_0.47_-1.39	10	+
chr1	67155883	67156127	chr1_66928471_66928715_7_0_0.03_-1.53	10	+
chr1	67160476	67160801	chr1_66933064_66933389_9_0_0.06_-1.76	10	+
chr1	67162299	67162536	chr1_66934887_66935124_7_0_0.41_-1.42	10	+
chr1	67164466	67164731	chr1_66937054_66937319_8_0_0_-1.96	10	+
chr1	67176130	67176341	chr1_66948718_66948929_6_0_0.34_-1.57	10	+
chr1	67176582	67176792	chr1_66949170_66949380_6_0_0.15_-1.53	10	+
chr1	67209259	67209645	chr1_66981847_66982233_10_0_0_-1.56	10	+
chr1	68511965	68512245	chr1_68284553_68284833_8_0_0.03_1.22	10	+
chr1	68941696	68942218	chr1_68714284_68714806_15_0_0_1.62	10	+
chr1	68942267	68942767	chr1_68714855_68715355_14_0_0_1.67	10	+
chr1	68943552	68943750	chr1_68716140_68716338_6_0_0.06_1.73	10	+
chr1	68947069	68947339	chr1_68719657_68719927_8_0_0_1.88	10	+
chr1	68953979	68954183	chr1_68726567_68726771_6_0_0.12_1.83	10	+
chr1	68954508	68954829	chr1_68727096_68727417_9_0_0_1.78	10	+
chr1	70688084	70688325	chr1_70460672_70460913_7_0_0.17_-1.37	10	+
chr1	70688930	70689137	chr1_70461518_70461725_6_0_0.19_-1.46	10	+
chr1	70692894	70693094	chr1_70465482_70465682_6_0_0.15_-1.53	10	+
chr1	70693354	70693557	chr1_70465942_70466145_6_0_0.34_-1.58	10	+
chr1	70693568	70693930	chr1_70466156_70466518_10_0_0_-1.3	10	+
chr1	70696199	70696491	chr1_70468787_70469079_8_0_0_-1.51	10	+
chr1	77165611	77166145	chr1_76938199_76938733_15_0_0.12_1.43	10	+
chr1	79127317	79127534	chr1_78899905_78900122_7_0_0.19_-1.63	10	+
chr1	79403515	79403710	chr1_79176103_79176298_5_0_0_2.19	10	+
chr1	79520224	79520786	chr1_79292812_79293374_16_0_0.03_-1.51	10	+
chr1	79521162	79521440	chr1_79293750_79294028_8_0_0_-1.68	10	+
chr1	82409045	82409353	chr1_82181633_82181941_9_0_0_-1.65	10	+
chr1	86017362	86017561	chr1_85789950_85790149_6_0_0.32_2.06	10	+
chr1	86046718	86047035	chr1_85819306_85819623_9_0_0.06_-1.46	10	+
chr1	86047259	86047602	chr1_85819847_85820190_9_0_0.17_-1.5	10	+
chr1	86049422	86049682	chr1_85822010_85822270_8_0_0.06_-1.45	10	+
chr1	89296563	89296781	chr1_89069151_89069369_6_0_0.19_-1.46	10	+
chr1	90179232	90179434	chr1_89951820_89952022_6_0_0.17_1.45	10	+
chr1	90183297	90183537	chr1_89955885_89956125_7_0_0_1.64	10	+
chr1	91795188	91795387	chr1_91567776_91567975_6_0_0.34_1.55	10	+
chr1	92146599	92146905	chr1_91919187_91919493_9_0_0_-1.55	10	+
chr1	92193149	92193460	chr1_91965737_91966048_9_0_0_-1.4	10	+
chr1	93672647	93672897	chr1_93445235_93445485_7_0_0_1.49	10	+
chr1	93705317	93705534	chr1_93477905_93478122_6_0_0.25_1.42	10	+
chr1	94638337	94638542	chr1_94410925_94411130_6_0_0.15_-1.53	10	+
chr1	94655481	94655894	chr1_94428069_94428482_12_0_0_-1.63	10	+
chr1	94656330	94656568	chr1_94428918_94429156_7_0_0_-1.7	10	+
chr1	94656956	94657247	chr1_94429544_94429835_9_0_0_-1.5	10	+
chr1	94659659	94659925	chr1_94432247_94432513_8_0_0.09_-1.46	10	+
chr1	94660405	94660766	chr1_94432993_94433354_10_0_0_-1.39	10	+
chr1	94679969	94680277	chr1_94452557_94452865_9_0_0_-1.61	10	+
chr1	94696953	94697143	chr1_94469541_94469731_6_0_0.23_-1.59	10	+
chr1	97248680	97248992	chr1_97021268_97021580_8_0_0_-1.65	10	+
chr1	99771859	99772051	chr1_99544447_99544639_6_0_0.17_-1.5	10	+
chr1	100548113	100548452	chr1_100320701_100321040_10_0_0.17_-1.38	10	+
chr1	101704562	101704902	chr1_101477150_101477490_10_0_0_1.53	10	+
chr1	101705424	101705618	chr1_101478012_101478206_6_0_0_2.25	10	+
chr1	101705819	101706103	chr1_101478407_101478691_8_0_0.09_1.27	10	+
chr1	101706252	101706460	chr1_101478840_101479048_6_0_0.03_1.58	10	+
chr1	103970405	103970555	chr1_103742993_103743143_4_0_0.39_2.56	10	+
chr1	108141043	108141229	chr1_107942566_107942752_5_0_0.09_-2.23	10	+
chr1	109822336	109822776	chr1_109623859_109624299_13_0_0_1.63	10	+
chr1	110011270	110011469	chr1_109812793_109812992_6_0_0.21_-1.45	10	+
chr1	110018250	110018555	chr1_109819773_109820078_9_0_0_-1.87	10	+
chr1	110019359	110019682	chr1_109820882_109821205_9_0_0.03_-1.58	10	+
chr1	110022012	110022209	chr1_109823535_109823732_6_0_0_-1.67	10	+
chr1	110022750	110023022	chr1_109824273_109824545_8_0_0_-1.78	10	+
chr1	110023334	110023854	chr1_109824857_109825377_14_0_0_-1.75	10	+
chr1	110025023	110025243	chr1_109826546_109826766_6_0_0_-1.96	10	+
chr1	110235866	110236111	chr1_110037389_110037634_7_0_0.19_-1.37	10	+
chr1	112190839	112191087	chr1_111992362_111992610_7_0_0.03_1.63	10	+
chr1	113066055	113066249	chr1_112867578_112867772_6_0_0.43_-1.54	10	+
chr1	114453805	114454138	chr1_114255328_114255661_9_0_0_1.47	10	+
chr1	114524382	114524654	chr1_114325905_114326177_8_0_0.3_-1.43	10	+
chr1	115249197	115249484	chr1_115050720_115051007_8_0_0.03_1.79	10	+
chr1	117491882	117492117	chr1_117293405_117293640_7_0_0.03_-1.47	10	+
chr1	117509414	117509947	chr1_117310937_117311470_15_0_0_-1.48	10	+
chr1	117529794	117530149	chr1_117331317_117331672_10_0_0_-1.57	10	+
chr1	117530268	117530949	chr1_117331791_117332472_20_0_0_-1.58	10	+
chr1	117531044	117531403	chr1_117332567_117332926_10_0_0_-1.51	10	+
chr1	117531508	117532398	chr1_117333031_117333921_24_0_0_-1.69	10	+
chr1	117532581	117532956	chr1_117334104_117334479_11_0_0_-1.58	10	+
chr1	117617864	117618105	chr1_117419387_117419628_7_0_0_1.69	10	+
chr1	118165453	118166696	chr1_117966976_117968219_35_0_0_-1.78	10	+
chr1	118167047	118167834	chr1_117968570_117969357_22_0_0_-1.8	10	+
chr1	118167990	118168272	chr1_117969513_117969795_8_0_0_-1.94	10	+
chr1	118168367	118169167	chr1_117969890_117970690_22_0_0_-2.02	10	+
chr1	118169353	118170640	chr1_117970876_117972163_35_0_0_-1.88	10	+
chr1	120254534	120254822	chr1_120056057_120056345_8_0_0.09_-1.34	10	+
chr1	120284280	120284491	chr1_120085803_120086014_6_0_0.12_-1.94	10	+
chr1	120286538	120286894	chr1_120088061_120088417_10_0_0_-1.67	10	+
chr1	121231769	121231839	chr1_120933292_120933362_2_0_0_5.02	10	+
chr1	143732151	143732245	chr1_142523674_142523768_3_0_0.49_-2.33	10	+
chr1	144898994	144899193	chr1_143610351_143610550_6_0_0.03_-1.72	10	+
chr1	145098333	145098540	chr1_143809690_143809897_5_0_0.19_-1.63	10	+
chr1	145237312	145237598	chr1_143948669_143948955_8_0_0.06_-1.42	10	+
chr1	145438576	145438886	chr1_144149933_144150243_9_0_0_-1.54	10	+
chr1	145441258	145441479	chr1_144152615_144152836_6_0_0.19_-1.48	10	+
chr1	145441570	145442289	chr1_144152927_144153646_20_0_0_-1.64	10	+
chr1	145512255	145512498	chr1_144223612_144223855_7_0_0.25_-1.45	10	+
chr1	148000885	148001171	chr1_146467509_146467795_9_0_0_1.95	10	+
chr1	148598077	148598293	chr1_146864701_146864917_6_0_0.06_1.49	10	+
chr1	148945973	148946183	chr1_147212597_147212807_6_0_0.43_-1.55	10	+
chr1	149590416	149590619	chr1_147857040_147857243_6_0_0.09_-1.55	10	+
chr1	149783407	149784003	chr1_148050031_148050627_17_0_0_1.84	10	+
chr1	149784749	149785150	chr1_148051373_148051774_12_0_0_1.47	10	+
chr1	149804158	149804623	chr1_148070782_148071247_13_0_0_1.92	10	+
chr1	149812218	149812595	chr1_148078842_148079219_11_0_0_2.01	10	+
chr1	149813813	149814373	chr1_148080437_148080997_16_0_0_1.64	10	+
chr1	149814592	149815003	chr1_148081216_148081627_12_0_0_1.65	10	+
chr1	149821957	149822321	chr1_148088581_148088945_10_0_0_1.68	10	+
chr1	149822622	149823238	chr1_148089246_148089862_17_0_0_1.68	10	+
chr1	149824084	149824760	chr1_148090708_148091384_19_0_0_2.01	10	+
chr1	149832291	149832742	chr1_148098915_148099366_13_0_0_1.92	10	+
chr1	149857493	149857683	chr1_148124117_148124307_6_0_0.03_-1.63	10	+
chr1	149857906	149858184	chr1_148124530_148124808_8_0_0.17_1.29	10	+
chr1	149858541	149858940	chr1_148125165_148125564_11_0_0.03_1.44	10	+
chr1	150190922	150191203	chr1_148457546_148457827_8_0_0.06_1.48	10	+
chr1	150191832	150192419	chr1_148458456_148459043_17_0_0.03_1.44	10	+
chr1	150545091	150545331	chr1_148811715_148811955_7_0_0.03_-1.58	10	+
chr1	150545588	150546140	chr1_148812212_148812764_16_0_0_-1.61	10	+
chr1	150546919	150547128	chr1_148813543_148813752_6_0_0.47_-1.54	10	+
chr1	150550074	150550781	chr1_148816698_148817405_20_0_0_-1.58	10	+
chr1	150551009	150551387	chr1_148817633_148818011_11_0_0_-1.52	10	+
chr1	151554121	151554319	chr1_149820745_149820943_6_0_0.28_-1.59	10	+
chr1	154129826	154130054	chr1_152396450_152396678_7_0_0.34_1.32	10	+
chr1	154918040	154918296	chr1_153184664_153184920_7_0_0.19_-1.57	10	+
chr1	154951333	154951577	chr1_153217957_153218201_7_0_0.25_1.43	10	+
chr1	155279771	155280012	chr1_153546395_153546636_7_0_0.09_-1.43	10	+
chr1	155281985	155282223	chr1_153548609_153548847_7_0_0.15_-1.43	10	+
chr1	155286759	155286970	chr1_153553383_153553594_6_0_0.21_-1.61	10	+
chr1	155287976	155288180	chr1_153554600_153554804_6_0_0.23_-1.6	10	+
chr1	155290116	155290482	chr1_153556740_153557106_10_0_0_-1.5	10	+
chr1	156495323	156495751	chr1_154761947_154762375_12_0_0_1.78	10	+
chr1	156509113	156509320	chr1_154775737_154775944_6_0_0_2.49	10	+
chr1	156517795	156518009	chr1_154784419_154784633_6_0_0_1.8	10	+
chr1	156884937	156885208	chr1_155151561_155151832_8_0_0_-1.37	10	+
chr1	158145281	158145493	chr1_156411905_156412117_6_0_0.06_1.88	10	+
chr1	158145698	158146378	chr1_156412322_156413002_19_0_0_1.52	10	+
chr1	158146880	158147512	chr1_156413504_156414136_18_0_0_1.53	10	+
chr1	158979739	158979943	chr1_157246363_157246567_6_0_0_-1.69	10	+
chr1	160865114	160865356	chr1_159131738_159131980_7_0_0.19_1.4	10	+
chr1	161348595	161348910	chr1_159615219_159615534_9_0_0_1.47	10	+
chr1	162492277	162492470	chr1_160758901_160759094_6_0_0.19_1.44	10	+
chr1	162494400	162494679	chr1_160761024_160761303_8_0_0.17_1.47	10	+
chr1	162535896	162536179	chr1_160802520_160802803_8_0_0.09_1.49	10	+
chr1	162551038	162551272	chr1_160817662_160817896_7_0_0.06_1.51	10	+
chr1	162558415	162558651	chr1_160825039_160825275_7_0_0.39_1.69	10	+
chr1	162568971	162569208	chr1_160835595_160835832_7_0_0.17_1.46	10	+
chr1	162569255	162569497	chr1_160835879_160836121_7_0_0.17_1.59	10	+
chr1	162753969	162754193	chr1_161020593_161020817_7_0_0.17_-1.52	10	+
chr1	162764450	162764661	chr1_161031074_161031285_6_0_0_-2.08	10	+
chr1	162765175	162765378	chr1_161031799_161032002_6_0_0.28_-1.58	10	+
chr1	163043198	163043401	chr1_161309822_161310025_6_0_0_2.6	10	+
chr1	163044080	163044773	chr1_161310704_161311397_20_0_0_2.16	10	+
chr1	163045301	163045555	chr1_161311925_161312179_7_0_0_1.74	10	+
chr1	163045599	163045916	chr1_161312223_161312540_9_0_0.09_1.34	10	+
chr1	163046001	163046241	chr1_161312625_161312865_7_0_0.03_1.5	10	+
chr1	163295834	163296038	chr1_161562458_161562662_6_0_0_1.9	10	+
chr1	163298648	163298841	chr1_161565272_161565465_5_0_0.32_1.57	10	+
chr1	163317449	163317787	chr1_161584073_161584411_10_0_0_1.89	10	+
chr1	163325077	163325345	chr1_161591701_161591969_8_0_0.12_1.24	10	+
chr1	163499583	163499780	chr1_161766207_161766404_2_0_0_3.77	10	+
chr1	164576842	164577054	chr1_162843466_162843678_6_0_0.34_-1.43	10	+
chr1	183596075	183596281	chr1_181862698_181862904_6_0_0.17_1.45	10	+
chr1	183896438	183896641	chr1_182163061_182163264_6_0_0.09_-1.54	10	+
chr1	184588620	184589096	chr1_182855243_182855719_13_0_0.03_-1.4	10	+
chr1	184760797	184761078	chr1_183027420_183027701_8_0_0_-1.64	10	+
chr1	184762842	184763054	chr1_183029465_183029677_6_0_0_-1.73	10	+
chr1	185963942	185964241	chr1_184230565_184230864_9_0_0_-1.48	10	+
chr1	186077557	186077758	chr1_184344180_184344381_6_0_0.21_-1.61	10	+
chr1	186159146	186159389	chr1_184425769_184426012_7_0_0.03_-1.36	10	+
chr1	186159570	186159834	chr1_184426193_184426457_8_0_0_-1.46	10	+
chr1	186641734	186641957	chr1_184908357_184908580_6_0_0_1.96	10	+
chr1	186642106	186642575	chr1_184908729_184909198_13_0_0_1.42	10	+
chr1	186643443	186643793	chr1_184910066_184910416_10_0_0_1.53	10	+
chr1	186645014	186645328	chr1_184911637_184911951_9_0_0.03_1.57	10	+
chr1	186645616	186645973	chr1_184912239_184912596_9_0_0_1.43	10	+
chr1	186646738	186647026	chr1_184913361_184913649_8_0_0.15_1.81	10	+
chr1	187532603	187532801	chr1_185799226_185799424_6_0_0.47_-1.42	10	+
chr1	196646525	196646813	chr1_194913148_194913436_8_0_0.12_-1.31	10	+
chr1	197055894	197056134	chr1_195322517_195322757_7_0_0_1.87	10	+
chr1	197059236	197059565	chr1_195325859_195326188_10_0_0_2.51	10	+
chr1	197059958	197060192	chr1_195326581_195326815_7_0_0_1.81	10	+
chr1	197065101	197065446	chr1_195331724_195332069_10_0_0_1.87	10	+
chr1	197069570	197070563	chr1_195336193_195337186_28_0_0_2.2	10	+
chr1	197070576	197074329	chr1_195337199_195340952_105_0_0_2.11	10	+
chr1	197091287	197091778	chr1_195357910_195358401_14_0_0_2.04	10	+
chr1	197094014	197094399	chr1_195360637_195361022_11_0_0_1.75	10	+
chr1	197097530	197097865	chr1_195364153_195364488_10_0_0_1.88	10	+
chr1	197098230	197098564	chr1_195364853_195365187_10_0_0_1.27	10	+
chr1	197099102	197099194	chr1_195365725_195365817_3_0_0.03_2.32	10	+
chr1	197102489	197102682	chr1_195369112_195369305_6_0_0_2.93	10	+
chr1	197108917	197109106	chr1_195375540_195375729_5_0_0.03_2.33	10	+
chr1	197111452	197113330	chr1_195378075_195379953_51_0_0_2.04	10	+
chr1	199357231	199357538	chr1_197623854_197624161_9_0_0.12_-1.42	10	+
chr1	200096362	200096386	chr1_198362985_198363009_1_0_0.03_5.75	10	+
chr1	200522587	200522906	chr1_198789210_198789529_9_0_0.03_1.49	10	+
chr1	200534536	200534743	chr1_198801159_198801366_6_0_0_1.83	10	+
chr1	200586942	200587576	chr1_198853565_198854199_18_0_0_1.86	10	+
chr1	200587587	200587936	chr1_198854210_198854559_10_0_0_1.99	10	+
chr1	201452805	201453005	chr1_199719428_199719628_6_0_0.41_1.4	10	+
chr1	201453123	201453502	chr1_199719746_199720125_11_0_0_1.63	10	+
chr1	201453664	201453959	chr1_199720287_199720582_9_0_0_1.39	10	+
chr1	202302328	202302776	chr1_200568951_200569399_13_0_0_1.7	10	+
chr1	203277301	203277586	chr1_201543924_201544209_9_0_0_-1.83	10	+
chr1	204440396	204440653	chr1_202707019_202707276_7_0_0.03_-1.2	10	+
chr1	206563452	206563655	chr1_204630075_204630278_6_0_0.03_-1.76	10	+
chr1	206635544	206635798	chr1_204702167_204702421_7_0_0.19_-1.63	10	+
chr1	207501228	207501526	chr1_205567851_205568149_9_0_0_-1.69	10	+
chr1	207940657	207941078	chr1_206007280_206007701_12_0_0_-1.67	10	+
chr1	207941651	207941869	chr1_206008274_206008492_6_0_0_-1.66	10	+
chr1	209849303	209849586	chr1_207915926_207916209_8_0_0_1.59	10	+
chr1	210025050	210025265	chr1_208091673_208091888_6_0_0.12_1.63	10	+
chr1	210827223	210827607	chr1_208893846_208894230_11_0_0.17_-1.54	10	+
chr1	211474771	211475041	chr1_209541394_209541664_8_0_0.23_-1.43	10	+
chr1	211480099	211480303	chr1_209546722_209546926_6_0_0.32_-1.8	10	+
chr1	211747396	211747589	chr1_209814019_209814212_5_0_0.15_1.62	10	+
chr1	211846837	211847077	chr1_209913460_209913700_7_0_0_2.22	10	+
chr1	211847577	211847879	chr1_209914200_209914502_9_0_0_1.67	10	+
chr1	212273712	212274289	chr1_210340335_210340912_16_0_0_1.91	10	+
chr1	212276410	212276752	chr1_210343033_210343375_10_0_0_1.91	10	+
chr1	212276840	212277072	chr1_210343463_210343695_7_0_0_1.55	10	+
chr1	212783530	212783724	chr1_210850153_210850347_6_0_0_-2.12	10	+
chr1	212783745	212783966	chr1_210850368_210850589_7_0_0_-1.7	10	+
chr1	212785116	212785417	chr1_210851739_210852040_9_0_0.03_-1.53	10	+
chr1	214705814	214706406	chr1_212772437_212773029_17_0_0_1.53	10	+
chr1	214787012	214787367	chr1_212853635_212853990_10_0_0_1.67	10	+
chr1	214788110	214788461	chr1_212854733_212855084_10_0_0_1.35	10	+
chr1	214793925	214794387	chr1_212860548_212861010_13_0_0_2.19	10	+
chr1	214795313	214795689	chr1_212861936_212862312_11_0_0_2.36	10	+
chr1	214805748	214806015	chr1_212872371_212872638_8_0_0_1.96	10	+
chr1	214811223	214811424	chr1_212877846_212878047_6_0_0_2.04	10	+
chr1	214813193	214816697	chr1_212879816_212883320_97_0_0_2.7	10	+
chr1	214817802	214820795	chr1_212884425_212887418_83_0_0_2.67	10	+
chr1	214821880	214822263	chr1_212888503_212888886_11_0_0_1.68	10	+
chr1	214825000	214825332	chr1_212891623_212891955_9_0_0_1.88	10	+
chr1	214826100	214826418	chr1_212892723_212893041_9_0_0_1.9	10	+
chr1	214830181	214830870	chr1_212896804_212897493_19_0_0_2.24	10	+
chr1	214832107	214832405	chr1_212898730_212899028_9_0_0_2.27	10	+
chr1	214836853	214837411	chr1_212903476_212904034_16_0_0_1.7	10	+
chr1	214837537	214837740	chr1_212904160_212904363_6_0_0_1.94	10	+
chr1	215260913	215261159	chr1_213327536_213327782_7_0_0.03_-2.1	10	+
chr1	220439728	220439994	chr1_218506351_218506617_8_0_0_1.29	10	+
chr1	220440916	220441229	chr1_218507539_218507852_9_0_0_1.47	10	+
chr1	224211858	224212074	chr1_222278481_222278697_6_0_0.19_-1.47	10	+
chr1	225684829	225685034	chr1_223751452_223751657_6_0_0.17_1.46	10	+
chr1	226603524	226603586	chr1_224670147_224670209_2_0_0.15_-2.79	10	+
chr1	227247342	227247557	chr1_225313965_225314180_6_0_0.12_-1.93	10	+
chr1	227255020	227255241	chr1_225321643_225321864_6_0_0.19_-1.63	10	+
chr1	228645025	228645367	chr1_226711648_226711990_9_0_0_1.29	10	+
chr1	228651935	228652273	chr1_226718558_226718896_10_0_0_1.47	10	+
chr1	236646387	236646770	chr1_234713010_234713393_11_0_0.05_1.32	10	+
chr1	236646858	236647065	chr1_234713481_234713688_6_0_0.38_1.53	10	+
chr1	236647854	236648130	chr1_234714477_234714753_6_0_0.05_1.47	10	+
chr1	237167466	237167658	chr1_235234089_235234281_6_0_0_2.09	10	+
chr1	239479805	239479867	chr1_237546428_237546490_2_0_0.08_3.6	10	+
chr1	240307053	240307706	chr1_238373676_238374329_18_0_0.08_1.38	10	+
chr1	240308136	240308564	chr1_238374759_238375187_12_0_0_1.67	10	+
chr1	240655293	240655489	chr1_238721916_238722112_6_0_0_2.31	10	+
chr1	242012078	242012324	chr1_240078701_240078947_7_0_0_1.91	10	+
chr1	242013713	242013920	chr1_240080336_240080543_6_0_0.05_1.6	10	+
chr1	242021802	242022008	chr1_240088425_240088631_6_0_0.31_1.43	10	+
chr1	242023769	242024080	chr1_240090392_240090703_9_0_0_1.5	10	+
chr1	242035283	242035646	chr1_240101906_240102269_11_0_0_1.87	10	+
chr1	242042013	242042513	chr1_240108636_240109136_14_0_0_1.73	10	+
chr1	242052689	242052986	chr1_240119312_240119609_9_0_0_1.59	10	+
chr1	243431031	243431254	chr1_241497654_241497877_7_0_0.18_-2.2	10	+
chr1	243666277	243666510	chr1_241732900_241733133_7_0_0.08_1.45	10	+
chr1	244572753	244572973	chr1_242639376_242639596_7_0_0.49_1.51	10	+
chr1	245866154	245866396	chr1_243932777_243933019_7_0_0.05_1.35	10	+
chr1	245870552	245870743	chr1_243937175_243937366_6_0_0.38_1.53	10	+
chr1	247070840	247071119	chr1_245137463_245137742_8_0_0.08_1.42	10	+
chr1	247206711	247206954	chr1_245273334_245273577_7_0_0.15_1.85	10	+
chr2	5834845	5835428	chr2_5752296_5752879_16_0_0_1.54	10	+
chr2	10263418	10263766	chr2_10180869_10181217_9_0_0_1.79	10	+
chr2	10263779	10264089	chr2_10181230_10181540_9_0_0_1.81	10	+
chr2	10264688	10265056	chr2_10182139_10182507_10_0_0_1.85	10	+
chr2	10266893	10267413	chr2_10184344_10184864_15_0_0_1.77	10	+
chr2	10268853	10270752	chr2_10186304_10188203_52_0_0_2.68	10	+
chr2	10271056	10271551	chr2_10188507_10189002_14_0_0_1.89	10	+
chr2	10580631	10580985	chr2_10498082_10498436_10_0_0_1.36	10	+
chr2	10582075	10582349	chr2_10499526_10499800_8_0_0.29_1.57	10	+
chr2	11318124	11318401	chr2_11235575_11235852_8_0_0.05_-1.48	10	+
chr2	11967004	11967324	chr2_11884455_11884775_9_0_0_-1.8	10	+
chr2	17936095	17936330	chr2_17799576_17799811_7_0_0_1.8	10	+
chr2	17940491	17940694	chr2_17803972_17804175_5_0_0.29_2.04	10	+
chr2	17942658	17942859	chr2_17806139_17806340_6_0_0.08_1.67	10	+
chr2	17961913	17962215	chr2_17825394_17825696_9_0_0.29_1.45	10	+
chr2	17962550	17962867	chr2_17826031_17826348_9_0_0.08_1.29	10	+
chr2	17963772	17964163	chr2_17827253_17827644_12_0_0_1.58	10	+
chr2	23627021	23627221	chr2_23480526_23480726_6_0_0.15_-1.53	10	+
chr2	23878092	23878332	chr2_23731597_23731837_7_0_0_-1.66	10	+
chr2	23907159	23907470	chr2_23760664_23760975_8_0_0.08_-1.61	10	+
chr2	23929803	23930041	chr2_23783307_23783545_7_0_0_-1.45	10	+
chr2	25037135	25037437	chr2_24890639_24890941_9_0_0_1.44	10	+
chr2	25038300	25038652	chr2_24891804_24892156_10_0_0_1.37	10	+
chr2	25040471	25040820	chr2_24893975_24894324_10_0_0.05_1.4	10	+
chr2	25043836	25044368	chr2_24897340_24897872_15_0_0_1.49	10	+
chr2	25045417	25045623	chr2_24898921_24899127_6_0_0.15_1.53	10	+
chr2	25973008	25973247	chr2_25826512_25826751_7_0_0.42_1.98	10	+
chr2	32047607	32047847	chr2_31901111_31901351_7_0_0.05_1.53	10	+
chr2	32048137	32048378	chr2_31901641_31901882_7_0_0_1.85	10	+
chr2	32079352	32079376	chr2_31932856_31932880_1_0_0.05_5.98	10	+
chr2	36597195	36597400	chr2_36450699_36450904_5_0_0_2.02	10	+
chr2	36598556	36598767	chr2_36452060_36452271_6_0_0.49_1.39	10	+
chr2	36599752	36599960	chr2_36453256_36453464_6_0_0.08_1.49	10	+
chr2	36600198	36600396	chr2_36453702_36453900_6_0_0_1.78	10	+
chr2	36603291	36603678	chr2_36456795_36457182_11_0_0.12_1.65	10	+
chr2	36606535	36606868	chr2_36460039_36460372_10_0_0.05_1.26	10	+
chr2	36614425	36614761	chr2_36467929_36468265_9_0_0_1.64	10	+
chr2	36616749	36616946	chr2_36470253_36470450_6_0_0.44_1.4	10	+
chr2	36617744	36617944	chr2_36471248_36471448_6_0_0_2.02	10	+
chr2	36620213	36620509	chr2_36473717_36474013_9_0_0.05_1.51	10	+
chr2	36621250	36621441	chr2_36474754_36474945_6_0_0.05_1.54	10	+
chr2	36621879	36622121	chr2_36475383_36475625_7_0_0.08_1.56	10	+
chr2	36623451	36623686	chr2_36476955_36477190_7_0_0.08_1.44	10	+
chr2	36624300	36624620	chr2_36477804_36478124_9_0_0_1.34	10	+
chr2	36624845	36625139	chr2_36478349_36478643_7_0_0_1.74	10	+
chr2	36625988	36626406	chr2_36479492_36479910_12_0_0_1.91	10	+
chr2	36626642	36627003	chr2_36480146_36480507_10_0_0_1.45	10	+
chr2	36627055	36627369	chr2_36480559_36480873_9_0_0.05_1.39	10	+
chr2	36627453	36627922	chr2_36480957_36481426_14_0_0.05_1.34	10	+
chr2	36628158	36628667	chr2_36481662_36482171_14_0_0_1.74	10	+
chr2	36629180	36629486	chr2_36482684_36482990_9_0_0.05_1.4	10	+
chr2	36629643	36629854	chr2_36483147_36483358_6_0_0.42_1.51	10	+
chr2	36629969	36630387	chr2_36483473_36483891_12_0_0_1.54	10	+
chr2	36630470	36630710	chr2_36483974_36484214_7_0_0.05_1.45	10	+
chr2	36637767	36638157	chr2_36491271_36491661_11_0_0_1.65	10	+
chr2	36638828	36639335	chr2_36492332_36492839_15_0_0.05_1.38	10	+
chr2	36640174	36640398	chr2_36493678_36493902_7_0_0.49_1.3	10	+
chr2	36640744	36640981	chr2_36494248_36494485_7_0_0.18_1.33	10	+
chr2	36641210	36641414	chr2_36494714_36494918_6_0_0.27_1.44	10	+
chr2	36641574	36641853	chr2_36495078_36495357_8_0_0.08_1.39	10	+
chr2	36643376	36643716	chr2_36496880_36497220_10_0_0_1.5	10	+
chr2	36643804	36644012	chr2_36497308_36497516_6_0_0.05_1.53	10	+
chr2	36644424	36644769	chr2_36497928_36498273_10_0_0.15_1.41	10	+
chr2	36644970	36645162	chr2_36498474_36498666_6_0_0.08_1.5	10	+
chr2	36646058	36646382	chr2_36499562_36499886_9_0_0.05_1.33	10	+
chr2	36646501	36646775	chr2_36500005_36500279_8_0_0.05_1.34	10	+
chr2	36649680	36649952	chr2_36503184_36503456_8_0_0.15_1.31	10	+
chr2	36649962	36650375	chr2_36503466_36503879_12_0_0_1.46	10	+
chr2	36651260	36651567	chr2_36504764_36505071_9_0_0_1.52	10	+
chr2	36651611	36651812	chr2_36505115_36505316_6_0_0.38_1.42	10	+
chr2	36653160	36653516	chr2_36506664_36507020_10_0_0.18_1.42	10	+
chr2	36655060	36655308	chr2_36508564_36508812_8_0_0_1.44	10	+
chr2	36655712	36655953	chr2_36509216_36509457_7_0_0_1.88	10	+
chr2	36656225	36656429	chr2_36509729_36509933_6_0_0.44_1.41	10	+
chr2	36657408	36657731	chr2_36510912_36511235_9_0_0_1.52	10	+
chr2	36658172	36658395	chr2_36511676_36511899_7_0_0.21_1.39	10	+
chr2	36663505	36663883	chr2_36517009_36517387_11_0_0_1.6	10	+
chr2	36664739	36664978	chr2_36518243_36518482_7_0_0.05_1.6	10	+
chr2	36665555	36665913	chr2_36519059_36519417_10_0_0_1.51	10	+
chr2	36666799	36667073	chr2_36520303_36520577_8_0_0.05_1.39	10	+
chr2	36668997	36669205	chr2_36522501_36522709_6_0_0.42_1.51	10	+
chr2	36670061	36670438	chr2_36523565_36523942_11_0_0.05_1.38	10	+
chr2	36670706	36671008	chr2_36524210_36524512_9_0_0.18_1.56	10	+
chr2	36671131	36671374	chr2_36524635_36524878_7_0_0_1.64	10	+
chr2	36671996	36672476	chr2_36525500_36525980_14_0_0_1.65	10	+
chr2	36672598	36673147	chr2_36526102_36526651_16_0_0_1.51	10	+
chr2	36673709	36674044	chr2_36527213_36527548_10_0_0_1.33	10	+
chr2	36675112	36675470	chr2_36528616_36528974_10_0_0.05_1.43	10	+
chr2	36678220	36678555	chr2_36531724_36532059_9_0_0.08_1.52	10	+
chr2	36678566	36678853	chr2_36532070_36532357_7_0_0.15_1.44	10	+
chr2	36678872	36679132	chr2_36532376_36532636_8_0_0.15_1.31	10	+
chr2	36679645	36680257	chr2_36533149_36533761_17_0_0.05_1.42	10	+
chr2	36680454	36681094	chr2_36533958_36534598_18_0_0_1.46	10	+
chr2	36681459	36681663	chr2_36534963_36535167_6_0_0.42_1.52	10	+
chr2	36681947	36682149	chr2_36535451_36535653_6_0_0.29_1.57	10	+
chr2	36682757	36682979	chr2_36536261_36536483_6_0_0.29_1.55	10	+
chr2	36683286	36683728	chr2_36536790_36537232_13_0_0.05_1.57	10	+
chr2	36684724	36685115	chr2_36538228_36538619_11_0_0.08_1.45	10	+
chr2	36686084	36686306	chr2_36539588_36539810_6_0_0_1.67	10	+
chr2	36686548	36686788	chr2_36540052_36540292_7_0_0.08_1.29	10	+
chr2	36687794	36688063	chr2_36541298_36541567_8_0_0_1.67	10	+
chr2	36690282	36690525	chr2_36543786_36544029_7_0_0.29_1.55	10	+
chr2	36690898	36691399	chr2_36544402_36544903_14_0_0.15_1.36	10	+
chr2	36693512	36693971	chr2_36547016_36547475_13_0_0_1.64	10	+
chr2	36695602	36695840	chr2_36549106_36549344_7_0_0.05_1.5	10	+
chr2	36696797	36697297	chr2_36550301_36550801_15_0_0_1.44	10	+
chr2	36706207	36706479	chr2_36559711_36559983_8_0_0.18_1.24	10	+
chr2	36706639	36706843	chr2_36560143_36560347_6_0_0.47_1.39	10	+
chr2	36707042	36707242	chr2_36560546_36560746_6_0_0.15_1.63	10	+
chr2	36707957	36708159	chr2_36561461_36561663_6_0_0.24_1.45	10	+
chr2	36708373	36708577	chr2_36561877_36562081_6_0_0.05_1.52	10	+
chr2	36709576	36709923	chr2_36563080_36563427_10_0_0.05_1.48	10	+
chr2	36713465	36713798	chr2_36566969_36567302_10_0_0_1.53	10	+
chr2	36714115	36714436	chr2_36567619_36567940_9_0_0_1.63	10	+
chr2	36714981	36715365	chr2_36568485_36568869_11_0_0.05_1.52	10	+
chr2	36715954	36716188	chr2_36569458_36569692_7_0_0.08_1.41	10	+
chr2	36716699	36716936	chr2_36570203_36570440_7_0_0.4_1.34	10	+
chr2	36717171	36717376	chr2_36570675_36570880_6_0_0.49_1.51	10	+
chr2	36718516	36718715	chr2_36572020_36572219_6_0_0.44_1.51	10	+
chr2	36720819	36720990	chr2_36574323_36574494_5_0_0.15_1.63	10	+
chr2	36721072	36721535	chr2_36574576_36575039_13_0_0_1.41	10	+
chr2	36730941	36731021	chr2_36584445_36584525_3_0_0.24_2.07	10	+
chr2	36736130	36736335	chr2_36589634_36589839_6_0_0.29_2.04	10	+
chr2	36736686	36736919	chr2_36590190_36590423_7_0_0.15_1.56	10	+
chr2	36737184	36737421	chr2_36590688_36590925_7_0_0.18_1.33	10	+
chr2	36739412	36739660	chr2_36592916_36593164_7_0_0.38_1.53	10	+
chr2	36741436	36741642	chr2_36594940_36595146_6_0_0_1.69	10	+
chr2	36744420	36744627	chr2_36597924_36598131_6_0_0.12_1.48	10	+
chr2	36747436	36747673	chr2_36600940_36601177_7_0_0.05_1.35	10	+
chr2	36752577	36752789	chr2_36606081_36606293_6_0_0.05_1.54	10	+
chr2	36754220	36754439	chr2_36607724_36607943_5_0_0.29_1.56	10	+
chr2	36756677	36756878	chr2_36610181_36610382_6_0_0.05_1.6	10	+
chr2	36757479	36757674	chr2_36610983_36611178_6_0_0.38_1.53	10	+
chr2	36762739	36762946	chr2_36616243_36616450_6_0_0.37_1.41	10	+
chr2	36773570	36773828	chr2_36627074_36627332_8_0_0.38_1.72	10	+
chr2	36774188	36774826	chr2_36627692_36628330_18_0_0_1.61	10	+
chr2	36776661	36777050	chr2_36630165_36630554_9_0_0.05_1.5	10	+
chr2	36777473	36778196	chr2_36630977_36631700_19_0_0_1.49	10	+
chr2	37129689	37129929	chr2_36983193_36983433_7_0_0.15_1.63	10	+
chr2	37455092	37455373	chr2_37308596_37308877_8_0_0_1.46	10	+
chr2	38522157	38522415	chr2_38375661_38375919_7_0_0.05_1.54	10	+
chr2	38977233	38977425	chr2_38830737_38830929_6_0_0.38_1.74	10	+
chr2	43927489	43927759	chr2_43780993_43781263_8_0_0_-1.73	10	+
chr2	43939053	43939269	chr2_43792557_43792773_7_0_0.29_-1.48	10	+
chr2	47129400	47129637	chr2_46982904_46983141_7_0_0.05_1.57	10	+
chr2	47656891	47657191	chr2_47510395_47510695_9_0_0.21_1.33	10	+
chr2	47705310	47705614	chr2_47558814_47559118_9_0_0.05_1.32	10	+
chr2	54345973	54345997	chr2_54199477_54199501_1_0_0.05_5.9	10	+
chr2	55516544	55516820	chr2_55370048_55370324_8_0_0_1.62	10	+
chr2	55555352	55555621	chr2_55408856_55409125_8_0_0_2.04	10	+
chr2	55646201	55646421	chr2_55499705_55499925_6_0_0.15_1.9	10	+
chr2	55900105	55900334	chr2_55753609_55753838_7_0_0.42_1.34	10	+
chr2	61298709	61298918	chr2_61152213_61152422_6_0_0_1.68	10	+
chr2	61705722	61706178	chr2_61559226_61559682_13_0_0.05_1.5	10	+
chr2	61712829	61713146	chr2_61566333_61566650_9_0_0.18_1.26	10	+
chr2	61725729	61726050	chr2_61579233_61579554_9_0_0_1.5	10	+
chr2	62934131	62934333	chr2_62787635_62787837_6_0_0.42_-1.44	10	+
chr2	63176116	63176427	chr2_63029620_63029931_9_0_0_-1.6	10	+
chr2	63187459	63187655	chr2_63040963_63041159_6_0_0.31_-1.47	10	+
chr2	63204064	63204345	chr2_63057568_63057849_8_0_0_-1.5	10	+
chr2	63204496	63204750	chr2_63058000_63058254_8_0_0.18_-1.8	10	+
chr2	63208539	63208781	chr2_63062043_63062285_7_0_0.05_-1.48	10	+
chr2	63212574	63212858	chr2_63066078_63066362_8_0_0.18_-1.53	10	+
chr2	63272513	63272711	chr2_63126017_63126215_6_0_0.44_-1.57	10	+
chr2	64860612	64860960	chr2_64714116_64714464_10_0_0.05_1.42	10	+
chr2	64861528	64861803	chr2_64715032_64715307_8_0_0.05_1.42	10	+
chr2	64861879	64862083	chr2_64715383_64715587_6_0_0.31_1.78	10	+
chr2	64862475	64863385	chr2_64715979_64716889_25_0_0_1.48	10	+
chr2	65496929	65497159	chr2_65350433_65350663_7_0_0.08_1.47	10	+
chr2	65893825	65894243	chr2_65747329_65747747_12_0_0_1.59	10	+
chr2	65894400	65894604	chr2_65747904_65748108_6_0_0.15_2.14	10	+
chr2	66001153	66001220	chr2_65854657_65854724_2_0_0.05_-7.1	10	+
chr2	69686964	69687177	chr2_69540468_69540681_6_0_0.38_1.54	10	+
chr2	70453573	70453886	chr2_70307077_70307390_9_0_0.12_-1.59	10	+
chr2	70498826	70499038	chr2_70352330_70352542_7_0_0.21_1.59	10	+
chr2	73800085	73800290	chr2_73653593_73653798_6_0_0.27_1.43	10	+
chr2	75719916	75720231	chr2_75573424_75573739_9_0_0.12_1.46	10	+
chr2	85004774	85005148	chr2_84858285_84858659_11_0_0_1.52	10	+
chr2	86014292	86014510	chr2_85867803_85868021_7_0_0.38_1.34	10	+
chr2	86437547	86437822	chr2_86291058_86291333_8_0_0.15_1.63	10	+
chr2	88059293	88059546	chr2_87840408_87840661_7_0_0.05_-1.78	10	+
chr2	97007653	97008022	chr2_96371380_96371749_10_0_0_1.21	10	+
chr2	97009752	97010059	chr2_96373479_96373786_9_0_0_1.3	10	+
chr2	97019813	97020177	chr2_96383540_96383904_11_0_0_1.53	10	+
chr2	97024713	97024995	chr2_96388440_96388722_8_0_0.37_1.35	10	+
chr2	97031500	97031819	chr2_96395227_96395546_9_0_0_1.51	10	+
chr2	100167662	100167873	chr2_99534094_99534305_6_0_0.08_-1.67	10	+
chr2	105388063	105388270	chr2_104754495_104754702_6_0_0.08_1.5	10	+
chr2	110841532	110842267	chr2_110198821_110199556_19_0_0_1.95	10	+
chr2	110842325	110842554	chr2_110199614_110199843_6_0_0_2.49	10	+
chr2	110842873	110843430	chr2_110200162_110200719_16_0_0_2.48	10	+
chr2	110845041	110845376	chr2_110202330_110202665_10_0_0_2.12	10	+
chr2	110849025	110849382	chr2_110206314_110206671_10_0_0_1.36	10	+
chr2	111395419	111395758	chr2_111111891_111112230_10_0_0_1.75	10	+
chr2	111398571	111398811	chr2_111115043_111115283_7_0_0_2.03	10	+
chr2	111399097	111399494	chr2_111115569_111115966_11_0_0_1.73	10	+
chr2	111406747	111407038	chr2_111123219_111123510_8_0_0_1.77	10	+
chr2	111408114	111408374	chr2_111124586_111124846_8_0_0_2.05	10	+
chr2	111413257	111413542	chr2_111129730_111130015_8_0_0_1.73	10	+
chr2	111419084	111419466	chr2_111135557_111135939_11_0_0_1.51	10	+
chr2	111430217	111430440	chr2_111146688_111146911_7_0_0.05_1.43	10	+
chr2	112945625	112945830	chr2_112662096_112662301_6_0_0.44_-1.56	10	+
chr2	113251649	113251931	chr2_112968120_112968402_8_0_0.29_1.43	10	+
chr2	113286952	113287304	chr2_113003423_113003775_10_0_0.05_1.34	10	+
chr2	113287362	113287711	chr2_113003833_113004182_10_0_0.05_1.46	10	+
chr2	113288293	113288458	chr2_113004764_113004929_5_0_0.15_1.54	10	+
chr2	113289210	113289729	chr2_113005681_113006200_15_0_0_1.56	10	+
chr2	113404542	113404783	chr2_113121013_113121254_7_0_0.27_1.39	10	+
chr2	113410861	113411089	chr2_113127332_113127560_7_0_0_1.57	10	+
chr2	113414119	113414441	chr2_113130590_113130912_9_0_0_1.61	10	+
chr2	113417055	113417256	chr2_113133526_113133727_6_0_0.34_1.42	10	+
chr2	113420491	113420792	chr2_113136962_113137263_8_0_0_1.58	10	+
chr2	113495191	113495562	chr2_113211662_113212033_11_0_0_1.32	10	+
chr2	113496352	113496561	chr2_113212823_113213032_6_0_0_1.8	10	+
chr2	113500705	113500729	chr2_113217176_113217200_1_0_0.12_4.54	10	+
chr2	113513490	113513876	chr2_113229961_113230347_11_0_0_1.5	10	+
chr2	113513954	113514274	chr2_113230425_113230745_9_0_0.05_1.36	10	+
chr2	113514379	113514801	chr2_113230850_113231272_12_0_0_1.69	10	+
chr2	114170291	114170496	chr2_113886761_113886966_6_0_0.49_-1.55	10	+
chr2	114171237	114171440	chr2_113887707_113887910_6_0_0.15_-1.51	10	+
chr2	114415679	114416201	chr2_114132149_114132671_15_0_0_1.63	10	+
chr2	114714851	114715086	chr2_114431321_114431556_7_0_0.15_1.63	10	+
chr2	118588389	118588595	chr2_118304859_118305065_6_0_0.05_1.57	10	+
chr2	122524543	122524752	chr2_122241013_122241222_6_0_0.15_1.85	10	+
chr2	127453557	127454047	chr2_127170027_127170517_14_0_0.12_-1.42	10	+
chr2	128098511	128098556	chr2_127814981_127815026_2_0_0_-8.61	10	+
chr2	128482644	128482838	chr2_128199114_128199308_6_0_0_1.72	10	+
chr2	128610479	128610674	chr2_128326949_128327144_6_0_0.24_1.81	10	+
chr2	130740347	130740543	chr2_130456817_130457013_6_0_0.38_-2.08	10	+
chr2	131807402	131807608	chr2_131523872_131524078_6_0_0.49_1.51	10	+
chr2	131904953	131905070	chr2_131621423_131621540_4_0_0.18_2.08	10	+
chr2	131935826	131936174	chr2_131652296_131652644_10_0_0_1.46	10	+
chr2	133340274	133340342	chr2_133056744_133056812_2_0_0.08_-5.95	10	+
chr2	152320834	152321040	chr2_152029080_152029286_6_0_0.47_1.51	10	+
chr2	154278052	154278253	chr2_153986298_153986499_6_0_0_2.53	10	+
chr2	157440561	157440953	chr2_157148807_157149199_11_0_0_1.6	10	+
chr2	157441176	157441443	chr2_157149422_157149689_7_0_0_1.49	10	+
chr2	158170508	158170975	chr2_157878754_157879221_14_0_0_-1.44	10	+
chr2	162224298	162224493	chr2_161932544_161932739_6_0_0.38_1.74	10	+
chr2	162227611	162227859	chr2_161935857_161936105_7_0_0.08_1.67	10	+
chr2	162267815	162268164	chr2_161976061_161976410_10_0_0_1.62	10	+
chr2	162361635	162361968	chr2_162069881_162070214_10_0_0_1.31	10	+
chr2	162361980	162362182	chr2_162070226_162070428_6_0_0.18_1.6	10	+
chr2	162362338	162362587	chr2_162070584_162070833_7_0_0.27_1.48	10	+
chr2	162437661	162437974	chr2_162145907_162146220_8_0_0_1.88	10	+
chr2	165771423	165771891	chr2_165479669_165480137_13_0_0_-1.81	10	+
chr2	165803951	165804196	chr2_165512197_165512442_7_0_0.15_-1.44	10	+
chr2	165806509	165806816	chr2_165514755_165515062_9_0_0_-1.61	10	+
chr2	165809247	165809454	chr2_165517493_165517700_6_0_0.38_-1.45	10	+
chr2	167836742	167836766	chr2_167544988_167545012_1_0_0.15_-4.98	10	+
chr2	167995224	167995292	chr2_167703470_167703538_2_0_0.05_-6.57	10	+
chr2	169727885	169728148	chr2_169436131_169436394_8_0_0.12_1.12	10	+
chr2	171457745	171457987	chr2_171165991_171166233_7_0_0.08_1.39	10	+
chr2	172385276	172385627	chr2_172093522_172093873_10_0_0.12_-1.33	10	+
chr2	172411051	172411390	chr2_172119297_172119636_10_0_0.12_-1.49	10	+
chr2	172411478	172411786	chr2_172119724_172120032_9_0_0.05_-1.51	10	+
chr2	172411924	172412146	chr2_172120170_172120392_7_0_0.05_-1.68	10	+
chr2	172412417	172412760	chr2_172120663_172121006_10_0_0_-1.63	10	+
chr2	172413018	172413542	chr2_172121264_172121788_15_0_0_-1.56	10	+
chr2	172413591	172414221	chr2_172121837_172122467_18_0_0_-1.38	10	+
chr2	172821838	172822081	chr2_172530084_172530327_7_0_0.15_1.84	10	+
chr2	172823245	172823565	chr2_172531491_172531811_9_0_0.05_1.34	10	+
chr2	172840999	172841277	chr2_172549245_172549523_8_0_0_1.28	10	+
chr2	172844156	172844363	chr2_172552402_172552609_6_0_0.27_1.8	10	+
chr2	173333809	173334169	chr2_173042055_173042415_11_0_0_1.62	10	+
chr2	173335733	173335935	chr2_173043979_173044181_6_0_0.15_1.87	10	+
chr2	173338710	173339058	chr2_173046956_173047304_10_0_0_1.52	10	+
chr2	173339556	173339913	chr2_173047802_173048159_11_0_0_2.49	10	+
chr2	173344579	173344900	chr2_173052825_173053146_9_0_0_1.47	10	+
chr2	173349403	173349746	chr2_173057649_173057992_10_0_0_1.33	10	+
chr2	173349790	173350060	chr2_173058036_173058306_8_0_0_1.48	10	+
chr2	173351645	173352288	chr2_173059891_173060534_18_0_0_1.64	10	+
chr2	173354132	173354468	chr2_173062378_173062714_10_0_0_1.72	10	+
chr2	173355653	173355850	chr2_173063899_173064096_6_0_0.21_1.82	10	+
chr2	173362591	173362834	chr2_173070837_173071080_7_0_0.15_1.56	10	+
chr2	173366506	173366743	chr2_173074752_173074989_7_0_0.08_2.21	10	+
chr2	173368765	173370441	chr2_173077011_173078687_47_0_0_1.95	10	+
chr2	173370506	173370896	chr2_173078752_173079142_11_0_0_1.81	10	+
chr2	174232482	174232824	chr2_173940728_173941070_10_0_0_1.56	10	+
chr2	174834452	174834497	chr2_174542698_174542743_2_0_0_6.61	10	+
chr2	182400314	182400507	chr2_182108559_182108752_6_0_0.12_2.2	10	+
chr2	182825817	182826014	chr2_182534062_182534259_5_0_0.15_1.91	10	+
chr2	183643110	183643317	chr2_183351355_183351562_6_0_0.08_1.64	10	+
chr2	184472100	184472299	chr2_184180345_184180544_6_0_0.12_1.48	10	+
chr2	184472346	184472804	chr2_184180591_184181049_13_0_0_1.68	10	+
chr2	189849905	189850133	chr2_189558150_189558378_7_0_0.31_-1.46	10	+
chr2	189858200	189858444	chr2_189566445_189566689_7_0_0.49_-1.66	10	+
chr2	189862829	189863032	chr2_189571074_189571277_6_0_0.08_-1.67	10	+
chr2	189864144	189864386	chr2_189572389_189572631_7_0_0_-1.66	10	+
chr2	189872263	189872491	chr2_189580508_189580736_7_0_0.42_-1.43	10	+
chr2	189876677	189877059	chr2_189584922_189585304_11_0_0_-1.44	10	+
chr2	189877068	189877478	chr2_189585313_189585723_12_0_0_-1.65	10	+
chr2	189897703	189897911	chr2_189605948_189606156_6_0_0.42_-1.44	10	+
chr2	191765102	191765337	chr2_191473347_191473582_7_0_0.12_-1.37	10	+
chr2	191807182	191807400	chr2_191515427_191515645_6_0_0.21_-1.63	10	+
chr2	191808057	191808261	chr2_191516302_191516506_6_0_0.49_-1.67	10	+
chr2	191815629	191815900	chr2_191523874_191524145_8_0_0.05_-1.84	10	+
chr2	191828721	191829043	chr2_191536966_191537288_9_0_0.29_-1.55	10	+
chr2	191829455	191829701	chr2_191537700_191537946_7_0_0.31_-1.39	10	+
chr2	198284128	198284435	chr2_197992373_197992680_9_0_0.08_-1.43	10	+
chr2	198284758	198285177	chr2_197993003_197993422_12_0_0_-1.66	10	+
chr2	198353683	198353981	chr2_198061928_198062226_9_0_0.04_1.29	10	+
chr2	198361818	198362101	chr2_198070063_198070346_8_0_0_1.5	10	+
chr2	198363332	198363629	chr2_198071577_198071874_9_0_0.08_1.59	10	+
chr2	198367658	198367862	chr2_198075903_198076107_6_0_0.18_1.71	10	+
chr2	200790260	200790579	chr2_200498505_200498824_9_0_0.04_1.34	10	+
chr2	200790736	200790942	chr2_200498981_200499187_6_0_0.41_1.33	10	+
chr2	200791607	200791890	chr2_200499852_200500135_8_0_0.04_1.33	10	+
chr2	200791984	200792216	chr2_200500229_200500461_7_0_0.04_1.78	10	+
chr2	200792351	200792960	chr2_200500596_200501205_16_0_0_1.5	10	+
chr2	201407232	201407533	chr2_201115477_201115778_8_0_0_1.79	10	+
chr2	201434302	201434694	chr2_201142547_201142939_11_0_0_2.21	10	+
chr2	201435799	201438714	chr2_201144044_201146959_81_0_0_2.08	10	+
chr2	201440014	201440262	chr2_201148259_201148507_7_0_0.04_1.53	10	+
chr2	203164939	203165131	chr2_202873184_202873376_5_0_0.47_1.58	10	+
chr2	204628957	204629305	chr2_204337202_204337550_10_0_0_1.63	10	+
chr2	205435461	205435774	chr2_205143706_205144019_9_0_0_-1.39	10	+
chr2	205550903	205551104	chr2_205259148_205259349_6_0_0.37_-1.45	10	+
chr2	205986307	205986595	chr2_205694552_205694840_8_0_0_-1.64	10	+
chr2	206179497	206179740	chr2_205887742_205887985_7_0_0.27_-1.53	10	+
chr2	206484042	206484342	chr2_206192287_206192587_9_0_0_-1.46	10	+
chr2	208546377	208546906	chr2_208254622_208255151_15_0_0.04_1.36	10	+
chr2	209101054	209101299	chr2_208809299_208809544_7_0_0.39_-1.38	10	+
chr2	209101420	209101882	chr2_208809665_208810127_13_0_0_-1.43	10	+
chr2	209113163	209113364	chr2_208821408_208821609_6_0_0.49_-1.37	10	+
chr2	213432595	213432645	chr2_213140840_213140890_2_0_0.04_5.77	10	+
chr2	216297450	216297690	chr2_216005695_216005935_7_0_0.04_-1.55	10	+
chr2	219065045	219065244	chr2_218773290_218773489_6_0_0.39_1.35	10	+
chr2	219617528	219617735	chr2_219325772_219325979_6_0_0.04_1.66	10	+
chr2	220115455	220115660	chr2_219823699_219823904_6_0_0.49_1.43	10	+
chr2	223489000	223489201	chr2_223197244_223197445_6_0_0.47_1.32	10	+
chr2	232070932	232071134	chr2_231779176_231779378_6_0_0.45_-1.4	10	+
chr2	232072848	232073088	chr2_231781092_231781332_7_0_0.12_-1.63	10	+
chr2	232081290	232081600	chr2_231789534_231789844_9_0_0.04_-1.3	10	+
chr2	232088236	232088474	chr2_231796480_231796718_7_0_0_-1.78	10	+
chr2	232143312	232143468	chr2_231851556_231851712_5_0_0.39_-1.69	10	+
chr2	233836086	233836110	chr2_233544330_233544354_1_0_0.12_-5.66	10	+
chr2	234746014	234746262	chr2_234410753_234411001_7_0_0.45_1.32	10	+
chr2	234749362	234750926	chr2_234414101_234415665_44_0_0_2.16	10	+
chr2	234759277	234759558	chr2_234424016_234424297_8_0_0_2.01	10	+
chr2	236713600	236713793	chr2_236378339_236378532_6_0_0.43_-1.67	10	+
chr2	238615901	238615925	chr2_238280640_238280664_1_0_0.27_-4.22	10	+
chr2	238671193	238671458	chr2_238335932_238336197_8_0_0.04_1.41	10	+
chr2	238671788	238672706	chr2_238336527_238337445_24_0_0.04_1.35	10	+
chr2	238672774	238673246	chr2_238337513_238337985_13_0_0_1.68	10	+
chr2	238673294	238673502	chr2_238338033_238338241_6_0_0.04_1.45	10	+
chr2	239685504	239685768	chr2_239350044_239350308_8_0_0_-1.69	10	+
chr3	8794086	8794306	chr3_8769086_8769306_7_0_0.39_1.25	10	+
chr3	8794643	8794982	chr3_8769643_8769982_9_0_0_1.15	10	+
chr3	8806092	8806298	chr3_8781092_8781298_6_0_0.18_1.68	10	+
chr3	8808908	8809150	chr3_8783908_8784150_7_0_0.49_1.27	10	+
chr3	8921624	8921822	chr3_8896624_8896822_6_0_0.49_1.31	10	+
chr3	8922305	8922686	chr3_8897305_8897686_11_0_0.04_1.44	10	+
chr3	8922921	8923166	chr3_8897921_8898166_7_0_0.04_1.32	10	+
chr3	8977509	8977774	chr3_8952509_8952774_8_0_0.04_1.28	10	+
chr3	9859599	9859873	chr3_9834599_9834873_8_0_0.29_-1.54	10	+
chr3	10101930	10102202	chr3_10076930_10077202_8_0_0.04_1.15	10	+
chr3	12828833	12829140	chr3_12803833_12804140_9_0_0_1.34	10	+
chr3	12829446	12829991	chr3_12804446_12804991_16_0_0.04_1.43	10	+
chr3	14527935	14528262	chr3_14502939_14503266_10_0_0_-1.3	10	+
chr3	14528664	14528861	chr3_14503668_14503865_6_0_0.49_-1.37	10	+
chr3	14530026	14530363	chr3_14505030_14505367_10_0_0.24_-1.38	10	+
chr3	15288752	15288961	chr3_15263756_15263965_6_0_0.18_-2.19	10	+
chr3	15415898	15416175	chr3_15390902_15391179_8_0_0.04_1.43	10	+
chr3	20212030	20212245	chr3_20187034_20187249_6_0_0.04_1.67	10	+
chr3	20216350	20216557	chr3_20191354_20191561_6_0_0.04_1.63	10	+
chr3	22423206	22423407	chr3_22398210_22398411_6_0_0.34_1.35	10	+
chr3	23961152	23961365	chr3_23936156_23936369_6_0_0.47_-1.39	10	+
chr3	23961978	23962322	chr3_23936982_23937326_10_0_0_-1.39	10	+
chr3	24010892	24011095	chr3_23985896_23986099_6_0_0.18_-1.48	10	+
chr3	27416018	27416218	chr3_27391022_27391222_6_0_0.21_1.37	10	+
chr3	27416478	27416691	chr3_27391482_27391695_6_0_0.34_1.35	10	+
chr3	27417939	27418115	chr3_27392943_27393119_5_0_0.34_1.46	10	+
chr3	31678872	31679089	chr3_31653876_31654093_7_0_0.18_1.68	10	+
chr3	32300710	32301400	chr3_32275714_32276404_19_0_0_1.62	10	+
chr3	32301480	32301817	chr3_32276484_32276821_10_0_0_1.33	10	+
chr3	36809099	36809268	chr3_36784103_36784272_5_0_0.14_1.73	10	+
chr3	36809467	36809673	chr3_36784471_36784677_6_0_0.24_1.52	10	+
chr3	36810005	36810223	chr3_36785009_36785227_6_0_0.29_1.47	10	+
chr3	40396807	40396831	chr3_40371811_40371835_1_0_0.14_3.7	10	+
chr3	42826626	42826837	chr3_42801630_42801841_6_0_0.29_1.51	10	+
chr3	43743813	43744124	chr3_43718817_43719128_9_0_0.04_1.3	10	+
chr3	44156600	44156810	chr3_44131604_44131814_6_0_0.39_1.46	10	+
chr3	44835665	44835937	chr3_44810669_44810941_8_0_0.04_1.4	10	+
chr3	45124901	45125100	chr3_45099905_45100104_6_0_0.04_1.42	10	+
chr3	45126499	45126723	chr3_45101503_45101727_6_0_0.04_1.47	10	+
chr3	50311749	50312095	chr3_50286753_50287099_10_0_0_-1.55	10	+
chr3	55501407	55502015	chr3_55476447_55477055_17_0_0_-1.52	10	+
chr3	55509065	55509353	chr3_55484105_55484393_8_0_0.12_-1.33	10	+
chr3	55511569	55511837	chr3_55486609_55486877_8_0_0.24_-1.4	10	+
chr3	55512045	55512321	chr3_55487085_55487361_8_0_0_-1.56	10	+
chr3	58368237	58368437	chr3_58343277_58343477_6_0_0.18_-1.47	10	+
chr3	58410790	58411167	chr3_58385830_58386207_11_0_0_-1.47	10	+
chr3	60216888	60216933	chr3_60191928_60191973_2_0_0.12_4.6	10	+
chr3	64007949	64008222	chr3_63982989_63983262_8_0_0.04_1.58	10	+
chr3	73004257	73004551	chr3_73086947_73087241_8_0_0_-1.69	10	+
chr3	73016665	73016893	chr3_73099355_73099583_7_0_0_-1.6	10	+
chr3	73024026	73024553	chr3_73106716_73107243_14_0_0_-1.56	10	+
chr3	73024602	73024983	chr3_73107292_73107673_11_0_0_-1.67	10	+
chr3	73025449	73025642	chr3_73108139_73108332_6_0_0.37_-1.45	10	+
chr3	73025768	73025968	chr3_73108458_73108658_6_0_0_-1.65	10	+
chr3	73026894	73027156	chr3_73109584_73109846_8_0_0_-1.59	10	+
chr3	73027921	73028132	chr3_73110611_73110822_6_0_0_-1.59	10	+
chr3	73029414	73029720	chr3_73112104_73112410_9_0_0_-1.83	10	+
chr3	77338600	77338921	chr3_77421290_77421611_9_0_0_-2.26	10	+
chr3	77339093	77339328	chr3_77421783_77422018_6_0_0_-2.38	10	+
chr3	77339409	77339963	chr3_77422099_77422653_13_0_0_-1.81	10	+
chr3	77340093	77340300	chr3_77422783_77422990_6_0_0_-1.68	10	+
chr3	77340306	77340630	chr3_77422996_77423320_8_0_0_-1.76	10	+
chr3	77340816	77341088	chr3_77423506_77423778_8_0_0_-2.13	10	+
chr3	77341093	77341388	chr3_77423783_77424078_8_0_0_-1.94	10	+
chr3	77341432	77341690	chr3_77424122_77424380_7_0_0_-1.76	10	+
chr3	77341726	77342394	chr3_77424416_77425084_15_0_0_-2.07	10	+
chr3	77342573	77342933	chr3_77425263_77425623_10_0_0_-1.89	10	+
chr3	77343474	77344165	chr3_77426164_77426855_17_0_0_-1.91	10	+
chr3	77344385	77345110	chr3_77427075_77427800_21_0_0_-1.76	10	+
chr3	77345297	77345544	chr3_77427987_77428234_6_0_0_-1.77	10	+
chr3	82855180	82855383	chr3_82937870_82938073_6_0_0.04_-1.69	10	+
chr3	82856248	82856523	chr3_82938938_82939213_8_0_0.14_-1.4	10	+
chr3	101451269	101451544	chr3_102933959_102934234_8_0_0_2.18	10	+
chr3	101476507	101477062	chr3_102959197_102959752_16_0_0.04_1.48	10	+
chr3	101483662	101483969	chr3_102966352_102966659_9_0_0_1.82	10	+
chr3	101484119	101484318	chr3_102966809_102967008_6_0_0.39_1.34	10	+
chr3	101485039	101485344	chr3_102967729_102968034_9_0_0.04_1.4	10	+
chr3	101486184	101486455	chr3_102968874_102969145_8_0_0.14_1.16	10	+
chr3	101571844	101572055	chr3_103054534_103054745_6_0_0.39_-1.53	10	+
chr3	105243135	105243338	chr3_106725825_106726028_6_0_0.24_1.37	10	+
chr3	105294511	105294769	chr3_106777201_106777459_8_0_0.14_1.27	10	+
chr3	107762672	107762872	chr3_109245362_109245562_6_0_0.24_-1.58	10	+
chr3	108273150	108273429	chr3_109755840_109756119_8_0_0_1.45	10	+
chr3	108276060	108276334	chr3_109758750_109759024_8_0_0_1.6	10	+
chr3	108288209	108288477	chr3_109770899_109771167_8_0_0_1.78	10	+
chr3	108300194	108300512	chr3_109782884_109783202_9_0_0_1.49	10	+
chr3	110852941	110853146	chr3_112335631_112335836_6_0_0.04_1.51	10	+
chr3	113440562	113440765	chr3_114923252_114923455_6_0_0.18_1.38	10	+
chr3	113822103	113822391	chr3_115304793_115305081_8_0_0_1.69	10	+
chr3	121255945	121256139	chr3_122738635_122738829_6_0_0.29_1.51	10	+
chr3	121415632	121415840	chr3_122898322_122898530_6_0_0.43_-1.67	10	+
chr3	122382155	122382359	chr3_123864845_123865049_6_0_0.49_-1.37	10	+
chr3	122418379	122418719	chr3_123901069_123901409_10_0_0.18_-1.32	10	+
chr3	122419389	122419602	chr3_123902079_123902292_6_0_0.47_-1.39	10	+
chr3	122423366	122423573	chr3_123906056_123906263_6_0_0.43_-1.51	10	+
chr3	122437325	122437789	chr3_123920015_123920479_13_0_0_-1.45	10	+
chr3	122447324	122447650	chr3_123930014_123930340_9_0_0_-1.5	10	+
chr3	123212329	123212712	chr3_124695019_124695402_11_0_0_1.58	10	+
chr3	123213193	123213469	chr3_124695883_124696159_8_0_0.04_1.36	10	+
chr3	123670685	123671058	chr3_125153375_125153748_11_0_0.29_1.42	10	+
chr3	132319175	132320231	chr3_133801865_133802921_30_0_0_-1.51	10	+
chr3	133368586	133368783	chr3_134851276_134851473_6_0_0.29_1.48	10	+
chr3	136237976	136238219	chr3_137720666_137720909_7_0_0_-1.62	10	+
chr3	137599404	137599756	chr3_139082094_139082446_10_0_0.04_1.28	10	+
chr3	141632443	141632684	chr3_143115133_143115374_7_0_0.12_1.4	10	+
chr3	141644335	141644647	chr3_143127025_143127337_9_0_0.04_1.3	10	+
chr3	142446178	142446380	chr3_143928868_143929070_6_0_0.08_-1.82	10	+
chr3	145787321	145788743	chr3_147270011_147271433_37_0_0_1.64	10	+
chr3	145788904	145789301	chr3_147271594_147271991_11_0_0_1.42	10	+
chr3	145796817	145797137	chr3_147279507_147279827_9_0_0_1.84	10	+
chr3	145804471	145804686	chr3_147287161_147287376_4_0_0_2.4	10	+
chr3	145824221	145824529	chr3_147306911_147307219_9_0_0_1.41	10	+
chr3	145828017	145828325	chr3_147310707_147311015_9_0_0_1.65	10	+
chr3	145838823	145839178	chr3_147321513_147321868_10_0_0_1.54	10	+
chr3	145910670	145910942	chr3_147393360_147393632_8_0_0.04_-1.53	10	+
chr3	145911066	145911287	chr3_147393756_147393977_6_0_0.41_-1.4	10	+
chr3	145911600	145911836	chr3_147394290_147394526_7_0_0.41_-1.4	10	+
chr3	145911955	145912254	chr3_147394645_147394944_9_0_0.24_-1.72	10	+
chr3	145912864	145913180	chr3_147395554_147395870_9_0_0_-1.58	10	+
chr3	145914446	145914652	chr3_147397136_147397342_6_0_0.37_-1.45	10	+
chr3	145938582	145938782	chr3_147421272_147421472_6_0_0_-2.33	10	+
chr3	148459620	148459842	chr3_149942310_149942532_7_0_0.08_-1.5	10	+
chr3	149580310	149580369	chr3_151063000_151063059_2_0_0.14_-4.91	10	+
chr3	152079005	152079310	chr3_153561695_153562000_9_0_0.37_-1.48	10	+
chr3	152785524	152785735	chr3_154268214_154268425_6_0_0.14_1.39	10	+
chr3	154801470	154801687	chr3_156284164_156284381_6_0_0.12_-1.43	10	+
chr3	154803633	154803874	chr3_156286327_156286568_7_0_0.12_-1.76	10	+
chr3	154821080	154821326	chr3_156303774_156304020_7_0_0.04_-1.6	10	+
chr3	154821816	154822086	chr3_156304510_156304780_8_0_0_-1.49	10	+
chr3	154823588	154823788	chr3_156306282_156306482_6_0_0.47_-1.38	10	+
chr3	154874418	154874744	chr3_156357112_156357438_9_0_0_-1.52	10	+
chr3	154875145	154875466	chr3_156357839_156358160_9_0_0_-1.57	10	+
chr3	154898464	154898829	chr3_156381158_156381523_10_0_0.14_-1.45	10	+
chr3	154899178	154899709	chr3_156381872_156382403_15_0_0_-1.42	10	+
chr3	154901170	154901541	chr3_156383864_156384235_10_0_0.34_-1.53	10	+
chr3	156260100	156260377	chr3_157742794_157743071_8_0_0.29_1.34	10	+
chr3	156423295	156423534	chr3_157905989_157906228_7_0_0.12_1.62	10	+
chr3	156424214	156424418	chr3_157906908_157907112_6_0_0.49_1.32	10	+
chr3	156527355	156527882	chr3_158010049_158010576_15_0_0.04_1.28	10	+
chr3	156527933	156528577	chr3_158010627_158011271_19_0_0_1.39	10	+
chr3	156869993	156870238	chr3_158352687_158352932_7_0_0.08_-1.57	10	+
chr3	156880577	156880791	chr3_158363271_158363485_6_0_0.14_1.4	10	+
chr3	157154542	157155093	chr3_158637236_158637787_16_0_0_-1.84	10	+
chr3	157155188	157155445	chr3_158637882_158638139_7_0_0_-1.45	10	+
chr3	157155861	157156074	chr3_158638555_158638768_6_0_0.39_-1.43	10	+
chr3	157156389	157156805	chr3_158639083_158639499_12_0_0_-1.57	10	+
chr3	157156879	157157114	chr3_158639573_158639808_7_0_0.39_-1.21	10	+
chr3	157158045	157158284	chr3_158640739_158640978_7_0_0_-1.75	10	+
chr3	157158500	157158704	chr3_158641194_158641398_6_0_0.14_-1.49	10	+
chr3	157159628	157159814	chr3_158642322_158642508_6_0_0_-2.99	10	+
chr3	157160016	157161352	chr3_158642710_158644046_37_0_0_-1.94	10	+
chr3	158875469	158875493	chr3_160358163_160358187_1_0_0.12_-6	10	+
chr3	160117394	160117608	chr3_161600088_161600302_6_0_0.18_1.39	10	+
chr3	160118266	160118510	chr3_161600960_161601204_7_0_0.04_1.4	10	+
chr3	160118909	160119356	chr3_161601603_161602050_13_0_0_1.33	10	+
chr3	160120487	160120693	chr3_161603181_161603387_6_0_0.14_1.56	10	+
chr3	160129567	160129912	chr3_161612261_161612606_10_0_0.04_1.17	10	+
chr3	160130036	160130337	chr3_161612730_161613031_9_0_0_1.29	10	+
chr3	160132061	160132443	chr3_161614755_161615137_11_0_0_1.48	10	+
chr3	160134004	160134537	chr3_161616698_161617231_15_0_0_1.49	10	+
chr3	160135424	160135805	chr3_161618118_161618499_11_0_0_1.39	10	+
chr3	160137113	160137361	chr3_161619807_161620055_7_0_0.14_1.15	10	+
chr3	160138562	160138705	chr3_161621256_161621399_4_0_0.08_1.79	10	+
chr3	160141204	160141414	chr3_161623898_161624108_6_0_0.04_1.45	10	+
chr3	160142596	160142898	chr3_161625290_161625592_8_0_0_1.95	10	+
chr3	160146436	160146898	chr3_161629130_161629592_14_0_0_1.49	10	+
chr3	160148318	160148634	chr3_161631012_161631328_9_0_0.04_1.25	10	+
chr3	160148708	160149102	chr3_161631402_161631796_10_0_0_1.79	10	+
chr3	160149372	160149706	chr3_161632066_161632400_9_0_0_1.51	10	+
chr3	160150011	160150359	chr3_161632705_161633053_10_0_0_1.41	10	+
chr3	160150712	160151136	chr3_161633406_161633830_12_0_0_1.88	10	+
chr3	160151383	160152218	chr3_161634077_161634912_23_0_0_1.55	10	+
chr3	160152423	160152780	chr3_161635117_161635474_10_0_0.04_1.5	10	+
chr3	160155158	160155956	chr3_161637852_161638650_22_0_0_1.53	10	+
chr3	160156231	160156906	chr3_161638925_161639600_19_0_0_1.47	10	+
chr3	163577302	163577361	chr3_165059996_165060055_2_0_0.18_-4.01	10	+
chr3	164224464	164224533	chr3_165707158_165707227_2_0_0.25_-3.66	10	+
chr3	167727528	167728058	chr3_169210222_169210752_14_0_0_1.53	10	+
chr3	167742730	167742970	chr3_169225424_169225664_7_0_0.17_1.54	10	+
chr3	170150324	170150807	chr3_171633018_171633501_14_0_0_-1.96	10	+
chr3	170151243	170151960	chr3_171633937_171634654_19_0_0_-2.12	10	+
chr3	170152002	170152238	chr3_171634696_171634932_7_0_0.25_-1.65	10	+
chr3	171764558	171764764	chr3_173247252_173247458_6_0_0.48_-1.56	10	+
chr3	172349420	172350028	chr3_173832114_173832722_17_0_0_1.61	10	+
chr3	172350407	172350859	chr3_173833101_173833553_13_0_0_2.01	10	+
chr3	172351013	172351911	chr3_173833707_173834605_25_0_0_1.69	10	+
chr3	172353649	172353974	chr3_173836343_173836668_9_0_0.07_1.42	10	+
chr3	172473069	172473414	chr3_173955763_173956108_10_0_0_1.92	10	+
chr3	172474587	172474986	chr3_173957281_173957680_11_0_0_1.98	10	+
chr3	172476651	172476847	chr3_173959345_173959541_6_0_0_1.94	10	+
chr3	172481912	172482336	chr3_173964606_173965030_12_0_0_2.17	10	+
chr3	172486671	172486986	chr3_173969365_173969680_9_0_0.2_1.12	10	+
chr3	172491615	172491948	chr3_173974309_173974642_10_0_0_1.53	10	+
chr3	172499796	172500175	chr3_173982490_173982869_11_0_0_1.62	10	+
chr3	172501550	172501757	chr3_173984244_173984451_6_0_0.26_1.8	10	+
chr3	172521247	172521526	chr3_174003941_174004220_8_0_0_1.61	10	+
chr3	172523422	172523718	chr3_174006116_174006412_8_0_0_2.57	10	+
chr3	172525485	172525802	chr3_174008179_174008496_9_0_0_1.56	10	+
chr3	172533308	172533614	chr3_174016002_174016308_9_0_0_1.75	10	+
chr3	172537905	172539214	chr3_174020599_174021908_36_0_0_2.22	10	+
chr3	173395731	173396012	chr3_174878425_174878706_8_0_0.03_-1.36	10	+
chr3	173407910	173408120	chr3_174890604_174890814_6_0_0.39_-1.6	10	+
chr3	173547926	173548134	chr3_175030620_175030828_6_0_0.17_-1.56	10	+
chr3	173614444	173614647	chr3_175097138_175097341_6_0_0.26_-1.52	10	+
chr3	173629472	173629674	chr3_175112166_175112368_6_0_0.05_-2.03	10	+
chr3	173744903	173745117	chr3_175227597_175227811_6_0_0.09_-1.98	10	+
chr3	173769403	173769678	chr3_175252097_175252372_8_0_0.25_-1.55	10	+
chr3	174000473	174000672	chr3_175483167_175483366_6_0_0_-2.28	10	+
chr3	174652837	174653033	chr3_176135531_176135727_6_0_0.32_-1.62	10	+
chr3	179114342	179114547	chr3_180597036_180597241_6_0_0.24_1.58	10	+
chr3	179115167	179115407	chr3_180597861_180598101_7_0_0.31_1.43	10	+
chr3	179306539	179306743	chr3_180789233_180789437_6_0_0.09_1.72	10	+
chr3	179366661	179366849	chr3_180849355_180849543_5_0_0.28_1.55	10	+
chr3	179462777	179462981	chr3_180945471_180945675_6_0_0.03_1.6	10	+
chr3	179502352	179502651	chr3_180985046_180985345_9_0_0_1.47	10	+
chr3	179503158	179503439	chr3_180985852_180986133_8_0_0.18_1.26	10	+
chr3	182177566	182177824	chr3_183660260_183660518_8_0_0.29_1.33	10	+
chr3	183368026	183368388	chr3_184850720_184851082_10_0_0_-1.71	10	+
chr3	183368796	183369130	chr3_184851490_184851824_10_0_0_-1.8	10	+
chr3	183396886	183397090	chr3_184879580_184879784_6_0_0_-1.97	10	+
chr3	183674092	183674394	chr3_185156786_185157088_9_0_0.2_1.44	10	+
chr3	183834132	183834614	chr3_185316826_185317308_12_0_0.05_1.51	10	+
chr3	183835230	183835547	chr3_185317924_185318241_9_0_0_1.75	10	+
chr3	184017968	184018302	chr3_185500662_185500996_10_0_0_1.36	10	+
chr3	184019230	184019544	chr3_185501924_185502238_9_0_0.2_1.33	10	+
chr3	184019592	184019941	chr3_185502286_185502635_10_0_0_1.68	10	+
chr3	184020085	184020357	chr3_185502779_185503051_8_0_0.18_1.51	10	+
chr3	184020411	184020681	chr3_185503105_185503375_8_0_0_1.62	10	+
chr3	184021158	184021363	chr3_185503852_185504057_6_0_0.2_1.66	10	+
chr3	184021656	184021935	chr3_185504350_185504629_8_0_0.07_1.56	10	+
chr3	184023475	184023867	chr3_185506169_185506561_11_0_0.03_1.49	10	+
chr3	184026411	184026781	chr3_185509105_185509475_11_0_0_1.44	10	+
chr3	186295336	186295709	chr3_187778030_187778403_11_0_0.15_1.24	10	+
chr3	187705460	187705669	chr3_189188154_189188363_3_0_0_-4.67	10	+
chr3	187943229	187943434	chr3_189425923_189426128_6_0_0.28_2.08	10	+
chr3	190326816	190327021	chr3_191809510_191809715_6_0_0.03_1.86	10	+
chr3	191109581	191109911	chr3_192592275_192592605_9_0_0.11_1.33	10	+
chr3	191111393	191111628	chr3_192594087_192594322_7_0_0.18_1.4	10	+
chr3	193355730	193355931	chr3_194838424_194838625_6_0_0.32_1.54	10	+
chr3	195424638	195424832	chr3_196909818_196910012_6_0_0.24_-1.89	10	+
chr3	195776301	195776568	chr3_197260698_197260965_8_0_0.18_1.33	10	+
chr3	195777206	195778119	chr3_197261603_197262516_27_0_0_1.54	10	+
chr3	195778629	195779062	chr3_197263026_197263459_12_0_0_1.48	10	+
chr3	195780217	195780488	chr3_197264614_197264885_8_0_0_1.36	10	+
chr3	195781897	195782209	chr3_197266294_197266606_9_0_0_1.64	10	+
chr3	195792199	195792522	chr3_197276596_197276919_8_0_0.11_1.52	10	+
chr3	195801952	195802302	chr3_197286349_197286699_10_0_0_1.99	10	+
chr3	196311940	196312480	chr3_197796337_197796877_16_0_0_1.7	10	+
chr3	196658543	196658790	chr3_198142940_198143187_7_0_0_2.45	10	+
chr3	197846609	197846878	chr3_199331006_199331275_8_0_0.03_1.74	10	+
chr3	197846890	197847377	chr3_199331287_199331774_14_0_0_1.78	10	+
chr4	264793	265069	chr4_254793_255069_8_0_0_1.53	10	+
chr4	266273	266467	chr4_256273_256467_6_0_0.25_1.57	10	+
chr4	762534	762732	chr4_752534_752732_6_0_0.28_1.55	10	+
chr4	1694831	1695186	chr4_1664629_1664984_10_0_0_1.48	10	+
chr4	1725049	1725691	chr4_1694847_1695489_18_0_0_2.23	10	+
chr4	1729394	1729887	chr4_1699192_1699685_14_0_0_2.22	10	+
chr4	1733144	1733366	chr4_1702942_1703164_7_0_0_1.76	10	+
chr4	1733677	1734316	chr4_1703475_1704114_18_0_0_2.24	10	+
chr4	1742440	1742820	chr4_1712238_1712618_11_0_0_1.58	10	+
chr4	1883414	1883612	chr4_1853212_1853410_6_0_0.22_1.6	10	+
chr4	1902558	1902924	chr4_1872356_1872722_10_0_0_1.43	10	+
chr4	1905952	1906217	chr4_1875750_1876015_8_0_0_1.4	10	+
chr4	1918593	1918794	chr4_1888391_1888592_6_0_0.09_1.54	10	+
chr4	1919898	1920328	chr4_1889696_1890126_12_0_0_1.49	10	+
chr4	1941321	1941652	chr4_1911119_1911450_9_0_0.09_1.35	10	+
chr4	1941916	1942246	chr4_1911714_1912044_10_0_0_1.38	10	+
chr4	1943344	1943638	chr4_1913142_1913436_9_0_0.05_1.36	10	+
chr4	1944520	1944904	chr4_1914318_1914702_10_0_0_1.56	10	+
chr4	1952759	1952967	chr4_1922557_1922765_6_0_0.21_1.63	10	+
chr4	1954828	1955191	chr4_1924626_1924989_11_0_0.13_1.52	10	+
chr4	1957645	1957966	chr4_1927443_1927764_10_0_0.2_1.35	10	+
chr4	1961245	1961579	chr4_1931043_1931377_10_0_0.21_1.49	10	+
chr4	1962660	1962872	chr4_1932458_1932670_6_0_0.22_1.6	10	+
chr4	1976476	1976748	chr4_1946274_1946546_8_0_0.03_1.58	10	+
chr4	1980346	1980588	chr4_1950144_1950386_7_0_0.25_1.38	10	+
chr4	1980759	1981623	chr4_1950557_1951421_23_0_0_1.83	10	+
chr4	1982422	1982763	chr4_1952220_1952561_10_0_0_1.35	10	+
chr4	1983241	1983854	chr4_1953039_1953652_17_0_0_1.63	10	+
chr4	2240482	2240785	chr4_2210280_2210583_9_0_0_1.7	10	+
chr4	2515521	2515917	chr4_2485319_2485715_11_0_0.03_1.4	10	+
chr4	4896585	4896790	chr4_4947486_4947691_6_0_0.18_1.5	10	+
chr4	14295353	14295558	chr4_13904451_13904656_6_0_0.28_2.08	10	+
chr4	17813739	17814151	chr4_17422837_17423249_13_0_0_1.75	10	+
chr4	17814451	17814929	chr4_17423549_17424027_14_0_0_1.95	10	+
chr4	17816368	17816762	chr4_17425466_17425860_11_0_0_2.13	10	+
chr4	17816802	17817159	chr4_17425900_17426257_11_0_0_2.19	10	+
chr4	17818819	17819164	chr4_17427917_17428262_10_0_0_2.01	10	+
chr4	17819510	17819810	chr4_17428608_17428908_9_0_0_1.58	10	+
chr4	17824432	17824891	chr4_17433530_17433989_13_0_0_2.05	10	+
chr4	17825089	17825469	chr4_17434187_17434567_11_0_0_1.96	10	+
chr4	17826462	17826733	chr4_17435560_17435831_8_0_0_1.82	10	+
chr4	17826961	17827269	chr4_17436059_17436367_9_0_0_1.76	10	+
chr4	17832605	17832808	chr4_17441703_17441906_6_0_0.28_1.55	10	+
chr4	17835822	17836211	chr4_17444920_17445309_11_0_0_2.08	10	+
chr4	17838689	17839041	chr4_17447787_17448139_10_0_0_1.66	10	+
chr4	17839158	17839552	chr4_17448256_17448650_11_0_0_1.76	10	+
chr4	17841213	17841430	chr4_17450311_17450528_6_0_0_1.66	10	+
chr4	17841589	17841933	chr4_17450687_17451031_10_0_0_1.58	10	+
chr4	17842241	17842419	chr4_17451339_17451517_5_0_0.07_1.96	10	+
chr4	17843515	17843726	chr4_17452613_17452824_6_0_0.41_1.42	10	+
chr4	17844820	17846042	chr4_17453918_17455140_32_0_0_1.93	10	+
chr4	17846381	17846580	chr4_17455479_17455678_6_0_0.03_1.59	10	+
chr4	17847460	17847654	chr4_17456558_17456752_6_0_0.37_1.44	10	+
chr4	17913612	17913817	chr4_17522710_17522915_6_0_0.22_1.82	10	+
chr4	19108820	19108880	chr4_18717918_18717978_2_0_0.05_-4.71	10	+
chr4	20271701	20271891	chr4_19880799_19880989_5_0_0.36_2.04	10	+
chr4	20278741	20278941	chr4_19887839_19888039_6_0_0.18_1.55	10	+
chr4	20299381	20299585	chr4_19908479_19908683_6_0_0.24_2.17	10	+
chr4	20300273	20300479	chr4_19909371_19909577_6_0_0.21_1.47	10	+
chr4	20301657	20301973	chr4_19910755_19911071_8_0_0.03_1.67	10	+
chr4	20309218	20309302	chr4_19918316_19918400_3_0_0.09_2.31	10	+
chr4	20313834	20314037	chr4_19922932_19923135_6_0_0.21_1.63	10	+
chr4	20366495	20366776	chr4_19975593_19975874_8_0_0.03_1.45	10	+
chr4	20378932	20379160	chr4_19988030_19988258_7_0_0.22_1.61	10	+
chr4	20525166	20525398	chr4_20134264_20134496_7_0_0.03_1.5	10	+
chr4	20890416	20890696	chr4_20499514_20499794_8_0_0_1.41	10	+
chr4	24577792	24577999	chr4_24186890_24187097_6_0_0.24_1.58	10	+
chr4	25279074	25279405	chr4_24888172_24888503_9_0_0_1.82	10	+
chr4	27025028	27025297	chr4_26634126_26634395_7_0_0_1.93	10	+
chr4	33011501	33011932	chr4_32687896_32688327_12_0_0.21_1.43	10	+
chr4	33012508	33012844	chr4_32688903_32689239_10_0_0_1.33	10	+
chr4	34454862	34455068	chr4_34131257_34131463_3_0_0.48_-2.73	10	+
chr4	37863307	37863732	chr4_37539702_37540127_12_0_0_1.53	10	+
chr4	37962299	37962501	chr4_37638694_37638896_6_0_0_1.92	10	+
chr4	40022102	40022494	chr4_39698497_39698889_11_0_0_1.51	10	+
chr4	40022513	40022968	chr4_39698908_39699363_13_0_0_1.64	10	+
chr4	41940548	41940838	chr4_41635305_41635595_8_0_0.24_1.46	10	+
chr4	41956137	41956461	chr4_41650894_41651218_9_0_0.18_1.48	10	+
chr4	41962125	41962326	chr4_41656882_41657083_6_0_0.48_1.41	10	+
chr4	48581015	48581223	chr4_48275772_48275980_6_0_0.18_1.5	10	+
chr4	52889482	52889717	chr4_52584239_52584474_7_0_0.34_1.54	10	+
chr4	52961254	52961461	chr4_52656011_52656218_6_0_0.47_-1.44	10	+
chr4	55604975	55605287	chr4_55299732_55300044_9_0_0.05_-1.22	10	+
chr4	56291601	56291837	chr4_55986358_55986594_7_0_0.22_1.47	10	+
chr4	56297040	56297325	chr4_55991797_55992082_8_0_0_1.72	10	+
chr4	56299420	56299626	chr4_55994177_55994383_6_0_0.22_1.62	10	+
chr4	56885517	56885716	chr4_56580274_56580473_6_0_0.25_1.57	10	+
chr4	56898127	56898327	chr4_56592884_56593084_6_0_0.37_1.74	10	+
chr4	57260086	57260309	chr4_56954843_56955066_6_0_0.22_1.82	10	+
chr4	57261340	57261550	chr4_56956097_56956307_6_0_0.32_1.45	10	+
chr4	57265303	57265578	chr4_56960060_56960335_8_0_0.13_1.53	10	+
chr4	57307818	57308103	chr4_57002575_57002860_8_0_0_1.47	10	+
chr4	57312921	57313127	chr4_57007678_57007884_6_0_0.26_2.11	10	+
chr4	57317963	57318268	chr4_57012720_57013025_9_0_0_1.48	10	+
chr4	57325439	57325968	chr4_57020196_57020725_15_0_0_1.45	10	+
chr4	57326366	57326720	chr4_57021123_57021477_10_0_0.18_1.39	10	+
chr4	57327161	57327474	chr4_57021918_57022231_9_0_0_1.34	10	+
chr4	57939078	57939399	chr4_57633835_57634156_9_0_0.25_1.39	10	+
chr4	67562462	67562680	chr4_67245057_67245275_2_0_0.07_-7.59	10	+
chr4	68483122	68483453	chr4_68165717_68166048_9_0_0.24_1.52	10	+
chr4	68483992	68484200	chr4_68166587_68166795_6_0_0.21_1.47	10	+
chr4	68484456	68484830	chr4_68167051_68167425_11_0_0_1.45	10	+
chr4	69241920	69242407	chr4_68924515_68925002_14_0_0_1.84	10	+
chr4	69241888	69242407	chr4_69393784_69394304_15_0_0_1.9	10	+
chr4	71844811	71845059	chr4_72063675_72063923_7_0_0.18_1.67	10	+
chr4	71849229	71849501	chr4_72068093_72068365_8_0_0_1.6	10	+
chr4	71851726	71851915	chr4_72070590_72070779_6_0_0.03_1.6	10	+
chr4	71863674	71863869	chr4_72082538_72082733_6_0_0_2.43	10	+
chr4	71888027	71888331	chr4_72106891_72107195_9_0_0_1.88	10	+
chr4	71889304	71889501	chr4_72108168_72108365_6_0_0.11_1.52	10	+
chr4	71895463	71896295	chr4_72114327_72115159_21_0_0_1.95	10	+
chr4	72222708	72222979	chr4_72441572_72441843_8_0_0_1.43	10	+
chr4	72363197	72363423	chr4_72582061_72582287_7_0_0_1.43	10	+
chr4	72433512	72433714	chr4_72652376_72652578_6_0_0.2_1.48	10	+
chr4	72435801	72436078	chr4_72654665_72654942_8_0_0_1.57	10	+
chr4	72436237	72436563	chr4_72655101_72655427_10_0_0_1.39	10	+
chr4	74371138	74371162	chr4_74590002_74590026_1_0_0.31_-4.43	10	+
chr4	74608505	74608594	chr4_74827369_74827458_3_0_0.36_2.04	10	+
chr4	74609155	74609353	chr4_74828019_74828217_6_0_0.22_1.62	10	+
chr4	74703368	74704241	chr4_74922232_74923105_25_0_0_2.11	10	+
chr4	74736288	74736779	chr4_74955152_74955643_14_0_0_1.63	10	+
chr4	77231664	77231916	chr4_77450688_77450940_7_0_0.09_1.51	10	+
chr4	77872156	77872448	chr4_78091180_78091472_9_0_0.17_-1.59	10	+
chr4	77872639	77873039	chr4_78091663_78092063_12_0_0.05_-1.61	10	+
chr4	77873166	77873482	chr4_78092190_78092506_9_0_0.36_-1.4	10	+
chr4	77874702	77874947	chr4_78093726_78093971_7_0_0.34_-1.47	10	+
chr4	77875673	77876013	chr4_78094697_78095037_10_0_0.03_-1.47	10	+
chr4	77876246	77876827	chr4_78095270_78095851_16_0_0.03_-1.4	10	+
chr4	77882192	77882474	chr4_78101216_78101498_8_0_0.31_-1.51	10	+
chr4	77884443	77884692	chr4_78103467_78103716_7_0_0.33_-1.53	10	+
chr4	77886804	77887052	chr4_78105828_78106076_7_0_0.28_-1.53	10	+
chr4	77888864	77889289	chr4_78107888_78108313_12_0_0.03_-1.6	10	+
chr4	77891722	77892007	chr4_78110746_78111031_8_0_0.24_-1.46	10	+
chr4	77897927	77898110	chr4_78116951_78117134_3_0_0.03_-2.45	10	+
chr4	77902769	77903032	chr4_78121793_78122056_8_0_0.09_-1.45	10	+
chr4	77905599	77905799	chr4_78124623_78124823_6_0_0.46_-1.56	10	+
chr4	77909338	77909572	chr4_78128362_78128596_7_0_0.26_-1.59	10	+
chr4	77912901	77913221	chr4_78131925_78132245_9_0_0.31_-1.21	10	+
chr4	77914929	77915141	chr4_78133953_78134165_6_0_0.17_-1.56	10	+
chr4	77916589	77916938	chr4_78135613_78135962_10_0_0_-1.73	10	+
chr4	77928247	77928521	chr4_78147271_78147545_8_0_0.24_-1.49	10	+
chr4	77929447	77929657	chr4_78148471_78148681_6_0_0.26_-1.65	10	+
chr4	77929708	77930046	chr4_78148732_78149070_10_0_0_-1.55	10	+
chr4	77941756	77941950	chr4_78160780_78160974_6_0_0.24_-1.47	10	+
chr4	77942150	77942476	chr4_78161174_78161500_10_0_0.05_-1.35	10	+
chr4	77948604	77948801	chr4_78167628_78167825_6_0_0.47_-1.45	10	+
chr4	77952534	77952734	chr4_78171558_78171758_6_0_0.34_-1.47	10	+
chr4	77952851	77953170	chr4_78171875_78172194_9_0_0.34_-1.41	10	+
chr4	77953181	77953465	chr4_78172205_78172489_8_0_0.03_-1.5	10	+
chr4	77954249	77954486	chr4_78173273_78173510_7_0_0.36_-1.37	10	+
chr4	77954687	77954894	chr4_78173711_78173918_6_0_0.48_-1.43	10	+
chr4	77955206	77955689	chr4_78174230_78174713_13_0_0.03_-1.38	10	+
chr4	77959633	77959844	chr4_78178657_78178868_6_0_0.49_-1.73	10	+
chr4	77960361	77960577	chr4_78179385_78179601_6_0_0.37_-1.46	10	+
chr4	77967606	77967851	chr4_78186630_78186875_7_0_0.07_-1.37	10	+
chr4	77968098	77968334	chr4_78187122_78187358_7_0_0_-1.89	10	+
chr4	79102599	79102976	chr4_79321623_79322000_11_0_0_1.44	10	+
chr4	80827768	80827971	chr4_81046792_81046995_6_0_0.43_1.52	10	+
chr4	81000557	81002237	chr4_81219581_81221261_48_0_0_1.99	10	+
chr4	81188131	81188432	chr4_81407155_81407456_9_0_0_1.5	10	+
chr4	81191326	81191500	chr4_81410350_81410524_5_0_0.05_2.03	10	+
chr4	81192798	81193005	chr4_81411822_81412029_6_0_0.32_1.45	10	+
chr4	81193536	81193944	chr4_81412560_81412968_12_0_0_1.93	10	+
chr4	81195955	81196253	chr4_81414979_81415277_9_0_0.03_1.28	10	+
chr4	81198540	81199068	chr4_81417564_81418092_14_0_0_1.54	10	+
chr4	81200745	81201053	chr4_81419769_81420077_9_0_0.21_1.31	10	+
chr4	81202948	81203112	chr4_81421972_81422136_5_0_0.03_1.85	10	+
chr4	81207402	81210136	chr4_81426426_81429160_75_0_0_2.02	10	+
chr4	81210476	81211593	chr4_81429500_81430617_28_0_0_1.79	10	+
chr4	81214054	81214518	chr4_81433078_81433542_13_0_0_1.5	10	+
chr4	81214919	81215118	chr4_81433943_81434142_6_0_0.32_1.54	10	+
chr4	81219004	81219202	chr4_81438028_81438226_6_0_0.36_1.53	10	+
chr4	81219288	81219485	chr4_81438312_81438509_6_0_0.03_1.76	10	+
chr4	83050060	83050349	chr4_83269084_83269373_8_0_0.03_1.48	10	+
chr4	83274894	83275231	chr4_83493918_83494255_10_0_0_1.27	10	+
chr4	83381212	83381824	chr4_83600236_83600848_18_0_0_1.48	10	+
chr4	83501153	83501357	chr4_83720177_83720381_6_0_0.46_1.52	10	+
chr4	85656099	85656300	chr4_85875123_85875324_6_0_0.05_-2.28	10	+
chr4	86532037	86532220	chr4_86751061_86751244_5_0_0.05_-4.69	10	+
chr4	87234113	87234303	chr4_87453137_87453327_2_0_0.03_-5.07	10	+
chr4	91210222	91210437	chr4_91429245_91429460_2_0_0.05_-4.59	10	+
chr4	95444918	95445125	chr4_95663941_95664148_6_0_0.25_1.46	10	+
chr4	95466523	95466718	chr4_95685546_95685741_6_0_0.48_1.41	10	+
chr4	95497071	95497265	chr4_95716094_95716288_6_0_0.48_1.4	10	+
chr4	95517271	95517504	chr4_95736294_95736527_7_0_0.33_1.75	10	+
chr4	95575586	95575823	chr4_95794609_95794846_7_0_0.03_1.41	10	+
chr4	95585152	95585597	chr4_95804175_95804620_11_0_0_1.66	10	+
chr4	95586674	95588161	chr4_95805697_95807184_43_0_0_1.74	10	+
chr4	95588215	95588434	chr4_95807238_95807457_7_0_0.11_1.52	10	+
chr4	95588839	95589137	chr4_95807862_95808160_9_0_0.2_1.5	10	+
chr4	98965810	98966017	chr4_99184833_99185040_6_0_0.09_1.72	10	+
chr4	99801029	99801229	chr4_100020052_100020252_6_0_0.2_2.52	10	+
chr4	99801276	99801724	chr4_100020299_100020747_12_0_0.05_1.43	10	+
chr4	99808123	99808370	chr4_100027146_100027393_8_0_0.21_1.25	10	+
chr4	99982804	99983327	chr4_100201827_100202350_15_0_0_1.54	10	+
chr4	100821858	100822070	chr4_101040881_101041093_6_0_0.25_1.57	10	+
chr4	100869185	100869780	chr4_101088208_101088803_17_0_0_1.86	10	+
chr4	100869833	100870192	chr4_101088856_101089215_10_0_0_1.33	10	+
chr4	103806320	103806596	chr4_104025755_104026031_8_0_0_2.1	10	+
chr4	103808554	103808914	chr4_104027990_104028350_10_0_0.21_1.43	10	+
chr4	104029848	104030202	chr4_104249297_104249651_10_0_0_1.46	10	+
chr4	104043973	104044286	chr4_104263422_104263735_9_0_0_2.18	10	+
chr4	104053789	104054092	chr4_104273238_104273541_9_0_0_1.69	10	+
chr4	104054865	104055133	chr4_104274314_104274582_8_0_0_1.6	10	+
chr4	104057200	104057557	chr4_104276649_104277006_11_0_0_1.5	10	+
chr4	104061323	104061674	chr4_104280772_104281123_10_0_0_1.52	10	+
chr4	104061968	104062394	chr4_104281417_104281843_12_0_0_2.35	10	+
chr4	104064341	104064651	chr4_104283790_104284100_9_0_0_2	10	+
chr4	104065481	104065823	chr4_104284930_104285272_10_0_0_1.92	10	+
chr4	104066963	104067239	chr4_104286412_104286688_8_0_0_2.61	10	+
chr4	104068511	104068851	chr4_104287960_104288300_10_0_0_1.71	10	+
chr4	104070219	104070577	chr4_104289668_104290026_10_0_0_1.8	10	+
chr4	104072288	104072575	chr4_104291737_104292024_7_0_0_2.26	10	+
chr4	104074154	104074437	chr4_104293603_104293886_8_0_0_1.8	10	+
chr4	104079413	104079695	chr4_104298862_104299144_8_0_0_1.7	10	+
chr4	104079706	104080474	chr4_104299155_104299923_21_0_0_1.88	10	+
chr4	104082120	104082469	chr4_104301569_104301918_10_0_0_1.81	10	+
chr4	104095819	104096164	chr4_104315268_104315613_9_0_0_2.13	10	+
chr4	104101381	104101748	chr4_104320830_104321197_10_0_0_2.1	10	+
chr4	104102440	104102648	chr4_104321889_104322097_6_0_0_2.58	10	+
chr4	104103836	104104141	chr4_104323285_104323590_9_0_0_1.53	10	+
chr4	104104241	104104453	chr4_104323690_104323902_6_0_0.03_1.84	10	+
chr4	104115621	104115833	chr4_104335070_104335282_6_0_0_1.63	10	+
chr4	106638697	106639209	chr4_106858146_106858658_15_0_0_1.65	10	+
chr4	106647726	106647997	chr4_106867175_106867446_8_0_0.2_1.3	10	+
chr4	106766804	106767055	chr4_106986253_106986504_7_0_0_1.73	10	+
chr4	108969359	108969568	chr4_109188808_109189017_6_0_0.42_1.73	10	+
chr4	114761125	114761414	chr4_114980574_114980863_8_0_0_-2.12	10	+
chr4	116842088	116842282	chr4_117061537_117061731_6_0_0.18_1.49	10	+
chr4	116842437	116843142	chr4_117061886_117062591_20_0_0_1.72	10	+
chr4	119201614	119202972	chr4_119421062_119422420_38_0_0_-1.64	10	+
chr4	119203943	119204253	chr4_119423391_119423701_9_0_0.03_-1.35	10	+
chr4	119212074	119212284	chr4_119431522_119431732_6_0_0.42_-1.58	10	+
chr4	119219822	119220165	chr4_119439270_119439613_10_0_0.03_-1.48	10	+
chr4	119224154	119224366	chr4_119443602_119443814_6_0_0.48_-1.74	10	+
chr4	119225752	119225960	chr4_119445200_119445408_6_0_0.05_-1.74	10	+
chr4	119226054	119226250	chr4_119445502_119445698_6_0_0_-1.95	10	+
chr4	119229488	119229764	chr4_119448936_119449212_8_0_0.2_-1.66	10	+
chr4	119256527	119256846	chr4_119475975_119476294_10_0_0.03_-1.49	10	+
chr4	119956786	119957012	chr4_120176234_120176460_7_0_0.03_-2.9	10	+
chr4	120211206	120211402	chr4_120430654_120430850_6_0_0.33_-1.81	10	+
chr4	120416056	120416406	chr4_120635504_120635854_10_0_0.25_-1.42	10	+
chr4	120417304	120417622	chr4_120636752_120637070_9_0_0.07_-1.46	10	+
chr4	120480656	120480860	chr4_120700104_120700308_5_0_0.25_-1.84	10	+
chr4	120527973	120528214	chr4_120747421_120747662_7_0_0.47_-1.24	10	+
chr4	120980815	120981474	chr4_121200263_121200922_19_0_0_1.36	10	+
chr4	120983027	120983387	chr4_121202475_121202835_11_0_0_1.79	10	+
chr4	122734982	122735184	chr4_122954432_122954634_6_0_0.09_1.54	10	+
chr4	122736924	122737123	chr4_122956374_122956573_6_0_0.48_1.41	10	+
chr4	122737525	122738893	chr4_122956975_122958343_37_0_0_2.19	10	+
chr4	122739102	122739418	chr4_122958552_122958868_9_0_0_1.67	10	+
chr4	122739842	122740166	chr4_122959292_122959616_9_0_0.03_2.4	10	+
chr4	122740476	122740784	chr4_122959926_122960234_9_0_0_2.28	10	+
chr4	122741643	122742041	chr4_122961093_122961491_11_0_0_2.14	10	+
chr4	122743444	122743875	chr4_122962894_122963325_12_0_0_2.38	10	+
chr4	123754416	123754612	chr4_123973866_123974062_6_0_0.33_1.76	10	+
chr4	123783912	123784161	chr4_124003362_124003611_7_0_0.2_1.67	10	+
chr4	123794933	123795137	chr4_124014383_124014587_6_0_0.45_1.41	10	+
chr4	123811639	123811938	chr4_124031089_124031388_9_0_0_1.6	10	+
chr4	123813393	123814147	chr4_124032843_124033597_21_0_0_1.5	10	+
chr4	123814195	123815167	chr4_124033645_124034617_27_0_0_1.46	10	+
chr4	123815814	123816163	chr4_124035264_124035613_10_0_0_1.61	10	+
chr4	123816174	123816531	chr4_124035624_124035981_10_0_0_1.57	10	+
chr4	123816654	123817923	chr4_124036104_124037373_35_0_0_1.5	10	+
chr4	123817961	123818183	chr4_124037411_124037633_6_0_0.18_1.5	10	+
chr4	123818329	123819171	chr4_124037779_124038621_24_0_0_1.56	10	+
chr4	123820637	123820822	chr4_124040087_124040272_6_0_0.45_1.41	10	+
chr4	123855451	123855816	chr4_124074901_124075266_10_0_0.21_1.38	10	+
chr4	126155099	126155309	chr4_126374549_126374759_6_0_0.03_-3	10	+
chr4	126335989	126336405	chr4_126555439_126555855_12_0_0.17_-1.44	10	+
chr4	126369616	126369993	chr4_126589066_126589443_11_0_0.34_-1.35	10	+
chr4	126370788	126371294	chr4_126590238_126590744_14_0_0_-1.53	10	+
chr4	126372190	126372473	chr4_126591640_126591923_8_0_0.22_-1.55	10	+
chr4	128792832	128792894	chr4_129012282_129012344_2_0_0.03_-4.27	10	+
chr4	128802926	128803119	chr4_129022376_129022569_6_0_0.21_1.63	10	+
chr4	128806774	128807918	chr4_129026224_129027368_32_0_0_2.09	10	+
chr4	128810951	128811386	chr4_129030401_129030836_12_0_0_2.1	10	+
chr4	128813426	128813684	chr4_129032876_129033134_7_0_0.42_1.73	10	+
chr4	128814899	128815110	chr4_129034349_129034560_6_0_0_2.15	10	+
chr4	128816073	128816314	chr4_129035523_129035764_7_0_0.18_1.41	10	+
chr4	129076690	129078003	chr4_129296140_129297453_36_0_0_1.77	10	+
chr4	129512105	129512304	chr4_129731555_129731754_6_0_0.03_-1.65	10	+
chr4	130014208	130014466	chr4_130233658_130233916_8_0_0.18_1.5	10	+
chr4	138452251	138452599	chr4_138671701_138672049_10_0_0.03_-1.52	10	+
chr4	138452717	138453345	chr4_138672167_138672795_18_0_0.03_-1.43	10	+
chr4	139090934	139091135	chr4_139310384_139310585_6_0_0.09_-1.98	10	+
chr4	140035965	140036209	chr4_140255415_140255659_7_0_0.11_1.44	10	+
chr4	140281621	140281866	chr4_140501071_140501316_7_0_0.39_1.29	10	+
chr4	140309702	140310048	chr4_140529152_140529498_10_0_0_1.41	10	+
chr4	140310307	140310522	chr4_140529757_140529972_5_0_0.2_1.64	10	+
chr4	140430706	140430980	chr4_140650156_140650430_8_0_0.09_1.22	10	+
chr4	140432006	140432275	chr4_140651456_140651725_8_0_0.03_1.62	10	+
chr4	141781874	141782127	chr4_142001324_142001577_7_0_0.13_-1.48	10	+
chr4	141785696	141785931	chr4_142005146_142005381_7_0_0.25_-1.41	10	+
chr4	141787871	141788193	chr4_142007321_142007643_9_0_0.25_-1.38	10	+
chr4	141788761	141789096	chr4_142008211_142008546_9_0_0.07_-1.45	10	+
chr4	144135808	144136000	chr4_144355258_144355450_6_0_0.46_1.52	10	+
chr4	145493325	145493664	chr4_145712775_145713114_10_0_0_1.33	10	+
chr4	145493750	145493957	chr4_145713200_145713407_6_0_0.05_2	10	+
chr4	145767058	145768281	chr4_145986508_145987731_34_0_0_1.57	10	+
chr4	146031282	146031593	chr4_146250732_146251043_9_0_0.03_1.45	10	+
chr4	146048600	146049863	chr4_146268050_146269313_33_0_0_1.58	10	+
chr4	149447706	149447906	chr4_149667156_149667356_6_0_0.33_-1.48	10	+
chr4	151012084	151012276	chr4_151231534_151231726_6_0_0.13_2.26	10	+
chr4	151041345	151041555	chr4_151260795_151261005_6_0_0_1.88	10	+
chr4	151051165	151051402	chr4_151270615_151270852_7_0_0.03_1.71	10	+
chr4	151053367	151053621	chr4_151272817_151273071_8_0_0_1.59	10	+
chr4	151119189	151119390	chr4_151338639_151338840_6_0_0.31_1.54	10	+
chr4	156325595	156325653	chr4_156545045_156545103_2_0_0.05_-4.09	10	+
chr4	158141115	158141323	chr4_158360565_158360773_6_0_0.42_1.73	10	+
chr4	159588295	159588639	chr4_159807745_159808089_10_0_0_1.42	10	+
chr4	159590454	159590922	chr4_159809904_159810372_13_0_0_1.74	10	+
chr4	164440682	164440925	chr4_164660132_164660375_7_0_0.21_1.29	10	+
chr4	166254375	166254829	chr4_166473825_166474279_13_0_0_-1.79	10	+
chr4	166258834	166259150	chr4_166478284_166478600_9_0_0_-2.14	10	+
chr4	166259699	166260047	chr4_166479149_166479497_10_0_0_-2.2	10	+
chr4	166261349	166261591	chr4_166480799_166481041_7_0_0_-2.18	10	+
chr4	166262783	166263505	chr4_166482233_166482955_20_0_0_-1.88	10	+
chr4	166263821	166264140	chr4_166483271_166483590_9_0_0_-1.74	10	+
chr4	169755104	169755365	chr4_169991679_169991940_8_0_0.21_-1.39	10	+
chr4	170016750	170017090	chr4_170253325_170253665_10_0_0.17_1.31	10	+
chr4	170190328	170190542	chr4_170426903_170427117_6_0_0.17_1.85	10	+
chr4	170712284	170712797	chr4_170948859_170949372_15_0_0_1.35	10	+
chr4	171525813	171526261	chr4_171762388_171762836_13_0_0_1.47	10	+
chr4	174253858	174254468	chr4_174490433_174491043_17_0_0_1.92	10	+
chr4	174254583	174254869	chr4_174491158_174491444_8_0_0.15_1.4	10	+
chr4	174555246	174555489	chr4_174791821_174792064_7_0_0_1.73	10	+
chr4	176883214	176883486	chr4_177120208_177120480_8_0_0_1.79	10	+
chr4	176883541	176883733	chr4_177120535_177120727_6_0_0_1.68	10	+
chr4	177243188	177243477	chr4_177480182_177480471_8_0_0_1.62	10	+
chr4	177249298	177249709	chr4_177486292_177486703_11_0_0_1.81	10	+
chr4	177249756	177250338	chr4_177486750_177487332_16_0_0_1.57	10	+
chr4	177250695	177251071	chr4_177487689_177488065_11_0_0_1.4	10	+
chr4	177251276	177251625	chr4_177488270_177488619_10_0_0_1.35	10	+
chr4	177252056	177252261	chr4_177489050_177489255_6_0_0.09_1.74	10	+
chr4	177252459	177252714	chr4_177489453_177489708_7_0_0.21_1.36	10	+
chr4	177261731	177261949	chr4_177498725_177498943_6_0_0.15_1.52	10	+
chr4	177604606	177605095	chr4_177841600_177842089_14_0_0.22_1.5	10	+
chr4	177608377	177608688	chr4_177845371_177845682_9_0_0_1.72	10	+
chr4	177620861	177621108	chr4_177857855_177858102_7_0_0.15_1.51	10	+
chr4	177623087	177623376	chr4_177860081_177860370_8_0_0_1.47	10	+
chr4	177630495	177630702	chr4_177867489_177867696_6_0_0.09_1.54	10	+
chr4	177636152	177636526	chr4_177873146_177873520_11_0_0_1.9	10	+
chr4	177638355	177638686	chr4_177875349_177875680_10_0_0.03_1.73	10	+
chr4	177647414	177647700	chr4_177884408_177884694_8_0_0_1.6	10	+
chr4	177651289	177651484	chr4_177888283_177888478_6_0_0.43_1.42	10	+
chr4	177656922	177657123	chr4_177893916_177894117_6_0_0.41_1.42	10	+
chr4	177676073	177676271	chr4_177913067_177913265_6_0_0.31_1.78	10	+
chr4	177677766	177678118	chr4_177914760_177915112_10_0_0_1.3	10	+
chr4	177681864	177682067	chr4_177918858_177919061_6_0_0.37_1.52	10	+
chr4	177682452	177682693	chr4_177919446_177919687_7_0_0.2_1.41	10	+
chr4	177685520	177685729	chr4_177922514_177922723_6_0_0.25_1.46	10	+
chr4	177691410	177691692	chr4_177928404_177928686_8_0_0.07_1.67	10	+
chr4	177696568	177696803	chr4_177933562_177933797_7_0_0.21_1.33	10	+
chr4	177699822	177700042	chr4_177936816_177937036_6_0_0.18_1.49	10	+
chr4	177700861	177701217	chr4_177937855_177938211_10_0_0_1.77	10	+
chr4	177704414	177704670	chr4_177941408_177941664_8_0_0.22_1.61	10	+
chr4	177706645	177706917	chr4_177943639_177943911_8_0_0.09_1.49	10	+
chr4	177707320	177707522	chr4_177944314_177944516_6_0_0.21_1.47	10	+
chr4	178257207	178257558	chr4_178494201_178494552_10_0_0_1.76	10	+
chr4	178274500	178274706	chr4_178511494_178511700_6_0_0.34_1.51	10	+
chr4	185616233	185616426	chr4_185853227_185853420_6_0_0_2.21	10	+
chr4	185631236	185631441	chr4_185868230_185868435_6_0_0.14_1.79	10	+
chr4	185637470	185637761	chr4_185874464_185874755_8_0_0.05_1.49	10	+
chr4	190198591	190198793	chr4_190435585_190435787_6_0_0_-1.89	10	+
chr5	364113	364275	chr5_417113_417275_5_0_0.31_-2.32	10	+
chr5	642008	642336	chr5_695008_695336_9_0_0.05_1.62	10	+
chr5	648325	649441	chr5_701325_702441_29_0_0_1.62	10	+
chr5	649527	649829	chr5_702527_702829_9_0_0.12_1.49	10	+
chr5	649883	650083	chr5_702883_703083_6_0_0.48_1.47	10	+
chr5	650177	650402	chr5_703177_703402_6_0_0.12_1.67	10	+
chr5	650501	650755	chr5_703501_703755_7_0_0.08_1.69	10	+
chr5	651122	651535	chr5_704122_704535_12_0_0.08_1.53	10	+
chr5	894807	895132	chr5_947807_948132_9_0_0_1.66	10	+
chr5	896748	896961	chr5_949748_949961_6_0_0_2.51	10	+
chr5	908481	908685	chr5_961481_961685_6_0_0.14_1.78	10	+
chr5	917129	917877	chr5_970129_970877_21_0_0_2.48	10	+
chr5	9035493	9035931	chr5_9088493_9088931_13_0_0_-1.71	10	+
chr5	9036209	9036477	chr5_9089209_9089477_8_0_0.16_-1.59	10	+
chr5	9037825	9038140	chr5_9090825_9091140_9_0_0.08_-1.72	10	+
chr5	9507389	9507596	chr5_9560389_9560596_6_0_0.24_-1.79	10	+
chr5	9548854	9549347	chr5_9601854_9602347_14_0_0.16_-1.51	10	+
chr5	9549395	9549789	chr5_9602395_9602789_11_0_0.08_-1.59	10	+
chr5	10254725	10254990	chr5_10307725_10307990_8_0_0.14_1.47	10	+
chr5	10256051	10256286	chr5_10309051_10309286_7_0_0.16_1.64	10	+
chr5	10258212	10258411	chr5_10311212_10311411_6_0_0.19_1.63	10	+
chr5	10264799	10265106	chr5_10317799_10318106_9_0_0.05_1.43	10	+
chr5	10627112	10627318	chr5_10680112_10680318_6_0_0_-1.93	10	+
chr5	10651446	10651941	chr5_10704446_10704941_14_0_0_-1.88	10	+
chr5	10652389	10652586	chr5_10705389_10705586_6_0_0.05_-1.78	10	+
chr5	10652638	10652993	chr5_10705638_10705993_10_0_0.05_-1.71	10	+
chr5	10653671	10653942	chr5_10706671_10706942_9_0_0.05_-1.47	10	+
chr5	10656935	10657126	chr5_10709935_10710126_5_0_0.33_-1.75	10	+
chr5	10657210	10657439	chr5_10710210_10710439_7_0_0.08_-1.53	10	+
chr5	14189359	14189565	chr5_14242359_14242565_6_0_0.33_1.66	10	+
chr5	14433169	14433419	chr5_14486169_14486419_7_0_0.31_1.67	10	+
chr5	14639548	14639825	chr5_14692548_14692825_8_0_0.14_1.46	10	+
chr5	15675979	15676178	chr5_15728979_15729178_6_0_0.36_-1.57	10	+
chr5	15694723	15695019	chr5_15747723_15748019_9_0_0_-1.8	10	+
chr5	15701037	15701241	chr5_15754037_15754241_6_0_0.36_2.52	10	+
chr5	15701594	15701939	chr5_15754594_15754939_9_0_0_-1.89	10	+
chr5	15716136	15716345	chr5_15769136_15769345_6_0_0.28_-2.32	10	+
chr5	15932464	15932667	chr5_15985464_15985667_6_0_0.41_-1.71	10	+
chr5	20701510	20701714	chr5_20737267_20737471_6_0_0.38_-1.73	10	+
chr5	21196871	21197111	chr5_21232628_21232868_7_0_0_-1.91	10	+
chr5	21380902	21381110	chr5_21416659_21416867_6_0_0.12_-1.83	10	+
chr5	21506094	21506279	chr5_21541851_21542036_6_0_0.21_-2.03	10	+
chr5	21884272	21884510	chr5_21920029_21920267_7_0_0.36_1.4	10	+
chr5	21976077	21976329	chr5_22011834_22012086_7_0_0_-1.99	10	+
chr5	26688116	26688140	chr5_26723873_26723897_1_0_0.19_4.53	10	+
chr5	35876430	35876831	chr5_35912187_35912588_11_0_0_2.09	10	+
chr5	35877527	35878726	chr5_35913284_35914483_33_0_0_1.87	10	+
chr5	35878887	35879360	chr5_35914644_35915117_13_0_0.12_1.58	10	+
chr5	37314299	37314489	chr5_37350056_37350246_5_0_0.45_1.61	10	+
chr5	39414019	39414292	chr5_39449776_39450049_8_0_0.24_-1.51	10	+
chr5	40067125	40067358	chr5_40102882_40103115_7_0_0.21_1.38	10	+
chr5	43289648	43291366	chr5_43325405_43327123_47_0_0_-2.05	10	+
chr5	43292461	43292881	chr5_43328218_43328638_12_0_0_-2.01	10	+
chr5	43294131	43294372	chr5_43329888_43330129_7_0_0.19_-1.8	10	+
chr5	43295774	43296133	chr5_43331531_43331890_10_0_0_-1.76	10	+
chr5	43296547	43296899	chr5_43332304_43332656_10_0_0.08_-1.62	10	+
chr5	43297011	43297443	chr5_43332768_43333200_12_0_0_-1.9	10	+
chr5	43298051	43299196	chr5_43333808_43334953_31_0_0_-2.05	10	+
chr5	52351284	52351605	chr5_52387041_52387362_9_0_0.12_1.26	10	+
chr5	52351795	52352023	chr5_52387552_52387780_7_0_0.12_1.5	10	+
chr5	52358562	52358863	chr5_52394319_52394620_8_0_0_1.64	10	+
chr5	52360731	52361015	chr5_52396488_52396772_8_0_0.05_1.51	10	+
chr5	52379166	52379379	chr5_52414923_52415136_6_0_0.48_1.46	10	+
chr5	52382701	52382912	chr5_52418458_52418669_6_0_0.39_1.65	10	+
chr5	52386372	52386588	chr5_52422129_52422345_6_0_0.31_1.68	10	+
chr5	52386887	52387742	chr5_52422644_52423499_23_0_0.05_1.63	10	+
chr5	52388006	52388401	chr5_52423763_52424158_9_0_0.12_1.56	10	+
chr5	52389116	52389209	chr5_52424873_52424966_3_0_0.45_2.15	10	+
chr5	52389490	52389844	chr5_52425247_52425601_10_0_0.14_1.48	10	+
chr5	53155026	53155380	chr5_53190783_53191137_10_0_0.08_-1.67	10	+
chr5	53155586	53156087	chr5_53191343_53191844_15_0_0.19_-1.62	10	+
chr5	53240086	53240141	chr5_53275843_53275898_2_0_0.08_-3.9	10	+
chr5	61807941	61808319	chr5_61843698_61844076_11_0_0_1.58	10	+
chr5	64813916	64814278	chr5_64849672_64850034_10_0_0.05_1.38	10	+
chr5	64851209	64851412	chr5_64886965_64887168_6_0_0.41_1.63	10	+
chr5	64854626	64854924	chr5_64890382_64890680_9_0_0.08_1.56	10	+
chr5	67523767	67523967	chr5_67559523_67559723_6_0_0.05_-1.83	10	+
chr5	68463669	68464251	chr5_68499425_68500007_17_0_0_1.73	10	+
chr5	68466939	68467428	chr5_68502695_68503184_14_0_0_2.35	10	+
chr5	68467656	68467855	chr5_68503412_68503611_6_0_0.5_1.46	10	+
chr5	68469960	68470306	chr5_68505716_68506062_10_0_0_1.8	10	+
chr5	68470574	68471015	chr5_68506330_68506771_13_0_0_1.87	10	+
chr5	68471100	68471470	chr5_68506856_68507226_11_0_0_1.87	10	+
chr5	68472922	68473652	chr5_68508678_68509408_21_0_0_1.94	10	+
chr5	68505541	68505782	chr5_68541297_68541538_7_0_0_1.91	10	+
chr5	70103660	70103986	chr5_70139416_70139742_9_0_0_-1.68	10	+
chr5	72858668	72858854	chr5_72894424_72894610_6_0_0.24_-2.01	10	+
chr5	74641290	74641631	chr5_74677046_74677387_9_0_0.05_-2.08	10	+
chr5	74642924	74643220	chr5_74678680_74678976_9_0_0.05_-1.53	10	+
chr5	74645690	74645994	chr5_74681446_74681750_9_0_0_-2.26	10	+
chr5	74646539	74646813	chr5_74682295_74682569_8_0_0_-2.28	10	+
chr5	74646827	74647491	chr5_74682583_74683247_19_0_0_-1.71	10	+
chr5	74649954	74650148	chr5_74685710_74685904_6_0_0.38_-1.56	10	+
chr5	74650772	74651456	chr5_74686528_74687212_19_0_0_-1.77	10	+
chr5	74654391	74654684	chr5_74690147_74690440_9_0_0.05_-1.57	10	+
chr5	74655714	74657422	chr5_74691470_74693178_48_0_0_-1.86	10	+
chr5	78610194	78610425	chr5_78645950_78646181_7_0_0_-2.07	10	+
chr5	78619773	78620177	chr5_78655529_78655933_11_0_0_-1.63	10	+
chr5	78923060	78923287	chr5_78958816_78959043_7_0_0.12_-2.48	10	+
chr5	85163509	85163533	chr5_85199265_85199289_1_0_0.34_-4.46	10	+
chr5	95069138	95069336	chr5_95094894_95095092_6_0_0.16_-1.67	10	+
chr5	95069348	95069570	chr5_95095104_95095326_7_0_0.36_-1.59	10	+
chr5	95073157	95073359	chr5_95098913_95099115_6_0_0.05_-2.02	10	+
chr5	95079814	95080023	chr5_95105570_95105779_6_0_0.16_-1.64	10	+
chr5	95081527	95081778	chr5_95107283_95107534_7_0_0.34_-1.73	10	+
chr5	95097721	95097939	chr5_95123477_95123695_4_0_0.28_-1.87	10	+
chr5	95108560	95108871	chr5_95134316_95134627_9_0_0_-1.52	10	+
chr5	95110683	95110883	chr5_95136439_95136639_6_0_0.16_-1.67	10	+
chr5	95113192	95113476	chr5_95138948_95139232_8_0_0.16_-1.59	10	+
chr5	95115875	95116068	chr5_95141631_95141824_6_0_0.33_-1.61	10	+
chr5	95124529	95124736	chr5_95150285_95150492_6_0_0.05_-2.24	10	+
chr5	95126873	95127074	chr5_95152629_95152830_6_0_0.39_-1.55	10	+
chr5	95129272	95129497	chr5_95155028_95155253_7_0_0.12_-1.8	10	+
chr5	95129660	95129869	chr5_95155416_95155625_6_0_0.38_-1.57	10	+
chr5	95129953	95130416	chr5_95155709_95156172_13_0_0.16_-1.55	10	+
chr5	95130839	95131260	chr5_95156595_95157016_12_0_0.05_-1.62	10	+
chr5	95131381	95131605	chr5_95157137_95157361_7_0_0.38_-1.56	10	+
chr5	95131660	95131989	chr5_95157416_95157745_10_0_0.05_-1.38	10	+
chr5	95223089	95223436	chr5_95248845_95249192_10_0_0.08_1.46	10	+
chr5	95223552	95224281	chr5_95249308_95250037_20_0_0_1.57	10	+
chr5	95224296	95224699	chr5_95250052_95250455_11_0_0.08_1.56	10	+
chr5	95226758	95227048	chr5_95252514_95252804_8_0_0.34_1.47	10	+
chr5	95227165	95227550	chr5_95252921_95253306_11_0_0.16_1.62	10	+
chr5	95233884	95234589	chr5_95259640_95260345_20_0_0.05_1.69	10	+
chr5	95242120	95242467	chr5_95267876_95268223_10_0_0_1.67	10	+
chr5	95247847	95248041	chr5_95273603_95273797_6_0_0.48_1.47	10	+
chr5	95249399	95249674	chr5_95275155_95275430_8_0_0.12_1.45	10	+
chr5	95255137	95255335	chr5_95280893_95281091_6_0_0.39_1.86	10	+
chr5	96107571	96107765	chr5_96133327_96133521_5_0_0.12_-1.84	10	+
chr5	96372468	96372710	chr5_96398224_96398466_7_0_0.46_-1.54	10	+
chr5	97441089	97441146	chr5_97466845_97466902_2_0_0.19_-5.06	10	+
chr5	97801916	97801982	chr5_97829816_97829882_2_0_0.19_-2.79	10	+
chr5	98107185	98107561	chr5_98135085_98135461_11_0_0.12_1.49	10	+
chr5	98111494	98111864	chr5_98139394_98139764_11_0_0.05_1.56	10	+
chr5	98115080	98115759	chr5_98142980_98143659_19_0_0.08_1.53	10	+
chr5	98116072	98116968	chr5_98143972_98144868_26_0_0_1.54	10	+
chr5	98117149	98117436	chr5_98145049_98145336_8_0_0.05_1.55	10	+
chr5	98117522	98117800	chr5_98145422_98145700_8_0_0.12_1.84	10	+
chr5	98118045	98118428	chr5_98145945_98146328_11_0_0.14_1.54	10	+
chr5	98118599	98118810	chr5_98146499_98146710_7_0_0.46_1.48	10	+
chr5	98120048	98120391	chr5_98147948_98148291_10_0_0.08_1.49	10	+
chr5	98120695	98121197	chr5_98148595_98149097_14_0_0.05_1.56	10	+
chr5	98121545	98121833	chr5_98149445_98149733_8_0_0.27_1.48	10	+
chr5	98122501	98122730	chr5_98150401_98150630_7_0_0.14_1.45	10	+
chr5	98122779	98122980	chr5_98150679_98150880_6_0_0.39_1.5	10	+
chr5	98123101	98123299	chr5_98151001_98151199_6_0_0.08_1.76	10	+
chr5	98124634	98125353	chr5_98152534_98153253_21_0_0_1.7	10	+
chr5	98125749	98126115	chr5_98153649_98154015_11_0_0.08_1.61	10	+
chr5	98126199	98126876	chr5_98154099_98154776_19_0_0.08_1.54	10	+
chr5	98128661	98129106	chr5_98156561_98157006_13_0_0.16_1.5	10	+
chr5	98129196	98129458	chr5_98157096_98157358_8_0_0.14_1.63	10	+
chr5	98129529	98130027	chr5_98157429_98157927_14_0_0.08_1.6	10	+
chr5	98130226	98130577	chr5_98158126_98158477_10_0_0.12_1.49	10	+
chr5	98130816	98131498	chr5_98158716_98159398_19_0_0_1.64	10	+
chr5	98131583	98131974	chr5_98159483_98159874_12_0_0.05_1.58	10	+
chr5	102599483	102599755	chr5_102627382_102627654_8_0_0.14_1.58	10	+
chr5	102611906	102612342	chr5_102639805_102640241_12_0_0.14_1.58	10	+
chr5	108385562	108385798	chr5_108413461_108413697_7_0_0.36_-1.53	10	+
chr5	108385941	108386702	chr5_108413840_108414601_21_0_0.08_-1.66	10	+
chr5	108387571	108387774	chr5_108415470_108415673_6_0_0.39_-1.55	10	+
chr5	109203478	109203680	chr5_109231377_109231579_6_0_0.38_-2.26	10	+
chr5	110084763	110084978	chr5_110112662_110112877_6_0_0.36_-1.91	10	+
chr5	110834105	110834296	chr5_110862004_110862195_6_0_0.34_-1.6	10	+
chr5	110834481	110835076	chr5_110862380_110862975_17_0_0.05_-1.58	10	+
chr5	111497777	111498058	chr5_111525676_111525957_8_0_0_-2.03	10	+
chr5	114951683	114951876	chr5_114979582_114979775_5_0_0.16_-3.39	10	+
chr5	118728923	118729186	chr5_118756822_118757085_8_0_0.08_-1.55	10	+
chr5	118988205	118988396	chr5_119016104_119016295_6_0_0.46_1.48	10	+
chr5	119807762	119808112	chr5_119835661_119836011_10_0_0.08_-1.66	10	+
chr5	119883697	119884060	chr5_119911596_119911959_10_0_0.05_-1.54	10	+
chr5	120076103	120076158	chr5_120104002_120104057_2_0_0.27_-3	10	+
chr5	121355919	121356119	chr5_121383818_121384018_6_0_0.12_1.68	10	+
chr5	121407956	121408195	chr5_121435855_121436094_7_0_0.16_-1.67	10	+
chr5	122972249	122972445	chr5_123000148_123000344_6_0_0.34_1.52	10	+
chr5	126112838	126113153	chr5_126140737_126141052_9_0_0.08_1.49	10	+
chr5	126140430	126140716	chr5_126168329_126168615_9_0_0_2.2	10	+
chr5	126141180	126141491	chr5_126169079_126169390_9_0_0_1.56	10	+
chr5	126145739	126146118	chr5_126173638_126174017_11_0_0_1.81	10	+
chr5	126147351	126147596	chr5_126175250_126175495_7_0_0_2.07	10	+
chr5	126154508	126154882	chr5_126182407_126182781_11_0_0_2.39	10	+
chr5	126156584	126156906	chr5_126184483_126184805_9_0_0_1.72	10	+
chr5	126161671	126161889	chr5_126189570_126189788_6_0_0.33_1.66	10	+
chr5	126168299	126168495	chr5_126196198_126196394_6_0_0_2.06	10	+
chr5	126171997	126172513	chr5_126199896_126200412_12_0_0_1.74	10	+
chr5	126206246	126206452	chr5_126234145_126234351_6_0_0.12_1.68	10	+
chr5	127627127	127627334	chr5_127655026_127655233_6_0_0.05_-1.73	10	+
chr5	127692860	127693085	chr5_127720759_127720984_7_0_0.45_-1.59	10	+
chr5	127728703	127728900	chr5_127756602_127756799_6_0_0.24_-2.01	10	+
chr5	129272747	129272791	chr5_129300646_129300690_2_0_0.34_-4.36	10	+
chr5	137517074	137517312	chr5_137544973_137545211_7_0_0.36_1.51	10	+
chr5	137517915	137518746	chr5_137545814_137546645_23_0_0_1.78	10	+
chr5	137518797	137519213	chr5_137546696_137547112_12_0_0_1.84	10	+
chr5	137519584	137520141	chr5_137547483_137548040_16_0_0_1.9	10	+
chr5	137521167	137521426	chr5_137549066_137549325_8_0_0_2	10	+
chr5	137521527	137521867	chr5_137549426_137549766_9_0_0.14_1.51	10	+
chr5	137521919	137522233	chr5_137549818_137550132_9_0_0_1.71	10	+
chr5	137522699	137523388	chr5_137550598_137551287_18_0_0_1.86	10	+
chr5	137802151	137802501	chr5_137830050_137830400_10_0_0_-1.67	10	+
chr5	144608332	144608684	chr5_144588525_144588877_10_0_0_-1.77	10	+
chr5	144608855	144609142	chr5_144589048_144589335_8_0_0.39_-1.68	10	+
chr5	146772118	146772475	chr5_146752311_146752668_10_0_0.19_-1.44	10	+
chr5	149513660	149513857	chr5_149493853_149494050_6_0_0.05_-1.76	10	+
chr5	149514362	149514602	chr5_149494555_149494795_7_0_0.08_-1.6	10	+
chr5	150037408	150037610	chr5_150017601_150017803_6_0_0.21_-1.8	10	+
chr5	151064690	151064912	chr5_151044883_151045105_6_0_0.5_-1.54	10	+
chr5	152870257	152870451	chr5_152850450_152850644_5_0_0.08_-1.9	10	+
chr5	152876869	152877079	chr5_152857062_152857272_6_0_0.19_-1.81	10	+
chr5	152887384	152887631	chr5_152867577_152867824_7_0_0.05_-1.52	10	+
chr5	153026500	153026734	chr5_153006693_153006927_7_0_0_-1.77	10	+
chr5	153053959	153054297	chr5_153034152_153034490_10_0_0_-1.75	10	+
chr5	153065672	153065987	chr5_153045865_153046180_9_0_0.08_-1.37	10	+
chr5	153078379	153078692	chr5_153058572_153058885_9_0_0_-1.94	10	+
chr5	153085265	153085614	chr5_153065458_153065807_10_0_0_-1.63	10	+
chr5	153143970	153144202	chr5_153124163_153124395_7_0_0_-1.9	10	+
chr5	153149682	153150149	chr5_153129875_153130342_13_0_0_-2.01	10	+
chr5	153151763	153152033	chr5_153131956_153132226_8_0_0_-2.47	10	+
chr5	153152894	153153382	chr5_153133087_153133575_14_0_0.05_-1.78	10	+
chr5	153153501	153153827	chr5_153133694_153134020_10_0_0_-1.75	10	+
chr5	153153872	153154376	chr5_153134065_153134569_15_0_0.05_-1.61	10	+
chr5	153154388	153154663	chr5_153134581_153134856_8_0_0.28_-1.96	10	+
chr5	153154703	153155024	chr5_153134896_153135217_9_0_0_-1.62	10	+
chr5	153155042	153155900	chr5_153135235_153136093_24_0_0_-1.76	10	+
chr5	153155913	153156177	chr5_153136106_153136370_8_0_0.05_-1.7	10	+
chr5	153157161	153157376	chr5_153137354_153137569_6_0_0.05_-2.04	10	+
chr5	153158304	153158511	chr5_153138497_153138704_6_0_0.38_-1.56	10	+
chr5	153159613	153159818	chr5_153139806_153140011_6_0_0.46_-1.68	10	+
chr5	153160284	153160890	chr5_153140477_153141083_17_0_0_-1.67	10	+
chr5	153161172	153161528	chr5_153141365_153141721_10_0_0_-1.68	10	+
chr5	153162230	153162430	chr5_153142423_153142623_6_0_0.05_-1.82	10	+
chr5	153163347	153163585	chr5_153143540_153143778_7_0_0_-2.36	10	+
chr5	153165760	153166637	chr5_153145953_153146830_25_0_0_-1.7	10	+
chr5	153167659	153167922	chr5_153147852_153148115_8_0_0.05_-1.67	10	+
chr5	153168118	153168325	chr5_153148311_153148518_6_0_0_-1.94	10	+
chr5	153169687	153170198	chr5_153149880_153150391_14_0_0_-1.66	10	+
chr5	153171310	153171764	chr5_153151503_153151957_13_0_0_-1.89	10	+
chr5	153171949	153172195	chr5_153152142_153152388_7_0_0.16_-1.82	10	+
chr5	153172368	153172639	chr5_153152561_153152832_8_0_0_-2.18	10	+
chr5	153172921	153173529	chr5_153153114_153153722_17_0_0.05_-1.46	10	+
chr5	153173646	153173979	chr5_153153839_153154172_10_0_0_-1.8	10	+
chr5	153174781	153175183	chr5_153154974_153155376_11_0_0_-2.24	10	+
chr5	153175638	153175839	chr5_153155831_153156032_6_0_0.14_-1.82	10	+
chr5	153176751	153176956	chr5_153156944_153157149_6_0_0.16_-1.67	10	+
chr5	153176958	153177278	chr5_153157151_153157471_9_0_0.38_-1.6	10	+
chr5	153179625	153179816	chr5_153159818_153160009_6_0_0_-2.82	10	+
chr5	153180345	153180792	chr5_153160538_153160985_13_0_0_-2.05	10	+
chr5	153181203	153181556	chr5_153161396_153161749_9_0_0_-1.71	10	+
chr5	153181821	153182022	chr5_153162014_153162215_5_0_0.08_-1.88	10	+
chr5	153190725	153191814	chr5_153170918_153172007_31_0_0_-1.68	10	+
chr5	153191930	153192537	chr5_153172123_153172730_17_0_0_-2.33	10	+
chr5	153192625	153193062	chr5_153172818_153173255_13_0_0_-1.9	10	+
chr5	153838225	153838496	chr5_153818418_153818689_8_0_0.16_-1.46	10	+
chr5	153919894	153920121	chr5_153900087_153900314_7_0_0.05_-1.94	10	+
chr5	154267591	154267801	chr5_154247784_154247994_6_0_0.21_1.7	10	+
chr5	154393626	154394008	chr5_154373819_154374201_11_0_0_1.83	10	+
chr5	154394022	154394838	chr5_154374215_154375031_23_0_0_1.82	10	+
chr5	155802547	155802771	chr5_155735125_155735349_6_0_0_-2.15	10	+
chr5	156083117	156083407	chr5_156015695_156015985_8_0_0_-1.83	10	+
chr5	156187199	156187739	chr5_156119777_156120317_16_0_0_-1.53	10	+
chr5	156187895	156188179	chr5_156120473_156120757_8_0_0.05_-1.57	10	+
chr5	156189207	156189593	chr5_156121785_156122171_11_0_0.16_-1.57	10	+
chr5	156189970	156190316	chr5_156122548_156122894_10_0_0.05_-1.5	10	+
chr5	156191101	156191446	chr5_156123679_156124024_10_0_0.08_-1.48	10	+
chr5	156191701	156192153	chr5_156124279_156124731_13_0_0.05_-1.73	10	+
chr5	156193014	156193449	chr5_156125592_156126027_12_0_0_-1.53	10	+
chr5	156272552	156272601	chr5_156205130_156205179_2_0_0.08_-4.09	10	+
chr5	156905572	156905930	chr5_156838150_156838508_10_0_0.05_1.63	10	+
chr5	156906497	156906814	chr5_156839075_156839392_9_0_0.14_1.54	10	+
chr5	156906897	156907239	chr5_156839475_156839817_10_0_0.12_1.58	10	+
chr5	156907745	156907967	chr5_156840323_156840545_6_0_0.36_1.66	10	+
chr5	156946784	156947061	chr5_156879362_156879639_8_0_0.43_1.63	10	+
chr5	159849183	159849454	chr5_159781761_159782032_8_0_0.34_1.42	10	+
chr5	159849626	159850001	chr5_159782204_159782579_10_0_0_1.4	10	+
chr5	162866276	162866479	chr5_162798854_162799057_6_0_0.36_-1.58	10	+
chr5	162870781	162871689	chr5_162803359_162804267_25_0_0_-1.72	10	+
chr5	162900331	162900601	chr5_162832909_162833179_8_0_0_1.72	10	+
chr5	162900965	162901263	chr5_162833543_162833841_9_0_0_2.9	10	+
chr5	162902440	162902739	chr5_162835018_162835317_9_0_0_1.69	10	+
chr5	162911021	162911378	chr5_162843599_162843956_10_0_0_1.62	10	+
chr5	162918092	162918553	chr5_162850670_162851131_13_0_0_2.57	10	+
chr5	168088868	168089074	chr5_168021446_168021652_6_0_0_-1.9	10	+
chr5	168089717	168089989	chr5_168022295_168022567_8_0_0_-1.83	10	+
chr5	168485535	168485749	chr5_168418113_168418327_6_0_0.16_-1.66	10	+
chr5	168499440	168499643	chr5_168432018_168432221_6_0_0.33_-1.75	10	+
chr5	168503730	168503935	chr5_168436308_168436513_6_0_0.31_-1.76	10	+
chr5	168522227	168522442	chr5_168454805_168455020_6_0_0.05_-1.75	10	+
chr5	168528576	168528780	chr5_168461154_168461358_6_0_0.16_-1.67	10	+
chr5	168534334	168534546	chr5_168466912_168467124_6_0_0.38_-1.56	10	+
chr5	168544125	168544326	chr5_168476703_168476904_6_0_0.38_-1.56	10	+
chr5	168546366	168546670	chr5_168478944_168479248_9_0_0.08_-1.71	10	+
chr5	168548559	168548756	chr5_168481137_168481334_6_0_0.14_-1.69	10	+
chr5	168551631	168551929	chr5_168484209_168484507_8_0_0_-1.52	10	+
chr5	168560665	168561052	chr5_168493243_168493630_11_0_0_-1.8	10	+
chr5	168571288	168571608	chr5_168503866_168504186_9_0_0.05_-1.51	10	+
chr5	168576228	168576421	chr5_168508806_168508999_6_0_0.34_-1.93	10	+
chr5	168580363	168580679	chr5_168512941_168513257_9_0_0_-1.9	10	+
chr5	168581773	168582087	chr5_168514351_168514665_9_0_0_-1.66	10	+
chr5	168599194	168599408	chr5_168531772_168531986_6_0_0.08_-1.73	10	+
chr5	168599570	168599778	chr5_168532148_168532356_6_0_0.14_-1.68	10	+
chr5	168605918	168606167	chr5_168538496_168538745_7_0_0_-1.94	10	+
chr5	168607254	168607791	chr5_168539832_168540369_15_0_0.05_-1.46	10	+
chr5	168609135	168609373	chr5_168541713_168541951_7_0_0.39_-1.37	10	+
chr5	168617109	168617333	chr5_168549687_168549911_7_0_0.05_-1.62	10	+
chr5	169012633	169012839	chr5_168945211_168945417_6_0_0.14_1.68	10	+
chr5	169013103	169013526	chr5_168945681_168946104_12_0_0_1.72	10	+
chr5	169015289	169016007	chr5_168947867_168948585_21_0_0_1.81	10	+
chr5	169017927	169018324	chr5_168950505_168950902_11_0_0_1.84	10	+
chr5	169020276	169020623	chr5_168952854_168953201_9_0_0_1.89	10	+
chr5	169021077	169021278	chr5_168953655_168953856_6_0_0.19_1.62	10	+
chr5	169021400	169021817	chr5_168953978_168954395_12_0_0_1.99	10	+
chr5	169023451	169023752	chr5_168956029_168956330_9_0_0.05_1.6	10	+
chr5	169025912	169026254	chr5_168958490_168958832_10_0_0_1.55	10	+
chr5	169028227	169028710	chr5_168960805_168961288_14_0_0_2.28	10	+
chr5	169028940	169029288	chr5_168961518_168961866_10_0_0.16_1.6	10	+
chr5	169030998	169031721	chr5_168963576_168964299_20_0_0_2.09	10	+
chr5	169311133	169311356	chr5_169243711_169243934_7_0_0.34_1.53	10	+
chr5	169311479	169311682	chr5_169244057_169244260_6_0_0.45_1.49	10	+
chr5	172196788	172197064	chr5_172129394_172129670_8_0_0.33_-1.42	10	+
chr5	172560736	172560974	chr5_172493342_172493580_7_0_0.08_-1.78	10	+
chr5	172562364	172562622	chr5_172494970_172495228_7_0_0.08_-1.73	10	+
chr5	177637939	177638213	chr5_177570545_177570819_8_0_0.31_1.49	10	+
chr6	1534719	1534943	chr6_1479718_1479942_7_0_0.24_-1.51	10	+
chr6	12320039	12320264	chr6_12428025_12428250_6_0_0.48_2.13	10	+
chr6	18224668	18225015	chr6_18332647_18332994_10_0_0_1.24	10	+
chr6	18225061	18225599	chr6_18333040_18333578_15_0_0.03_1.36	10	+
chr6	18225683	18226067	chr6_18333662_18334046_11_0_0_1.41	10	+
chr6	19613337	19613864	chr6_19721316_19721843_15_0_0_1.76	10	+
chr6	24781625	24781910	chr6_24889604_24889889_8_0_0_1.63	10	+
chr6	24785883	24786276	chr6_24893862_24894255_11_0_0_2.02	10	+
chr6	25023403	25023613	chr6_25131382_25131592_6_0_0.32_-1.55	10	+
chr6	25140597	25140899	chr6_25248576_25248878_9_0_0_1.39	10	+
chr6	25141203	25141666	chr6_25249182_25249645_13_0_0_1.43	10	+
chr6	26017217	26017440	chr6_26125196_26125419_7_0_0.11_1.55	10	+
chr6	26017532	26017816	chr6_26125511_26125795_8_0_0_1.66	10	+
chr6	26020626	26021180	chr6_26128605_26129159_16_0_0_1.88	10	+
chr6	26021800	26022249	chr6_26129779_26130228_13_0_0.19_1.46	10	+
chr6	26027165	26027527	chr6_26135144_26135506_10_0_0_1.44	10	+
chr6	26031713	26032427	chr6_26139692_26140406_19_0_0_2.01	10	+
chr6	26033270	26033873	chr6_26141249_26141852_17_0_0_1.56	10	+
chr6	26043513	26043977	chr6_26151492_26151956_13_0_0_1.79	10	+
chr6	26045566	26046118	chr6_26153545_26154097_16_0_0_2.07	10	+
chr6	26056111	26056541	chr6_26164090_26164520_12_0_0.11_1.3	10	+
chr6	26104083	26104599	chr6_26212062_26212578_15_0_0_1.88	10	+
chr6	26123616	26124247	chr6_26231595_26232226_18_0_0_1.8	10	+
chr6	26158270	26158876	chr6_26266249_26266855_17_0_0_1.6	10	+
chr6	26183906	26184495	chr6_26291885_26292474_16_0_0_1.66	10	+
chr6	26188910	26189338	chr6_26296889_26297317_12_0_0_1.52	10	+
chr6	26196998	26197487	chr6_26304977_26305466_14_0_0_1.89	10	+
chr6	26199062	26199579	chr6_26307041_26307558_15_0_0_1.61	10	+
chr6	26199692	26200254	chr6_26307671_26308233_16_0_0_1.61	10	+
chr6	26216425	26216972	chr6_26324404_26324951_16_0_0_1.63	10	+
chr6	26217050	26217731	chr6_26325029_26325710_19_0_0_2.14	10	+
chr6	26225354	26225955	chr6_26333333_26333934_18_0_0_1.7	10	+
chr6	26234439	26235272	chr6_26342418_26343251_24_0_0_1.85	10	+
chr6	26240718	26240999	chr6_26348697_26348978_8_0_0.03_1.36	10	+
chr6	26250382	26250955	chr6_26358361_26358934_16_0_0_1.78	10	+
chr6	26251766	26252414	chr6_26359745_26360393_18_0_0_1.69	10	+
chr6	26271058	26271621	chr6_26379037_26379600_16_0_0_1.86	10	+
chr6	26273070	26273668	chr6_26381049_26381647_17_0_0_1.85	10	+
chr6	26285341	26285825	chr6_26393320_26393804_14_0_0.03_1.37	10	+
chr6	26413794	26414013	chr6_26521773_26521992_6_0_0.38_-1.38	10	+
chr6	27100079	27100639	chr6_27208058_27208618_16_0_0_1.84	10	+
chr6	27100725	27101402	chr6_27208704_27209381_19_0_0_2.02	10	+
chr6	27107168	27107363	chr6_27215147_27215342_6_0_0.45_1.31	10	+
chr6	27114111	27114624	chr6_27222090_27222603_15_0_0_1.82	10	+
chr6	27114799	27115386	chr6_27222778_27223365_17_0_0_2	10	+
chr6	27775301	27775738	chr6_27883280_27883717_12_0_0_1.58	10	+
chr6	27775871	27776500	chr6_27883850_27884479_18_0_0_1.92	10	+
chr6	27777773	27778363	chr6_27885752_27886342_17_0_0_1.95	10	+
chr6	27782005	27782633	chr6_27889984_27890612_18_0_0_1.77	10	+
chr6	27782645	27783297	chr6_27890624_27891276_18_0_0_1.97	10	+
chr6	27791973	27792246	chr6_27899952_27900225_8_0_0.13_1.24	10	+
chr6	27799039	27799237	chr6_27907018_27907216_6_0_0.11_1.43	10	+
chr6	27805721	27806121	chr6_27913700_27914100_11_0_0.03_1.33	10	+
chr6	27806275	27806929	chr6_27914254_27914908_19_0_0_1.71	10	+
chr6	27833032	27833637	chr6_27941011_27941616_17_0_0_1.68	10	+
chr6	27834565	27835361	chr6_27942544_27943340_22_0_0_2.23	10	+
chr6	27839607	27839993	chr6_27947586_27947972_11_0_0_1.37	10	+
chr6	27840931	27841244	chr6_27948910_27949223_9_0_0_1.7	10	+
chr6	27858180	27858573	chr6_27966159_27966552_11_0_0_1.75	10	+
chr6	27860454	27860954	chr6_27968433_27968933_15_0_0_1.56	10	+
chr6	27861148	27861677	chr6_27969127_27969656_15_0_0_1.81	10	+
chr6	30453659	30454042	chr6_30561638_30562021_11_0_0.03_1.39	10	+
chr6	30688120	30688336	chr6_30796099_30796315_6_0_0.31_1.34	10	+
chr6	30691167	30691370	chr6_30799146_30799349_6_0_0.35_1.33	10	+
chr6	30691381	30693166	chr6_30799360_30801145_50_0_0_1.39	10	+
chr6	31126789	31127305	chr6_31234768_31235284_14_0_0_1.79	10	+
chr6	31129172	31129449	chr6_31237151_31237428_8_0_0.11_1.41	10	+
chr6	31129497	31129742	chr6_31237476_31237721_6_0_0_2.12	10	+
chr6	31130512	31131341	chr6_31238491_31239320_23_0_0_1.67	10	+
chr6	31369031	31369276	chr6_31477010_31477255_7_0_0.19_-1.36	10	+
chr6	32036596	32036836	chr6_32144574_32144814_7_0_0.05_-1.42	10	+
chr6	33365912	33366225	chr6_33473890_33474203_9_0_0_2.35	10	+
chr6	33371461	33371795	chr6_33479439_33479773_10_0_0_1.76	10	+
chr6	33372588	33372864	chr6_33480566_33480842_8_0_0_1.39	10	+
chr6	33372911	33373104	chr6_33480889_33481082_6_0_0_1.95	10	+
chr6	33373187	33373440	chr6_33481165_33481418_8_0_0_1.47	10	+
chr6	33373969	33374270	chr6_33481947_33482248_9_0_0_1.71	10	+
chr6	34187262	34187485	chr6_34295240_34295463_7_0_0_1.57	10	+
chr6	34252153	34252364	chr6_34360131_34360342_6_0_0.25_-1.4	10	+
chr6	35216340	35216662	chr6_35324318_35324640_9_0_0_1.44	10	+
chr6	35217080	35217388	chr6_35325058_35325366_9_0_0.07_1.28	10	+
chr6	35217867	35218146	chr6_35325845_35326124_8_0_0.03_1.4	10	+
chr6	35218227	35218867	chr6_35326205_35326845_17_0_0_1.49	10	+
chr6	35219240	35219568	chr6_35327218_35327546_9_0_0_1.34	10	+
chr6	35219933	35220460	chr6_35327911_35328438_15_0_0_1.44	10	+
chr6	35837408	35837687	chr6_35945386_35945665_8_0_0.05_1.56	10	+
chr6	36648468	36648878	chr6_36756446_36756856_11_0_0_-1.89	10	+
chr6	36650464	36650738	chr6_36758442_36758716_8_0_0.32_-1.38	10	+
chr6	39846142	39846360	chr6_39954120_39954338_6_0_0.09_-1.86	10	+
chr6	39967555	39967777	chr6_40075533_40075755_7_0_0.16_1.38	10	+
chr6	41900531	41900730	chr6_42008509_42008708_6_0_0.3_1.46	10	+
chr6	41903224	41903445	chr6_42011202_42011423_7_0_0.24_1.35	10	+
chr6	42175691	42175969	chr6_42283669_42283947_8_0_0.03_1.28	10	+
chr6	42979883	42980205	chr6_43087861_43088183_9_0_0.07_1.34	10	+
chr6	43129047	43129269	chr6_43237025_43237247_6_0_0.36_-1.5	10	+
chr6	46190439	46190641	chr6_46298398_46298600_6_0_0.27_-1.39	10	+
chr6	50943565	50943589	chr6_51051524_51051548_1_0_0.03_6.57	10	+
chr6	52129265	52129467	chr6_52237224_52237426_6_0_0_1.58	10	+
chr6	52147409	52147611	chr6_52255368_52255570_6_0_0_1.76	10	+
chr6	53100804	53101081	chr6_53208763_53209040_8_0_0.11_1.49	10	+
chr6	56682292	56682504	chr6_56790251_56790463_6_0_0.48_-1.64	10	+
chr6	56915494	56915692	chr6_57023453_57023651_6_0_0.32_-1.56	10	+
chr6	64286542	64286740	chr6_64344501_64344699_6_0_0.36_1.33	10	+
chr6	64289983	64290189	chr6_64347942_64348148_6_0_0.25_1.47	10	+
chr6	68643889	68644106	chr6_68700610_68700827_6_0_0.36_1.33	10	+
chr6	71318126	71318533	chr6_71374847_71375254_12_0_0_1.51	10	+
chr6	72011588	72012072	chr6_72068309_72068793_14_0_0.03_1.32	10	+
chr6	73333337	73333649	chr6_73390058_73390370_7_0_0.35_1.62	10	+
chr6	73335609	73335814	chr6_73392330_73392535_6_0_0.24_1.35	10	+
chr6	73336594	73336946	chr6_73393315_73393667_10_0_0.05_1.39	10	+
chr6	73340905	73341106	chr6_73397626_73397827_6_0_0.11_1.55	10	+
chr6	73346373	73346603	chr6_73403094_73403324_7_0_0_1.66	10	+
chr6	73351531	73351729	chr6_73408252_73408450_6_0_0.31_1.34	10	+
chr6	73356252	73356456	chr6_73412973_73413177_6_0_0.13_1.41	10	+
chr6	73357593	73357868	chr6_73414314_73414589_8_0_0.07_1.12	10	+
chr6	73359506	73359771	chr6_73416227_73416492_8_0_0.07_1.32	10	+
chr6	73360406	73360615	chr6_73417127_73417336_6_0_0.03_1.78	10	+
chr6	73364861	73365146	chr6_73421582_73421867_8_0_0.03_1.38	10	+
chr6	73370958	73371275	chr6_73427679_73427996_9_0_0_1.43	10	+
chr6	73375359	73375560	chr6_73432080_73432281_6_0_0.24_1.49	10	+
chr6	73385985	73386340	chr6_73442706_73443061_10_0_0_1.29	10	+
chr6	73390187	73390477	chr6_73446908_73447198_9_0_0_1.41	10	+
chr6	73396578	73396851	chr6_73453299_73453572_8_0_0_1.65	10	+
chr6	73398089	73398284	chr6_73454810_73455005_6_0_0.21_1.5	10	+
chr6	73401487	73401687	chr6_73458208_73458408_6_0_0.19_1.5	10	+
chr6	73410082	73410314	chr6_73466803_73467035_7_0_0.48_1.16	10	+
chr6	73411913	73412270	chr6_73468634_73468991_10_0_0.03_1.19	10	+
chr6	73416265	73416487	chr6_73472986_73473208_6_0_0.07_1.38	10	+
chr6	73421602	73421845	chr6_73478323_73478566_7_0_0.19_1.34	10	+
chr6	73422972	73423272	chr6_73479693_73479993_9_0_0.03_1.42	10	+
chr6	73423500	73423706	chr6_73480221_73480427_6_0_0.13_1.41	10	+
chr6	73442858	73443173	chr6_73499579_73499894_9_0_0_1.63	10	+
chr6	73458268	73458469	chr6_73514989_73515190_6_0_0.24_1.35	10	+
chr6	73462187	73462536	chr6_73518908_73519257_8_0_0_1.64	10	+
chr6	73482357	73482600	chr6_73539078_73539321_7_0_0.18_1.34	10	+
chr6	73486899	73487098	chr6_73543620_73543819_6_0_0_1.53	10	+
chr6	73508392	73508606	chr6_73565113_73565327_6_0_0.36_1.94	10	+
chr6	73550969	73551256	chr6_73607690_73607977_8_0_0_1.77	10	+
chr6	73906270	73906758	chr6_73962991_73963479_14_0_0_1.3	10	+
chr6	74226788	74227086	chr6_74283509_74283807_9_0_0.13_-1.31	10	+
chr6	75846072	75846279	chr6_75902792_75902999_6_0_0.38_-1.38	10	+
chr6	75851435	75851632	chr6_75908155_75908352_6_0_0.32_-1.53	10	+
chr6	75901858	75902051	chr6_75958578_75958771_5_0_0.23_-1.59	10	+
chr6	75904942	75905140	chr6_75961662_75961860_6_0_0.47_-1.34	10	+
chr6	76355920	76356052	chr6_76412640_76412772_4_0_0.38_-2.01	10	+
chr6	76423430	76423642	chr6_76480150_76480362_6_0_0.38_1.92	10	+
chr6	77681719	77681743	chr6_77738438_77738462_1_0_0.13_-5.04	10	+
chr6	80063990	80064198	chr6_80120709_80120917_6_0_0.3_1.34	10	+
chr6	80717466	80717814	chr6_80774185_80774533_10_0_0_2.16	10	+
chr6	80721049	80721303	chr6_80777768_80778022_7_0_0_1.94	10	+
chr6	80721461	80721825	chr6_80778180_80778544_10_0_0_2.41	10	+
chr6	80731980	80732217	chr6_80788699_80788936_7_0_0_2.04	10	+
chr6	80735968	80736244	chr6_80792687_80792963_7_0_0_2.51	10	+
chr6	80744928	80745253	chr6_80801647_80801972_10_0_0_1.55	10	+
chr6	80749420	80749623	chr6_80806139_80806342_6_0_0.05_1.66	10	+
chr6	80751783	80752237	chr6_80808502_80808956_14_0_0_1.46	10	+
chr6	85997654	85998436	chr6_86054373_86055155_22_0_0_1.56	10	+
chr6	86160489	86160743	chr6_86217208_86217462_8_0_0_1.43	10	+
chr6	86161056	86161575	chr6_86217775_86218294_14_0_0_1.59	10	+
chr6	86203454	86203697	chr6_86260173_86260416_7_0_0.07_1.58	10	+
chr6	86204333	86204537	chr6_86261052_86261256_6_0_0.03_1.5	10	+
chr6	89793484	89794035	chr6_89850203_89850754_16_0_0_-1.45	10	+
chr6	89794117	89794516	chr6_89850836_89851235_11_0_0_-1.5	10	+
chr6	90572132	90572337	chr6_90628853_90629058_6_0_0.44_1.32	10	+
chr6	95228045	95228279	chr6_95284766_95285000_7_0_0.19_1.5	10	+
chr6	97613159	97613347	chr6_97719880_97720068_6_0_0.27_1.47	10	+
chr6	97679309	97679517	chr6_97786030_97786238_6_0_0.24_1.32	10	+
chr6	98259413	98259472	chr6_98366134_98366193_2_0_0.07_-3.72	10	+
chr6	99921108	99921132	chr6_100027829_100027853_1_0_0.07_-6.66	10	+
chr6	105092097	105092308	chr6_105198790_105199001_6_0_0.16_3.05	10	+
chr6	109484723	109484931	chr6_109591416_109591624_6_0_0.07_1.6	10	+
chr6	111214628	111215071	chr6_111321321_111321764_13_0_0_1.31	10	+
chr6	111215151	111215547	chr6_111321844_111322240_12_0_0.03_1.43	10	+
chr6	111695822	111696171	chr6_111802515_111802864_10_0_0_-1.5	10	+
chr6	111734178	111734391	chr6_111840871_111841084_6_0_0.14_-1.78	10	+
chr6	111796082	111796177	chr6_111902775_111902870_3_0_0.35_-2.03	10	+
chr6	111982514	111982836	chr6_112089207_112089529_9_0_0.11_-1.56	10	+
chr6	112682989	112683373	chr6_112789682_112790066_11_0_0_1.57	10	+
chr6	114182900	114183251	chr6_114289593_114289944_10_0_0.13_-1.35	10	+
chr6	114183531	114183743	chr6_114290224_114290436_6_0_0.21_-1.43	10	+
chr6	116360197	116360403	chr6_116466890_116467096_6_0_0.13_1.41	10	+
chr6	116779270	116779592	chr6_116885963_116886285_9_0_0_1.51	10	+
chr6	118029968	118030194	chr6_118136661_118136887_7_0_0_1.67	10	+
chr6	121729800	121730018	chr6_121771499_121771717_7_0_0.45_1.6	10	+
chr6	121767962	121768388	chr6_121809661_121810087_12_0_0.13_-1.46	10	+
chr6	121768511	121769475	chr6_121810210_121811174_28_0_0_-1.42	10	+
chr6	121769523	121770304	chr6_121811222_121812003_22_0_0_-1.52	10	+
chr6	121770354	121770784	chr6_121812053_121812483_12_0_0.36_-1.5	10	+
chr6	126210637	126210841	chr6_126252330_126252534_6_0_0.14_-1.8	10	+
chr6	126661328	126661532	chr6_126703021_126703225_6_0_0_2.49	10	+
chr6	126667346	126667541	chr6_126709039_126709234_6_0_0_1.78	10	+
chr6	129370949	129371255	chr6_129412642_129412948_9_0_0.16_-1.24	10	+
chr6	129419333	129419538	chr6_129461026_129461231_6_0_0.25_-1.41	10	+
chr6	129465017	129465291	chr6_129506710_129506984_8_0_0.28_-1.47	10	+
chr6	129609101	129609299	chr6_129650794_129650992_6_0_0.14_-1.79	10	+
chr6	129634021	129634225	chr6_129675714_129675918_6_0_0.19_-1.45	10	+
chr6	129714124	129714445	chr6_129755817_129756138_10_0_0.25_-1.31	10	+
chr6	129761876	129762182	chr6_129803569_129803875_9_0_0.09_-1.49	10	+
chr6	131161362	131161655	chr6_131203055_131203348_8_0_0.09_-1.3	10	+
chr6	132270685	132271198	chr6_132312378_132312891_14_0_0_-1.8	10	+
chr6	139144027	139145098	chr6_139185720_139186791_30_0_0_-1.65	10	+
chr6	145672954	145673001	chr6_145714647_145714694_2_0_0_-7.54	10	+
chr6	146127226	146127432	chr6_146168919_146169125_6_0_0.31_1.65	10	+
chr6	147849785	147849995	chr6_147891478_147891688_6_0_0_-1.8	10	+
chr6	147880703	147880904	chr6_147922396_147922597_6_0_0_-1.83	10	+
chr6	147883007	147883213	chr6_147924700_147924906_6_0_0.16_-1.62	10	+
chr6	147886901	147887313	chr6_147928594_147929006_12_0_0.05_-1.54	10	+
chr6	147887713	147888081	chr6_147929406_147929774_10_0_0_-1.44	10	+
chr6	147888183	147888581	chr6_147929876_147930274_11_0_0_-1.47	10	+
chr6	147889000	147889432	chr6_147930693_147931125_12_0_0_-1.91	10	+
chr6	147889494	147889915	chr6_147931187_147931608_12_0_0_-2	10	+
chr6	147890707	147891079	chr6_147932400_147932772_11_0_0.13_-1.58	10	+
chr6	147923223	147923596	chr6_147964916_147965289_12_0_0.11_-1.31	10	+
chr6	148387443	148387636	chr6_148429136_148429329_6_0_0.03_-1.71	10	+
chr6	151149108	151149456	chr6_151190801_151191149_10_0_0.07_1.21	10	+
chr6	151256303	151256501	chr6_151297996_151298194_6_0_0.38_1.44	10	+
chr6	151315672	151316023	chr6_151357365_151357716_10_0_0_-1.43	10	+
chr6	151321530	151321802	chr6_151363223_151363495_8_0_0.21_-1.46	10	+
chr6	151328120	151328318	chr6_151369813_151370011_6_0_0.32_-1.54	10	+
chr6	151669786	151670658	chr6_151711479_151712351_24_0_0_-1.38	10	+
chr6	151670704	151670910	chr6_151712397_151712603_6_0_0.24_-1.41	10	+
chr6	151671207	151671580	chr6_151712900_151713273_11_0_0.13_-1.35	10	+
chr6	151671666	151671996	chr6_151713359_151713689_10_0_0.13_-1.33	10	+
chr6	151672218	151672545	chr6_151713911_151714238_9_0_0.14_-1.3	10	+
chr6	151672930	151673130	chr6_151714623_151714823_6_0_0.25_-1.41	10	+
chr6	151673219	151673623	chr6_151714912_151715316_12_0_0_-1.35	10	+
chr6	151673712	151674366	chr6_151715405_151716059_18_0_0.03_-1.38	10	+
chr6	151674565	151674906	chr6_151716258_151716599_10_0_0.19_-1.4	10	+
chr6	151676863	151677918	chr6_151718556_151719611_29_0_0.05_-1.38	10	+
chr6	151678451	151679556	chr6_151720144_151721249_30_0_0_-1.61	10	+
chr6	152075991	152076051	chr6_152117684_152117744_2_0_0_-4.65	10	+
chr6	152751589	152751835	chr6_152793282_152793528_7_0_0_1.63	10	+
chr6	153220061	153220366	chr6_153261754_153262059_9_0_0.24_1.57	10	+
chr6	153292174	153292557	chr6_153333867_153334250_11_0_0_1.7	10	+
chr6	153296066	153296844	chr6_153337759_153338537_22_0_0_1.95	10	+
chr6	155018381	155018476	chr6_155060073_155060168_3_0_0.05_-3.83	10	+
chr6	158519177	158519383	chr6_158439165_158439371_6_0_0.4_1.61	10	+
chr6	159057666	159057868	chr6_158977654_158977856_6_0_0.11_1.42	10	+
chr6	160187956	160188268	chr6_160107946_160108258_9_0_0.07_-1.32	10	+
chr6	160189429	160189733	chr6_160109419_160109723_9_0_0_-1.5	10	+
chr6	160196072	160196384	chr6_160116062_160116374_9_0_0_-1.41	10	+
chr6	160198347	160198581	chr6_160118337_160118571_7_0_0.21_-1.41	10	+
chr6	160199096	160199409	chr6_160119086_160119399_9_0_0.03_-1.58	10	+
chr6	160199676	160199962	chr6_160119666_160119952_8_0_0.13_-1.28	10	+
chr6	160200897	160201226	chr6_160120887_160121216_10_0_0_1.53	10	+
chr6	160201942	160202137	chr6_160121932_160122127_6_0_0.27_1.46	10	+
chr6	166823141	166823419	chr6_166743131_166743409_8_0_0_-1.38	10	+
chr6	166823620	166824062	chr6_166743610_166744052_13_0_0_-1.41	10	+
chr6	166824316	166824694	chr6_166744306_166744684_11_0_0_-1.45	10	+
chr6	167435852	167436126	chr6_167355842_167356116_8_0_0.09_1.41	10	+
chr7	5473175	5473372	chr7_5439701_5439898_6_0_0.27_-1.39	10	+
chr7	6057462	6057668	chr7_6023988_6024194_6_0_0.38_1.44	10	+
chr7	7283324	7283540	chr7_7249849_7250065_6_0_0.45_1.31	10	+
chr7	7612156	7612361	chr7_7578681_7578886_6_0_0.45_1.31	10	+
chr7	12271397	12271602	chr7_12237922_12238127_6_0_0.49_-1.63	10	+
chr7	16823026	16823272	chr7_16789551_16789797_7_0_0.18_1.32	10	+
chr7	16823429	16823669	chr7_16789954_16790194_6_0_0.27_1.45	10	+
chr7	18067106	18067383	chr7_18033631_18033908_8_0_0_1.3	10	+
chr7	19033570	19033773	chr7_19000095_19000298_6_0_0.25_-1.41	10	+
chr7	19037897	19038168	chr7_19004422_19004693_8_0_0.28_-1.51	10	+
chr7	19130962	19131150	chr7_19097487_19097675_6_0_0.3_-1.39	10	+
chr7	20854753	20854777	chr7_20821278_20821302_1_0_0.14_4.72	10	+
chr7	21260032	21260469	chr7_21226557_21226994_12_0_0_-1.51	10	+
chr7	23314086	23314326	chr7_23280611_23280851_7_0_0.13_-1.45	10	+
chr7	23552540	23552770	chr7_23519065_23519295_7_0_0.23_1.36	10	+
chr7	25163540	25163833	chr7_25130065_25130358_8_0_0.36_1.33	10	+
chr7	27237471	27237662	chr7_27203996_27204187_6_0_0.49_-1.46	10	+
chr7	27565590	27565814	chr7_27532115_27532339_7_0_0.45_-1.47	10	+
chr7	27871131	27871357	chr7_27837656_27837882_7_0_0.19_-1.39	10	+
chr7	30536479	30536690	chr7_30503004_30503215_6_0_0.43_1.32	10	+
chr7	33015895	33016138	chr7_32982420_32982663_8_0_0.14_-1.33	10	+
chr7	33019830	33020034	chr7_32986355_32986559_6_0_0.44_-1.47	10	+
chr7	33030547	33030796	chr7_32997072_32997321_7_0_0.13_-1.48	10	+
chr7	33044935	33045201	chr7_33011460_33011726_8_0_0.3_-1.33	10	+
chr7	33046039	33046253	chr7_33012564_33012778_6_0_0.32_-1.54	10	+
chr7	36429349	36429631	chr7_36395874_36396156_8_0_0_1.8	10	+
chr7	36435788	36436091	chr7_36402313_36402616_8_0_0_1.49	10	+
chr7	36438592	36439085	chr7_36405117_36405610_14_0_0_2.18	10	+
chr7	36442935	36443140	chr7_36409460_36409665_6_0_0.03_1.7	10	+
chr7	36445734	36446316	chr7_36412259_36412841_16_0_0_2.14	10	+
chr7	36447245	36447721	chr7_36413770_36414246_14_0_0_2.02	10	+
chr7	36450007	36450433	chr7_36416532_36416958_12_0_0_2.34	10	+
chr7	36450599	36450906	chr7_36417124_36417431_9_0_0_2.26	10	+
chr7	36455234	36455499	chr7_36421759_36422024_8_0_0_1.49	10	+
chr7	36456566	36456881	chr7_36423091_36423406_9_0_0.03_1.38	10	+
chr7	36458750	36459232	chr7_36425275_36425757_14_0_0_2.61	10	+
chr7	36459653	36460059	chr7_36426178_36426584_11_0_0_1.87	10	+
chr7	36460071	36460519	chr7_36426596_36427044_13_0_0_1.82	10	+
chr7	36461366	36461736	chr7_36427891_36428261_11_0_0_2.11	10	+
chr7	36462102	36462555	chr7_36428627_36429080_13_0_0_1.99	10	+
chr7	36463338	36463823	chr7_36429863_36430348_14_0_0_2.19	10	+
chr7	36464152	36464356	chr7_36430677_36430881_6_0_0_1.97	10	+
chr7	36466485	36466731	chr7_36433010_36433256_7_0_0.03_1.27	10	+
chr7	36470561	36470859	chr7_36437086_36437384_9_0_0_1.42	10	+
chr7	36478872	36479209	chr7_36445397_36445734_10_0_0_2.12	10	+
chr7	36479950	36480225	chr7_36446475_36446750_8_0_0_1.55	10	+
chr7	36480312	36480705	chr7_36446837_36447230_11_0_0_1.76	10	+
chr7	36480816	36481022	chr7_36447341_36447547_6_0_0.07_1.61	10	+
chr7	36481602	36481963	chr7_36448127_36448488_10_0_0.03_1.44	10	+
chr7	36483273	36483607	chr7_36449798_36450132_10_0_0_2.17	10	+
chr7	36487923	36488211	chr7_36454448_36454736_8_0_0_1.3	10	+
chr7	36489204	36489579	chr7_36455729_36456104_11_0_0_2.51	10	+
chr7	36492007	36493220	chr7_36458532_36459745_30_0_0_2.74	10	+
chr7	38269532	38269815	chr7_38236057_38236340_8_0_0_1.42	10	+
chr7	42001090	42001367	chr7_41967615_41967892_7_0_0.27_-1.37	10	+
chr7	42959413	42959614	chr7_42925938_42926139_6_0_0.34_1.45	10	+
chr7	43664107	43664346	chr7_43630632_43630871_7_0_0.13_1.39	10	+
chr7	44873738	44874268	chr7_44840263_44840793_15_0_0.05_1.43	10	+
chr7	47314802	47315073	chr7_47281327_47281598_8_0_0.14_-1.49	10	+
chr7	47315083	47316031	chr7_47281608_47282556_25_0_0_-1.46	10	+
chr7	47316120	47316357	chr7_47282645_47282882_7_0_0.16_-1.39	10	+
chr7	47316510	47316708	chr7_47283035_47283233_6_0_0.39_-1.37	10	+
chr7	47317333	47317543	chr7_47283858_47284068_6_0_0.16_-1.46	10	+
chr7	47620253	47620467	chr7_47586778_47586992_6_0_0.4_-1.49	10	+
chr7	48379669	48379693	chr7_48350215_48350239_1_0_0.07_5.11	10	+
chr7	50512497	50512815	chr7_50479991_50480309_9_0_0_1.79	10	+
chr7	50514155	50514360	chr7_50481649_50481854_6_0_0.07_1.61	10	+
chr7	53255457	53255860	chr7_53222951_53223354_11_0_0_1.64	10	+
chr7	53255911	53256370	chr7_53223405_53223864_13_0_0_1.44	10	+
chr7	53930246	53930447	chr7_53897740_53897941_6_0_0.14_1.38	10	+
chr7	53930678	53931028	chr7_53898172_53898522_10_0_0_1.43	10	+
chr7	56131427	56131734	chr7_56098921_56099228_9_0_0_1.75	10	+
chr7	56356385	56356579	chr7_56323879_56324073_6_0_0.26_-2.24	10	+
chr7	69414269	69414293	chr7_69052205_69052229_1_0_0.15_-5.96	10	+
chr7	71381367	71381391	chr7_71019303_71019327_1_0_0.12_6.89	10	+
chr7	73467387	73467768	chr7_73105323_73105704_10_0_0_1.96	10	+
chr7	73470501	73470872	chr7_73108437_73108808_10_0_0_1.74	10	+
chr7	73474655	73474888	chr7_73112591_73112824_7_0_0.08_1.39	10	+
chr7	73482894	73484081	chr7_73120830_73122017_30_0_0_2.29	10	+
[truncated: 2,798 more rows]
