# Supplementary material for: Cell cycle, oncogenic and tumor suppressor pathways regulate numerous long and macro non-protein-coding RNAs
Source: Genome Biol. 2014 Mar 4;15(3):R48. doi: 10.1186/gb-2014-15-3-r48 (PMC4054595; doi:10.1186/gb-2014-15-3-r48)
Supplement: Additional file 2 — Online supplemental material containing BED formatted files of differentially expressed regions and macroRNAs, as well as CSV tables listing all proximal ncRNA-mRNA pairs regulated in astrocytoma. [file gb-2014-15-3-r48-S2.zip › online_data/CC/CC_S_G2_highdiff3.hg19.bed]

chr1	53516621	53516858	chr1_53289209_53289446_7_0_0_-1.46	10	+
chr1	78355864	78356059	chr1_78128452_78128647_6_0_0_-1.63	10	+
chr1	109638141	109638346	chr1_109439664_109439869_6_0_0_-1.61	10	+
chr1	150443709	150443981	chr1_148710333_148710605_8_0_0_-1.25	10	+
chr1	163499583	163499780	chr1_161766207_161766404_2_0_0_3.73	10	+
chr1	197071157	197071471	chr1_195337780_195338094_9_0_0_1.5	10	+
chr1	197071706	197072059	chr1_195338329_195338682_10_0_0_1.42	10	+
chr1	198147861	198148116	chr1_196414484_196414739_7_0_0_-1.78	10	+
chr1	200096362	200096386	chr1_198362985_198363009_1_0_0_6.07	10	+
chr2	239172	239196	chr2_229172_229196_1_0_0_-6.18	10	+
chr2	4474760	4474805	chr2_4452635_4452680_2_0_0_-6.86	10	+
chr2	52531127	52531185	chr2_52384631_52384689_2_0_0_-7.38	10	+
chr2	82712618	82712676	chr2_82566129_82566187_2_0_0_-7.18	10	+
chr2	174834452	174834497	chr2_174542698_174542743_2_0_0_6.13	10	+
chr2	176789800	176790024	chr2_176498046_176498270_6_0_0_2.42	10	+
chr2	238304661	238305017	chr2_237969400_237969756_10_0_0_1.47	10	+
chr3	15838444	15838644	chr3_15813448_15813648_6_0_0_1.83	10	+
chr3	23507983	23508042	chr3_23482987_23483046_2_0_0_-4.42	10	+
chr4	83345064	83345261	chr4_83564088_83564285_6_0_0_1.84	10	+
chr4	104029916	104030202	chr4_104249365_104249651_8_0_0_1.39	10	+
chr4	104061358	104061568	chr4_104280807_104281017_6_0_0_1.75	10	+
chr4	104103945	104104141	chr4_104323394_104323590_6_0_0_1.71	10	+
chr4	122738370	122738606	chr4_122957820_122958056_7_0_0_1.5	10	+
chr6	52130431	52130660	chr6_52238390_52238619_7_0_0_-1.9	10	+
chr6	155817421	155817445	chr6_155859113_155859137_1_0_0_-8.19	10	+
chr10	30451020	30451065	chr10_30491026_30491071_2_0_0_-6.51	10	+
chr10	63250321	63250345	chr10_62920327_62920351_1_0_0_-7.09	10	+
chr9	6577696	6577795	chr9_6567696_6567795_3_0_0_-4.58	10	+
chr10	97919734	97919979	chr10_97909724_97909969_7_0_0_1.47	10	+
chr10	103882520	103882544	chr10_103872510_103872534_1_0_0_-10.15	10	+
chr10	113051061	113051272	chr10_113041051_113041262_3_0_0_-7.02	10	+
chr10	127271003	127271344	chr10_127260993_127261334_10_0_0_-2.18	10	+
chr11	34903960	34904257	chr11_34860536_34860833_9_0_0_-2.05	10	+
chr11	35972178	35972235	chr11_35928754_35928811_2_0_0_-5.62	10	+
chr11	58713253	58713452	chr11_58469829_58470028_6_0_0_-4.82	10	+
chr11	107357841	107357865	chr11_106863051_106863075_1_0_0_-10.09	10	+
chr11	121034002	121034063	chr11_120539212_120539273_2_0_0_-10.26	10	+
chr11	125769409	125769611	chr11_125274619_125274821_6_0_0_1.53	10	+
chr12	378617	378858	chr12_248878_249119_7_0_0_4.4	10	+
chr12	28701909	28702130	chr12_28593176_28593397_6_0_0_1.9	10	+
chr12	50400129	50400414	chr12_48686396_48686681_8_0_0_1.61	10	+
chr12	86531525	86531584	chr12_85055656_85055715_2_0_0_6.64	10	+
chr12	101017417	101017822	chr12_99541548_99541953_11_0_0_1.63	10	+
chr12	101018023	101018304	chr12_99542154_99542435_8_0_0_1.73	10	+
chr13	27641819	27642052	chr13_26539819_26540052_7_0_0_1.41	10	+
chr13	52001250	52001444	chr13_50899251_50899445_6_0_0_-2.02	10	+
chr13	54672070	54672130	chr13_53570071_53570131_2_0_0_-9.07	10	+
chr16	56464194	56464554	chr16_55021695_55022055_10_0_0_1.77	10	+
chr16	77898182	77898206	chr16_76455683_76455707_1_0_0_5.73	10	+
chr16	81685857	81686052	chr16_80243358_80243553_6_0_0_-2.73	10	+
chr17	973420	973470	chr17_920170_920220_2_0_0_3.49	10	+
chr21	29481499	29481717	chr21_28403370_28403588_6_0_0_3.42	10	+
chrX	108912569	108912618	chrX_108799225_108799274_2_0_0_7.86	10	+
