# Supplementary material for: Cell cycle, oncogenic and tumor suppressor pathways regulate numerous long and macro non-protein-coding RNAs
Source: Genome Biol. 2014 Mar 4;15(3):R48. doi: 10.1186/gb-2014-15-3-r48 (PMC4054595; doi:10.1186/gb-2014-15-3-r48)
Supplement: Additional file 2 — Online supplemental material containing BED formatted files of differentially expressed regions and macroRNAs, as well as CSV tables listing all proximal ncRNA-mRNA pairs regulated in astrocytoma. [file gb-2014-15-3-r48-S2.zip › online_data/CC/CC_G0_S_highdiff3.hg19.bed]

chr1	741449	741666	chr1_731312_731529_6_0_0.4_-1.52	10	+
chr1	1661559	1661768	chr1_1651419_1651628_6_0_0.43_-1.5	10	+
chr1	2691896	2692158	chr1_2681756_2682018_7_0_0.4_1.36	10	+
chr1	9239727	9239841	chr1_9162314_9162428_4_0_0.06_-2.38	10	+
chr1	11877466	11877675	chr1_11800053_11800262_6_0_0.38_-1.67	10	+
chr1	11902344	11902539	chr1_11824931_11825126_6_0_0.1_-1.87	10	+
chr1	15988222	15988426	chr1_15860809_15861013_6_0_0.36_1.51	10	+
chr1	16340944	16341191	chr1_16213531_16213778_7_0_0.38_1.74	10	+
chr1	16567652	16567932	chr1_16440239_16440519_8_0_0_1.64	10	+
chr1	16935017	16935215	chr1_16807604_16807802_6_0_0.25_-1.89	10	+
chr1	17010596	17010801	chr1_16883183_16883388_6_0_0.38_1.5	10	+
chr1	17011304	17011523	chr1_16883891_16884110_6_0_0.22_1.92	10	+
chr1	20809104	20809501	chr1_20681691_20682088_9_0_0.1_-1.62	10	+
chr1	20809514	20809874	chr1_20682101_20682461_10_0_0_-1.61	10	+
chr1	21750823	21751024	chr1_21623410_21623611_6_0_0.38_-1.53	10	+
chr1	21799222	21799509	chr1_21671809_21672096_8_0_0.38_-1.61	10	+
chr1	21809688	21810065	chr1_21682275_21682652_11_0_0_-1.52	10	+
chr1	21810252	21810593	chr1_21682839_21683180_10_0_0_-1.35	10	+
chr1	23884553	23884809	chr1_23757140_23757396_7_0_0_2.07	10	+
chr1	23885241	23885465	chr1_23757828_23758052_5_0_0.06_1.99	10	+
chr1	23885603	23886058	chr1_23758190_23758645_13_0_0_2.36	10	+
chr1	25451564	25451896	chr1_25324151_25324483_10_0_0_-1.44	10	+
chr1	26226831	26227182	chr1_26099418_26099769_10_0_0_1.65	10	+
chr1	26227376	26227571	chr1_26099963_26100158_6_0_0.36_1.63	10	+
chr1	26227981	26228181	chr1_26100568_26100768_6_0_0.36_1.52	10	+
chr1	26230101	26230308	chr1_26102688_26102895_6_0_0.29_1.68	10	+
chr1	26581632	26582056	chr1_26454219_26454643_12_0_0_1.59	10	+
chr1	28834598	28834870	chr1_28707185_28707457_8_0_0.18_1.47	10	+
chr1	31838430	31838872	chr1_31611017_31611459_13_0_0_-1.87	10	+
chr1	31840162	31840465	chr1_31612749_31613052_9_0_0.22_-1.47	10	+
chr1	31842172	31842446	chr1_31614759_31615033_8_0_0.15_-1.56	10	+
chr1	35579338	35579570	chr1_35351925_35352157_7_0_0.36_1.37	10	+
chr1	36201955	36202195	chr1_35974542_35974782_7_0_0_1.81	10	+
chr1	36212366	36212569	chr1_35984953_35985156_6_0_0_1.73	10	+
chr1	36225926	36226124	chr1_35998513_35998711_6_0_0.29_1.57	10	+
chr1	36230057	36230356	chr1_36002644_36002943_9_0_0_1.93	10	+
chr1	38174006	38174209	chr1_37946593_37946796_6_0_0_2.58	10	+
chr1	40537698	40537912	chr1_40310285_40310499_6_0_0.45_1.45	10	+
chr1	40759054	40759272	chr1_40531641_40531859_6_0_0.38_1.49	10	+
chr1	41448922	41449191	chr1_41221509_41221778_8_0_0.15_1.36	10	+
chr1	41452911	41453124	chr1_41225498_41225711_6_0_0.15_2.02	10	+
chr1	41457383	41457652	chr1_41229970_41230239_8_0_0_1.71	10	+
chr1	41474319	41474663	chr1_41246906_41247250_10_0_0_1.89	10	+
chr1	41477182	41478277	chr1_41249769_41250864_30_0_0_1.96	10	+
chr1	43309031	43309311	chr1_43081618_43081898_8_0_0.1_-1.49	10	+
chr1	43309847	43310049	chr1_43082434_43082636_6_0_0.32_-1.57	10	+
chr1	43637123	43637354	chr1_43409710_43409941_7_0_0.36_1.51	10	+
chr1	43825083	43825292	chr1_43597670_43597879_6_0_0.38_1.85	10	+
chr1	43825663	43826102	chr1_43598250_43598689_13_0_0_1.8	10	+
chr1	43826398	43826608	chr1_43598985_43599195_6_0_0_2.49	10	+
chr1	43827756	43827944	chr1_43600343_43600531_6_0_0.15_1.61	10	+
chr1	43828589	43828898	chr1_43601176_43601485_9_0_0_1.56	10	+
chr1	46072951	46073374	chr1_45845538_45845961_12_0_0_1.61	10	+
chr1	46073663	46073995	chr1_45846250_45846582_10_0_0_1.71	10	+
chr1	47357978	47358182	chr1_47130565_47130769_6_0_0.43_1.46	10	+
chr1	47717259	47717635	chr1_47489846_47490222_11_0_0_1.6	10	+
chr1	47735268	47735475	chr1_47507855_47508062_6_0_0.43_1.61	10	+
chr1	47746496	47746889	chr1_47519083_47519476_12_0_0_1.49	10	+
chr1	47765597	47765799	chr1_47538184_47538386_6_0_0.38_1.49	10	+
chr1	52375164	52375436	chr1_52147752_52148024_8_0_0.36_1.46	10	+
chr1	52376553	52376952	chr1_52149141_52149540_11_0_0_1.42	10	+
chr1	52378659	52379014	chr1_52151247_52151602_10_0_0.22_1.49	10	+
chr1	52379995	52380342	chr1_52152583_52152930_10_0_0.18_1.4	10	+
chr1	52381750	52382035	chr1_52154338_52154623_8_0_0.36_1.37	10	+
chr1	52382079	52382282	chr1_52154667_52154870_6_0_0.38_1.48	10	+
chr1	52382327	52382554	chr1_52154915_52155142_7_0_0.18_1.6	10	+
chr1	52384313	52384626	chr1_52156901_52157214_9_0_0.35_1.55	10	+
chr1	52385065	52385270	chr1_52157653_52157858_6_0_0.36_1.5	10	+
chr1	53561075	53561293	chr1_53333663_53333881_6_0_0.18_-1.77	10	+
chr1	53561859	53562106	chr1_53334447_53334694_7_0_0.22_-1.52	10	+
chr1	53563278	53563903	chr1_53335866_53336491_18_0_0_-1.56	10	+
chr1	53564433	53564701	chr1_53337021_53337289_8_0_0_-1.49	10	+
chr1	53565177	53565508	chr1_53337765_53338096_10_0_0.36_-1.35	10	+
chr1	54232474	54232673	chr1_54005062_54005261_6_0_0.38_1.47	10	+
chr1	55207515	55207804	chr1_54980103_54980392_9_0_0.36_1.56	10	+
chr1	55315376	55316035	chr1_55087964_55088623_18_0_0.22_-1.47	10	+
chr1	55316116	55316460	chr1_55088704_55089048_10_0_0_-1.62	10	+
chr1	55319080	55319281	chr1_55091668_55091869_6_0_0.36_-1.55	10	+
chr1	55319702	55319906	chr1_55092290_55092494_6_0_0.15_-1.66	10	+
chr1	55337020	55337262	chr1_55109608_55109850_7_0_0.22_-1.69	10	+
chr1	56960956	56961160	chr1_56733544_56733748_6_0_0.45_-1.5	10	+
chr1	56961739	56961945	chr1_56734327_56734533_6_0_0.43_-1.5	10	+
chr1	56996119	56996314	chr1_56768707_56768902_6_0_0.15_-1.66	10	+
chr1	57025933	57026052	chr1_56798521_56798640_4_0_0.4_-1.84	10	+
chr1	57042038	57042261	chr1_56814626_56814849_7_0_0.1_-1.48	10	+
chr1	62910448	62910678	chr1_62683036_62683266_7_0_0.1_1.59	10	+
chr1	62910738	62911017	chr1_62683326_62683605_8_0_0.35_1.45	10	+
chr1	62912974	62913214	chr1_62685562_62685802_7_0_0.45_1.35	10	+
chr1	62915866	62916708	chr1_62688454_62689296_24_0_0_1.78	10	+
chr1	62916794	62917138	chr1_62689382_62689726_10_0_0.22_1.52	10	+
chr1	64643156	64643351	chr1_64415744_64415939_6_0_0.32_-1.57	10	+
chr1	64643471	64643671	chr1_64416059_64416259_6_0_0.4_-1.52	10	+
chr1	64644250	64644526	chr1_64416838_64417114_8_0_0.43_-1.6	10	+
chr1	67120616	67120820	chr1_66893204_66893408_6_0_0.4_-1.52	10	+
chr1	67133407	67133628	chr1_66905995_66906216_5_0_0.1_-2.01	10	+
chr1	67135300	67135778	chr1_66907888_66908366_14_0_0.1_-1.68	10	+
chr1	67159406	67159611	chr1_66931994_66932199_6_0_0.25_-1.72	10	+
chr1	67160381	67160801	chr1_66932969_66933389_12_0_0_-1.82	10	+
chr1	67180062	67180274	chr1_66952650_66952862_6_0_0.32_-1.58	10	+
chr1	68511791	68512497	chr1_68284379_68285085_20_0_0_1.68	10	+
chr1	77165578	77165856	chr1_76938166_76938444_8_0_0.29_1.49	10	+
chr1	78549690	78549803	chr1_78322278_78322391_4_0_0.15_1.98	10	+
chr1	79385887	79386073	chr1_79158475_79158661_6_0_0.22_1.72	10	+
chr1	79403515	79403710	chr1_79176103_79176298_5_0_0.18_1.73	10	+
chr1	79520224	79521078	chr1_79292812_79293666_24_0_0_-1.57	10	+
chr1	79521162	79521440	chr1_79293750_79294028_8_0_0_-1.65	10	+
chr1	85990718	85990926	chr1_85763306_85763514_6_0_0.4_1.84	10	+
chr1	86049919	86050108	chr1_85822507_85822696_6_0_0.38_-1.53	10	+
chr1	90179058	90179586	chr1_89951646_89952174_15_0_0_1.42	10	+
chr1	90180200	90180474	chr1_89952788_89953062_8_0_0.1_1.5	10	+
chr1	90182905	90183190	chr1_89955493_89955778_8_0_0.06_1.6	10	+
chr1	91794770	91795450	chr1_91567358_91568038_19_0_0_1.68	10	+
chr1	91978667	91978860	chr1_91751255_91751448_6_0_0.15_1.64	10	+
chr1	92177886	92178123	chr1_91950474_91950711_7_0_0.38_-1.5	10	+
chr1	92193149	92193460	chr1_91965737_91966048_9_0_0_-2.22	10	+
chr1	94638302	94638616	chr1_94410890_94411204_9_0_0.36_-1.52	10	+
chr1	94638700	94639428	chr1_94411288_94412016_20_0_0_-1.61	10	+
chr1	94643457	94643656	chr1_94416045_94416244_6_0_0.38_-1.53	10	+
chr1	94649616	94649858	chr1_94422204_94422446_7_0_0.15_-1.66	10	+
chr1	94650804	94651025	chr1_94423392_94423613_6_0_0.38_-1.53	10	+
chr1	94655663	94655894	chr1_94428251_94428482_7_0_0.4_-1.61	10	+
chr1	94656956	94657151	chr1_94429544_94429739_6_0_0_-2.09	10	+
chr1	94659659	94659852	chr1_94432247_94432440_6_0_0.18_-1.76	10	+
chr1	94660523	94660766	chr1_94433111_94433354_7_0_0.15_-1.65	10	+
chr1	94680042	94680277	chr1_94452630_94452865_7_0_0.38_-1.5	10	+
chr1	94685888	94686285	chr1_94458476_94458873_11_0_0_-1.67	10	+
chr1	94690514	94690720	chr1_94463102_94463308_6_0_0.45_-1.66	10	+
chr1	94698206	94698428	chr1_94470794_94471016_6_0_0.32_-1.69	10	+
chr1	101704311	101704902	chr1_101476899_101477490_17_0_0_1.55	10	+
chr1	101705063	101705261	chr1_101477651_101477849_6_0_0_1.76	10	+
chr1	101705353	101705618	chr1_101477941_101478206_8_0_0_1.96	10	+
chr1	101706182	101706645	chr1_101478770_101479233_13_0_0_1.55	10	+
chr1	107866880	107867198	chr1_107668403_107668721_9_0_0_1.5	10	+
chr1	110011270	110011469	chr1_109812793_109812992_6_0_0.22_-1.74	10	+
chr1	110018250	110018444	chr1_109819773_109819967_6_0_0.29_-1.6	10	+
chr1	110019395	110019601	chr1_109820918_109821124_6_0_0.15_-1.66	10	+
chr1	110022120	110022327	chr1_109823643_109823850_6_0_0.4_-1.51	10	+
chr1	110022713	110023022	chr1_109824236_109824545_9_0_0_-1.95	10	+
chr1	110023334	110023854	chr1_109824857_109825377_14_0_0_-1.91	10	+
chr1	110025023	110025243	chr1_109826546_109826766_6_0_0_-1.77	10	+
chr1	110025291	110025633	chr1_109826814_109827156_10_0_0.1_-1.72	10	+
chr1	110028025	110028226	chr1_109829548_109829749_6_0_0_-2.16	10	+
chr1	111923256	111923452	chr1_111724779_111724975_6_0_0.45_1.45	10	+
chr1	112190883	112191087	chr1_111992406_111992610_6_0_0.45_1.45	10	+
chr1	117530539	117530737	chr1_117332062_117332260_6_0_0.38_-1.54	10	+
chr1	117531690	117531895	chr1_117333213_117333418_6_0_0.38_-1.53	10	+
chr1	117531909	117532244	chr1_117333432_117333767_9_0_0.1_-1.63	10	+
chr1	117532581	117532956	chr1_117334104_117334479_11_0_0_-1.63	10	+
chr1	117617474	117617748	chr1_117418997_117419271_8_0_0_1.64	10	+
chr1	117617864	117618068	chr1_117419387_117419591_6_0_0.36_1.64	10	+
chr1	117631391	117631634	chr1_117432914_117433157_7_0_0.06_1.59	10	+
chr1	118165408	118166696	chr1_117966931_117968219_36_0_0_-2.01	10	+
chr1	118166976	118167834	chr1_117968499_117969357_24_0_0_-1.96	10	+
chr1	118167990	118168272	chr1_117969513_117969795_8_0_0_-2.29	10	+
chr1	118168367	118169203	chr1_117969890_117970726_23_0_0_-2.15	10	+
chr1	118169426	118170640	chr1_117970949_117972163_33_0_0_-2.08	10	+
chr1	120254534	120254822	chr1_120056057_120056345_8_0_0.29_-1.39	10	+
chr1	120263765	120264007	chr1_120065288_120065530_7_0_0.38_-1.37	10	+
chr1	120269561	120269792	chr1_120071084_120071315_7_0_0.43_-1.47	10	+
chr1	120286573	120286813	chr1_120088096_120088336_7_0_0.29_-1.52	10	+
chr1	144854129	144854367	chr1_143565486_143565724_7_0_0.1_-1.84	10	+
chr1	145208949	145209260	chr1_143920306_143920617_9_0_0_-1.75	10	+
chr1	145441962	145442182	chr1_144153319_144153539_6_0_0.45_-1.49	10	+
chr1	146508973	146509253	chr1_144975597_144975877_8_0_0.18_-1.58	10	+
chr1	148854592	148854773	chr1_147121216_147121397_6_0_0.48_-1.49	10	+
chr1	149783407	149784003	chr1_148050031_148050627_17_0_0_2.08	10	+
chr1	149784749	149785265	chr1_148051373_148051889_15_0_0_1.93	10	+
chr1	149804122	149804658	chr1_148070746_148071282_15_0_0_1.98	10	+
chr1	149812218	149812623	chr1_148078842_148079247_12_0_0_2.24	10	+
chr1	149813785	149814407	chr1_148080409_148081031_18_0_0_1.91	10	+
chr1	149814519	149815061	chr1_148081143_148081685_15_0_0_2.26	10	+
chr1	149821957	149822356	chr1_148088581_148088980_11_0_0_2.07	10	+
chr1	149822514	149823238	chr1_148089138_148089862_20_0_0_2.23	10	+
chr1	149824050	149824760	chr1_148090674_148091384_20_0_0_2.56	10	+
chr1	149832255	149832742	chr1_148098879_148099366_14_0_0_2.38	10	+
chr1	149857802	149858219	chr1_148124426_148124843_12_0_0.06_1.51	10	+
chr1	149858438	149859476	chr1_148125062_148126100_28_0_0_1.7	10	+
chr1	150191832	150192037	chr1_148458456_148458661_6_0_0.35_1.55	10	+
chr1	150545129	150545435	chr1_148811753_148812059_8_0_0.1_-1.72	10	+
chr1	150545447	150545986	chr1_148812071_148812610_16_0_0_-1.65	10	+
chr1	150546883	150547128	chr1_148813507_148813752_7_0_0.22_-1.45	10	+
chr1	150550433	150550817	chr1_148817057_148817441_12_0_0_-1.64	10	+
chr1	150550977	150551387	chr1_148817601_148818011_12_0_0_-1.67	10	+
chr1	151040149	151040757	chr1_149306773_149307381_17_0_0_1.66	10	+
chr1	153521063	153521279	chr1_151787687_151787903_6_0_0.38_-1.54	10	+
chr1	155281985	155282182	chr1_153548609_153548806_6_0_0.43_-1.5	10	+
chr1	155290116	155290410	chr1_153556740_153557034_8_0_0_-1.51	10	+
chr1	158144615	158144961	chr1_156411239_156411585_10_0_0_1.52	10	+
chr1	158145911	158146407	chr1_156412535_156413031_14_0_0_1.89	10	+
chr1	158146441	158146682	chr1_156413065_156413306_7_0_0.18_1.71	10	+
chr1	158146807	158147469	chr1_156413431_156414093_19_0_0_1.72	10	+
chr1	162493044	162493235	chr1_160759668_160759859_6_0_0.43_1.61	10	+
chr1	162493910	162494124	chr1_160760534_160760748_6_0_0.35_1.56	10	+
chr1	162494400	162494679	chr1_160761024_160761303_8_0_0_1.74	10	+
chr1	162496296	162496985	chr1_160762920_160763609_19_0_0.15_1.45	10	+
chr1	162497190	162497431	chr1_160763814_160764055_7_0_0.38_1.55	10	+
chr1	162498287	162498487	chr1_160764911_160765111_6_0_0.45_1.61	10	+
chr1	162546459	162546730	chr1_160813083_160813354_8_0_0.36_1.53	10	+
chr1	162764450	162764661	chr1_161031074_161031285_6_0_0.22_-1.64	10	+
chr1	162765175	162765414	chr1_161031799_161032038_7_0_0_-1.77	10	+
chr1	163043198	163043401	chr1_161309822_161310025_6_0_0_2.89	10	+
chr1	163044116	163044773	chr1_161310740_161311397_19_0_0_2.25	10	+
chr1	163045301	163045518	chr1_161311925_161312142_6_0_0_1.77	10	+
chr1	163045892	163046203	chr1_161312516_161312827_9_0_0_1.57	10	+
chr1	163295834	163296038	chr1_161562458_161562662_6_0_0_1.71	10	+
chr1	163298159	163298367	chr1_161564783_161564991_6_0_0.4_1.83	10	+
chr1	163309154	163309360	chr1_161575778_161575984_6_0_0.06_1.96	10	+
chr1	163317519	163317750	chr1_161584143_161584374_7_0_0.1_1.44	10	+
chr1	164647848	164648049	chr1_162914472_162914673_6_0_0.36_-1.85	10	+
chr1	172579238	172579439	chr1_170845861_170846062_6_0_0.43_1.62	10	+
chr1	173769350	173769554	chr1_172035973_172036177_6_0_0.36_1.5	10	+
chr1	180772497	180772745	chr1_179039120_179039368_7_0_0.38_1.44	10	+
chr1	181134998	181135022	chr1_179401621_179401645_1_0_0.18_4.82	10	+
chr1	184760797	184761078	chr1_183027420_183027701_8_0_0_-1.53	10	+
chr1	184763599	184763865	chr1_183030222_183030488_8_0_0_-1.55	10	+
chr1	185892583	185892783	chr1_184159206_184159406_6_0_0_-2.07	10	+
chr1	185985134	185985341	chr1_184251757_184251964_6_0_0.48_-1.49	10	+
chr1	186159146	186159389	chr1_184425769_184426012_7_0_0.1_-1.78	10	+
chr1	186159606	186159834	chr1_184426229_184426457_7_0_0.36_-1.5	10	+
chr1	186641734	186641957	chr1_184908357_184908580_6_0_0.1_1.67	10	+
chr1	186642032	186642611	chr1_184908655_184909234_16_0_0_1.65	10	+
chr1	186642936	186643256	chr1_184909559_184909879_9_0_0.15_1.23	10	+
chr1	186643443	186643867	chr1_184910066_184910490_12_0_0_1.46	10	+
chr1	186645014	186645401	chr1_184911637_184912024_11_0_0_2.09	10	+
chr1	186645580	186645843	chr1_184912203_184912466_8_0_0_1.67	10	+
chr1	186646706	186647098	chr1_184913329_184913721_11_0_0_2.02	10	+
chr1	192216612	192216921	chr1_190483235_190483544_9_0_0.32_1.38	10	+
chr1	196694216	196694456	chr1_194960839_194961079_7_0_0.43_-1.66	10	+
chr1	197069570	197069916	chr1_195336193_195336539_10_0_0_2.14	10	+
chr1	197069961	197070464	chr1_195336584_195337087_14_0_0_1.53	10	+
chr1	197070761	197071181	chr1_195337384_195337804_12_0_0.18_1.53	10	+
chr1	197071192	197071507	chr1_195337815_195338130_9_0_0_1.62	10	+
chr1	197071924	197072448	chr1_195338547_195339071_15_0_0.1_1.57	10	+
chr1	197072601	197073137	chr1_195339224_195339760_15_0_0.22_1.49	10	+
chr1	197073147	197073749	chr1_195339770_195340372_17_0_0_1.67	10	+
chr1	197098333	197098564	chr1_195364956_195365187_7_0_0.38_1.84	10	+
chr1	197111591	197112708	chr1_195378214_195379331_31_0_0_1.67	10	+
chr1	197113085	197113294	chr1_195379708_195379917_6_0_0.32_1.88	10	+
chr1	198291096	198291296	chr1_196557719_196557919_6_0_0.36_1.53	10	+
chr1	200586942	200587466	chr1_198853565_198854089_15_0_0_1.77	10	+
chr1	200827303	200827580	chr1_199093926_199094203_8_0_0.18_1.62	10	+
chr1	201452698	201453502	chr1_199719321_199720125_23_0_0_1.45	10	+
chr1	201453664	201453959	chr1_199720287_199720582_9_0_0.18_1.38	10	+
chr1	201938623	201939097	chr1_200205246_200205720_14_0_0_1.65	10	+
chr1	202302469	202302739	chr1_200569092_200569362_8_0_0_2.22	10	+
chr1	203277301	203277586	chr1_201543924_201544209_9_0_0_-1.65	10	+
chr1	207501262	207501526	chr1_205567885_205568149_8_0_0_-1.97	10	+
chr1	207940657	207941042	chr1_206007280_206007665_11_0_0_-1.49	10	+
chr1	209849335	209849549	chr1_207915958_207916172_6_0_0.36_1.53	10	+
chr1	210024650	210024939	chr1_208091273_208091562_8_0_0.06_1.5	10	+
chr1	210024982	210025355	chr1_208091605_208091978_11_0_0_1.77	10	+
chr1	212241838	212242079	chr1_210308461_210308702_7_0_0_2.25	10	+
chr1	212245339	212245534	chr1_210311962_210312157_6_0_0.06_1.96	10	+
chr1	212273635	212274398	chr1_210340258_210341021_21_0_0_1.9	10	+
chr1	212276410	212277162	chr1_210343033_210343785_22_0_0_1.99	10	+
chr1	212277246	212277531	chr1_210343869_210344154_8_0_0_1.89	10	+
chr1	212277689	212277921	chr1_210344312_210344544_7_0_0.1_1.53	10	+
chr1	212277986	212278193	chr1_210344609_210344816_6_0_0.38_1.48	10	+
chr1	212783530	212783724	chr1_210850153_210850347_6_0_0_-2.12	10	+
chr1	212785116	212785347	chr1_210851739_210851970_7_0_0.1_-1.5	10	+
chr1	214705814	214706406	chr1_212772437_212773029_17_0_0_1.45	10	+
chr1	214787012	214787367	chr1_212853635_212853990_10_0_0_1.58	10	+
chr1	214793998	214794349	chr1_212860621_212860972_10_0_0_1.75	10	+
chr1	214795352	214795656	chr1_212861975_212862279_9_0_0_2.13	10	+
chr1	214805784	214805984	chr1_212872407_212872607_6_0_0.38_1.47	10	+
chr1	214813193	214816143	chr1_212879816_212882766_82_0_0_2.09	10	+
chr1	214816224	214816697	chr1_212882847_212883320_13_0_0_1.83	10	+
chr1	214817802	214820249	chr1_212884425_212886872_68_0_0_2.08	10	+
chr1	214820336	214820795	chr1_212886959_212887418_13_0_0_1.68	10	+
chr1	214821915	214822230	chr1_212888538_212888853_9_0_0.22_1.64	10	+
chr1	214825036	214825279	chr1_212891659_212891902_7_0_0.18_1.95	10	+
chr1	214826100	214826386	chr1_212892723_212893009_8_0_0_1.58	10	+
chr1	214830285	214830748	chr1_212896908_212897371_13_0_0.1_1.49	10	+
chr1	214832182	214832405	chr1_212898805_212899028_7_0_0_1.93	10	+
chr1	214837246	214837492	chr1_212903869_212904115_7_0_0.18_1.39	10	+
chr1	218475735	218475926	chr1_216542358_216542549_6_0_0.1_1.83	10	+
chr1	220439826	220440030	chr1_218506449_218506653_6_0_0.4_1.82	10	+
chr1	226603524	226603586	chr1_224670147_224670209_2_0_0.15_-2.7	10	+
chr1	228645064	228645404	chr1_226711687_226712027_9_0_0_1.62	10	+
chr1	228645797	228646194	chr1_226712420_226712817_11_0_0_1.71	10	+
chr1	228651900	228652316	chr1_226718523_226718939_12_0_0_1.55	10	+
chr1	229790917	229790977	chr1_227857540_227857600_2_0_0_3.34	10	+
chr1	236646352	236646770	chr1_234712975_234713393_12_0_0_1.43	10	+
chr1	240307053	240307481	chr1_238373676_238374104_12_0_0.06_1.44	10	+
chr1	240308176	240308419	chr1_238374799_238375042_7_0_0.18_1.29	10	+
chr1	242012078	242012361	chr1_240078701_240078984_8_0_0_1.9	10	+
chr1	242013713	242013985	chr1_240080336_240080608_8_0_0_1.6	10	+
chr1	242021802	242022077	chr1_240088425_240088700_8_0_0_1.54	10	+
chr1	242023734	242024080	chr1_240090357_240090703_10_0_0_1.3	10	+
chr1	242030128	242030369	chr1_240096751_240096992_7_0_0_1.64	10	+
chr1	242035283	242035588	chr1_240101906_240102211_9_0_0_1.57	10	+
chr1	242042013	242042550	chr1_240108636_240109173_15_0_0_1.93	10	+
chr1	242048551	242048833	chr1_240115174_240115456_8_0_0_1.76	10	+
chr1	242052689	242052986	chr1_240119312_240119609_9_0_0_1.31	10	+
chr1	245606192	245606697	chr1_243672815_243673320_14_0_0_1.42	10	+
chr1	245606845	245607389	chr1_243673468_243674012_16_0_0_1.37	10	+
chr1	245765820	245766021	chr1_243832443_243832644_6_0_0.41_1.49	10	+
chr1	245866190	245866396	chr1_243932813_243933019_6_0_0_1.65	10	+
chr1	245870552	245870812	chr1_243937175_243937435_8_0_0_1.61	10	+
chr1	247206752	247206954	chr1_245273375_245273577_6_0_0.35_1.51	10	+
chr2	239172	239196	chr2_229172_229196_1_0_0_6.46	10	+
chr2	4474760	4474805	chr2_4452635_4452680_2_0_0_4.33	10	+
chr2	8824101	8824335	chr2_8741552_8741786_6_0_0.25_1.43	10	+
chr2	10263418	10263766	chr2_10180869_10181217_9_0_0_1.75	10	+
chr2	10263779	10264089	chr2_10181230_10181540_9_0_0_1.36	10	+
chr2	10264688	10265154	chr2_10182139_10182605_13_0_0_1.47	10	+
chr2	10266857	10267061	chr2_10184308_10184512_6_0_0.38_1.37	10	+
chr2	10267071	10267448	chr2_10184522_10184899_11_0_0_1.65	10	+
chr2	10268853	10270752	chr2_10186304_10188203_52_0_0_2.67	10	+
chr2	10271238	10271551	chr2_10188689_10189002_9_0_0_1.37	10	+
chr2	10580706	10580985	chr2_10498157_10498436_8_0_0.15_1.32	10	+
chr2	10761412	10761436	chr2_10678863_10678887_1_0_0.22_4.43	10	+
chr2	11318083	11318504	chr2_11235534_11235955_12_0_0_-1.38	10	+
chr2	11905653	11905904	chr2_11823104_11823355_7_0_0.35_-1.55	10	+
chr2	11918952	11919162	chr2_11836403_11836613_6_0_0.38_-1.43	10	+
chr2	11927100	11927365	chr2_11844551_11844816_8_0_0_-1.51	10	+
chr2	11965665	11965902	chr2_11883116_11883353_7_0_0.38_-1.29	10	+
chr2	11966096	11966480	chr2_11883547_11883931_11_0_0_-1.42	10	+
chr2	11967078	11967324	chr2_11884529_11884775_7_0_0.18_-1.47	10	+
chr2	15487556	15487779	chr2_15405007_15405230_7_0_0.18_1.41	10	+
chr2	17961913	17962106	chr2_17825394_17825587_6_0_0.43_1.33	10	+
chr2	17963811	17964067	chr2_17827292_17827548_8_0_0.11_1.26	10	+
chr2	23799239	23799527	chr2_23652744_23653032_8_0_0.29_-1.39	10	+
chr2	23878128	23878332	chr2_23731633_23731837_6_0_0.06_-1.65	10	+
chr2	25038372	25038616	chr2_24891876_24892120_7_0_0.32_1.23	10	+
chr2	25040506	25040712	chr2_24894010_24894216_6_0_0.11_1.85	10	+
chr2	25044026	25044368	chr2_24897530_24897872_10_0_0_1.4	10	+
chr2	27281273	27281497	chr2_27134777_27135001_7_0_0.45_-1.3	10	+
chr2	30381545	30381815	chr2_30235049_30235319_8_0_0.15_-1.35	10	+
chr2	30381917	30382207	chr2_30235421_30235711_8_0_0.29_-1.27	10	+
chr2	32048173	32048378	chr2_31901677_31901882_6_0_0.18_1.72	10	+
chr2	33281401	33281590	chr2_33134905_33135094_6_0_0.18_1.72	10	+
chr2	36585817	36586023	chr2_36439321_36439527_6_0_0.43_1.32	10	+
chr2	36595342	36595791	chr2_36448846_36449295_13_0_0.11_1.32	10	+
chr2	36597195	36597400	chr2_36450699_36450904_5_0_0.06_2.02	10	+
chr2	36598743	36598953	chr2_36452247_36452457_6_0_0.5_1.43	10	+
chr2	36599527	36599960	chr2_36453031_36453464_12_0_0_1.49	10	+
chr2	36602480	36602704	chr2_36455984_36456208_7_0_0.22_1.34	10	+
chr2	36606535	36606868	chr2_36460039_36460372_10_0_0_1.25	10	+
chr2	36610004	36610244	chr2_36463508_36463748_7_0_0.38_1.36	10	+
chr2	36612367	36612570	chr2_36465871_36466074_6_0_0.41_1.62	10	+
chr2	36613679	36613914	chr2_36467183_36467418_7_0_0.11_1.66	10	+
chr2	36617744	36617944	chr2_36471248_36471448_6_0_0_1.75	10	+
chr2	36620213	36620403	chr2_36473717_36473907_6_0_0.38_1.36	10	+
chr2	36620915	36621164	chr2_36474419_36474668_7_0_0.41_1.62	10	+
chr2	36621840	36622085	chr2_36475344_36475589_7_0_0.06_1.46	10	+
chr2	36623734	36623973	chr2_36477238_36477477_7_0_0.38_1.28	10	+
chr2	36624300	36624620	chr2_36477804_36478124_9_0_0.11_1.42	10	+
chr2	36624845	36625102	chr2_36478349_36478606_6_0_0.18_1.43	10	+
chr2	36625988	36626338	chr2_36479492_36479842_10_0_0_1.68	10	+
chr2	36626716	36627296	chr2_36480220_36480800_16_0_0.06_1.34	10	+
chr2	36627979	36628667	chr2_36481483_36482171_19_0_0_1.41	10	+
chr2	36629355	36629558	chr2_36482859_36483062_6_0_0.11_1.47	10	+
chr2	36629643	36629921	chr2_36483147_36483425_8_0_0.25_1.29	10	+
chr2	36630107	36630313	chr2_36483611_36483817_6_0_0.11_1.45	10	+
chr2	36635006	36635317	chr2_36488510_36488821_9_0_0.06_1.25	10	+
chr2	36637729	36638052	chr2_36491233_36491556_9_0_0_1.74	10	+
chr2	36639060	36639572	chr2_36492564_36493076_14_0_0.06_1.51	10	+
chr2	36640572	36640872	chr2_36494076_36494376_9_0_0.11_1.48	10	+
chr2	36641503	36641889	chr2_36495007_36495393_11_0_0.06_1.35	10	+
chr2	36643656	36644048	chr2_36497160_36497552_11_0_0_1.54	10	+
chr2	36644970	36645162	chr2_36498474_36498666_6_0_0.25_1.54	10	+
chr2	36646094	36646302	chr2_36499598_36499806_6_0_0.25_1.55	10	+
chr2	36646501	36646816	chr2_36500005_36500320_9_0_0_1.35	10	+
chr2	36653305	36653898	chr2_36506809_36507402_16_0_0.15_1.4	10	+
chr2	36654925	36655176	chr2_36508429_36508680_8_0_0.15_1.47	10	+
chr2	36663505	36663785	chr2_36517009_36517289_8_0_0.25_1.3	10	+
chr2	36665520	36665730	chr2_36519024_36519234_6_0_0.38_1.5	10	+
chr2	36666762	36667034	chr2_36520266_36520538_8_0_0.06_1.34	10	+
chr2	36668997	36669205	chr2_36522501_36522709_6_0_0.38_1.37	10	+
chr2	36670275	36670548	chr2_36523779_36524052_8_0_0.15_1.34	10	+
chr2	36670808	36671008	chr2_36524312_36524512_6_0_0.22_1.59	10	+
chr2	36671131	36671374	chr2_36524635_36524878_7_0_0_1.48	10	+
chr2	36671844	36672048	chr2_36525348_36525552_6_0_0.43_1.32	10	+
chr2	36672270	36673112	chr2_36525774_36526616_24_0_0_1.37	10	+
chr2	36675112	36675507	chr2_36528616_36529011_11_0_0.06_1.29	10	+
chr2	36675551	36675866	chr2_36529055_36529370_8_0_0_1.57	10	+
chr2	36677966	36678207	chr2_36531470_36531711_7_0_0.18_1.37	10	+
chr2	36679645	36679858	chr2_36533149_36533362_6_0_0.11_1.49	10	+
chr2	36680454	36680848	chr2_36533958_36534352_11_0_0_1.53	10	+
chr2	36683214	36683545	chr2_36536718_36537049_10_0_0.15_1.45	10	+
chr2	36690134	36690381	chr2_36543638_36543885_7_0_0.06_1.45	10	+
chr2	36693660	36694010	chr2_36547164_36547514_10_0_0_1.57	10	+
chr2	36694023	36694407	chr2_36547527_36547911_11_0_0_1.39	10	+
chr2	36696456	36696661	chr2_36549960_36550165_6_0_0.06_1.52	10	+
chr2	36696797	36697014	chr2_36550301_36550518_7_0_0.22_1.33	10	+
chr2	36697036	36697297	chr2_36550540_36550801_8_0_0.06_1.57	10	+
chr2	36704121	36704354	chr2_36557625_36557858_7_0_0.32_1.24	10	+
chr2	36705338	36705620	chr2_36558842_36559124_8_0_0.11_1.31	10	+
chr2	36706207	36706442	chr2_36559711_36559946_7_0_0.38_1.33	10	+
chr2	36708059	36708270	chr2_36561563_36561774_6_0_0.47_1.45	10	+
chr2	36708373	36708577	chr2_36561877_36562081_6_0_0.06_1.51	10	+
chr2	36709576	36709923	chr2_36563080_36563427_10_0_0.11_1.34	10	+
chr2	36711841	36712094	chr2_36565345_36565598_7_0_0.25_1.53	10	+
chr2	36713465	36713798	chr2_36566969_36567302_10_0_0_1.32	10	+
chr2	36714191	36714436	chr2_36567695_36567940_7_0_0.11_1.56	10	+
chr2	36715882	36716223	chr2_36569386_36569727_10_0_0_1.34	10	+
chr2	36716661	36716936	chr2_36570165_36570440_8_0_0_1.49	10	+
chr2	36719841	36720144	chr2_36573345_36573648_8_0_0_1.49	10	+
chr2	36746641	36746882	chr2_36600145_36600386_7_0_0.25_1.33	10	+
chr2	36747472	36747673	chr2_36600976_36601177_6_0_0.11_1.5	10	+
chr2	36754084	36754469	chr2_36607588_36607973_10_0_0.06_1.47	10	+
chr2	36756640	36756951	chr2_36610144_36610455_9_0_0.06_1.26	10	+
chr2	36757370	36757674	chr2_36610874_36611178_9_0_0.06_1.4	10	+
chr2	36768800	36769004	chr2_36622304_36622508_6_0_0.47_1.45	10	+
chr2	36774188	36774686	chr2_36627692_36628190_14_0_0.11_1.29	10	+
chr2	36777604	36777984	chr2_36631108_36631488_10_0_0.11_1.45	10	+
chr2	37869568	37869815	chr2_37723072_37723319_7_0_0.47_-1.24	10	+
chr2	37870437	37870716	chr2_37723941_37724220_8_0_0.15_-1.35	10	+
chr2	43450675	43450945	chr2_43304179_43304449_8_0_0_-1.37	10	+
chr2	43927048	43927251	chr2_43780552_43780755_6_0_0.11_-1.53	10	+
chr2	43927489	43927759	chr2_43780993_43781263_8_0_0_-1.82	10	+
chr2	44393794	44394007	chr2_44247298_44247511_6_0_0.43_1.33	10	+
chr2	46802474	46802535	chr2_46655978_46656039_2_0_0.06_6.26	10	+
chr2	47656891	47657095	chr2_47510395_47510599_6_0_0.38_1.34	10	+
chr2	48027379	48027591	chr2_47880883_47881095_6_0_0.41_1.33	10	+
chr2	48045816	48046002	chr2_47899320_47899506_6_0_0.35_-1.54	10	+
chr2	48808321	48808561	chr2_48661825_48662065_7_0_0.15_-1.28	10	+
chr2	52531127	52531185	chr2_52384631_52384689_2_0_0_6.66	10	+
chr2	56611467	56611660	chr2_56464971_56465164_6_0_0.25_1.54	10	+
chr2	60962301	60962506	chr2_60815805_60816010_6_0_0.38_1.66	10	+
chr2	61725729	61726092	chr2_61579233_61579596_10_0_0.35_1.5	10	+
chr2	62934164	62934404	chr2_62787668_62787908_7_0_0.35_-1.42	10	+
chr2	63054312	63054544	chr2_62907816_62908048_7_0_0.35_-1.3	10	+
chr2	63128180	63128423	chr2_62981684_62981927_7_0_0.45_-1.26	10	+
chr2	63194895	63195183	chr2_63048399_63048687_8_0_0.15_-1.52	10	+
chr2	63203319	63203569	chr2_63056823_63057073_7_0_0.32_-1.4	10	+
chr2	63204064	63204267	chr2_63057568_63057771_6_0_0.38_-1.53	10	+
chr2	63209802	63210010	chr2_63063306_63063514_6_0_0.43_-1.51	10	+
chr2	64861707	64861967	chr2_64715211_64715471_8_0_0.32_1.41	10	+
chr2	65473777	65473991	chr2_65327281_65327495_6_0_0.45_1.61	10	+
chr2	65496832	65497243	chr2_65350336_65350747_12_0_0_1.4	10	+
chr2	65893860	65894243	chr2_65747364_65747747_11_0_0_1.55	10	+
chr2	66001153	66001220	chr2_65854657_65854724_2_0_0.11_-3.52	10	+
chr2	68401893	68402105	chr2_68255397_68255609_6_0_0.25_1.54	10	+
chr2	69372570	69372863	chr2_69226074_69226367_8_0_0_1.51	10	+
chr2	70452472	70452738	chr2_70305976_70306242_8_0_0_-1.33	10	+
chr2	70504558	70504782	chr2_70358062_70358286_7_0_0.18_-1.6	10	+
chr2	71360159	71360368	chr2_71213667_71213876_6_0_0.43_1.32	10	+
chr2	71602805	71603002	chr2_71456313_71456510_6_0_0.38_-1.7	10	+
chr2	82712618	82712676	chr2_82566129_82566187_2_0_0_4.45	10	+
chr2	83084395	83084609	chr2_82937906_82938120_5_0_0.06_1.9	10	+
chr2	86014292	86014510	chr2_85867803_85868021_7_0_0.5_1.31	10	+
chr2	87773795	87773995	chr2_87554910_87555110_6_0_0.41_1.49	10	+
chr2	91822679	91822875	chr2_91186406_91186602_6_0_0.5_-1.49	10	+
chr2	92231462	92231680	chr2_91595189_91595407_6_0_0.06_-1.6	10	+
chr2	97007653	97008022	chr2_96371380_96371749_10_0_0_1.22	10	+
chr2	97009789	97009985	chr2_96373516_96373712_6_0_0.43_1.48	10	+
chr2	97019920	97020122	chr2_96383647_96383849_6_0_0.18_1.41	10	+
chr2	97024792	97024995	chr2_96388519_96388722_6_0_0.41_1.48	10	+
chr2	97031538	97031852	chr2_96395265_96395579_9_0_0.11_1.28	10	+
chr2	100079673	100079697	chr2_99446105_99446129_1_0_0.25_4.17	10	+
chr2	110841494	110841828	chr2_110198783_110199117_8_0_0_1.56	10	+
chr2	110841945	110842526	chr2_110199234_110199815_15_0_0_2.18	10	+
chr2	110842873	110843430	chr2_110200162_110200719_16_0_0_2.11	10	+
chr2	110845078	110845376	chr2_110202367_110202665_9_0_0_1.82	10	+
chr2	110849062	110849382	chr2_110206351_110206671_9_0_0_1.74	10	+
chr2	113286806	113287304	chr2_113003277_113003775_14_0_0_1.37	10	+
chr2	113287480	113287818	chr2_113003951_113004289_10_0_0.06_1.26	10	+
chr2	113288152	113288458	chr2_113004623_113004929_9_0_0.38_1.51	10	+
chr2	113289210	113289581	chr2_113005681_113006052_11_0_0_1.35	10	+
chr2	113404070	113404783	chr2_113120541_113121254_19_0_0_1.47	10	+
chr2	113410936	113411089	chr2_113127407_113127560_5_0_0.38_1.67	10	+
chr2	113416801	113417407	chr2_113133272_113133878_17_0_0.06_1.37	10	+
chr2	113417882	113418128	chr2_113134353_113134599_7_0_0.32_1.3	10	+
chr2	113420983	113421460	chr2_113137454_113137931_14_0_0.11_1.21	10	+
chr2	114170867	114171087	chr2_113887337_113887557_6_0_0.22_-1.57	10	+
chr2	114415641	114416171	chr2_114132111_114132641_15_0_0_1.62	10	+
chr2	114710130	114710344	chr2_114426600_114426814_6_0_0.41_1.64	10	+
chr2	114715389	114715799	chr2_114431859_114432269_12_0_0.38_1.3	10	+
chr2	118588356	118588595	chr2_118304826_118305065_7_0_0.15_1.45	10	+
chr2	118589067	118589362	chr2_118305537_118305832_9_0_0.18_1.24	10	+
chr2	127453483	127454047	chr2_127169953_127170517_16_0_0_-1.42	10	+
chr2	128098511	128098556	chr2_127814981_127815026_2_0_0_-8.36	10	+
chr2	128758272	128758325	chr2_128474742_128474795_2_0_0.25_3.05	10	+
chr2	128916984	128917222	chr2_128633454_128633692_7_0_0.15_1.24	10	+
chr2	131807301	131807608	chr2_131523771_131524078_9_0_0.18_1.31	10	+
chr2	131905931	131906249	chr2_131622401_131622719_9_0_0.18_1.2	10	+
chr2	132795823	132796027	chr2_132512293_132512497_6_0_0_-1.64	10	+
chr2	133340274	133340342	chr2_133056744_133056812_2_0_0.29_-3.38	10	+
chr2	136626150	136626469	chr2_136342620_136342939_9_0_0_1.58	10	+
chr2	139065863	139066153	chr2_138782333_138782623_9_0_0.06_-1.3	10	+
chr2	152321248	152321526	chr2_152029494_152029772_8_0_0.38_1.19	10	+
chr2	157440561	157441022	chr2_157148807_157149268_13_0_0_1.47	10	+
chr2	158169400	158169609	chr2_157877646_157877855_6_0_0.18_-1.58	10	+
chr2	158170646	158170975	chr2_157878892_157879221_10_0_0_-1.24	10	+
chr2	160206299	160206503	chr2_159914545_159914749_6_0_0.29_-1.75	10	+
chr2	162267815	162268164	chr2_161976061_161976410_10_0_0_1.43	10	+
chr2	162361877	162362182	chr2_162070123_162070428_9_0_0_1.41	10	+
chr2	162437661	162437974	chr2_162145907_162146220_8_0_0.18_1.24	10	+
chr2	165752875	165753120	chr2_165461121_165461366_7_0_0.06_-1.46	10	+
chr2	165754014	165754504	chr2_165462260_165462750_13_0_0_-1.63	10	+
chr2	165755040	165755281	chr2_165463286_165463527_7_0_0_-1.53	10	+
chr2	165771244	165771891	chr2_165479490_165480137_18_0_0_-1.97	10	+
chr2	165795888	165796192	chr2_165504134_165504438_9_0_0_-1.68	10	+
chr2	165802036	165802316	chr2_165510282_165510562_8_0_0_-1.47	10	+
chr2	165803951	165804196	chr2_165512197_165512442_7_0_0_-1.6	10	+
chr2	165806476	165806887	chr2_165514722_165515133_12_0_0_-1.61	10	+
chr2	165809173	165809496	chr2_165517419_165517742_9_0_0.06_-1.46	10	+
chr2	165809880	165810096	chr2_165518126_165518342_6_0_0_-2.09	10	+
chr2	165811052	165811404	chr2_165519298_165519650_10_0_0_-1.57	10	+
chr2	167836742	167836766	chr2_167544988_167545012_1_0_0.29_-3.94	10	+
chr2	167995224	167995292	chr2_167703470_167703538_2_0_0.15_-4.44	10	+
chr2	169727885	169728148	chr2_169436131_169436394_8_0_0_1.41	10	+
chr2	172384191	172384472	chr2_172092437_172092718_8_0_0.35_-1.54	10	+
chr2	172385420	172385627	chr2_172093666_172093873_6_0_0_-1.66	10	+
chr2	172411122	172411356	chr2_172119368_172119602_7_0_0.35_-1.4	10	+
chr2	172411442	172411786	chr2_172119688_172120032_10_0_0_-1.54	10	+
chr2	172413204	172413579	chr2_172121450_172121825_11_0_0_-1.59	10	+
chr2	172844043	172844363	chr2_172552289_172552609_9_0_0.25_1.17	10	+
chr2	173333751	173334169	chr2_173041997_173042415_13_0_0_1.61	10	+
chr2	173338675	173339022	chr2_173046921_173047268_10_0_0_1.67	10	+
chr2	173339556	173339913	chr2_173047802_173048159_11_0_0_1.82	10	+
chr2	173349403	173349746	chr2_173057649_173057992_10_0_0_1.47	10	+
chr2	173349790	173350060	chr2_173058036_173058306_8_0_0_1.79	10	+
chr2	173351935	173352288	chr2_173060181_173060534_10_0_0_1.54	10	+
chr2	173354132	173354432	chr2_173062378_173062678_9_0_0_1.34	10	+
chr2	173362662	173362900	chr2_173070908_173071146_7_0_0.18_1.74	10	+
chr2	173368765	173370896	chr2_173077011_173079142_58_0_0_1.7	10	+
chr2	184025843	184026039	chr2_183734088_183734284_6_0_0.06_1.69	10	+
chr2	184472275	184472661	chr2_184180520_184180906_11_0_0.22_1.47	10	+
chr2	187543477	187543679	chr2_187251722_187251924_6_0_0.29_1.4	10	+
chr2	187622354	187622546	chr2_187330599_187330791_6_0_0.35_-2.06	10	+
chr2	189842901	189843184	chr2_189551146_189551429_8_0_0.06_-1.44	10	+
chr2	189876742	189877514	chr2_189584987_189585759_22_0_0_-1.56	10	+
chr2	189897274	189897984	chr2_189605519_189606229_19_0_0_-1.56	10	+
chr2	189898550	189898865	chr2_189606795_189607110_9_0_0.15_-1.32	10	+
chr2	189957316	189957523	chr2_189665561_189665768_5_0_0.38_-1.51	10	+
chr2	190037081	190037179	chr2_189745326_189745424_3_0_0.25_-2.14	10	+
chr2	191757157	191757521	chr2_191465402_191465766_10_0_0.06_-1.37	10	+
chr2	191784568	191784771	chr2_191492813_191493016_6_0_0.38_-1.71	10	+
chr2	191807908	191808120	chr2_191516153_191516365_6_0_0.38_-1.42	10	+
chr2	191809304	191809607	chr2_191517549_191517852_9_0_0_-1.35	10	+
chr2	191827541	191827786	chr2_191535786_191536031_7_0_0.15_-1.42	10	+
chr2	191827801	191828168	chr2_191536046_191536413_11_0_0_-1.42	10	+
chr2	191828677	191828889	chr2_191536922_191537134_6_0_0.32_-1.56	10	+
chr2	195124044	195124246	chr2_194832289_194832491_6_0_0.18_1.77	10	+
chr2	196600082	196600358	chr2_196308327_196308603_7_0_0.27_1.23	10	+
chr2	198284025	198284435	chr2_197992270_197992680_12_0_0_-1.66	10	+
chr2	198284758	198285141	chr2_197993003_197993386_11_0_0_-1.84	10	+
chr2	198352519	198352738	chr2_198060764_198060983_6_0_0.22_1.51	10	+
chr2	198353004	198353283	chr2_198061249_198061528_8_0_0_1.35	10	+
chr2	198353717	198353955	chr2_198061962_198062200_7_0_0.18_1.35	10	+
chr2	198363332	198363629	chr2_198071577_198071874_9_0_0_1.44	10	+
chr2	198416851	198417070	chr2_198125096_198125315_6_0_0.46_1.42	10	+
chr2	200790260	200790470	chr2_200498505_200498715_6_0_0.27_1.38	10	+
chr2	201435936	201436333	chr2_201144181_201144578_11_0_0_1.41	10	+
chr2	201436345	201436943	chr2_201144590_201145188_17_0_0_1.87	10	+
chr2	201437017	201437332	chr2_201145262_201145577_9_0_0_1.69	10	+
chr2	201437532	201438378	chr2_201145777_201146623_24_0_0_1.64	10	+
chr2	204628957	204629305	chr2_204337202_204337550_10_0_0_1.38	10	+
chr2	206179497	206179740	chr2_205887742_205887985_7_0_0_-1.78	10	+
chr2	206484042	206484342	chr2_206192287_206192587_9_0_0_-1.38	10	+
chr2	208546413	208546728	chr2_208254658_208254973_9_0_0.41_1.39	10	+
chr2	209101018	209101905	chr2_208809263_208810150_25_0_0_-1.56	10	+
chr2	209106689	209106885	chr2_208814934_208815130_6_0_0.48_-1.5	10	+
chr2	209108103	209108381	chr2_208816348_208816626_8_0_0_-1.9	10	+
chr2	209113061	209113289	chr2_208821306_208821534_7_0_0.11_-1.37	10	+
chr2	209116123	209116401	chr2_208824368_208824646_8_0_0_-1.6	10	+
chr2	216003082	216003287	chr2_215711327_215711532_6_0_0.24_1.74	10	+
chr2	219617528	219617735	chr2_219325772_219325979_6_0_0.27_1.36	10	+
chr2	220136149	220136385	chr2_219844393_219844629_7_0_0.06_1.67	10	+
chr2	232067936	232068126	chr2_231776180_231776370_5_0_0.18_-1.65	10	+
chr2	232072848	232073052	chr2_231781092_231781296_6_0_0.18_-1.49	10	+
chr2	232088236	232088439	chr2_231796480_231796683_6_0_0.44_-1.53	10	+
chr2	232326536	232326764	chr2_232034780_232035008_7_0_0.27_1.2	10	+
chr2	233836086	233836110	chr2_233544330_233544354_1_0_0.11_-5.69	10	+
chr2	234749426	234749960	chr2_234414165_234414699_15_0_0_1.86	10	+
chr2	234750091	234750458	chr2_234414830_234415197_11_0_0_1.42	10	+
chr2	238303268	238303475	chr2_237968007_237968214_6_0_0.18_-1.48	10	+
chr2	238615901	238615925	chr2_238280640_238280664_1_0_0.11_-4.89	10	+
chr2	238672774	238673217	chr2_238337513_238337956_12_0_0_1.57	10	+
chr2	238673294	238673502	chr2_238338033_238338241_6_0_0.44_1.43	10	+
chr2	239685504	239685733	chr2_239350044_239350273_7_0_0_-1.63	10	+
chr3	5260190	5260389	chr3_5235190_5235389_6_0_0.36_1.35	10	+
chr3	8794685	8794982	chr3_8769685_8769982_8_0_0.46_1.31	10	+
chr3	8809015	8809257	chr3_8784015_8784257_7_0_0.18_1.38	10	+
chr3	8922305	8922512	chr3_8897305_8897512_6_0_0.15_1.52	10	+
chr3	8977544	8977774	chr3_8952544_8952774_7_0_0.41_1.34	10	+
chr3	9859710	9860052	chr3_9834710_9835052_10_0_0_-1.45	10	+
chr3	10142815	10143049	chr3_10117815_10118049_7_0_0_1.4	10	+
chr3	12828833	12829067	chr3_12803833_12804067_7_0_0.11_1.57	10	+
chr3	12829481	12829793	chr3_12804481_12804793_9_0_0_1.41	10	+
chr3	14529989	14530363	chr3_14504993_14505367_11_0_0.06_-1.25	10	+
chr3	15694343	15694545	chr3_15669347_15669549_6_0_0.18_-1.77	10	+
chr3	23507983	23508042	chr3_23482987_23483046_2_0_0_3.98	10	+
chr3	23961978	23962322	chr3_23936982_23937326_10_0_0_-1.47	10	+
chr3	27415825	27416042	chr3_27390829_27391046_6_0_0.34_1.48	10	+
chr3	27476596	27476851	chr3_27451600_27451855_7_0_0.18_-1.74	10	+
chr3	30045886	30046099	chr3_30020890_30021103_6_0_0.15_-1.81	10	+
chr3	30051232	30051429	chr3_30026236_30026433_6_0_0.46_-1.52	10	+
chr3	31621395	31621662	chr3_31596399_31596666_8_0_0.24_1.32	10	+
chr3	31661149	31661372	chr3_31636153_31636376_7_0_0.41_1.23	10	+
chr3	31677439	31677784	chr3_31652443_31652788_10_0_0_1.48	10	+
chr3	31678103	31679008	chr3_31653107_31654012_25_0_0_1.47	10	+
chr3	32300754	32301400	chr3_32275758_32276404_18_0_0_1.68	10	+
chr3	32301447	32301782	chr3_32276451_32276786_10_0_0_1.5	10	+
chr3	36809862	36810052	chr3_36784866_36785056_6_0_0.46_1.42	10	+
chr3	43743744	43744052	chr3_43718748_43719056_9_0_0_1.4	10	+
chr3	43759116	43759404	chr3_43734120_43734408_8_0_0_1.81	10	+
chr3	43759878	43760293	chr3_43734882_43735297_12_0_0.06_1.37	10	+
chr3	45126427	45126640	chr3_45101431_45101644_6_0_0.41_1.34	10	+
chr3	50311749	50312033	chr3_50286753_50287037_8_0_0.06_-1.51	10	+
chr3	55499733	55500012	chr3_55474773_55475052_8_0_0.24_-1.43	10	+
chr3	55500614	55501361	chr3_55475654_55476401_21_0_0.06_-1.49	10	+
chr3	55501509	55501910	chr3_55476549_55476950_11_0_0.11_-1.47	10	+
chr3	55502104	55502323	chr3_55477144_55477363_6_0_0.34_-1.42	10	+
chr3	55502744	55503081	chr3_55477784_55478121_10_0_0.31_-1.3	10	+
chr3	55503308	55503546	chr3_55478348_55478586_7_0_0.5_-1.51	10	+
chr3	55510414	55510786	chr3_55485454_55485826_11_0_0_-1.52	10	+
chr3	55511476	55511873	chr3_55486516_55486913_12_0_0.06_-1.5	10	+
chr3	55511921	55512217	chr3_55486961_55487257_8_0_0.11_-1.45	10	+
chr3	58405976	58406212	chr3_58381016_58381252_7_0_0.24_-1.46	10	+
chr3	58408890	58409141	chr3_58383930_58384181_7_0_0.48_-1.5	10	+
chr3	58410790	58411059	chr3_58385830_58386099_8_0_0.06_-1.44	10	+
chr3	58411071	58411344	chr3_58386111_58386384_8_0_0.06_-1.56	10	+
chr3	65950211	65950418	chr3_65925251_65925458_6_0_0_1.64	10	+
chr3	68685041	68685236	chr3_68767731_68767926_6_0_0.44_1.43	10	+
chr3	72811755	72811815	chr3_72894445_72894505_2_0_0.24_-4.19	10	+
chr3	73016665	73016964	chr3_73099355_73099654_9_0_0.24_-1.25	10	+
chr3	73024026	73024553	chr3_73106716_73107243_14_0_0_-1.86	10	+
chr3	73024602	73024879	chr3_73107292_73107569_8_0_0.06_-1.55	10	+
chr3	73432478	73432713	chr3_73515168_73515403_7_0_0.15_-1.86	10	+
chr3	77089711	77089907	chr3_77172401_77172597_6_0_0.11_-1.69	10	+
chr3	77338600	77338921	chr3_77421290_77421611_9_0_0_-2.13	10	+
chr3	77339093	77339328	chr3_77421783_77422018_6_0_0_-2.37	10	+
chr3	77339409	77339963	chr3_77422099_77422653_13_0_0_-1.95	10	+
chr3	77340093	77340300	chr3_77422783_77422990_6_0_0_-1.97	10	+
chr3	77340306	77340630	chr3_77422996_77423320_8_0_0_-1.83	10	+
chr3	77340816	77341088	chr3_77423506_77423778_8_0_0_-1.79	10	+
chr3	77341093	77341388	chr3_77423783_77424078_8_0_0_-1.55	10	+
chr3	77341432	77341690	chr3_77424122_77424380_7_0_0_-1.8	10	+
chr3	77341726	77342394	chr3_77424416_77425084_15_0_0_-1.76	10	+
chr3	77342573	77342933	chr3_77425263_77425623_10_0_0_-1.95	10	+
chr3	77343474	77344165	chr3_77426164_77426855_17_0_0_-2.15	10	+
chr3	77344385	77345145	chr3_77427075_77427835_22_0_0_-1.85	10	+
chr3	77345297	77345544	chr3_77427987_77428234_6_0_0_-2.59	10	+
chr3	82855396	82855952	chr3_82938086_82938642_16_0_0_-1.81	10	+
chr3	82856037	82856594	chr3_82938727_82939284_16_0_0_-1.5	10	+
chr3	87036712	87037008	chr3_87119402_87119698_8_0_0.06_-1.79	10	+
chr3	99567891	99568088	chr3_101050581_101050778_6_0_0.18_1.82	10	+
chr3	101451309	101451544	chr3_102933999_102934234_7_0_0_2.35	10	+
chr3	101476543	101476780	chr3_102959233_102959470_7_0_0_1.67	10	+
chr3	101484689	101484889	chr3_102967379_102967579_6_0_0.15_1.54	10	+
chr3	105106739	105106949	chr3_106589429_106589639_6_0_0.48_1.41	10	+
chr3	105114623	105114824	chr3_106597313_106597514_6_0_0.46_1.42	10	+
chr3	105293315	105293667	chr3_106776005_106776357_10_0_0.18_1.33	10	+
chr3	105295261	105295498	chr3_106777951_106778188_7_0_0.39_1.34	10	+
chr3	107762745	107762945	chr3_109245435_109245635_6_0_0.22_-1.48	10	+
chr3	113438459	113438674	chr3_114921149_114921364_6_0_0.11_1.56	10	+
chr3	113822103	113822426	chr3_115304793_115305116_9_0_0_1.72	10	+
chr3	120218894	120219186	chr3_121701584_121701876_7_0_0.06_-1.51	10	+
chr3	122411143	122411339	chr3_123893833_123894029_6_0_0.24_-1.45	10	+
chr3	122414295	122414503	chr3_123896985_123897193_6_0_0.15_-1.51	10	+
chr3	122418561	122418782	chr3_123901251_123901472_7_0_0.36_-1.41	10	+
chr3	122419079	122419707	chr3_123901769_123902397_18_0_0_-1.46	10	+
chr3	122423366	122423573	chr3_123906056_123906263_6_0_0.44_-1.55	10	+
chr3	122437398	122437717	chr3_123920088_123920407_9_0_0_-1.6	10	+
chr3	122447143	122447497	chr3_123929833_123930187_10_0_0.06_-1.6	10	+
chr3	123213193	123213397	chr3_124695883_124696087_6_0_0.46_1.42	10	+
chr3	124456724	124457035	chr3_125939414_125939725_9_0_0.15_1.26	10	+
chr3	127327626	127327954	chr3_128810316_128810644_9_0_0_1.47	10	+
chr3	130546591	130546800	chr3_132029281_132029490_6_0_0.48_1.41	10	+
chr3	132319175	132320123	chr3_133801865_133802813_27_0_0_-1.62	10	+
chr3	132320139	132320456	chr3_133802829_133803146_9_0_0_-1.61	10	+
chr3	133538588	133538955	chr3_135021278_135021645_10_0_0.11_1.39	10	+
chr3	135720674	135720959	chr3_137203364_137203649_8_0_0.36_1.31	10	+
chr3	137599656	137599863	chr3_139082346_139082553_6_0_0.41_1.65	10	+
chr3	138121432	138121835	chr3_139604122_139604525_10_0_0_1.35	10	+
chr3	138123153	138123456	chr3_139605843_139606146_9_0_0.11_1.36	10	+
chr3	141644407	141644949	chr3_143127097_143127639_15_0_0.11_1.3	10	+
chr3	145787357	145788743	chr3_147270047_147271433_36_0_0_1.63	10	+
chr3	145788971	145789301	chr3_147271661_147271991_9_0_0_1.49	10	+
chr3	145790252	145790487	chr3_147272942_147273177_7_0_0.11_1.65	10	+
chr3	145796784	145797020	chr3_147279474_147279710_7_0_0.18_1.44	10	+
chr3	145824221	145824529	chr3_147306911_147307219_9_0_0_1.37	10	+
chr3	145827944	145828289	chr3_147310634_147310979_10_0_0_1.34	10	+
chr3	145838823	145839147	chr3_147321513_147321837_9_0_0_1.18	10	+
chr3	145911066	145911287	chr3_147393756_147393977_6_0_0.31_-1.43	10	+
chr3	145911472	145911836	chr3_147394162_147394526_11_0_0_-1.4	10	+
chr3	145911955	145912254	chr3_147394645_147394944_9_0_0_-1.71	10	+
chr3	145912864	145913146	chr3_147395554_147395836_8_0_0.06_-1.45	10	+
chr3	145938582	145938782	chr3_147421272_147421472_6_0_0.15_-1.87	10	+
chr3	149086887	149087096	chr3_150569577_150569786_6_0_0.48_1.41	10	+
chr3	149580310	149580369	chr3_151063000_151063059_2_0_0.34_-4.11	10	+
chr3	150345423	150345626	chr3_151828113_151828316_6_0_0.41_1.43	10	+
chr3	150345667	150345963	chr3_151828357_151828653_8_0_0.11_1.28	10	+
chr3	150347290	150347587	chr3_151829980_151830277_9_0_0_1.39	10	+
chr3	154803668	154803970	chr3_156286362_156286664_9_0_0_-1.4	10	+
chr3	154857390	154857740	chr3_156340084_156340434_10_0_0_-1.4	10	+
chr3	154869366	154869584	chr3_156352060_156352278_6_0_0.46_-1.51	10	+
chr3	154874751	154874951	chr3_156357445_156357645_6_0_0.18_-1.62	10	+
chr3	154875215	154875428	chr3_156357909_156358122_6_0_0.39_-1.41	10	+
chr3	154875513	154875720	chr3_156358207_156358414_6_0_0.06_-1.55	10	+
chr3	154898041	154898240	chr3_156380735_156380934_6_0_0.15_-1.51	10	+
chr3	154898464	154898791	chr3_156381158_156381485_9_0_0.06_-1.38	10	+
chr3	154899101	154899645	chr3_156381795_156382339_15_0_0_-1.47	10	+
chr3	154900169	154900405	chr3_156382863_156383099_7_0_0.06_-1.6	10	+
chr3	154900748	154900950	chr3_156383442_156383644_6_0_0.27_-1.43	10	+
chr3	154901170	154901381	chr3_156383864_156384075_6_0_0.5_-1.38	10	+
chr3	156258712	156258942	chr3_157741406_157741636_7_0_0.27_1.29	10	+
chr3	156424180	156424381	chr3_157906874_157907075_6_0_0.15_1.53	10	+
chr3	156527424	156527810	chr3_158010118_158010504_11_0_0.18_1.33	10	+
chr3	156527933	156528292	chr3_158010627_158010986_11_0_0_1.38	10	+
chr3	156875189	156875434	chr3_158357883_158358128_7_0_0.46_-1.68	10	+
chr3	156875889	156876245	chr3_158358583_158358939_10_0_0_-1.41	10	+
chr3	157154586	157155445	chr3_158637280_158638139_24_0_0_-1.76	10	+
chr3	157155764	157156074	chr3_158638458_158638768_8_0_0_-1.5	10	+
chr3	157156389	157156805	chr3_158639083_158639499_12_0_0_-1.63	10	+
chr3	157156912	157157433	chr3_158639606_158640127_15_0_0_-1.46	10	+
chr3	157157900	157158284	chr3_158640594_158640978_10_0_0_-1.69	10	+
chr3	157158500	157158704	chr3_158641194_158641398_6_0_0_-1.78	10	+
chr3	157160016	157161435	chr3_158642710_158644129_39_0_0_-2.2	10	+
chr3	158547096	158547328	chr3_160029790_160030022_7_0_0.36_-2.08	10	+
chr3	158875469	158875493	chr3_160358163_160358187_1_0_0_-6.16	10	+
chr3	159614374	159614589	chr3_161097068_161097283_6_0_0.36_1.47	10	+
chr3	159976099	159976314	chr3_161458793_161459008_6_0_0.41_-1.68	10	+
chr3	160118909	160119467	chr3_161601603_161602161_16_0_0_1.48	10	+
chr3	160119559	160119838	chr3_161602253_161602532_8_0_0.06_1.49	10	+
chr3	160120413	160120655	chr3_161603107_161603349_7_0_0.24_1.39	10	+
chr3	160123849	160124219	chr3_161606543_161606913_10_0_0.15_1.32	10	+
chr3	160128871	160129140	chr3_161611565_161611834_8_0_0.06_1.86	10	+
chr3	160130106	160130337	chr3_161612800_161613031_7_0_0_1.61	10	+
chr3	160132095	160132407	chr3_161614789_161615101_9_0_0_1.42	10	+
chr3	160135532	160135805	chr3_161618226_161618499_8_0_0.18_1.34	10	+
chr3	160142596	160142865	chr3_161625290_161625559_7_0_0.06_1.58	10	+
chr3	160146497	160146898	chr3_161629191_161629592_12_0_0_1.43	10	+
chr3	160148746	160148996	chr3_161631440_161631690_7_0_0.06_1.58	10	+
chr3	160150082	160150324	chr3_161632776_161633018_7_0_0_1.46	10	+
chr3	160150747	160151061	chr3_161633441_161633755_9_0_0.11_1.44	10	+
chr3	160151547	160152180	chr3_161634241_161634874_18_0_0_1.46	10	+
chr3	163577302	163577361	chr3_165059996_165060055_2_0_0.35_-3.71	10	+
chr3	167086550	167086786	chr3_168569244_168569480_7_0_0.11_-1.84	10	+
chr3	170150285	170150807	chr3_171632979_171633501_15_0_0_-2.48	10	+
chr3	170151243	170151960	chr3_171633937_171634654_19_0_0_-1.97	10	+
chr3	171977446	171977651	chr3_173460140_173460345_6_0_0.28_-2.22	10	+
chr3	172349420	172349625	chr3_173832114_173832319_6_0_0.11_1.6	10	+
chr3	172353649	172353881	chr3_173836343_173836575_7_0_0.08_1.53	10	+
chr3	172474696	172474986	chr3_173957390_173957680_8_0_0.22_1.68	10	+
chr3	172481956	172482336	chr3_173964650_173965030_11_0_0_1.89	10	+
chr3	172491652	172491844	chr3_173974346_173974538_6_0_0.26_1.64	10	+
chr3	172499796	172500066	chr3_173982490_173982760_8_0_0.22_1.4	10	+
chr3	172523422	172523643	chr3_174006116_174006337_6_0_0.08_1.77	10	+
chr3	172525485	172525764	chr3_174008179_174008458_8_0_0.04_1.62	10	+
chr3	172533308	172533614	chr3_174016002_174016308_9_0_0_1.28	10	+
chr3	172537941	172538511	chr3_174020635_174021205_16_0_0_1.91	10	+
chr3	172538524	172538881	chr3_174021218_174021575_10_0_0_1.56	10	+
chr3	173223699	173224020	chr3_174706393_174706714_9_0_0.17_1.42	10	+
chr3	173534694	173534939	chr3_175017388_175017633_7_0_0.46_-1.5	10	+
chr3	173558565	173558817	chr3_175041259_175041511_7_0_0.24_-1.52	10	+
chr3	173644097	173644296	chr3_175126791_175126990_6_0_0.14_-1.62	10	+
chr3	173658448	173658654	chr3_175141142_175141348_6_0_0.28_-2.24	10	+
chr3	173695520	173695729	chr3_175178214_175178423_6_0_0.26_-1.7	10	+
chr3	173769403	173769611	chr3_175252097_175252305_6_0_0.47_-1.52	10	+
chr3	183368833	183369095	chr3_184851527_184851789_8_0_0.19_-1.4	10	+
chr3	183396886	183397090	chr3_184879580_184879784_6_0_0.17_-1.59	10	+
chr3	183398265	183398542	chr3_184880959_184881236_8_0_0.04_-1.56	10	+
chr3	183400507	183400708	chr3_184883201_184883402_6_0_0.17_-1.94	10	+
chr3	183834554	183834756	chr3_185317248_185317450_6_0_0.17_1.69	10	+
chr3	184018003	184018302	chr3_185500697_185500996_9_0_0_1.61	10	+
chr3	184019592	184019874	chr3_185502286_185502568_8_0_0.35_1.46	10	+
chr3	184020411	184020681	chr3_185503105_185503375_8_0_0.04_1.39	10	+
chr3	184021729	184021935	chr3_185504423_185504629_6_0_0.08_1.73	10	+
chr3	184023514	184023756	chr3_185506208_185506450_7_0_0.04_1.63	10	+
chr3	184026411	184026781	chr3_185509105_185509475_11_0_0_1.58	10	+
chr3	186295336	186295629	chr3_187778030_187778323_9_0_0.08_1.55	10	+
chr3	187705460	187705669	chr3_189188154_189188363_3_0_0.04_-5.6	10	+
chr3	187971292	187971498	chr3_189453986_189454192_6_0_0.26_1.64	10	+
chr3	195437294	195437868	chr3_196922474_196923049_16_0_0_-1.66	10	+
chr3	195777585	195777780	chr3_197261982_197262177_6_0_0.44_1.59	10	+
chr3	196311940	196312304	chr3_197796337_197796701_11_0_0_1.47	10	+
chr3	196612288	196612493	chr3_198096685_198096890_6_0_0_1.96	10	+
chr3	197846926	197847203	chr3_199331323_199331600_8_0_0_1.66	10	+
chr3	197895774	197896090	chr3_199380171_199380487_9_0_0.04_-1.44	10	+
chr4	1694725	1695076	chr4_1664523_1664874_10_0_0.3_1.55	10	+
chr4	1725126	1725334	chr4_1694924_1695132_6_0_0_2.45	10	+
chr4	1725383	1725691	chr4_1695181_1695489_9_0_0_1.77	10	+
chr4	1729431	1729816	chr4_1699229_1699614_11_0_0_1.78	10	+
chr4	1733677	1734241	chr4_1703475_1704039_16_0_0_1.74	10	+
chr4	1742475	1742784	chr4_1712273_1712582_9_0_0_2.03	10	+
chr4	1874616	1874815	chr4_1844414_1844613_6_0_0_1.97	10	+
chr4	1944520	1944820	chr4_1914318_1914618_8_0_0.04_1.36	10	+
chr4	1949285	1949485	chr4_1919083_1919283_6_0_0.3_1.62	10	+
chr4	1980759	1981587	chr4_1950557_1951385_22_0_0_1.64	10	+
chr4	1983569	1983772	chr4_1953367_1953570_6_0_0.49_1.47	10	+
chr4	15070113	15070313	chr4_14679211_14679411_6_0_0.35_2.17	10	+
chr4	17813806	17814114	chr4_17422904_17423212_10_0_0_2	10	+
chr4	17814487	17814929	chr4_17423585_17424027_13_0_0_1.62	10	+
chr4	17816368	17816726	chr4_17425466_17425824_10_0_0_1.78	10	+
chr4	17816837	17817105	chr4_17425935_17426203_8_0_0_2.1	10	+
chr4	17818819	17819209	chr4_17427917_17428307_11_0_0_2.27	10	+
chr4	17819510	17819810	chr4_17428608_17428908_9_0_0_1.48	10	+
chr4	17824469	17824800	chr4_17433567_17433898_10_0_0_1.47	10	+
chr4	17825089	17825469	chr4_17434187_17434567_11_0_0_1.75	10	+
chr4	17826462	17826698	chr4_17435560_17435796_7_0_0.04_1.61	10	+
chr4	17826961	17827195	chr4_17436059_17436293_7_0_0_1.64	10	+
chr4	17835822	17836211	chr4_17444920_17445309_11_0_0_1.93	10	+
chr4	17838797	17839004	chr4_17447895_17448102_6_0_0.4_1.5	10	+
chr4	17839158	17839517	chr4_17448256_17448615_10_0_0_1.47	10	+
chr4	17841627	17841898	chr4_17450725_17450996_8_0_0_1.35	10	+
chr4	17844820	17845400	chr4_17453918_17454498_14_0_0_1.69	10	+
chr4	17845686	17845929	chr4_17454784_17455027_7_0_0.3_1.53	10	+
chr4	19108820	19108880	chr4_18717918_18717978_2_0_0.22_-4.35	10	+
chr4	25279144	25279357	chr4_24888242_24888455_6_0_0.08_1.61	10	+
chr4	28602677	28602885	chr4_28211775_28211983_6_0_0.28_1.54	10	+
chr4	40022137	40022819	chr4_39698532_39699214_19_0_0_1.68	10	+
chr4	41956137	41956422	chr4_41650894_41651179_8_0_0_1.75	10	+
chr4	47549438	47549634	chr4_47244195_47244391_6_0_0.11_1.72	10	+
chr4	55131018	55131230	chr4_54825775_54825987_7_0_0.36_-1.66	10	+
chr4	55136832	55137050	chr4_54831589_54831807_6_0_0.44_-1.53	10	+
chr4	55151446	55151646	chr4_54846203_54846403_6_0_0.19_-1.58	10	+
chr4	55161569	55161953	chr4_54856326_54856710_11_0_0_-1.56	10	+
chr4	55162141	55162368	chr4_54856898_54857125_7_0_0.28_-1.65	10	+
chr4	55163102	55164135	chr4_54857859_54858892_29_0_0.14_-1.48	10	+
chr4	56300472	56300749	chr4_55995229_55995506_8_0_0_1.47	10	+
chr4	57317927	57318268	chr4_57012684_57013025_10_0_0.04_1.51	10	+
chr4	57325477	57325718	chr4_57020234_57020475_7_0_0.35_1.35	10	+
chr4	57326475	57326680	chr4_57021232_57021437_6_0_0.3_1.52	10	+
chr4	67562462	67562680	chr4_67245057_67245275_2_0_0.17_-4.56	10	+
chr4	69241954	69242407	chr4_68924549_68925002_13_0_0_1.9	10	+
chr4	69241922	69242407	chr4_69393818_69394304_14_0_0_1.84	10	+
chr4	71844811	71845023	chr4_72063675_72063887_6_0_0.44_1.59	10	+
chr4	71849270	71849501	chr4_72068134_72068365_7_0_0.24_1.49	10	+
chr4	71863674	71863906	chr4_72082538_72082770_7_0_0.28_1.63	10	+
chr4	71887980	71888331	chr4_72106844_72107195_10_0_0_1.91	10	+
chr4	71895463	71895853	chr4_72114327_72114717_11_0_0_1.82	10	+
chr4	71895865	71896259	chr4_72114729_72115123_9_0_0_1.56	10	+
chr4	72120906	72121154	chr4_72339770_72340018_7_0_0.22_1.5	10	+
chr4	72222708	72223018	chr4_72441572_72441882_9_0_0_2.05	10	+
chr4	72338442	72338747	chr4_72557306_72557611_9_0_0_1.76	10	+
chr4	72363122	72363423	chr4_72581986_72582287_9_0_0_1.52	10	+
chr4	72397660	72397862	chr4_72616524_72616726_6_0_0.11_1.71	10	+
chr4	72433512	72434039	chr4_72652376_72652903_15_0_0_1.6	10	+
chr4	72434363	72434853	chr4_72653227_72653717_14_0_0_1.76	10	+
chr4	72435801	72436598	chr4_72654665_72655462_23_0_0_1.68	10	+
chr4	72436798	72437120	chr4_72655662_72655984_10_0_0_1.46	10	+
chr4	74371138	74371162	chr4_74590002_74590026_1_0_0.46_-4.63	10	+
chr4	74703368	74703985	chr4_74922232_74922849_18_0_0_1.81	10	+
chr4	74703997	74704241	chr4_74922861_74923105_7_0_0_1.96	10	+
chr4	74736325	74736706	chr4_74955189_74955570_11_0_0_1.49	10	+
chr4	77872196	77872555	chr4_78091220_78091579_11_0_0.04_-1.53	10	+
chr4	77873312	77873507	chr4_78092336_78092531_6_0_0.44_-1.53	10	+
chr4	77874736	77874983	chr4_78093760_78094007_7_0_0.26_-1.43	10	+
chr4	77875543	77876013	chr4_78094567_78095037_13_0_0_-1.63	10	+
chr4	77876425	77877000	chr4_78095449_78096024_16_0_0_-1.57	10	+
chr4	77880117	77880316	chr4_78099141_78099340_6_0_0.28_-1.69	10	+
chr4	77880556	77880822	chr4_78099580_78099846_8_0_0.04_-1.85	10	+
chr4	77884073	77884426	chr4_78103097_78103450_10_0_0.22_-1.62	10	+
chr4	77884443	77884661	chr4_78103467_78103685_6_0_0.17_-1.59	10	+
chr4	77886768	77887122	chr4_78105792_78106146_10_0_0_-1.75	10	+
chr4	77887269	77887580	chr4_78106293_78106604_9_0_0.04_-1.37	10	+
chr4	77888864	77889079	chr4_78107888_78108103_6_0_0.33_-1.57	10	+
chr4	77891793	77892007	chr4_78110817_78111031_6_0_0.36_-1.67	10	+
chr4	77893043	77893174	chr4_78112067_78112198_4_0_0.26_-2.26	10	+
chr4	77898086	77898310	chr4_78117110_78117334_6_0_0_-2.19	10	+
chr4	77908684	77909045	chr4_78127708_78128069_11_0_0_-1.6	10	+
chr4	77909088	77909327	chr4_78128112_78128351_7_0_0.19_-1.49	10	+
chr4	77912901	77913221	chr4_78131925_78132245_9_0_0.11_-1.52	10	+
chr4	77913337	77913537	chr4_78132361_78132561_6_0_0.14_-1.97	10	+
chr4	77916589	77916832	chr4_78135613_78135856_7_0_0.17_-1.55	10	+
chr4	77921593	77921810	chr4_78140617_78140834_6_0_0.14_-1.61	10	+
chr4	77929447	77929657	chr4_78148471_78148681_6_0_0.14_-1.62	10	+
chr4	77929673	77930046	chr4_78148697_78149070_11_0_0_-1.5	10	+
chr4	77941019	77941219	chr4_78160043_78160243_6_0_0_-1.89	10	+
chr4	77941720	77941950	chr4_78160744_78160974_7_0_0.17_-1.53	10	+
chr4	77942150	77942416	chr4_78161174_78161440_8_0_0.08_-1.53	10	+
chr4	77943891	77944086	chr4_78162915_78163110_6_0_0.36_-1.54	10	+
chr4	77948604	77948838	chr4_78167628_78167862_7_0_0_-1.7	10	+
chr4	77948850	77949101	chr4_78167874_78168125_7_0_0.11_-1.84	10	+
chr4	77952234	77953429	chr4_78171258_78172453_33_0_0_-1.55	10	+
chr4	77953441	77953819	chr4_78172465_78172843_10_0_0_-1.63	10	+
chr4	77954501	77955004	chr4_78173525_78174028_14_0_0.04_-1.52	10	+
chr4	77955282	77955689	chr4_78174306_78174713_11_0_0_-1.63	10	+
chr4	77962792	77963055	chr4_78181816_78182079_8_0_0_-1.79	10	+
chr4	77966735	77966964	chr4_78185759_78185988_7_0_0_-1.81	10	+
chr4	77974370	77974630	chr4_78193394_78193654_7_0_0.42_-1.31	10	+
chr4	81191708	81191998	chr4_81410732_81411022_9_0_0_1.76	10	+
chr4	81200495	81200733	chr4_81419519_81419757_7_0_0.11_1.6	10	+
chr4	81207436	81208044	chr4_81426460_81427068_17_0_0_1.56	10	+
chr4	81208056	81208525	chr4_81427080_81427549_12_0_0.04_1.58	10	+
chr4	81208729	81209262	chr4_81427753_81428286_15_0_0_1.57	10	+
chr4	81209277	81209592	chr4_81428301_81428616_9_0_0_1.54	10	+
chr4	81209766	81210136	chr4_81428790_81429160_11_0_0_1.95	10	+
chr4	81210918	81211105	chr4_81429942_81430129_4_0_0.08_1.9	10	+
chr4	81213861	81214078	chr4_81432885_81433102_6_0_0.3_1.62	10	+
chr4	81214192	81214397	chr4_81433216_81433421_6_0_0.19_1.81	10	+
chr4	83381457	83381824	chr4_83600481_83600848_11_0_0.08_1.41	10	+
chr4	85656099	85656300	chr4_85875123_85875324_6_0_0.17_-1.96	10	+
chr4	87234113	87234303	chr4_87453137_87453327_2_0_0.08_-5.08	10	+
chr4	87693984	87694214	chr4_87913008_87913238_5_0_0.28_-1.89	10	+
chr4	91210222	91210437	chr4_91429245_91429460_2_0_0.17_-4.67	10	+
chr4	95575586	95575787	chr4_95794609_95794810_6_0_0.3_1.53	10	+
chr4	95585152	95585384	chr4_95804175_95804407_5_0_0.17_1.6	10	+
chr4	95586752	95587341	chr4_95805775_95806364_17_0_0_1.61	10	+
chr4	95587387	95588021	chr4_95806410_95807044_19_0_0_1.62	10	+
chr4	95588839	95589065	chr4_95807862_95808088_7_0_0.04_1.55	10	+
chr4	95589156	95589349	chr4_95808179_95808372_6_0_0.49_1.47	10	+
chr4	96143302	96143506	chr4_96362325_96362529_6_0_0.08_1.76	10	+
chr4	97824211	97824335	chr4_98043234_98043358_4_0_0.19_2.29	10	+
chr4	103806359	103806596	chr4_104025794_104026031_7_0_0.47_1.21	10	+
chr4	104061968	104062294	chr4_104281417_104281743_9_0_0_1.86	10	+
chr4	104955604	104955819	chr4_105175053_105175268_6_0_0.19_-2.32	10	+
chr4	106638807	106639012	chr4_106858256_106858461_6_0_0.35_1.51	10	+
chr4	106647726	106647965	chr4_106867175_106867414_7_0_0_1.89	10	+
chr4	106766804	106767019	chr4_106986253_106986468_6_0_0_1.76	10	+
chr4	114898825	114899027	chr4_115118274_115118476_6_0_0.36_1.77	10	+
chr4	116842472	116842928	chr4_117061921_117062377_13_0_0_1.34	10	+
chr4	119201362	119201559	chr4_119420810_119421007_6_0_0.04_-1.68	10	+
chr4	119201571	119203477	chr4_119421019_119422925_53_0_0_-1.77	10	+
chr4	119203871	119204289	chr4_119423319_119423737_12_0_0_-1.87	10	+
chr4	119210346	119210556	chr4_119429794_119430004_6_0_0.04_-2.05	10	+
chr4	119219789	119220207	chr4_119439237_119439655_12_0_0_-1.71	10	+
chr4	119223092	119223212	chr4_119442540_119442660_4_0_0.28_-2.24	10	+
chr4	119224269	119224479	chr4_119443717_119443927_6_0_0.11_-1.81	10	+
chr4	119226054	119226250	chr4_119445502_119445698_6_0_0.24_-1.58	10	+
chr4	119228085	119228412	chr4_119447533_119447860_10_0_0_-1.74	10	+
chr4	119229456	119229831	chr4_119448904_119449279_11_0_0_-1.62	10	+
chr4	119234378	119234576	chr4_119453826_119454024_6_0_0.47_-1.64	10	+
chr4	119237211	119237523	chr4_119456659_119456971_9_0_0_-1.88	10	+
chr4	119239448	119239762	chr4_119458896_119459210_9_0_0_-1.89	10	+
chr4	119256527	119256846	chr4_119475975_119476294_10_0_0_-1.44	10	+
chr4	119259231	119259489	chr4_119478679_119478937_8_0_0.11_-1.59	10	+
chr4	119476160	119476364	chr4_119695608_119695812_6_0_0.04_2.44	10	+
chr4	120136895	120137099	chr4_120356343_120356547_6_0_0.28_-1.69	10	+
chr4	120144660	120144884	chr4_120364108_120364332_7_0_0.08_-1.54	10	+
chr4	120202272	120202472	chr4_120421720_120421920_6_0_0.19_-1.76	10	+
chr4	120314981	120315204	chr4_120534429_120534652_7_0_0.04_1.59	10	+
chr4	120415837	120416474	chr4_120635285_120635922_18_0_0_-1.79	10	+
chr4	120416481	120416693	chr4_120635929_120636141_6_0_0.44_-1.64	10	+
chr4	120417304	120417655	chr4_120636752_120637103_10_0_0.04_-1.32	10	+
chr4	120418839	120419117	chr4_120638287_120638565_8_0_0.26_-1.59	10	+
chr4	120419276	120419492	chr4_120638724_120638940_6_0_0.04_-1.64	10	+
chr4	120527869	120528250	chr4_120747317_120747698_11_0_0_-1.66	10	+
chr4	122724001	122724207	chr4_122943451_122943657_6_0_0.24_1.66	10	+
chr4	122737716	122738073	chr4_122957166_122957523_10_0_0_1.44	10	+
chr4	122738303	122738700	chr4_122957753_122958150_12_0_0.22_1.5	10	+
chr4	122741681	122742003	chr4_122961131_122961453_9_0_0_1.6	10	+
chr4	122743476	122743803	chr4_122962926_122963253_9_0_0.04_1.49	10	+
chr4	123813393	123813595	chr4_124032843_124033045_6_0_0.4_1.5	10	+
chr4	123813678	123814073	chr4_124033128_124033523_11_0_0.04_1.49	10	+
chr4	123814775	123814992	chr4_124034225_124034442_6_0_0.08_1.61	10	+
chr4	123815814	123816060	chr4_124035264_124035510_7_0_0.04_1.62	10	+
chr4	123816174	123816420	chr4_124035624_124035870_7_0_0.35_1.46	10	+
chr4	123816988	123817192	chr4_124036438_124036642_6_0_0.28_1.54	10	+
chr4	123817605	123817923	chr4_124037055_124037373_9_0_0_1.42	10	+
chr4	123818329	123818680	chr4_124037779_124038130_10_0_0.08_1.49	10	+
chr4	123818729	123819067	chr4_124038179_124038517_10_0_0.04_1.46	10	+
chr4	123856888	123857088	chr4_124076338_124076538_6_0_0_2.29	10	+
chr4	126241985	126242191	chr4_126461435_126461641_6_0_0.47_-1.51	10	+
chr4	126413305	126413527	chr4_126632755_126632977_6_0_0.42_-1.65	10	+
chr4	128792832	128792894	chr4_129012282_129012344_2_0_0_-5.2	10	+
chr4	128802926	128803119	chr4_129022376_129022569_6_0_0.24_1.66	10	+
chr4	128806882	128807259	chr4_129026332_129026709_11_0_0_1.78	10	+
chr4	128807416	128807842	chr4_129026866_129027292_12_0_0_1.83	10	+
chr4	128810989	128811308	chr4_129030439_129030758_9_0_0_1.85	10	+
chr4	129076848	129077125	chr4_129296298_129296575_8_0_0_1.46	10	+
chr4	129077463	129077928	chr4_129296913_129297378_13_0_0_1.93	10	+
chr4	130706008	130706210	chr4_130925458_130925660_6_0_0_2.16	10	+
chr4	138451957	138452166	chr4_138671407_138671616_6_0_0.11_-1.62	10	+
chr4	138452251	138453345	chr4_138671701_138672795_31_0_0_-1.58	10	+
chr4	139085866	139086218	chr4_139305316_139305668_10_0_0_-1.47	10	+
chr4	139086414	139086798	chr4_139305864_139306248_11_0_0_-1.74	10	+
chr4	139087174	139087554	chr4_139306624_139307004_11_0_0_-1.68	10	+
chr4	139087669	139087876	chr4_139307119_139307326_6_0_0.26_-1.58	10	+
chr4	139088806	139089072	chr4_139308256_139308522_8_0_0.11_-1.69	10	+
chr4	139090715	139091200	chr4_139310165_139310650_14_0_0_-1.61	10	+
chr4	139092383	139092594	chr4_139311833_139312044_6_0_0.49_-1.63	10	+
chr4	139111237	139111449	chr4_139330687_139330899_6_0_0_-2.38	10	+
chr4	139126945	139127147	chr4_139346395_139346597_6_0_0.17_-1.59	10	+
chr4	139163271	139163562	chr4_139382721_139383012_8_0_0.24_-1.51	10	+
chr4	140270522	140270744	chr4_140489972_140490194_5_0_0.24_1.8	10	+
chr4	140309736	140310048	chr4_140529186_140529498_9_0_0.26_1.25	10	+
chr4	141782896	141783088	chr4_142002346_142002538_6_0_0.14_-1.61	10	+
chr4	141783432	141783639	chr4_142002882_142003089_6_0_0.47_-1.51	10	+
chr4	141784301	141784509	chr4_142003751_142003959_6_0_0_-1.79	10	+
chr4	141785064	141785261	chr4_142004514_142004711_6_0_0_-1.74	10	+
chr4	141785696	141786196	chr4_142005146_142005646_14_0_0.04_-1.53	10	+
chr4	141786981	141787290	chr4_142006431_142006740_9_0_0.04_-1.79	10	+
chr4	141787909	141788226	chr4_142007359_142007676_9_0_0_-1.46	10	+
chr4	141788837	141789096	chr4_142008287_142008546_7_0_0_-1.58	10	+
chr4	141888694	141889037	chr4_142108144_142108487_10_0_0_-1.5	10	+
chr4	145493431	145493630	chr4_145712881_145713080_6_0_0.26_1.64	10	+
chr4	145767058	145767380	chr4_145986508_145986830_9_0_0.04_1.63	10	+
chr4	145767432	145767640	chr4_145986882_145987090_6_0_0.17_1.58	10	+
chr4	145767693	145768024	chr4_145987143_145987474_10_0_0.04_1.32	10	+
chr4	146048600	146048873	chr4_146268050_146268323_8_0_0_1.49	10	+
chr4	146048959	146049341	chr4_146268409_146268791_11_0_0.08_1.52	10	+
chr4	146049473	146049687	chr4_146268923_146269137_4_0_0.4_1.75	10	+
chr4	149447669	149447906	chr4_149667119_149667356_7_0_0_-1.93	10	+
chr4	151051055	151051366	chr4_151270505_151270816_9_0_0.04_1.43	10	+
chr4	154200342	154200540	chr4_154419792_154419990_6_0_0.38_-1.66	10	+
chr4	156325595	156325653	chr4_156545045_156545103_2_0_0_-8.38	10	+
chr4	159590599	159590844	chr4_159810049_159810294_7_0_0.04_1.52	10	+
chr4	164440682	164440890	chr4_164660132_164660340_6_0_0.46_1.49	10	+
chr4	166254375	166254829	chr4_166473825_166474279_13_0_0_-1.76	10	+
chr4	166258834	166259150	chr4_166478284_166478600_9_0_0_-2.26	10	+
chr4	166259699	166260047	chr4_166479149_166479497_10_0_0_-2.24	10	+
chr4	166261349	166261591	chr4_166480799_166481041_7_0_0_-2.36	10	+
chr4	166262814	166263505	chr4_166482264_166482955_19_0_0_-2.01	10	+
chr4	166263821	166264140	chr4_166483271_166483590_9_0_0_-1.94	10	+
chr4	169766900	169767138	chr4_170003475_170003713_7_0_0.04_-1.55	10	+
chr4	174253910	174254199	chr4_174490485_174490774_9_0_0.08_1.45	10	+
chr4	177249340	177249578	chr4_177486334_177486572_7_0_0.04_1.47	10	+
chr4	177250825	177251030	chr4_177487819_177488024_6_0_0.47_1.48	10	+
chr4	177251115	177251764	chr4_177488109_177488758_17_0_0_1.46	10	+
chr4	177252237	177252483	chr4_177489231_177489477_7_0_0.47_1.35	10	+
chr4	177602934	177603144	chr4_177839928_177840138_6_0_0.08_1.88	10	+
chr4	177608406	177608688	chr4_177845400_177845682_8_0_0_1.79	10	+
chr4	177650455	177650650	chr4_177887449_177887644_6_0_0.47_1.48	10	+
chr4	178257248	178257594	chr4_178494242_178494588_10_0_0_1.56	10	+
chr4	178274464	178274739	chr4_178511458_178511733_8_0_0.42_1.5	10	+
chr4	178275950	178276163	chr4_178512944_178513157_6_0_0_1.91	10	+
chr4	181981825	181982039	chr4_182218819_182219033_6_0_0.38_-2.23	10	+
chr4	183245174	183245379	chr4_183482168_183482373_6_0_0.29_1.55	10	+
chr4	183549731	183550004	chr4_183786725_183786998_8_0_0.27_1.45	10	+
chr4	183675813	183676405	chr4_183912807_183913399_17_0_0_1.61	10	+
chr4	183694565	183694772	chr4_183931559_183931766_6_0_0.29_1.65	10	+
chr4	183710230	183710505	chr4_183947224_183947499_8_0_0.25_1.58	10	+
chr4	183713685	183713994	chr4_183950679_183950988_9_0_0.19_1.37	10	+
chr4	183714584	183714790	chr4_183951578_183951784_6_0_0.32_1.52	10	+
chr4	185637550	185637828	chr4_185874544_185874822_8_0_0_1.89	10	+
chr4	187560171	187560486	chr4_187797165_187797480_9_0_0.04_-1.64	10	+
chr5	641856	642410	chr5_694856_695410_15_0_0_1.69	10	+
chr5	648405	648621	chr5_701405_701621_7_0_0.4_1.4	10	+
chr5	648774	649335	chr5_701774_702335_15_0_0.27_1.38	10	+
chr5	650537	650755	chr5_703537_703755_6_0_0.34_1.63	10	+
chr5	651273	651471	chr5_704273_704471_6_0_0.19_1.66	10	+
chr5	894807	895132	chr5_947807_948132_9_0_0_2.12	10	+
chr5	896713	896961	chr5_949713_949961_7_0_0_2	10	+
chr5	908481	908685	chr5_961481_961685_6_0_0_1.87	10	+
chr5	911879	912154	chr5_964879_965154_8_0_0.41_1.33	10	+
chr5	917129	917877	chr5_970129_970877_21_0_0_2.41	10	+
chr5	1333321	1333547	chr5_1386321_1386547_7_0_0.29_1.59	10	+
chr5	1664231	1664444	chr5_1717231_1717444_6_0_0.44_-1.86	10	+
chr5	9035565	9035931	chr5_9088565_9088931_11_0_0.04_-1.5	10	+
chr5	9036137	9036477	chr5_9089137_9089477_10_0_0.31_-1.59	10	+
chr5	9037612	9037815	chr5_9090612_9090815_6_0_0.4_-1.51	10	+
chr5	9549075	9549383	chr5_9602075_9602383_9_0_0.04_-1.52	10	+
chr5	9549431	9549789	chr5_9602431_9602789_10_0_0_-1.66	10	+
chr5	10254725	10254990	chr5_10307725_10307990_8_0_0.41_1.51	10	+
chr5	10260877	10261112	chr5_10313877_10314112_7_0_0.19_1.72	10	+
chr5	10261625	10261838	chr5_10314625_10314838_6_0_0.42_1.5	10	+
chr5	10264799	10265106	chr5_10317799_10318106_9_0_0_1.65	10	+
chr5	10401059	10401290	chr5_10454059_10454290_6_0_0.19_-1.78	10	+
chr5	10627112	10627318	chr5_10680112_10680318_6_0_0_-2.2	10	+
chr5	10650667	10651149	chr5_10703667_10704149_14_0_0_-1.68	10	+
chr5	10651446	10651978	chr5_10704446_10704978_15_0_0_-2.05	10	+
chr5	10652389	10652586	chr5_10705389_10705586_6_0_0_-2.06	10	+
chr5	10652898	10653100	chr5_10705898_10706100_6_0_0.04_-1.65	10	+
chr5	10654960	10655424	chr5_10707960_10708424_13_0_0_-1.74	10	+
chr5	10656935	10657126	chr5_10709935_10710126_5_0_0_-2.7	10	+
chr5	14154796	14155043	chr5_14207796_14208043_7_0_0.04_1.6	10	+
chr5	14162383	14162692	chr5_14215383_14215692_9_0_0.23_1.56	10	+
chr5	14166895	14167159	chr5_14219895_14220159_8_0_0.08_1.52	10	+
chr5	14182546	14182867	chr5_14235546_14235867_9_0_0.29_1.52	10	+
chr5	14194177	14194419	chr5_14247177_14247419_7_0_0.29_1.47	10	+
chr5	14212756	14213067	chr5_14265756_14266067_9_0_0_1.75	10	+
chr5	14213584	14213832	chr5_14266584_14266832_7_0_0.37_1.59	10	+
chr5	14312872	14313102	chr5_14365872_14366102_7_0_0.29_1.54	10	+
chr5	15616619	15616834	chr5_15669619_15669834_6_0_0.11_-2.39	10	+
chr5	16665661	16665982	chr5_16718661_16718982_9_0_0_1.63	10	+
chr5	16701197	16701443	chr5_16754197_16754443_7_0_0.29_1.52	10	+
chr5	16701737	16701933	chr5_16754737_16754933_6_0_0.25_1.58	10	+
chr5	16758223	16758458	chr5_16811223_16811458_7_0_0.31_1.63	10	+
chr5	21196871	21197111	chr5_21232628_21232868_7_0_0_-2.51	10	+
chr5	21882649	21882932	chr5_21918406_21918689_8_0_0.11_1.59	10	+
chr5	21883017	21883263	chr5_21918774_21919020_7_0_0.29_1.54	10	+
chr5	21883380	21883582	chr5_21919137_21919339_6_0_0.19_1.62	10	+
chr5	21883960	21884222	chr5_21919717_21919979_8_0_0.41_1.57	10	+
chr5	21939563	21939785	chr5_21975320_21975542_5_0_0.48_-1.84	10	+
chr5	25911515	25911808	chr5_25947272_25947565_9_0_0.19_1.43	10	+
chr5	35871107	35871419	chr5_35906864_35907176_9_0_0_1.65	10	+
chr5	35876430	35876831	chr5_35912187_35912588_11_0_0_1.97	10	+
chr5	35877527	35878066	chr5_35913284_35913823_15_0_0_1.65	10	+
chr5	35878164	35878762	chr5_35913921_35914519_17_0_0_1.99	10	+
chr5	35878887	35879360	chr5_35914644_35915117_13_0_0_1.61	10	+
chr5	39418796	39418988	chr5_39454553_39454745_6_0_0.04_-1.64	10	+
chr5	40067125	40067358	chr5_40102882_40103115_7_0_0.29_1.53	10	+
chr5	40827308	40827553	chr5_40863065_40863310_7_0_0.19_-1.57	10	+
chr5	43289769	43291437	chr5_43325526_43327194_46_0_0_-2.11	10	+
chr5	43292461	43292845	chr5_43328218_43328602_11_0_0_-1.88	10	+
chr5	43294131	43294372	chr5_43329888_43330129_7_0_0.04_-1.74	10	+
chr5	43294739	43294981	chr5_43330496_43330738_7_0_0.23_-1.57	10	+
chr5	43295774	43296133	chr5_43331531_43331890_10_0_0_-2.08	10	+
chr5	43296572	43296819	chr5_43332329_43332576_7_0_0.04_-1.44	10	+
chr5	43296976	43297443	chr5_43332733_43333200_13_0_0_-1.76	10	+
chr5	43298051	43299082	chr5_43333808_43334839_28_0_0_-2.27	10	+
chr5	52288770	52289087	chr5_52324527_52324844_9_0_0_1.54	10	+
chr5	52344099	52344383	chr5_52379856_52380140_8_0_0_1.7	10	+
chr5	52347183	52347510	chr5_52382940_52383267_9_0_0_1.41	10	+
chr5	52348418	52348654	chr5_52384175_52384411_7_0_0.38_1.83	10	+
chr5	52351770	52352095	chr5_52387527_52387852_10_0_0_1.33	10	+
chr5	52358524	52358863	chr5_52394281_52394620_9_0_0_1.64	10	+
chr5	52360689	52361045	chr5_52396446_52396802_10_0_0_1.61	10	+
chr5	52365874	52366176	chr5_52401631_52401933_9_0_0_1.34	10	+
chr5	52367737	52367977	chr5_52403494_52403734_7_0_0.08_1.52	10	+
chr5	52368871	52369079	chr5_52404628_52404836_5_0_0.11_2.01	10	+
chr5	52370919	52371126	chr5_52406676_52406883_6_0_0.38_1.83	10	+
chr5	52374539	52374783	chr5_52410296_52410540_7_0_0_1.89	10	+
chr5	52379130	52379414	chr5_52414887_52415171_8_0_0_1.82	10	+
chr5	52386372	52386588	chr5_52422129_52422345_6_0_0.41_1.51	10	+
chr5	52386671	52387742	chr5_52422428_52423499_29_0_0_1.8	10	+
chr5	52388006	52388437	chr5_52423763_52424194_10_0_0_1.85	10	+
chr5	52388969	52389209	chr5_52424726_52424966_7_0_0_1.93	10	+
chr5	52389430	52389934	chr5_52425187_52425691_15_0_0_1.95	10	+
chr5	53155166	53155810	chr5_53190923_53191567_18_0_0.04_-1.47	10	+
chr5	53155998	53156228	chr5_53191755_53191985_7_0_0.23_-1.75	10	+
chr5	53240086	53240141	chr5_53275843_53275898_2_0_0_-4.29	10	+
chr5	60665908	60666132	chr5_60701665_60701889_7_0_0.11_-1.84	10	+
chr5	64814078	64814278	chr5_64849834_64850034_6_0_0.29_1.65	10	+
chr5	64848677	64848880	chr5_64884433_64884636_6_0_0.38_1.61	10	+
chr5	64851609	64851798	chr5_64887365_64887554_6_0_0.34_1.63	10	+
chr5	64852948	64853142	chr5_64888704_64888898_6_0_0.08_1.47	10	+
chr5	64854189	64854542	chr5_64889945_64890298_10_0_0_1.48	10	+
chr5	64854626	64854872	chr5_64890382_64890628_7_0_0.14_1.48	10	+
chr5	65346751	65346956	chr5_65382507_65382712_6_0_0.42_-1.89	10	+
chr5	68467050	68467394	chr5_68502806_68503150_10_0_0_1.97	10	+
chr5	68470033	68470306	chr5_68505789_68506062_8_0_0.14_1.29	10	+
chr5	68470609	68470911	chr5_68506365_68506667_9_0_0_1.68	10	+
chr5	68471171	68471433	chr5_68506927_68507189_8_0_0_1.51	10	+
chr5	68505610	68505782	chr5_68541366_68541538_5_0_0_2.11	10	+
chr5	69828084	69828257	chr5_69863840_69864013_5_0_0.44_-1.86	10	+
chr5	74324167	74324483	chr5_74359923_74360239_9_0_0.08_-1.47	10	+
chr5	74639665	74639898	chr5_74675421_74675654_7_0_0.04_-1.63	10	+
chr5	74641290	74641631	chr5_74677046_74677387_9_0_0.21_-1.73	10	+
chr5	74646539	74646813	chr5_74682295_74682569_8_0_0_-1.58	10	+
chr5	74646827	74647491	chr5_74682583_74683247_19_0_0_-1.84	10	+
chr5	74649954	74650148	chr5_74685710_74685904_6_0_0.04_-1.69	10	+
chr5	74650238	74650570	chr5_74685994_74686326_10_0_0.04_-1.34	10	+
chr5	74650772	74651492	chr5_74686528_74687248_20_0_0_-1.52	10	+
chr5	74654391	74654684	chr5_74690147_74690440_9_0_0_-2.54	10	+
chr5	74654909	74655226	chr5_74690665_74690982_9_0_0_-1.25	10	+
chr5	74655755	74656036	chr5_74691511_74691792_8_0_0_-1.31	10	+
chr5	74656086	74657388	chr5_74691842_74693144_37_0_0_-1.83	10	+
chr5	78539684	78539811	chr5_78575440_78575567_4_0_0.27_2.73	10	+
chr5	78610230	78610425	chr5_78645986_78646181_6_0_0.4_-1.53	10	+
chr5	78617499	78617739	chr5_78653255_78653495_7_0_0.32_-1.55	10	+
chr5	78619739	78620026	chr5_78655495_78655782_8_0_0.25_-1.27	10	+
chr5	80715888	80716080	chr5_80751644_80751836_5_0_0.42_2.46	10	+
chr5	82963075	82963348	chr5_82998831_82999104_8_0_0_2.04	10	+
chr5	85163509	85163533	chr5_85199265_85199289_1_0_0.11_-5.84	10	+
chr5	93985087	93985366	chr5_94010843_94011122_8_0_0.23_1.33	10	+
chr5	95068617	95068865	chr5_95094373_95094621_7_0_0.11_-1.71	10	+
chr5	95072592	95072814	chr5_95098348_95098570_6_0_0.42_-1.51	10	+
chr5	95081305	95081743	chr5_95107061_95107499_12_0_0.04_-1.65	10	+
chr5	95097497	95097939	chr5_95123253_95123695_10_0_0_-2.06	10	+
chr5	95103601	95103948	chr5_95129357_95129704_10_0_0_-1.77	10	+
chr5	95113192	95113405	chr5_95138948_95139161_6_0_0.41_-1.51	10	+
chr5	95119504	95119696	chr5_95145260_95145452_6_0_0.38_-1.53	10	+
chr5	95129238	95129497	chr5_95154994_95155253_8_0_0_-1.79	10	+
chr5	95129660	95129905	chr5_95155416_95155661_7_0_0.08_-1.64	10	+
chr5	95130026	95130461	chr5_95155782_95156217_12_0_0_-1.68	10	+
chr5	95131236	95131467	chr5_95156992_95157223_7_0_0.04_-1.73	10	+
chr5	95223051	95223436	chr5_95248807_95249192_11_0_0_1.52	10	+
chr5	95223552	95224741	chr5_95249308_95250497_32_0_0_1.75	10	+
chr5	95227165	95227373	chr5_95252921_95253129_6_0_0.19_1.73	10	+
chr5	95233756	95234589	chr5_95259512_95260345_23_0_0_1.78	10	+
chr5	95242120	95242506	chr5_95267876_95268262_11_0_0_1.47	10	+
chr5	95249399	95249674	chr5_95275155_95275430_8_0_0_1.52	10	+
chr5	95263629	95263917	chr5_95289385_95289673_8_0_0.23_1.51	10	+
chr5	95266132	95266305	chr5_95291888_95292061_5_0_0.19_2.25	10	+
chr5	97441089	97441146	chr5_97466845_97466902_2_0_0.25_-4.74	10	+
chr5	98108156	98108358	chr5_98136056_98136258_6_0_0.29_1.54	10	+
chr5	98110714	98111066	chr5_98138614_98138966_10_0_0_1.47	10	+
chr5	98111494	98112012	chr5_98139394_98139912_15_0_0_1.73	10	+
chr5	98112898	98113149	chr5_98140798_98141049_7_0_0.44_1.4	10	+
chr5	98113446	98113623	chr5_98141346_98141523_5_0_0.44_1.77	10	+
chr5	98115080	98115968	chr5_98142980_98143868_24_0_0.19_1.53	10	+
chr5	98116370	98116968	chr5_98144270_98144868_18_0_0_1.56	10	+
chr5	98117112	98117436	chr5_98145012_98145336_9_0_0_1.6	10	+
chr5	98117740	98117976	chr5_98145640_98145876_7_0_0.21_1.42	10	+
chr5	98118082	98118462	chr5_98145982_98146362_11_0_0_1.53	10	+
chr5	98118599	98118847	chr5_98146499_98146747_8_0_0.08_1.41	10	+
chr5	98119109	98119487	chr5_98147009_98147387_11_0_0.29_1.59	10	+
chr5	98119948	98120427	chr5_98147848_98148327_14_0_0.04_1.7	10	+
chr5	98120656	98121009	chr5_98148556_98148909_10_0_0.19_1.45	10	+
chr5	98121581	98122020	chr5_98149481_98149920_12_0_0_1.49	10	+
chr5	98122219	98122489	chr5_98150119_98150389_8_0_0_1.51	10	+
chr5	98122501	98122874	chr5_98150401_98150774_11_0_0_1.82	10	+
chr5	98123822	98124152	chr5_98151722_98152052_10_0_0_1.38	10	+
chr5	98124475	98125353	chr5_98152375_98153253_25_0_0_1.74	10	+
chr5	98126396	98126876	chr5_98154296_98154776_13_0_0_1.69	10	+
chr5	98127387	98127594	chr5_98155287_98155494_6_0_0.25_1.59	10	+
chr5	98128624	98128993	chr5_98156524_98156893_11_0_0_1.57	10	+
chr5	98129160	98129458	chr5_98157060_98157358_9_0_0.27_1.54	10	+
chr5	98129529	98130027	chr5_98157429_98157927_14_0_0_1.68	10	+
chr5	98130193	98131498	chr5_98158093_98159398_36_0_0_1.66	10	+
chr5	98131547	98132076	chr5_98159447_98159976_16_0_0_1.61	10	+
chr5	99346448	99346508	chr5_99374347_99374407_2_0_0.04_3.57	10	+
chr5	102599006	102599213	chr5_102626905_102627112_6_0_0.41_1.59	10	+
chr5	102601628	102601851	chr5_102629527_102629750_7_0_0.17_1.74	10	+
chr5	102607076	102607324	chr5_102634975_102635223_7_0_0.27_1.63	10	+
chr5	102607833	102608043	chr5_102635732_102635942_6_0_0.17_1.74	10	+
chr5	102611906	102612342	chr5_102639805_102640241_12_0_0_1.59	10	+
chr5	102612683	102612890	chr5_102640582_102640789_5_0_0.34_1.63	10	+
chr5	102613108	102613583	chr5_102641007_102641482_12_0_0.21_1.56	10	+
chr5	108385458	108385835	chr5_108413357_108413734_11_0_0.04_-1.57	10	+
chr5	108385941	108386738	chr5_108413840_108414637_22_0_0_-1.85	10	+
chr5	108386923	108387308	chr5_108414822_108415207_11_0_0_-1.55	10	+
chr5	108387676	108388128	chr5_108415575_108416027_13_0_0.04_-1.49	10	+
chr5	108925023	108925356	chr5_108952922_108953255_10_0_0.25_1.66	10	+
chr5	110832362	110832616	chr5_110860261_110860515_7_0_0_-1.88	10	+
chr5	110832763	110832963	chr5_110860662_110860862_6_0_0.38_-1.66	10	+
chr5	110834868	110835076	chr5_110862767_110862975_6_0_0.25_-1.56	10	+
chr5	110835399	110835682	chr5_110863298_110863581_8_0_0_-1.98	10	+
chr5	111496742	111496984	chr5_111524641_111524883_7_0_0.04_-1.62	10	+
chr5	114848789	114849062	chr5_114876688_114876961_8_0_0.29_1.58	10	+
chr5	118310320	118310509	chr5_118338219_118338408_6_0_0.27_1.57	10	+
chr5	118728683	118729082	chr5_118756582_118756981_12_0_0.27_-1.48	10	+
chr5	119913048	119913252	chr5_119940947_119941151_6_0_0.46_-2.19	10	+
chr5	120163848	120164062	chr5_120191747_120191961_6_0_0.23_-1.71	10	+
chr5	121355919	121356191	chr5_121383818_121384090_8_0_0.11_1.52	10	+
chr5	121407848	121408117	chr5_121435747_121436016_8_0_0.04_-1.44	10	+
chr5	122972249	122972481	chr5_123000148_123000380_7_0_0.19_1.47	10	+
chr5	125999034	125999240	chr5_126026933_126027139_6_0_0.04_1.79	10	+
chr5	126112838	126113117	chr5_126140737_126141016_8_0_0.19_1.53	10	+
chr5	126140340	126140716	chr5_126168239_126168615_10_0_0_2.19	10	+
chr5	126141180	126141524	chr5_126169079_126169423_10_0_0_1.57	10	+
chr5	126145810	126146118	chr5_126173709_126174017_9_0_0_1.8	10	+
chr5	126154472	126154882	chr5_126182371_126182781_12_0_0_2.17	10	+
chr5	126156547	126156906	chr5_126184446_126184805_10_0_0_2.22	10	+
chr5	126161671	126161889	chr5_126189570_126189788_6_0_0.48_1.57	10	+
chr5	126166640	126166880	chr5_126194539_126194779_7_0_0_1.62	10	+
chr5	126168404	126168495	chr5_126196303_126196394_3_0_0.11_2.41	10	+
chr5	126171891	126172088	chr5_126199790_126199987_6_0_0.27_1.68	10	+
chr5	126172134	126172513	chr5_126200033_126200412_8_0_0_1.76	10	+
chr5	127594527	127594817	chr5_127622426_127622716_7_0_0.31_-1.58	10	+
chr5	127595068	127595283	chr5_127622967_127623182_6_0_0.4_-1.53	10	+
chr5	127627127	127627440	chr5_127655026_127655339_9_0_0.19_-1.63	10	+
chr5	127637010	127637351	chr5_127664909_127665250_10_0_0.32_-1.55	10	+
chr5	127638590	127638869	chr5_127666489_127666768_8_0_0.23_-1.75	10	+
chr5	127697884	127698088	chr5_127725783_127725987_6_0_0.04_-1.71	10	+
chr5	127728703	127728900	chr5_127756602_127756799_6_0_0.11_-1.82	10	+
chr5	129272747	129272791	chr5_129300646_129300690_2_0_0.14_-5.16	10	+
chr5	130344616	130344817	chr5_130372515_130372716_6_0_0.27_1.68	10	+
chr5	130522080	130522132	chr5_130549979_130550031_2_0_0.08_3.2	10	+
chr5	134191431	134191640	chr5_134219330_134219539_6_0_0.27_1.66	10	+
chr5	135368675	135369071	chr5_135396574_135396970_11_0_0.04_1.64	10	+
chr5	135369849	135370047	chr5_135397748_135397946_6_0_0_2.86	10	+
chr5	135370777	135371018	chr5_135398676_135398917_7_0_0_1.84	10	+
chr5	135377191	135377559	chr5_135405090_135405458_7_0_0.04_2.21	10	+
chr5	135382210	135382619	chr5_135410109_135410518_12_0_0_1.57	10	+
chr5	135398799	135399005	chr5_135426698_135426904_6_0_0.41_1.51	10	+
chr5	135717022	135717182	chr5_135744921_135745081_5_0_0.08_-3.95	10	+
chr5	137518019	137518262	chr5_137545918_137546161_7_0_0_1.48	10	+
chr5	137519795	137520103	chr5_137547694_137548002_9_0_0_1.92	10	+
chr5	137802264	137802459	chr5_137830163_137830358_6_0_0.25_-1.57	10	+
chr5	137804525	137805079	chr5_137832424_137832978_15_0_0.04_-1.72	10	+
chr5	139503635	139503839	chr5_139483819_139484023_6_0_0.21_-1.77	10	+
chr5	139725945	139726167	chr5_139706129_139706351_6_0_0.41_-2.21	10	+
chr5	140798287	140798496	chr5_140778471_140778680_6_0_0.38_-1.66	10	+
chr5	144608368	144608643	chr5_144588561_144588836_8_0_0.04_-1.65	10	+
chr5	144608820	144609060	chr5_144589013_144589253_7_0_0.29_-1.56	10	+
chr5	146771031	146771424	chr5_146751224_146751617_11_0_0.04_-1.69	10	+
chr5	146771439	146771752	chr5_146751632_146751945_9_0_0.04_-1.51	10	+
chr5	146772082	146772438	chr5_146752275_146752631_10_0_0.04_-1.52	10	+
chr5	146772473	146772871	chr5_146752666_146753064_11_0_0.14_-1.42	10	+
chr5	149500349	149500669	chr5_149480542_149480862_9_0_0.04_-1.62	10	+
chr5	149508489	149508697	chr5_149488682_149488890_6_0_0.27_-1.56	10	+
chr5	149508847	149509191	chr5_149489040_149489384_10_0_0_-1.67	10	+
chr5	149513660	149513857	chr5_149493853_149494050_6_0_0.19_-1.6	10	+
chr5	149936645	149936849	chr5_149916838_149917042_6_0_0.27_-1.56	10	+
chr5	150038184	150038397	chr5_150018377_150018590_6_0_0.21_-1.77	10	+
chr5	151056590	151056789	chr5_151036783_151036982_6_0_0.04_-1.78	10	+
chr5	151063120	151063429	chr5_151043313_151043622_9_0_0.04_-1.72	10	+
chr5	152870221	152870451	chr5_152850414_152850644_6_0_0.19_-1.62	10	+
chr5	152873487	152873688	chr5_152853680_152853881_6_0_0.4_-1.52	10	+
chr5	153026500	153026702	chr5_153006693_153006895_6_0_0.21_-1.77	10	+
chr5	153029871	153030095	chr5_153010064_153010288_7_0_0.11_-1.86	10	+
chr5	153053959	153054334	chr5_153034152_153034527_11_0_0_-1.87	10	+
chr5	153065672	153065987	chr5_153045865_153046180_9_0_0_-1.56	10	+
chr5	153078379	153078649	chr5_153058572_153058842_8_0_0_-1.55	10	+
chr5	153085265	153085505	chr5_153065458_153065698_7_0_0.04_-1.7	10	+
chr5	153143970	153144202	chr5_153124163_153124395_7_0_0.17_-2.08	10	+
chr5	153149682	153150108	chr5_153129875_153130301_12_0_0_-1.8	10	+
chr5	153150210	153150520	chr5_153130403_153130713_9_0_0_-1.78	10	+
chr5	153151763	153152033	chr5_153131956_153132226_8_0_0_-2.41	10	+
chr5	153153000	153153827	chr5_153133193_153134020_24_0_0_-1.87	10	+
chr5	153153872	153154165	chr5_153134065_153134358_9_0_0_-1.66	10	+
chr5	153154214	153154663	chr5_153134407_153134856_13_0_0.08_-2.04	10	+
chr5	153154703	153155900	chr5_153134896_153136093_33_0_0_-1.69	10	+
chr5	153155913	153156177	chr5_153136106_153136370_8_0_0_-2.01	10	+
chr5	153158273	153158511	chr5_153138466_153138704_7_0_0.08_-1.5	10	+
chr5	153159613	153159818	chr5_153139806_153140011_6_0_0.14_-1.61	10	+
chr5	153160212	153160890	chr5_153140405_153141083_19_0_0_-1.6	10	+
chr5	153161172	153161528	chr5_153141365_153141721_10_0_0.32_-1.71	10	+
chr5	153162230	153162430	chr5_153142423_153142623_6_0_0_-2.22	10	+
chr5	153163347	153163585	chr5_153143540_153143778_7_0_0_-2.13	10	+
chr5	153165760	153166428	chr5_153145953_153146621_19_0_0_-1.87	10	+
chr5	153167063	153167263	chr5_153147256_153147456_6_0_0.21_-1.59	10	+
chr5	153167659	153168178	chr5_153147852_153148371_15_0_0_-1.55	10	+
chr5	153169687	153170053	chr5_153149880_153150246_10_0_0_-2.14	10	+
chr5	153171310	153171764	chr5_153151503_153151957_13_0_0_-2.06	10	+
chr5	153171985	153172195	chr5_153152178_153152388_6_0_0.23_-1.76	10	+
chr5	153172368	153172639	chr5_153152561_153152832_8_0_0_-2.03	10	+
chr5	153172921	153173273	chr5_153153114_153153466_10_0_0_-1.72	10	+
chr5	153173646	153173866	chr5_153153839_153154059_7_0_0.29_-1.48	10	+
chr5	153174781	153175183	chr5_153154974_153155376_11_0_0_-1.73	10	+
chr5	153176788	153177278	chr5_153156981_153157471_14_0_0_-1.79	10	+
chr5	153179625	153179816	chr5_153159818_153160009_6_0_0_-3.1	10	+
chr5	153180345	153180657	chr5_153160538_153160850_9_0_0_-2.14	10	+
chr5	153181203	153181556	chr5_153161396_153161749_9_0_0_-1.89	10	+
chr5	153183684	153183895	chr5_153163877_153164088_6_0_0.42_-1.66	10	+
chr5	153190514	153191266	chr5_153170707_153171459_22_0_0_-1.64	10	+
chr5	153191419	153191889	chr5_153171612_153172082_13_0_0_-1.77	10	+
chr5	153191930	153192496	chr5_153172123_153172689_16_0_0_-2.19	10	+
chr5	153192625	153193062	chr5_153172818_153173255_13_0_0_-1.94	10	+
chr5	153796391	153796591	chr5_153776584_153776784_6_0_0.25_1.59	10	+
chr5	153797457	153797813	chr5_153777650_153778006_10_0_0_1.42	10	+
chr5	153840053	153840294	chr5_153820246_153820487_7_0_0.38_-1.4	10	+
chr5	153919894	153920121	chr5_153900087_153900314_7_0_0.17_-2.08	10	+
chr5	154199234	154199458	chr5_154179427_154179651_7_0_0.21_-1.59	10	+
chr5	154393626	154393973	chr5_154373819_154374166_10_0_0_1.81	10	+
chr5	154394058	154394406	chr5_154374251_154374599_10_0_0_1.75	10	+
chr5	155802547	155802771	chr5_155735125_155735349_6_0_0.23_-1.74	10	+
chr5	156109301	156109543	chr5_156041879_156042121_7_0_0.21_-1.56	10	+
chr5	156189239	156189456	chr5_156121817_156122034_6_0_0.23_-1.76	10	+
chr5	156191101	156191339	chr5_156123679_156123917_7_0_0.04_-1.63	10	+
chr5	156191888	156192091	chr5_156124466_156124669_6_0_0.4_-1.52	10	+
chr5	156272552	156272601	chr5_156205130_156205179_2_0_0.08_-3.95	10	+
chr5	156904453	156904743	chr5_156837031_156837321_9_0_0_1.76	10	+
chr5	156905572	156905930	chr5_156838150_156838508_10_0_0_1.79	10	+
chr5	156906857	156907239	chr5_156839435_156839817_11_0_0.04_1.44	10	+
chr5	156946758	156947099	chr5_156879336_156879677_10_0_0_1.58	10	+
chr5	159849626	159849928	chr5_159782204_159782506_8_0_0_1.36	10	+
chr5	162866276	162866479	chr5_162798854_162799057_6_0_0.32_-1.69	10	+
chr5	162870670	162871308	chr5_162803248_162803886_18_0_0_-1.65	10	+
chr5	162871373	162871725	chr5_162803951_162804303_10_0_0.14_-1.49	10	+
chr5	162900965	162901263	chr5_162833543_162833841_9_0_0_1.83	10	+
chr5	162902440	162902739	chr5_162835018_162835317_9_0_0_1.46	10	+
chr5	162911060	162911336	chr5_162843638_162843914_8_0_0_1.4	10	+
chr5	162918092	162918472	chr5_162850670_162851050_11_0_0_2.2	10	+
chr5	166497085	166497109	chr5_166429663_166429687_1_0_0.21_4.51	10	+
chr5	168088868	168089074	chr5_168021446_168021652_6_0_0.11_-1.62	10	+
chr5	168473145	168473339	chr5_168405723_168405917_6_0_0.04_-1.91	10	+
chr5	168475479	168475723	chr5_168408057_168408301_7_0_0.08_-1.38	10	+
chr5	168476584	168476823	chr5_168409162_168409401_7_0_0.04_-1.57	10	+
chr5	168497000	168497345	chr5_168429578_168429923_10_0_0_-1.67	10	+
chr5	168503220	168503418	chr5_168435798_168435996_6_0_0.4_-1.52	10	+
chr5	168533449	168533665	chr5_168466027_168466243_6_0_0.48_-1.5	10	+
chr5	168534334	168534546	chr5_168466912_168467124_6_0_0.04_-1.66	10	+
chr5	168544125	168544326	chr5_168476703_168476904_6_0_0.04_-1.69	10	+
chr5	168548487	168548756	chr5_168481065_168481334_8_0_0_-1.76	10	+
chr5	168551599	168551809	chr5_168484177_168484387_6_0_0.21_-1.77	10	+
chr5	168555927	168556262	chr5_168488505_168488840_10_0_0.04_-1.67	10	+
chr5	168563509	168563711	chr5_168496087_168496289_6_0_0.34_-1.68	10	+
chr5	168570903	168571099	chr5_168503481_168503677_6_0_0.14_-1.6	10	+
chr5	168571363	168571645	chr5_168503941_168504223_8_0_0_-1.83	10	+
chr5	168574052	168574269	chr5_168506630_168506847_7_0_0_-1.73	10	+
chr5	168580398	168580722	chr5_168512976_168513300_9_0_0_-1.45	10	+
chr5	168596661	168596857	chr5_168529239_168529435_6_0_0.11_-1.82	10	+
chr5	168599350	168599408	chr5_168531928_168531986_2_0_0.41_-2.76	10	+
chr5	168602600	168602803	chr5_168535178_168535381_6_0_0.34_-1.92	10	+
chr5	168605918	168606131	chr5_168538496_168538709_6_0_0.11_-1.61	10	+
chr5	168607146	168607540	chr5_168539724_168540118_11_0_0_-1.72	10	+
chr5	168609135	168609479	chr5_168541713_168542057_10_0_0_-1.68	10	+
chr5	168609605	168609848	chr5_168542183_168542426_7_0_0_-1.6	10	+
chr5	168610938	168611147	chr5_168543516_168543725_6_0_0.21_-2.04	10	+
chr5	168617073	168617333	chr5_168549651_168549911_8_0_0_-2	10	+
chr5	169012954	169013396	chr5_168945532_168945974_12_0_0_1.59	10	+
chr5	169015289	169016007	chr5_168947867_168948585_21_0_0_1.68	10	+
chr5	169016264	169016539	chr5_168948842_168949117_8_0_0.04_1.64	10	+
chr5	169017927	169018324	chr5_168950505_168950902_11_0_0_2	10	+
chr5	169020276	169020623	chr5_168952854_168953201_9_0_0_2.22	10	+
chr5	169021003	169021817	chr5_168953581_168954395_23_0_0_1.81	10	+
chr5	169025875	169026254	chr5_168958453_168958832_11_0_0_1.74	10	+
chr5	169028227	169028710	chr5_168960805_168961288_14_0_0_2.17	10	+
chr5	169028868	169029288	chr5_168961446_168961866_12_0_0_1.73	10	+
chr5	169030910	169031721	chr5_168963488_168964299_22_0_0_1.89	10	+
chr5	169290001	169290196	chr5_169222579_169222774_6_0_0.41_1.59	10	+
chr5	169311066	169311320	chr5_169243644_169243898_8_0_0.29_1.48	10	+
chr5	172196053	172196279	chr5_172128659_172128885_7_0_0.21_-1.68	10	+
chr5	172507570	172507769	chr5_172440176_172440375_6_0_0.04_-1.74	10	+
chr5	172517320	172518002	chr5_172449926_172450608_19_0_0_-1.58	10	+
chr5	172560700	172561083	chr5_172493306_172493689_11_0_0_-1.83	10	+
chr5	172562364	172562622	chr5_172494970_172495228_7_0_0.23_-1.52	10	+
chr5	172563423	172563627	chr5_172496029_172496233_6_0_0.38_-1.53	10	+
chr5	172563731	172564081	chr5_172496337_172496687_10_0_0_-1.6	10	+
chr5	177632820	177633105	chr5_177565426_177565711_8_0_0.29_1.57	10	+
chr5	177634002	177634282	chr5_177566608_177566888_8_0_0.17_1.4	10	+
chr5	177637581	177637963	chr5_177570187_177570569_11_0_0.11_1.5	10	+
chr6	4100023	4100138	chr6_4045022_4045137_4_0_0.08_-3.93	10	+
chr6	7517302	7517578	chr6_7462301_7462577_8_0_0_-1.71	10	+
chr6	7576569	7576774	chr6_7521568_7521773_6_0_0.23_1.7	10	+
chr6	7579684	7579884	chr6_7524683_7524883_6_0_0.41_1.51	10	+
chr6	7579969	7580351	chr6_7524968_7525350_11_0_0_1.54	10	+
chr6	7581350	7581625	chr6_7526349_7526624_8_0_0.23_1.47	10	+
chr6	7582895	7583133	chr6_7527894_7528132_7_0_0.11_1.62	10	+
chr6	7584683	7584889	chr6_7529682_7529888_6_0_0.41_1.51	10	+
chr6	7585119	7585439	chr6_7530118_7530438_9_0_0.14_1.41	10	+
chr6	7585520	7585724	chr6_7530519_7530723_6_0_0.42_1.59	10	+
chr6	7586026	7586458	chr6_7531025_7531457_12_0_0_1.72	10	+
chr6	11190817	11191088	chr6_11298803_11299074_8_0_0_-1.46	10	+
chr6	19613446	19613864	chr6_19721425_19721843_12_0_0_1.6	10	+
chr6	19839545	19839817	chr6_19947524_19947796_8_0_0_1.49	10	+
chr6	24781594	24781945	chr6_24889573_24889924_10_0_0_1.89	10	+
chr6	24785847	24786306	chr6_24893826_24894285_13_0_0_2.05	10	+
chr6	24843008	24843354	chr6_24950987_24951333_10_0_0.14_-1.37	10	+
chr6	25023370	25023649	chr6_25131349_25131628_8_0_0_-1.49	10	+
chr6	25023699	25023919	chr6_25131678_25131898_6_0_0_-1.72	10	+
chr6	25140566	25140863	chr6_25248545_25248842_9_0_0.06_1.42	10	+
chr6	25141240	25141666	chr6_25249219_25249645_12_0_0_1.59	10	+
chr6	25882237	25882534	chr6_25990216_25990513_9_0_0.21_1.33	10	+
chr6	26017327	26017845	chr6_26125306_26125824_15_0_0_2.41	10	+
chr6	26020590	26021217	chr6_26128569_26129196_18_0_0_2.41	10	+
chr6	26021800	26022331	chr6_26129779_26130310_15_0_0_1.58	10	+
chr6	26027126	26027527	chr6_26135105_26135506_11_0_0_1.75	10	+
chr6	26031756	26032427	chr6_26139735_26140406_18_0_0_2.47	10	+
chr6	26033270	26033873	chr6_26141249_26141852_17_0_0_2.02	10	+
chr6	26043513	26043977	chr6_26151492_26151956_13_0_0_1.8	10	+
chr6	26045529	26046154	chr6_26153508_26154133_18_0_0_2.5	10	+
chr6	26056038	26056688	chr6_26164017_26164667_18_0_0_1.67	10	+
chr6	26104083	26104635	chr6_26212062_26212614_16_0_0_1.94	10	+
chr6	26123653	26124247	chr6_26231632_26232226_17_0_0_2.34	10	+
chr6	26124359	26124993	chr6_26232338_26232972_18_0_0_1.57	10	+
chr6	26156458	26157406	chr6_26264437_26265385_27_0_0_1.86	10	+
chr6	26158234	26158911	chr6_26266213_26266890_19_0_0_2.08	10	+
chr6	26183906	26184531	chr6_26291885_26292510_17_0_0_2.59	10	+
chr6	26188873	26189374	chr6_26296852_26297353_14_0_0_1.79	10	+
chr6	26196954	26197510	chr6_26304933_26305489_16_0_0_2.08	10	+
chr6	26199024	26199610	chr6_26307003_26307589_17_0_0_1.9	10	+
chr6	26199659	26200254	chr6_26307638_26308233_17_0_0_2.25	10	+
chr6	26204806	26205069	chr6_26312785_26313048_8_0_0.24_1.39	10	+
chr6	26216462	26216972	chr6_26324441_26324951_15_0_0_2.04	10	+
chr6	26217013	26217731	chr6_26324992_26325710_20_0_0_2.75	10	+
chr6	26225284	26225955	chr6_26333263_26333934_20_0_0_2.28	10	+
chr6	26234403	26235313	chr6_26342382_26343292_26_0_0_2.28	10	+
chr6	26240526	26241105	chr6_26348505_26349084_16_0_0_1.77	10	+
chr6	26250341	26250955	chr6_26358320_26358934_17_0_0_2.22	10	+
chr6	26251730	26252381	chr6_26359709_26360360_18_0_0_2.34	10	+
chr6	26271089	26271657	chr6_26379068_26379636_16_0_0_2.21	10	+
chr6	26273036	26273668	chr6_26381015_26381647_18_0_0_2.31	10	+
chr6	26285312	26285825	chr6_26393291_26393804_15_0_0_1.63	10	+
chr6	26405565	26405817	chr6_26513544_26513796_7_0_0.1_-1.56	10	+
chr6	26413713	26413966	chr6_26521692_26521945_7_0_0.22_-1.34	10	+
chr6	27100044	27100639	chr6_27208023_27208618_17_0_0_1.95	10	+
chr6	27100688	27101402	chr6_27208667_27209381_20_0_0_2.43	10	+
chr6	27106988	27107508	chr6_27214967_27215487_15_0_0_1.82	10	+
chr6	27114111	27114690	chr6_27222090_27222669_17_0_0_1.83	10	+
chr6	27114734	27115421	chr6_27222713_27223400_20_0_0_2.33	10	+
chr6	27656109	27656315	chr6_27764088_27764294_6_0_0.37_1.53	10	+
chr6	27775227	27775785	chr6_27883206_27883764_15_0_0_1.87	10	+
chr6	27775834	27776500	chr6_27883813_27884479_19_0_0_2.28	10	+
chr6	27777739	27778401	chr6_27885718_27886380_19_0_0_2.41	10	+
chr6	27782005	27782633	chr6_27889984_27890612_18_0_0_2.18	10	+
chr6	27782645	27783297	chr6_27890624_27891276_18_0_0_2.65	10	+
chr6	27791792	27792246	chr6_27899771_27900225_13_0_0_1.55	10	+
chr6	27798970	27799310	chr6_27906949_27907289_10_0_0_1.74	10	+
chr6	27805721	27806158	chr6_27913700_27914137_12_0_0_1.62	10	+
chr6	27806238	27806966	chr6_27914217_27914945_21_0_0_1.96	10	+
chr6	27831847	27832060	chr6_27939826_27940039_6_0_0.41_1.65	10	+
chr6	27833032	27833637	chr6_27941011_27941616_17_0_0_2.04	10	+
chr6	27834529	27835361	chr6_27942508_27943340_23_0_0_2.52	10	+
chr6	27839535	27840071	chr6_27947514_27948050_15_0_0_2.08	10	+
chr6	27840895	27841244	chr6_27948874_27949223_10_0_0_2.11	10	+
chr6	27858146	27858609	chr6_27966125_27966588_13_0_0_1.76	10	+
chr6	27860454	27860991	chr6_27968433_27968970_16_0_0_1.9	10	+
chr6	27861112	27861713	chr6_27969091_27969692_17_0_0_2.29	10	+
chr6	28126487	28126696	chr6_28234466_28234675_6_0_0.48_-2.01	10	+
chr6	30691489	30691722	chr6_30799468_30799701_7_0_0.14_1.43	10	+
chr6	30691836	30692045	chr6_30799815_30800024_6_0_0.24_1.46	10	+
chr6	30692096	30692321	chr6_30800075_30800300_7_0_0.44_1.39	10	+
chr6	30692775	30692983	chr6_30800754_30800962_6_0_0.06_1.52	10	+
chr6	31126789	31127305	chr6_31234768_31235284_14_0_0_1.8	10	+
chr6	31129172	31129706	chr6_31237151_31237685_14_0_0_1.64	10	+
chr6	31130469	31131183	chr6_31238448_31239162_20_0_0_1.84	10	+
chr6	31131738	31131945	chr6_31239717_31239924_6_0_0_2.52	10	+
chr6	33365912	33366225	chr6_33473890_33474203_9_0_0_2.01	10	+
chr6	33371461	33371795	chr6_33479439_33479773_10_0_0_1.43	10	+
chr6	33372911	33373104	chr6_33480889_33481082_6_0_0.04_1.56	10	+
chr6	33373187	33373382	chr6_33481165_33481360_6_0_0_1.64	10	+
chr6	33374047	33374270	chr6_33482025_33482248_7_0_0_1.65	10	+
chr6	35212371	35212605	chr6_35320349_35320583_7_0_0.08_1.5	10	+
chr6	35213607	35213926	chr6_35321585_35321904_9_0_0_1.62	10	+
chr6	35216231	35216893	chr6_35324209_35324871_19_0_0_1.55	10	+
chr6	35217080	35217418	chr6_35325058_35325396_10_0_0_1.46	10	+
chr6	35217936	35218146	chr6_35325914_35326124_6_0_0.43_1.42	10	+
chr6	35218227	35218905	chr6_35326205_35326883_18_0_0_1.88	10	+
chr6	35219240	35219568	chr6_35327218_35327546_9_0_0_1.51	10	+
chr6	35219933	35220764	chr6_35327911_35328742_22_0_0_1.74	10	+
chr6	36648433	36648878	chr6_36756411_36756856_12_0_0_-1.53	10	+
chr6	36651362	36651653	chr6_36759340_36759631_8_0_0.08_-1.75	10	+
chr6	39872202	39872405	chr6_39980180_39980383_6_0_0.48_-1.4	10	+
chr6	46190439	46190641	chr6_46298398_46298600_6_0_0.1_-1.71	10	+
chr6	52129143	52129543	chr6_52237102_52237502_11_0_0_1.47	10	+
chr6	54075260	54075475	chr6_54183219_54183434_6_0_0.04_1.55	10	+
chr6	57050006	57050239	chr6_57157965_57158198_7_0_0.44_-1.25	10	+
chr6	64153439	64153673	chr6_64211398_64211632_7_0_0.12_1.42	10	+
chr6	64286346	64286740	chr6_64344305_64344699_11_0_0.27_1.38	10	+
chr6	64290128	64290331	chr6_64348087_64348290_6_0_0.5_1.48	10	+
chr6	64290600	64290817	chr6_64348559_64348776_6_0_0.3_1.55	10	+
chr6	64291086	64291332	chr6_64349045_64349291_7_0_0.19_1.47	10	+
chr6	72011654	72011856	chr6_72068375_72068577_6_0_0.48_1.49	10	+
chr6	73333265	73333506	chr6_73389986_73390227_5_0_0.06_1.77	10	+
chr6	73335609	73335886	chr6_73392330_73392607_8_0_0.12_1.31	10	+
chr6	73338704	73338916	chr6_73395425_73395637_6_0_0.44_1.63	10	+
chr6	73348850	73349058	chr6_73405571_73405779_6_0_0.25_1.7	10	+
chr6	73350601	73350859	chr6_73407322_73407580_7_0_0.02_1.37	10	+
chr6	73361768	73361967	chr6_73418489_73418688_6_0_0_1.67	10	+
chr6	73364911	73365108	chr6_73421632_73421829_6_0_0.48_1.48	10	+
chr6	73368655	73368870	chr6_73425376_73425591_6_0_0.39_1.51	10	+
chr6	73374508	73374711	chr6_73431229_73431432_6_0_0.37_1.53	10	+
chr6	73375325	73375560	chr6_73432046_73432281_7_0_0.06_1.18	10	+
chr6	73385985	73386190	chr6_73442706_73442911_6_0_0.27_1.56	10	+
chr6	73393999	73394223	chr6_73450720_73450944_7_0_0.12_1.5	10	+
chr6	73394914	73395291	chr6_73451635_73452012_11_0_0_1.5	10	+
chr6	73409451	73409679	chr6_73466172_73466400_7_0_0_1.72	10	+
chr6	73410082	73410314	chr6_73466803_73467035_7_0_0.08_1.38	10	+
chr6	73421677	73421845	chr6_73478398_73478566_5_0_0.46_1.5	10	+
chr6	73424125	73424358	chr6_73480846_73481079_7_0_0.41_1.66	10	+
chr6	73426510	73426834	chr6_73483231_73483555_9_0_0_1.54	10	+
chr6	73460954	73461155	chr6_73517675_73517876_6_0_0.08_1.66	10	+
chr6	73519475	73519722	chr6_73576196_73576443_7_0_0.44_1.5	10	+
chr6	73550933	73551293	chr6_73607654_73608014_10_0_0_1.63	10	+
chr6	73599169	73599373	chr6_73655890_73656094_6_0_0.5_1.48	10	+
chr6	74226751	74227086	chr6_74283472_74283807_10_0_0.06_-1.54	10	+
chr6	75796643	75796956	chr6_75853363_75853676_9_0_0.46_-1.16	10	+
chr6	75827710	75827921	chr6_75884430_75884641_6_0_0.48_-1.4	10	+
chr6	75836003	75836279	chr6_75892723_75892999_8_0_0.27_-1.44	10	+
chr6	75846072	75846279	chr6_75902792_75902999_6_0_0.06_-1.54	10	+
chr6	75890841	75891040	chr6_75947561_75947760_6_0_0.48_-2.01	10	+
chr6	75899321	75899520	chr6_75956041_75956240_6_0_0.43_-1.42	10	+
chr6	77681719	77681743	chr6_77738438_77738462_1_0_0.08_-4.61	10	+
chr6	80721461	80721695	chr6_80778180_80778414_7_0_0_1.98	10	+
chr6	80745003	80745223	chr6_80801722_80801942_7_0_0.21_1.47	10	+
chr6	80751983	80752237	chr6_80808702_80808956_8_0_0.08_1.39	10	+
chr6	85998083	85998361	chr6_86054802_86055080_8_0_0.14_1.51	10	+
chr6	86160593	86160743	chr6_86217312_86217462_5_0_0.46_1.5	10	+
chr6	86161091	86161314	chr6_86217810_86218033_6_0_0.41_1.43	10	+
chr6	86204585	86204796	chr6_86261304_86261515_6_0_0.47_1.4	10	+
chr6	89794231	89794617	chr6_89850950_89851336_10_0_0_-1.51	10	+
chr6	90011890	90012106	chr6_90068609_90068825_6_0_0.38_1.52	10	+
chr6	97613052	97613347	chr6_97719773_97720068_9_0_0_1.6	10	+
chr6	98259413	98259472	chr6_98366134_98366193_2_0_0.02_-3.31	10	+
chr6	99850872	99851132	chr6_99957593_99957853_7_0_0.41_-1.42	10	+
chr6	99921108	99921132	chr6_100027829_100027853_1_0_0.02_-6.4	10	+
chr6	100834615	100834817	chr6_100941336_100941538_6_0_0.29_-1.45	10	+
chr6	100837134	100837312	chr6_100943855_100944033_5_0_0.48_-1.51	10	+
chr6	100911307	100911649	chr6_101018028_101018370_10_0_0_-1.41	10	+
chr6	111214673	111214897	chr6_111321366_111321590_7_0_0.44_1.31	10	+
chr6	111215187	111215547	chr6_111321880_111322240_11_0_0.17_1.44	10	+
chr6	111741724	111741932	chr6_111848417_111848625_6_0_0.27_-1.46	10	+
chr6	113495244	113495538	chr6_113601937_113602231_8_0_0.32_-1.36	10	+
chr6	116526204	116526228	chr6_116632897_116632921_1_0_0.17_4.59	10	+
chr6	116778387	116778610	chr6_116885080_116885303_6_0_0.33_1.54	10	+
chr6	116779270	116779525	chr6_116885963_116886218_7_0_0_1.73	10	+
chr6	121767998	121768739	chr6_121809697_121810438_21_0_0_-1.49	10	+
chr6	121768787	121770745	chr6_121810486_121812444_55_0_0_-1.64	10	+
chr6	124419708	124419732	chr6_124461407_124461431_1_0_0.32_3.82	10	+
chr6	127876366	127876590	chr6_127918059_127918283_7_0_0.17_1.58	10	+
chr6	129636955	129637155	chr6_129678648_129678848_6_0_0.25_-1.75	10	+
chr6	129714154	129714409	chr6_129755847_129756102_8_0_0.25_-1.41	10	+
chr6	129723380	129723683	chr6_129765073_129765376_9_0_0.14_-1.39	10	+
chr6	129766763	129767012	chr6_129808456_129808705_7_0_0.21_-1.59	10	+
chr6	129812912	129813158	chr6_129854605_129854851_8_0_0.06_-1.31	10	+
chr6	129962955	129963220	chr6_130004648_130004913_8_0_0.12_1.44	10	+
chr6	131160796	131161010	chr6_131202489_131202703_6_0_0.38_-1.71	10	+
chr6	131161362	131161690	chr6_131203055_131203383_9_0_0.27_-1.6	10	+
chr6	132270685	132271124	chr6_132312378_132312817_12_0_0_-1.61	10	+
chr6	132271671	132271882	chr6_132313364_132313575_6_0_0.48_-1.4	10	+
chr6	132617613	132617856	chr6_132659306_132659549_7_0_0.1_-1.43	10	+
chr6	139143990	139145098	chr6_139185683_139186791_31_0_0_-1.6	10	+
chr6	145672954	145673001	chr6_145714647_145714694_2_0_0.04_-3.79	10	+
chr6	145959969	145960189	chr6_146001662_146001882_6_0_0.41_1.65	10	+
chr6	147849785	147849995	chr6_147891478_147891688_6_0_0.04_-1.57	10	+
chr6	147880703	147880904	chr6_147922396_147922597_6_0_0.08_-1.73	10	+
chr6	147886901	147887282	chr6_147928594_147928975_11_0_0_-1.8	10	+
chr6	147887713	147888116	chr6_147929406_147929809_11_0_0_-1.66	10	+
chr6	147888183	147888581	chr6_147929876_147930274_11_0_0_-1.83	10	+
chr6	147889000	147889432	chr6_147930693_147931125_12_0_0_-1.85	10	+
chr6	147889494	147889915	chr6_147931187_147931608_12_0_0_-1.62	10	+
chr6	147890633	147891151	chr6_147932326_147932844_15_0_0_-1.56	10	+
chr6	147923363	147923596	chr6_147965056_147965289_8_0_0_-1.48	10	+
chr6	148387443	148387709	chr6_148429136_148429402_8_0_0.02_-1.34	10	+
chr6	148478321	148478532	chr6_148520014_148520225_6_0_0.48_-1.4	10	+
chr6	148864411	148864610	chr6_148906104_148906303_6_0_0.3_-2.13	10	+
chr6	151149108	151149375	chr6_151190801_151191068_8_0_0.12_1.37	10	+
chr6	151321564	151321981	chr6_151363257_151363674_12_0_0.33_-1.5	10	+
chr6	151327624	151327836	chr6_151369317_151369529_6_0_0.48_-1.4	10	+
chr6	151678073	151678288	chr6_151719766_151719981_6_0_0.1_-1.41	10	+
chr6	151678451	151678738	chr6_151720144_151720431_8_0_0.24_-1.34	10	+
chr6	151679099	151679519	chr6_151720792_151721212_12_0_0_-1.6	10	+
chr6	152075991	152076051	chr6_152117684_152117744_2_0_0.02_-3.75	10	+
chr6	152751589	152751803	chr6_152793282_152793496_6_0_0.37_1.53	10	+
chr6	153026882	153027160	chr6_153068575_153068853_8_0_0.41_1.37	10	+
chr6	153292174	153292528	chr6_153333867_153334221_10_0_0_1.66	10	+
chr6	153296066	153296812	chr6_153337759_153338505_21_0_0_1.63	10	+
chr6	155018381	155018476	chr6_155060073_155060168_3_0_0.02_-3.39	10	+
chr6	155817421	155817445	chr6_155859113_155859137_1_0_0.04_6.43	10	+
chr6	160187956	160188268	chr6_160107946_160108258_9_0_0_-1.78	10	+
chr6	160189429	160189733	chr6_160109419_160109723_9_0_0_-1.67	10	+
chr6	160196107	160196384	chr6_160116097_160116374_8_0_0_-1.46	10	+
chr6	160197126	160197330	chr6_160117116_160117320_6_0_0.39_-1.53	10	+
chr6	160199096	160199409	chr6_160119086_160119399_9_0_0_-1.43	10	+
chr6	160199630	160200045	chr6_160119620_160120035_11_0_0_-1.42	10	+
chr6	163995745	163995983	chr6_163915735_163915973_7_0_0_-1.68	10	+
chr6	166823141	166823455	chr6_166743131_166743445_9_0_0_-1.57	10	+
chr6	166823620	166824133	chr6_166743610_166744123_15_0_0_-1.7	10	+
chr6	166824388	166824739	chr6_166744378_166744729_10_0_0.04_-1.44	10	+
chr7	7283324	7283673	chr7_7249849_7250198_10_0_0.04_1.5	10	+
chr7	16818571	16818852	chr7_16785096_16785377_8_0_0_1.88	10	+
chr7	16822977	16823631	chr7_16789502_16790156_17_0_0_1.51	10	+
chr7	16823782	16824085	chr7_16790307_16790610_9_0_0_1.65	10	+
chr7	18066855	18067060	chr7_18033380_18033585_6_0_0.25_1.7	10	+
chr7	18067106	18067383	chr7_18033631_18033908_8_0_0.08_1.44	10	+
chr7	19130962	19131195	chr7_19097487_19097720_7_0_0.27_-1.39	10	+
chr7	21259720	21259996	chr7_21226245_21226521_7_0_0.33_-1.23	10	+
chr7	21260179	21260469	chr7_21226704_21226994_8_0_0_-1.43	10	+
chr7	23552461	23552703	chr7_23518986_23519228_7_0_0.15_1.41	10	+
chr7	27185158	27185397	chr7_27151683_27151922_7_0_0.1_-1.88	10	+
chr7	27235992	27236386	chr7_27202517_27202911_11_0_0_-1.7	10	+
chr7	27236904	27237283	chr7_27203429_27203808_11_0_0_-1.53	10	+
chr7	27237638	27237833	chr7_27204163_27204358_6_0_0.33_-1.54	10	+
chr7	27870446	27870684	chr7_27836971_27837209_7_0_0.39_-1.7	10	+
chr7	28197300	28197460	chr7_28163825_28163985_5_0_0.43_-1.53	10	+
chr7	36429392	36429631	chr7_36395917_36396156_7_0_0.02_1.61	10	+
chr7	36435788	36436091	chr7_36402313_36402616_8_0_0_1.63	10	+
chr7	36438592	36439157	chr7_36405117_36405682_16_0_0_1.95	10	+
chr7	36445774	36446281	chr7_36412299_36412806_14_0_0_1.97	10	+
chr7	36447245	36447616	chr7_36413770_36414141_11_0_0_1.55	10	+
chr7	36450041	36450433	chr7_36416566_36416958_11_0_0_1.91	10	+
chr7	36450599	36450906	chr7_36417124_36417431_9_0_0_1.58	10	+
chr7	36455281	36455499	chr7_36421806_36422024_7_0_0_1.97	10	+
chr7	36458750	36459173	chr7_36425275_36425698_12_0_0_2.09	10	+
chr7	36459653	36460059	chr7_36426178_36426584_11_0_0_1.65	10	+
chr7	36460107	36460431	chr7_36426632_36426956_9_0_0_1.77	10	+
chr7	36461366	36461736	chr7_36427891_36428261_11_0_0_1.75	10	+
chr7	36462139	36462555	chr7_36428664_36429080_12_0_0_2.22	10	+
chr7	36463338	36463679	chr7_36429863_36430204_10_0_0_2.09	10	+
chr7	36478939	36479209	chr7_36445464_36445734_8_0_0_1.85	10	+
chr7	36480023	36480225	chr7_36446548_36446750_6_0_0.33_1.54	10	+
chr7	36483273	36483575	chr7_36449798_36450100_9_0_0_1.92	10	+
chr7	36489204	36489579	chr7_36455729_36456104_11_0_0_2.29	10	+
chr7	36492043	36493220	chr7_36458568_36459745_29_0_0_2.18	10	+
chr7	47314776	47315073	chr7_47281301_47281598_9_0_0_-1.42	10	+
chr7	47315204	47316144	chr7_47281729_47282669_25_0_0_-1.74	10	+
chr7	47316151	47316812	chr7_47282676_47283337_19_0_0.02_-1.4	10	+
chr7	47317293	47317656	chr7_47283818_47284181_10_0_0_-1.46	10	+
chr7	47408099	47408306	chr7_47374624_47374831_6_0_0.41_-1.42	10	+
chr7	47408671	47409077	chr7_47375196_47375602_12_0_0.04_-1.52	10	+
chr7	47451698	47451896	chr7_47418223_47418421_6_0_0.39_-1.7	10	+
chr7	53255641	53256268	chr7_53223135_53223762_17_0_0.12_1.34	10	+
chr7	53930387	53930597	chr7_53897881_53898091_6_0_0.46_1.5	10	+
chr7	53930748	53930952	chr7_53898242_53898446_6_0_0_1.62	10	+
chr7	54487647	54487855	chr7_54455141_54455349_6_0_0.5_1.52	10	+
chr7	55713978	55714223	chr7_55681472_55681717_7_0_0.42_1.54	10	+
chr7	55780137	55780425	chr7_55747631_55747919_8_0_0.2_-1.38	10	+
chr7	56121998	56122204	chr7_56089492_56089698_6_0_0.42_1.43	10	+
chr7	56131427	56131699	chr7_56098921_56099193_8_0_0_1.73	10	+
chr7	56636443	56636645	chr7_56603937_56604139_6_0_0.23_1.6	10	+
chr7	66234832	66235049	chr7_65872267_65872484_6_0_0.5_-1.59	10	+
chr7	69414269	69414293	chr7_69052205_69052229_1_0_0.08_-5.68	10	+
chr7	73467387	73467728	chr7_73105323_73105664_9_0_0_1.96	10	+
chr7	73470462	73470872	chr7_73108398_73108808_11_0_0_1.68	10	+
chr7	73474625	73474938	chr7_73112561_73112874_9_0_0_1.68	10	+
chr7	73482894	73484113	chr7_73120830_73122049_31_0_0_2.54	10	+
chr7	74142760	74142958	chr7_73780696_73780894_6_0_0.23_-1.67	10	+
chr7	74320833	74321152	chr7_73958769_73959088_7_0_0.3_-1.29	10	+
chr7	75957356	75957664	chr7_75795292_75795600_9_0_0_1.35	10	+
chr7	77569347	77569545	chr7_77407283_77407481_6_0_0.3_1.46	10	+
chr7	78602634	78602841	chr7_78440570_78440777_6_0_0.04_-4.12	10	+
chr7	87536494	87536735	chr7_87374430_87374671_7_0_0.2_1.64	10	+
chr7	88194106	88194350	chr7_88032042_88032286_7_0_0.11_1.81	10	+
chr7	89150019	89150043	chr7_88987955_88987979_1_0_0.28_-4.31	10	+
chr7	91741575	91741778	chr7_91579511_91579714_6_0_0.35_-1.5	10	+
chr7	91742201	91743009	chr7_91580137_91580945_23_0_0_-1.65	10	+
chr7	91752415	91752693	chr7_91590351_91590629_8_0_0.11_-1.39	10	+
chr7	91752955	91753263	chr7_91590891_91591199_9_0_0_-1.68	10	+
chr7	91758156	91758382	chr7_91596092_91596318_7_0_0.23_-1.32	10	+
chr7	93514642	93516315	chr7_93352578_93354251_46_0_0_2.51	10	+
chr7	93516431	93516823	chr7_93354367_93354759_11_0_0_2.42	10	+
chr7	93518248	93518627	chr7_93356184_93356563_11_0_0_2.68	10	+
chr7	93519378	93519688	chr7_93357314_93357624_9_0_0_3.29	10	+
chr7	94026236	94026625	chr7_93864172_93864561_11_0_0_-1.64	10	+
chr7	94030033	94030231	chr7_93867969_93868167_6_0_0.5_-1.58	10	+
chr7	94033344	94033549	chr7_93871280_93871485_6_0_0.23_-1.65	10	+
chr7	94038323	94038548	chr7_93876259_93876484_7_0_0_-1.73	10	+
chr7	94295194	94295490	chr7_94133130_94133426_8_0_0.18_1.32	10	+
chr7	99693532	99693836	chr7_99531468_99531772_9_0_0_1.47	10	+
chr7	100770310	100770543	chr7_100557030_100557263_7_0_0.04_1.45	10	+
chr7	100771578	100772006	chr7_100558298_100558726_12_0_0_1.96	10	+
chr7	100773631	100773977	chr7_100560351_100560697_10_0_0_1.45	10	+
chr7	100775112	100775430	chr7_100561832_100562150_9_0_0_1.85	10	+
chr7	100776938	100777300	chr7_100563658_100564020_10_0_0_1.5	10	+
chr7	100778665	100779072	chr7_100565385_100565792_11_0_0_1.57	10	+
chr7	100780628	100780889	chr7_100567348_100567609_8_0_0_1.67	10	+
chr7	100781044	100782065	chr7_100567764_100568785_28_0_0_1.98	10	+
chr7	100782257	100782488	chr7_100568977_100569208_7_0_0_2.07	10	+
chr7	104309768	104310036	chr7_104097004_104097272_8_0_0.11_-1.49	10	+
chr7	106272170	106272558	chr7_106059406_106059794_11_0_0.14_1.4	10	+
chr7	106272788	106273176	chr7_106060024_106060412_11_0_0_1.82	10	+
chr7	107566573	107566860	chr7_107353809_107354096_8_0_0.28_-1.45	10	+
chr7	107569791	107570068	chr7_107357027_107357304_8_0_0_-1.62	10	+
chr7	107577500	107577744	chr7_107364736_107364980_7_0_0.04_-1.61	10	+
chr7	107586313	107586496	chr7_107373549_107373732_6_0_0.32_-1.63	10	+
chr7	107592379	107592689	chr7_107379615_107379925_9_0_0_-1.58	10	+
chr7	107593966	107594205	chr7_107381202_107381441_7_0_0.42_-1.58	10	+
chr7	107599692	107599916	chr7_107386928_107387152_7_0_0.3_-1.44	10	+
chr7	107600817	107601099	chr7_107388053_107388335_8_0_0_-1.73	10	+
chr7	107601578	107601860	chr7_107388814_107389096_8_0_0.08_-1.77	10	+
chr7	107604876	107605096	chr7_107392112_107392332_6_0_0.32_-1.63	10	+
chr7	107615574	107615936	chr7_107402810_107403172_11_0_0_-1.43	10	+
chr7	107616160	107616382	chr7_107403396_107403618_7_0_0.26_-1.53	10	+
chr7	107618414	107618652	chr7_107405650_107405888_7_0_0.35_-1.48	10	+
chr7	107621039	107621278	chr7_107408275_107408514_7_0_0.23_-1.67	10	+
chr7	107626586	107626822	chr7_107413822_107414058_7_0_0.04_-1.57	10	+
chr7	116118896	116119025	chr7_115906132_115906261_4_0_0.18_2.2	10	+
chr7	116339235	116339799	chr7_116126471_116127035_16_0_0_1.5	10	+
chr7	116339814	116340016	chr7_116127050_116127252_6_0_0.32_1.46	10	+
chr7	116340128	116340355	chr7_116127364_116127591_7_0_0.3_1.41	10	+
chr7	116379931	116380203	chr7_116167167_116167439_8_0_0.48_1.22	10	+
chr7	116403116	116403358	chr7_116190352_116190594_7_0_0_1.51	10	+
chr7	116409636	116409910	chr7_116196872_116197146_8_0_0.14_1.42	10	+
chr7	116411498	116411777	chr7_116198734_116199013_8_0_0.04_1.51	10	+
chr7	116411825	116412097	chr7_116199061_116199333_8_0_0.04_1.49	10	+
chr7	116414946	116415146	chr7_116202182_116202382_6_0_0.2_1.6	10	+
chr7	116423242	116423520	chr7_116210478_116210756_8_0_0_1.61	10	+
chr7	116435916	116436406	chr7_116223152_116223642_14_0_0_1.54	10	+
chr7	116436989	116437295	chr7_116224225_116224531_9_0_0_1.59	10	+
chr7	116437522	116438356	chr7_116224758_116225592_22_0_0_1.57	10	+
chr7	123010597	123010621	chr7_122797833_122797857_1_0_0.2_-4.78	10	+
chr7	128477365	128477649	chr7_128264601_128264885_8_0_0.2_1.41	10	+
chr7	128480818	128481096	chr7_128268054_128268332_8_0_0_1.52	10	+
chr7	128481173	128481474	chr7_128268409_128268710_9_0_0.23_1.27	10	+
chr7	128483304	128483640	chr7_128270540_128270876_10_0_0.08_1.44	10	+
chr7	128484010	128484328	chr7_128271246_128271564_9_0_0_1.76	10	+
chr7	128484647	128485373	chr7_128271883_128272609_20_0_0_1.59	10	+
chr7	128485997	128486292	chr7_128273233_128273528_9_0_0_1.49	10	+
chr7	128487718	128487927	chr7_128274954_128275163_6_0_0.2_1.6	10	+
chr7	128488606	128488849	chr7_128275842_128276085_7_0_0.28_1.39	10	+
chr7	128489365	128489707	chr7_128276601_128276943_10_0_0_1.43	10	+
chr7	128491468	128491758	chr7_128278704_128278994_8_0_0.08_1.72	10	+
chr7	128492532	128492814	chr7_128279768_128280050_8_0_0.2_1.5	10	+
chr7	128492870	128493132	chr7_128280106_128280368_8_0_0.14_1.34	10	+
chr7	128494042	128494254	chr7_128281278_128281490_6_0_0.2_1.62	10	+
chr7	128494747	128495048	chr7_128281983_128282284_8_0_0.04_1.79	10	+
chr7	128497082	128497431	chr7_128284318_128284667_10_0_0_1.72	10	+
chr7	128497979	128498269	chr7_128285215_128285505_8_0_0.04_1.56	10	+
chr7	128498331	128498690	chr7_128285567_128285926_10_0_0_1.44	10	+
chr7	128498753	128499205	chr7_128285989_128286441_12_0_0.2_1.43	10	+
chr7	128552719	128552934	chr7_128339955_128340170_6_0_0.48_1.74	10	+
chr7	134464742	134465301	chr7_134115282_134115841_15_0_0.04_-1.43	10	+
chr7	134466305	134466508	chr7_134116845_134117048_6_0_0.3_-1.52	10	+
chr7	134629344	134629575	chr7_134279884_134280115_7_0_0.42_-1.43	10	+
chr7	134650603	134650807	chr7_134301143_134301347_6_0_0.14_-1.7	10	+
chr7	135255789	135256063	chr7_134906329_134906603_7_0_0.42_1.35	10	+
chr7	135279258	135279584	chr7_134929798_134930124_9_0_0.04_1.46	10	+
chr7	135333125	135333331	chr7_134983665_134983871_6_0_0.2_1.62	10	+
chr7	142558739	142559015	chr7_142268861_142269137_8_0_0_-2	10	+
chr7	142567532	142567816	chr7_142277654_142277938_8_0_0_-1.59	10	+
chr7	148524158	148524364	chr7_148155091_148155297_6_0_0.08_1.96	10	+
chr7	152346232	152346434	chr7_151977165_151977367_6_0_0.04_1.59	10	+
chr7	155090223	155090622	chr7_154721156_154721555_11_0_0_-1.51	10	+
chr7	155093122	155093544	chr7_154724055_154724477_12_0_0_-1.89	10	+
chr7	155093855	155094675	chr7_154724790_154725610_22_0_0_-1.84	10	+
chr7	155097142	155097517	chr7_154728075_154728450_11_0_0_-1.56	10	+
chr7	155099077	155099276	chr7_154730010_154730209_4_0_0_-2.55	10	+
chr7	155099814	155101853	chr7_154730747_154732787_53_0_0_-2.48	10	+
chr7	156752507	156752741	chr7_156445268_156445502_7_0_0.28_1.45	10	+
chr7	157060674	157060950	chr7_156753435_156753711_8_0_0_1.66	10	+
chr7	158441204	158441737	chr7_158133965_158134498_16_0_0_1.59	10	+
chr7	158454859	158455096	chr7_158147620_158147857_7_0_0.04_1.44	10	+
chr7	158464139	158464451	chr7_158156900_158157212_9_0_0.04_1.42	10	+
chr7	158472593	158472800	chr7_158165354_158165561_6_0_0.38_1.55	10	+
chr7	158482416	158482701	chr7_158175177_158175462_8_0_0_1.65	10	+
chr8	2720126	2720483	chr8_2707533_2707890_10_0_0.44_-1.34	10	+
chr8	2720504	2720759	chr8_2707911_2708166_7_0_0.3_-1.4	10	+
chr8	4644979	4645448	chr8_4632387_4632856_14_0_0_1.5	10	+
chr8	4645460	4645845	chr8_4632868_4633253_11_0_0_1.46	10	+
chr8	6614655	6615022	chr8_6602063_6602430_11_0_0_1.4	10	+
chr8	6616244	6616547	chr8_6603652_6603955_9_0_0.14_1.68	10	+
chr8	7276645	7276965	chr8_7264055_7264375_9_0_0.11_1.62	10	+
chr8	8887399	8887639	chr8_8924809_8925049_7_0_0.2_1.44	10	+
chr8	8889897	8890110	chr8_8927307_8927520_6_0_0.48_1.52	10	+
chr8	11667124	11667467	chr8_11704533_11704876_10_0_0_-1.59	10	+
chr8	11679176	11679478	chr8_11716585_11716887_9_0_0_-1.54	10	+
chr8	11683506	11683740	chr8_11720915_11721149_7_0_0.11_-1.43	10	+
chr8	11687697	11688006	chr8_11725106_11725415_9_0_0.04_-1.46	10	+
chr8	11688998	11689295	chr8_11726407_11726704_9_0_0.04_-1.8	10	+
chr8	11695879	11696527	chr8_11733288_11733936_18_0_0_-1.58	10	+
chr8	12022872	12023174	chr8_12060281_12060583_9_0_0_-1.73	10	+
chr8	20072247	20072488	chr8_20116527_20116768_7_0_0.11_1.55	10	+
chr8	22993679	22993951	chr8_23049624_23049896_8_0_0.28_1.48	10	+
chr8	24775154	24775428	chr8_24831059_24831333_8_0_0_2.36	10	+
chr8	25198383	25198622	chr8_25254300_25254539_7_0_0.3_1.57	10	+
chr8	25199817	25200049	chr8_25255734_25255966_7_0_0.14_1.57	10	+
chr8	25268909	25269259	chr8_25324826_25325176_10_0_0.14_1.41	10	+
chr8	25269628	25269891	chr8_25325545_25325808_8_0_0_1.52	10	+
chr8	25269981	25270398	chr8_25325898_25326315_12_0_0.11_1.55	10	+
chr8	25317744	25318139	chr8_25373661_25374056_11_0_0_1.65	10	+
chr8	25319514	25319719	chr8_25375431_25375636_6_0_0.28_1.58	10	+
chr8	25337364	25337636	chr8_25393281_25393553_8_0_0_1.74	10	+
chr8	25341489	25341689	chr8_25397406_25397606_6_0_0_1.94	10	+
chr8	25345974	25346253	chr8_25401891_25402170_8_0_0_2	10	+
chr8	25364147	25365133	chr8_25420064_25421050_28_0_0_1.73	10	+
chr8	25365284	25365476	chr8_25421201_25421393_6_0_0.14_1.89	10	+
chr8	26228025	26228221	chr8_26283942_26284138_6_0_0.04_1.74	10	+
chr8	26269197	26269508	chr8_26325114_26325425_9_0_0.04_-1.35	10	+
chr8	26270050	26270255	chr8_26325967_26326172_6_0_0.3_-1.53	10	+
chr8	26270304	26270506	chr8_26326221_26326423_6_0_0.42_-1.49	10	+
chr8	26435612	26435941	chr8_26491529_26491858_8_0_0.08_-1.45	10	+
chr8	26509883	26510083	chr8_26565800_26566000_6_0_0.18_-1.69	10	+
chr8	26513386	26513619	chr8_26569303_26569536_7_0_0.18_-1.52	10	+
chr8	26514145	26514800	chr8_26570062_26570717_18_0_0.08_-1.54	10	+
chr8	26515294	26515636	chr8_26571211_26571553_10_0_0.28_-1.46	10	+
chr8	27633907	27634112	chr8_27689826_27690031_6_0_0_1.98	10	+
chr8	27634124	27634672	chr8_27690043_27690591_15_0_0_2.05	10	+
chr8	27660799	27660988	chr8_27716718_27716907_6_0_0.23_1.5	10	+
chr8	27661098	27661403	chr8_27717017_27717322_9_0_0_2	10	+
chr8	27662084	27662329	chr8_27718003_27718248_8_0_0_1.37	10	+
chr8	30210244	30210472	chr8_30329786_30330014_7_0_0.32_1.47	10	+
chr8	30210666	30210867	chr8_30330208_30330409_6_0_0.35_1.45	10	+
chr8	30428365	30428554	chr8_30547907_30548096_6_0_0.3_-1.51	10	+
chr8	32463102	32463338	chr8_32582644_32582880_7_0_0_1.72	10	+
chr8	32474826	32475022	chr8_32594368_32594564_6_0_0.5_1.52	10	+
chr8	32505968	32506217	chr8_32625510_32625759_7_0_0.18_1.34	10	+
chr8	32599472	32599704	chr8_32719014_32719246_7_0_0.2_1.51	10	+
chr8	32621960	32622158	chr8_32741502_32741700_6_0_0.5_1.73	10	+
chr8	32622840	32623117	chr8_32742382_32742659_8_0_0.28_1.45	10	+
chr8	33826859	33827073	chr8_33946401_33946615_6_0_0.35_1.45	10	+
chr8	37701161	37701364	chr8_37820319_37820522_6_0_0.08_-1.79	10	+
chr8	41369123	41369363	chr8_41488280_41488520_7_0_0.28_1.36	10	+
chr8	41369741	41370049	chr8_41488898_41489206_9_0_0_1.47	10	+
chr8	48874750	48875061	chr8_49037303_49037614_9_0_0_1.35	10	+
chr8	48875371	48875709	chr8_49037924_49038262_9_0_0_2.1	10	+
chr8	48878694	48879012	chr8_49041247_49041565_9_0_0.2_1.53	10	+
chr8	48882258	48882694	chr8_49044811_49045247_13_0_0_2.09	10	+
chr8	48882953	48883570	chr8_49045506_49046123_17_0_0_1.85	10	+
chr8	48885404	48885702	chr8_49047957_49048255_9_0_0_1.57	10	+
chr8	48887186	48887616	chr8_49049739_49050169_12_0_0_1.92	10	+
chr8	48889845	48890049	chr8_49052398_49052602_6_0_0_2.34	10	+
chr8	48973576	48973819	chr8_49136129_49136372_7_0_0.28_1.39	10	+
chr8	50652688	50652900	chr8_50815241_50815453_6_0_0.2_-1.67	10	+
chr8	56922949	56923321	chr8_57085503_57085875_11_0_0_1.48	10	+
chr8	68131668	68131880	chr8_68294222_68294434_6_0_0.46_-2.17	10	+
chr8	74893537	74893742	chr8_75056091_75056296_6_0_0.44_2.09	10	+
chr8	75922539	75922744	chr8_76085094_76085299_6_0_0.48_1.74	10	+
chr8	79510541	79510780	chr8_79673096_79673335_7_0_0.28_1.44	10	+
chr8	82195559	82195808	chr8_82358114_82358363_7_0_0.14_1.4	10	+
chr8	89046845	89047158	chr8_89115961_89116274_9_0_0_1.37	10	+
chr8	89048522	89048723	chr8_89117638_89117839_6_0_0.04_2.02	10	+
chr8	89050571	89050957	chr8_89119687_89120073_11_0_0_1.5	10	+
chr8	89051592	89051940	chr8_89120708_89121056_10_0_0_1.8	10	+
chr8	89052023	89052404	chr8_89121139_89121520_11_0_0_1.49	10	+
chr8	89052899	89053133	chr8_89122015_89122249_7_0_0_2.11	10	+
chr8	89053691	89053967	chr8_89122807_89123083_8_0_0.04_1.55	10	+
chr8	89086791	89087067	chr8_89155907_89156183_8_0_0.04_1.53	10	+
chr8	89179871	89180117	chr8_89248987_89249233_7_0_0_1.69	10	+
chr8	89339274	89339468	chr8_89408390_89408584_6_0_0.42_1.55	10	+
chr8	95711152	95711210	chr8_95780328_95780386_2_0_0.04_-4	10	+
chr8	95802965	95803165	chr8_95872141_95872341_6_0_0.32_-1.5	10	+
chr8	96486952	96487018	chr8_96556128_96556194_2_0_0.08_-3.82	10	+
chr8	97978472	97978736	chr8_98047648_98047912_8_0_0_-1.71	10	+
chr8	98737307	98737539	chr8_98806483_98806715_7_0_0.04_1.41	10	+
chr8	99956697	99959667	chr8_100025873_100028843_82_0_0_-2.06	10	+
chr8	99960918	99962068	chr8_100030094_100031244_32_0_0_-2.17	10	+
chr8	99962726	99964435	chr8_100031902_100033611_48_0_0_-1.97	10	+
chr8	99964731	99964955	chr8_100033907_100034131_7_0_0_-1.76	10	+
chr8	103664416	103664658	chr8_103733592_103733834_7_0_0.04_1.51	10	+
chr10	1086383	1087555	chr10_1076383_1077555_32_0_0_-2.42	10	+
chr10	1089197	1089462	chr10_1079197_1079462_8_0_0.07_-2.19	10	+
chr10	1089834	1090223	chr10_1079834_1080223_11_0_0_-1.77	10	+
chr10	1092615	1092936	chr10_1082615_1082936_7_0_0.35_-1.77	10	+
chr10	11370935	11371130	chr10_11410941_11411136_6_0_0_-2.35	10	+
chr10	13152236	13152482	chr10_13192242_13192488_7_0_0.33_-1.4	10	+
chr10	13167397	13167657	chr10_13207403_13207663_8_0_0.4_-1.38	10	+
chr10	13179507	13179760	chr10_13219513_13219766_7_0_0.22_-1.47	10	+
chr10	13251902	13252031	chr10_13291908_13292037_4_0_0.32_1.92	10	+
chr10	13674931	13675146	chr10_13714937_13715152_6_0_0.4_-1.59	10	+
chr10	22019843	22020040	chr10_22059849_22060046_6_0_0.46_-1.92	10	+
chr10	27447453	27447690	chr10_27487459_27487696_7_0_0.12_1.53	10	+
chr10	27963755	27964025	chr10_28003761_28004031_7_0_0.07_-1.82	10	+
chr10	28016847	28017136	chr10_28056853_28057142_8_0_0_-2.12	10	+
chr10	29773528	29773737	chr10_29813534_29813743_6_0_0.19_-1.82	10	+
chr10	29782134	29782419	chr10_29822140_29822425_8_0_0.19_-1.53	10	+
chr10	30451020	30451065	chr10_30491026_30491071_2_0_0.16_3.37	10	+
chr10	30646064	30646274	chr10_30686070_30686280_6_0_0.48_-1.71	10	+
chr10	31622057	31622263	chr10_31662063_31662269_6_0_0.38_-1.61	10	+
chr10	31632926	31633272	chr10_31672932_31673278_10_0_0.38_-1.45	10	+
chr10	31728823	31729024	chr10_31768829_31769030_6_0_0.33_-2	10	+
chr10	38649203	38649492	chr10_38689209_38689498_8_0_0_-1.79	10	+
chr10	38680138	38680336	chr10_38720144_38720342_6_0_0.48_-1.57	10	+
chr10	43679427	43679639	chr10_42999433_42999645_6_0_0.26_2.38	10	+
chr10	44867857	44868095	chr10_44187863_44188101_7_0_0.38_1.36	10	+
chr10	46951564	46951798	chr10_46371570_46371804_7_0_0.07_-1.55	10	+
chr10	48278095	48278236	chr10_47898101_47898242_5_0_0.37_1.74	10	+
chr10	52912887	52913205	chr10_52582893_52583211_9_0_0.07_-1.69	10	+
chr10	52949964	52950265	chr10_52619970_52620271_9_0_0.07_-1.75	10	+
chr10	52960142	52960465	chr10_52630148_52630471_9_0_0.07_-1.8	10	+
chr10	52999744	53000108	chr10_52669750_52670114_10_0_0.07_-1.38	10	+
chr10	53021124	53021425	chr10_52691130_52691431_9_0_0.07_-1.81	10	+
chr10	53227449	53227691	chr10_52897455_52897697_7_0_0_-1.94	10	+
chr10	53275112	53275326	chr10_52945118_52945332_6_0_0.32_-1.68	10	+
chr10	53298309	53298508	chr10_52968315_52968514_6_0_0.16_-1.86	10	+
chr10	53307760	53307984	chr10_52977766_52977990_7_0_0.46_-1.48	10	+
chr10	53328818	53329097	chr10_52998824_52999103_8_0_0.07_-1.48	10	+
chr10	54054680	54054840	chr10_53724686_53724846_5_0_0.37_-1.97	10	+
chr10	54055886	54056134	chr10_53725892_53726140_7_0_0.19_-1.65	10	+
chr10	54056734	54057110	chr10_53726740_53727116_11_0_0.12_-1.79	10	+
chr10	58117417	58117625	chr10_57787423_57787631_6_0_0.38_1.73	10	+
chr10	58117636	58117947	chr10_57787642_57787953_9_0_0.07_1.58	10	+
chr10	60275638	60276027	chr10_59945644_59946033_11_0_0.07_-1.78	10	+
chr10	60470073	60470264	chr10_60140079_60140270_6_0_0.07_-2.04	10	+
chr10	60521237	60521487	chr10_60191243_60191493_7_0_0.12_-1.73	10	+
chr10	62539862	62540012	chr10_62209868_62210018_5_0_0.07_2.16	10	+
chr10	62544426	62544658	chr10_62214432_62214664_7_0_0.44_1.68	10	+
chr10	62545326	62545622	chr10_62215332_62215628_9_0_0_1.92	10	+
chr10	62547773	62548046	chr10_62217779_62218052_8_0_0_1.6	10	+
chr10	62553623	62553852	chr10_62223629_62223858_7_0_0_1.77	10	+
chr10	62553920	62554135	chr10_62223926_62224141_6_0_0.07_1.93	10	+
chr10	62648472	62648671	chr10_62318478_62318677_6_0_0.35_-1.63	10	+
chr10	63250321	63250345	chr10_62920327_62920351_1_0_0_7.75	10	+
chr10	63704916	63705139	chr10_63374922_63375145_6_0_0.46_-1.93	10	+
chr10	63786469	63786663	chr10_63456475_63456669_6_0_0.07_-2.15	10	+
chr10	63811528	63811760	chr10_63481534_63481766_7_0_0.38_-1.72	10	+
chr10	63811981	63812252	chr10_63481987_63482258_8_0_0.35_-1.48	10	+
chr10	63812265	63812576	chr10_63482271_63482582_9_0_0.19_-1.53	10	+
chr10	63812727	63812967	chr10_63482733_63482973_7_0_0.35_-1.6	10	+
chr10	63813806	63814115	chr10_63483812_63484121_9_0_0.33_-1.71	10	+
chr10	63816842	63817193	chr10_63486848_63487199_10_0_0.07_-1.49	10	+
chr10	63818557	63818831	chr10_63488563_63488837_8_0_0_-2.08	10	+
chr10	63819708	63819918	chr10_63489714_63489924_6_0_0.46_-1.57	10	+
chr10	63821188	63821392	chr10_63491194_63491398_6_0_0.32_-1.68	10	+
chr10	63822851	63823256	chr10_63492857_63493262_11_0_0.19_-1.62	10	+
chr10	63823423	63823738	chr10_63493429_63493744_9_0_0.07_-1.64	10	+
chr10	63828564	63828931	chr10_63498570_63498937_11_0_0.35_-1.48	10	+
chr10	63829104	63829348	chr10_63499110_63499354_7_0_0.32_-1.41	10	+
chr10	63830406	63830601	chr10_63500412_63500607_6_0_0.22_-1.81	10	+
chr10	63832621	63832932	chr10_63502627_63502938_9_0_0.19_-1.53	10	+
chr10	63833014	63833228	chr10_63503020_63503234_6_0_0.33_-1.77	10	+
chr10	63833274	63833470	chr10_63503280_63503476_6_0_0.19_-1.82	10	+
chr10	63834243	63834516	chr10_63504249_63504522_8_0_0.07_-1.82	10	+
chr10	63844298	63844532	chr10_63514304_63514538_7_0_0.07_-1.86	10	+
chr10	63851054	63851392	chr10_63521060_63521398_10_0_0.33_-1.55	10	+
chr10	63851645	63851942	chr10_63521651_63521948_8_0_0.42_-1.55	10	+
chr10	63852086	63852281	chr10_63522092_63522287_6_0_0.42_-1.58	10	+
chr10	63853548	63854134	chr10_63523554_63524140_16_0_0.07_-1.68	10	+
chr10	63854179	63854475	chr10_63524185_63524481_9_0_0.07_-1.6	10	+
chr10	63854573	63854855	chr10_63524579_63524861_8_0_0.19_-1.52	10	+
chr10	63855034	63855799	chr10_63525040_63525805_22_0_0.16_-1.67	10	+
chr10	63855894	63856210	chr10_63525900_63526216_9_0_0.07_-1.73	10	+
chr10	63856257	63856499	chr10_63526263_63526505_7_0_0.35_-1.53	10	+
chr8	116546547	116546825	chr8_116615722_116616000_8_0_0.4_-1.62	10	+
chr8	118936844	118937046	chr8_119006025_119006227_6_0_0.37_-1.73	10	+
chr8	119107649	119107959	chr8_119176830_119177140_9_0_0.07_-1.82	10	+
chr8	120435087	120435303	chr8_120504268_120504484_6_0_0.32_-1.67	10	+
chr8	120435840	120436159	chr8_120505021_120505340_9_0_0.07_-2.05	10	+
chr8	121208917	121209198	chr8_121278098_121278379_8_0_0.07_-1.6	10	+
chr8	121209974	121210217	chr8_121279155_121279398_7_0_0.19_-1.75	10	+
chr8	121211574	121211876	chr8_121280755_121281057_9_0_0_-1.78	10	+
chr8	121215904	121216170	chr8_121285085_121285351_8_0_0.12_-1.88	10	+
chr8	121219072	121219384	chr8_121288253_121288565_9_0_0.16_-1.72	10	+
chr8	121222015	121222182	chr8_121291196_121291363_5_0_0.48_-1.91	10	+
chr8	121224609	121224891	chr8_121293790_121294072_8_0_0.07_-1.69	10	+
chr8	121262873	121263039	chr8_121332054_121332220_5_0_0.19_-2.08	10	+
chr8	121282189	121282397	chr8_121351370_121351578_6_0_0.37_-1.74	10	+
chr8	121292091	121292403	chr8_121361272_121361584_9_0_0_-2.1	10	+
chr8	121301786	121302054	chr8_121370967_121371235_8_0_0.12_-1.35	10	+
chr8	121383584	121384208	chr8_121452765_121453389_17_0_0_-1.83	10	+
chr8	121550740	121550980	chr8_121619921_121620161_7_0_0.33_-1.48	10	+
chr8	122626672	122627275	chr8_122695853_122696456_17_0_0_1.76	10	+
chr8	122640975	122641570	chr8_122710156_122710751_16_0_0_2	10	+
chr8	124332955	124333286	chr8_124402136_124402467_9_0_0.07_1.28	10	+
chr8	124340378	124340812	chr8_124409559_124409993_12_0_0_1.88	10	+
chr8	124359307	124359618	chr8_124428488_124428799_9_0_0_1.85	10	+
chr8	124369747	124370023	chr8_124438928_124439204_8_0_0_1.49	10	+
chr8	125499423	125499776	chr8_125568604_125568957_10_0_0_-1.6	10	+
chr8	126011095	126011515	chr8_126080276_126080696_12_0_0_-1.69	10	+
chr8	126011524	126012043	chr8_126080705_126081224_15_0_0.07_-1.72	10	+
chr8	126015369	126015723	chr8_126084550_126084904_10_0_0_-1.73	10	+
chr8	126017659	126018054	chr8_126086840_126087235_11_0_0_-1.78	10	+
chr8	126021334	126021641	chr8_126090516_126090823_9_0_0.19_-1.37	10	+
chr8	126023805	126024025	chr8_126092987_126093207_6_0_0.22_-1.81	10	+
chr8	126030243	126030519	chr8_126099425_126099701_8_0_0_-2.33	10	+
chr8	126033902	126034323	chr8_126103084_126103505_12_0_0.07_-1.76	10	+
chr8	131179212	131179266	chr8_131248394_131248448_2_0_0.32_3.1	10	+
chr8	134249615	134249882	chr8_134318797_134319064_8_0_0.12_-1.57	10	+
chr8	134250562	134250781	chr8_134319744_134319963_6_0_0.38_-1.6	10	+
chr8	134250794	134251137	chr8_134319976_134320319_10_0_0.07_-1.51	10	+
chr8	134470235	134470450	chr8_134539417_134539632_6_0_0.3_1.58	10	+
chr8	144103410	144103623	chr8_144174785_144174998_6_0_0.38_-1.6	10	+
chr8	144341939	144342184	chr8_144413314_144413559_7_0_0.33_-1.47	10	+
chr9	2046714	2046931	chr9_2036714_2036931_7_0_0.33_-1.79	10	+
chr9	2073168	2073410	chr9_2063168_2063410_7_0_0.07_-1.8	10	+
chr9	2086777	2086982	chr9_2076777_2076982_6_0_0.38_-1.62	10	+
chr9	2096664	2096867	chr9_2086664_2086867_6_0_0.42_-1.72	10	+
chr9	2161713	2161913	chr9_2151713_2151913_6_0_0.4_-1.59	10	+
chr9	5456967	5457283	chr9_5446967_5447283_9_0_0.12_1.42	10	+
chr9	5462925	5463131	chr9_5452925_5453131_6_0_0.37_1.74	10	+
chr9	5468470	5468663	chr9_5458470_5458663_6_0_0_1.78	10	+
chr9	5468864	5469337	chr9_5458864_5459337_13_0_0_1.66	10	+
chr9	5470254	5470449	chr9_5460254_5460449_6_0_0_2.12	10	+
chr9	5690054	5690440	chr9_5680054_5680440_11_0_0_-1.77	10	+
chr9	5697948	5698144	chr9_5687948_5688144_6_0_0.35_-1.76	10	+
chr9	5775028	5775232	chr9_5765028_5765232_6_0_0.46_-1.57	10	+
chr9	5809994	5810269	chr9_5799994_5800269_8_0_0.07_-1.79	10	+
chr9	6577696	6577795	chr9_6567696_6567795_3_0_0_4.33	10	+
chr9	12604728	12604805	chr9_12594728_12594805_3_0_0.19_3.37	10	+
chr9	16852943	16853132	chr9_16842943_16843132_6_0_0.44_-2.34	10	+
chr9	21546009	21546211	chr9_21536009_21536211_6_0_0.07_1.89	10	+
[truncated: 1,763 more rows]
