# Supplementary material for: Cell cycle, oncogenic and tumor suppressor pathways regulate numerous long and macro non-protein-coding RNAs
Source: Genome Biol. 2014 Mar 4;15(3):R48. doi: 10.1186/gb-2014-15-3-r48 (PMC4054595; doi:10.1186/gb-2014-15-3-r48)
Supplement: Additional file 2 — Online supplemental material containing BED formatted files of differentially expressed regions and macroRNAs, as well as CSV tables listing all proximal ncRNA-mRNA pairs regulated in astrocytoma. [file gb-2014-15-3-r48-S2.zip › online_data/CC/CC_S_high.hg19.bed]

chr1	16856	17135	chr1_6719_6998_8_0.6_0_10.2	10	+
chr1	21328	21576	chr1_11191_11439_7_0.51_1.47_9.75	10	+
chr1	22275	22481	chr1_12138_12344_6_0.47_4.53_9.35	10	+
chr1	29133	29538	chr1_18996_19401_11_0.77_0_12.78	10	+
chr1	139460	139666	chr1_129323_129529_6_0.54_3.63_10.16	10	+
chr1	143879	144239	chr1_133742_134102_11_0.46_0_9.55	10	+
chr1	174201	174372	chr1_164064_164235_5_0.34_0_8.27	10	+
chr1	174957	175153	chr1_164820_165016_6_0.43_1.47_8.57	10	+
chr1	228513	228787	chr1_218376_218650_8_0.54_0_9.7	10	+
chr1	317735	317940	chr1_307598_307803_6_0.41_1.47_8.44	10	+
chr1	318017	318216	chr1_307880_308079_6_0.41_1.47_8.47	10	+
chr1	321023	321271	chr1_310886_311134_7_0.57_0_11.55	10	+
chr1	324430	324916	chr1_314293_314779_14_0.58_0_11.2	10	+
chr1	325031	325728	chr1_314894_315591_19_0.57_0_9.99	10	+
chr1	325775	326017	chr1_315638_315880_7_0.67_3.63_11.48	10	+
chr1	327435	327622	chr1_317298_317485_6_0.64_3.63_11.05	10	+
chr1	436703	436905	chr1_426566_426768_6_0.49_1.47_9.16	10	+
chr1	438736	438940	chr1_428599_428803_6_0.58_2.63_10.19	10	+
chr1	470856	471351	chr1_460719_461214_14_0.49_0_10.63	10	+
chr1	564367	570424	chr1_554230_560287_160_0.44_0_13.64	10	+
chr1	662242	662446	chr1_652105_652309_6_0.59_3.63_10.46	10	+
chr1	663194	663394	chr1_653057_653257_6_0.59_4.53_10.05	10	+
chr1	664881	665193	chr1_654744_655056_9_0.56_0_10.16	10	+
chr1	669134	669293	chr1_658997_659156_5_0.49_0_9.22	10	+
chr1	679598	679958	chr1_669461_669821_11_0.46_0_9.25	10	+
chr1	709472	709806	chr1_699335_699669_10_0.43_0_8.21	10	+
chr1	716471	716897	chr1_706334_706760_11_0.35_0_8.11	10	+
chr1	717244	717547	chr1_707107_707410_9_0.35_0_8.11	10	+
chr1	725633	725903	chr1_715496_715766_8_0.39_0_9.88	10	+
chr1	758132	758462	chr1_747995_748325_10_0.55_0_9.66	10	+
chr1	758479	758779	chr1_748342_748642_9_0.54_0_9.71	10	+
chr1	788776	789435	chr1_778639_779298_19_0.52_0_10.81	10	+
chr1	808690	809457	chr1_798553_799320_22_0.55_0_10.19	10	+
chr1	809576	809776	chr1_799439_799639_6_0.51_3.63_9.38	10	+
chr1	1043425	1044224	chr1_1033288_1034087_23_0.6_0_11.23	10	+
chr1	1051839	1052076	chr1_1041702_1041939_7_0.73_0_13.03	10	+
chr1	1078553	1078839	chr1_1068416_1068702_8_0.62_0_11.48	10	+
chr1	1096386	1096595	chr1_1086249_1086458_6_0.69_3.63_11.6	10	+
chr1	1106757	1106987	chr1_1096620_1096850_7_0.63_0_10.47	10	+
chr1	1138288	1138491	chr1_1128151_1128354_6_0.67_4.53_11.83	10	+
chr1	1153742	1154086	chr1_1143605_1143949_10_0.63_0_11.53	10	+
chr1	1163829	1164253	chr1_1153692_1154116_12_0.62_0_11	10	+
chr1	1168882	1169223	chr1_1158745_1159086_10_0.49_0_9.77	10	+
chr1	1169699	1169902	chr1_1159562_1159765_6_0.55_4.53_9.87	10	+
chr1	1206120	1206331	chr1_1195983_1196194_6_0.61_2.63_10.97	10	+
chr1	1233447	1233721	chr1_1223310_1223584_8_0.66_3.63_11.34	10	+
chr1	1249075	1249285	chr1_1238938_1239148_6_0.55_4.53_10.36	10	+
chr1	1254703	1254907	chr1_1244566_1244770_6_0.56_0_10.08	10	+
chr1	1262156	1262520	chr1_1252019_1252383_10_0.56_0_10.17	10	+
chr1	1267153	1267368	chr1_1257016_1257231_6_0.67_4.53_11.52	10	+
chr1	1273186	1273401	chr1_1263049_1263264_3_0.61_1.47_12.47	10	+
chr1	1275098	1275430	chr1_1264961_1265293_9_0.66_0_12.12	10	+
chr1	1288020	1288883	chr1_1277883_1278746_25_0.61_0_10.83	10	+
chr1	1289260	1289476	chr1_1279123_1279339_6_0.61_4.53_11.58	10	+
chr1	1309426	1309710	chr1_1299289_1299573_8_0.6_1.47_10.52	10	+
chr1	1326113	1326678	chr1_1315976_1316541_16_0.44_0_9.04	10	+
chr1	1326811	1327272	chr1_1316674_1317135_13_0.43_0_9.46	10	+
chr1	1327612	1328178	chr1_1317475_1318041_16_0.42_0_9.07	10	+
chr1	1330645	1330915	chr1_1320508_1320778_8_0.52_0_9.38	10	+
chr1	1337364	1337649	chr1_1327227_1327512_8_0.46_1.47_8.87	10	+
chr1	1355469	1355673	chr1_1345332_1345536_5_0.82_3.63_13.44	10	+
chr1	1413914	1414110	chr1_1403777_1403973_6_0.63_1.47_10.61	10	+
chr1	1421394	1421611	chr1_1411257_1411474_6_0.66_0_11.09	10	+
chr1	1431148	1431388	chr1_1421011_1421251_7_0.63_2.63_10.56	10	+
chr1	1459080	1459340	chr1_1448943_1449203_7_0.62_0_10.99	10	+
chr1	1463017	1463330	chr1_1452880_1453193_9_0.6_0_10.77	10	+
chr1	1477024	1477599	chr1_1466887_1467462_16_0.5_0_9.68	10	+
chr1	1480137	1480456	chr1_1470000_1470319_9_0.53_0_9.39	10	+
chr1	1499510	1499718	chr1_1489373_1489581_6_0.45_3.63_8.92	10	+
chr1	1500168	1500369	chr1_1490031_1490232_6_0.46_2.63_9.39	10	+
chr1	1643590	1643932	chr1_1633450_1633792_10_0.62_0_11.38	10	+
chr1	1646895	1647106	chr1_1636755_1636966_6_0.57_4.53_9.91	10	+
chr1	1659780	1660016	chr1_1649640_1649876_7_0.44_1.47_9.13	10	+
chr1	1660655	1660823	chr1_1650515_1650683_5_0.52_1.47_9.81	10	+
chr1	1669814	1670017	chr1_1659674_1659877_6_0.55_0_10.56	10	+
chr1	1670288	1670498	chr1_1660148_1660358_6_0.51_3.63_9.45	10	+
chr1	1716716	1718601	chr1_1706576_1708461_52_0.42_0_9.97	10	+
chr1	1720385	1720794	chr1_1710245_1710654_12_0.51_0_10.02	10	+
chr1	1721737	1722136	chr1_1711597_1711996_11_0.54_0_10.31	10	+
chr1	1735781	1736103	chr1_1725641_1725963_9_0.44_0_9.47	10	+
chr1	1747106	1747453	chr1_1736966_1737313_10_0.5_0_9.05	10	+
chr1	1756635	1756979	chr1_1746495_1746839_10_0.38_0_8.39	10	+
chr1	1794631	1794866	chr1_1784491_1784726_7_0.45_0_8.66	10	+
chr1	1822404	1822612	chr1_1812264_1812472_5_0.75_2.63_12.84	10	+
chr1	1847176	1847390	chr1_1837036_1837250_6_0.63_4.53_10.63	10	+
chr1	2160283	2160619	chr1_2150143_2150479_8_0.72_0_11.74	10	+
chr1	2168148	2168383	chr1_2158008_2158243_7_0.53_0_9.58	10	+
chr1	2186940	2187301	chr1_2176800_2177161_10_0.5_0_9.93	10	+
chr1	2187348	2187585	chr1_2177208_2177445_7_0.51_1.47_9.7	10	+
chr1	2198566	2198779	chr1_2188426_2188639_6_0.51_4.53_9.77	10	+
chr1	2211880	2214146	chr1_2201740_2204006_59_0.59_0_12.2	10	+
chr1	2235801	2236001	chr1_2225661_2225861_6_0.68_4.53_11.66	10	+
chr1	2238195	2238738	chr1_2228055_2228598_16_0.55_0_10.54	10	+
chr1	2238989	2240213	chr1_2228849_2230073_34_0.49_0_9.93	10	+
chr1	2240568	2241075	chr1_2230428_2230935_14_0.49_0_9.96	10	+
chr1	2241331	2241603	chr1_2231191_2231463_8_0.45_0_9.37	10	+
chr1	2265047	2265248	chr1_2254907_2255108_6_0.65_3.63_11.03	10	+
chr1	2324556	2324802	chr1_2314416_2314662_7_0.47_0_9.12	10	+
chr1	2327093	2327300	chr1_2316953_2317160_6_0.43_2.63_9	10	+
chr1	2328444	2328753	chr1_2318304_2318613_9_0.5_1.47_8.75	10	+
chr1	2333556	2333881	chr1_2323416_2323741_9_0.58_0_9.98	10	+
chr1	2334426	2334884	chr1_2324286_2324744_13_0.5_0_10	10	+
chr1	2334937	2335304	chr1_2324797_2325164_10_0.5_0_10.05	10	+
chr1	2336135	2336340	chr1_2325995_2326200_6_0.52_3.63_9.45	10	+
chr1	2375239	2375495	chr1_2365099_2365355_5_0.79_1.47_12.91	10	+
chr1	2390848	2391172	chr1_2380708_2381032_9_0.62_1.47_10.65	10	+
chr1	2422726	2423003	chr1_2412586_2412863_8_0.61_0_10.22	10	+
chr1	2460071	2460282	chr1_2449931_2450142_6_0.55_0_10.23	10	+
chr1	2486937	2487208	chr1_2487209_2487480_8_0.66_0_11	10	-
chr1	2521676	2522067	chr1_2511536_2511927_11_0.6_0_10.41	10	+
chr1	2691896	2692158	chr1_2681756_2682018_7_0.56_0_9.55	10	+
chr1	2714522	2714759	chr1_2704382_2704619_7_0.62_0_11.74	10	+
chr1	2949091	2949300	chr1_2938951_2939160_6_0.61_0_10.46	10	+
chr1	2986995	2987214	chr1_2976855_2977074_6_0.81_4.53_13.02	10	+
chr1	3095473	3095718	chr1_3085333_3085578_7_0.59_2.63_10.6	10	+
chr1	3157538	3157758	chr1_3147398_3147618_6_0.63_3.63_10.99	10	+
chr1	3218301	3218521	chr1_3208161_3208381_6_0.57_2.63_10.04	10	+
chr1	3327410	3327628	chr1_3317270_3317488_6_0.55_4.53_9.79	10	+
chr1	3348140	3348380	chr1_3338000_3338240_7_0.63_2.63_10.42	10	+
chr1	3464151	3464353	chr1_3454011_3454213_6_0.67_0_11.36	10	+
chr1	3485022	3485243	chr1_3474882_3475103_6_0.62_1.47_11.13	10	+
chr1	3488805	3489098	chr1_3478665_3478958_8_0.62_1.47_10.39	10	+
chr1	3489267	3489566	chr1_3479127_3479426_8_0.59_0_10.01	10	+
chr1	3493145	3493401	chr1_3483005_3483261_8_0.63_0_11.2	10	+
chr1	3500096	3500514	chr1_3489956_3490374_11_0.67_1.47_11.99	10	+
chr1	3530627	3530939	chr1_3520487_3520799_9_0.56_0_9.27	10	+
chr1	3544022	3544248	chr1_3533882_3534108_7_0.53_2.63_9.29	10	+
chr1	3544933	3545189	chr1_3534793_3535049_8_0.52_0_9.37	10	+
chr1	3545465	3545996	chr1_3535325_3535856_15_0.43_0_8.99	10	+
chr1	3611352	3611588	chr1_3601212_3601448_5_0.61_3.63_11.04	10	+
chr1	3655733	3656809	chr1_3645593_3646669_30_0.51_0_10.9	10	+
chr1	3662715	3662912	chr1_3652575_3652772_6_0.51_2.63_9.66	10	+
chr1	3688198	3688406	chr1_3678058_3678266_6_0.6_2.63_10.8	10	+
chr1	3699191	3699377	chr1_3689051_3689237_6_0.39_1.47_8.87	10	+
chr1	3807189	3807504	chr1_3797049_3797364_9_0.55_3.63_9.53	10	+
chr1	3817904	3818114	chr1_3807764_3807974_6_0.65_2.63_10.88	10	+
chr1	4235858	4236047	chr1_4135718_4135907_6_0.55_3.63_9.47	10	+
chr1	4392457	4392772	chr1_4292317_4292632_8_0.63_2.63_11.42	10	+
chr1	4403557	4403758	chr1_4303417_4303618_7_0.65_2.63_10.93	10	+
chr1	4772292	4772640	chr1_4672152_4672500_8_0.64_2.63_11.09	10	+
chr1	4933561	4933855	chr1_4833421_4833715_8_0.58_0_10.13	10	+
chr1	5020470	5020675	chr1_4920330_4920535_6_0.63_0_10.96	10	+
chr1	5533502	5533725	chr1_5456089_5456312_7_0.55_4.53_9.74	10	+
chr1	5627544	5627658	chr1_5550131_5550245_4_0.43_2.63_9.76	10	+
chr1	5751033	5751242	chr1_5673620_5673829_6_0.63_1.47_10.71	10	+
chr1	5826727	5826926	chr1_5749314_5749513_6_0.63_1.47_11.09	10	+
chr1	5933719	5934064	chr1_5856306_5856651_10_0.56_0_10.59	10	+
chr1	5944593	5944991	chr1_5867180_5867578_11_0.58_0_10.4	10	+
chr1	6053162	6053379	chr1_5975749_5975966_7_0.67_4.53_11.03	10	+
chr1	6059941	6060242	chr1_5982528_5982829_9_0.65_0_10.98	10	+
chr1	6212878	6213125	chr1_6135465_6135712_7_0.58_2.63_9.88	10	+
chr1	6214981	6215231	chr1_6137568_6137818_7_0.61_3.63_10.32	10	+
chr1	6245399	6245892	chr1_6167986_6168479_14_0.45_0_8.87	10	+
chr1	6246124	6246959	chr1_6168711_6169546_23_0.41_0_9.23	10	+
chr1	6252886	6253196	chr1_6175473_6175783_9_0.49_1.47_8.38	10	+
chr1	6257617	6257931	chr1_6180204_6180518_9_0.39_0_8.38	10	+
chr1	6281801	6282163	chr1_6204388_6204750_11_0.45_0_9.25	10	+
chr1	6282625	6282844	chr1_6205212_6205431_7_0.56_2.63_10.01	10	+
chr1	6282924	6283131	chr1_6205511_6205718_6_0.5_3.63_9.93	10	+
chr1	6283483	6283689	chr1_6206070_6206276_6_0.37_0_9.58	10	+
chr1	6283924	6285433	chr1_6206511_6208020_42_0.48_0_9.7	10	+
chr1	6291932	6292201	chr1_6214519_6214788_8_0.46_1.47_9.33	10	+
chr1	6293513	6293781	chr1_6216100_6216368_8_0.45_1.47_9.4	10	+
chr1	6294908	6295111	chr1_6217495_6217698_6_0.53_1.47_9.69	10	+
chr1	6453648	6453868	chr1_6376235_6376455_6_0.74_1.47_13.24	10	+
chr1	6480677	6480987	chr1_6403264_6403574_9_0.67_0_10.94	10	+
chr1	6531650	6531899	chr1_6454237_6454486_7_0.65_1.47_10.96	10	+
chr1	6592459	6592796	chr1_6515046_6515383_10_0.45_0_8.96	10	+
chr1	6608653	6608677	chr1_6531240_6531264_1_0.48_2.63_13.27	10	+
chr1	6674194	6674690	chr1_6596781_6597277_12_0.76_0_12.22	10	+
chr1	6681392	6681634	chr1_6603979_6604221_7_0.54_0_9.53	10	+
chr1	6683160	6683541	chr1_6605747_6606128_11_0.48_0_9.29	10	+
chr1	6713876	6714162	chr1_6636463_6636749_8_0.46_0_8.95	10	+
chr1	6738356	6738537	chr1_6660943_6661124_5_0.39_2.63_8.61	10	+
chr1	6880248	6880375	chr1_6802835_6802962_4_0.44_1.47_9.82	10	+
chr1	6885056	6885377	chr1_6807643_6807964_9_0.35_1.47_7.42	10	+
chr1	6931757	6932070	chr1_6854344_6854657_9_0.39_0_8.57	10	+
chr1	6967858	6968074	chr1_6890445_6890661_6_0.61_4.53_10.58	10	+
chr1	7022952	7023219	chr1_6945539_6945806_7_0.61_3.63_10.96	10	+
chr1	7048281	7048483	chr1_6970868_6971070_6_0.53_2.63_10.01	10	+
chr1	7113637	7113850	chr1_7036224_7036437_6_0.63_4.53_10.67	10	+
chr1	7113938	7114216	chr1_7036525_7036803_8_0.59_0_10.09	10	+
chr1	7432116	7432406	chr1_7354703_7354993_9_0.54_0_9.58	10	+
chr1	7579724	7579979	chr1_7502311_7502566_7_0.54_0_9.69	10	+
chr1	7723412	7723636	chr1_7645999_7646223_6_0.63_0_10.79	10	+
chr1	7831378	7831580	chr1_7753965_7754167_6_0.73_3.63_12.28	10	+
chr1	7833414	7833624	chr1_7756001_7756211_6_0.4_3.63_8.1	10	+
chr1	7837170	7837437	chr1_7759757_7760024_8_0.44_0_9.14	10	+
chr1	7839666	7841455	chr1_7762253_7764042_50_0.41_0_9.87	10	+
chr1	7889893	7890101	chr1_7812480_7812688_6_0.54_4.53_9.58	10	+
chr1	8002518	8002724	chr1_7925105_7925311_6_0.65_3.63_11.23	10	+
chr1	8025318	8025582	chr1_7947905_7948169_8_0.38_0_8.67	10	+
chr1	8037696	8037809	chr1_7960283_7960396_4_0.36_0_8.99	10	+
chr1	8044834	8045323	chr1_7967421_7967910_14_0.43_0_9.05	10	+
chr1	8072168	8073059	chr1_7994755_7995646_24_0.41_0_8.86	10	+
chr1	8073232	8073609	chr1_7995819_7996196_11_0.46_0_9.07	10	+
chr1	8073620	8073867	chr1_7996207_7996454_7_0.49_1.47_9.31	10	+
chr1	8073914	8074193	chr1_7996501_7996780_8_0.48_0_9.09	10	+
chr1	8075271	8075769	chr1_7997858_7998356_14_0.45_0_8.92	10	+
chr1	8378113	8378289	chr1_8300700_8300876_5_0.78_3.63_12.81	10	+
chr1	8390177	8390468	chr1_8312764_8313055_8_0.59_0_10.5	10	+
chr1	8435683	8435914	chr1_8358270_8358501_7_0.48_0_9.85	10	+
chr1	8723658	8723877	chr1_8646245_8646464_4_0.56_1.47_11.01	10	+
chr1	8763040	8763253	chr1_8685627_8685840_6_0.73_2.63_12.31	10	+
chr1	8803847	8804047	chr1_8726434_8726634_6_0.4_1.47_8.22	10	+
chr1	8810390	8811057	chr1_8732977_8733644_19_0.43_0_9.3	10	+
chr1	8846295	8846970	chr1_8768882_8769557_19_0.45_0_10.18	10	+
chr1	8920996	8921570	chr1_8843583_8844157_16_0.53_0_10.74	10	+
chr1	8923309	8923533	chr1_8845896_8846120_6_0.6_1.47_10.81	10	+
chr1	8923865	8924253	chr1_8846452_8846840_11_0.55_0_10.55	10	+
chr1	8925249	8925625	chr1_8847836_8848212_11_0.56_0_10.59	10	+
chr1	8926239	8926667	chr1_8848826_8849254_12_0.53_0_10.3	10	+
chr1	8927074	8927408	chr1_8849661_8849995_10_0.52_0_9.94	10	+
chr1	8931146	8931424	chr1_8853733_8854011_8_0.47_1.47_9.27	10	+
chr1	8931959	8932172	chr1_8854546_8854759_6_0.47_0_9.58	10	+
chr1	8934760	8935070	chr1_8857347_8857657_9_0.47_0_8.93	10	+
chr1	8938530	8938901	chr1_8861117_8861488_10_0.67_0_11.58	10	+
chr1	8953466	8953971	chr1_8876053_8876558_14_0.49_0_10.76	10	+
chr1	8954011	8954665	chr1_8876598_8877252_19_0.43_0_9.94	10	+
chr1	9325055	9325383	chr1_9247642_9247970_10_0.52_0_9.28	10	+
chr1	9328901	9329095	chr1_9251488_9251682_6_0.5_3.63_9.48	10	+
chr1	9329556	9329829	chr1_9252143_9252416_8_0.48_0_9.22	10	+
chr1	9350975	9350999	chr1_9273562_9273586_1_0.32_4.53_10.8	10	+
chr1	9367926	9368132	chr1_9290513_9290719_6_0.59_1.47_10.33	10	+
chr1	9599371	9599620	chr1_9521958_9522207_7_0.77_0_12.67	10	+
chr1	9634843	9634898	chr1_9557430_9557485_2_0.38_0_10.95	10	+
chr1	9636609	9637110	chr1_9559196_9559697_14_0.46_0_9.25	10	+
chr1	9654507	9654707	chr1_9577094_9577294_3_0.57_2.63_12.2	10	+
chr1	9658476	9658764	chr1_9581063_9581351_8_0.6_1.47_10.47	10	+
chr1	9669732	9669941	chr1_9592319_9592528_6_0.59_3.63_10.19	10	+
chr1	9789191	9789444	chr1_9711778_9712031_7_0.49_0_9.79	10	+
chr1	9789971	9790333	chr1_9712558_9712920_9_0.52_0_10.15	10	+
chr1	9793366	9793602	chr1_9715953_9716189_7_0.54_4.53_9.75	10	+
chr1	9795494	9795692	chr1_9718081_9718279_6_0.51_4.53_9.56	10	+
chr1	9809687	9810046	chr1_9732274_9732633_10_0.45_0_8.72	10	+
chr1	9811487	9811753	chr1_9734074_9734340_8_0.48_0_9.24	10	+
chr1	9815154	9815425	chr1_9737741_9738012_8_0.45_0_8.68	10	+
chr1	10093275	10093794	chr1_10015862_10016381_15_0.54_0_10.26	10	+
chr1	10155510	10155752	chr1_10078097_10078339_7_0.46_1.47_8.83	10	+
chr1	10165507	10165863	chr1_10088094_10088450_10_0.49_0_9.64	10	+
chr1	10186806	10187004	chr1_10109393_10109591_6_0.35_1.47_8.51	10	+
chr1	10192351	10192657	chr1_10114938_10115244_9_0.39_0_8.32	10	+
chr1	10195028	10195269	chr1_10117615_10117856_7_0.42_1.47_8.77	10	+
chr1	10211282	10211636	chr1_10133869_10134223_10_0.47_0_8.91	10	+
chr1	10221136	10221415	chr1_10143723_10144002_8_0.47_1.47_9.03	10	+
chr1	10231179	10231421	chr1_10153766_10154008_7_0.47_2.63_8.78	10	+
chr1	10238673	10238950	chr1_10161260_10161537_8_0.48_1.47_8.79	10	+
chr1	10240062	10240779	chr1_10162649_10163366_19_0.43_0_9.25	10	+
chr1	10240979	10241238	chr1_10163566_10163825_7_0.42_0_8.94	10	+
chr1	10292271	10292510	chr1_10214858_10215097_7_0.41_0_8.79	10	+
chr1	10327391	10327666	chr1_10249978_10250253_8_0.44_0_8.68	10	+
chr1	10328104	10328344	chr1_10250691_10250931_7_0.46_1.47_8.95	10	+
chr1	10336300	10336588	chr1_10258887_10259175_8_0.39_2.63_8.09	10	+
chr1	10351016	10351244	chr1_10273603_10273831_7_0.39_1.47_8.2	10	+
chr1	10355054	10355287	chr1_10277641_10277874_6_0.42_0_9.01	10	+
chr1	10363229	10363577	chr1_10285816_10286164_10_0.46_0_9.61	10	+
chr1	10363623	10364944	chr1_10286210_10287531_36_0.45_0_9.37	10	+
chr1	10365029	10366204	chr1_10287616_10288791_33_0.38_0_8.67	10	+
chr1	10366259	10366490	chr1_10288846_10289077_7_0.38_1.47_8.5	10	+
chr1	10366905	10367356	chr1_10289492_10289943_13_0.38_0_8.36	10	+
chr1	10367680	10367922	chr1_10290267_10290509_7_0.33_0_8.08	10	+
chr1	10368254	10368527	chr1_10290841_10291114_8_0.39_2.63_8.23	10	+
chr1	10440052	10440337	chr1_10362639_10362924_8_0.39_1.47_8.21	10	+
chr1	10460390	10460715	chr1_10382977_10383302_10_0.46_0_8.82	10	+
chr1	10464134	10464469	chr1_10386721_10387056_10_0.52_0_9.5	10	+
chr1	10468041	10468268	chr1_10390628_10390855_7_0.49_0_9.15	10	+
chr1	10473018	10473421	chr1_10395605_10396008_11_0.52_0_9.57	10	+
chr1	10477008	10477297	chr1_10399595_10399884_8_0.49_0_9.7	10	+
chr1	10477419	10477612	chr1_10400006_10400199_6_0.52_3.63_9.57	10	+
chr1	10479645	10480344	chr1_10402232_10402931_21_0.5_0_10.2	10	+
chr1	10502268	10502512	chr1_10424855_10425099_7_0.43_1.47_8.56	10	+
chr1	10522954	10523308	chr1_10445541_10445895_10_0.54_3.63_9.76	10	+
chr1	10690391	10690636	chr1_10612978_10613223_7_0.62_0_10.41	10	+
chr1	10952231	10952488	chr1_10874818_10875075_7_0.54_2.63_9.59	10	+
chr1	11005564	11005768	chr1_10928151_10928355_6_0.57_1.47_9.95	10	+
chr1	11019759	11019966	chr1_10942346_10942553_6_0.61_2.63_10.74	10	+
chr1	11051034	11051150	chr1_10973621_10973737_4_0.57_1.47_11.17	10	+
chr1	11073718	11074096	chr1_10996305_10996683_11_0.46_0_9.29	10	+
chr1	11076767	11077130	chr1_10999354_10999717_10_0.37_0_8.14	10	+
chr1	11078772	11079029	chr1_11001359_11001616_8_0.4_0_8.23	10	+
chr1	11081990	11084403	chr1_11004577_11006990_67_0.41_0_9.61	10	+
chr1	11084905	11085330	chr1_11007492_11007917_12_0.35_0_8.08	10	+
chr1	11090238	11090479	chr1_11012825_11013066_7_0.39_1.47_8.28	10	+
chr1	11114611	11115176	chr1_11037198_11037763_16_0.63_0_10.97	10	+
chr1	11116563	11116888	chr1_11039150_11039475_9_0.58_0_10.48	10	+
chr1	11119206	11119478	chr1_11041793_11042065_8_0.62_3.63_10.76	10	+
chr1	11120194	11120396	chr1_11042781_11042983_5_0.74_1.47_13.18	10	+
chr1	11140488	11140725	chr1_11063075_11063312_6_0.39_2.63_8.32	10	+
chr1	11140732	11140991	chr1_11063319_11063578_7_0.44_2.63_8.77	10	+
chr1	11142728	11142968	chr1_11065315_11065555_7_0.46_0_9.27	10	+
chr1	11151033	11151317	chr1_11073620_11073904_8_0.41_0_8.37	10	+
chr1	11167068	11167308	chr1_11089655_11089895_7_0.43_2.63_8.94	10	+
chr1	11292965	11293293	chr1_11215552_11215880_10_0.42_0_9.18	10	+
chr1	11420112	11420220	chr1_11342699_11342807_3_0.57_3.63_11.93	10	+
chr1	11633950	11634158	chr1_11556537_11556745_6_0.51_1.47_9.52	10	+
chr1	11636455	11636645	chr1_11559042_11559232_6_0.57_1.47_10.32	10	+
chr1	11753246	11753462	chr1_11675833_11676049_6_0.55_3.63_9.71	10	+
chr1	11807498	11807692	chr1_11730085_11730279_6_0.58_4.53_10.15	10	+
chr1	11980150	11980355	chr1_11902737_11902942_6_0.52_2.63_9.1	10	+
chr1	12010308	12010643	chr1_11932895_11933230_10_0.6_0_10.43	10	+
chr1	12016944	12017140	chr1_11939531_11939727_6_0.58_2.63_10.44	10	+
chr1	12018534	12018769	chr1_11941121_11941356_7_0.58_1.47_9.95	10	+
chr1	12020630	12020915	chr1_11943217_11943502_9_0.61_0_10.53	10	+
chr1	12024632	12024842	chr1_11947219_11947429_6_0.57_1.47_10.82	10	+
chr1	12032867	12033175	chr1_11955454_11955762_9_0.57_1.47_9.85	10	+
chr1	12034678	12035574	chr1_11957265_11958161_25_0.55_0_10.72	10	+
chr1	12041937	12042220	chr1_11964524_11964807_8_0.46_1.47_9.07	10	+
chr1	12049223	12049469	chr1_11971810_11972056_8_0.5_1.47_9.74	10	+
chr1	12057278	12057478	chr1_11979865_11980065_6_0.56_3.63_10.33	10	+
chr1	12058892	12059253	chr1_11981479_11981840_10_0.56_0_9.93	10	+
chr1	12063971	12064237	chr1_11986558_11986824_8_0.48_0_8.76	10	+
chr1	12065756	12066006	chr1_11988343_11988593_7_0.54_2.63_10.06	10	+
chr1	12071690	12071992	chr1_11994277_11994579_9_0.52_0_9.9	10	+
chr1	12072267	12072578	chr1_11994854_11995165_9_0.54_0_9.4	10	+
chr1	12072625	12072942	chr1_11995212_11995529_9_0.48_0_9.51	10	+
chr1	12073112	12073447	chr1_11995699_11996034_9_0.42_0_9.19	10	+
chr1	12140418	12140610	chr1_12063005_12063197_6_0.45_1.47_9.15	10	+
chr1	12222173	12222386	chr1_12144760_12144973_6_0.56_1.47_10.42	10	+
chr1	12264135	12264323	chr1_12186722_12186910_5_0.6_2.63_10.73	10	+
chr1	12268066	12268266	chr1_12190653_12190853_6_0.53_1.47_9.94	10	+
chr1	12304245	12304527	chr1_12226832_12227114_8_0.46_0_9.04	10	+
chr1	12333023	12333300	chr1_12255610_12255887_8_0.38_0_8.09	10	+
chr1	12335784	12336580	chr1_12258371_12259167_22_0.45_0_8.91	10	+
chr1	12336931	12337458	chr1_12259518_12260045_15_0.39_0_8.64	10	+
chr1	12337543	12337937	chr1_12260130_12260524_11_0.44_0_8.78	10	+
chr1	12342767	12343675	chr1_12265354_12266262_26_0.45_0_9.04	10	+
chr1	12348278	12348494	chr1_12270865_12271081_6_0.43_1.47_8.81	10	+
chr1	12374159	12374395	chr1_12296746_12296982_7_0.45_1.47_8.77	10	+
chr1	12378065	12378344	chr1_12300652_12300931_8_0.42_0_8.21	10	+
chr1	12413990	12414335	chr1_12336577_12336922_10_0.38_0_8.57	10	+
chr1	12589597	12589850	chr1_12512184_12512437_7_0.42_0_8.95	10	+
chr1	12662095	12662316	chr1_12584682_12584903_6_0.6_2.63_10.25	10	+
chr1	12907296	12907670	chr1_12829883_12830257_11_0.47_0_9.14	10	+
chr1	12907681	12908029	chr1_12830268_12830616_10_0.51_0_9.55	10	+
chr1	14026760	14026933	chr1_13899347_13899520_5_0.8_3.63_13.09	10	+
chr1	14086886	14087051	chr1_13959473_13959638_5_0.42_1.47_9.28	10	+
chr1	14105021	14105528	chr1_13977608_13978115_12_0.48_0_9.88	10	+
chr1	14105674	14107129	chr1_13978261_13979716_41_0.47_0_9.36	10	+
chr1	14107518	14109193	chr1_13980105_13981780_48_0.46_0_9.37	10	+
chr1	14113636	14114235	chr1_13986223_13986822_16_0.38_0_8.81	10	+
chr1	14357222	14357477	chr1_14229809_14230064_7_0.41_0_8.4	10	+
chr1	14636417	14636655	chr1_14509004_14509242_7_0.47_1.47_8.98	10	+
chr1	14958312	14958625	chr1_14830899_14831212_9_0.42_0_8.87	10	+
chr1	14981014	14981226	chr1_14853601_14853813_6_0.51_1.47_9.56	10	+
chr1	15347561	15347775	chr1_15220148_15220362_3_0.53_4.53_11.84	10	+
chr1	15392512	15392724	chr1_15265099_15265311_5_0.41_4.53_8.61	10	+
chr1	15480028	15480240	chr1_15352615_15352827_5_0.78_4.53_13.15	10	+
chr1	15480339	15480623	chr1_15352926_15353210_8_0.75_1.47_12.03	10	+
chr1	15756574	15756789	chr1_15629161_15629376_5_0.42_1.47_9.87	10	+
chr1	15863030	15863269	chr1_15735617_15735856_7_0.43_0_9.31	10	+
chr1	15894663	15895006	chr1_15767250_15767593_10_0.44_0_9	10	+
chr1	15896534	15896831	chr1_15769121_15769418_9_0.4_0_8.27	10	+
chr1	15931069	15931809	chr1_15803656_15804396_21_0.51_0_11.04	10	+
chr1	15943936	15944121	chr1_15816523_15816708_6_0.73_1.47_13.04	10	+
chr1	15964729	15964957	chr1_15837316_15837544_7_0.42_0_8.45	10	+
chr1	15986807	15987452	chr1_15859394_15860039_18_0.43_0_8.74	10	+
chr1	15988222	15988462	chr1_15860809_15861049_7_0.38_0_8.26	10	+
chr1	15988660	15988865	chr1_15861247_15861452_6_0.37_4.53_8.16	10	+
chr1	15993725	15993951	chr1_15866312_15866538_7_0.46_1.47_8.99	10	+
chr1	15994720	15994938	chr1_15867307_15867525_6_0.41_4.53_8.85	10	+
chr1	16093896	16094087	chr1_15966483_15966674_6_0.64_1.47_11.72	10	+
chr1	16103689	16103931	chr1_15976276_15976518_7_0.45_0_9.19	10	+
chr1	16111039	16111274	chr1_15983626_15983861_7_0.61_1.47_10.62	10	+
chr1	16112453	16112964	chr1_15985040_15985551_15_0.5_0_9.8	10	+
chr1	16119257	16119832	chr1_15991844_15992419_17_0.49_0_10.48	10	+
chr1	16154702	16155217	chr1_16027289_16027804_15_0.53_0_10.54	10	+
chr1	16174938	16175231	chr1_16047525_16047818_8_0.68_0_11.45	10	+
chr1	16199253	16199568	chr1_16071840_16072155_9_0.46_0_8.86	10	+
chr1	16200162	16200534	chr1_16072749_16073121_11_0.4_0_8.64	10	+
chr1	16235752	16236025	chr1_16108339_16108612_8_0.43_2.63_8.67	10	+
chr1	16237534	16237887	chr1_16110121_16110474_10_0.4_0_8.28	10	+
chr1	16240743	16241028	chr1_16113330_16113615_8_0.39_1.47_8.23	10	+
chr1	16242544	16242782	chr1_16115131_16115369_7_0.35_1.47_7.91	10	+
chr1	16254596	16254948	chr1_16127183_16127535_10_0.48_0_9.39	10	+
chr1	16255021	16255898	chr1_16127608_16128485_24_0.45_0_9	10	+
chr1	16255958	16256483	chr1_16128545_16129070_15_0.45_0_9.25	10	+
chr1	16257030	16257779	chr1_16129617_16130366_21_0.45_0_9.25	10	+
chr1	16257892	16258237	chr1_16130479_16130824_10_0.51_0_9.64	10	+
chr1	16258844	16259042	chr1_16131431_16131629_6_0.49_0_9.77	10	+
chr1	16259557	16260115	chr1_16132144_16132702_16_0.52_0_9.81	10	+
chr1	16260456	16260667	chr1_16133043_16133254_6_0.47_2.63_9.32	10	+
chr1	16260866	16261170	chr1_16133453_16133757_9_0.56_0_10.07	10	+
chr1	16261219	16261484	chr1_16133806_16134071_8_0.55_0_10.32	10	+
chr1	16263931	16264137	chr1_16136518_16136724_6_0.51_4.53_9.79	10	+
chr1	16266109	16266306	chr1_16138696_16138893_5_0.45_3.63_9.05	10	+
chr1	16274816	16275000	chr1_16147403_16147587_5_0.56_0_10.5	10	+
chr1	16316783	16317002	chr1_16189370_16189589_6_0.65_0_11.55	10	+
chr1	16340944	16341271	chr1_16213531_16213858_9_0.5_0_9.5	10	+
chr1	16357640	16357889	chr1_16230227_16230476_5_0.5_2.63_9.52	10	+
chr1	16363468	16363684	chr1_16236055_16236271_6_0.6_4.53_10.67	10	+
chr1	16386727	16386943	chr1_16259314_16259530_6_0.57_3.63_10.18	10	+
chr1	16475229	16475434	chr1_16347816_16348021_6_0.55_2.63_10.1	10	+
chr1	16477159	16477464	chr1_16349746_16350051_9_0.59_1.47_10.46	10	+
chr1	16563596	16563784	chr1_16436183_16436371_5_0.73_3.63_12.47	10	+
chr1	16567652	16567962	chr1_16440239_16440549_9_0.57_0_10.71	10	+
chr1	16619666	16619690	chr1_16492253_16492277_1_0.56_0_14.92	10	+
chr1	16641637	16641877	chr1_16514224_16514464_7_0.48_1.47_9.59	10	+
chr1	16719669	16719980	chr1_16592256_16592567_9_0.59_0_11	10	+
chr1	16721478	16722954	chr1_16594065_16595541_40_0.51_0_10.26	10	+
chr1	16723289	16724000	chr1_16595876_16596587_21_0.51_0_9.8	10	+
chr1	16785355	16786011	chr1_16657942_16658598_19_0.51_0_9.85	10	+
chr1	16786245	16786550	chr1_16658832_16659137_9_0.43_1.47_8.9	10	+
chr1	16889743	16890386	chr1_16762330_16762973_18_0.46_0_9.58	10	+
chr1	16890432	16890772	chr1_16763019_16763359_10_0.45_0_9.1	10	+
chr1	16890996	16891271	chr1_16763583_16763858_8_0.39_1.47_8.4	10	+
chr1	16891414	16891947	chr1_16764001_16764534_15_0.42_0_9.38	10	+
chr1	16891997	16893484	chr1_16764584_16766071_41_0.44_0_9.43	10	+
chr1	16893501	16894110	chr1_16766088_16766697_16_0.47_0_9.84	10	+
chr1	16895537	16895840	chr1_16768124_16768427_9_0.47_0_9.24	10	+
chr1	16902717	16903146	chr1_16775304_16775733_13_0.48_0_9.22	10	+
chr1	16903192	16903485	chr1_16775779_16776072_9_0.46_0_9.05	10	+
chr1	16905603	16906033	chr1_16778190_16778620_12_0.45_0_9.22	10	+
chr1	16907215	16907487	chr1_16779802_16780074_8_0.46_0_9.31	10	+
chr1	16909055	16909468	chr1_16781642_16782055_12_0.48_0_9.5	10	+
chr1	16911899	16912329	chr1_16784486_16784916_12_0.44_0_9.13	10	+
chr1	16913503	16913847	chr1_16786090_16786434_10_0.48_1.47_8.97	10	+
chr1	16914144	16914359	chr1_16786731_16786946_6_0.45_2.63_9.13	10	+
chr1	16914888	16915123	chr1_16787475_16787710_7_0.49_2.63_9.08	10	+
chr1	16915423	16915773	chr1_16788010_16788360_10_0.47_0_9.19	10	+
chr1	16915830	16916067	chr1_16788417_16788654_7_0.45_1.47_8.81	10	+
chr1	16916957	16917156	chr1_16789544_16789743_6_0.33_1.47_8.16	10	+
chr1	16918252	16918865	chr1_16790839_16791452_17_0.44_0_9.45	10	+
chr1	16918877	16919794	chr1_16791464_16792381_27_0.42_0_8.46	10	+
chr1	16920318	16920565	chr1_16792905_16793152_7_0.35_0_8.15	10	+
chr1	16931223	16931426	chr1_16803810_16804013_6_0.45_1.47_9.35	10	+
chr1	17010417	17011088	chr1_16883004_16883675_18_0.34_0_8.11	10	+
chr1	17011236	17012624	chr1_16883823_16885211_38_0.38_0_9.07	10	+
chr1	17085782	17086028	chr1_16958369_16958615_7_0.59_1.47_10.23	10	+
chr1	17302396	17302672	chr1_17174983_17175259_8_0.52_1.47_9.5	10	+
chr1	17355008	17355241	chr1_17227595_17227828_7_0.47_0_9.01	10	+
chr1	17733959	17734428	chr1_17606546_17607015_13_0.48_0_9.48	10	+
chr1	17735252	17735668	chr1_17607839_17608255_12_0.43_1.47_8.98	10	+
chr1	17939199	17939502	chr1_17811786_17812089_9_0.62_0_10.55	10	+
chr1	18325835	18326038	chr1_18198422_18198625_6_0.61_2.63_10.39	10	+
chr1	18398629	18398905	chr1_18271216_18271492_8_0.53_1.47_9.22	10	+
chr1	18596160	18596278	chr1_18468747_18468865_4_0.57_1.47_11.31	10	+
chr1	18839602	18839884	chr1_18712189_18712471_8_0.46_0_9.77	10	+
chr1	18931240	18931682	chr1_18803827_18804269_13_0.65_0_12.09	10	+
chr1	19282266	19282458	chr1_19154853_19155045_6_0.77_4.53_13.06	10	+
chr1	19338539	19338750	chr1_19211126_19211337_6_0.53_4.53_9.46	10	+
chr1	19403159	19403437	chr1_19275746_19276024_8_0.52_2.63_9.65	10	+
chr1	19411014	19411208	chr1_19283601_19283795_6_0.56_2.63_10.03	10	+
chr1	19420370	19420652	chr1_19292957_19293239_8_0.48_0_8.97	10	+
chr1	19426834	19427073	chr1_19299421_19299660_7_0.55_0_10.19	10	+
chr1	19430542	19430774	chr1_19303129_19303361_7_0.53_0_9.64	10	+
chr1	19436501	19436712	chr1_19309088_19309299_6_0.51_2.63_9.35	10	+
chr1	19439150	19439418	chr1_19311737_19312005_8_0.51_0_9.93	10	+
chr1	19441875	19442120	chr1_19314462_19314707_7_0.5_3.63_9.52	10	+
chr1	19449371	19449574	chr1_19321958_19322161_6_0.51_2.63_9.77	10	+
chr1	19450962	19451244	chr1_19323549_19323831_8_0.48_1.47_8.64	10	+
chr1	19471190	19471437	chr1_19343777_19344024_7_0.41_2.63_8.38	10	+
chr1	19473258	19473529	chr1_19345845_19346116_8_0.54_0_9.63	10	+
chr1	19481935	19482143	chr1_19354522_19354730_6_0.43_0_9.22	10	+
chr1	19484347	19484586	chr1_19356934_19357173_7_0.51_2.63_9.51	10	+
chr1	19487382	19487678	chr1_19359969_19360265_9_0.53_0_9.41	10	+
chr1	19488903	19489143	chr1_19361490_19361730_7_0.52_1.47_9.42	10	+
chr1	19493493	19493799	chr1_19366080_19366386_9_0.48_0_9.42	10	+
chr1	19497209	19497416	chr1_19369796_19370003_6_0.41_0_8.89	10	+
chr1	19499256	19499640	chr1_19371843_19372227_11_0.47_0_9.45	10	+
chr1	19499834	19500223	chr1_19372421_19372810_11_0.46_0_8.53	10	+
chr1	19504021	19504263	chr1_19376608_19376850_7_0.5_3.63_9.42	10	+
chr1	19510448	19510773	chr1_19383035_19383360_9_0.43_0_8.78	10	+
chr1	19511547	19511755	chr1_19384134_19384342_6_0.51_0_10.13	10	+
chr1	19518813	19519014	chr1_19391400_19391601_6_0.41_4.53_8.38	10	+
chr1	19523541	19523839	chr1_19396128_19396426_9_0.4_1.47_7.77	10	+
chr1	19524181	19524385	chr1_19396768_19396972_6_0.45_4.53_8.85	10	+
chr1	19528237	19528319	chr1_19400824_19400906_3_0.4_0_11	10	+
chr1	19544305	19544663	chr1_19416892_19417250_10_0.36_0_8.17	10	+
chr1	19544973	19545252	chr1_19417560_19417839_8_0.42_4.53_8.38	10	+
chr1	19545446	19546035	chr1_19418033_19418622_16_0.48_0_9.17	10	+
chr1	19549844	19550085	chr1_19422431_19422672_7_0.55_0_10	10	+
chr1	19557708	19558037	chr1_19430295_19430624_9_0.49_0_8.78	10	+
chr1	19559038	19559315	chr1_19431625_19431902_8_0.48_2.63_8.95	10	+
chr1	19585163	19585453	chr1_19457750_19458040_8_0.51_1.47_9.89	10	+
chr1	19586060	19586258	chr1_19458647_19458845_6_0.57_1.47_10.26	10	+
chr1	19597122	19597326	chr1_19469709_19469913_6_0.6_2.63_10.1	10	+
chr1	19665208	19666157	chr1_19537795_19538744_27_0.49_0_10.13	10	+
chr1	19670698	19670910	chr1_19543285_19543497_3_0.41_0_11.79	10	+
chr1	19671584	19671785	chr1_19544171_19544372_6_0.55_4.53_10.22	10	+
chr1	19683833	19684145	chr1_19556420_19556732_9_0.52_0_9	10	+
chr1	19688155	19688354	chr1_19560742_19560941_6_0.35_4.53_7.69	10	+
chr1	19711924	19712151	chr1_19584511_19584738_7_0.51_1.47_9.36	10	+
chr1	19934588	19935006	chr1_19807175_19807593_12_0.55_0_11.94	10	+
chr1	19952824	19953168	chr1_19825411_19825755_10_0.45_0_9.28	10	+
chr1	19971267	19971482	chr1_19843854_19844069_6_0.69_2.63_11.17	10	+
chr1	19981468	19982020	chr1_19854055_19854607_16_0.62_0_10.57	10	+
chr1	19983553	19984189	chr1_19856140_19856776_17_0.58_0_10.36	10	+
chr1	19984243	19984536	chr1_19856830_19857123_8_0.57_0_10.29	10	+
chr1	20002425	20002641	chr1_19875012_19875228_6_0.51_1.47_9.63	10	+
chr1	20232891	20233192	chr1_20105478_20105779_9_0.45_2.63_8.79	10	+
chr1	20669861	20670187	chr1_20542448_20542774_10_0.7_0_12.62	10	+
chr1	20670496	20670686	chr1_20543083_20543273_6_0.6_2.63_10.23	10	+
chr1	20692993	20693362	chr1_20565580_20565949_10_0.7_0_11.95	10	+
chr1	20716518	20716611	chr1_20589105_20589198_3_0.6_1.47_11.86	10	+
chr1	20808860	20809128	chr1_20681447_20681715_8_0.4_0_8.09	10	+
chr1	20809402	20809874	chr1_20681989_20682461_13_0.34_0_8.71	10	+
chr1	20809986	20810269	chr1_20682573_20682856_8_0.46_0_9.88	10	+
chr1	20852838	20853279	chr1_20725425_20725866_13_0.47_0_9.66	10	+
chr1	20964280	20964549	chr1_20836867_20837136_8_0.57_2.63_9.72	10	+
chr1	20970874	20971184	chr1_20843461_20843771_9_0.55_0_10.28	10	+
chr1	20972059	20972260	chr1_20844646_20844847_6_0.58_3.63_10.06	10	+
chr1	20977198	20977451	chr1_20849785_20850038_7_0.51_0_10.17	10	+
chr1	20978626	20979245	chr1_20851213_20851832_17_0.5_0_10.07	10	+
chr1	20980571	20980907	chr1_20853158_20853494_9_0.53_0_9.59	10	+
chr1	21049036	21049254	chr1_20921623_20921841_6_0.59_2.63_10.06	10	+
chr1	21069478	21069830	chr1_20942065_20942417_9_0.33_0_8.51	10	+
chr1	21070604	21071286	chr1_20943191_20943873_19_0.4_0_9.67	10	+
chr1	21071961	21072224	chr1_20944548_20944811_7_0.43_0_8.64	10	+
chr1	21076164	21076434	chr1_20948751_20949021_8_0.46_1.47_8.64	10	+
chr1	21088346	21088574	chr1_20960933_20961161_7_0.41_2.63_8.51	10	+
chr1	21097337	21097545	chr1_20969924_20970132_6_0.39_2.63_8.41	10	+
chr1	21100128	21100411	chr1_20972715_20972998_8_0.32_0_8.12	10	+
chr1	21102696	21102908	chr1_20975283_20975495_6_0.37_0_8.29	10	+
chr1	21106906	21107152	chr1_20979493_20979739_7_0.39_3.63_8.45	10	+
chr1	21113564	21113727	chr1_20986151_20986314_5_0.79_0_13.06	10	+
chr1	21133637	21133872	chr1_21006224_21006459_7_0.46_2.63_9.46	10	+
chr1	21137173	21137435	chr1_21009760_21010022_8_0.38_0_7.93	10	+
chr1	21155601	21155919	chr1_21028188_21028506_9_0.39_0_8.38	10	+
chr1	21190971	21191248	chr1_21063558_21063835_8_0.45_0_9.02	10	+
chr1	21212657	21212904	chr1_21085244_21085491_7_0.4_2.63_8.2	10	+
chr1	21226281	21226495	chr1_21098868_21099082_7_0.38_4.53_8.43	10	+
chr1	21267916	21268864	chr1_21140503_21141451_25_0.43_0_9.2	10	+
chr1	21307299	21307512	chr1_21179886_21180099_6_0.39_2.63_8.49	10	+
chr1	21415487	21415688	chr1_21288074_21288275_6_0.41_0_9.2	10	+
chr1	21503532	21503870	chr1_21376119_21376457_8_0.62_2.63_9.96	10	+
chr1	21544217	21544424	chr1_21416804_21417011_6_0.62_3.63_10.69	10	+
chr1	21572388	21572468	chr1_21444975_21445055_3_0.44_1.47_11.31	10	+
chr1	21597639	21597854	chr1_21470226_21470441_6_0.51_3.63_9.54	10	+
chr1	21750597	21750954	chr1_21623184_21623541_10_0.46_0_8.72	10	+
chr1	21751143	21751376	chr1_21623730_21623963_7_0.47_1.47_9.43	10	+
chr1	21751946	21752548	chr1_21624533_21625135_17_0.43_0_8.93	10	+
chr1	21753343	21754091	chr1_21625930_21626678_21_0.45_0_9.03	10	+
chr1	21754208	21754455	chr1_21626795_21627042_7_0.49_0_9.75	10	+
chr1	21771324	21771672	chr1_21643911_21644259_10_0.55_0_9.86	10	+
chr1	21778183	21778443	chr1_21650770_21651030_7_0.41_0_8.24	10	+
chr1	21785995	21786505	chr1_21658582_21659092_14_0.51_0_9.97	10	+
chr1	21786549	21786722	chr1_21659136_21659309_5_0.64_1.47_12.02	10	+
chr1	21792671	21793106	chr1_21665258_21665693_13_0.37_0_8.19	10	+
chr1	21793740	21793937	chr1_21666327_21666524_6_0.51_1.47_9.87	10	+
chr1	21794738	21794936	chr1_21667325_21667523_6_0.49_0_10.42	10	+
chr1	21795130	21795383	chr1_21667717_21667970_8_0.5_1.47_9.63	10	+
chr1	21797879	21798343	chr1_21670466_21670930_13_0.48_0_9.79	10	+
chr1	21799815	21800090	chr1_21672402_21672677_8_0.49_3.63_8.59	10	+
chr1	21806066	21806268	chr1_21678653_21678855_6_0.43_0_9.04	10	+
chr1	21806364	21806853	chr1_21678951_21679440_14_0.48_0_9.78	10	+
chr1	21806864	21807135	chr1_21679451_21679722_8_0.47_1.47_8.96	10	+
chr1	21807187	21807572	chr1_21679774_21680159_11_0.45_0_9.42	10	+
chr1	21807913	21808278	chr1_21680500_21680865_10_0.47_0_9.26	10	+
chr1	21808435	21809888	chr1_21681022_21682475_40_0.43_0_8.98	10	+
chr1	21810078	21810557	chr1_21682665_21683144_14_0.46_0_9.35	10	+
chr1	21927462	21927512	chr1_21800049_21800099_2_0.56_1.47_11.46	10	+
chr1	21985795	21986151	chr1_21858382_21858738_10_0.7_0_11.14	10	+
chr1	22047640	22047900	chr1_21920227_21920487_8_0.39_0_7.98	10	+
chr1	22161012	22161447	chr1_22033599_22034034_13_0.6_0_10.85	10	+
chr1	22166328	22166530	chr1_22038915_22039117_6_0.57_3.63_10.81	10	+
chr1	22167529	22167843	chr1_22040116_22040430_10_0.61_0_10.49	10	+
chr1	22168416	22168665	chr1_22041003_22041252_7_0.64_0_11.07	10	+
chr1	22172899	22173206	chr1_22045486_22045793_9_0.56_0_9.59	10	+
chr1	22183470	22183678	chr1_22056057_22056265_6_0.57_2.63_10.09	10	+
chr1	22192092	22192368	chr1_22064679_22064955_8_0.58_0_10.35	10	+
chr1	22199073	22199281	chr1_22071660_22071868_6_0.63_3.63_10.61	10	+
chr1	22202968	22203268	chr1_22075555_22075855_9_0.59_1.47_10.59	10	+
chr1	22204997	22205187	chr1_22077584_22077774_6_0.61_1.47_11.29	10	+
chr1	22207776	22207991	chr1_22080363_22080578_6_0.57_2.63_10.26	10	+
chr1	22211683	22211977	chr1_22084270_22084564_8_0.6_2.63_10.09	10	+
chr1	22214045	22214264	chr1_22086632_22086851_7_0.6_0_10.6	10	+
chr1	22214426	22214621	chr1_22087013_22087208_6_0.58_4.53_10.45	10	+
chr1	22216441	22216648	chr1_22089028_22089235_6_0.62_0_11.3	10	+
chr1	22222674	22222905	chr1_22095261_22095492_7_0.58_1.47_10.57	10	+
chr1	22234556	22235139	chr1_22107143_22107726_16_0.46_0_10.99	10	+
chr1	22402391	22402606	chr1_22274978_22275193_6_0.35_3.63_8.01	10	+
chr1	22404802	22405224	chr1_22277389_22277811_12_0.36_0_8.55	10	+
chr1	22412843	22413477	chr1_22285430_22286064_18_0.42_0_9.29	10	+
chr1	22417773	22419496	chr1_22290360_22292083_45_0.4_0_9.67	10	+
chr1	22504974	22505167	chr1_22377561_22377754_6_0.61_3.63_10.52	10	+
chr1	22649169	22649803	chr1_22521756_22522390_18_0.46_0_9.54	10	+
chr1	22725159	22725383	chr1_22597746_22597970_6_0.39_3.63_8.88	10	+
chr1	22778282	22778502	chr1_22650869_22651089_6_0.61_3.63_10.59	10	+
chr1	22827943	22828184	chr1_22700530_22700771_7_0.44_0_8.51	10	+
chr1	22881409	22881616	chr1_22753996_22754203_4_0.56_3.63_10.58	10	+
chr1	23067103	23067283	chr1_22939690_22939870_6_0.61_2.63_11.06	10	+
chr1	23117358	23117455	chr1_22989945_22990042_3_0.61_3.63_11.97	10	+
chr1	23208800	23209007	chr1_23081387_23081594_6_0.59_3.63_10.53	10	+
chr1	23240043	23240398	chr1_23112630_23112985_9_0.53_1.47_9.95	10	+
chr1	23394972	23395256	chr1_23267559_23267843_8_0.36_0_7.96	10	+
chr1	23397675	23397947	chr1_23270262_23270534_8_0.4_0_8.09	10	+
chr1	23405465	23405707	chr1_23278052_23278294_7_0.53_2.63_9.84	10	+
chr1	23406048	23406245	chr1_23278635_23278832_6_0.41_4.53_8.43	10	+
chr1	23409600	23409879	chr1_23282187_23282466_8_0.51_1.47_9.6	10	+
chr1	23413238	23413446	chr1_23285825_23286033_6_0.47_4.53_9.19	10	+
chr1	23417037	23417290	chr1_23289624_23289877_7_0.51_1.47_9.2	10	+
chr1	23543844	23543891	chr1_23416431_23416478_2_0.78_3.63_14.62	10	+
chr1	23571131	23571665	chr1_23443718_23444252_15_0.55_0_9.95	10	+
chr1	23636406	23637278	chr1_23508993_23509865_25_0.41_0_9.19	10	+
chr1	23637371	23637586	chr1_23509958_23510173_7_0.47_3.63_9.23	10	+
chr1	23639975	23640245	chr1_23512562_23512832_8_0.36_0_8.21	10	+
chr1	23644873	23645249	chr1_23517460_23517836_11_0.41_0_8.68	10	+
chr1	23647943	23648287	chr1_23520530_23520874_10_0.39_0_8.1	10	+
chr1	23664889	23665138	chr1_23537476_23537725_7_0.38_0_8.26	10	+
chr1	23671130	23671355	chr1_23543717_23543942_7_0.68_1.47_11.12	10	+
chr1	23730324	23730542	chr1_23602911_23603129_6_0.61_1.47_10.97	10	+
chr1	23848204	23848451	chr1_23720791_23721038_7_0.57_4.53_10.11	10	+
chr1	23884469	23884809	chr1_23757056_23757396_9_0.5_1.47_10.29	10	+
chr1	23885241	23885465	chr1_23757828_23758052_5_0.49_2.63_10.22	10	+
chr1	23885603	23886174	chr1_23758190_23758761_16_0.63_0_11.16	10	+
chr1	23894928	23895140	chr1_23767515_23767727_6_0.68_2.63_11.69	10	+
chr1	23946140	23946419	chr1_23818727_23819006_9_0.65_3.63_10.63	10	+
chr1	24018947	24019340	chr1_23891534_23891927_11_0.49_0_9.48	10	+
chr1	24020113	24020490	chr1_23892700_23893077_11_0.43_1.47_8.8	10	+
chr1	24021040	24021409	chr1_23893627_23893996_11_0.43_0_9.61	10	+
chr1	24021645	24022124	chr1_23894232_23894711_14_0.44_0_8.7	10	+
chr1	24022170	24022510	chr1_23894757_23895097_10_0.48_0_9.48	10	+
chr1	24037305	24037514	chr1_23909892_23910101_6_0.43_1.47_9.01	10	+
chr1	24077813	24078643	chr1_23950400_23951230_23_0.51_0_10.09	10	+
chr1	24080530	24080806	chr1_23953117_23953393_8_0.44_1.47_8.52	10	+
chr1	24082295	24082568	chr1_23954882_23955155_8_0.48_2.63_8.94	10	+
chr1	24086197	24086502	chr1_23958784_23959089_9_0.44_0_9.54	10	+
chr1	24086754	24086943	chr1_23959341_23959530_5_0.43_1.47_9.22	10	+
chr1	24087025	24087222	chr1_23959612_23959809_6_0.4_2.63_8.7	10	+
chr1	24087312	24087823	chr1_23959899_23960410_14_0.44_0_8.98	10	+
chr1	24112768	24112966	chr1_23985355_23985553_6_0.39_2.63_8.4	10	+
chr1	24113788	24113986	chr1_23986375_23986573_6_0.51_4.53_9.87	10	+
chr1	24114142	24114344	chr1_23986729_23986931_5_0.44_4.53_8.86	10	+
chr1	24114510	24114753	chr1_23987097_23987340_7_0.37_0_8.41	10	+
chr1	24119107	24119358	chr1_23991694_23991945_7_0.63_2.63_10.8	10	+
chr1	24513785	24513991	chr1_24386372_24386578_4_0.62_0_11.67	10	+
chr1	24671329	24671630	chr1_24543916_24544217_9_0.62_1.47_11.23	10	+
chr1	24689301	24689513	chr1_24561888_24562100_6_0.46_4.53_9.2	10	+
chr1	24779825	24780071	chr1_24652412_24652658_7_0.54_2.63_9.74	10	+
chr1	24790414	24790725	chr1_24663001_24663312_9_0.46_1.47_8.56	10	+
chr1	24795385	24795964	chr1_24667972_24668551_16_0.48_0_9.1	10	+
chr1	24796155	24796709	chr1_24668742_24669296_16_0.46_0_9.2	10	+
chr1	24797391	24797775	chr1_24669978_24670362_11_0.48_0_9.36	10	+
chr1	24798102	24798478	chr1_24670689_24671065_11_0.44_0_9.37	10	+
chr1	24798772	24799188	chr1_24671359_24671775_12_0.52_0_9.98	10	+
chr1	24829378	24829652	chr1_24701965_24702239_8_0.77_2.63_12.2	10	+
chr1	24840792	24841067	chr1_24713379_24713654_8_0.44_0_8.55	10	+
chr1	24857620	24857875	chr1_24730207_24730462_7_0.42_3.63_8.94	10	+
chr1	24861999	24862437	chr1_24734586_24735024_12_0.38_0_8.23	10	+
chr1	24862739	24863508	chr1_24735326_24736095_22_0.43_0_8.73	10	+
chr1	24864526	24864730	chr1_24737113_24737317_6_0.43_2.63_8.93	10	+
chr1	24973072	24973386	chr1_24845659_24845973_9_0.36_1.47_7.89	10	+
chr1	24975325	24975588	chr1_24847912_24848175_7_0.42_0_9.66	10	+
chr1	24976409	24976700	chr1_24848996_24849287_8_0.4_3.63_8.26	10	+
chr1	24977837	24978159	chr1_24850424_24850746_9_0.42_1.47_8.34	10	+
chr1	24978854	24979139	chr1_24851441_24851726_8_0.5_0_9.33	10	+
chr1	24981273	24981687	chr1_24853860_24854274_12_0.48_0_9.76	10	+
chr1	24995574	24996142	chr1_24868161_24868729_16_0.5_0_10.07	10	+
chr1	24996553	24996933	chr1_24869140_24869520_10_0.46_0_9.21	10	+
chr1	24998609	24999102	chr1_24871196_24871689_14_0.39_0_8.93	10	+
chr1	24999178	24999510	chr1_24871765_24872097_9_0.41_0_9.42	10	+
chr1	25071906	25072181	chr1_24944493_24944768_8_0.72_0_12.16	10	+
chr1	25072397	25072606	chr1_24944984_24945193_4_0.64_3.63_12.32	10	+
chr1	25072890	25073120	chr1_24945477_24945707_7_0.39_2.63_8.57	10	+
chr1	25087229	25087451	chr1_24959816_24960038_7_0.4_1.47_8.37	10	+
chr1	25088308	25088625	chr1_24960895_24961212_9_0.4_0_8.62	10	+
chr1	25097448	25097766	chr1_24970035_24970353_9_0.4_0_8.13	10	+
chr1	25124134	25124482	chr1_24996721_24997069_10_0.39_0_8.82	10	+
chr1	25140511	25140826	chr1_25013098_25013413_9_0.37_0_8.91	10	+
chr1	25153399	25153757	chr1_25025986_25026344_10_0.38_0_8.46	10	+
chr1	25165176	25165388	chr1_25037763_25037975_6_0.41_2.63_8.3	10	+
chr1	25166249	25166674	chr1_25038836_25039261_12_0.4_0_9.11	10	+
chr1	25167127	25170842	chr1_25039714_25043429_103_0.36_0_11.03	10	+
chr1	25227051	25227296	chr1_25099638_25099883_7_0.62_0_10.57	10	+
chr1	25383344	25383505	chr1_25255931_25256092_5_0.62_3.63_10.94	10	+
chr1	25483506	25483607	chr1_25356093_25356194_3_0.55_0_14.71	10	+
chr1	25570738	25571038	chr1_25443325_25443625_9_0.37_4.53_8.26	10	+
chr1	25571494	25571834	chr1_25444081_25444421_10_0.38_0_8.39	10	+
chr1	25620226	25621203	chr1_25492813_25493790_54_0.47_0_8.92	10	+
chr1	25659046	25659266	chr1_25531633_25531853_16_0.37_1.47_7.56	10	+
chr1	25662042	25662272	chr1_25534629_25534859_15_0.47_1.47_8.41	10	+
chr1	25669294	25669648	chr1_25541881_25542235_10_0.37_0_8.19	10	+
chr1	25687006	25688354	chr1_25559593_25560941_39_0.41_0_9.34	10	+
chr1	25688483	25688773	chr1_25561070_25561360_8_0.41_0_8.68	10	+
chr1	25695687	25695896	chr1_25568274_25568483_8_0.56_1.47_9.92	10	+
chr1	25724202	25724399	chr1_25596789_25596986_7_0.5_3.63_9.24	10	+
chr1	25725177	25725494	chr1_25597764_25598081_9_0.56_2.63_9.99	10	+
chr1	25725617	25725818	chr1_25598204_25598405_6_0.43_0_9.31	10	+
chr1	25725904	25726262	chr1_25598491_25598849_13_0.36_0_7.72	10	+
chr1	25726740	25727038	chr1_25599327_25599625_16_0.52_1.47_8.75	10	+
chr1	25893910	25894117	chr1_25766497_25766704_6_0.52_3.63_9.76	10	+
chr1	26081836	26082009	chr1_25954423_25954596_5_0.48_1.47_9.26	10	+
chr1	26134982	26135338	chr1_26007569_26007925_10_0.67_0_11.69	10	+
chr1	26136167	26136350	chr1_26008754_26008937_5_0.61_4.53_11.11	10	+
chr1	26138160	26138487	chr1_26010747_26011074_9_0.6_0_10.44	10	+
chr1	26140386	26140739	chr1_26012973_26013326_10_0.62_0_11.11	10	+
chr1	26142045	26142266	chr1_26014632_26014853_6_0.55_4.53_10.25	10	+
chr1	26142677	26142907	chr1_26015264_26015494_7_0.55_2.63_9.73	10	+
chr1	26143138	26143703	chr1_26015725_26016290_16_0.52_0_10.05	10	+
chr1	26155890	26156263	chr1_26028477_26028850_11_0.49_0_9.26	10	+
chr1	26158402	26159147	chr1_26030989_26031734_21_0.46_0_9.44	10	+
chr1	26174756	26174780	chr1_26047343_26047367_1_0.64_4.53_14.52	10	+
chr1	26213977	26214168	chr1_26086564_26086755_6_0.35_0_8.2	10	+
chr1	26215364	26215809	chr1_26087951_26088396_13_0.42_0_9.17	10	+
chr1	26226831	26227691	chr1_26099418_26100278_24_0.43_0_9.7	10	+
chr1	26227874	26228217	chr1_26100461_26100804_10_0.45_0_10.17	10	+
chr1	26229959	26230415	chr1_26102546_26103002_13_0.39_0_8.47	10	+
chr1	26231019	26231346	chr1_26103606_26103933_10_0.36_2.63_7.63	10	+
chr1	26232480	26232680	chr1_26105067_26105267_5_0.69_1.47_12.5	10	+
chr1	26349069	26349284	chr1_26221656_26221871_6_0.64_1.47_10.67	10	+
chr1	26481612	26481846	chr1_26354199_26354433_7_0.57_2.63_9.88	10	+
chr1	26496896	26497139	chr1_26369483_26369726_7_0.51_2.63_9	10	+
chr1	26581632	26582279	chr1_26454219_26454866_18_0.5_0_9.46	10	+
chr1	26589115	26589275	chr1_26461702_26461862_5_0.4_3.63_8.52	10	+
chr1	26594935	26595141	chr1_26467522_26467728_6_0.5_2.63_9.6	10	+
chr1	26602953	26603152	chr1_26475540_26475739_6_0.51_4.53_9.69	10	+
chr1	26603660	26603871	chr1_26476247_26476458_6_0.52_3.63_9.48	10	+
chr1	26606444	26606704	chr1_26479031_26479291_8_0.73_1.47_11.63	10	+
chr1	26607155	26608099	chr1_26479742_26480686_28_0.56_0_11.12	10	+
chr1	26653289	26653504	chr1_26525876_26526091_6_0.46_1.47_9.59	10	+
chr1	26670183	26670364	chr1_26542770_26542951_6_0.59_4.53_10.18	10	+
chr1	26781106	26781776	chr1_26653693_26654363_19_0.45_0_9.95	10	+
chr1	26784140	26784455	chr1_26656727_26657042_9_0.43_0_8.82	10	+
chr1	26795756	26796083	chr1_26668343_26668670_9_0.47_0_8.87	10	+
chr1	26796144	26796530	chr1_26668731_26669117_11_0.55_0_10.65	10	+
chr1	26798946	26799146	chr1_26671533_26671733_6_0.7_4.53_12.16	10	+
chr1	26800001	26800640	chr1_26672588_26673227_18_0.44_0_9.03	10	+
chr1	26800914	26801295	chr1_26673501_26673882_11_0.4_0_8.86	10	+
chr1	26801490	26802554	chr1_26674077_26675141_29_0.41_0_10.61	10	+
chr1	26871520	26871649	chr1_26744107_26744236_4_0.55_1.47_10.71	10	+
chr1	26933153	26933177	chr1_26805740_26805764_1_0.32_4.53_10.88	10	+
chr1	27024746	27025055	chr1_26897333_26897642_9_0.44_0_8.87	10	+
chr1	27026383	27026589	chr1_26898970_26899176_6_0.41_3.63_8.57	10	+
chr1	27032338	27032546	chr1_26904925_26905133_6_0.43_3.63_8.63	10	+
chr1	27033236	27033435	chr1_26905823_26906022_6_0.41_3.63_8.57	10	+
chr1	27035695	27035953	chr1_26908282_26908540_7_0.47_0_9.19	10	+
chr1	27038598	27038795	chr1_26911185_26911382_6_0.48_4.53_9.38	10	+
chr1	27041251	27041526	chr1_26913838_26914113_8_0.42_2.63_8.45	10	+
chr1	27055861	27056057	chr1_26928448_26928644_6_0.37_4.53_8.27	10	+
chr1	27057533	27058139	chr1_26930120_26930726_17_0.54_0_10.65	10	+
chr1	27087373	27087581	chr1_26959960_26960168_6_0.61_2.63_10.4	10	+
chr1	27094411	27094619	chr1_26966998_26967206_6_0.53_4.53_9.69	10	+
chr1	27097583	27097825	chr1_26970170_26970412_7_0.5_1.47_9.52	10	+
chr1	27099220	27099422	chr1_26971807_26972009_6_0.49_3.63_9.55	10	+
chr1	27100796	27101595	chr1_26973383_26974182_22_0.57_0_10.54	10	+
chr1	27105599	27108313	chr1_26978186_26980900_73_0.5_0_10.15	10	+
chr1	27153478	27153691	chr1_27026065_27026278_6_0.68_4.53_11.61	10	+
chr1	27153790	27153987	chr1_27026377_27026574_6_0.67_1.47_11.79	10	+
chr1	27154533	27154763	chr1_27027120_27027350_7_0.51_0_9.48	10	+
chr1	27181088	27181386	chr1_27053675_27053973_8_0.46_0_9.38	10	+
chr1	27267927	27268312	chr1_27140514_27140899_11_0.59_0_10.67	10	+
chr1	27269118	27269595	chr1_27141705_27142182_14_0.57_1.47_10.07	10	+
chr1	27271856	27272141	chr1_27144443_27144728_8_0.53_0_10.21	10	+
chr1	27272566	27272794	chr1_27145153_27145381_6_0.51_2.63_9.64	10	+
chr1	27306620	27306997	chr1_27179207_27179584_11_0.49_0_10.26	10	+
chr1	27307360	27307518	chr1_27179947_27180105_5_0.48_1.47_10.1	10	+
chr1	27312132	27312585	chr1_27184719_27185172_13_0.38_0_8.83	10	+
chr1	27321547	27321862	chr1_27194134_27194449_9_0.48_0_9.46	10	+
chr1	27323003	27323544	chr1_27195590_27196131_16_0.51_0_9.65	10	+
chr1	27326186	27327502	chr1_27198773_27200089_37_0.48_0_11.02	10	+
chr1	27425662	27426031	chr1_27298249_27298618_10_0.53_2.63_9.69	10	+
chr1	27436017	27436231	chr1_27308604_27308818_6_0.57_4.53_10.06	10	+
chr1	27467293	27467317	chr1_27339880_27339904_1_0.32_2.63_10.89	10	+
chr1	27480993	27481206	chr1_27353580_27353793_5_0.54_2.63_9.89	10	+
chr1	27503237	27503803	chr1_27375824_27376390_16_0.58_0_10.87	10	+
chr1	27527040	27527314	chr1_27399627_27399901_8_0.4_0_8.56	10	+
chr1	27527611	27527967	chr1_27400198_27400554_10_0.51_0_9.54	10	+
chr1	27533320	27534365	chr1_27405907_27406952_27_0.44_0_11.53	10	+
chr1	27534955	27535194	chr1_27407542_27407781_7_0.43_0_10.4	10	+
chr1	27537731	27537958	chr1_27410318_27410545_7_0.42_0_9.11	10	+
chr1	27561316	27561512	chr1_27433903_27434099_5_0.74_1.47_12.92	10	+
chr1	27587411	27587619	chr1_27459998_27460206_6_0.45_1.47_9	10	+
chr1	27631455	27631739	chr1_27504042_27504326_9_0.59_1.47_10.11	10	+
chr1	27638213	27638453	chr1_27510800_27511040_7_0.38_0_8.3	10	+
chr1	27651825	27652703	chr1_27524412_27525290_24_0.51_0_11.89	10	+
chr1	27652715	27653091	chr1_27525302_27525678_11_0.41_0_9.42	10	+
chr1	27661962	27662148	chr1_27534549_27534735_5_0.63_3.63_11.03	10	+
chr1	27662524	27662772	chr1_27535111_27535359_7_0.58_1.47_10.31	10	+
chr1	27690544	27690741	chr1_27563131_27563328_6_0.63_2.63_10.63	10	+
chr1	27730913	27731327	chr1_27603500_27603914_12_0.45_0_9.19	10	+
chr1	27731908	27732217	chr1_27604495_27604804_9_0.53_0_9.47	10	+
chr1	27732984	27733269	chr1_27605571_27605856_8_0.5_1.47_9.31	10	+
chr1	27733467	27733698	chr1_27606054_27606285_7_0.55_0_10.12	10	+
chr1	27734244	27734509	chr1_27606831_27607096_8_0.5_1.47_9.85	10	+
chr1	27734545	27734862	chr1_27607132_27607449_9_0.53_0_9.77	10	+
chr1	27744717	27745053	chr1_27617304_27617640_10_0.5_0_9.1	10	+
chr1	27845847	27846070	chr1_27718434_27718657_6_0.61_3.63_10.13	10	+
chr1	27847959	27848175	chr1_27720546_27720762_6_0.64_1.47_11.1	10	+
chr1	27975876	27976448	chr1_27848463_27849035_15_0.45_0_9.18	10	+
chr1	28087752	28087955	chr1_27960339_27960542_6_0.37_4.53_7.91	10	+
chr1	28119931	28120217	chr1_27992518_27992804_8_0.41_1.47_8.13	10	+
chr1	28128133	28128450	chr1_28000720_28001037_9_0.42_0_8.29	10	+
chr1	28148679	28150298	chr1_28021266_28022885_44_0.36_0_9.01	10	+
chr1	28165212	28165413	chr1_28037799_28038000_6_0.4_3.63_8.46	10	+
chr1	28167498	28167740	chr1_28040085_28040327_7_0.51_0_9.53	10	+
chr1	28176731	28177913	chr1_28049318_28050500_34_0.44_0_9.18	10	+
chr1	28185606	28185814	chr1_28058193_28058401_6_0.66_2.63_11.71	10	+
chr1	28218298	28218688	chr1_28090885_28091275_11_0.43_0_8.96	10	+
chr1	28223411	28223714	chr1_28095998_28096301_9_0.41_0_8.04	10	+
chr1	28294377	28294576	chr1_28166964_28167163_6_0.48_1.47_9.35	10	+
chr1	28421704	28423012	chr1_28294291_28295599_35_0.43_0_9.29	10	+
chr1	28446700	28446946	chr1_28319287_28319533_7_0.41_0_8.74	10	+
chr1	28447499	28447894	chr1_28320086_28320481_11_0.52_0_9.69	10	+
chr1	28500190	28500394	chr1_28372777_28372981_6_0.49_4.53_9.21	10	+
chr1	28500404	28500602	chr1_28372991_28373189_6_0.55_0_10.27	10	+
chr1	28527397	28527631	chr1_28399984_28400218_7_0.42_3.63_8.84	10	+
chr1	28564209	28564594	chr1_28436796_28437181_11_0.41_0_8.48	10	+
chr1	28599001	28599279	chr1_28471588_28471866_8_0.63_2.63_10.47	10	+
chr1	28679486	28679723	chr1_28552073_28552310_7_0.39_0_8.68	10	+
chr1	28823063	28823265	chr1_28695650_28695852_6_0.47_0_9.43	10	+
chr1	28826337	28826548	chr1_28698924_28699135_6_0.4_4.53_8.43	10	+
chr1	28826557	28826835	chr1_28699144_28699422_9_0.39_1.47_8.15	10	+
chr1	28832567	28832698	chr1_28705154_28705285_4_0.44_0_10.74	10	+
chr1	28833012	28833284	chr1_28705599_28705871_8_0.43_0_9.9	10	+
chr1	28833605	28833862	chr1_28706192_28706449_7_0.4_0_8.99	10	+
chr1	28834598	28835060	chr1_28707185_28707647_13_0.39_0_9.39	10	+
chr1	28835439	28835815	chr1_28708026_28708402_9_0.42_0_10.57	10	+
chr1	28836453	28836862	chr1_28709040_28709449_12_0.46_0_8.83	10	+
chr1	28852865	28853124	chr1_28725452_28725711_8_0.46_0_9.65	10	+
chr1	28864689	28864884	chr1_28737276_28737471_6_0.47_1.47_9.23	10	+
chr1	28865035	28865248	chr1_28737622_28737835_6_0.49_1.47_9.62	10	+
chr1	28929868	28930075	chr1_28802455_28802662_6_0.39_1.47_8.43	10	+
chr1	29040578	29040819	chr1_28913165_28913406_7_0.54_3.63_10.1	10	+
chr1	29041181	29041381	chr1_28913768_28913968_6_0.43_1.47_8.94	10	+
chr1	29068859	29070111	chr1_28941446_28942698_35_0.48_0_10.15	10	+
chr1	29070117	29070619	chr1_28942704_28943206_14_0.46_0_9.47	10	+
chr1	29095523	29096025	chr1_28968110_28968612_13_0.37_0_8.84	10	+
chr1	29222371	29222525	chr1_29094958_29095112_5_0.45_0_9.08	10	+
chr1	29308882	29309154	chr1_29181469_29181741_8_0.5_0_10.18	10	+
chr1	29446380	29446600	chr1_29318967_29319187_6_0.4_2.63_8.51	10	+
chr1	29474671	29475095	chr1_29347258_29347682_12_0.48_0_9.54	10	+
chr1	29481140	29481572	chr1_29353727_29354159_12_0.41_0_8.77	10	+
chr1	29486830	29487032	chr1_29359417_29359619_6_0.45_3.63_9.1	10	+
chr1	29488520	29488717	chr1_29361107_29361304_6_0.39_4.53_8.42	10	+
chr1	29735361	29735562	chr1_29607948_29608149_6_0.5_2.63_9.38	10	+
chr1	29809266	29809468	chr1_29681853_29682055_6_0.48_0_9.68	10	+
chr1	29848064	29848276	chr1_29720651_29720863_6_0.53_3.63_9.9	10	+
chr1	30105480	30105691	chr1_29878067_29878278_6_0.73_1.47_13.1	10	+
chr1	30239759	30239974	chr1_30012346_30012561_6_0.59_4.53_10.19	10	+
chr1	30421541	30421672	chr1_30194128_30194259_4_0.56_2.63_11.32	10	+
chr1	30745267	30745489	chr1_30517854_30518076_7_0.58_1.47_10	10	+
chr1	30848579	30848996	chr1_30621166_30621583_13_0.6_0_10.7	10	+
chr1	31142142	31142343	chr1_30914729_30914930_6_0.52_0_9.59	10	+
chr1	31342698	31342944	chr1_31115285_31115531_7_0.55_1.47_9.92	10	+
chr1	31344109	31344288	chr1_31116696_31116875_5_0.52_3.63_10	10	+
chr1	31345128	31345388	chr1_31117715_31117975_8_0.47_0_9.24	10	+
chr1	31405713	31405913	chr1_31178300_31178500_6_0.38_3.63_8.38	10	+
chr1	31438794	31439099	chr1_31211381_31211686_8_0.5_0_9.52	10	+
chr1	31453365	31453570	chr1_31225952_31226157_6_0.34_4.53_7.93	10	+
chr1	31467757	31468109	chr1_31240344_31240696_10_0.4_0_8.44	10	+
chr1	31479762	31480065	chr1_31252349_31252652_9_0.41_2.63_8.2	10	+
chr1	31531970	31532166	chr1_31304557_31304753_6_0.42_3.63_8.88	10	+
chr1	31532236	31532480	chr1_31304823_31305067_7_0.5_0_9.59	10	+
chr1	31581116	31581427	chr1_31353703_31354014_9_0.42_0_8.27	10	+
chr1	31677746	31677770	chr1_31450333_31450357_1_0.56_1.47_15.13	10	+
chr1	31761999	31762321	chr1_31534586_31534908_10_0.44_2.63_8.5	10	+
chr1	31811746	31811949	chr1_31584333_31584536_6_0.37_2.63_8.2	10	+
chr1	31829375	31829682	chr1_31601962_31602269_9_0.45_3.63_8.46	10	+
chr1	31836810	31837124	chr1_31609397_31609711_9_0.4_0_8.39	10	+
chr1	31860231	31860574	chr1_31632818_31633161_10_0.58_1.47_10.25	10	+
chr1	31901671	31901919	chr1_31674258_31674506_7_0.57_1.47_10.51	10	+
chr1	31905764	31906078	chr1_31678351_31678665_9_0.61_0_10.7	10	+
chr1	31906884	31907185	chr1_31679471_31679772_9_0.62_0_10.38	10	+
chr1	31960308	31960623	chr1_31732895_31733210_9_0.42_0_8.23	10	+
chr1	31960669	31961097	chr1_31733256_31733684_12_0.49_0_9.59	10	+
chr1	31961325	31961529	chr1_31733912_31734116_6_0.47_0_9.76	10	+
chr1	31961642	31961845	chr1_31734229_31734432_6_0.41_2.63_9.16	10	+
chr1	32083183	32083415	chr1_31855770_31856002_7_0.75_1.47_12.1	10	+
chr1	32095950	32096302	chr1_31868537_31868889_10_0.53_0_9.96	10	+
chr1	32105516	32105728	chr1_31878103_31878315_6_0.43_4.53_8.41	10	+
chr1	32127916	32128091	chr1_31900503_31900678_6_0.59_3.63_10.64	10	+
chr1	32156115	32156367	chr1_31928702_31928954_7_0.55_1.47_9.55	10	+
chr1	32237443	32237632	chr1_32010030_32010219_5_0.64_0_12.07	10	+
chr1	32238521	32238741	chr1_32011108_32011328_6_0.67_4.53_11.02	10	+
chr1	32259342	32259582	chr1_32031929_32032169_7_0.57_1.47_10.13	10	+
chr1	32262163	32262377	chr1_32034750_32034964_6_0.58_3.63_10.42	10	+
chr1	32372062	32373707	chr1_32144649_32146294_44_0.41_0_9.34	10	+
chr1	32373870	32374619	chr1_32146457_32147206_20_0.4_0_9.11	10	+
chr1	32381442	32381575	chr1_32154029_32154162_4_0.37_0_9.17	10	+
chr1	32384528	32385330	chr1_32157115_32157917_22_0.4_0_9.28	10	+
chr1	32479862	32480054	chr1_32252449_32252641_6_0.63_1.47_10.72	10	+
chr1	32495784	32496122	chr1_32268371_32268709_10_0.36_0_7.91	10	+
chr1	32497084	32497361	chr1_32269671_32269948_8_0.42_1.47_8.58	10	+
chr1	32498815	32499027	chr1_32271402_32271614_6_0.45_0_9.33	10	+
chr1	32503430	32503775	chr1_32276017_32276362_10_0.53_0_9.48	10	+
chr1	32508081	32509497	chr1_32280668_32282084_40_0.38_0_9.3	10	+
chr1	32526225	32526425	chr1_32298812_32299012_6_0.41_3.63_8.2	10	+
chr1	32567969	32568273	chr1_32340556_32340860_9_0.56_1.47_10.17	10	+
chr1	32626182	32626428	chr1_32398769_32399015_7_0.45_3.63_8.96	10	+
chr1	32631680	32631881	chr1_32404267_32404468_6_0.45_0_9.29	10	+
chr1	32635406	32635674	chr1_32407993_32408261_8_0.54_0_9.9	10	+
chr1	32636247	32637454	chr1_32408834_32410041_32_0.49_0_9.39	10	+
chr1	32637631	32638135	chr1_32410218_32410722_14_0.45_1.47_9.14	10	+
chr1	32638168	32640316	chr1_32410755_32412903_60_0.47_0_9.72	10	+
chr1	32640326	32640890	chr1_32412913_32413477_16_0.46_0_9.47	10	+
chr1	32640938	32641102	chr1_32413525_32413689_5_0.49_1.47_10.31	10	+
chr1	32641707	32642173	chr1_32414294_32414760_13_0.4_0_8.74	10	+
chr1	32645813	32646113	chr1_32418400_32418700_8_0.54_0_10.37	10	+
chr1	32646796	32647206	chr1_32419383_32419793_12_0.54_0_9.91	10	+
chr1	32655710	32655900	chr1_32428297_32428487_6_0.53_2.63_10.34	10	+
chr1	32658654	32658870	chr1_32431241_32431457_6_0.44_4.53_8.85	10	+
chr1	32660544	32660760	chr1_32433131_32433347_6_0.63_3.63_10.96	10	+
chr1	32660883	32662657	chr1_32433470_32435244_48_0.49_0_9.93	10	+
chr1	32662734	32663037	chr1_32435321_32435624_9_0.58_2.63_10.23	10	+
chr1	32663222	32663518	chr1_32435809_32436105_9_0.44_0_9.85	10	+
chr1	32663599	32663817	chr1_32436186_32436404_6_0.56_3.63_10.02	10	+
chr1	32691657	32692166	chr1_32464244_32464753_14_0.5_0_10.16	10	+
chr1	32694052	32694377	chr1_32466639_32466964_9_0.53_4.53_9.61	10	+
chr1	32768120	32768423	chr1_32540707_32541010_9_0.47_1.47_8.74	10	+
chr1	32782270	32782465	chr1_32554857_32555052_6_0.49_2.63_9.39	10	+
chr1	32792439	32792652	chr1_32565026_32565239_6_0.49_4.53_9.17	10	+
chr1	32797216	32797576	chr1_32569803_32570163_10_0.56_1.47_9.92	10	+
chr1	32797621	32797878	chr1_32570208_32570465_8_0.52_2.63_9.4	10	+
chr1	32798633	32799100	chr1_32571220_32571687_13_0.49_0_9.37	10	+
chr1	32799491	32799795	chr1_32572078_32572382_9_0.43_0_8.65	10	+
chr1	32800480	32800878	chr1_32573067_32573465_11_0.56_3.63_9.83	10	+
chr1	33117420	33117643	chr1_32890007_32890230_6_0.46_4.53_8.94	10	+
chr1	33122928	33123242	chr1_32895515_32895829_9_0.42_0_9.03	10	+
chr1	33133744	33134064	chr1_32906331_32906651_9_0.4_0_8.43	10	+
chr1	33134235	33135036	chr1_32906822_32907623_23_0.43_0_8.74	10	+
chr1	33135090	33135202	chr1_32907677_32907789_4_0.37_0_9.1	10	+
chr1	33138263	33138620	chr1_32910850_32911207_10_0.4_0_8.61	10	+
chr1	33145161	33145938	chr1_32917748_32918525_22_0.38_0_9.19	10	+
chr1	33146053	33146558	chr1_32918640_32919145_15_0.38_0_8.21	10	+
chr1	33146812	33147576	chr1_32919399_32920163_22_0.4_0_8.67	10	+
chr1	33169422	33169700	chr1_32942009_32942287_8_0.48_2.63_8.87	10	+
chr1	33241174	33241738	chr1_33013761_33014325_16_0.49_0_9.7	10	+
chr1	33245666	33245862	chr1_33018253_33018449_6_0.53_1.47_10.13	10	+
chr1	33256733	33256966	chr1_33029320_33029553_7_0.43_1.47_8.84	10	+
chr1	33263380	33263468	chr1_33035967_33036055_3_0.37_4.53_10.02	10	+
chr1	33291689	33292366	chr1_33064276_33064953_19_0.44_0_8.81	10	+
chr1	33323445	33323868	chr1_33096032_33096455_12_0.45_1.47_8.81	10	+
chr1	33358498	33358720	chr1_33131085_33131307_7_0.73_2.63_11.97	10	+
chr1	33416837	33417138	chr1_33189424_33189725_9_0.56_0_9.89	10	+
chr1	33445623	33445827	chr1_33218210_33218414_6_0.48_1.47_9.75	10	+
chr1	33516790	33516849	chr1_33289377_33289436_2_0.74_3.63_13.59	10	+
chr1	33747207	33747452	chr1_33519794_33520039_7_0.59_1.47_10.64	10	+
chr1	33789597	33789883	chr1_33562184_33562470_8_0.54_0_9.72	10	+
chr1	33805894	33806098	chr1_33578481_33578685_6_0.52_1.47_9.72	10	+
chr1	33815147	33815203	chr1_33587734_33587790_2_0.76_4.53_14.7	10	+
chr1	33896395	33896694	chr1_33668982_33669281_8_0.75_0_12.62	10	+
chr1	33960080	33960313	chr1_33732667_33732900_7_0.47_1.47_8.85	10	+
chr1	34837915	34838147	chr1_34610502_34610734_7_0.51_3.63_8.77	10	+
chr1	35077914	35078115	chr1_34850501_34850702_6_0.51_0_9.52	10	+
chr1	35124890	35125120	chr1_34897477_34897707_7_0.51_3.63_9.14	10	+
chr1	35450683	35450974	chr1_35223270_35223561_8_0.7_1.47_12	10	+
chr1	35562929	35563242	chr1_35335516_35335829_9_0.43_1.47_8.55	10	+
chr1	35569963	35570186	chr1_35342550_35342773_7_0.34_4.53_7.86	10	+
chr1	35578830	35579076	chr1_35351417_35351663_7_0.41_0_8.72	10	+
chr1	35579087	35580001	chr1_35351674_35352588_26_0.35_0_8.36	10	+
chr1	35580113	35580581	chr1_35352700_35353168_13_0.33_0_7.81	10	+
chr1	35580759	35581035	chr1_35353346_35353622_8_0.37_0_8.1	10	+
chr1	35587882	35588082	chr1_35360469_35360669_6_0.41_4.53_8.74	10	+
chr1	35644145	35644537	chr1_35416732_35417124_11_0.43_1.47_8.57	10	+
chr1	35645048	35645269	chr1_35417635_35417856_6_0.33_4.53_8.22	10	+
chr1	35645976	35646452	chr1_35418563_35419039_13_0.41_1.47_8.44	10	+
chr1	35646667	35647057	chr1_35419254_35419644_11_0.4_1.47_8.35	10	+
chr1	35647823	35648305	chr1_35420410_35420892_14_0.38_0_8.27	10	+
chr1	35648577	35648821	chr1_35421164_35421408_7_0.38_0_8.67	10	+
chr1	35649256	35650672	chr1_35421843_35423259_40_0.39_0_8.83	10	+
chr1	35651747	35652201	chr1_35424334_35424788_13_0.42_0_8.75	10	+
chr1	35652492	35652856	chr1_35425079_35425443_10_0.43_0_8.74	10	+
chr1	35654734	35655097	chr1_35427321_35427684_11_0.42_0_8.53	10	+
chr1	35656123	35656652	chr1_35428710_35429239_15_0.43_0_9.59	10	+
chr1	35656826	35657245	chr1_35429413_35429832_11_0.4_0_8.98	10	+
chr1	35657465	35657834	chr1_35430052_35430421_9_0.66_0_11.31	10	+
chr1	35658632	35658852	chr1_35431219_35431439_6_0.53_3.63_10.31	10	+
chr1	35816278	35816588	chr1_35588865_35589175_9_0.43_0_8.92	10	+
chr1	35816671	35817275	chr1_35589258_35589862_17_0.44_0_10.82	10	+
chr1	35824514	35825148	chr1_35597101_35597735_18_0.35_0_8.37	10	+
chr1	35827149	35827504	chr1_35599736_35600091_10_0.41_0_8.92	10	+
chr1	35846816	35847028	chr1_35619403_35619615_6_0.34_1.47_8.13	10	+
chr1	35847122	35847329	chr1_35619709_35619916_6_0.41_3.63_8.92	10	+
chr1	35852935	35853278	chr1_35625522_35625865_10_0.35_0_8.08	10	+
chr1	35854437	35854719	chr1_35627024_35627306_8_0.37_0_7.9	10	+
chr1	35855485	35855768	chr1_35628072_35628355_8_0.4_0_8.14	10	+
chr1	35859073	35859399	chr1_35631660_35631986_8_0.4_0_8.62	10	+
chr1	35864386	35864685	chr1_35636973_35637272_9_0.4_1.47_8.05	10	+
chr1	35873645	35873764	chr1_35646232_35646351_4_0.44_2.63_9.38	10	+
chr1	35881054	35881364	chr1_35653641_35653951_9_0.44_0_8.92	10	+
chr1	35883982	35884229	chr1_35656569_35656816_7_0.38_2.63_8.04	10	+
chr1	35885000	35885304	chr1_35657587_35657891_8_0.44_1.47_9.01	10	+
chr1	35885352	35886075	chr1_35657939_35658662_21_0.42_0_8.84	10	+
chr1	35886252	35886869	chr1_35658839_35659456_17_0.41_0_9.02	10	+
chr1	35887022	35887209	chr1_35659609_35659796_5_0.34_3.63_8.49	10	+
chr1	36026665	36026867	chr1_35799252_35799454_6_0.57_2.63_10.38	10	+
chr1	36027008	36027304	chr1_35799595_35799891_7_0.51_1.47_9.99	10	+
chr1	36039524	36039764	chr1_35812111_35812351_7_0.76_3.63_12.12	10	+
chr1	36067963	36068090	chr1_35840550_35840677_4_0.39_0_10.32	10	+
chr1	36068544	36069107	chr1_35841131_35841694_16_0.44_0_8.99	10	+
chr1	36101931	36102116	chr1_35874518_35874703_6_0.37_4.53_8.43	10	+
chr1	36102799	36102999	chr1_35875386_35875586_6_0.27_3.63_7.37	10	+
chr1	36144439	36144646	chr1_35917026_35917233_6_0.45_2.63_8.71	10	+
chr1	36173607	36173829	chr1_35946194_35946416_7_0.73_0_12.55	10	+
chr1	36180687	36181039	chr1_35953274_35953626_10_0.45_0_9.06	10	+
chr1	36201955	36202195	chr1_35974542_35974782_7_0.42_2.63_8.69	10	+
chr1	36212334	36212608	chr1_35984921_35985195_8_0.44_1.47_8.56	10	+
chr1	36213553	36213757	chr1_35986140_35986344_6_0.43_3.63_8.83	10	+
chr1	36225926	36226124	chr1_35998513_35998711_6_0.41_2.63_8.6	10	+
chr1	36230057	36230356	chr1_36002644_36002943_9_0.36_0_8	10	+
chr1	36298079	36298284	chr1_36070666_36070871_6_0.43_2.63_8.74	10	+
chr1	36299535	36299737	chr1_36072122_36072324_6_0.41_2.63_8.3	10	+
chr1	36360729	36360924	chr1_36133316_36133511_6_0.45_2.63_8.88	10	+
chr1	36385216	36385420	chr1_36157803_36158007_6_0.51_4.53_9.64	10	+
chr1	36385702	36385896	chr1_36158289_36158483_6_0.44_2.63_9.43	10	+
chr1	36386462	36386758	chr1_36159049_36159345_8_0.46_3.63_8.86	10	+
chr1	36389251	36389596	chr1_36161838_36162183_10_0.48_0_9.12	10	+
chr1	36390078	36390281	chr1_36162665_36162868_6_0.44_3.63_8.66	10	+
chr1	36554357	36554607	chr1_36326944_36327194_7_0.73_0_12.36	10	+
chr1	36559171	36559375	chr1_36331758_36331962_6_0.51_4.53_9.59	10	+
chr1	36602518	36602796	chr1_36375105_36375383_8_0.48_1.47_9.25	10	+
chr1	36636601	36636921	chr1_36409188_36409508_9_0.6_0_11.02	10	+
chr1	36637984	36638268	chr1_36410571_36410855_8_0.59_1.47_10.47	10	+
chr1	36640525	36640736	chr1_36413112_36413323_6_0.57_1.47_10.4	10	+
chr1	36645443	36645634	chr1_36418030_36418221_6_0.58_2.63_10.58	10	+
chr1	36645763	36646314	chr1_36418350_36418901_15_0.54_0_10.04	10	+
chr1	36690702	36690903	chr1_36463289_36463490_6_0.43_3.63_8.54	10	+
chr1	36711117	36711318	chr1_36483704_36483905_6_0.45_2.63_8.82	10	+
chr1	36724870	36725142	chr1_36497457_36497729_8_0.4_1.47_8.2	10	+
chr1	36748060	36748404	chr1_36520647_36520991_10_0.41_0_8.72	10	+
chr1	36751833	36752879	chr1_36524420_36525466_29_0.51_0_10.51	10	+
chr1	36754519	36755407	chr1_36527106_36527994_25_0.47_0_10.06	10	+
chr1	36756857	36757227	chr1_36529444_36529814_10_0.41_0_9.34	10	+
chr1	36762107	36762451	chr1_36534694_36535038_10_0.42_0_8.86	10	+
chr1	36767058	36767380	chr1_36539645_36539967_9_0.44_0_8.43	10	+
chr1	36769366	36770927	chr1_36541953_36543514_41_0.47_0_9.9	10	+
chr1	36786170	36786459	chr1_36558757_36559046_8_0.57_2.63_10.14	10	+
chr1	36809776	36810074	chr1_36582363_36582661_9_0.6_0_9.99	10	+
chr1	36815547	36815747	chr1_36588134_36588334_6_0.59_3.63_10.74	10	+
chr1	37304714	37304912	chr1_37077301_37077499_6_0.57_2.63_10.24	10	+
chr1	37412731	37413029	chr1_37185318_37185616_9_0.56_0_9.95	10	+
chr1	37423745	37423959	chr1_37196332_37196546_6_0.6_4.53_10.16	10	+
chr1	37424427	37424702	chr1_37197014_37197289_8_0.58_0_10.26	10	+
chr1	37424951	37425175	chr1_37197538_37197762_6_0.61_1.47_10.29	10	+
chr1	37425362	37425782	chr1_37197949_37198369_12_0.62_0_10.46	10	+
chr1	37500050	37500274	chr1_37272637_37272861_4_0.71_2.63_12.97	10	+
chr1	37876440	37876642	chr1_37649027_37649229_6_0.56_4.53_10.3	10	+
chr1	37897131	37897331	chr1_37669718_37669918_6_0.49_4.53_9.45	10	+
chr1	37947918	37948198	chr1_37720505_37720785_8_0.54_4.53_9.97	10	+
chr1	38010195	38010729	chr1_37782782_37783316_13_0.57_0_11.04	10	+
chr1	38010850	38011048	chr1_37783437_37783635_6_0.43_3.63_8.88	10	+
chr1	38021807	38022205	chr1_37794394_37794792_12_0.48_0_10.79	10	+
chr1	38034626	38034947	chr1_37807213_37807534_9_0.47_4.53_9.02	10	+
chr1	38040235	38040443	chr1_37812822_37813030_6_0.45_4.53_8.89	10	+
chr1	38041090	38041293	chr1_37813677_37813880_6_0.45_0_8.8	10	+
chr1	38048350	38048541	chr1_37820937_37821128_6_0.39_3.63_8.28	10	+
chr1	38052907	38053114	chr1_37825494_37825701_6_0.41_3.63_8.8	10	+
chr1	38077354	38077485	chr1_37849941_37850072_4_0.51_3.63_11.21	10	+
chr1	38164452	38164740	chr1_37937039_37937327_8_0.43_0_8.11	10	+
chr1	38170635	38170905	chr1_37943222_37943492_8_0.4_3.63_8.22	10	+
chr1	38174006	38174209	chr1_37946593_37946796_6_0.47_3.63_9.61	10	+
chr1	38274590	38274958	chr1_38047177_38047545_10_0.57_1.47_9.97	10	+
chr1	38397239	38397593	chr1_38169826_38170180_10_0.68_0_11.42	10	+
chr1	38444498	38444847	chr1_38217085_38217434_10_0.42_2.63_8.05	10	+
chr1	38446181	38446419	chr1_38218768_38219006_7_0.46_1.47_8.86	10	+
chr1	38484047	38484382	chr1_38256634_38256969_10_0.34_0_7.83	10	+
chr1	38484748	38484994	chr1_38257335_38257581_7_0.43_0_9.06	10	+
chr1	38489171	38489499	chr1_38261758_38262086_10_0.36_0_8.44	10	+
chr1	38489826	38490065	chr1_38262413_38262652_7_0.35_1.47_8.25	10	+
chr1	38995760	38995967	chr1_38768347_38768554_6_0.63_3.63_10.88	10	+
chr1	39159606	39159815	chr1_38932193_38932402_6_0.53_4.53_9.21	10	+
chr1	39174421	39176911	chr1_38947008_38949498_70_0.47_0_10.5	10	+
chr1	39269692	39269884	chr1_39042279_39042471_6_0.75_2.63_12.6	10	+
chr1	39304695	39304978	chr1_39077282_39077565_8_0.4_0_8.58	10	+
chr1	39325305	39325537	chr1_39097892_39098124_5_0.72_0_12.59	10	+
chr1	39329462	39330070	chr1_39102049_39102657_17_0.43_1.47_8.77	10	+
chr1	39423773	39423980	chr1_39196360_39196567_6_0.43_1.47_9.11	10	+
chr1	39456988	39457234	chr1_39229575_39229821_7_0.76_0_12.22	10	+
chr1	39458043	39458315	chr1_39230630_39230902_8_0.42_1.47_8.63	10	+
chr1	39458367	39458667	chr1_39230954_39231254_9_0.42_1.47_8.33	10	+
chr1	39463744	39464033	chr1_39236331_39236620_9_0.39_0_8.37	10	+
chr1	39466633	39466825	chr1_39239220_39239412_6_0.46_2.63_9.2	10	+
chr1	39469661	39470613	chr1_39242248_39243200_26_0.42_0_9.64	10	+
chr1	39471004	39471403	chr1_39243591_39243990_11_0.42_0_9.21	10	+
chr1	39494322	39494654	chr1_39266909_39267241_10_0.42_0_9.93	10	+
chr1	39510705	39510932	chr1_39283292_39283519_7_0.48_2.63_8.88	10	+
chr1	39570558	39570834	chr1_39343145_39343421_8_0.7_1.47_11.75	10	+
chr1	39576257	39576532	chr1_39348844_39349119_8_0.44_2.63_8.63	10	+
chr1	39610787	39610983	chr1_39383374_39383570_6_0.43_3.63_8.72	10	+
chr1	39748750	39749048	chr1_39521337_39521635_9_0.46_0_8.48	10	+
chr1	39749094	39749296	chr1_39521681_39521883_6_0.39_4.53_8.33	10	+
chr1	39749640	39749980	chr1_39522227_39522567_9_0.43_0_9.05	10	+
chr1	39752864	39753330	chr1_39525451_39525917_13_0.43_0_8.85	10	+
chr1	39757499	39757739	chr1_39530086_39530326_7_0.46_1.47_8.98	10	+
chr1	39759060	39759329	chr1_39531647_39531916_8_0.4_0_8.69	10	+
chr1	39760589	39760805	chr1_39533176_39533392_6_0.42_0_8.82	10	+
chr1	39761314	39761595	chr1_39533901_39534182_8_0.44_2.63_8.5	10	+
chr1	39765791	39766135	chr1_39538378_39538722_10_0.46_0_8.77	10	+
chr1	39768452	39768841	chr1_39541039_39541428_11_0.46_0_8.78	10	+
chr1	39770013	39770211	chr1_39542600_39542798_6_0.39_0_8.88	10	+
chr1	39776443	39776727	chr1_39549030_39549314_8_0.48_0_8.76	10	+
chr1	39781161	39781442	chr1_39553748_39554029_8_0.42_0_9.29	10	+
chr1	39782068	39782271	chr1_39554655_39554858_6_0.45_3.63_8.9	10	+
chr1	39782879	39783117	chr1_39555466_39555704_7_0.5_0_9.71	10	+
chr1	39784144	39784364	chr1_39556731_39556951_6_0.48_1.47_9.85	10	+
chr1	39789800	39790083	chr1_39562387_39562670_8_0.42_1.47_8.51	10	+
chr1	39793731	39793931	chr1_39566318_39566518_6_0.41_4.53_8.57	10	+
chr1	39797324	39798398	chr1_39569911_39570985_30_0.46_0_9.33	10	+
chr1	39798630	39800166	chr1_39571217_39572753_44_0.41_0_8.76	10	+
chr1	39800212	39801358	chr1_39572799_39573945_32_0.4_0_8.77	10	+
chr1	39801450	39802260	chr1_39574037_39574847_23_0.44_0_9.12	10	+
chr1	39806134	39806430	chr1_39578721_39579017_8_0.42_1.47_8.56	10	+
chr1	39815107	39815305	chr1_39587694_39587892_6_0.49_4.53_9.39	10	+
chr1	39816442	39816649	chr1_39589029_39589236_6_0.51_2.63_9.85	10	+
chr1	39822966	39823606	chr1_39595553_39596193_18_0.48_0_9.54	10	+
chr1	39824339	39824580	chr1_39596926_39597167_7_0.48_0_9.36	10	+
chr1	39824756	39825067	chr1_39597343_39597654_9_0.41_0_8.81	10	+
chr1	39826417	39826737	chr1_39599004_39599324_9_0.47_0_9.34	10	+
chr1	39827026	39827331	chr1_39599613_39599918_9_0.49_1.47_9.77	10	+
chr1	39833795	39834030	chr1_39606382_39606617_7_0.45_2.63_9.12	10	+
chr1	39835636	39835913	chr1_39608223_39608500_8_0.43_0_8.4	10	+
chr1	39838126	39838328	chr1_39610713_39610915_6_0.41_3.63_8.59	10	+
chr1	39844794	39845138	chr1_39617381_39617725_10_0.45_0_8.86	10	+
chr1	39851039	39851608	chr1_39623626_39624195_16_0.48_0_9.76	10	+
chr1	39852771	39854342	chr1_39625358_39626929_45_0.47_0_9.72	10	+
chr1	39865569	39865807	chr1_39638156_39638394_7_0.38_2.63_8.15	10	+
chr1	39875239	39878477	chr1_39647826_39651064_90_0.46_0_9.45	10	+
chr1	39878866	39880179	chr1_39651453_39652766_37_0.63_0_11.6	10	+
chr1	39887964	39888674	chr1_39660551_39661261_20_0.41_0_8.97	10	+
chr1	39889632	39889995	chr1_39662219_39662582_10_0.41_0_8.67	10	+
chr1	39893000	39893384	chr1_39665587_39665971_11_0.38_0_8.35	10	+
chr1	39893565	39894065	chr1_39666152_39666652_14_0.42_0_9.41	10	+
chr1	39894777	39894973	chr1_39667364_39667560_6_0.31_3.63_7.89	10	+
chr1	39895452	39895766	chr1_39668039_39668353_9_0.48_0_9.46	10	+
chr1	39896284	39896681	chr1_39668871_39669268_12_0.42_0_9.01	10	+
chr1	39898154	39898434	chr1_39670741_39671021_8_0.44_3.63_8.74	10	+
chr1	39900027	39900422	chr1_39672614_39673009_11_0.39_0_8.66	10	+
chr1	39901127	39901495	chr1_39673714_39674082_11_0.4_0_8.47	10	+
chr1	39903336	39903734	chr1_39675923_39676321_11_0.45_0_9.52	10	+
chr1	39904881	39905282	chr1_39677468_39677869_12_0.43_0_8.84	10	+
chr1	39906598	39906971	chr1_39679185_39679558_11_0.39_0_8.63	10	+
chr1	39907504	39908596	chr1_39680091_39681183_30_0.43_0_8.85	10	+
chr1	39909039	39909317	chr1_39681626_39681904_8_0.44_0_8.88	10	+
chr1	39910360	39910559	chr1_39682947_39683146_6_0.42_2.63_8.75	10	+
chr1	39913022	39913231	chr1_39685609_39685818_6_0.45_2.63_8.89	10	+
chr1	39913277	39913921	chr1_39685864_39686508_18_0.4_0_8.56	10	+
chr1	39916665	39916870	chr1_39689252_39689457_6_0.52_2.63_9.98	10	+
chr1	39917794	39918112	chr1_39690381_39690699_9_0.48_1.47_8.86	10	+
chr1	39918280	39918589	chr1_39690867_39691176_9_0.48_0_9.37	10	+
chr1	39919306	39919595	chr1_39691893_39692182_9_0.44_0_8.79	10	+
chr1	39920539	39920781	chr1_39693126_39693368_7_0.51_0_9.69	10	+
chr1	39923934	39924240	chr1_39696521_39696827_10_0.46_0_8.96	10	+
chr1	39924683	39924990	chr1_39697270_39697577_9_0.48_0_9.51	10	+
chr1	39926200	39926549	chr1_39698787_39699136_10_0.44_0_8.92	10	+
chr1	39927490	39927781	chr1_39700077_39700368_8_0.4_0_8.73	10	+
chr1	39933218	39933549	chr1_39705805_39706136_9_0.34_0_8.17	10	+
chr1	39945459	39945811	chr1_39718046_39718398_10_0.45_0_8.79	10	+
chr1	39951208	39952611	chr1_39723795_39725198_38_0.43_0_9.45	10	+
chr1	39957071	39957315	chr1_39729658_39729902_6_0.77_2.63_12.92	10	+
chr1	40027336	40027572	chr1_39799923_39800159_7_0.52_1.47_9.24	10	+
chr1	40027651	40027935	chr1_39800238_39800522_8_0.51_0_9.23	10	+
chr1	40030701	40031082	chr1_39803288_39803669_11_0.52_0_9.78	10	+
chr1	40034434	40034711	chr1_39807021_39807298_8_0.4_1.47_8.27	10	+
chr1	40038009	40038362	chr1_39810596_39810949_10_0.38_0_8.54	10	+
chr1	40040879	40041077	chr1_39813466_39813664_5_0.54_4.53_9.82	10	+
chr1	40042235	40042489	chr1_39814822_39815076_6_0.58_1.47_11.24	10	+
chr1	40098851	40099105	chr1_39871438_39871692_7_0.64_0_11.24	10	+
chr1	40137728	40137837	chr1_39910315_39910424_3_0.77_0_14.68	10	+
chr1	40183935	40184141	chr1_39956522_39956728_6_0.43_4.53_8.88	10	+
chr1	40184293	40184552	chr1_39956880_39957139_7_0.38_0_8.75	10	+
chr1	40214546	40214755	chr1_39987133_39987342_6_0.51_1.47_9.93	10	+
chr1	40367313	40367644	chr1_40139900_40140231_9_0.75_2.63_12.49	10	+
chr1	40428366	40429115	chr1_40200953_40201702_22_0.55_0_11.38	10	+
chr1	40524908	40525221	chr1_40297495_40297808_9_0.47_0_9.39	10	+
chr1	40527269	40527477	chr1_40299856_40300064_6_0.43_3.63_8.76	10	+
chr1	40529804	40530242	chr1_40302391_40302829_12_0.48_0_9.38	10	+
chr1	40531834	40532001	chr1_40304421_40304588_5_0.47_1.47_9.54	10	+
chr1	40533128	40533443	chr1_40305715_40306030_9_0.55_0_9.9	10	+
chr1	40535214	40535559	chr1_40307801_40308146_10_0.48_0_10.7	10	+
chr1	40535692	40536310	chr1_40308279_40308897_17_0.43_0_8.96	10	+
chr1	40536365	40536790	chr1_40308952_40309377_12_0.45_0_9.46	10	+
chr1	40537037	40538338	chr1_40309624_40310925_36_0.45_0_10.85	10	+
chr1	40538788	40539321	chr1_40311375_40311908_15_0.42_0_8.91	10	+
chr1	40539755	40539969	chr1_40312342_40312556_6_0.41_4.53_8.49	10	+
chr1	40557971	40558170	chr1_40330558_40330757_6_0.43_2.63_8.7	10	+
chr1	40598422	40598721	chr1_40371009_40371308_9_0.63_0_10.48	10	+
chr1	40598805	40599151	chr1_40371392_40371738_10_0.58_0_10.96	10	+
chr1	40701622	40702377	chr1_40474209_40474964_22_0.41_0_8.38	10	+
chr1	40702648	40702997	chr1_40475235_40475584_10_0.38_0_8.34	10	+
chr1	40703274	40703473	chr1_40475861_40476060_6_0.41_1.47_8.48	10	+
chr1	40705337	40706187	chr1_40477924_40478774_24_0.41_0_8.42	10	+
chr1	40726438	40726725	chr1_40499025_40499312_8_0.34_0_8	10	+
chr1	40735674	40735884	chr1_40508261_40508471_6_0.36_3.63_8.43	10	+
chr1	40737467	40737761	chr1_40510054_40510348_9_0.33_0_7.64	10	+
chr1	40746979	40747224	chr1_40519566_40519811_7_0.4_3.63_8.65	10	+
chr1	40758060	40759880	chr1_40530647_40532467_47_0.37_0_9.02	10	+
chr1	40776965	40777196	chr1_40549552_40549783_7_0.64_0_11.54	10	+
chr1	40798733	40799258	chr1_40571320_40571845_15_0.44_0_10.51	10	+
chr1	40830504	40830866	chr1_40603091_40603453_11_0.47_0_9.35	10	+
chr1	40887587	40888018	chr1_40660174_40660605_12_0.5_0_9.71	10	+
chr1	40980298	40980510	chr1_40752885_40753097_6_0.42_1.47_8.62	10	+
chr1	41012869	41013071	chr1_40785456_40785658_6_0.43_1.47_8.81	10	+
chr1	41019289	41019494	chr1_40791876_40792081_6_0.3_3.63_7.66	10	+
chr1	41093682	41093739	chr1_40866269_40866326_2_0.52_4.53_11.15	10	+
chr1	41103404	41103715	chr1_40875991_40876302_9_0.52_0_9.29	10	+
chr1	41120025	41120242	chr1_40892612_40892829_6_0.57_0_10.12	10	+
chr1	41223751	41224032	chr1_40996338_40996619_8_0.58_0_10.04	10	+
chr1	41228547	41228756	chr1_41001134_41001343_6_0.53_4.53_9.75	10	+
chr1	41236555	41236757	chr1_41009142_41009344_5_0.51_1.47_9.89	10	+
chr1	41236965	41237220	chr1_41009552_41009807_7_0.44_3.63_8.43	10	+
chr1	41249242	41249583	chr1_41021829_41022170_9_0.72_0_11.82	10	+
chr1	41303491	41303696	chr1_41076078_41076283_6_0.62_3.63_10.49	10	+
chr1	41448922	41449229	chr1_41221509_41221816_9_0.36_0_8.25	10	+
chr1	41450524	41450731	chr1_41223111_41223318_6_0.43_0_9.09	10	+
chr1	41452911	41453124	chr1_41225498_41225711_6_0.41_0_9.26	10	+
chr1	41457300	41457652	chr1_41229887_41230239_10_0.4_0_8.15	10	+
chr1	41461602	41462006	chr1_41234189_41234593_11_0.5_0_9.62	10	+
chr1	41462992	41463266	chr1_41235579_41235853_8_0.45_0_9.04	10	+
chr1	41473107	41473352	chr1_41245694_41245939_7_0.54_0_9.7	10	+
chr1	41474319	41474663	chr1_41246906_41247250_10_0.43_0_9.26	10	+
chr1	41475081	41475357	chr1_41247668_41247944_8_0.5_2.63_9.39	10	+
chr1	41475887	41476083	chr1_41248474_41248670_6_0.38_3.63_8.08	10	+
chr1	41477182	41478277	chr1_41249769_41250864_30_0.47_0_9.46	10	+
chr1	41514358	41514557	chr1_41286945_41287144_6_0.49_1.47_9.44	10	+
chr1	41541010	41541222	chr1_41313597_41313809_6_0.5_2.63_10.14	10	+
chr1	41584564	41584588	chr1_41357151_41357175_1_0.44_3.63_12.74	10	+
chr1	41848858	41849042	chr1_41621445_41621629_6_0.67_4.53_11.6	10	+
chr1	41899859	41900113	chr1_41672446_41672700_7_0.56_0_9.84	10	+
chr1	42051456	42051705	chr1_41824043_41824292_7_0.49_0_9.45	10	+
chr1	42113628	42113842	chr1_41886215_41886429_6_0.52_2.63_9.83	10	+
chr1	42140795	42141010	chr1_41913382_41913597_6_0.57_2.63_10.43	10	+
chr1	42199549	42199802	chr1_41972136_41972389_7_0.6_0_10.34	10	+
chr1	42304915	42305125	chr1_42077502_42077712_6_0.49_4.53_9.28	10	+
chr1	42501539	42501750	chr1_42274126_42274337_6_0.72_3.63_12.04	10	+
chr1	42602145	42602347	chr1_42374732_42374934_6_0.51_2.63_9.4	10	+
chr1	42643631	42643933	chr1_42416218_42416520_9_0.38_0_8.15	10	+
chr1	42645241	42645489	chr1_42417828_42418076_7_0.43_0_8.92	10	+
chr1	42657038	42657238	chr1_42429625_42429825_5_0.53_1.47_10.2	10	+
chr1	42743977	42744363	chr1_42516564_42516950_11_0.43_1.47_8.62	10	+
chr1	42846057	42846412	chr1_42618644_42618999_10_0.78_0_12.9	10	+
chr1	42925268	42925921	chr1_42697855_42698508_18_0.39_0_8.54	10	+
chr1	42957458	42957860	chr1_42730045_42730447_12_0.4_0_8.89	10	+
chr1	42965523	42966064	chr1_42738110_42738651_15_0.47_0_10.55	10	+
chr1	43142191	43142405	chr1_42914778_42914992_6_0.47_0_8.94	10	+
chr1	43151367	43151565	chr1_42923954_42924152_6_0.35_4.53_8.25	10	+
chr1	43161723	43162070	chr1_42934310_42934657_10_0.39_0_8.68	10	+
chr1	43162217	43163039	chr1_42934804_42935626_23_0.45_0_9.88	10	+
chr1	43166317	43166806	chr1_42938904_42939393_13_0.49_0_10.43	10	+
chr1	43167485	43168105	chr1_42940072_42940692_16_0.34_0_8.34	10	+
chr1	43213418	43213642	chr1_42986005_42986229_7_0.53_2.63_9.62	10	+
chr1	43227990	43228194	chr1_43000577_43000781_6_0.47_2.63_9.45	10	+
chr1	43240356	43240562	chr1_43012943_43013149_6_0.43_3.63_8.81	10	+
chr1	43273987	43274011	chr1_43046574_43046598_1_0.64_0_15.29	10	+
chr1	43368991	43369365	chr1_43141578_43141952_11_0.44_0_8.84	10	+
chr1	43391834	43392132	chr1_43164421_43164719_9_0.44_0_8.56	10	+
chr1	43392326	43392536	chr1_43164913_43165123_6_0.44_3.63_8.9	10	+
chr1	43392756	43392911	chr1_43165343_43165498_5_0.53_3.63_10.25	10	+
chr1	43395252	43395461	chr1_43167839_43168048_6_0.59_4.53_10	10	+
chr1	43637088	43637354	chr1_43409675_43409941_8_0.5_0_9.63	10	+
chr1	43637684	43637891	chr1_43410271_43410478_6_0.64_3.63_11.3	10	+
chr1	43733785	43733914	chr1_43506372_43506501_4_0.51_4.53_10.31	10	+
chr1	43766565	43766806	chr1_43539152_43539393_7_0.6_2.63_10	10	+
chr1	43780604	43780805	chr1_43553191_43553392_6_0.55_2.63_10.23	10	+
chr1	43825083	43825360	chr1_43597670_43597947_8_0.55_0_9.54	10	+
chr1	43825663	43826247	chr1_43598250_43598834_17_0.53_0_9.97	10	+
chr1	43826398	43826608	chr1_43598985_43599195_6_0.54_0_10.33	10	+
chr1	43827756	43827944	chr1_43600343_43600531_6_0.52_3.63_9.87	10	+
chr1	43828589	43828969	chr1_43601176_43601556_11_0.52_0_9.59	10	+
chr1	43829550	43829831	chr1_43602137_43602418_8_0.48_0_9.47	10	+
chr1	43829997	43830197	chr1_43602584_43602784_6_0.53_2.63_9.9	10	+
chr1	43830804	43831080	chr1_43603391_43603667_8_0.52_0_9.38	10	+
chr1	43917779	43918026	chr1_43690366_43690613_7_0.56_4.53_9.33	10	+
chr1	43918192	43918537	chr1_43690779_43691124_10_0.52_0_9.83	10	+
chr1	43996907	43997119	chr1_43769494_43769706_6_0.75_0_12.92	10	+
chr1	44019402	44019701	chr1_43791989_43792288_9_0.56_0_9.82	10	+
chr1	44035212	44035524	chr1_43807799_43808111_9_0.58_1.47_9.94	10	+
chr1	44041562	44041804	chr1_43814149_43814391_7_0.57_3.63_9.63	10	+
chr1	44044442	44044679	chr1_43817029_43817266_7_0.58_1.47_10.45	10	+
chr1	44048442	44048674	chr1_43821029_43821261_7_0.59_0_10.31	10	+
chr1	44054398	44054704	chr1_43826985_43827291_9_0.61_0_10.64	10	+
chr1	44058029	44058313	chr1_43830616_43830900_9_0.59_0_10.08	10	+
chr1	44064425	44064672	chr1_43837012_43837259_7_0.59_1.47_10.23	10	+
chr1	44069158	44069894	chr1_43841745_43842481_21_0.61_0_11.19	10	+
chr1	44070812	44071174	chr1_43843399_43843761_10_0.59_0_10.05	10	+
chr1	44071892	44072172	chr1_43844479_43844759_8_0.61_0_10.39	10	+
chr1	44072407	44072710	chr1_43844994_43845297_9_0.59_0_9.58	10	+
chr1	44079173	44079499	chr1_43851760_43852086_9_0.56_1.47_10.01	10	+
chr1	44083009	44083329	chr1_43855596_43855916_9_0.54_0_9.11	10	+
chr1	44083336	44083654	chr1_43855923_43856241_10_0.6_0_10.28	10	+
chr1	44084328	44084525	chr1_43856915_43857112_6_0.58_0_10.41	10	+
chr1	44084675	44084876	chr1_43857262_43857463_6_0.59_2.63_10.56	10	+
chr1	44084925	44085226	chr1_43857512_43857813_8_0.61_1.47_11.03	10	+
chr1	44085268	44085550	chr1_43857855_43858137_8_0.58_0_9.72	10	+
chr1	44086466	44086670	chr1_43859053_43859257_6_0.52_3.63_9.57	10	+
chr1	44086733	44087004	chr1_43859320_43859591_8_0.59_0_10.14	10	+
chr1	44087600	44087977	chr1_43860187_43860564_11_0.62_0_11	10	+
chr1	44088417	44088614	chr1_43861004_43861201_4_0.48_3.63_10.13	10	+
chr1	44088784	44089119	chr1_43861371_43861706_10_0.54_0_9.41	10	+
chr1	44154658	44154908	chr1_43927245_43927495_7_0.48_1.47_9.06	10	+
chr1	44169904	44170247	chr1_43942491_43942834_10_0.5_0_9.57	10	+
chr1	44209019	44209232	chr1_43981606_43981819_6_0.46_1.47_9.14	10	+
chr1	44368354	44368564	chr1_44140941_44141151_6_0.52_3.63_9.36	10	+
chr1	44399322	44399543	chr1_44171909_44172130_6_0.69_1.47_11.93	10	+
chr1	44413798	44414080	chr1_44186385_44186667_8_0.57_0_9.38	10	+
chr1	44446952	44447156	chr1_44219539_44219743_6_0.68_3.63_12.05	10	+
chr1	44447338	44447674	chr1_44219925_44220261_10_0.6_0_10.28	10	+
chr1	44450499	44450828	chr1_44223086_44223415_9_0.6_0_10.57	10	+
chr1	44451153	44451454	chr1_44223740_44224041_9_0.56_0_10	10	+
chr1	44455932	44456344	chr1_44228519_44228931_12_0.55_1.47_10.02	10	+
chr1	44569943	44570144	chr1_44342530_44342731_6_0.55_4.53_10	10	+
chr1	44587897	44588137	chr1_44360484_44360724_7_0.43_4.53_8.99	10	+
chr1	44681020	44681270	chr1_44453607_44453857_7_0.41_3.63_8.28	10	+
chr1	44683871	44684127	chr1_44456458_44456714_7_0.55_1.47_10.06	10	+
chr1	44688188	44688456	chr1_44460775_44461043_8_0.56_1.47_9.3	10	+
chr1	44727252	44727489	chr1_44499839_44500076_7_0.58_0_10.2	10	+
chr1	44883113	44883361	chr1_44655700_44655948_7_0.65_0_11.02	10	+
chr1	45097452	45097792	chr1_44870039_44870379_10_0.68_0_11.02	10	+
chr1	45116681	45116885	chr1_44889268_44889472_6_0.53_4.53_10.08	10	+
chr1	45123576	45123791	chr1_44896163_44896378_6_0.5_3.63_9.37	10	+
chr1	45225915	45226136	chr1_44998502_44998723_6_0.51_3.63_10.14	10	+
chr1	45240806	45241074	chr1_45013393_45013661_8_0.56_0_10.5	10	+
chr1	45241557	45241917	chr1_45014144_45014504_10_0.62_0_10.62	10	+
chr1	45243166	45243552	chr1_45015753_45016139_11_0.53_0_10.11	10	+
chr1	45243567	45243895	chr1_45016154_45016482_9_0.48_0_8.83	10	+
chr1	45244161	45244520	chr1_45016748_45017107_10_0.45_0_8.9	10	+
chr1	45245956	45246443	chr1_45018543_45019030_14_0.48_0_10.57	10	+
chr1	45309561	45309873	chr1_45082148_45082460_9_0.48_0_10.1	10	+
chr1	45453835	45454294	chr1_45226422_45226881_13_0.49_0_10.79	10	+
chr1	45479294	45479488	chr1_45251881_45252075_6_0.59_1.47_10.49	10	+
chr1	45481036	45481297	chr1_45253623_45253884_8_0.48_0_9.33	10	+
chr1	45672055	45672279	chr1_45444642_45444866_5_0.78_4.53_13.25	10	+
chr1	45841213	45841279	chr1_45613800_45613866_2_0.4_2.63_10.82	10	+
chr1	45880712	45881209	chr1_45653299_45653796_14_0.46_0_9.93	10	+
chr1	45976717	45977255	chr1_45749304_45749842_15_0.45_0_9.36	10	+
chr1	45980139	45980417	chr1_45752726_45753004_8_0.48_0_9.21	10	+
chr1	45980438	45980677	chr1_45753025_45753264_7_0.48_0_9.08	10	+
chr1	45981311	45981598	chr1_45753898_45754185_8_0.42_0_9.04	10	+
chr1	45984500	45984815	chr1_45757087_45757402_9_0.42_0_8.31	10	+
chr1	45997282	45997306	chr1_45769869_45769893_1_0.48_1.47_13.65	10	+
chr1	46049664	46049879	chr1_45822251_45822466_6_0.57_2.63_10.48	10	+
chr1	46067842	46068078	chr1_45840429_45840665_7_0.37_0_7.96	10	+
chr1	46072951	46073615	chr1_45845538_45846202_19_0.47_0_9.65	10	+
chr1	46073663	46073995	chr1_45846250_45846582_10_0.5_0_9.46	10	+
chr1	46074380	46074699	chr1_45846967_45847286_9_0.43_2.63_8.34	10	+
chr1	46074999	46075343	chr1_45847586_45847930_10_0.4_0_8.61	10	+
chr1	46076126	46076255	chr1_45848713_45848842_4_0.45_0_9.73	10	+
chr1	46078140	46078338	chr1_45850727_45850925_6_0.43_2.63_8.8	10	+
chr1	46080833	46081219	chr1_45853420_45853806_11_0.41_0_8.87	10	+
chr1	46083046	46083244	chr1_45855633_45855831_6_0.44_0_9.13	10	+
chr1	46083559	46083801	chr1_45856146_45856388_7_0.46_0_8.96	10	+
chr1	46093718	46093992	chr1_45866305_45866579_8_0.38_0_8.74	10	+
chr1	46099090	46099293	chr1_45871677_45871880_6_0.47_3.63_9.11	10	+
chr1	46105779	46106063	chr1_45878366_45878650_8_0.47_1.47_9.48	10	+
chr1	46116542	46117003	chr1_45889129_45889590_13_0.43_0_9.1	10	+
chr1	46117197	46117545	chr1_45889784_45890132_10_0.51_0_9.71	10	+
chr1	46126169	46126556	chr1_45898756_45899143_10_0.36_0_8.38	10	+
chr1	46126669	46126946	chr1_45899256_45899533_8_0.38_0_8.25	10	+
chr1	46156665	46156868	chr1_45929252_45929455_6_0.42_4.53_8.8	10	+
chr1	46158892	46159289	chr1_45931479_45931876_11_0.49_0_9.51	10	+
chr1	46159372	46159584	chr1_45931959_45932171_7_0.36_4.53_8.21	10	+
chr1	46165108	46165333	chr1_45937695_45937920_7_0.37_4.53_7.81	10	+
chr1	46246865	46247615	chr1_46019452_46020202_21_0.49_0_11.59	10	+
chr1	46289995	46290350	chr1_46062582_46062937_10_0.38_0_8.23	10	+
chr1	46463927	46464131	chr1_46236514_46236718_6_0.49_4.53_8.98	10	+
chr1	46476316	46476640	chr1_46248903_46249227_9_0.49_0_9.4	10	+
chr1	46489446	46489677	chr1_46262033_46262264_7_0.5_0_9.66	10	+
chr1	46491267	46491556	chr1_46263854_46264143_8_0.54_0_9.46	10	+
chr1	46499685	46499915	chr1_46272272_46272502_7_0.57_0_10.3	10	+
chr1	46500153	46500565	chr1_46272740_46273152_12_0.62_0_10.44	10	+
chr1	46501214	46501420	chr1_46273801_46274007_6_0.57_4.53_10.41	10	+
chr1	46706022	46706081	chr1_46478609_46478668_2_0.76_1.47_13.51	10	+
chr1	46751026	46751221	chr1_46523613_46523808_6_0.56_4.53_9.65	10	+
chr1	46751789	46752243	chr1_46524376_46524830_13_0.52_0_9.59	10	+
chr1	46769287	46769605	chr1_46541874_46542192_9_0.55_0_10.09	10	+
chr1	46775734	46776041	chr1_46548321_46548628_9_0.48_0_9.25	10	+
chr1	46782220	46782413	chr1_46554807_46555000_6_0.39_3.63_8.48	10	+
chr1	46827482	46827760	chr1_46600069_46600347_8_0.48_0_9.07	10	+
chr1	46932489	46932815	chr1_46705076_46705402_8_0.64_0_10.87	10	+
chr1	46942623	46942815	chr1_46715210_46715402_6_0.6_4.53_10.24	10	+
chr1	47009776	47009975	chr1_46782363_46782562_6_0.74_3.63_12.54	10	+
chr1	47017947	47018150	chr1_46790534_46790737_5_0.58_4.53_10.67	10	+
chr1	47051306	47051548	chr1_46823893_46824135_7_0.47_0_9.2	10	+
chr1	47100691	47101089	chr1_46873278_46873676_11_0.39_0_8.35	10	+
chr1	47101103	47101348	chr1_46873690_46873935_7_0.46_0_9.07	10	+
chr1	47101429	47101677	chr1_46874016_46874264_7_0.49_2.63_9.49	10	+
chr1	47141549	47142172	chr1_46914136_46914759_17_0.4_0_8.46	10	+
chr1	47142227	47142430	chr1_46914814_46915017_6_0.36_3.63_8.39	10	+
chr1	47142526	47142928	chr1_46915113_46915515_11_0.41_0_8.61	10	+
chr1	47143638	47143839	chr1_46916225_46916426_6_0.31_2.63_8.07	10	+
chr1	47143978	47144215	chr1_46916565_46916802_7_0.4_1.47_8.61	10	+
chr1	47173510	47173822	chr1_46946097_46946409_9_0.34_0_8.05	10	+
chr1	47183935	47184183	chr1_46956522_46956770_7_0.47_0_8.88	10	+
chr1	47357710	47358500	chr1_47130297_47131087_22_0.48_0_10.57	10	+
chr1	47540573	47541157	chr1_47313160_47313744_16_0.48_0_10.02	10	+
chr1	47609793	47610003	chr1_47382380_47382590_6_0.58_4.53_10.5	10	+
chr1	47690958	47691153	chr1_47463545_47463740_6_0.67_0_12.04	10	+
chr1	47717222	47717635	chr1_47489809_47490222_12_0.39_0_8.38	10	+
chr1	47735268	47735475	chr1_47507855_47508062_6_0.38_1.47_8.29	10	+
chr1	47746460	47746889	chr1_47519047_47519476_13_0.41_0_8.53	10	+
chr1	47761461	47761678	chr1_47534048_47534265_6_0.37_4.53_7.98	10	+
chr1	47765597	47765799	chr1_47538184_47538386_6_0.42_3.63_8.36	10	+
chr1	47799611	47799855	chr1_47572198_47572442_7_0.71_2.63_11.79	10	+
chr1	47834047	47834344	chr1_47606634_47606931_9_0.39_0_8.36	10	+
chr1	47838550	47838878	chr1_47611137_47611465_9_0.35_0_8.19	10	+
chr1	47842308	47844576	chr1_47614895_47617163_63_0.35_0_9.35	10	+
chr1	47881994	47882248	chr1_47654581_47654835_6_0.75_1.47_12.11	10	+
chr1	47903166	47903425	chr1_47675753_47676012_8_0.73_0_12.75	10	+
chr1	47903663	47903889	chr1_47676250_47676476_6_0.71_2.63_12.39	10	+
chr1	47904182	47904408	chr1_47676769_47676995_6_0.57_0_10.77	10	+
chr1	48086590	48086804	chr1_47859177_47859391_6_0.48_3.63_9	10	+
chr1	48331831	48332046	chr1_48104418_48104633_6_0.51_3.63_9.2	10	+
chr1	48374374	48374573	chr1_48146961_48147160_6_0.57_4.53_10.22	10	+
chr1	48877515	48877539	chr1_48650102_48650126_1_0.32_2.63_11.52	10	+
chr1	48902338	48902860	chr1_48674925_48675447_15_0.44_0_8.77	10	+
chr1	48903245	48903467	chr1_48675832_48676054_7_0.34_1.47_7.83	10	+
chr1	49030001	49030240	chr1_48802588_48802827_7_0.53_1.47_9.31	10	+
chr1	49041023	49041276	chr1_48813610_48813863_7_0.53_1.47_9.68	10	+
chr1	49065687	49065902	chr1_48838274_48838489_6_0.41_1.47_8.4	10	+
chr1	50307608	50307879	chr1_50080195_50080466_8_0.57_0_9.85	10	+
chr1	50488261	50488474	chr1_50260848_50261061_5_0.43_3.63_8.94	10	+
chr1	50513617	50513925	chr1_50286204_50286512_9_0.7_0_11.72	10	+
chr1	50524174	50524272	chr1_50296761_50296859_3_0.39_0_10.59	10	+
chr1	50791987	50792691	chr1_50564574_50565278_19_0.57_0_11.3	10	+
chr1	50864725	50864931	chr1_50637312_50637518_6_0.45_2.63_9.1	10	+
chr1	50865318	50865528	chr1_50637905_50638115_6_0.47_0_9.66	10	+
chr1	50884937	50885157	chr1_50657524_50657744_7_0.69_0_11.63	10	+
chr1	51005249	51005492	chr1_50777837_50778080_7_0.34_0_7.88	10	+
chr1	51032629	51032947	chr1_50805217_50805535_9_0.36_1.47_8.06	10	+
chr1	51050254	51050447	chr1_50822842_50823035_6_0.41_3.63_8.33	10	+
chr1	51253566	51253918	chr1_51026154_51026506_10_0.4_0_8.69	10	+
chr1	51434762	51435045	chr1_51207350_51207633_8_0.64_1.47_10.99	10	+
chr1	51439509	51439819	chr1_51212097_51212407_9_0.48_0_9.15	10	+
chr1	51439932	51440318	chr1_51212520_51212906_11_0.37_0_8.38	10	+
chr1	51623232	51623858	chr1_51395820_51396446_18_0.54_0_9.91	10	+
chr1	51623868	51624156	chr1_51396456_51396744_8_0.49_0_10.06	10	+
chr1	51702341	51702604	chr1_51474929_51475192_8_0.64_1.47_10.42	10	+
chr1	51716238	51717076	chr1_51488826_51489664_24_0.57_0_11.64	10	+
chr1	51735511	51735878	chr1_51508099_51508466_10_0.4_0_8.8	10	+
chr1	51736723	51737890	chr1_51509311_51510478_32_0.38_0_9.12	10	+
chr1	51737902	51738803	chr1_51510490_51511391_25_0.34_0_8.51	10	+
chr1	51751538	51751746	chr1_51524126_51524334_6_0.5_3.63_9.18	10	+
chr1	51774555	51774750	chr1_51547143_51547338_6_0.55_1.47_9.76	10	+
chr1	51821021	51821317	chr1_51593609_51593905_9_0.34_0_8.05	10	+
chr1	51821846	51822445	chr1_51594434_51595033_17_0.41_0_8.62	10	+
chr1	51826892	51827098	chr1_51599480_51599686_6_0.37_4.53_8.26	10	+
chr1	51831649	51831743	chr1_51604237_51604331_3_0.4_4.53_9.46	10	+
chr1	51864648	51864939	chr1_51637236_51637527_9_0.39_1.47_7.83	10	+
chr1	51873783	51874011	chr1_51646371_51646599_7_0.45_1.47_8.72	10	+
chr1	51909129	51909198	chr1_51681717_51681786_2_0.52_0_11.81	10	+
chr1	51926761	51926895	chr1_51699349_51699483_4_0.4_4.53_8.86	10	+
chr1	52173117	52173513	chr1_51945705_51946101_12_0.51_0_9.8	10	+
chr1	52195191	52195397	chr1_51967779_51967985_6_0.71_2.63_12.02	10	+
chr1	52217088	52217281	chr1_51989676_51989869_6_0.37_2.63_8.22	10	+
chr1	52226218	52226462	chr1_51998806_51999050_7_0.38_0_8.34	10	+
chr1	52231438	52231768	chr1_52004026_52004356_10_0.39_0_8.04	10	+
chr1	52246686	52247110	chr1_52019274_52019698_12_0.4_0_8.62	10	+
chr1	52252906	52253248	chr1_52025494_52025836_10_0.42_0_8.38	10	+
chr1	52253371	52253824	chr1_52025959_52026412_11_0.44_0_9.59	10	+
chr1	52254778	52255144	chr1_52027366_52027732_10_0.42_0_8.55	10	+
chr1	52260176	52260378	chr1_52032764_52032966_6_0.47_3.63_9.15	10	+
chr1	52263855	52264132	chr1_52036443_52036720_8_0.45_1.47_8.77	10	+
chr1	52266119	52266485	chr1_52038707_52039073_11_0.45_0_8.8	10	+
chr1	52269388	52269696	chr1_52041976_52042284_9_0.36_0_7.99	10	+
chr1	52270139	52270338	chr1_52042727_52042926_6_0.43_4.53_8.72	10	+
chr1	52275949	52276184	chr1_52048537_52048772_7_0.38_2.63_7.96	10	+
chr1	52279578	52279784	chr1_52052166_52052372_6_0.39_2.63_8.26	10	+
chr1	52280179	52280576	chr1_52052767_52053164_11_0.41_0_8.63	10	+
chr1	52290860	52291065	chr1_52063448_52063653_6_0.33_4.53_8.13	10	+
chr1	52293475	52293675	chr1_52066063_52066263_6_0.35_1.47_7.83	10	+
chr1	52299635	52299911	chr1_52072223_52072499_8_0.36_0_8.04	10	+
chr1	52306107	52306306	chr1_52078695_52078894_6_0.35_2.63_7.99	10	+
chr1	52344100	52344358	chr1_52116688_52116946_8_0.6_0_9.79	10	+
chr1	52373678	52374025	chr1_52146266_52146613_10_0.38_0_8.21	10	+
chr1	52374145	52374433	chr1_52146733_52147021_8_0.5_0_9.61	10	+
chr1	52374628	52375602	chr1_52147216_52148190_26_0.48_0_10.63	10	+
chr1	52375838	52377047	chr1_52148426_52149635_34_0.46_0_10.28	10	+
chr1	52377228	52377641	chr1_52149816_52150229_12_0.43_0_9.97	10	+
chr1	52378283	52379072	chr1_52150871_52151660_22_0.43_0_9.98	10	+
chr1	52379819	52380985	chr1_52152407_52153573_30_0.42_0_10.55	10	+
chr1	52381182	52381348	chr1_52153770_52153936_5_0.42_0_9.88	10	+
chr1	52381679	52382554	chr1_52154267_52155142_25_0.44_0_10.75	10	+
chr1	52382947	52382998	chr1_52155535_52155586_2_0.4_2.63_11.25	10	+
chr1	52383534	52384039	chr1_52156122_52156627_15_0.43_0_9.98	10	+
chr1	52384313	52384626	chr1_52156901_52157214_9_0.4_0_10.05	10	+
chr1	52384963	52385909	chr1_52157551_52158497_27_0.49_0_10.35	10	+
chr1	52398876	52399150	chr1_52171464_52171738_9_0.41_0_8.79	10	+
chr1	52402875	52403067	chr1_52175463_52175655_6_0.47_3.63_9.45	10	+
chr1	52438698	52438904	chr1_52211286_52211492_6_0.4_4.53_8.47	10	+
chr1	52442490	52442807	chr1_52215078_52215395_9_0.49_0_9.56	10	+
chr1	52446129	52446533	chr1_52218717_52219121_11_0.48_0_10.58	10	+
chr1	52486126	52486635	chr1_52258714_52259223_14_0.42_0_8.61	10	+
chr1	52548882	52549246	chr1_52321470_52321834_11_0.4_0_8.67	10	+
chr1	52552335	52553957	chr1_52324923_52326545_42_0.4_0_8.9	10	+
chr1	52625793	52626196	chr1_52398381_52398784_12_0.44_0_9.36	10	+
chr1	52645503	52645716	chr1_52418091_52418304_6_0.46_0_9.37	10	+
chr1	52645772	52646162	chr1_52418360_52418750_11_0.43_0_8.98	10	+
chr1	52703587	52703787	chr1_52476175_52476375_6_0.33_2.63_7.95	10	+
chr1	52704008	52704253	chr1_52476596_52476841_7_0.43_4.53_8.52	10	+
chr1	52704811	52705056	chr1_52477399_52477644_7_0.39_0_8.68	10	+
chr1	52719371	52719568	chr1_52491959_52492156_6_0.39_3.63_8.64	10	+
chr1	52734091	52734322	chr1_52506679_52506910_7_0.48_1.47_8.79	10	+
chr1	52828220	52828413	chr1_52600808_52601001_6_0.58_3.63_10.3	10	+
chr1	52834663	52834971	chr1_52607251_52607559_9_0.44_2.63_8.67	10	+
chr1	52882363	52882700	chr1_52654951_52655288_10_0.4_0_8.37	10	+
chr1	52882711	52883087	chr1_52655299_52655675_11_0.42_0_8.55	10	+
chr1	52883268	52883612	chr1_52655856_52656200_10_0.41_0_8.49	10	+
chr1	53192217	53192422	chr1_52964805_52965010_6_0.79_2.63_13	10	+
chr1	53236879	53237449	chr1_53009467_53010037_16_0.46_0_9.33	10	+
chr1	53237836	53238335	chr1_53010424_53010923_14_0.48_0_10.54	10	+
chr1	53267438	53267727	chr1_53040026_53040315_8_0.34_1.47_7.78	10	+
chr1	53279149	53279459	chr1_53051737_53052047_8_0.38_0_8.18	10	+
chr1	53287105	53287345	chr1_53059693_53059933_7_0.43_1.47_8.74	10	+
chr1	53287396	53288036	chr1_53059984_53060624_18_0.4_0_8.64	10	+
chr1	53288089	53288841	chr1_53060677_53061429_22_0.32_0_8.25	10	+
chr1	53289093	53289447	chr1_53061681_53062035_10_0.36_0_8.04	10	+
chr1	53290337	53290878	chr1_53062925_53063466_15_0.35_0_8.28	10	+
chr1	53290982	53291306	chr1_53063570_53063894_9_0.38_0_8.46	10	+
chr1	53291477	53292509	chr1_53064065_53065097_28_0.37_0_8.62	10	+
chr1	53385968	53386530	chr1_53158556_53159118_16_0.47_0_9.2	10	+
chr1	53457444	53457756	chr1_53230032_53230344_9_0.36_0_7.98	10	+
chr1	53457970	53458181	chr1_53230558_53230769_6_0.29_1.47_7.78	10	+
chr1	53458329	53459554	chr1_53230917_53232142_31_0.39_0_9.46	10	+
chr1	53460242	53460622	chr1_53232830_53233210_10_0.52_0_10.41	10	+
chr1	53460734	53461810	chr1_53233322_53234398_31_0.52_0_10.53	10	+
chr1	53461861	53462245	chr1_53234449_53234833_11_0.43_0_9.35	10	+
chr1	53462370	53462699	chr1_53234958_53235287_9_0.43_0_8.97	10	+
chr1	53493647	53493880	chr1_53266235_53266468_7_0.38_1.47_8.54	10	+
chr1	53516208	53516858	chr1_53288796_53289446_18_0.35_0_8.74	10	+
chr1	53516874	53517118	chr1_53289462_53289706_7_0.33_0_7.86	10	+
chr1	53550125	53550759	chr1_53322713_53323347_18_0.57_0_10.2	10	+
chr1	53565345	53565735	chr1_53337933_53338323_11_0.51_0_9.39	10	+
chr1	53565845	53566132	chr1_53338433_53338720_8_0.57_0_10.32	10	+
chr1	53567070	53567272	chr1_53339658_53339860_6_0.57_3.63_9.76	10	+
chr1	53607270	53607472	chr1_53379858_53380060_6_0.63_4.53_10.85	10	+
chr1	53649520	53649906	chr1_53422108_53422494_11_0.41_3.63_8.32	10	+
chr1	53680035	53680315	chr1_53452623_53452903_8_0.49_1.47_9.25	10	+
chr1	53749058	53749185	chr1_53521646_53521773_3_0.45_3.63_10.83	10	+
chr1	54005306	54005542	chr1_53777894_53778130_7_0.56_1.47_9.82	10	+
chr1	54059905	54060179	chr1_53832493_53832767_8_0.66_1.47_11.05	10	+
chr1	54151550	54151763	chr1_53924138_53924351_6_0.61_4.53_10.28	10	+
chr1	54231956	54232167	chr1_54004544_54004755_6_0.41_2.63_8.52	10	+
chr1	54232386	54232673	chr1_54004974_54005261_9_0.36_0_8.18	10	+
chr1	54233113	54233719	chr1_54005701_54006307_17_0.36_0_8.18	10	+
chr1	54307258	54307499	chr1_54079846_54080087_7_0.5_0_9.88	10	+
chr1	54411577	54411830	chr1_54184165_54184418_7_0.73_2.63_12.06	10	+
chr1	54417599	54417988	chr1_54190187_54190576_11_0.49_0_9.69	10	+
chr1	54433327	54433782	chr1_54205915_54206370_13_0.43_0_8.79	10	+
chr1	54440371	54440786	chr1_54212959_54213374_12_0.42_0_9.09	10	+
chr1	54441103	54441562	chr1_54213691_54214150_13_0.4_0_10.2	10	+
chr1	54497401	54498015	chr1_54269989_54270603_17_0.37_0_8.72	10	+
chr1	54508977	54509312	chr1_54281565_54281900_8_0.36_0_8.45	10	+
chr1	54555493	54555772	chr1_54328081_54328360_8_0.45_0_8.92	10	+
chr1	54670670	54670914	chr1_54443258_54443502_7_0.47_0_9.26	10	+
chr1	54675617	54675860	chr1_54448205_54448448_7_0.47_0_9.8	10	+
chr1	54681798	54682077	chr1_54454386_54454665_8_0.55_0_9.69	10	+
chr1	54692708	54692962	chr1_54465296_54465550_8_0.52_2.63_9.49	10	+
chr1	54780598	54780792	chr1_54553186_54553380_6_0.51_1.47_9.51	10	+
chr1	54823152	54823274	chr1_54595740_54595862_4_0.55_2.63_10.56	10	+
chr1	54871287	54871538	chr1_54643875_54644126_7_0.77_0_12.51	10	+
chr1	54954950	54955151	chr1_54727538_54727739_6_0.69_3.63_11.4	10	+
chr1	55002474	55003065	chr1_54775062_54775653_17_0.47_0_10.67	10	+
chr1	55003255	55003543	chr1_54775843_54776131_8_0.46_0_9.21	10	+
chr1	55006735	55006925	chr1_54779323_54779513_6_0.55_4.53_9.75	10	+
chr1	55028750	55028824	chr1_54801338_54801412_2_0.7_1.47_14.23	10	+
chr1	55207479	55207840	chr1_54980067_54980428_11_0.47_0_9.2	10	+
chr1	55315529	55316097	chr1_55088117_55088685_16_0.46_0_9.04	10	+
chr1	55316598	55316958	chr1_55089186_55089546_10_0.45_0_9.13	10	+
chr1	55331010	55331207	chr1_55103598_55103795_6_0.52_1.47_10.07	10	+
chr1	55352393	55352728	chr1_55124981_55125316_9_0.64_0_10.97	10	+
chr1	55586199	55586503	chr1_55358787_55359091_9_0.45_1.47_8.99	10	+
chr1	55620351	55620569	chr1_55392939_55393157_6_0.4_4.53_8.4	10	+
chr1	55680947	55681359	chr1_55453535_55453947_11_0.72_2.63_11.72	10	+
chr1	55688251	55688776	chr1_55460839_55461364_15_0.42_0_8.67	10	+
chr1	55689248	55689484	chr1_55461836_55462072_7_0.42_1.47_8.97	10	+
chr1	56420567	56420769	chr1_56193155_56193357_6_0.4_1.47_8.59	10	+
chr1	56579743	56579964	chr1_56352331_56352552_6_0.36_1.47_7.73	10	+
chr1	56877158	56877373	chr1_56649746_56649961_6_0.57_1.47_10.09	10	+
chr1	56961391	56961910	chr1_56733979_56734498_14_0.43_0_8.8	10	+
chr1	57085050	57085232	chr1_56857638_56857820_5_0.44_1.47_10.06	10	+
chr1	57517204	57517412	chr1_57289792_57290000_6_0.43_2.63_8.77	10	+
chr1	57750045	57750128	chr1_57522633_57522716_3_0.41_3.63_10.64	10	+
chr1	58071408	58071759	chr1_57843996_57844347_10_0.41_0_8.69	10	+
chr1	58086330	58086542	chr1_57858918_57859130_6_0.57_1.47_11	10	+
chr1	58401172	58401255	chr1_58173760_58173843_3_0.44_4.53_10.28	10	+
chr1	58513435	58514187	chr1_58286023_58286775_21_0.45_0_9.61	10	+
chr1	58514377	58515033	chr1_58286965_58287621_18_0.48_0_9.8	10	+
chr1	58521758	58522256	chr1_58294346_58294844_14_0.53_0_11.47	10	+
chr1	58613813	58614064	chr1_58386401_58386652_7_0.46_0_8.67	10	+
chr1	58694055	58694262	chr1_58466643_58466850_6_0.45_3.63_8.94	10	+
chr1	59095980	59096183	chr1_58868568_58868771_6_0.45_3.63_9.01	10	+
chr1	59096681	59097208	chr1_58869269_58869796_15_0.54_0_10.08	10	+
chr1	59123135	59123364	chr1_58895723_58895952_7_0.39_3.63_8.17	10	+
chr1	59132639	59132838	chr1_58905227_58905426_6_0.39_3.63_8.47	10	+
chr1	59247024	59247210	chr1_59019612_59019798_5_0.33_4.53_8.02	10	+
chr1	59247595	59248049	chr1_59020183_59020637_13_0.5_0_9.93	10	+
chr1	59248418	59248805	chr1_59021006_59021393_11_0.59_0_10.7	10	+
chr1	59465405	59465807	chr1_59237993_59238395_12_0.49_0_9.82	10	+
chr1	59465891	59466279	chr1_59238479_59238867_11_0.54_0_9.89	10	+
chr1	59773808	59773832	chr1_59546396_59546420_1_0.32_2.63_11.2	10	+
chr1	59901780	59902007	chr1_59674368_59674595_6_0.45_0_8.96	10	+
chr1	59975126	59975321	chr1_59747714_59747909_5_0.48_3.63_9.37	10	+
chr1	60107590	60107821	chr1_59880178_59880409_6_0.45_2.63_8.41	10	+
chr1	61669637	61669931	chr1_61442225_61442519_8_0.42_0_8.68	10	+
chr1	61772688	61772816	chr1_61545276_61545404_4_0.46_2.63_9.51	10	+
chr1	61922064	61922322	chr1_61694652_61694910_8_0.35_1.47_7.94	10	+
chr1	62208188	62208399	chr1_61980776_61980987_6_0.8_1.47_12.78	10	+
chr1	62504517	62504824	chr1_62277105_62277412_9_0.51_0_9.5	10	+
chr1	62905319	62905716	chr1_62677907_62678304_11_0.34_0_8.33	10	+
chr1	62908735	62909072	chr1_62681323_62681660_9_0.37_0_8.48	10	+
chr1	62910345	62911197	chr1_62682933_62683785_24_0.36_0_9.05	10	+
chr1	62912890	62913304	chr1_62685478_62685892_11_0.36_0_8.26	10	+
chr1	62914052	62914449	chr1_62686640_62687037_11_0.36_0_8.18	10	+
chr1	62915838	62917352	chr1_62688426_62689940_43_0.37_0_9.15	10	+
chr1	62941392	62941608	chr1_62713980_62714196_6_0.39_1.47_8.44	10	+
chr1	62943280	62943598	chr1_62715868_62716186_9_0.38_0_8.15	10	+
chr1	62954564	62954826	chr1_62727152_62727414_8_0.32_1.47_7.45	10	+
chr1	62996290	62996524	chr1_62768878_62769112_7_0.52_0_9.56	10	+
chr1	63001128	63001325	chr1_62773716_62773913_6_0.4_1.47_8.49	10	+
chr1	63153760	63153856	chr1_62926348_62926444_3_0.81_2.63_14.82	10	+
chr1	63284719	63284931	chr1_63057307_63057519_6_0.41_2.63_8.72	10	+
chr1	63727858	63728057	chr1_63500446_63500645_6_0.49_2.63_9.73	10	+
chr1	63789124	63789372	chr1_63561712_63561960_7_0.58_0_10.24	10	+
chr1	64059061	64059375	chr1_63831649_63831963_9_0.64_0_11.15	10	+
chr1	64095001	64095271	chr1_63867589_63867859_8_0.43_1.47_8.73	10	+
chr1	64095521	64095808	chr1_63868109_63868396_8_0.45_1.47_8.33	10	+
chr1	64117291	64117561	chr1_63889879_63890149_8_0.47_0_9.03	10	+
chr1	64125269	64125878	chr1_63897857_63898466_17_0.47_0_9.17	10	+
chr1	64223691	64223914	chr1_63996279_63996502_7_0.35_1.47_7.79	10	+
chr1	64240727	64240948	chr1_64013315_64013536_5_0.51_3.63_9.83	10	+
chr1	64254316	64254791	chr1_64026904_64027379_14_0.47_0_9.64	10	+
chr1	64308981	64309552	chr1_64081569_64082140_16_0.51_0_9.8	10	+
chr1	64948155	64948368	chr1_64720743_64720956_6_0.44_0_8.96	10	+
chr1	65068324	65068595	chr1_64840912_64841183_8_0.38_1.47_8.3	10	+
chr1	65119413	65119663	chr1_64892001_64892251_7_0.41_3.63_8.27	10	+
chr1	65298980	65300424	chr1_65071568_65073012_40_0.4_0_9.12	10	+
chr1	65301682	65301929	chr1_65074270_65074517_7_0.35_3.63_8.34	10	+
chr1	65309683	65310005	chr1_65082271_65082593_9_0.5_1.47_9.41	10	+
chr1	65310417	65310624	chr1_65083005_65083212_6_0.53_3.63_9.87	10	+
chr1	65330476	65330698	chr1_65103064_65103286_6_0.39_4.53_8.53	10	+
chr1	65332511	65332970	chr1_65105099_65105558_13_0.41_0_8.81	10	+
chr1	65334940	65335300	chr1_65107528_65107888_10_0.51_0_9.16	10	+
chr1	65339022	65339215	chr1_65111610_65111803_6_0.48_3.63_9.66	10	+
chr1	65450602	65450920	chr1_65223190_65223508_9_0.44_1.47_8.5	10	+
chr1	65533008	65533207	chr1_65305596_65305795_6_0.79_4.53_12.83	10	+
chr1	65851402	65851613	chr1_65623990_65624201_6_0.41_4.53_8.44	10	+
chr1	65891799	65891997	chr1_65664387_65664585_6_0.44_4.53_8.47	10	+
chr1	65895438	65895770	chr1_65668026_65668358_9_0.41_2.63_8.54	10	+
chr1	65896641	65896851	chr1_65669229_65669439_6_0.35_3.63_7.98	10	+
chr1	65897471	65898009	chr1_65670059_65670597_16_0.41_0_9.22	10	+
chr1	65898159	65898351	chr1_65670747_65670939_6_0.38_0_9.46	10	+
chr1	65898647	65899528	chr1_65671235_65672116_24_0.41_0_8.88	10	+
chr1	65901489	65901718	chr1_65674077_65674306_7_0.35_0_7.85	10	+
chr1	66070685	66070887	chr1_65843273_65843475_6_0.37_2.63_8.62	10	+
chr1	66081668	66081909	chr1_65854256_65854497_7_0.41_3.63_8.51	10	+
chr1	66099058	66099259	chr1_65871646_65871847_6_0.35_4.53_7.97	10	+
chr1	66618106	66618167	chr1_66390694_66390755_2_0.5_4.53_11.54	10	+
chr1	67397067	67397270	chr1_67169655_67169858_6_0.4_2.63_8.25	10	+
chr1	67424455	67424761	chr1_67197043_67197349_8_0.36_0_7.74	10	+
chr1	67435361	67435641	chr1_67207949_67208229_8_0.39_0_8.44	10	+
chr1	67438456	67438773	chr1_67211044_67211361_9_0.33_0_7.77	10	+
chr1	67447402	67447660	chr1_67219990_67220248_7_0.43_2.63_8.65	10	+
chr1	67450254	67450474	chr1_67222842_67223062_6_0.39_0_8.87	10	+
chr1	67450838	67451137	chr1_67223426_67223725_9_0.3_0_7.57	10	+
chr1	67451563	67452280	chr1_67224151_67224868_20_0.36_0_8.37	10	+
chr1	67452457	67453374	chr1_67225045_67225962_25_0.32_0_8.27	10	+
chr1	67466975	67467218	chr1_67239563_67239806_7_0.43_2.63_8.61	10	+
chr1	67467811	67468047	chr1_67240399_67240635_7_0.42_0_8.64	10	+
chr1	67468224	67468534	chr1_67240812_67241122_9_0.42_1.47_8.53	10	+
chr1	67469096	67469481	chr1_67241684_67242069_11_0.41_1.47_8.58	10	+
chr1	67743867	67744197	chr1_67516455_67516785_10_0.42_0_8.35	10	+
chr1	67876646	67879022	chr1_67649234_67651610_65_0.36_0_9.08	10	+
chr1	67880779	67881072	chr1_67653367_67653660_9_0.48_1.47_9.12	10	+
chr1	67885569	67885959	chr1_67658157_67658547_11_0.35_0_8.32	10	+
chr1	67889769	67889975	chr1_67662357_67662563_6_0.35_3.63_8.14	10	+
chr1	67890593	67890955	chr1_67663181_67663543_10_0.44_0_9.61	10	+
chr1	67891814	67892050	chr1_67664402_67664638_7_0.41_0_8.86	10	+
chr1	67895735	67896069	chr1_67668323_67668657_9_0.6_1.47_10.48	10	+
chr1	68151999	68152272	chr1_67924587_67924860_8_0.64_0_10.92	10	+
chr1	68152446	68152650	chr1_67925034_67925238_6_0.51_4.53_9.09	10	+
chr1	68152876	68153903	chr1_67925464_67926491_27_0.4_0_9.24	10	+
chr1	68167215	68167657	chr1_67939803_67940245_13_0.38_0_8.5	10	+
chr1	68167832	68171311	chr1_67940420_67943899_92_0.39_0_9.5	10	+
chr1	68173156	68173367	chr1_67945744_67945955_6_0.45_3.63_8.42	10	+
chr1	68511791	68512638	chr1_68284379_68285226_24_0.41_0_8.66	10	+
chr1	68591362	68591563	chr1_68363950_68364151_6_0.45_1.47_8.93	10	+
chr1	68611492	68611753	chr1_68384080_68384341_8_0.51_0_9.24	10	+
chr1	68620771	68621004	chr1_68393359_68393592_7_0.45_1.47_8.44	10	+
chr1	68626993	68627384	chr1_68399581_68399972_11_0.41_0_8.58	10	+
chr1	68629007	68629230	chr1_68401595_68401818_6_0.65_4.53_10.98	10	+
chr1	68659629	68659818	chr1_68432217_68432406_6_0.47_3.63_9.15	10	+
chr1	68708165	68708760	chr1_68480753_68481348_17_0.48_0_10.56	10	+
chr1	68942235	68942577	chr1_68714823_68715165_10_0.33_0_7.78	10	+
chr1	69652095	69652464	chr1_69424683_69425052_11_0.47_0_9.36	10	+
chr1	70614148	70614457	chr1_70386736_70387045_9_0.37_0_7.86	10	+
chr1	70625024	70625222	chr1_70397612_70397810_6_0.33_4.53_7.74	10	+
chr1	70687226	70687511	chr1_70459814_70460099_7_0.57_2.63_10.47	10	+
chr1	70690198	70690473	chr1_70462786_70463061_8_0.38_1.47_8.51	10	+
chr1	70690813	70691045	chr1_70463401_70463633_7_0.38_0_8.63	10	+
chr1	70691161	70691432	chr1_70463749_70464020_8_0.44_0_8.75	10	+
chr1	70692258	70692581	chr1_70464846_70465169_9_0.42_1.47_8.94	10	+
chr1	70692894	70693235	chr1_70465482_70465823_10_0.33_0_7.89	10	+
chr1	70693461	70693818	chr1_70466049_70466406_10_0.4_1.47_8.5	10	+
chr1	70693977	70694680	chr1_70466565_70467268_19_0.35_0_8.35	10	+
chr1	70694735	70696961	chr1_70467323_70469549_62_0.35_0_8.45	10	+
chr1	70697010	70697459	chr1_70469598_70470047_13_0.36_0_8.61	10	+
chr1	70697461	70697864	chr1_70470049_70470452_11_0.37_0_8.47	10	+
chr1	70703076	70703310	chr1_70475664_70475898_7_0.39_0_8.3	10	+
chr1	70710291	70710609	chr1_70482879_70483197_9_0.44_0_9.01	10	+
chr1	70715558	70715815	chr1_70488146_70488403_7_0.41_0_8.42	10	+
chr1	70716149	70717657	chr1_70488737_70490245_42_0.35_0_8.79	10	+
chr1	70728302	70728554	chr1_70500890_70501142_7_0.45_0_8.8	10	+
chr1	70946826	70947095	chr1_70719414_70719683_8_0.35_0_7.99	10	+
chr1	70996241	70996505	chr1_70768829_70769093_8_0.44_2.63_9.03	10	+
chr1	70997009	70997323	chr1_70769597_70769911_9_0.4_0_8.71	10	+
chr1	71118078	71118121	chr1_70890666_70890709_2_0.42_4.53_10.75	10	+
chr1	71132012	71132220	chr1_70904600_70904808_6_0.43_1.47_9.09	10	+
chr1	71529240	71529789	chr1_71301828_71302377_15_0.33_0_8.37	10	+
chr1	71530477	71530850	chr1_71303065_71303438_11_0.35_0_8.13	10	+
chr1	71530898	71531088	chr1_71303486_71303676_6_0.31_4.53_7.68	10	+
chr1	71531494	71531738	chr1_71304082_71304326_7_0.33_0_8.11	10	+
chr1	71534837	71535175	chr1_71307425_71307763_9_0.38_1.47_8.05	10	+
chr1	71536465	71536763	chr1_71309053_71309351_8_0.42_0_9.08	10	+
chr1	71541446	71541691	chr1_71314034_71314279_7_0.38_0_8.46	10	+
chr1	71544037	71544238	chr1_71316625_71316826_6_0.42_3.63_8.74	10	+
chr1	71870591	71870797	chr1_71643179_71643385_6_0.35_4.53_8.05	10	+
chr1	72069928	72070135	chr1_71842516_71842723_6_0.37_4.53_8.31	10	+
chr1	72400716	72400992	chr1_72173304_72173580_8_0.42_0_8.68	10	+
chr1	72625315	72625603	chr1_72397903_72398191_8_0.31_1.47_7.74	10	+
chr1	72739731	72740148	chr1_72512319_72512736_12_0.43_0_9.09	10	+
chr1	72740235	72740942	chr1_72512823_72513530_20_0.42_0_10.21	10	+
chr1	72767232	72767512	chr1_72539820_72540100_8_0.44_1.47_9.62	10	+
chr1	72973096	72973257	chr1_72745684_72745845_5_0.27_4.53_7.35	10	+
chr1	75198754	75199073	chr1_74971342_74971661_9_0.52_2.63_9.55	10	+
chr1	75217915	75218177	chr1_74990503_74990765_8_0.34_1.47_7.48	10	+
chr1	75224009	75224342	chr1_74996597_74996930_19_0.36_0_7.67	10	+
chr1	75229553	75230004	chr1_75002141_75002592_13_0.4_0_8.85	10	+
chr1	75230332	75230563	chr1_75002920_75003151_7_0.36_3.63_8.21	10	+
chr1	76047761	76048240	chr1_75820349_75820828_13_0.54_0_10.7	10	+
chr1	76194103	76194318	chr1_75966691_75966906_6_0.35_1.47_7.81	10	+
chr1	76208615	76208963	chr1_75981203_75981551_10_0.46_0_8.8	10	+
chr1	76208975	76209297	chr1_75981563_75981885_9_0.53_0_9.91	10	+
chr1	76209309	76209666	chr1_75981897_75982254_10_0.46_0_9.17	10	+
chr1	76209973	76210363	chr1_75982561_75982951_11_0.51_0_9.66	10	+
chr1	76215043	76215373	chr1_75987631_75987961_9_0.35_0_7.99	10	+
chr1	76226789	76227132	chr1_75999377_75999720_10_0.4_0_8.82	10	+
chr1	76253095	76253415	chr1_76025683_76026003_9_0.38_0_8.34	10	+
chr1	76253704	76253985	chr1_76026292_76026573_8_0.37_0_8.55	10	+
chr1	76254325	76255191	chr1_76026913_76027779_24_0.38_0_8.55	10	+
chr1	76255528	76255998	chr1_76028116_76028586_13_0.39_0_8.72	10	+
chr1	76256852	76257049	chr1_76029440_76029637_6_0.35_4.53_7.93	10	+
chr1	76257135	76257342	chr1_76029723_76029930_6_0.41_2.63_8.71	10	+
chr1	76259640	76259964	chr1_76032228_76032552_9_0.41_0_8.44	10	+
chr1	76260187	76260531	chr1_76032775_76033119_9_0.36_0_8.25	10	+
chr1	77165438	77166671	chr1_76938026_76939259_35_0.55_0_12.11	10	+
chr1	77437076	77437129	chr1_77209664_77209717_2_0.32_4.53_9.79	10	+
chr1	77594769	77595378	chr1_77367357_77367966_18_0.45_0_12.42	10	+
chr1	77629411	77629630	chr1_77401999_77402218_6_0.34_1.47_7.8	10	+
chr1	77729285	77729523	chr1_77501873_77502111_7_0.46_1.47_8.64	10	+
chr1	77752619	77752860	chr1_77525207_77525448_7_0.4_0_8.84	10	+
chr1	77759419	77759693	chr1_77532007_77532281_8_0.39_0_8.36	10	+
chr1	77763202	77763431	chr1_77535790_77536019_7_0.41_3.63_8.62	10	+
chr1	77805972	77806285	chr1_77578560_77578873_9_0.44_0_8.48	10	+
chr1	77865713	77865910	chr1_77638301_77638498_6_0.48_1.47_9.39	10	+
chr1	77984208	77984409	chr1_77756796_77756997_6_0.48_3.63_9.56	10	+
chr1	78001493	78001800	chr1_77774081_77774388_9_0.52_0_9.59	10	+
chr1	78024564	78024768	chr1_77797152_77797356_6_0.48_2.63_8.76	10	+
chr1	78041775	78041995	chr1_77814363_77814583_6_0.38_3.63_8.12	10	+
chr1	78097920	78098271	chr1_77870508_77870859_10_0.44_0_8.65	10	+
chr1	78098427	78098675	chr1_77871015_77871263_7_0.42_1.47_8.53	10	+
chr1	78098730	78099019	chr1_77871318_77871607_8_0.39_0_8.71	10	+
chr1	78162066	78162434	chr1_77934654_77935022_11_0.36_0_7.88	10	+
chr1	78183535	78183772	chr1_77956123_77956360_7_0.36_2.63_7.75	10	+
chr1	78194162	78194432	chr1_77966750_77967020_8_0.38_0_8.32	10	+
chr1	78225310	78225501	chr1_77997898_77998089_6_0.67_0_11.77	10	+
chr1	78238565	78238825	chr1_78011153_78011413_8_0.43_0_8.57	10	+
chr1	78239203	78240047	chr1_78011791_78012635_24_0.51_0_11.17	10	+
chr1	78267014	78267220	chr1_78039602_78039808_6_0.37_4.53_8.49	10	+
chr1	78275372	78277455	chr1_78047960_78050043_58_0.42_0_9.76	10	+
chr1	78313272	78313655	chr1_78085860_78086243_11_0.45_0_8.8	10	+
chr1	78319386	78319580	chr1_78091974_78092168_6_0.4_0_9.52	10	+
chr1	78324958	78325245	chr1_78097546_78097833_9_0.4_1.47_8.26	10	+
chr1	78340755	78340967	chr1_78113343_78113555_6_0.33_0_8.24	10	+
chr1	78342530	78342671	chr1_78115118_78115259_4_0.33_4.53_8.56	10	+
chr1	78355753	78356097	chr1_78128341_78128685_10_0.28_0_7.45	10	+
chr1	78356251	78356503	chr1_78128839_78129091_7_0.33_0_8.1	10	+
chr1	78375316	78375405	chr1_78147904_78147993_3_0.39_4.53_9.72	10	+
chr1	78381609	78381833	chr1_78154197_78154421_5_0.38_2.63_8.67	10	+
chr1	78382707	78382923	chr1_78155295_78155511_6_0.34_3.63_7.76	10	+
chr1	78383711	78384077	chr1_78156299_78156665_10_0.34_0_8.07	10	+
chr1	78392017	78392699	chr1_78164605_78165287_19_0.35_0_8.74	10	+
chr1	78394868	78395229	chr1_78167456_78167817_8_0.38_0_7.99	10	+
chr1	78398087	78398311	chr1_78170675_78170899_7_0.33_3.63_7.93	10	+
chr1	78398966	78399265	chr1_78171554_78171853_8_0.36_0_8.86	10	+
chr1	78401337	78401808	chr1_78173925_78174396_11_0.31_0_8.64	10	+
chr1	78407657	78408001	chr1_78180245_78180589_9_0.39_0_8.1	10	+
chr1	78408103	78409543	chr1_78180691_78182131_40_0.36_0_9.04	10	+
chr1	78410085	78410282	chr1_78182673_78182870_6_0.31_3.63_7.78	10	+
chr1	78411311	78411663	chr1_78183899_78184251_10_0.33_0_7.95	10	+
chr1	78413163	78413365	chr1_78185751_78185953_6_0.37_2.63_8.42	10	+
chr1	78422281	78422522	chr1_78194869_78195110_7_0.43_0_9.24	10	+
chr1	78428374	78428651	chr1_78200962_78201239_8_0.35_0_8.02	10	+
chr1	78429663	78430014	chr1_78202251_78202602_10_0.36_0_8.14	10	+
chr1	78430272	78430534	chr1_78202860_78203122_8_0.36_2.63_8.02	10	+
chr1	78451398	78451613	chr1_78223986_78224201_6_0.41_2.63_8.54	10	+
chr1	78451723	78452031	chr1_78224311_78224619_9_0.38_0_8.16	10	+
chr1	78458133	78458399	chr1_78230721_78230987_8_0.37_0_8.4	10	+
chr1	78467702	78467918	chr1_78240290_78240506_5_0.36_4.53_8.32	10	+
chr1	78470676	78471004	chr1_78243264_78243592_9_0.36_0_8.48	10	+
chr1	78471775	78472040	chr1_78244363_78244628_8_0.35_0_8.14	10	+
chr1	78476927	78477128	chr1_78249515_78249716_6_0.38_2.63_8.26	10	+
chr1	78478726	78479408	chr1_78251314_78251996_19_0.37_0_9.22	10	+
chr1	78481603	78482276	chr1_78254191_78254864_19_0.34_0_8.76	10	+
chr1	78482287	78483129	chr1_78254875_78255717_23_0.31_0_8.27	10	+
chr1	78549690	78549803	chr1_78322278_78322391_4_0.44_4.53_9.41	10	+
chr1	78557178	78557915	chr1_78329766_78330503_20_0.44_0_10.26	10	+
chr1	78761594	78761895	chr1_78534182_78534483_9_0.36_1.47_8.21	10	+
chr1	78958353	78958572	chr1_78730941_78731160_6_0.43_4.53_8.75	10	+
chr1	79002320	79002773	chr1_78774908_78775361_13_0.38_3.63_8.35	10	+
chr1	79215566	79215906	chr1_78988154_78988494_10_0.44_2.63_8.73	10	+
chr1	79216274	79216548	chr1_78988862_78989136_8_0.4_0_8.77	10	+
chr1	79356608	79356826	chr1_79129196_79129414_6_0.29_2.63_7.72	10	+
chr1	79385887	79386073	chr1_79158475_79158661_6_0.34_3.63_8.05	10	+
chr1	79403515	79403710	chr1_79176103_79176298_5_0.38_1.47_8.53	10	+
chr1	79520260	79520532	chr1_79292848_79293120_8_0.37_0_8.4	10	+
chr1	79986939	79987323	chr1_79759527_79759911_11_0.42_0_9.06	10	+
chr1	79987380	79987776	chr1_79759968_79760364_12_0.48_0_9.68	10	+
chr1	80556072	80556309	chr1_80328660_80328897_7_0.34_1.47_8.3	10	+
chr1	80916405	80916868	chr1_80688993_80689456_13_0.43_0_9.31	10	+
chr1	80917142	80917526	chr1_80689730_80690114_11_0.44_0_9.18	10	+
chr1	81564028	81564377	chr1_81336616_81336965_10_0.43_0_8.71	10	+
chr1	81564414	81564711	chr1_81337002_81337299_9_0.45_0_9.35	10	+
chr1	81674473	81674999	chr1_81447061_81447587_15_0.47_0_10.09	10	+
chr1	81892634	81892858	chr1_81665222_81665446_7_0.4_1.47_8.39	10	+
chr1	81893922	81893983	chr1_81666510_81666571_2_0.26_0_9.46	10	+
chr1	82062116	82062401	chr1_81834704_81834989_8_0.46_1.47_8.63	10	+
chr1	82188036	82189028	chr1_81960624_81961616_28_0.47_0_9.91	10	+
chr1	82452243	82452459	chr1_82224831_82225047_6_0.37_2.63_8.13	10	+
chr1	82541841	82542075	chr1_82314429_82314663_7_0.31_1.47_7.75	10	+
chr1	82655928	82656260	chr1_82428516_82428848_9_0.31_0_7.67	10	+
chr1	84039005	84039220	chr1_83811593_83811808_7_0.35_4.53_8.03	10	+
chr1	84243159	84243365	chr1_84015747_84015953_6_0.49_4.53_9.21	10	+
chr1	84551666	84551907	chr1_84324254_84324495_7_0.51_0_9.55	10	+
chr1	84679774	84680061	chr1_84452362_84452649_8_0.41_1.47_8.03	10	+
chr1	84700830	84701781	chr1_84473418_84474369_27_0.41_0_8.77	10	+
chr1	84701985	84703053	chr1_84474573_84475641_30_0.35_0_8.7	10	+
chr1	84703127	84703479	chr1_84475715_84476067_10_0.38_0_8.33	10	+
chr1	84709926	84710488	chr1_84482514_84483076_16_0.49_0_10.01	10	+
chr1	84843133	84843351	chr1_84615721_84615939_6_0.49_2.63_9.12	10	+
chr1	84955916	84956242	chr1_84728504_84728830_9_0.35_0_8.12	10	+
chr1	84961520	84961720	chr1_84734108_84734308_6_0.41_4.53_8.63	10	+
chr1	84963944	84964324	chr1_84736532_84736912_10_0.37_0_8.81	10	+
chr1	84967440	84967643	chr1_84740028_84740231_5_0.41_3.63_9.33	10	+
chr1	85111061	85111444	chr1_84883649_84884032_11_0.34_0_8.24	10	+
chr1	85111855	85112098	chr1_84884443_84884686_7_0.33_1.47_8.09	10	+
chr1	85112490	85112759	chr1_84885078_84885347_8_0.32_0_8.07	10	+
chr1	85112920	85113193	chr1_84885508_84885781_8_0.36_1.47_8.06	10	+
chr1	85121476	85121700	chr1_84894064_84894288_7_0.42_2.63_8.83	10	+
chr1	85193058	85193258	chr1_84965646_84965846_6_0.37_0_8.65	10	+
chr1	85666645	85666846	chr1_85439233_85439434_6_0.75_0_12.2	10	+
chr1	85731992	85732252	chr1_85504580_85504840_8_0.31_0_7.72	10	+
chr1	85732760	85733008	chr1_85505348_85505596_7_0.38_2.63_8.33	10	+
chr1	85736335	85736561	chr1_85508923_85509149_7_0.38_1.47_8.76	10	+
chr1	85784172	85787386	chr1_85556760_85559974_90_0.41_0_10.03	10	+
chr1	85816007	85816206	chr1_85588595_85588794_6_0.53_4.53_9.82	10	+
chr1	85824367	85824608	chr1_85596955_85597196_7_0.31_0_8.38	10	+
chr1	85836417	85836672	chr1_85609005_85609260_7_0.39_0_8.34	10	+
chr1	85910987	85911254	chr1_85683575_85683842_8_0.38_0_8.26	10	+
chr1	85917770	85917981	chr1_85690358_85690569_6_0.37_3.63_8.38	10	+
chr1	85920049	85920221	chr1_85692637_85692809_5_0.45_2.63_8.64	10	+
chr1	85923690	85923956	chr1_85696278_85696544_7_0.37_1.47_8.43	10	+
chr1	85924527	85924795	chr1_85697115_85697383_8_0.34_0_7.69	10	+
chr1	85925865	85926070	chr1_85698453_85698658_6_0.39_1.47_8.54	10	+
chr1	85927811	85928257	chr1_85700399_85700845_13_0.42_0_8.62	10	+
chr1	85929125	85929397	chr1_85701713_85701985_8_0.42_0_8.58	10	+
chr1	85929753	85929957	chr1_85702341_85702545_6_0.49_0_9.74	10	+
chr1	85939726	85940057	chr1_85712314_85712645_10_0.41_0_8.28	10	+
chr1	85942657	85942962	chr1_85715245_85715550_9_0.44_1.47_8.61	10	+
chr1	85943275	85943488	chr1_85715863_85716076_4_0.35_3.63_8.59	10	+
chr1	85944376	85944662	chr1_85716964_85717250_8_0.33_0_7.91	10	+
chr1	85948071	85948326	chr1_85720659_85720914_7_0.39_0_8.41	10	+
chr1	85949854	85950067	chr1_85722442_85722655_5_0.39_3.63_8.97	10	+
chr1	85950292	85950591	chr1_85722880_85723179_9_0.39_1.47_8.29	10	+
chr1	85951145	85951484	chr1_85723733_85724072_10_0.36_0_7.95	10	+
chr1	85951746	85952129	chr1_85724334_85724717_11_0.4_0_8.72	10	+
chr1	85952660	85952934	chr1_85725248_85725522_8_0.4_2.63_8.23	10	+
chr1	85954360	85954710	chr1_85726948_85727298_10_0.35_2.63_7.99	10	+
chr1	85955172	85955939	chr1_85727760_85728527_21_0.37_0_8.4	10	+
chr1	85956020	85956234	chr1_85728608_85728822_6_0.4_1.47_8.59	10	+
chr1	85957902	85958183	chr1_85730490_85730771_8_0.34_0_7.82	10	+
chr1	85958944	85959185	chr1_85731532_85731773_7_0.33_1.47_7.98	10	+
chr1	85959704	85959974	chr1_85732292_85732562_8_0.39_2.63_8.49	10	+
chr1	85960928	85961244	chr1_85733516_85733832_9_0.45_0_8.71	10	+
chr1	85961289	85961571	chr1_85733877_85734159_8_0.48_1.47_9.37	10	+
chr1	85961755	85961954	chr1_85734343_85734542_6_0.32_0_7.86	10	+
chr1	85990718	85991026	chr1_85763306_85763614_9_0.36_1.47_8.14	10	+
chr1	85992610	85992924	chr1_85765198_85765512_9_0.4_0_8.55	10	+
chr1	85995138	85995386	chr1_85767726_85767974_7_0.49_3.63_8.9	10	+
chr1	85996122	85996329	chr1_85768710_85768917_6_0.42_0_8.64	10	+
chr1	85997882	85998083	chr1_85770470_85770671_6_0.35_4.53_7.93	10	+
chr1	85999952	86000259	chr1_85772540_85772847_9_0.34_0_8.06	10	+
chr1	86010705	86011002	chr1_85783293_85783590_9_0.44_1.47_8.86	10	+
chr1	86016187	86016594	chr1_85788775_85789182_11_0.39_0_8.44	10	+
chr1	86019065	86019260	chr1_85791653_85791848_6_0.43_4.53_8.7	10	+
chr1	86019566	86019808	chr1_85792154_85792396_7_0.47_1.47_8.79	10	+
chr1	86020098	86020518	chr1_85792686_85793106_12_0.37_0_8.35	10	+
chr1	86021106	86021300	chr1_85793694_85793888_6_0.4_2.63_8.71	10	+
chr1	86034000	86034359	chr1_85806588_85806947_10_0.42_0_8.88	10	+
chr1	86034593	86035148	chr1_85807181_85807736_16_0.41_0_8.69	10	+
chr1	86038837	86039180	chr1_85811425_85811768_10_0.42_0_9.03	10	+
chr1	86040191	86040439	chr1_85812779_85813027_7_0.43_1.47_8.78	10	+
chr1	86041138	86041344	chr1_85813726_85813932_6_0.42_4.53_8.46	10	+
chr1	86042170	86042371	chr1_85814758_85814959_6_0.61_4.53_10.32	10	+
chr1	86043378	86043589	chr1_85815966_85816177_6_0.55_1.47_10.21	10	+
chr1	86043743	86044050	chr1_85816331_85816638_9_0.56_0_10.16	10	+
chr1	86046359	86046948	chr1_85818947_85819536_17_0.68_0_11.9	10	+
chr1	86046968	86049682	chr1_85819556_85822270_74_0.46_0_11.6	10	+
chr1	87170385	87170661	chr1_86942973_86943249_8_0.7_0_11.93	10	+
chr1	87181308	87181518	chr1_86953896_86954106_6_0.33_4.53_7.88	10	+
chr1	87185070	87185387	chr1_86957658_86957975_9_0.37_2.63_7.99	10	+
chr1	87188090	87188374	chr1_86960678_86960962_8_0.34_0_7.77	10	+
chr1	87189866	87190241	chr1_86962454_86962829_11_0.31_0_7.65	10	+
chr1	87195955	87196085	chr1_86968543_86968673_4_0.43_2.63_9.25	10	+
chr1	87207820	87208233	chr1_86980408_86980821_12_0.41_0_9.28	10	+
chr1	87208772	87209305	chr1_86981360_86981893_16_0.37_0_8.4	10	+
chr1	87209757	87210140	chr1_86982345_86982728_11_0.37_0_8.38	10	+
chr1	87210186	87210374	chr1_86982774_86982962_6_0.35_4.53_7.97	10	+
chr1	87210407	87210788	chr1_86982995_86983376_11_0.36_0_8.32	10	+
chr1	87213356	87213555	chr1_86985944_86986143_6_0.37_3.63_8.52	10	+
chr1	87250565	87251161	chr1_87023153_87023749_17_0.45_0_11.87	10	+
chr1	87328340	87329359	chr1_87100928_87101947_28_0.37_0_9.07	10	+
chr1	87368914	87369183	chr1_87141502_87141771_8_0.42_0_8.62	10	+
chr1	87510456	87510907	chr1_87283044_87283495_13_0.42_0_8.8	10	+
chr1	87511601	87511943	chr1_87284189_87284531_10_0.44_0_9.03	10	+
chr1	87511985	87512396	chr1_87284573_87284984_12_0.44_0_9.36	10	+
chr1	87538555	87538968	chr1_87311143_87311556_12_0.42_0_8.73	10	+
chr1	87570140	87570719	chr1_87342728_87343307_17_0.4_0_8.74	10	+
chr1	87570837	87571045	chr1_87343425_87343633_6_0.32_1.47_8.17	10	+
chr1	87571132	87571517	chr1_87343720_87344105_11_0.34_0_8.03	10	+
chr1	87572274	87572591	chr1_87344862_87345179_8_0.37_0_8.92	10	+
chr1	87572807	87573056	chr1_87345395_87345644_7_0.36_0_8.09	10	+
chr1	87573105	87573510	chr1_87345693_87346098_11_0.31_2.63_7.74	10	+
chr1	87574304	87574584	chr1_87346892_87347172_8_0.39_0_8.35	10	+
chr1	87794224	87794422	chr1_87566812_87567010_5_0.76_0_13.7	10	+
chr1	87794660	87794882	chr1_87567248_87567470_6_0.65_0_11.47	10	+
chr1	87805652	87805992	chr1_87578240_87578580_9_0.42_0_8.88	10	+
chr1	87810341	87810859	chr1_87582929_87583447_15_0.43_0_9.27	10	+
chr1	87810872	87811310	chr1_87583460_87583898_11_0.37_0_8.55	10	+
chr1	88371856	88372062	chr1_88144444_88144650_6_0.44_1.47_9	10	+
chr1	88964166	88964362	chr1_88736754_88736950_6_0.51_0_9.89	10	+
chr1	89043561	89043833	chr1_88816149_88816421_8_0.44_2.63_8.8	10	+
chr1	89206580	89207056	chr1_88979168_88979644_14_0.35_0_8.58	10	+
chr1	89225925	89226093	chr1_88998513_88998681_5_0.34_3.63_8.27	10	+
chr1	89233670	89233872	chr1_89006258_89006460_6_0.29_1.47_7.48	10	+
chr1	89236060	89236259	chr1_89008648_89008847_6_0.45_3.63_9.28	10	+
chr1	89237044	89237633	chr1_89009632_89010221_16_0.38_0_8.47	10	+
chr1	89250269	89250540	chr1_89022857_89023128_8_0.4_0_8.22	10	+
chr1	89272896	89273128	chr1_89045484_89045716_7_0.31_1.47_7.74	10	+
chr1	89294716	89295096	chr1_89067304_89067684_11_0.44_0_9.03	10	+
chr1	89298872	89299664	chr1_89071460_89072252_23_0.39_0_8.92	10	+
chr1	89299678	89300405	chr1_89072266_89072993_20_0.33_0_8.3	10	+
chr1	89300553	89301120	chr1_89073141_89073708_16_0.34_0_7.95	10	+
chr1	89447728	89448001	chr1_89220316_89220589_8_0.42_0_9	10	+
chr1	89448112	89449039	chr1_89220700_89221627_25_0.46_0_9.68	10	+
chr1	89449125	89449575	chr1_89221713_89222163_12_0.5_0_10.04	10	+
chr1	89476549	89476783	chr1_89249137_89249371_7_0.43_1.47_8.43	10	+
chr1	89479749	89480027	chr1_89252337_89252615_8_0.45_1.47_8.67	10	+
chr1	89518886	89519127	chr1_89291474_89291715_7_0.39_0_8.38	10	+
chr1	89524473	89524785	chr1_89297061_89297373_9_0.44_0_8.44	10	+
chr1	89569225	89569504	chr1_89341813_89342092_8_0.36_0_9.01	10	+
chr1	89569546	89570529	chr1_89342134_89343117_28_0.4_0_9.54	10	+
chr1	89630719	89630792	chr1_89403307_89403380_3_0.32_3.63_9.34	10	+
chr1	89892247	89892442	chr1_89664835_89665030_6_0.39_4.53_8.32	10	+
chr1	90178245	90178769	chr1_89950833_89951357_15_0.47_0_9.6	10	+
chr1	90179058	90179586	chr1_89951646_89952174_15_0.41_0_8.77	10	+
chr1	90179766	90179974	chr1_89952354_89952562_6_0.48_4.53_9.16	10	+
chr1	90180017	90180757	chr1_89952605_89953345_20_0.39_0_8.53	10	+
chr1	90182083	90182360	chr1_89954671_89954948_8_0.34_0_8.04	10	+
chr1	90182905	90183190	chr1_89955493_89955778_8_0.3_0_7.68	10	+
chr1	90183406	90183750	chr1_89955994_89956338_10_0.36_2.63_7.73	10	+
chr1	90398691	90400537	chr1_90171279_90173125_52_0.42_0_8.97	10	+
chr1	90400552	90400977	chr1_90173140_90173565_12_0.39_0_8.67	10	+
chr1	90473368	90473567	chr1_90245956_90246155_6_0.37_1.47_7.99	10	+
chr1	90475560	90475935	chr1_90248148_90248523_11_0.33_0_8.04	10	+
chr1	90478556	90478831	chr1_90251144_90251419_8_0.35_0_7.97	10	+
chr1	91183138	91183344	chr1_90955726_90955932_6_0.73_1.47_12.87	10	+
chr1	91190518	91190724	chr1_90963106_90963312_6_0.62_4.53_11.13	10	+
chr1	91403246	91403633	chr1_91175834_91176221_11_0.39_0_8.47	10	+
chr1	91404660	91405075	chr1_91177248_91177663_12_0.35_0_8.14	10	+
chr1	91406564	91406769	chr1_91179152_91179357_6_0.44_4.53_9.01	10	+
chr1	91489461	91490476	chr1_91262049_91263064_28_0.45_0_10.31	10	+
chr1	91515161	91515296	chr1_91287749_91287884_4_0.47_0_9.94	10	+
chr1	91549133	91549157	chr1_91321721_91321745_1_0.28_3.63_10.67	10	+
chr1	91794770	91795486	chr1_91567358_91568074_20_0.48_0_9.23	10	+
chr1	91852652	91853141	chr1_91625240_91625729_13_0.49_0_14.29	10	+
chr1	91978667	91978860	chr1_91751255_91751448_6_0.43_4.53_9.26	10	+
chr1	91999970	92000183	chr1_91772558_91772771_6_0.49_3.63_9.76	10	+
chr1	92000565	92000929	chr1_91773153_91773517_11_0.44_0_8.89	10	+
chr1	92065683	92066019	chr1_91838271_91838607_10_0.44_0_9.32	10	+
chr1	92108076	92109637	chr1_91880664_91882225_38_0.41_0_10.13	10	+
chr1	92174159	92174352	chr1_91946747_91946940_6_0.52_3.63_9.58	10	+
chr1	92224586	92224802	chr1_91997174_91997390_6_0.44_0_8.98	10	+
chr1	92495362	92495577	chr1_92267950_92268165_5_0.73_1.47_12.28	10	+
chr1	92539236	92540112	chr1_92311824_92312700_24_0.42_0_9.52	10	+
chr1	92540247	92540920	chr1_92312835_92313508_19_0.42_0_9.23	10	+
chr1	92580598	92581309	chr1_92353186_92353897_20_0.51_0_9.73	10	+
chr1	92694096	92695079	chr1_92466684_92467667_28_0.49_0_10.73	10	+
chr1	92789007	92789392	chr1_92561595_92561980_11_0.41_0_8.54	10	+
chr1	92801785	92802126	chr1_92574373_92574714_8_0.36_1.47_8.09	10	+
chr1	93298962	93299336	chr1_93071550_93071924_11_0.36_0_8.34	10	+
chr1	93300211	93300560	chr1_93072799_93073148_10_0.4_0_8.19	10	+
chr1	93301633	93302058	chr1_93074221_93074646_12_0.42_0_9.22	10	+
chr1	93302822	93303316	chr1_93075410_93075904_14_0.39_0_9.74	10	+
chr1	93303550	93303814	chr1_93076138_93076402_8_0.42_2.63_8.56	10	+
chr1	93306026	93306180	chr1_93078614_93078768_5_0.4_2.63_9.01	10	+
chr1	93306345	93306541	chr1_93078933_93079129_6_0.36_0_8.54	10	+
chr1	93308987	93309189	chr1_93081575_93081777_6_0.4_4.53_8.69	10	+
chr1	93592721	93592923	chr1_93365309_93365511_6_0.34_1.47_8.16	10	+
chr1	93603216	93603420	chr1_93375804_93376008_6_0.38_3.63_8.3	10	+
chr1	93617573	93617898	chr1_93390161_93390486_9_0.34_0_7.9	10	+
chr1	93618119	93618389	chr1_93390707_93390977_8_0.38_1.47_8.31	10	+
[truncated: 46,145 more rows]
