# Supplementary material for: Cell cycle, oncogenic and tumor suppressor pathways regulate numerous long and macro non-protein-coding RNAs
Source: Genome Biol. 2014 Mar 4;15(3):R48. doi: 10.1186/gb-2014-15-3-r48 (PMC4054595; doi:10.1186/gb-2014-15-3-r48)
Supplement: Additional file 2 — Online supplemental material containing BED formatted files of differentially expressed regions and macroRNAs, as well as CSV tables listing all proximal ncRNA-mRNA pairs regulated in astrocytoma. [file gb-2014-15-3-r48-S2.zip › online_data/CC/CC_G1_high.hg19.bed]

chr1	16822	17135	chr1_6685_6998_9_0.6_0_10.68	10	+
chr1	17213	17445	chr1_7076_7308_7_0.54_3.36_9.96	10	+
chr1	19060	19424	chr1_8923_9287_11_0.57_3.36_9.94	10	+
chr1	19475	19716	chr1_9338_9579_7_0.52_2.42_9.64	10	+
chr1	21364	21576	chr1_11227_11439_6_0.5_2.42_9.69	10	+
chr1	22275	22523	chr1_12138_12386_7_0.48_4.97_9.55	10	+
chr1	22949	23118	chr1_12812_12981_5_0.48_3.36_9.61	10	+
chr1	25820	26057	chr1_15683_15920_7_0.47_3.36_9.06	10	+
chr1	29133	29538	chr1_18996_19401_11_0.77_0_12.89	10	+
chr1	48134	48378	chr1_37997_38241_7_0.47_3.36_9.05	10	+
chr1	137706	137899	chr1_127569_127762_6_0.61_4.19_10.73	10	+
chr1	140237	140397	chr1_130100_130260_5_0.49_3.36_9.19	10	+
chr1	143879	144239	chr1_133742_134102_11_0.46_0_9.84	10	+
chr1	173745	174372	chr1_163608_164235_18_0.38_0_8.41	10	+
chr1	174957	175153	chr1_164820_165016_6_0.43_0_8.99	10	+
chr1	228263	228468	chr1_218126_218331_6_0.43_4.97_9.24	10	+
chr1	228513	228787	chr1_218376_218650_8_0.54_0_10.05	10	+
chr1	317735	317940	chr1_307598_307803_6_0.41_0_8.55	10	+
chr1	318017	318216	chr1_307880_308079_6_0.41_2.42_8.46	10	+
chr1	321023	321271	chr1_310886_311134_7_0.57_0_11.46	10	+
chr1	324430	325728	chr1_314293_315591_36_0.57_0_10.51	10	+
chr1	436653	436940	chr1_426516_426803_8_0.5_0_9.42	10	+
chr1	470856	471351	chr1_460719_461214_14_0.49_0_10.79	10	+
chr1	544991	545220	chr1_534854_535083_7_0.77_0_12.97	10	+
chr1	564367	570424	chr1_554230_560287_160_0.44_0_13.63	10	+
chr1	664881	665193	chr1_654744_655056_9_0.56_0_10.38	10	+
chr1	667631	668015	chr1_657494_657878_11_0.39_0_8.62	10	+
chr1	668354	668563	chr1_658217_658426_6_0.53_4.19_10.02	10	+
chr1	669098	669293	chr1_658961_659156_6_0.5_1.36_9.42	10	+
chr1	671761	671969	chr1_661624_661832_6_0.53_1.36_10.12	10	+
chr1	672504	672700	chr1_662367_662563_6_0.5_1.36_9.43	10	+
chr1	674488	674696	chr1_664351_664559_6_0.41_3.36_8.55	10	+
chr1	675956	676116	chr1_665819_665979_5_0.49_3.36_9.44	10	+
chr1	679598	679958	chr1_669461_669821_11_0.46_0_9.76	10	+
chr1	681213	681410	chr1_671076_671273_6_0.51_2.42_10.08	10	+
chr1	709542	709806	chr1_699405_699669_8_0.43_0_8.7	10	+
chr1	709964	710169	chr1_699827_700032_6_0.33_1.36_8.22	10	+
chr1	716326	716856	chr1_706189_706719_14_0.37_0_8.43	10	+
chr1	717208	717574	chr1_707071_707437_11_0.34_0_8.16	10	+
chr1	718796	718999	chr1_708659_708862_6_0.3_2.42_7.79	10	+
chr1	725633	725903	chr1_715496_715766_8_0.39_0_9.78	10	+
chr1	756415	756859	chr1_746278_746722_13_0.52_1.36_9.7	10	+
chr1	758020	758429	chr1_747883_748292_12_0.54_1.36_10.05	10	+
chr1	758479	758810	chr1_748342_748673_10_0.54_0_9.97	10	+
chr1	764780	764974	chr1_754643_754837_6_0.43_2.42_8.7	10	+
chr1	788776	789435	chr1_778639_779298_19_0.52_0_11.21	10	+
chr1	792112	792354	chr1_781975_782217_7_0.54_4.19_9.92	10	+
chr1	792515	792716	chr1_782378_782579_6_0.43_3.36_8.63	10	+
chr1	808690	809457	chr1_798553_799320_22_0.55_0_10.25	10	+
chr1	809688	809886	chr1_799551_799749_6_0.45_3.36_8.73	10	+
chr1	1043425	1044224	chr1_1033288_1034087_23_0.6_0_11.32	10	+
chr1	1051879	1052076	chr1_1041742_1041939_6_0.73_1.36_12.63	10	+
chr1	1078553	1078800	chr1_1068416_1068663_7_0.63_2.42_11.34	10	+
chr1	1106757	1106987	chr1_1096620_1096850_7_0.63_4.19_10.35	10	+
chr1	1138288	1138491	chr1_1128151_1128354_6_0.67_2.42_11.77	10	+
chr1	1153670	1154118	chr1_1143533_1143981_13_0.63_0_11.19	10	+
chr1	1159147	1159366	chr1_1149010_1149229_6_0.63_2.42_11.36	10	+
chr1	1163766	1164203	chr1_1153629_1154066_13_0.63_0_10.78	10	+
chr1	1167063	1167278	chr1_1156926_1157141_6_0.78_4.19_12.65	10	+
chr1	1168882	1169391	chr1_1158745_1159254_15_0.5_0_9.79	10	+
chr1	1169616	1169939	chr1_1159479_1159802_9_0.54_1.36_9.73	10	+
chr1	1190130	1190437	chr1_1179993_1180300_9_0.58_1.36_10.37	10	+
chr1	1206084	1206331	chr1_1195947_1196194_7_0.6_3.36_10.64	10	+
chr1	1248950	1249322	chr1_1238813_1239185_11_0.59_0_10.52	10	+
chr1	1249676	1249918	chr1_1239539_1239781_7_0.62_3.36_10.04	10	+
chr1	1262196	1262474	chr1_1252059_1252337_8_0.55_1.36_10.12	10	+
chr1	1273186	1273550	chr1_1263049_1263413_7_0.63_0_11.13	10	+
chr1	1273621	1273828	chr1_1263484_1263691_6_0.64_4.97_11.27	10	+
chr1	1275035	1275393	chr1_1264898_1265256_10_0.68_0_11.99	10	+
chr1	1277433	1277653	chr1_1267296_1267516_6_0.68_3.36_11.67	10	+
chr1	1288093	1288883	chr1_1277956_1278746_23_0.61_0_10.79	10	+
chr1	1309457	1309710	chr1_1299320_1299573_7_0.61_3.36_10.73	10	+
chr1	1326075	1326770	chr1_1315938_1316633_20_0.47_0_9.53	10	+
chr1	1326811	1327420	chr1_1316674_1317283_17_0.44_0_9.85	10	+
chr1	1327504	1328178	chr1_1317367_1318041_19_0.44_0_9.38	10	+
chr1	1330645	1330951	chr1_1320508_1320814_9_0.52_0_9.53	10	+
chr1	1337328	1337649	chr1_1327191_1327512_9_0.47_0_9.16	10	+
chr1	1396087	1396295	chr1_1385950_1386158_6_0.6_0_11.28	10	+
chr1	1407230	1407442	chr1_1397093_1397305_4_0.73_3.36_13.05	10	+
chr1	1413844	1414142	chr1_1403707_1404005_9_0.63_0_10.49	10	+
chr1	1417479	1417688	chr1_1407342_1407551_6_0.62_0_11.63	10	+
chr1	1425621	1425852	chr1_1415484_1415715_6_0.53_1.36_10.16	10	+
chr1	1431148	1431436	chr1_1421011_1421299_8_0.62_0_10.81	10	+
chr1	1452578	1452777	chr1_1442441_1442640_6_0.63_3.36_10.65	10	+
chr1	1454077	1454271	chr1_1443940_1444134_6_0.63_4.97_10.65	10	+
chr1	1459080	1459409	chr1_1448943_1449272_9_0.63_0_10.59	10	+
chr1	1463017	1463330	chr1_1452880_1453193_9_0.6_0_10.88	10	+
chr1	1469589	1469784	chr1_1459452_1459647_6_0.65_1.36_11.9	10	+
chr1	1477024	1477599	chr1_1466887_1467462_16_0.5_0_10.23	10	+
chr1	1479187	1479388	chr1_1469050_1469251_6_0.59_0_10.68	10	+
chr1	1480095	1480456	chr1_1469958_1470319_10_0.54_0_9.5	10	+
chr1	1499510	1499718	chr1_1489373_1489581_6_0.45_3.36_9.04	10	+
chr1	1500093	1500369	chr1_1489956_1490232_8_0.49_0_9.25	10	+
chr1	1510065	1510263	chr1_1499928_1500126_5_0.78_0_13.45	10	+
chr1	1634893	1635086	chr1_1624753_1624946_6_0.58_4.97_9.78	10	+
chr1	1643590	1643862	chr1_1633450_1633722_8_0.67_1.36_11.72	10	+
chr1	1646895	1647106	chr1_1636755_1636966_6_0.57_0_10.29	10	+
chr1	1659132	1659377	chr1_1648992_1649237_7_0.47_3.36_9.72	10	+
chr1	1659710	1660060	chr1_1649570_1649920_10_0.44_0_9.08	10	+
chr1	1660464	1660823	chr1_1650324_1650683_11_0.51_3.36_9.67	10	+
chr1	1661559	1661768	chr1_1651419_1651628_6_0.45_4.97_9.23	10	+
chr1	1669814	1670017	chr1_1659674_1659877_6_0.55_4.19_10.3	10	+
chr1	1670288	1670498	chr1_1660148_1660358_6_0.51_4.19_9.41	10	+
chr1	1677006	1677200	chr1_1666866_1667060_6_0.65_4.97_11.06	10	+
chr1	1716716	1718601	chr1_1706576_1708461_52_0.42_0_10.56	10	+
chr1	1718613	1718855	chr1_1708473_1708715_7_0.5_1.36_9.87	10	+
chr1	1720385	1720794	chr1_1710245_1710654_12_0.51_0_10.06	10	+
chr1	1721737	1722164	chr1_1711597_1712024_12_0.52_0_10.39	10	+
chr1	1735781	1736103	chr1_1725641_1725963_9_0.44_0_9.61	10	+
chr1	1747106	1747453	chr1_1736966_1737313_10_0.5_0_9.31	10	+
chr1	1756672	1757012	chr1_1746532_1746872_10_0.39_0_8.6	10	+
chr1	1794562	1794866	chr1_1784422_1784726_9_0.46_0_8.94	10	+
chr1	1812420	1812613	chr1_1802280_1802473_6_0.51_3.36_9.67	10	+
chr1	1820653	1820867	chr1_1810513_1810727_6_0.35_3.36_7.86	10	+
chr1	1822345	1822612	chr1_1812205_1812472_7_0.77_0_12.91	10	+
chr1	1847176	1847390	chr1_1837036_1837250_6_0.63_3.36_10.96	10	+
chr1	2028956	2029194	chr1_2018816_2019054_7_0.6_4.19_10.81	10	+
chr1	2122093	2122301	chr1_2111953_2112161_6_0.61_2.42_10.48	10	+
chr1	2160283	2160619	chr1_2150143_2150479_8_0.72_0_11.63	10	+
chr1	2168148	2168383	chr1_2158008_2158243_7_0.53_0_9.68	10	+
chr1	2186940	2187265	chr1_2176800_2177125_9_0.5_0_9.81	10	+
chr1	2187348	2187585	chr1_2177208_2177445_7_0.51_0_9.93	10	+
chr1	2198566	2198779	chr1_2188426_2188639_6_0.51_3.36_9.96	10	+
chr1	2201191	2201494	chr1_2191051_2191354_9_0.67_1.36_11.97	10	+
chr1	2211925	2214146	chr1_2201785_2204006_58_0.6_0_12.56	10	+
chr1	2235801	2236001	chr1_2225661_2225861_6_0.68_4.19_11.91	10	+
chr1	2237338	2237583	chr1_2227198_2227443_7_0.63_3.36_11	10	+
chr1	2237971	2238185	chr1_2227831_2228045_6_0.7_3.36_12.07	10	+
chr1	2238195	2238738	chr1_2228055_2228598_16_0.55_0_10.87	10	+
chr1	2238989	2240213	chr1_2228849_2230073_34_0.49_0_9.9	10	+
chr1	2240568	2241100	chr1_2230428_2230960_15_0.51_0_10.13	10	+
chr1	2241331	2241635	chr1_2231191_2231495_9_0.44_0_9.33	10	+
chr1	2247825	2248052	chr1_2237685_2237912_7_0.64_1.36_11.34	10	+
chr1	2324556	2324879	chr1_2314416_2314739_9_0.47_4.19_9.04	10	+
chr1	2327093	2327382	chr1_2316953_2317242_8_0.44_0_9.12	10	+
chr1	2328444	2328753	chr1_2318304_2318613_9_0.5_0_8.95	10	+
chr1	2333556	2333881	chr1_2323416_2323741_9_0.58_0_10.23	10	+
chr1	2334390	2334884	chr1_2324250_2324744_14_0.5_0_10.39	10	+
chr1	2334937	2335304	chr1_2324797_2325164_10_0.5_0_10.25	10	+
chr1	2335745	2335952	chr1_2325605_2325812_6_0.55_4.19_10.19	10	+
chr1	2336096	2336408	chr1_2325956_2326268_9_0.54_0_9.67	10	+
chr1	2375239	2375495	chr1_2365099_2365355_5_0.79_1.36_12.84	10	+
chr1	2390877	2391172	chr1_2380737_2381032_8_0.62_1.36_10.69	10	+
chr1	2422696	2422977	chr1_2412556_2412837_8_0.6_0_10.23	10	+
chr1	2451247	2451448	chr1_2441107_2441308_6_0.65_4.97_11.15	10	+
chr1	2460071	2460317	chr1_2449931_2450177_7_0.54_1.36_10.11	10	+
chr1	2486937	2487208	chr1_2487209_2487480_8_0.66_0_10.94	10	-
chr1	2517661	2517901	chr1_2507521_2507761_7_0.75_2.42_12.5	10	+
chr1	2519675	2519900	chr1_2509535_2509760_7_0.61_2.42_10.57	10	+
chr1	2714485	2714759	chr1_2704345_2704619_8_0.6_0_11.04	10	+
chr1	2986805	2987019	chr1_2976665_2976879_6_0.83_4.19_12.78	10	+
chr1	3013994	3014196	chr1_3003854_3004056_6_0.58_2.42_10.84	10	+
chr1	3065220	3065443	chr1_3055080_3055303_7_0.49_3.36_9.21	10	+
chr1	3157538	3157803	chr1_3147398_3147663_7_0.63_0_10.82	10	+
chr1	3218301	3218521	chr1_3208161_3208381_6_0.57_4.97_10.22	10	+
chr1	3327410	3327628	chr1_3317270_3317488_6_0.55_1.36_10.05	10	+
chr1	3348023	3348380	chr1_3337883_3338240_10_0.62_0_10.43	10	+
chr1	3374216	3374412	chr1_3364076_3364272_6_0.58_1.36_10.31	10	+
chr1	3428125	3428407	chr1_3417985_3418267_9_0.61_0_10.09	10	+
chr1	3464151	3464353	chr1_3454011_3454213_6_0.67_4.97_11.12	10	+
chr1	3485022	3485243	chr1_3474882_3475103_6_0.62_0_11.11	10	+
chr1	3488769	3489098	chr1_3478629_3478958_9_0.61_1.36_10.37	10	+
chr1	3489267	3489603	chr1_3479127_3479463_9_0.58_0_10.07	10	+
chr1	3493145	3493401	chr1_3483005_3483261_8_0.63_0_11.15	10	+
chr1	3495143	3495352	chr1_3485003_3485212_6_0.61_0_10.77	10	+
chr1	3500096	3500556	chr1_3489956_3490416_12_0.66_0_11.8	10	+
chr1	3527664	3527938	chr1_3517524_3517798_8_0.7_2.42_11.84	10	+
chr1	3530627	3530939	chr1_3520487_3520799_9_0.56_0_9.41	10	+
chr1	3545465	3545996	chr1_3535325_3535856_15_0.43_0_9.14	10	+
chr1	3551782	3551991	chr1_3541642_3541851_6_0.54_2.42_9.77	10	+
chr1	3584910	3585046	chr1_3574770_3574906_4_0.53_3.36_10.56	10	+
chr1	3611352	3611588	chr1_3601212_3601448_5_0.61_3.36_11.15	10	+
chr1	3655697	3656842	chr1_3645557_3646702_32_0.52_0_11.29	10	+
chr1	3662715	3662912	chr1_3652575_3652772_6_0.51_4.19_9.79	10	+
chr1	3697001	3697206	chr1_3686861_3687066_6_0.38_0_8.98	10	+
chr1	3699162	3699377	chr1_3689022_3689237_7_0.4_0_8.62	10	+
chr1	3712435	3712669	chr1_3702295_3702529_7_0.69_0_11.87	10	+
chr1	3806291	3806602	chr1_3796151_3796462_8_0.37_0_8.81	10	+
chr1	3807297	3807504	chr1_3797157_3797364_6_0.56_4.19_9.87	10	+
chr1	3817904	3818114	chr1_3807764_3807974_6_0.65_1.36_11.2	10	+
chr1	4235486	4235772	chr1_4135346_4135632_8_0.52_1.36_9.26	10	+
chr1	4403557	4403758	chr1_4303417_4303618_7_0.65_2.42_11.24	10	+
chr1	4418492	4418703	chr1_4318352_4318563_6_0.54_1.36_9.68	10	+
chr1	4514777	4514979	chr1_4414637_4414839_6_0.55_2.42_9.9	10	+
chr1	4580440	4580712	chr1_4480300_4480572_8_0.52_1.36_9.6	10	+
chr1	4755986	4756186	chr1_4655846_4656046_6_0.49_4.97_9.28	10	+
chr1	4772364	4772640	chr1_4672224_4672500_6_0.64_1.36_11.06	10	+
chr1	4834417	4834614	chr1_4734277_4734474_6_0.49_4.19_9.27	10	+
chr1	4842736	4843255	chr1_4742596_4743115_14_0.46_1.36_9.35	10	+
chr1	4862016	4862213	chr1_4761876_4762073_6_0.56_2.42_10.01	10	+
chr1	4933561	4933855	chr1_4833421_4833715_8_0.58_3.36_10.28	10	+
chr1	5020470	5020675	chr1_4920330_4920535_6_0.63_0_10.8	10	+
chr1	5258971	5259189	chr1_5158831_5159049_6_0.46_1.36_9.12	10	+
chr1	5399227	5399251	chr1_5299087_5299111_1_0.4_2.42_13.49	10	+
chr1	5418453	5418574	chr1_5318313_5318434_4_0.45_4.19_9.44	10	+
chr1	5682641	5682857	chr1_5605228_5605444_6_0.45_2.42_8.97	10	+
chr1	5826727	5826926	chr1_5749314_5749513_6_0.63_3.36_10.95	10	+
chr1	5933680	5934064	chr1_5856267_5856651_11_0.56_0_10.48	10	+
chr1	5944624	5945067	chr1_5867211_5867654_12_0.6_0_10.97	10	+
chr1	5970529	5970732	chr1_5893116_5893319_6_0.55_4.19_9.95	10	+
chr1	6052335	6052530	chr1_5974922_5975117_6_0.69_3.36_11.28	10	+
chr1	6059941	6060242	chr1_5982528_5982829_9_0.65_2.42_10.9	10	+
chr1	6108113	6108331	chr1_6030700_6030918_6_0.51_4.19_9.31	10	+
chr1	6170248	6170450	chr1_6092835_6093037_6_0.59_1.36_10.15	10	+
chr1	6214981	6215278	chr1_6137568_6137865_8_0.6_1.36_10.37	10	+
chr1	6245103	6245965	chr1_6167690_6168552_25_0.41_0_8.8	10	+
chr1	6245983	6246959	chr1_6168570_6169546_27_0.42_0_9.79	10	+
chr1	6249152	6249432	chr1_6171739_6172019_8_0.4_0_8.41	10	+
chr1	6252886	6253196	chr1_6175473_6175783_9_0.49_0_9.05	10	+
chr1	6257617	6257931	chr1_6180204_6180518_9_0.39_0_8.34	10	+
chr1	6281341	6282197	chr1_6203928_6204784_25_0.47_0_9.32	10	+
chr1	6282625	6282844	chr1_6205212_6205431_7_0.56_4.19_9.87	10	+
chr1	6282924	6283131	chr1_6205511_6205718_6_0.5_2.42_9.96	10	+
chr1	6283483	6283689	chr1_6206070_6206276_6_0.37_0_9.87	10	+
chr1	6283924	6285400	chr1_6206511_6207987_41_0.48_0_9.72	10	+
chr1	6291932	6292235	chr1_6214519_6214822_9_0.47_0_9.66	10	+
chr1	6293443	6293781	chr1_6216030_6216368_10_0.46_0_9.29	10	+
chr1	6294908	6295111	chr1_6217495_6217698_6_0.53_1.36_9.84	10	+
chr1	6453612	6453906	chr1_6376199_6376493_8_0.73_0_12.81	10	+
chr1	6480677	6480964	chr1_6403264_6403551_8_0.68_1.36_11.29	10	+
chr1	6531650	6531899	chr1_6454237_6454486_7_0.65_1.36_10.81	10	+
chr1	6583977	6584464	chr1_6506564_6507051_14_0.4_0_8.53	10	+
chr1	6592459	6592796	chr1_6515046_6515383_10_0.45_0_9.5	10	+
chr1	6608653	6608677	chr1_6531240_6531264_1_0.48_2.42_13.56	10	+
chr1	6652485	6652908	chr1_6575072_6575495_12_0.55_1.36_10.33	10	+
chr1	6654108	6654383	chr1_6576695_6576970_8_0.48_1.36_9.37	10	+
chr1	6674310	6674690	chr1_6596897_6597277_10_0.76_0_12.21	10	+
chr1	6682407	6682612	chr1_6604994_6605199_6_0.46_4.19_8.89	10	+
chr1	6683160	6683541	chr1_6605747_6606128_11_0.48_0_9.37	10	+
chr1	6699959	6700170	chr1_6622546_6622757_6_0.51_4.97_9.51	10	+
chr1	6713876	6714197	chr1_6636463_6636784_9_0.46_0_9.02	10	+
chr1	6854003	6854200	chr1_6776590_6776787_6_0.3_4.97_8.05	10	+
chr1	6880248	6880375	chr1_6802835_6802962_4_0.44_3.36_9.65	10	+
chr1	6885056	6885377	chr1_6807643_6807964_9_0.35_0_7.75	10	+
chr1	6931757	6932038	chr1_6854344_6854625_8_0.41_0_8.92	10	+
chr1	7048281	7048526	chr1_6970868_6971113_7_0.51_3.36_9.62	10	+
chr1	7113974	7114177	chr1_7036561_7036764_6_0.59_4.19_10.23	10	+
chr1	7237227	7237643	chr1_7159814_7160230_12_0.55_0_9.83	10	+
chr1	7542364	7542562	chr1_7464951_7465149_6_0.58_4.97_9.87	10	+
chr1	7579760	7579979	chr1_7502347_7502566_6_0.54_4.97_9.86	10	+
chr1	7655973	7656184	chr1_7578560_7578771_6_0.57_4.97_10.12	10	+
chr1	7723412	7723636	chr1_7645999_7646223_6_0.63_1.36_10.7	10	+
chr1	7764644	7764848	chr1_7687231_7687435_6_0.75_3.36_12.8	10	+
chr1	7831378	7831614	chr1_7753965_7754201_7_0.73_1.36_12.22	10	+
chr1	7837170	7837437	chr1_7759757_7760024_8_0.44_0_9.27	10	+
chr1	7839666	7841455	chr1_7762253_7764042_50_0.41_0_10	10	+
chr1	8025318	8025582	chr1_7947905_7948169_8_0.38_0_8.83	10	+
chr1	8037728	8037809	chr1_7960315_7960396_3_0.37_1.36_10.75	10	+
chr1	8044875	8045358	chr1_7967462_7967945_14_0.43_0_9.3	10	+
chr1	8072128	8073609	chr1_7994715_7996196_40_0.42_0_9.22	10	+
chr1	8073620	8074460	chr1_7996207_7997047_24_0.48_0_9.43	10	+
chr1	8075307	8075769	chr1_7997894_7998356_13_0.46_0_9.16	10	+
chr1	8390177	8390468	chr1_8312764_8313055_8_0.59_2.42_10.4	10	+
chr1	8412509	8412790	chr1_8335096_8335377_7_0.42_0_9.05	10	+
chr1	8414507	8414669	chr1_8337094_8337256_5_0.36_3.36_8.29	10	+
chr1	8422685	8422876	chr1_8345272_8345463_5_0.55_1.36_10.46	10	+
chr1	8435580	8435914	chr1_8358167_8358501_10_0.49_1.36_9.82	10	+
chr1	8613283	8613502	chr1_8535870_8536089_6_0.56_1.36_10.41	10	+
chr1	8723658	8723877	chr1_8646245_8646464_4_0.56_3.36_11.03	10	+
chr1	8763040	8763400	chr1_8685627_8685987_9_0.73_3.36_12.21	10	+
chr1	8810427	8811128	chr1_8733014_8733715_20_0.43_0_9.53	10	+
chr1	8846295	8846970	chr1_8768882_8769557_19_0.45_0_10.45	10	+
chr1	8877989	8878186	chr1_8800576_8800773_4_0.76_3.36_13.38	10	+
chr1	8883238	8883430	chr1_8805825_8806017_6_0.39_4.19_8.62	10	+
chr1	8891204	8891498	chr1_8813791_8814085_9_0.46_3.36_8.96	10	+
chr1	8920996	8921570	chr1_8843583_8844157_16_0.53_0_11.05	10	+
chr1	8923260	8923533	chr1_8845847_8846120_7_0.59_2.42_10.33	10	+
chr1	8923865	8924253	chr1_8846452_8846840_11_0.55_0_10.82	10	+
chr1	8925249	8925625	chr1_8847836_8848212_11_0.56_0_10.72	10	+
chr1	8926239	8926667	chr1_8848826_8849254_12_0.53_0_10.78	10	+
chr1	8927074	8927408	chr1_8849661_8849995_10_0.52_0_10.14	10	+
chr1	8931810	8932172	chr1_8854397_8854759_10_0.5_0_9.3	10	+
chr1	8934760	8935106	chr1_8857347_8857693_10_0.46_0_8.95	10	+
chr1	8938495	8938901	chr1_8861082_8861488_11_0.68_0_11.64	10	+
chr1	8939007	8939210	chr1_8861594_8861797_6_0.74_4.19_12.56	10	+
chr1	8953466	8953971	chr1_8876053_8876558_14_0.49_0_10.23	10	+
chr1	8954085	8954665	chr1_8876672_8877252_17_0.43_0_9.72	10	+
chr1	9023151	9023361	chr1_8945738_8945948_6_0.55_1.36_10.46	10	+
chr1	9325009	9325383	chr1_9247596_9247970_11_0.53_0_9.73	10	+
chr1	9329481	9329829	chr1_9252068_9252416_10_0.5_2.42_9.35	10	+
chr1	9350975	9350999	chr1_9273562_9273586_1_0.32_4.97_10.86	10	+
chr1	9599371	9599620	chr1_9521958_9522207_7_0.77_0_12.6	10	+
chr1	9634843	9634898	chr1_9557430_9557485_2_0.38_1.36_10.93	10	+
chr1	9636609	9637110	chr1_9559196_9559697_14_0.46_0_9.51	10	+
chr1	9654507	9654707	chr1_9577094_9577294_3_0.57_1.36_12.22	10	+
chr1	9658476	9658764	chr1_9581063_9581351_8_0.6_2.42_10.4	10	+
chr1	9775582	9775910	chr1_9698169_9698497_9_0.64_1.36_10.91	10	+
chr1	9787220	9787423	chr1_9709807_9710010_6_0.54_4.97_10.06	10	+
chr1	9788166	9788383	chr1_9710753_9710970_7_0.49_0_9.74	10	+
chr1	9789107	9789475	chr1_9711694_9712062_10_0.52_0_9.96	10	+
chr1	9789971	9790333	chr1_9712558_9712920_9_0.52_0_10.24	10	+
chr1	9790459	9790663	chr1_9713046_9713250_6_0.61_3.36_11.03	10	+
chr1	9793329	9793683	chr1_9715916_9716270_10_0.56_0_9.82	10	+
chr1	9794978	9795298	chr1_9717565_9717885_9_0.56_0_10.42	10	+
chr1	9795453	9795692	chr1_9718040_9718279_7_0.47_0_9.33	10	+
chr1	9809687	9810046	chr1_9732274_9732633_10_0.45_0_8.61	10	+
chr1	9811452	9811791	chr1_9734039_9734378_10_0.48_0_9.06	10	+
chr1	9815082	9815476	chr1_9737669_9738063_11_0.45_0_8.89	10	+
chr1	9884011	9884227	chr1_9806598_9806814_3_0.73_4.19_14.79	10	+
chr1	9900291	9900495	chr1_9822878_9823082_6_0.5_3.36_9.32	10	+
chr1	10093275	10093758	chr1_10015862_10016345_14_0.54_0_10.25	10	+
chr1	10114419	10114732	chr1_10037006_10037319_9_0.44_1.36_8.84	10	+
chr1	10155510	10155788	chr1_10078097_10078375_8_0.44_0_9.02	10	+
chr1	10165507	10165899	chr1_10088094_10088486_11_0.48_0_9.54	10	+
chr1	10192446	10192657	chr1_10115033_10115244_6_0.43_4.19_8.94	10	+
chr1	10195028	10195305	chr1_10117615_10117892_8_0.44_0_8.72	10	+
chr1	10206998	10207200	chr1_10129585_10129787_6_0.55_2.42_10.2	10	+
chr1	10211282	10211636	chr1_10133869_10134223_10_0.47_0_8.83	10	+
chr1	10221099	10221415	chr1_10143686_10144002_9_0.48_0_9.05	10	+
chr1	10234824	10234995	chr1_10157411_10157582_5_0.43_1.36_9.29	10	+
chr1	10238673	10238950	chr1_10161260_10161537_8_0.48_0_9.15	10	+
chr1	10240062	10240817	chr1_10162649_10163404_20_0.43_0_9.46	10	+
chr1	10241015	10241238	chr1_10163602_10163825_6_0.41_4.19_8.98	10	+
chr1	10270677	10270852	chr1_10193264_10193439_5_0.78_3.36_13.07	10	+
chr1	10292271	10292611	chr1_10214858_10215198_10_0.4_0_8.77	10	+
chr1	10318602	10318799	chr1_10241189_10241386_6_0.36_3.36_8.11	10	+
chr1	10327391	10327666	chr1_10249978_10250253_8_0.44_0_9.22	10	+
chr1	10355054	10355287	chr1_10277641_10277874_6_0.42_1.36_8.94	10	+
chr1	10363229	10363577	chr1_10285816_10286164_10_0.46_0_9.89	10	+
chr1	10363623	10366166	chr1_10286210_10288753_70_0.41_0_9.24	10	+
chr1	10366259	10366490	chr1_10288846_10289077_7_0.38_0_8.83	10	+
chr1	10366905	10367356	chr1_10289492_10289943_13_0.38_0_8.56	10	+
chr1	10438031	10438242	chr1_10360618_10360829_6_0.44_1.36_8.98	10	+
chr1	10440052	10440371	chr1_10362639_10362958_9_0.41_0_8.55	10	+
chr1	10460427	10460754	chr1_10383014_10383341_10_0.46_1.36_9.1	10	+
chr1	10464201	10464469	chr1_10386788_10387056_8_0.56_0_10.15	10	+
chr1	10468079	10468268	chr1_10390666_10390855_6_0.5_0_9.72	10	+
chr1	10473018	10473385	chr1_10395605_10395972_10_0.53_0_9.82	10	+
chr1	10477008	10477262	chr1_10399595_10399849_7_0.5_0_10.07	10	+
chr1	10477384	10477612	chr1_10399971_10400199_7_0.51_1.36_9.38	10	+
chr1	10479645	10480344	chr1_10402232_10402931_21_0.5_0_10.33	10	+
chr1	10502268	10502476	chr1_10424855_10425063_6_0.41_3.36_8.61	10	+
chr1	10519521	10519780	chr1_10442108_10442367_8_0.37_1.36_8.42	10	+
chr1	10521268	10521593	chr1_10443855_10444180_10_0.47_0_9.29	10	+
chr1	10523102	10523308	chr1_10445689_10445895_6_0.57_2.42_10.91	10	+
chr1	10739074	10739289	chr1_10661661_10661876_6_0.62_4.97_10.55	10	+
chr1	10976028	10976225	chr1_10898615_10898812_6_0.44_4.19_8.6	10	+
chr1	11005564	11005768	chr1_10928151_10928355_6_0.57_0_10.09	10	+
chr1	11051103	11051150	chr1_10973690_10973737_2_0.46_3.36_10.95	10	+
chr1	11073718	11074059	chr1_10996305_10996646_10_0.46_0_9.19	10	+
chr1	11076803	11077130	chr1_10999390_10999717_9_0.37_0_8.25	10	+
chr1	11078806	11079029	chr1_11001393_11001616_7_0.41_3.36_8.59	10	+
chr1	11081990	11084403	chr1_11004577_11006990_67_0.41_0_9.54	10	+
chr1	11084981	11085192	chr1_11007568_11007779_6_0.33_2.42_8.11	10	+
chr1	11114611	11115176	chr1_11037198_11037763_16_0.63_0_11.33	10	+
chr1	11115774	11116015	chr1_11038361_11038602_7_0.62_2.42_10.47	10	+
chr1	11116563	11116917	chr1_11039150_11039504_10_0.59_0_10.69	10	+
chr1	11119206	11119478	chr1_11041793_11042065_8_0.62_1.36_10.76	10	+
chr1	11120194	11120396	chr1_11042781_11042983_5_0.74_0_13.83	10	+
chr1	11140732	11141027	chr1_11063319_11063614_8_0.44_1.36_8.77	10	+
chr1	11142728	11142968	chr1_11065315_11065555_7_0.46_0_9.25	10	+
chr1	11147450	11147727	chr1_11070037_11070314_8_0.42_0_8.81	10	+
chr1	11151033	11151317	chr1_11073620_11073904_8_0.41_1.36_8.47	10	+
chr1	11155831	11156035	chr1_11078418_11078622_6_0.42_1.36_8.86	10	+
chr1	11167068	11167573	chr1_11089655_11090160_14_0.43_1.36_8.89	10	+
chr1	11292965	11293293	chr1_11215552_11215880_10_0.42_0_9.59	10	+
chr1	11420112	11420220	chr1_11342699_11342807_3_0.57_4.19_11.73	10	+
chr1	11724388	11724578	chr1_11646975_11647165_6_0.79_2.42_13.03	10	+
chr1	11936118	11936288	chr1_11858705_11858875_5_0.46_2.42_9.1	10	+
chr1	11986101	11986324	chr1_11908688_11908911_6_0.73_1.36_12.5	10	+
chr1	12010308	12010643	chr1_11932895_11933230_10_0.6_0_10.71	10	+
chr1	12018534	12018769	chr1_11941121_11941356_7_0.58_1.36_10.33	10	+
chr1	12020590	12020915	chr1_11943177_11943502_10_0.61_0_10.21	10	+
chr1	12024632	12024916	chr1_11947219_11947503_8_0.59_0_10.9	10	+
chr1	12030741	12030945	chr1_11953328_11953532_6_0.6_3.36_11.05	10	+
chr1	12032831	12033141	chr1_11955418_11955728_9_0.6_0_10.13	10	+
chr1	12034678	12035649	chr1_11957265_11958236_27_0.54_0_10.75	10	+
chr1	12049148	12049469	chr1_11971735_11972056_10_0.5_1.36_9.69	10	+
chr1	12053967	12054215	chr1_11976554_11976802_7_0.42_2.42_8.62	10	+
chr1	12057278	12057478	chr1_11979865_11980065_6_0.56_2.42_10.45	10	+
chr1	12058969	12059253	chr1_11981556_11981840_8_0.56_2.42_10	10	+
chr1	12064463	12064667	chr1_11987050_11987254_6_0.49_4.19_9.72	10	+
chr1	12065756	12065971	chr1_11988343_11988558_6_0.53_4.19_10.29	10	+
chr1	12071654	12071992	chr1_11994241_11994579_10_0.54_0_9.99	10	+
chr1	12072267	12072543	chr1_11994854_11995130_8_0.52_0_9.79	10	+
chr1	12072595	12072942	chr1_11995182_11995529_10_0.48_0_9.92	10	+
chr1	12073112	12073447	chr1_11995699_11996034_9_0.42_0_9.32	10	+
chr1	12140309	12140610	chr1_12062896_12063197_9_0.48_0_9.15	10	+
chr1	12222173	12222423	chr1_12144760_12145010_7_0.56_0_9.96	10	+
chr1	12224548	12224805	chr1_12147135_12147392_7_0.57_2.42_10.3	10	+
chr1	12304286	12304490	chr1_12226873_12227077_6_0.49_1.36_9.69	10	+
chr1	12335784	12336469	chr1_12258371_12259056_19_0.44_0_9.11	10	+
chr1	12336816	12337355	chr1_12259403_12259942_15_0.41_0_8.49	10	+
chr1	12337364	12337758	chr1_12259951_12260345_11_0.41_0_8.76	10	+
chr1	12342767	12343675	chr1_12265354_12266262_26_0.45_0_8.99	10	+
chr1	12359215	12359419	chr1_12281802_12282006_6_0.45_1.36_9.43	10	+
chr1	12378065	12378379	chr1_12300652_12300966_9_0.43_1.36_8.66	10	+
chr1	12413954	12414335	chr1_12336541_12336922_11_0.38_0_8.4	10	+
chr1	12445236	12445524	chr1_12367823_12368111_8_0.4_2.42_8.23	10	+
chr1	12446248	12446459	chr1_12368835_12369046_6_0.44_2.42_8.79	10	+
chr1	12496455	12496666	chr1_12419042_12419253_6_0.51_0_9.85	10	+
chr1	12589597	12589850	chr1_12512184_12512437_7_0.42_3.36_8.77	10	+
chr1	12662095	12662316	chr1_12584682_12584903_6_0.6_1.36_10.27	10	+
chr1	12815778	12815987	chr1_12738365_12738574_6_0.5_0_9.46	10	+
chr1	12907296	12908137	chr1_12829883_12830724_24_0.49_0_9.42	10	+
chr1	14026678	14027050	chr1_13899265_13899637_7_0.75_0_12.56	10	+
chr1	14104877	14105490	chr1_13977464_13978077_15_0.49_0_9.8	10	+
chr1	14105504	14105967	chr1_13978091_13978554_14_0.5_0_9.68	10	+
chr1	14105976	14107129	chr1_13978563_13979716_32_0.47_0_9.66	10	+
chr1	14107518	14109193	chr1_13980105_13981780_48_0.46_0_9.63	10	+
chr1	14112636	14112843	chr1_13985223_13985430_6_0.38_1.36_8.41	10	+
chr1	14113636	14114271	chr1_13986223_13986858_17_0.37_0_8.9	10	+
chr1	14357258	14357477	chr1_14229845_14230064_6_0.42_3.36_8.62	10	+
chr1	14925091	14925305	chr1_14797678_14797892_5_0.71_1.36_12.62	10	+
chr1	15086907	15087165	chr1_14959494_14959752_8_0.49_0_8.65	10	+
chr1	15736582	15736888	chr1_15609169_15609475_7_0.63_2.42_11.24	10	+
chr1	15756399	15756789	chr1_15628986_15629376_10_0.45_1.36_9.52	10	+
chr1	15851510	15851726	chr1_15724097_15724313_4_0.61_2.42_11	10	+
chr1	15888589	15888864	chr1_15761176_15761451_8_0.48_0_8.77	10	+
chr1	15894628	15895006	chr1_15767215_15767593_11_0.44_0_8.9	10	+
chr1	15896601	15896831	chr1_15769188_15769418_7_0.43_1.36_8.65	10	+
chr1	15931033	15931809	chr1_15803620_15804396_22_0.51_0_11.13	10	+
chr1	15943936	15944121	chr1_15816523_15816708_6_0.73_1.36_13.14	10	+
chr1	15986452	15986687	chr1_15859039_15859274_7_0.46_3.36_9.37	10	+
chr1	15986699	15987416	chr1_15859286_15860003_20_0.44_0_9.2	10	+
chr1	15987498	15987809	chr1_15860085_15860396_9_0.39_0_8.72	10	+
chr1	15987855	15988136	chr1_15860442_15860723_8_0.45_1.36_8.84	10	+
chr1	15988147	15988499	chr1_15860734_15861086_10_0.38_1.36_8.38	10	+
chr1	15988624	15988901	chr1_15861211_15861488_8_0.41_0_8.77	10	+
chr1	15990152	15990469	chr1_15862739_15863056_9_0.36_4.19_8.14	10	+
chr1	15992529	15992752	chr1_15865116_15865339_6_0.38_4.19_8.16	10	+
chr1	15993725	15993951	chr1_15866312_15866538_7_0.46_3.36_8.99	10	+
chr1	16010744	16010791	chr1_15883331_15883378_2_0.78_4.19_14.31	10	+
chr1	16088084	16088296	chr1_15960671_15960883_6_0.36_1.36_8.38	10	+
chr1	16093896	16094087	chr1_15966483_15966674_6_0.64_2.42_11.73	10	+
chr1	16111064	16111274	chr1_15983651_15983861_6_0.61_1.36_10.93	10	+
chr1	16112370	16112964	chr1_15984957_15985551_17_0.52_0_10.04	10	+
chr1	16119222	16119832	chr1_15991809_15992419_18_0.5_0_10.56	10	+
chr1	16133873	16134068	chr1_16006460_16006655_6_0.46_3.36_9.14	10	+
chr1	16154702	16155217	chr1_16027289_16027804_15_0.53_0_10.7	10	+
chr1	16174938	16175231	chr1_16047525_16047818_8_0.68_1.36_11.27	10	+
chr1	16199253	16199568	chr1_16071840_16072155_9_0.46_0_9.04	10	+
chr1	16199980	16200186	chr1_16072567_16072773_6_0.35_1.36_8.79	10	+
chr1	16200335	16200534	chr1_16072922_16073121_6_0.45_3.36_9.04	10	+
chr1	16235789	16235990	chr1_16108376_16108577_6_0.43_3.36_9.21	10	+
chr1	16237512	16237922	chr1_16110099_16110509_12_0.39_0_8.67	10	+
chr1	16240780	16240993	chr1_16113367_16113580_6_0.4_4.19_8.66	10	+
chr1	16242544	16242855	chr1_16115131_16115442_9_0.35_0_7.87	10	+
chr1	16254563	16254948	chr1_16127150_16127535_11_0.46_0_9.27	10	+
chr1	16255021	16256483	chr1_16127608_16129070_40_0.45_0_9.4	10	+
chr1	16256630	16257779	chr1_16129217_16130366_32_0.44_0_9.28	10	+
chr1	16257993	16258377	chr1_16130580_16130964_11_0.49_0_9.82	10	+
chr1	16258800	16259078	chr1_16131387_16131665_8_0.52_0_10.02	10	+
chr1	16259519	16260160	chr1_16132106_16132747_18_0.52_0_10.15	10	+
chr1	16260456	16260777	chr1_16133043_16133364_9_0.51_1.36_9.71	10	+
chr1	16260866	16261484	chr1_16133453_16134071_18_0.56_0_10.08	10	+
chr1	16261859	16262140	chr1_16134446_16134727_8_0.6_2.42_10.48	10	+
chr1	16262247	16262444	chr1_16134834_16135031_6_0.61_4.19_10.85	10	+
chr1	16263652	16263892	chr1_16136239_16136479_7_0.66_4.19_11.02	10	+
chr1	16263931	16264170	chr1_16136518_16136757_7_0.54_1.36_10.05	10	+
chr1	16266246	16266456	chr1_16138833_16139043_6_0.47_4.97_9.49	10	+
chr1	16266661	16266881	chr1_16139248_16139468_6_0.41_3.36_9.03	10	+
chr1	16273683	16273885	chr1_16146270_16146472_6_0.6_3.36_10.25	10	+
chr1	16296309	16296546	chr1_16168896_16169133_7_0.47_2.42_8.95	10	+
chr1	16316783	16317002	chr1_16189370_16189589_6_0.65_3.36_11.25	10	+
chr1	16340944	16341271	chr1_16213531_16213858_9_0.5_1.36_9.78	10	+
chr1	16343511	16343726	chr1_16216098_16216313_6_0.56_1.36_10.36	10	+
chr1	16357640	16357889	chr1_16230227_16230476_5_0.5_0_9.8	10	+
chr1	16363468	16363684	chr1_16236055_16236271_6_0.6_4.97_10.72	10	+
chr1	16475198	16475434	chr1_16347785_16348021_7_0.56_1.36_10.13	10	+
chr1	16477159	16477514	chr1_16349746_16350101_10_0.58_0_10.59	10	+
chr1	16563596	16563784	chr1_16436183_16436371_5_0.73_1.36_12.71	10	+
chr1	16567614	16567962	chr1_16440201_16440549_10_0.55_0_10.51	10	+
chr1	16619666	16619690	chr1_16492253_16492277_1_0.56_2.42_15.08	10	+
chr1	16641595	16641946	chr1_16514182_16514533_10_0.46_0_9.24	10	+
chr1	16694014	16694231	chr1_16566601_16566818_6_0.61_4.19_10.99	10	+
chr1	16717808	16718026	chr1_16590395_16590613_6_0.43_4.97_9	10	+
chr1	16719633	16719980	chr1_16592220_16592567_10_0.58_0_11.1	10	+
chr1	16721478	16722988	chr1_16594065_16595575_41_0.51_0_10.34	10	+
chr1	16723253	16724000	chr1_16595840_16596587_22_0.52_0_10.07	10	+
chr1	16774396	16774613	chr1_16646983_16647200_6_0.55_2.42_10.29	10	+
chr1	16785203	16785838	chr1_16657790_16658425_18_0.51_0_9.96	10	+
chr1	16786245	16786622	chr1_16658832_16659209_11_0.43_0_9.16	10	+
chr1	16817324	16817532	chr1_16689911_16690119_6_0.67_3.36_12.18	10	+
chr1	16889707	16890809	chr1_16762294_16763396_31_0.46_0_10	10	+
chr1	16890960	16891947	chr1_16763547_16764534_25_0.41_0_9.37	10	+
chr1	16891959	16894110	chr1_16764546_16766697_58_0.45_0_9.85	10	+
chr1	16895466	16895876	chr1_16768053_16768463_12_0.47_0_9.3	10	+
chr1	16900927	16901201	chr1_16773514_16773788_8_0.5_4.19_8.96	10	+
chr1	16902717	16903146	chr1_16775304_16775733_13_0.48_0_9.48	10	+
chr1	16903227	16903485	chr1_16775814_16776072_8_0.46_4.19_9.28	10	+
chr1	16905603	16906098	chr1_16778190_16778685_14_0.44_0_9.35	10	+
chr1	16907215	16907608	chr1_16779802_16780195_11_0.48_0_9.56	10	+
chr1	16907937	16908138	chr1_16780524_16780725_6_0.43_2.42_9.1	10	+
chr1	16908643	16908969	chr1_16781230_16781556_9_0.47_0_8.95	10	+
chr1	16909055	16909432	chr1_16781642_16782019_11_0.47_0_9.54	10	+
chr1	16911899	16912329	chr1_16784486_16784916_12_0.44_0_9.32	10	+
chr1	16913503	16913847	chr1_16786090_16786434_10_0.48_0_9.42	10	+
chr1	16914106	16914397	chr1_16786693_16786984_8_0.46_0_9.02	10	+
chr1	16914888	16915160	chr1_16787475_16787747_8_0.49_0_9.37	10	+
chr1	16915360	16915737	chr1_16787947_16788324_11_0.47_0_9.53	10	+
chr1	16915830	16916043	chr1_16788417_16788630_6_0.45_4.97_9.12	10	+
chr1	16918009	16918205	chr1_16790596_16790792_6_0.38_3.36_8.32	10	+
chr1	16918252	16919227	chr1_16790839_16791814_27_0.45_0_9.63	10	+
chr1	16919574	16919794	chr1_16792161_16792381_7_0.41_4.19_8.8	10	+
chr1	16919989	16920151	chr1_16792576_16792738_5_0.42_4.97_8.94	10	+
chr1	16920241	16920565	chr1_16792828_16793152_9_0.35_0_8.34	10	+
chr1	16921011	16921254	chr1_16793598_16793841_7_0.46_4.97_8.86	10	+
chr1	16931073	16931426	chr1_16803660_16804013_10_0.4_0_8.94	10	+
chr1	16993055	16993274	chr1_16865642_16865861_7_0.42_0_8.72	10	+
chr1	17009815	17010026	chr1_16882402_16882613_6_0.32_3.36_8.07	10	+
chr1	17010203	17011122	chr1_16882790_16883709_25_0.35_0_8.35	10	+
chr1	17011133	17012624	chr1_16883720_16885211_39_0.38_0_9.67	10	+
chr1	17067842	17068040	chr1_16940429_16940627_6_0.48_4.97_9.26	10	+
chr1	17085782	17086067	chr1_16958369_16958654_8_0.6_1.36_10.3	10	+
chr1	17285162	17285369	chr1_17157749_17157956_6_0.61_4.19_10.72	10	+
chr1	17302396	17302784	chr1_17174983_17175371_11_0.54_3.36_9.76	10	+
chr1	17355008	17355350	chr1_17227595_17227937_10_0.48_0_9.02	10	+
chr1	17733770	17734428	chr1_17606357_17607015_18_0.5_0_9.61	10	+
chr1	17734718	17735130	chr1_17607305_17607717_12_0.53_2.42_9.97	10	+
chr1	17735214	17735812	chr1_17607801_17608399_17_0.45_0_9.26	10	+
chr1	17939199	17939502	chr1_17811786_17812089_9_0.62_0_10.24	10	+
chr1	18325835	18326038	chr1_18198422_18198625_6_0.61_1.36_10.41	10	+
chr1	18398629	18398905	chr1_18271216_18271492_8_0.53_0_9.41	10	+
chr1	18610445	18610654	chr1_18483032_18483241_6_0.47_4.97_9.35	10	+
chr1	18839602	18839884	chr1_18712189_18712471_8_0.46_0_9.84	10	+
chr1	18931240	18931682	chr1_18803827_18804269_13_0.65_0_12.17	10	+
chr1	19231753	19231970	chr1_19104340_19104557_6_0.43_1.36_9.17	10	+
chr1	19233432	19233636	chr1_19106019_19106223_6_0.48_4.19_9.17	10	+
chr1	19282266	19282458	chr1_19154853_19155045_6_0.77_4.19_12.88	10	+
chr1	19403128	19403364	chr1_19275715_19275951_7_0.54_4.97_10	10	+
chr1	19405540	19405732	chr1_19278127_19278319_6_0.39_3.36_8.53	10	+
chr1	19410977	19411244	chr1_19283564_19283831_8_0.55_1.36_9.87	10	+
chr1	19413150	19413378	chr1_19285737_19285965_7_0.52_2.42_9.25	10	+
chr1	19420400	19420652	chr1_19292987_19293239_7_0.47_0_9.13	10	+
chr1	19426834	19427073	chr1_19299421_19299660_7_0.55_2.42_10.02	10	+
chr1	19430542	19430809	chr1_19303129_19303396_8_0.52_0_9.35	10	+
chr1	19431065	19431477	chr1_19303652_19304064_12_0.46_1.36_9.1	10	+
chr1	19436466	19436749	chr1_19309053_19309336_8_0.53_0_9.65	10	+
chr1	19439079	19439418	chr1_19311666_19312005_10_0.5_0_9.87	10	+
chr1	19440130	19440353	chr1_19312717_19312940_7_0.49_2.42_9.13	10	+
chr1	19441875	19442120	chr1_19314462_19314707_7_0.5_0_9.65	10	+
chr1	19446674	19446874	chr1_19319261_19319461_6_0.53_1.36_10.15	10	+
chr1	19449267	19449574	chr1_19321854_19322161_9_0.52_2.42_9.78	10	+
chr1	19450962	19451278	chr1_19323549_19323865_9_0.47_0_8.75	10	+
chr1	19453595	19453780	chr1_19326182_19326367_6_0.41_4.19_9	10	+
chr1	19471190	19471471	chr1_19343777_19344058_8_0.4_0_8.37	10	+
chr1	19472225	19472488	chr1_19344812_19345075_8_0.4_4.97_8.52	10	+
chr1	19473258	19473529	chr1_19345845_19346116_8_0.54_1.36_9.84	10	+
chr1	19478128	19478329	chr1_19350715_19350916_6_0.51_4.19_9.84	10	+
chr1	19481935	19482176	chr1_19354522_19354763_7_0.43_0_9.13	10	+
chr1	19486628	19486841	chr1_19359215_19359428_6_0.45_4.97_9.65	10	+
chr1	19487382	19487678	chr1_19359969_19360265_9_0.53_0_9.55	10	+
chr1	19488903	19489180	chr1_19361490_19361767_8_0.5_0_9.28	10	+
chr1	19493493	19493799	chr1_19366080_19366386_9_0.48_0_9.54	10	+
chr1	19497209	19497416	chr1_19369796_19370003_6_0.41_4.19_8.56	10	+
chr1	19499256	19499680	chr1_19371843_19372267_12_0.46_0_9.49	10	+
chr1	19499872	19500223	chr1_19372459_19372810_10_0.47_0_8.66	10	+
chr1	19501446	19501610	chr1_19374033_19374197_5_0.41_4.97_9.15	10	+
chr1	19504021	19504229	chr1_19376608_19376816_6_0.52_4.19_9.55	10	+
chr1	19510448	19510806	chr1_19383035_19383393_10_0.41_1.36_8.89	10	+
chr1	19511618	19511842	chr1_19384205_19384429_6_0.47_4.97_9.38	10	+
chr1	19513944	19514159	chr1_19386531_19386746_6_0.41_1.36_9.1	10	+
chr1	19518271	19518428	chr1_19390858_19391015_5_0.42_4.19_8.55	10	+
chr1	19518658	19518907	chr1_19391245_19391494_7_0.45_3.36_8.91	10	+
chr1	19523541	19523839	chr1_19396128_19396426_9_0.4_0_8.23	10	+
chr1	19524144	19524349	chr1_19396731_19396936_6_0.47_4.19_9.2	10	+
chr1	19528166	19528319	chr1_19400753_19400906_5_0.42_0_9.13	10	+
chr1	19542744	19542969	chr1_19415331_19415556_7_0.31_2.42_7.79	10	+
chr1	19543562	19543758	chr1_19416149_19416345_6_0.36_4.97_8.33	10	+
chr1	19544198	19544799	chr1_19416785_19417386_17_0.39_0_8.66	10	+
chr1	19544938	19545252	chr1_19417525_19417839_9_0.41_0_8.82	10	+
chr1	19545299	19546000	chr1_19417886_19418587_19_0.47_0_9.59	10	+
chr1	19549844	19550085	chr1_19422431_19422672_7_0.55_1.36_10.29	10	+
chr1	19557673	19558037	chr1_19430260_19430624_10_0.5_0_9.26	10	+
chr1	19559004	19559315	chr1_19431591_19431902_9_0.47_0_9	10	+
chr1	19561630	19561765	chr1_19434217_19434352_4_0.53_4.97_10.24	10	+
chr1	19585126	19585453	chr1_19457713_19458040_9_0.5_0_10.1	10	+
chr1	19586060	19586404	chr1_19458647_19458991_10_0.53_0_9.97	10	+
chr1	19630552	19630792	chr1_19503139_19503379_7_0.49_3.36_8.97	10	+
chr1	19662310	19662508	chr1_19534897_19535095_6_0.59_4.97_10.24	10	+
chr1	19665208	19666157	chr1_19537795_19538744_27_0.49_0_10.37	10	+
chr1	19670698	19670910	chr1_19543285_19543497_3_0.41_0_12.49	10	+
chr1	19671538	19671813	chr1_19544125_19544400_8_0.56_0_10.24	10	+
chr1	19683833	19684145	chr1_19556420_19556732_9_0.52_0_9.4	10	+
chr1	19711924	19712151	chr1_19584511_19584738_7_0.51_0_9.59	10	+
chr1	19934588	19935006	chr1_19807175_19807593_12_0.55_0_12.25	10	+
chr1	19949840	19950053	chr1_19822427_19822640_6_0.39_4.97_8.12	10	+
chr1	19952824	19953168	chr1_19825411_19825755_10_0.45_0_9.18	10	+
chr1	19971680	19971885	chr1_19844267_19844472_6_0.63_0_11.64	10	+
chr1	19981468	19982020	chr1_19854055_19854607_16_0.62_0_10.91	10	+
chr1	19983383	19984536	chr1_19855970_19857123_30_0.59_0_10.9	10	+
chr1	19984583	19984984	chr1_19857170_19857571_11_0.59_0_11.07	10	+
chr1	20002425	20002641	chr1_19875012_19875228_6_0.51_1.36_9.77	10	+
chr1	20232993	20233192	chr1_20105580_20105779_6_0.45_1.36_9.1	10	+
chr1	20239018	20239254	chr1_20111605_20111841_7_0.46_0_8.72	10	+
chr1	20669861	20670187	chr1_20542448_20542774_10_0.7_0_12.39	10	+
chr1	20692993	20693362	chr1_20565580_20565949_10_0.7_0_11.53	10	+
chr1	20693374	20693527	chr1_20565961_20566114_5_0.69_4.97_12.72	10	+
chr1	20716546	20716611	chr1_20589133_20589198_2_0.62_4.19_12.28	10	+
chr1	20761386	20761410	chr1_20633973_20633997_1_0.44_4.19_12.9	10	+
chr1	20808860	20809325	chr1_20681447_20681912_13_0.39_1.36_8.4	10	+
chr1	20809402	20810269	chr1_20681989_20682856_21_0.39_0_9.66	10	+
chr1	20852838	20853279	chr1_20725425_20725866_13_0.47_0_9.84	10	+
chr1	20964311	20964549	chr1_20836898_20837136_7_0.56_2.42_10.08	10	+
chr1	20970907	20971184	chr1_20843494_20843771_8_0.57_0_10.72	10	+
chr1	20972014	20972260	chr1_20844601_20844847_7_0.58_2.42_10.1	10	+
chr1	20977056	20977451	chr1_20849643_20850038_11_0.52_0_9.85	10	+
chr1	20977645	20978091	chr1_20850232_20850678_13_0.44_0_8.78	10	+
chr1	20978626	20979576	chr1_20851213_20852163_26_0.52_0_10.24	10	+
chr1	20980571	20980943	chr1_20853158_20853530_10_0.54_0_9.67	10	+
chr1	20982079	20982391	chr1_20854666_20854978_9_0.53_2.42_9.66	10	+
chr1	21069622	21069830	chr1_20942209_20942417_6_0.34_0_8.98	10	+
chr1	21070604	21071466	chr1_20943191_20944053_24_0.42_0_9.71	10	+
chr1	21071961	21072224	chr1_20944548_20944811_7_0.43_0_8.72	10	+
chr1	21073937	21074258	chr1_20946524_20946845_9_0.38_1.36_8.1	10	+
chr1	21076237	21076434	chr1_20948824_20949021_6_0.5_4.97_9.43	10	+
chr1	21097448	21097659	chr1_20970035_20970246_6_0.37_2.42_8.45	10	+
chr1	21102733	21102985	chr1_20975320_20975572_7_0.31_2.42_8.06	10	+
chr1	21113564	21113727	chr1_20986151_20986314_5_0.79_3.36_12.79	10	+
chr1	21133637	21133911	chr1_21006224_21006498_8_0.48_0_9.47	10	+
chr1	21137173	21137435	chr1_21009760_21010022_8_0.38_0_8.23	10	+
chr1	21155566	21155919	chr1_21028153_21028506_10_0.39_0_8.23	10	+
chr1	21177768	21178018	chr1_21050355_21050605_8_0.52_4.19_9.67	10	+
chr1	21190932	21191248	chr1_21063519_21063835_9_0.46_0_9.3	10	+
chr1	21212657	21212939	chr1_21085244_21085526_8_0.4_0_8.49	10	+
chr1	21226091	21226495	chr1_21098678_21099082_12_0.41_1.36_8.6	10	+
chr1	21267916	21268864	chr1_21140503_21141451_25_0.43_0_9.37	10	+
chr1	21307599	21307822	chr1_21180186_21180409_6_0.43_4.97_8.99	10	+
chr1	21400263	21400475	chr1_21272850_21273062_3_0.36_4.97_9.02	10	+
chr1	21415487	21415791	chr1_21288074_21288378_9_0.4_2.42_8.29	10	+
chr1	21435805	21436012	chr1_21308392_21308599_3_0.25_4.97_8.32	10	+
chr1	21496164	21496363	chr1_21368751_21368950_6_0.4_1.36_8.59	10	+
chr1	21503612	21503870	chr1_21376199_21376457_6_0.61_2.42_10.52	10	+
chr1	21543700	21544083	chr1_21416287_21416670_11_0.56_1.36_9.9	10	+
chr1	21544217	21544424	chr1_21416804_21417011_6_0.62_4.97_10.82	10	+
chr1	21545954	21546274	chr1_21418541_21418861_10_0.45_0_9.1	10	+
chr1	21562293	21562491	chr1_21434880_21435078_6_0.53_3.36_9.34	10	+
chr1	21572388	21572468	chr1_21444975_21445055_3_0.44_0_11.54	10	+
chr1	21595442	21595649	chr1_21468029_21468236_6_0.64_0_11.25	10	+
chr1	21597639	21597890	chr1_21470226_21470477_7_0.5_3.36_9.36	10	+
chr1	21672932	21673131	chr1_21545519_21545718_6_0.45_4.97_9.14	10	+
chr1	21740155	21740445	chr1_21612742_21613032_8_0.44_0_8.83	10	+
chr1	21750597	21750884	chr1_21623184_21623471_8_0.45_0_9.14	10	+
chr1	21751107	21751445	chr1_21623694_21624032_10_0.48_0_9.43	10	+
chr1	21751946	21752548	chr1_21624533_21625135_17_0.43_0_9.18	10	+
chr1	21753418	21754091	chr1_21626005_21626678_19_0.46_0_9.41	10	+
chr1	21754208	21754455	chr1_21626795_21627042_7_0.49_0_10.1	10	+
chr1	21771364	21771672	chr1_21643951_21644259_9_0.56_0_10.16	10	+
chr1	21773303	21773538	chr1_21645890_21646125_7_0.49_2.42_9.32	10	+
chr1	21778183	21778551	chr1_21650770_21651138_10_0.42_0_8.61	10	+
chr1	21785959	21786505	chr1_21658546_21659092_15_0.51_0_9.78	10	+
chr1	21786549	21786722	chr1_21659136_21659309_5_0.64_0_12.16	10	+
chr1	21792766	21793002	chr1_21665353_21665589_7_0.34_1.36_8.17	10	+
chr1	21793666	21794013	chr1_21666253_21666600_10_0.5_0_9.61	10	+
chr1	21794667	21794936	chr1_21667254_21667523_8_0.48_0_9.68	10	+
chr1	21795130	21795320	chr1_21667717_21667907_6_0.51_3.36_10.08	10	+
chr1	21797915	21798343	chr1_21670502_21670930_12_0.48_0_9.84	10	+
chr1	21799815	21800090	chr1_21672402_21672677_8_0.49_1.36_8.95	10	+
chr1	21805850	21806053	chr1_21678437_21678640_6_0.39_3.36_8.42	10	+
chr1	21806066	21806388	chr1_21678653_21678975_7_0.45_0_9.49	10	+
chr1	21806399	21806853	chr1_21678986_21679440_13_0.47_0_9.65	10	+
chr1	21806864	21807572	chr1_21679451_21680159_20_0.46_0_9.29	10	+
chr1	21807799	21808208	chr1_21680386_21680795_10_0.48_0_9.48	10	+
chr1	21808509	21808750	chr1_21681096_21681337_7_0.36_2.42_9.04	10	+
chr1	21808760	21809531	chr1_21681347_21682118_21_0.42_0_9	10	+
chr1	21809615	21809888	chr1_21682202_21682475_8_0.46_0_9.3	10	+
chr1	21810041	21810490	chr1_21682628_21683077_13_0.45_0_9.02	10	+
chr1	21917637	21917719	chr1_21790224_21790306_3_0.52_4.97_11.17	10	+
chr1	21927462	21927512	chr1_21800049_21800099_2_0.56_4.97_11.32	10	+
chr1	21959711	21959918	chr1_21832298_21832505_6_0.62_4.19_10.85	10	+
chr1	21985832	21986076	chr1_21858419_21858663_7_0.71_0_11.79	10	+
chr1	22050890	22051096	chr1_21923477_21923683_6_0.41_1.36_8.75	10	+
chr1	22062840	22063139	chr1_21935427_21935726_8_0.4_3.36_8.52	10	+
chr1	22077736	22077935	chr1_21950323_21950522_6_0.33_4.19_7.72	10	+
chr1	22154728	22154934	chr1_22027315_22027521_6_0.57_1.36_10.51	10	+
chr1	22159750	22159948	chr1_22032337_22032535_6_0.58_1.36_10.47	10	+
chr1	22161012	22161447	chr1_22033599_22034034_13_0.6_0_11.04	10	+
chr1	22166286	22166530	chr1_22038873_22039117_7_0.57_0_10.79	10	+
chr1	22167529	22167843	chr1_22040116_22040430_10_0.61_0_10.6	10	+
chr1	22168416	22168631	chr1_22041003_22041218_6_0.63_0_11.51	10	+
chr1	22172899	22173206	chr1_22045486_22045793_9_0.56_0_10.04	10	+
chr1	22183470	22183746	chr1_22056057_22056333_8_0.58_2.42_10.14	10	+
chr1	22192092	22192402	chr1_22064679_22064989_9_0.58_0_10.14	10	+
chr1	22198631	22198871	chr1_22071218_22071458_7_0.58_2.42_10.31	10	+
chr1	22199037	22199305	chr1_22071624_22071892_8_0.62_1.36_10.21	10	+
chr1	22202666	22202882	chr1_22075253_22075469_6_0.58_4.97_10.67	10	+
chr1	22202932	22203268	chr1_22075519_22075855_10_0.6_0_10.79	10	+
chr1	22204997	22205187	chr1_22077584_22077774_6_0.61_3.36_11.45	10	+
chr1	22207776	22207991	chr1_22080363_22080578_6_0.57_0_10.6	10	+
chr1	22211765	22211977	chr1_22084352_22084564_6_0.59_4.97_10.8	10	+
chr1	22214045	22214264	chr1_22086632_22086851_7_0.6_0_10.71	10	+
chr1	22214426	22214621	chr1_22087013_22087208_6_0.58_1.36_10.83	10	+
chr1	22216441	22216684	chr1_22089028_22089271_7_0.61_0_10.83	10	+
chr1	22222603	22222905	chr1_22095190_22095492_9_0.58_1.36_10.28	10	+
chr1	22223277	22223594	chr1_22095864_22096181_9_0.61_0_10.46	10	+
chr1	22234556	22235139	chr1_22107143_22107726_16_0.46_0_11.14	10	+
chr1	22392536	22392724	chr1_22265123_22265311_6_0.38_4.19_8.44	10	+
chr1	22404802	22405186	chr1_22277389_22277773_11_0.37_0_8.86	10	+
chr1	22412807	22413442	chr1_22285394_22286029_18_0.4_0_9.2	10	+
chr1	22417773	22419527	chr1_22290360_22292114_46_0.4_0_9.87	10	+
chr1	22649169	22649803	chr1_22521756_22522390_18_0.46_0_9.71	10	+
chr1	22827977	22828184	chr1_22700564_22700771_6_0.44_2.42_9.1	10	+
chr1	22828265	22828503	chr1_22700852_22701090_7_0.39_4.97_8.36	10	+
chr1	22834514	22834717	chr1_22707101_22707304_4_0.38_0_9.48	10	+
chr1	22838361	22838607	chr1_22710948_22711194_7_0.54_4.97_9.94	10	+
chr1	22853007	22853225	chr1_22725594_22725812_6_0.52_2.42_9.83	10	+
chr1	22939288	22939407	chr1_22811875_22811994_4_0.63_1.36_11.75	10	+
chr1	23067069	23067283	chr1_22939656_22939870_7_0.62_3.36_10.69	10	+
chr1	23208800	23209007	chr1_23081387_23081594_6_0.59_2.42_10.58	10	+
chr1	23240043	23240328	chr1_23112630_23112915_7_0.55_0_10.73	10	+
chr1	23394972	23395298	chr1_23267559_23267885_9_0.35_0_8.29	10	+
chr1	23397639	23397947	chr1_23270226_23270534_9_0.4_0_8.53	10	+
chr1	23405499	23405707	chr1_23278086_23278294_6_0.52_2.42_10.08	10	+
chr1	23407866	23408068	chr1_23280453_23280655_6_0.47_3.36_9.74	10	+
chr1	23409600	23409955	chr1_23282187_23282542_10_0.5_0_9.94	10	+
chr1	23412221	23412423	chr1_23284808_23285010_6_0.47_3.36_9.23	10	+
chr1	23414841	23415043	chr1_23287428_23287630_6_0.42_1.36_9.27	10	+
chr1	23417037	23417290	chr1_23289624_23289877_7_0.51_1.36_9.26	10	+
chr1	23418206	23418421	chr1_23290793_23291008_6_0.48_4.97_9.07	10	+
chr1	23418581	23418801	chr1_23291168_23291388_6_0.45_3.36_9.34	10	+
chr1	23519597	23519815	chr1_23392184_23392402_6_0.49_4.19_9.19	10	+
chr1	23571131	23571665	chr1_23443718_23444252_15_0.55_0_10.37	10	+
chr1	23575164	23575188	chr1_23447751_23447775_1_0.64_3.36_14.62	10	+
chr1	23631337	23631579	chr1_23503924_23504166_7_0.38_3.36_8.31	10	+
chr1	23634889	23635165	chr1_23507476_23507752_8_0.32_2.42_7.96	10	+
chr1	23635643	23635991	chr1_23508230_23508578_10_0.36_0_8.14	10	+
chr1	23636406	23637278	chr1_23508993_23509865_25_0.41_0_9.64	10	+
chr1	23637371	23637586	chr1_23509958_23510173_7_0.47_1.36_9.55	10	+
chr1	23639975	23640245	chr1_23512562_23512832_8_0.36_0_8.21	10	+
chr1	23644909	23645216	chr1_23517496_23517803_9_0.42_0_9.3	10	+
chr1	23646874	23647157	chr1_23519461_23519744_8_0.43_2.42_8.9	10	+
chr1	23647943	23648287	chr1_23520530_23520874_10_0.39_0_8.32	10	+
chr1	23650001	23650297	chr1_23522588_23522884_9_0.42_0_8.7	10	+
chr1	23663597	23663794	chr1_23536184_23536381_6_0.39_4.97_8.49	10	+
chr1	23664210	23664427	chr1_23536797_23537014_7_0.41_1.36_8.91	10	+
chr1	23664889	23665210	chr1_23537476_23537797_9_0.37_1.36_8.17	10	+
chr1	23667315	23667519	chr1_23539902_23540106_6_0.39_4.97_8.6	10	+
chr1	23671130	23671392	chr1_23543717_23543979_8_0.65_1.36_11.1	10	+
chr1	23730324	23730542	chr1_23602911_23603129_6_0.61_0_11.26	10	+
chr1	23884398	23884809	chr1_23756985_23757396_11_0.47_0_10.15	10	+
chr1	23885241	23885465	chr1_23757828_23758052_5_0.49_0_10.42	10	+
chr1	23885603	23886174	chr1_23758190_23758761_16_0.63_0_11.51	10	+
chr1	23946140	23946357	chr1_23818727_23818944_7_0.68_0_11.53	10	+
chr1	24018947	24019340	chr1_23891534_23891927_11_0.49_0_9.82	10	+
chr1	24020077	24020490	chr1_23892664_23893077_12_0.44_0_9.24	10	+
chr1	24021040	24021445	chr1_23893627_23894032_12_0.42_0_9.67	10	+
chr1	24021670	24022124	chr1_23894257_23894711_13_0.43_0_9.19	10	+
chr1	24022170	24022510	chr1_23894757_23895097_10_0.48_0_9.58	10	+
chr1	24022726	24022926	chr1_23895313_23895513_6_0.39_4.19_8.62	10	+
chr1	24037269	24037514	chr1_23909856_23910101_7_0.43_2.42_9.14	10	+
chr1	24077531	24078643	chr1_23950118_23951230_31_0.51_0_10.24	10	+
chr1	24078849	24079039	chr1_23951436_23951626_5_0.48_0_10.04	10	+
chr1	24080530	24080840	chr1_23953117_23953427_9_0.45_0_8.72	10	+
chr1	24080889	24081101	chr1_23953476_23953688_6_0.47_2.42_9.03	10	+
chr1	24082295	24082568	chr1_23954882_23955155_8_0.48_1.36_9.31	10	+
chr1	24086197	24086573	chr1_23958784_23959160_11_0.46_0_9.82	10	+
chr1	24086837	24088394	chr1_23959424_23960981_43_0.43_0_9.03	10	+
chr1	24112660	24112966	chr1_23985247_23985553_9_0.42_0_8.14	10	+
chr1	24114108	24114380	chr1_23986695_23986967_7_0.46_0_9.26	10	+
chr1	24114510	24114828	chr1_23987097_23987415_9_0.37_2.42_7.99	10	+
chr1	24648196	24648450	chr1_24520783_24521037_7_0.7_0_12.6	10	+
chr1	24671329	24671562	chr1_24543916_24544149_7_0.61_3.36_10.82	10	+
chr1	24790448	24790725	chr1_24663035_24663312_8_0.46_0_9.08	10	+
chr1	24795650	24795891	chr1_24668237_24668478_7_0.43_0_8.87	10	+
chr1	24796192	24796709	chr1_24668779_24669296_15_0.45_0_9.15	10	+
chr1	24797212	24797608	chr1_24669799_24670195_11_0.47_1.36_9.22	10	+
chr1	24798102	24798478	chr1_24670689_24671065_11_0.44_0_9.19	10	+
chr1	24798772	24799188	chr1_24671359_24671775_12_0.52_0_9.83	10	+
chr1	24829447	24829652	chr1_24702034_24702239_6_0.78_4.97_12.43	10	+
chr1	24857668	24857875	chr1_24730255_24730462_6_0.44_2.42_9.29	10	+
chr1	24861935	24862474	chr1_24734522_24735061_15_0.4_0_8.51	10	+
chr1	24863132	24863334	chr1_24735719_24735921_6_0.47_1.36_9.22	10	+
chr1	24863906	24864105	chr1_24736493_24736692_6_0.32_3.36_7.69	10	+
chr1	24973072	24973386	chr1_24845659_24845973_9_0.36_1.36_8.12	10	+
chr1	24975215	24975588	chr1_24847802_24848175_8_0.42_0_9.41	10	+
chr1	24976372	24976700	chr1_24848959_24849287_9_0.4_0_8.09	10	+
chr1	24977879	24978190	chr1_24850466_24850777_9_0.4_2.42_8.52	10	+
chr1	24978854	24979139	chr1_24851441_24851726_8_0.5_0_9.49	10	+
chr1	24981273	24981722	chr1_24853860_24854309_13_0.46_0_9.63	10	+
chr1	24995599	24996142	chr1_24868186_24868729_15_0.51_0_10.3	10	+
chr1	24996553	24996888	chr1_24869140_24869475_9_0.48_0_9.25	10	+
chr1	24998609	24999102	chr1_24871196_24871689_14_0.39_0_9.13	10	+
chr1	24999178	24999587	chr1_24871765_24872174_11_0.39_0_9.35	10	+
chr1	25020781	25020947	chr1_24893368_24893534_5_0.58_4.97_10.34	10	+
chr1	25071859	25072181	chr1_24944446_24944768_9_0.72_0_12.46	10	+
chr1	25072890	25073120	chr1_24945477_24945707_7_0.39_1.36_8.53	10	+
chr1	25087389	25087594	chr1_24959976_24960181_6_0.45_4.97_8.99	10	+
chr1	25087988	25088257	chr1_24960575_24960844_8_0.42_2.42_8.55	10	+
chr1	25088421	25088625	chr1_24961008_24961212_6_0.38_1.36_8.59	10	+
chr1	25124102	25124482	chr1_24996689_24997069_11_0.39_0_8.72	10	+
chr1	25140511	25140826	chr1_25013098_25013413_9_0.37_0_8.95	10	+
chr1	25153399	25153757	chr1_25025986_25026344_10_0.38_0_8.56	10	+
chr1	25156410	25156633	chr1_25028997_25029220_7_0.33_3.36_7.8	10	+
chr1	25166249	25166674	chr1_25038836_25039261_12_0.4_0_9.3	10	+
chr1	25167127	25170842	chr1_25039714_25043429_103_0.36_0_11.3	10	+
chr1	25227015	25227333	chr1_25099602_25099920_9_0.6_0_10.12	10	+
chr1	25245433	25245632	chr1_25118020_25118219_6_0.57_4.97_9.72	10	+
chr1	25367681	25367890	chr1_25240268_25240477_6_0.5_4.97_9.3	10	+
chr1	25451423	25451862	chr1_25324010_25324449_13_0.57_1.36_10.38	10	+
chr1	25483506	25483607	chr1_25356093_25356194_3_0.55_0_14.25	10	+
chr1	25553837	25554095	chr1_25426424_25426682_8_0.36_0_8.27	10	+
chr1	25570738	25571038	chr1_25443325_25443625_9_0.37_2.42_8.3	10	+
chr1	25571494	25571767	chr1_25444081_25444354_8_0.4_4.19_8.55	10	+
chr1	25620190	25621203	chr1_25492777_25493790_55_0.47_0_9.05	10	+
chr1	25662042	25662272	chr1_25534629_25534859_15_0.47_2.42_8.59	10	+
chr1	25669294	25669648	chr1_25541881_25542235_10_0.37_0_8.41	10	+
chr1	25687006	25688811	chr1_25559593_25561398_48_0.41_0_9.26	10	+
chr1	25695687	25696054	chr1_25568274_25568641_16_0.54_0_9.1	10	+
chr1	25725177	25725494	chr1_25597764_25598081_9_0.56_2.42_9.99	10	+
chr1	25725543	25725850	chr1_25598130_25598437_9_0.43_0_9.1	10	+
chr1	25726041	25726262	chr1_25598628_25598849_7_0.38_4.19_8.31	10	+
chr1	25726740	25727038	chr1_25599327_25599625_16_0.52_2.42_8.84	10	+
chr1	25747232	25747424	chr1_25619819_25620011_6_0.62_4.97_10.8	10	+
chr1	25761337	25761550	chr1_25633924_25634137_6_0.41_4.97_8.42	10	+
chr1	25894557	25894814	chr1_25767144_25767401_7_0.47_2.42_9.63	10	+
chr1	26059884	26060095	chr1_25932471_25932682_6_0.53_2.42_9.85	10	+
chr1	26135020	26135338	chr1_26007607_26007925_9_0.68_0_11.77	10	+
chr1	26137915	26138139	chr1_26010502_26010726_6_0.59_3.36_10.31	10	+
chr1	26138160	26138487	chr1_26010747_26011074_9_0.6_2.42_10.4	10	+
chr1	26140386	26140739	chr1_26012973_26013326_10_0.62_0_11.24	10	+
chr1	26142709	26143043	chr1_26015296_26015630_10_0.59_3.36_10.62	10	+
chr1	26143138	26143703	chr1_26015725_26016290_16_0.52_0_9.96	10	+
chr1	26155890	26156263	chr1_26028477_26028850_11_0.49_0_9.41	10	+
chr1	26158402	26159147	chr1_26030989_26031734_21_0.46_0_9.45	10	+
chr1	26174756	26174780	chr1_26047343_26047367_1_0.64_4.97_14.76	10	+
chr1	26189830	26190043	chr1_26062417_26062630_6_0.55_4.97_9.95	10	+
chr1	26213941	26214168	chr1_26086528_26086755_7_0.36_0_8.26	10	+
chr1	26215364	26215809	chr1_26087951_26088396_13_0.42_0_9.26	10	+
chr1	26226831	26227691	chr1_26099418_26100278_24_0.43_0_9.34	10	+
chr1	26227874	26228217	chr1_26100461_26100804_10_0.45_0_9.53	10	+
chr1	26230065	26230415	chr1_26102652_26103002_10_0.38_0_8.53	10	+
chr1	26231162	26231346	chr1_26103749_26103933_6_0.39_4.97_8.36	10	+
chr1	26232405	26232680	chr1_26104992_26105267_7_0.71_2.42_12.14	10	+
chr1	26288511	26288735	chr1_26161098_26161322_6_0.46_4.97_9.04	10	+
chr1	26349069	26349284	chr1_26221656_26221871_6_0.64_2.42_10.93	10	+
chr1	26496934	26497139	chr1_26369521_26369726_6_0.51_0_9.67	10	+
chr1	26581632	26582176	chr1_26454219_26454763_15_0.47_2.42_9.28	10	+
chr1	26594935	26595141	chr1_26467522_26467728_6_0.5_1.36_9.85	10	+
chr1	26606444	26606704	chr1_26479031_26479291_8_0.73_1.36_11.55	10	+
chr1	26607088	26608099	chr1_26479675_26480686_30_0.57_0_11.18	10	+
chr1	26653207	26653504	chr1_26525794_26526091_8_0.46_1.36_9.09	10	+
chr1	26758871	26759192	chr1_26631458_26631779_9_0.51_0_9.23	10	+
chr1	26759274	26759482	chr1_26631861_26632069_6_0.45_3.36_9.06	10	+
chr1	26781106	26781776	chr1_26653693_26654363_19_0.45_0_10.19	10	+
chr1	26784177	26784504	chr1_26656764_26657091_9_0.45_0_8.71	10	+
chr1	26795756	26796640	chr1_26668343_26669227_24_0.51_0_10.15	10	+
chr1	26799435	26799624	chr1_26672022_26672211_5_0.76_2.42_12.91	10	+
chr1	26800185	26800598	chr1_26672772_26673185_12_0.44_0_9.08	10	+
chr1	26800949	26801295	chr1_26673536_26673882_10_0.4_0_8.43	10	+
chr1	26801490	26802554	chr1_26674077_26675141_29_0.41_0_10.21	10	+
chr1	26872346	26872545	chr1_26744933_26745132_6_0.67_4.97_11.71	10	+
chr1	26874013	26874235	chr1_26746600_26746822_7_0.6_2.42_10.14	10	+
chr1	27024746	27025171	chr1_26897333_26897758_12_0.42_0_8.92	10	+
chr1	27026286	27026589	chr1_26898873_26899176_9_0.38_1.36_8.44	10	+
chr1	27035695	27035953	chr1_26908282_26908540_7_0.47_1.36_9.24	10	+
chr1	27041398	27041633	chr1_26913985_26914220_7_0.38_4.19_8.49	10	+
chr1	27057568	27058104	chr1_26930155_26930691_15_0.55_0_11.02	10	+
chr1	27097583	27097825	chr1_26970170_26970412_7_0.5_0_9.49	10	+
chr1	27099220	27099493	chr1_26971807_26972080_8_0.48_1.36_8.87	10	+
chr1	27100832	27101595	chr1_26973419_26974182_21_0.57_0_10.61	10	+
chr1	27105599	27106537	chr1_26978186_26979124_26_0.51_0_10.39	10	+
chr1	27106660	27108241	chr1_26979247_26980828_42_0.49_0_10.05	10	+
chr1	27108350	27108563	chr1_26980937_26981150_6_0.31_2.42_7.95	10	+
chr1	27153478	27153691	chr1_27026065_27026278_6_0.68_1.36_11.84	10	+
chr1	27154604	27154763	chr1_27027191_27027350_5_0.53_2.42_10.49	10	+
chr1	27180520	27180775	chr1_27053107_27053362_7_0.61_3.36_9.92	10	+
chr1	27181088	27181322	chr1_27053675_27053909_7_0.43_0_9.5	10	+
chr1	27203595	27203911	chr1_27076182_27076498_9_0.51_1.36_9.41	10	+
chr1	27217703	27217952	chr1_27090290_27090539_7_0.42_3.36_8.33	10	+
chr1	27250578	27250778	chr1_27123165_27123365_6_0.42_4.97_8.66	10	+
chr1	27267927	27268312	chr1_27140514_27140899_11_0.59_0_10.97	10	+
chr1	27269045	27269595	chr1_27141632_27142182_16_0.56_0_10.26	10	+
chr1	27271898	27272141	chr1_27144485_27144728_7_0.54_0_10.71	10	+
chr1	27306620	27306997	chr1_27179207_27179584_11_0.49_0_10.43	10	+
chr1	27307360	27307518	chr1_27179947_27180105_5_0.48_0_10.46	10	+
chr1	27310212	27310471	chr1_27182799_27183058_8_0.5_4.19_9.29	10	+
chr1	27312096	27312730	chr1_27184683_27185317_18_0.38_0_9.23	10	+
chr1	27320142	27320338	chr1_27192729_27192925_6_0.69_4.19_11.65	10	+
chr1	27321547	27322007	chr1_27194134_27194594_13_0.49_0_9.71	10	+
chr1	27323003	27323544	chr1_27195590_27196131_16_0.51_0_9.73	10	+
chr1	27326186	27327502	chr1_27198773_27200089_37_0.48_0_11.1	10	+
chr1	27425692	27425900	chr1_27298279_27298487_6_0.53_3.36_10.01	10	+
chr1	27426779	27426998	chr1_27299366_27299585_7_0.61_1.36_10.42	10	+
chr1	27432378	27432576	chr1_27304965_27305163_6_0.53_3.36_9.83	10	+
chr1	27436017	27436268	chr1_27308604_27308855_7_0.56_1.36_10.15	10	+
chr1	27457714	27457800	chr1_27330301_27330387_3_0.51_4.97_11.42	10	+
chr1	27467293	27467317	chr1_27339880_27339904_1_0.32_4.19_10.73	10	+
chr1	27480957	27481206	chr1_27353544_27353793_6_0.52_0_10.08	10	+
chr1	27503237	27503803	chr1_27375824_27376390_16_0.58_0_11.06	10	+
chr1	27526601	27526842	chr1_27399188_27399429_7_0.4_0_8.76	10	+
chr1	27527010	27527967	chr1_27399597_27400554_27_0.48_0_9.34	10	+
chr1	27533356	27534365	chr1_27405943_27406952_26_0.44_0_11.85	10	+
chr1	27534955	27535194	chr1_27407542_27407781_7_0.43_0_10.56	10	+
chr1	27537763	27537958	chr1_27410350_27410545_6_0.43_1.36_9.34	10	+
chr1	27631455	27631739	chr1_27504042_27504326_9_0.59_0_10.17	10	+
chr1	27638213	27638453	chr1_27510800_27511040_7_0.38_0_8.71	10	+
chr1	27651825	27652667	chr1_27524412_27525254_23_0.51_0_12.14	10	+
chr1	27652715	27653091	chr1_27525302_27525678_11_0.41_0_9.6	10	+
chr1	27661962	27662148	chr1_27534549_27534735_5_0.63_3.36_11.25	10	+
chr1	27662560	27662772	chr1_27535147_27535359_6_0.59_4.19_10.43	10	+
chr1	27690544	27690741	chr1_27563131_27563328_6_0.63_4.97_10.58	10	+
chr1	27730721	27731364	chr1_27603308_27603951_18_0.47_0_9.47	10	+
chr1	27731908	27732175	chr1_27604495_27604762_8_0.51_0_9.47	10	+
chr1	27732984	27733269	chr1_27605571_27605856_8_0.5_1.36_9.42	10	+
chr1	27733352	27733698	chr1_27605939_27606285_10_0.54_0_9.93	10	+
chr1	27733930	27734145	chr1_27606517_27606732_6_0.51_4.19_9.8	10	+
chr1	27734213	27734509	chr1_27606800_27607096_9_0.51_1.36_9.83	10	+
chr1	27734545	27734862	chr1_27607132_27607449_9_0.53_0_9.81	10	+
chr1	27744717	27745053	chr1_27617304_27617640_10_0.5_1.36_9.5	10	+
chr1	27796761	27797078	chr1_27669348_27669665_9_0.38_0_8.27	10	+
chr1	27975919	27976448	chr1_27848506_27849035_14_0.45_0_9.53	10	+
chr1	28115946	28116175	chr1_27988533_27988762_7_0.41_0_8.38	10	+
chr1	28119931	28120217	chr1_27992518_27992804_8_0.41_0_8.37	10	+
chr1	28128207	28128418	chr1_28000794_28001005_6_0.41_0_9.13	10	+
chr1	28148649	28150266	chr1_28021236_28022853_44_0.37_0_9.02	10	+
chr1	28160809	28161077	chr1_28033396_28033664_8_0.42_2.42_8.37	10	+
chr1	28165144	28165344	chr1_28037731_28037931_5_0.42_2.42_9.07	10	+
chr1	28167454	28167774	chr1_28040041_28040361_9_0.48_0_9.13	10	+
chr1	28176695	28177913	chr1_28049282_28050500_35_0.45_0_9.56	10	+
chr1	28218088	28218688	chr1_28090675_28091275_17_0.45_0_9.31	10	+
chr1	28223411	28223714	chr1_28095998_28096301_9_0.41_0_8.25	10	+
chr1	28233671	28233826	chr1_28106258_28106413_5_0.37_0_8.85	10	+
chr1	28294377	28294576	chr1_28166964_28167163_6_0.48_4.97_9.35	10	+
chr1	28421753	28423012	chr1_28294340_28295599_34_0.43_0_9.76	10	+
chr1	28446632	28446946	chr1_28319219_28319533_9_0.4_2.42_8.06	10	+
chr1	28447393	28447894	chr1_28319980_28320481_14_0.5_0_9.44	10	+
chr1	28500190	28500394	chr1_28372777_28372981_6_0.49_4.97_9.14	10	+
chr1	28500404	28500602	chr1_28372991_28373189_6_0.55_1.36_10.38	10	+
chr1	28527293	28527996	chr1_28399880_28400583_20_0.46_0_9.1	10	+
chr1	28564209	28564563	chr1_28436796_28437150_10_0.42_0_8.58	10	+
chr1	28599001	28599242	chr1_28471588_28471829_7_0.63_1.36_10.57	10	+
chr1	28679448	28679723	chr1_28552035_28552310_8_0.38_0_8.62	10	+
chr1	28823134	28823336	chr1_28695721_28695923_6_0.47_2.42_9.37	10	+
chr1	28832531	28832698	chr1_28705118_28705285_5_0.46_0_10.2	10	+
chr1	28833012	28833284	chr1_28705599_28705871_8_0.43_0_10.01	10	+
chr1	28833605	28833824	chr1_28706192_28706411_6_0.41_1.36_9.27	10	+
chr1	28834598	28835060	chr1_28707185_28707647_13_0.39_0_9.57	10	+
chr1	28835439	28835815	chr1_28708026_28708402_9_0.42_0_10.79	10	+
chr1	28836346	28836862	chr1_28708933_28709449_15_0.46_0_9.4	10	+
chr1	28852829	28853124	chr1_28725416_28725711_9_0.46_0_9.72	10	+
chr1	28853433	28853639	chr1_28726020_28726226_6_0.45_4.19_9.08	10	+
chr1	28858676	28858887	chr1_28731263_28731474_6_0.56_4.97_10.03	10	+
chr1	28864620	28865248	chr1_28737207_28737835_18_0.48_0_9.59	10	+
chr1	28906156	28906484	chr1_28778743_28779071_9_0.45_0_8.96	10	+
chr1	28929868	28930075	chr1_28802455_28802662_6_0.39_0_8.65	10	+
chr1	29040614	29040819	chr1_28913201_28913406_6_0.54_4.19_10.18	10	+
chr1	29068823	29070619	chr1_28941410_28943206_50_0.47_0_10.1	10	+
chr1	29095523	29096209	chr1_28968110_28968796_18_0.37_0_8.78	10	+
chr1	29138557	29138841	chr1_29011144_29011428_7_0.78_3.36_12.87	10	+
chr1	29222371	29222525	chr1_29094958_29095112_5_0.45_0_8.94	10	+
chr1	29308845	29309154	chr1_29181432_29181741_9_0.51_0_10.48	10	+
chr1	29313919	29314260	chr1_29186506_29186847_10_0.44_1.36_8.89	10	+
chr1	29446216	29446600	chr1_29318803_29319187_10_0.4_0_8.51	10	+
chr1	29474635	29475259	chr1_29347222_29347846_18_0.51_0_9.75	10	+
chr1	29481105	29481531	chr1_29353692_29354118_12_0.41_0_9.23	10	+
chr1	29486788	29487151	chr1_29359375_29359738_10_0.4_0_8.8	10	+
chr1	29498364	29498724	chr1_29370951_29371311_8_0.33_3.36_8.23	10	+
chr1	29503585	29503781	chr1_29376172_29376368_6_0.41_1.36_8.75	10	+
chr1	29506444	29506578	chr1_29379031_29379165_4_0.46_4.19_9.88	10	+
chr1	29586403	29586598	chr1_29458990_29459185_6_0.69_4.97_11.68	10	+
chr1	29641848	29642084	chr1_29514435_29514671_7_0.58_3.36_9.92	10	+
chr1	29809266	29809468	chr1_29681853_29682055_6_0.48_1.36_9.85	10	+
chr1	29817392	29817508	chr1_29689979_29690095_4_0.48_4.97_10.07	10	+
chr1	30201158	30201439	chr1_29973745_29974026_5_0.56_2.42_10.52	10	+
chr1	30421391	30421672	chr1_30193978_30194259_7_0.54_1.36_9.72	10	+
chr1	30687839	30688051	chr1_30460426_30460638_5_0.49_3.36_9.63	10	+
chr1	30745267	30745489	chr1_30517854_30518076_7_0.58_2.42_10.09	10	+
chr1	30848622	30848996	chr1_30621209_30621583_12_0.6_0_10.62	10	+
chr1	31142250	31142343	chr1_30914837_30914930_3_0.49_2.42_11.36	10	+
chr1	31210599	31210765	chr1_30983186_30983352_5_0.56_4.97_10.44	10	+
chr1	31342666	31343016	chr1_31115253_31115603_10_0.57_0_9.92	10	+
chr1	31344036	31344288	chr1_31116623_31116875_7_0.54_0_10.18	10	+
chr1	31345128	31345388	chr1_31117715_31117975_8_0.47_0_9.55	10	+
chr1	31404408	31404648	chr1_31176995_31177235_7_0.35_0_8.25	10	+
chr1	31404731	31405328	chr1_31177318_31177915_16_0.33_1.36_8.11	10	+
chr1	31409404	31409618	chr1_31181991_31182205_6_0.58_4.19_10.35	10	+
chr1	31426569	31426879	chr1_31199156_31199466_9_0.48_0_9.13	10	+
chr1	31437386	31437701	chr1_31209973_31210288_9_0.48_1.36_9.47	10	+
chr1	31438864	31439099	chr1_31211451_31211686_6_0.51_2.42_10.01	10	+
chr1	31440056	31440265	chr1_31212643_31212852_6_0.49_4.97_9.03	10	+
chr1	31442499	31442523	chr1_31215086_31215110_1_0.8_4.97_15.85	10	+
chr1	31454883	31455095	chr1_31227470_31227682_6_0.41_3.36_8.57	10	+
chr1	31467779	31468109	chr1_31240366_31240696_9_0.4_0_9.08	10	+
chr1	31479762	31479957	chr1_31252349_31252544_6_0.43_4.19_8.88	10	+
chr1	31486103	31486307	chr1_31258690_31258894_6_0.41_4.97_8.56	10	+
chr1	31531970	31532228	chr1_31304557_31304815_8_0.48_1.36_9.43	10	+
chr1	31532236	31532518	chr1_31304823_31305105_8_0.48_0_9.21	10	+
chr1	31581116	31581462	chr1_31353703_31354049_10_0.43_0_9.03	10	+
chr1	31604014	31604038	chr1_31376601_31376625_1_0.48_1.36_13.54	10	+
chr1	31677746	31677770	chr1_31450333_31450357_1_0.56_1.36_15.01	10	+
chr1	31732802	31733006	chr1_31505389_31505593_6_0.45_1.36_9.22	10	+
chr1	31746839	31747083	chr1_31519426_31519670_7_0.46_0_8.89	10	+
chr1	31761963	31762358	chr1_31534550_31534945_12_0.42_0_8.62	10	+
chr1	31811785	31811949	chr1_31584372_31584536_5_0.38_3.36_8.52	10	+
chr1	31821627	31821891	chr1_31594214_31594478_8_0.39_0_8.39	10	+
chr1	31836810	31837164	chr1_31609397_31609751_10_0.42_0_8.9	10	+
chr1	31838501	31838872	chr1_31611088_31611459_11_0.5_0_9.62	10	+
chr1	31860304	31860574	chr1_31632891_31633161_8_0.58_0_10.56	10	+
chr1	31905764	31906078	chr1_31678351_31678665_9_0.61_0_10.88	10	+
chr1	31906884	31907185	chr1_31679471_31679772_9_0.62_3.36_10.51	10	+
chr1	31960456	31960659	chr1_31733043_31733246_6_0.46_4.97_9.25	10	+
chr1	31960669	31961097	chr1_31733256_31733684_12_0.49_0_9.82	10	+
chr1	31961254	31961636	chr1_31733841_31734223_11_0.46_0_8.98	10	+
chr1	32083183	32083415	chr1_31855770_31856002_7_0.75_1.36_12.03	10	+
chr1	32095764	32096369	chr1_31868351_31868956_17_0.54_0_10.24	10	+
chr1	32098671	32098946	chr1_31871258_31871533_8_0.55_0_10	10	+
chr1	32167706	32167908	chr1_31940293_31940495_6_0.55_4.97_9.83	10	+
chr1	32203110	32203394	chr1_31975697_31975981_9_0.62_2.42_10.52	10	+
chr1	32237443	32237632	chr1_32010030_32010219_5_0.64_3.36_11.56	10	+
chr1	32256586	32256929	chr1_32029173_32029516_11_0.58_1.36_9.97	10	+
chr1	32257860	32258075	chr1_32030447_32030662_6_0.63_3.36_11.26	10	+
chr1	32258745	32258947	chr1_32031332_32031534_6_0.59_0_10.52	10	+
chr1	32259342	32259582	chr1_32031929_32032169_7_0.57_1.36_10.34	10	+
chr1	32262163	32262377	chr1_32034750_32034964_6_0.58_3.36_10.37	10	+
chr1	32372062	32373707	chr1_32144649_32146294_44_0.41_0_10.17	10	+
chr1	32373870	32374660	chr1_32146457_32147247_21_0.4_0_9.67	10	+
chr1	32377243	32377534	chr1_32149830_32150121_8_0.42_3.36_8.67	10	+
chr1	32381442	32381575	chr1_32154029_32154162_4_0.37_0_9.57	10	+
chr1	32384528	32385367	chr1_32157115_32157954_23_0.4_0_9.72	10	+
chr1	32396527	32396724	chr1_32169114_32169311_6_0.43_1.36_8.55	10	+
chr1	32495854	32496122	chr1_32268441_32268709_8_0.37_1.36_7.98	10	+
chr1	32497157	32497361	chr1_32269744_32269948_6_0.44_1.36_8.8	10	+
chr1	32498688	32499027	chr1_32271275_32271614_9_0.46_0_9.05	10	+
chr1	32503402	32503775	chr1_32275989_32276362_11_0.51_0_9.29	10	+
chr1	32508081	32509497	chr1_32280668_32282084_40_0.38_0_8.99	10	+
chr1	32525219	32525433	chr1_32297806_32298020_6_0.39_1.36_8.32	10	+
chr1	32538500	32538742	chr1_32311087_32311329_7_0.66_2.42_11.42	10	+
chr1	32557241	32557456	chr1_32329828_32330043_6_0.59_3.36_10.32	10	+
chr1	32567969	32568273	chr1_32340556_32340860_9_0.56_0_10.23	10	+
chr1	32625006	32625167	chr1_32397593_32397754_5_0.39_0_8.96	10	+
chr1	32626182	32626428	chr1_32398769_32399015_7_0.45_3.36_8.98	10	+
chr1	32631680	32631918	chr1_32404267_32404505_7_0.43_0_9.05	10	+
chr1	32635406	32635674	chr1_32407993_32408261_8_0.54_0_10.12	10	+
chr1	32636247	32637419	chr1_32408834_32410006_31_0.49_0_9.57	10	+
chr1	32637815	32641102	chr1_32410402_32413689_92_0.47_0_9.76	10	+
chr1	32641707	32642091	chr1_32414294_32414678_11_0.41_0_9.35	10	+
chr1	32645813	32646113	chr1_32418400_32418700_8_0.54_0_10.72	10	+
chr1	32646834	32647244	chr1_32419421_32419831_12_0.55_0_10.38	10	+
chr1	32653539	32653767	chr1_32426126_32426354_7_0.58_2.42_10.19	10	+
chr1	32655636	32655900	chr1_32428223_32428487_8_0.55_0_10.13	10	+
chr1	32660390	32660760	chr1_32432977_32433347_10_0.6_0_10.37	10	+
chr1	32660916	32662657	chr1_32433503_32435244_47_0.49_0_10.18	10	+
chr1	32662734	32663104	chr1_32435321_32435691_11_0.56_1.36_10.41	10	+
chr1	32663186	32663588	chr1_32435773_32436175_12_0.49_0_9.85	10	+
chr1	32663599	32663852	chr1_32436186_32436439_7_0.53_4.19_9.96	10	+
chr1	32691657	32692166	chr1_32464244_32464753_14_0.5_0_10.4	10	+
chr1	32694052	32694377	chr1_32466639_32466964_9_0.53_0_9.84	10	+
chr1	32768120	32768423	chr1_32540707_32541010_9_0.47_4.19_8.79	10	+
chr1	32782233	32782435	chr1_32554820_32555022_6_0.47_2.42_9.29	10	+
chr1	32792439	32792652	chr1_32565026_32565239_6_0.49_4.97_9.34	10	+
chr1	32797261	32797576	chr1_32569848_32570163_9_0.57_0_10.27	10	+
chr1	32797621	32797878	chr1_32570208_32570465_8_0.52_0_9.54	10	+
chr1	32798769	32799100	chr1_32571356_32571687_10_0.5_0_9.27	10	+
chr1	32799454	32799904	chr1_32572041_32572491_12_0.43_0_9.17	10	+
chr1	32800480	32800684	chr1_32573067_32573271_6_0.53_1.36_10.33	10	+
chr1	33065835	33066174	chr1_32838422_32838761_10_0.41_4.19_8.32	10	+
chr1	33066372	33066571	chr1_32838959_32839158_6_0.38_4.19_8.22	10	+
chr1	33117420	33117715	chr1_32890007_32890302_8_0.44_1.36_8.64	10	+
chr1	33122928	33123287	chr1_32895515_32895874_10_0.42_0_9.08	10	+
chr1	33133744	33134064	chr1_32906331_32906651_9_0.4_0_8.74	10	+
chr1	33134235	33135036	chr1_32906822_32907623_23_0.43_0_8.87	10	+
chr1	33135090	33135202	chr1_32907677_32907789_4_0.37_3.36_9.39	10	+
chr1	33138263	33138658	chr1_32910850_32911245_11_0.4_0_8.7	10	+
chr1	33145161	33146558	chr1_32917748_32919145_39_0.39_0_8.91	10	+
chr1	33146739	33147473	chr1_32919326_32920060_21_0.4_0_8.98	10	+
chr1	33241083	33241738	chr1_33013670_33014325_18_0.48_0_10.08	10	+
chr1	33245621	33245900	chr1_33018208_33018487_8_0.56_1.36_9.72	10	+
chr1	33256733	33256966	chr1_33029320_33029553_7_0.43_2.42_8.82	10	+
chr1	33263380	33263468	chr1_33035967_33036055_3_0.37_4.97_10.23	10	+
chr1	33291689	33292268	chr1_33064276_33064855_16_0.44_0_8.86	10	+
chr1	33314148	33314344	chr1_33086735_33086931_6_0.4_4.97_8.47	10	+
chr1	33324217	33324416	chr1_33096804_33097003_6_0.42_4.97_8.93	10	+
chr1	33358498	33358720	chr1_33131085_33131307_7_0.73_3.36_11.97	10	+
chr1	33416837	33417174	chr1_33189424_33189761_10_0.54_0_9.92	10	+
chr1	33429578	33429780	chr1_33202165_33202367_6_0.71_4.19_11.8	10	+
chr1	33445803	33446007	chr1_33218390_33218594_6_0.56_4.19_10.2	10	+
chr1	33474812	33475061	chr1_33247399_33247648_7_0.38_1.36_8.47	10	+
chr1	33475453	33475807	chr1_33248040_33248394_10_0.42_0_9.2	10	+
chr1	33478621	33478828	chr1_33251208_33251415_6_0.45_2.42_9.27	10	+
chr1	33547649	33547923	chr1_33320236_33320510_8_0.62_4.19_9.89	10	+
chr1	33747207	33747418	chr1_33519794_33520005_6_0.57_4.19_10.53	10	+
chr1	33789597	33789883	chr1_33562184_33562470_8_0.54_3.36_10.04	10	+
chr1	33790096	33790297	chr1_33562683_33562884_6_0.56_4.97_10.53	10	+
chr1	33796864	33797108	chr1_33569451_33569695_7_0.51_3.36_9.16	10	+
chr1	33805894	33806098	chr1_33578481_33578685_6_0.52_2.42_9.71	10	+
chr1	33811376	33811566	chr1_33583963_33584153_6_0.35_4.19_8.13	10	+
chr1	33896461	33896657	chr1_33669048_33669244_6_0.76_1.36_12.75	10	+
chr1	33960080	33960313	chr1_33732667_33732900_7_0.47_0_8.9	10	+
chr1	33982882	33983126	chr1_33755469_33755713_7_0.54_2.42_9.97	10	+
chr1	34287434	34287640	chr1_34060021_34060227_6_0.51_4.19_9.32	10	+
chr1	34403886	34404091	chr1_34176473_34176678_6_0.46_4.19_9.04	10	+
chr1	34404172	34404474	chr1_34176759_34177061_9_0.52_0_10.2	10	+
chr1	34480218	34480420	chr1_34252805_34253007_6_0.48_4.97_9.25	10	+
chr1	34594471	34594674	chr1_34367058_34367261_6_0.48_3.36_9.39	10	+
chr1	34837915	34838183	chr1_34610502_34610770_8_0.52_0_9.17	10	+
chr1	35320804	35321010	chr1_35093391_35093597_6_0.51_2.42_9.99	10	+
chr1	35321300	35321484	chr1_35093887_35094071_5_0.52_3.36_10.12	10	+
chr1	35450729	35450927	chr1_35223316_35223514_6_0.71_0_12.15	10	+
chr1	35562959	35563242	chr1_35335546_35335829_8_0.41_2.42_8.49	10	+
chr1	35578830	35579460	chr1_35351417_35352047_18_0.36_0_8.32	10	+
chr1	35579781	35580001	chr1_35352368_35352588_7_0.38_4.19_8.45	10	+
chr1	35580256	35580544	chr1_35352843_35353131_8_0.34_0_8.11	10	+
chr1	35643506	35643961	chr1_35416093_35416548_12_0.32_0_8.11	10	+
chr1	35644249	35644648	chr1_35416836_35417235_11_0.42_1.36_8.72	10	+
chr1	35646249	35646452	chr1_35418836_35419039_6_0.43_4.19_8.63	10	+
chr1	35646533	35646725	chr1_35419120_35419312_6_0.41_4.97_8.57	10	+
chr1	35647317	35648458	chr1_35419904_35421045_31_0.37_0_8.52	10	+
chr1	35648577	35648821	chr1_35421164_35421408_7_0.38_0_8.91	10	+
chr1	35649199	35649599	chr1_35421786_35422186_12_0.34_0_8.39	10	+
chr1	35649608	35650237	chr1_35422195_35422824_18_0.4_0_9.2	10	+
chr1	35650271	35650856	chr1_35422858_35423443_16_0.41_0_8.91	10	+
chr1	35651458	35651737	chr1_35424045_35424324_8_0.34_1.36_8.2	10	+
chr1	35651779	35652457	chr1_35424366_35425044_19_0.4_0_8.79	10	+
chr1	35652492	35652856	chr1_35425079_35425443_10_0.43_1.36_8.97	10	+
chr1	35653630	35653844	chr1_35426217_35426431_6_0.41_3.36_8.64	10	+
chr1	35654734	35655133	chr1_35427321_35427720_12_0.41_0_8.84	10	+
chr1	35656123	35656679	chr1_35428710_35429266_16_0.43_0_9.86	10	+
chr1	35656791	35657245	chr1_35429378_35429832_12_0.4_0_9.21	10	+
chr1	35657544	35657745	chr1_35430131_35430332_5_0.72_2.42_12.04	10	+
chr1	35739557	35739754	chr1_35512144_35512341_5_0.34_4.19_8.19	10	+
chr1	35816310	35817275	chr1_35588897_35589862_27_0.44_0_10.27	10	+
chr1	35824514	35825148	chr1_35597101_35597735_18_0.35_0_8.59	10	+
chr1	35827149	35827468	chr1_35599736_35600055_9_0.41_0_9.12	10	+
chr1	35846816	35847365	chr1_35619403_35619952_15_0.39_1.36_8.62	10	+
chr1	35850988	35851253	chr1_35623575_35623840_8_0.33_4.19_8.03	10	+
chr1	35852628	35852849	chr1_35625215_35625436_7_0.51_3.36_9.64	10	+
chr1	35852935	35853278	chr1_35625522_35625865_10_0.35_0_8.17	10	+
chr1	35854437	35854755	chr1_35627024_35627342_9_0.36_0_8.04	10	+
chr1	35855485	35855733	chr1_35628072_35628320_7_0.41_1.36_8.44	10	+
chr1	35859037	35859399	chr1_35631624_35631986_9_0.38_0_8.91	10	+
chr1	35864418	35864685	chr1_35637005_35637272_8_0.38_1.36_8.04	10	+
chr1	35873574	35873764	chr1_35646161_35646351_6_0.43_1.36_8.65	10	+
chr1	35881019	35881325	chr1_35653606_35653912_9_0.45_0_9.06	10	+
chr1	35883951	35884195	chr1_35656538_35656782_7_0.39_1.36_8.29	10	+
chr1	35885051	35886075	chr1_35657638_35658662_29_0.43_0_9.21	10	+
chr1	35886218	35886869	chr1_35658805_35659456_18_0.41_0_9.1	10	+
chr1	35887104	35887443	chr1_35659691_35660030_9_0.32_0_8.46	10	+
chr1	36026665	36026867	chr1_35799252_35799454_6_0.57_0_10.79	10	+
chr1	36027008	36027304	chr1_35799595_35799891_7_0.51_0_9.85	10	+
chr1	36067963	36068090	chr1_35840550_35840677_4_0.39_0_10.45	10	+
chr1	36068510	36069141	chr1_35841097_35841728_18_0.44_0_9.28	10	+
chr1	36087786	36087984	chr1_35860373_35860571_6_0.45_4.97_9.21	10	+
chr1	36173607	36173829	chr1_35946194_35946416_7_0.73_1.36_12.51	10	+
chr1	36180650	36181256	chr1_35953237_35953843_17_0.48_0_9.43	10	+
chr1	36200541	36200747	chr1_35973128_35973334_6_0.39_4.97_8.57	10	+
chr1	36200840	36201013	chr1_35973427_35973600_5_0.43_3.36_8.91	10	+
chr1	36201918	36202162	chr1_35974505_35974749_7_0.41_4.97_8.88	10	+
chr1	36204913	36205191	chr1_35977500_35977778_8_0.41_2.42_8.41	10	+
chr1	36212298	36212608	chr1_35984885_35985195_9_0.44_0_8.62	10	+
chr1	36225926	36226124	chr1_35998513_35998711_6_0.41_4.97_8.79	10	+
chr1	36226288	36226494	chr1_35998875_35999081_6_0.41_2.42_8.76	10	+
chr1	36229912	36230281	chr1_36002499_36002868_11_0.4_3.36_8.55	10	+
chr1	36288393	36288601	chr1_36060980_36061188_6_0.42_4.97_8.83	10	+
chr1	36317679	36317873	chr1_36090266_36090460_6_0.41_4.97_8.6	10	+
chr1	36383818	36384062	chr1_36156405_36156649_7_0.49_3.36_9.12	10	+
chr1	36385183	36385420	chr1_36157770_36158007_7_0.51_0_9.95	10	+
chr1	36385702	36385896	chr1_36158289_36158483_6_0.44_4.19_9.27	10	+
chr1	36386425	36386714	chr1_36159012_36159301_8_0.42_0_8.8	10	+
chr1	36387806	36388046	chr1_36160393_36160633_7_0.41_3.36_8.94	10	+
chr1	36388760	36388961	chr1_36161347_36161548_6_0.43_4.19_8.77	10	+
chr1	36389251	36389671	chr1_36161838_36162258_12_0.48_0_9.37	10	+
chr1	36419663	36419879	chr1_36192250_36192466_6_0.3_4.97_7.46	10	+
chr1	36521948	36522245	chr1_36294535_36294832_7_0.37_0_8.18	10	+
chr1	36531656	36531862	chr1_36304243_36304449_6_0.42_4.97_8.83	10	+
chr1	36554322	36554607	chr1_36326909_36327194_8_0.7_0_12.41	10	+
chr1	36602411	36602869	chr1_36374998_36375456_13_0.48_0_9.57	10	+
chr1	36628831	36629033	chr1_36401418_36401620_6_0.36_4.97_7.98	10	+
chr1	36636601	36636994	chr1_36409188_36409581_11_0.59_1.36_10.63	10	+
chr1	36637984	36638268	chr1_36410571_36410855_8_0.59_0_10.5	10	+
chr1	36640525	36640736	chr1_36413112_36413323_6_0.57_4.97_10.38	10	+
chr1	36645112	36645318	chr1_36417699_36417905_4_0.63_4.97_12.41	10	+
chr1	36645443	36645634	chr1_36418030_36418221_6_0.58_0_10.83	10	+
chr1	36645799	36646314	chr1_36418386_36418901_14_0.53_0_10.02	10	+
chr1	36724906	36725142	chr1_36497493_36497729_7_0.39_1.36_8.7	10	+
chr1	36748060	36748404	chr1_36520647_36520991_10_0.41_0_8.64	10	+
chr1	36751833	36752557	chr1_36524420_36525144_20_0.49_0_10.22	10	+
chr1	36752565	36752842	chr1_36525152_36525429_8_0.57_2.42_10.5	10	+
chr1	36754519	36755407	chr1_36527106_36527994_25_0.47_0_9.89	10	+
chr1	36756857	36757260	chr1_36529444_36529847_11_0.41_0_8.92	10	+
chr1	36762107	36762451	chr1_36534694_36535038_10_0.42_0_9.01	10	+
chr1	36767058	36767380	chr1_36539645_36539967_9_0.44_2.42_8.7	10	+
chr1	36769366	36770589	chr1_36541953_36543176_33_0.48_0_9.87	10	+
chr1	36770717	36770927	chr1_36543304_36543514_6_0.43_3.36_9.37	10	+
chr1	36786170	36786415	chr1_36558757_36559002_7_0.55_0_10.4	10	+
chr1	36921773	36922006	chr1_36694360_36694593_7_0.46_2.42_9.26	10	+
chr1	37181431	37181620	chr1_36954018_36954207_6_0.56_1.36_10.34	10	+
chr1	37412731	37413029	chr1_37185318_37185616_9_0.56_0_10.12	10	+
chr1	37423745	37423959	chr1_37196332_37196546_6_0.6_4.19_10.24	10	+
chr1	37424427	37424702	chr1_37197014_37197289_8_0.58_0_10.23	10	+
chr1	37424951	37425175	chr1_37197538_37197762_6_0.61_0_10.41	10	+
chr1	37425362	37425782	chr1_37197949_37198369_12_0.62_0_10.64	10	+
chr1	37500011	37500274	chr1_37272598_37272861_5_0.74_4.19_12.73	10	+
chr1	37568785	37569021	chr1_37341372_37341608_7_0.43_3.36_8.66	10	+
chr1	37860525	37860722	chr1_37633112_37633309_6_0.55_4.97_9.83	10	+
chr1	37876440	37876642	chr1_37649027_37649229_6_0.56_2.42_10.29	10	+
chr1	37897131	37897367	chr1_37669718_37669954_7_0.5_0_9.81	10	+
chr1	38010119	38010729	chr1_37782706_37783316_15_0.54_0_10.55	10	+
chr1	38021807	38022170	chr1_37794394_37794757_11_0.49_0_11.23	10	+
chr1	38034483	38034947	chr1_37807070_37807534_13_0.46_0_9.51	10	+
chr1	38040121	38040481	chr1_37812708_37813068_10_0.44_0_8.85	10	+
chr1	38041090	38041293	chr1_37813677_37813880_6_0.45_1.36_9.15	10	+
chr1	38048350	38048541	chr1_37820937_37821128_6_0.39_0_8.8	10	+
chr1	38052907	38053149	chr1_37825494_37825736_7_0.41_0_9.05	10	+
chr1	38077354	38077485	chr1_37849941_37850072_4_0.51_4.19_11.06	10	+
chr1	38082004	38082202	chr1_37854591_37854789_6_0.55_1.36_10.37	10	+
chr1	38164452	38164664	chr1_37937039_37937251_6_0.39_3.36_8.46	10	+
chr1	38268694	38268933	chr1_38041281_38041520_7_0.39_1.36_8.47	10	+
chr1	38274590	38275055	chr1_38047177_38047642_13_0.57_0_10.09	10	+
chr1	38397314	38397521	chr1_38169901_38170108_7_0.67_1.36_11.39	10	+
chr1	38423456	38423702	chr1_38196043_38196289_7_0.45_3.36_9.29	10	+
chr1	38435269	38435471	chr1_38207856_38208058_6_0.45_4.19_9.12	10	+
chr1	38444656	38444847	chr1_38217243_38217434_6_0.42_1.36_8.89	10	+
chr1	38446181	38446496	chr1_38218768_38219083_9_0.41_0_8.18	10	+
chr1	38450344	38450472	chr1_38222931_38223059_4_0.46_4.97_10.17	10	+
chr1	38453296	38453504	chr1_38225883_38226091_6_0.45_3.36_9.26	10	+
chr1	38463115	38463332	chr1_38235702_38235919_6_0.57_4.97_9.84	10	+
chr1	38483313	38483533	chr1_38255900_38256120_6_0.43_4.19_8.55	10	+
chr1	38484047	38484382	chr1_38256634_38256969_10_0.34_0_8.01	10	+
chr1	38484748	38484994	chr1_38257335_38257581_7_0.43_0_9.35	10	+
chr1	38488295	38488551	chr1_38260882_38261138_7_0.41_3.36_8.23	10	+
chr1	38489171	38489499	chr1_38261758_38262086_10_0.36_0_8.41	10	+
chr1	38489826	38490065	chr1_38262413_38262652_7_0.35_0_8.33	10	+
chr1	38995760	38995967	chr1_38768347_38768554_6_0.63_4.19_10.91	10	+
chr1	39174389	39176911	chr1_38946976_38949498_71_0.47_0_11.33	10	+
chr1	39269692	39269884	chr1_39042279_39042471_6_0.75_4.97_12.51	10	+
chr1	39325305	39325537	chr1_39097892_39098124_5_0.72_0_12.37	10	+
chr1	39329462	39330180	chr1_39102049_39102767_20_0.41_0_8.73	10	+
chr1	39338946	39339150	chr1_39111533_39111737_6_0.64_3.36_11.45	10	+
chr1	39423773	39424086	chr1_39196360_39196673_9_0.43_1.36_8.64	10	+
chr1	39456988	39457234	chr1_39229575_39229821_7_0.76_3.36_12.01	10	+
chr1	39458043	39458391	chr1_39230630_39230978_10_0.42_1.36_8.4	10	+
chr1	39458462	39458667	chr1_39231049_39231254_6_0.42_3.36_8.86	10	+
chr1	39463710	39464033	chr1_39236297_39236620_10_0.4_0_8.57	10	+
chr1	39466633	39466908	chr1_39239220_39239495_8_0.45_2.42_8.87	10	+
chr1	39469626	39470613	chr1_39242213_39243200_27_0.42_0_9.71	10	+
chr1	39471004	39471403	chr1_39243591_39243990_11_0.42_0_9.29	10	+
chr1	39494322	39494654	chr1_39266909_39267241_10_0.42_0_9.95	10	+
chr1	39500049	39500295	chr1_39272636_39272882_7_0.49_1.36_8.88	10	+
chr1	39510705	39510932	chr1_39283292_39283519_7_0.48_0_9.15	10	+
chr1	39570623	39570834	chr1_39343210_39343421_6_0.75_3.36_12.27	10	+
chr1	39578688	39578960	chr1_39351275_39351547_8_0.41_1.36_8.57	10	+
chr1	39580336	39580539	chr1_39352923_39353126_6_0.41_3.36_8.72	10	+
chr1	39720243	39720452	chr1_39492830_39493039_6_0.42_1.36_8.7	10	+
chr1	39748750	39749048	chr1_39521337_39521635_9_0.46_1.36_8.71	10	+
chr1	39749060	39749263	chr1_39521647_39521850_6_0.41_3.36_8.6	10	+
chr1	39749640	39750159	chr1_39522227_39522746_14_0.41_1.36_8.53	10	+
chr1	39750636	39750874	chr1_39523223_39523461_7_0.44_4.19_8.77	10	+
chr1	39751297	39751506	chr1_39523884_39524093_6_0.49_3.36_9.02	10	+
chr1	39752864	39753330	chr1_39525451_39525917_13_0.43_0_8.92	10	+
chr1	39757499	39757739	chr1_39530086_39530326_7_0.46_4.19_8.98	10	+
chr1	39759060	39759329	chr1_39531647_39531916_8_0.4_0_8.69	10	+
chr1	39760672	39760919	chr1_39533259_39533506_7_0.42_2.42_8.4	10	+
chr1	39765791	39766135	chr1_39538378_39538722_10_0.46_0_8.94	10	+
chr1	39768491	39768805	chr1_39541078_39541392_9_0.47_0_9.15	10	+
chr1	39770013	39770211	chr1_39542600_39542798_6_0.39_1.36_9.03	10	+
chr1	39776443	39776727	chr1_39549030_39549314_8_0.48_3.36_8.77	10	+
chr1	39781161	39781442	chr1_39553748_39554029_8_0.42_0_9.22	10	+
chr1	39781996	39782271	chr1_39554583_39554858_8_0.44_0_8.46	10	+
chr1	39782879	39783117	chr1_39555466_39555704_7_0.5_0_9.85	10	+
chr1	39784144	39784364	chr1_39556731_39556951_6_0.48_4.19_9.8	10	+
chr1	39788242	39788468	chr1_39560829_39561055_7_0.47_1.36_9.06	10	+
chr1	39789800	39790047	chr1_39562387_39562634_7_0.43_0_8.72	10	+
chr1	39792794	39793065	chr1_39565381_39565652_8_0.4_2.42_8.26	10	+
chr1	39793731	39793968	chr1_39566318_39566555_7_0.42_0_8.81	10	+
chr1	39797324	39798290	chr1_39569911_39570877_27_0.46_0_9.55	10	+
chr1	39798630	39799907	chr1_39571217_39572494_37_0.41_0_8.85	10	+
chr1	39800212	39800601	chr1_39572799_39573188_11_0.42_0_9.02	10	+
chr1	39800822	39802260	chr1_39573409_39574847_40_0.42_0_9	10	+
chr1	39802722	39802992	chr1_39575309_39575579_8_0.42_0_8.56	10	+
chr1	39806134	39806430	chr1_39578721_39579017_8_0.42_2.42_8.44	10	+
chr1	39813399	39813606	chr1_39585986_39586193_5_0.33_4.19_8.32	10	+
chr1	39816405	39816685	chr1_39588992_39589272_8_0.52_0_9.63	10	+
chr1	39818684	39818890	chr1_39591271_39591477_6_0.54_4.97_9.99	10	+
chr1	39822966	39823606	chr1_39595553_39596193_18_0.48_0_9.44	10	+
chr1	39824339	39824606	chr1_39596926_39597193_8_0.48_0_9.33	10	+
chr1	39824723	39825067	chr1_39597310_39597654_10_0.42_0_8.6	10	+
chr1	39826417	39826737	chr1_39599004_39599324_9_0.47_0_9.14	10	+
chr1	39826991	39827368	chr1_39599578_39599955_11_0.49_0_9.53	10	+
chr1	39833753	39834030	chr1_39606340_39606617_8_0.42_2.42_8.72	10	+
chr1	39838126	39838370	chr1_39610713_39610957_7_0.39_1.36_8.29	10	+
chr1	39844794	39845138	chr1_39617381_39617725_10_0.45_0_8.89	10	+
chr1	39851039	39851533	chr1_39623626_39624120_14_0.48_0_10.02	10	+
chr1	39852807	39854342	chr1_39625394_39626929_44_0.47_0_9.92	10	+
chr1	39875239	39877454	chr1_39647826_39650041_62_0.46_0_9.57	10	+
chr1	39877501	39878477	chr1_39650088_39651064_27_0.45_0_9.21	10	+
chr1	39878866	39879459	chr1_39651453_39652046_17_0.7_0_12.63	10	+
chr1	39879474	39880179	chr1_39652061_39652766_20_0.58_0_10.6	10	+
chr1	39887964	39888316	chr1_39660551_39660903_10_0.39_0_8.42	10	+
chr1	39888328	39888674	chr1_39660915_39661261_10_0.43_0_9.13	10	+
chr1	39889632	39889995	chr1_39662219_39662582_10_0.41_0_8.47	10	+
chr1	39893038	39893384	chr1_39665625_39665971_10_0.39_0_8.5	10	+
chr1	39893535	39893994	chr1_39666122_39666581_13_0.43_0_9.71	10	+
chr1	39895488	39895766	chr1_39668075_39668353_8_0.5_0_9.89	10	+
chr1	39896284	39896681	chr1_39668871_39669268_12_0.42_0_8.95	10	+
chr1	39900027	39900388	chr1_39672614_39672975_10_0.4_0_8.99	10	+
chr1	39901127	39901495	chr1_39673714_39674082_11_0.4_0_8.61	10	+
chr1	39903336	39903734	chr1_39675923_39676321_11_0.45_0_9.49	10	+
chr1	39904881	39905224	chr1_39677468_39677811_10_0.44_0_9.36	10	+
chr1	39906598	39906971	chr1_39679185_39679558_11_0.39_0_9.17	10	+
chr1	39907504	39908596	chr1_39680091_39681183_30_0.43_0_8.99	10	+
chr1	39909039	39909317	chr1_39681626_39681904_8_0.44_1.36_8.9	10	+
chr1	39910324	39910559	chr1_39682911_39683146_7_0.42_2.42_8.61	10	+
chr1	39913022	39913264	chr1_39685609_39685851_7_0.45_1.36_8.92	10	+
chr1	39913313	39913634	chr1_39685900_39686221_9_0.44_0_9.1	10	+
chr1	39913723	39913921	chr1_39686310_39686508_6_0.39_4.97_8.3	10	+
chr1	39916598	39916798	chr1_39689185_39689385_6_0.47_4.97_8.96	10	+
chr1	39917762	39918041	chr1_39690349_39690628_8_0.48_0_9.05	10	+
chr1	39918280	39918589	chr1_39690867_39691176_9_0.48_0_9.48	10	+
chr1	39919306	39919595	chr1_39691893_39692182_9_0.44_0_8.84	10	+
chr1	39920539	39920816	chr1_39693126_39693403_8_0.52_0_9.51	10	+
chr1	39923934	39924240	chr1_39696521_39696827_10_0.46_0_9.08	10	+
chr1	39924648	39924990	chr1_39697235_39697577_10_0.46_0_9.32	10	+
chr1	39926200	39926549	chr1_39698787_39699136_10_0.44_0_8.96	10	+
chr1	39927490	39927781	chr1_39700077_39700368_8_0.4_0_8.98	10	+
chr1	39933185	39933549	chr1_39705772_39706136_10_0.34_0_8.23	10	+
chr1	39945459	39945711	chr1_39718046_39718298_7_0.49_0_9.81	10	+
chr1	39951208	39952647	chr1_39723795_39725234_39_0.42_0_9.4	10	+
chr1	39957071	39957315	chr1_39729658_39729902_6_0.77_2.42_12.92	10	+
chr1	40026467	40026862	chr1_39799054_39799449_10_0.38_0_8.54	10	+
chr1	40027264	40027572	chr1_39799851_39800159_9_0.5_0_8.77	10	+
chr1	40027651	40027935	chr1_39800238_39800522_8_0.51_0_9.33	10	+
chr1	40030314	40030534	chr1_39802901_39803121_6_0.5_3.36_9.36	10	+
chr1	40030701	40031082	chr1_39803288_39803669_11_0.52_0_10.34	10	+
chr1	40034397	40034711	chr1_39806984_39807298_9_0.42_0_8.73	10	+
chr1	40035451	40035656	chr1_39808038_39808243_6_0.45_4.97_9.03	10	+
chr1	40036822	40037090	chr1_39809409_39809677_8_0.52_0_10.01	10	+
chr1	40037974	40038362	chr1_39810561_39810949_11_0.39_0_8.71	10	+
chr1	40042235	40042559	chr1_39814822_39815146_8_0.62_0_11.4	10	+
chr1	40098851	40099105	chr1_39871438_39871692_7_0.64_0_11.53	10	+
chr1	40137728	40137837	chr1_39910315_39910424_3_0.77_0_15.44	10	+
chr1	40184227	40184552	chr1_39956814_39957139_9_0.38_0_8.74	10	+
chr1	40185362	40185564	chr1_39957949_39958151_6_0.49_4.19_8.94	10	+
chr1	40214546	40214755	chr1_39987133_39987342_6_0.51_1.36_10.09	10	+
chr1	40367350	40367644	chr1_40139937_40140231_8_0.77_0_12.84	10	+
chr1	40428366	40429115	chr1_40200953_40201702_22_0.55_0_11.75	10	+
chr1	40524908	40525221	chr1_40297495_40297808_9_0.47_0_9.5	10	+
chr1	40525694	40525934	chr1_40298281_40298521_7_0.45_2.42_8.79	10	+
chr1	40527305	40527514	chr1_40299892_40300101_6_0.43_0_8.89	10	+
chr1	40529804	40530242	chr1_40302391_40302829_12_0.48_0_9.55	10	+
chr1	40531834	40532001	chr1_40304421_40304588_5_0.47_0_9.7	10	+
chr1	40533128	40533443	chr1_40305715_40306030_9_0.55_0_10.08	10	+
chr1	40535214	40535559	chr1_40307801_40308146_10_0.48_0_10.69	10	+
chr1	40535692	40536203	chr1_40308279_40308790_14_0.42_0_9.76	10	+
chr1	40536365	40536790	chr1_40308952_40309377_12_0.45_0_9.53	10	+
chr1	40537037	40538338	chr1_40309624_40310925_36_0.45_0_11.14	10	+
chr1	40538788	40539212	chr1_40311375_40311799_12_0.42_0_8.96	10	+
chr1	40557971	40558170	chr1_40330558_40330757_6_0.43_3.36_8.96	10	+
chr1	40598454	40598721	chr1_40371041_40371308_8_0.62_1.36_10.69	10	+
chr1	40598805	40599151	chr1_40371392_40371738_10_0.58_0_10.88	10	+
chr1	40701661	40702179	chr1_40474248_40474766_15_0.39_0_8.61	10	+
chr1	40702648	40702997	chr1_40475235_40475584_10_0.38_0_8.28	10	+
chr1	40703194	40703548	chr1_40475781_40476135_10_0.4_0_8.54	10	+
chr1	40703743	40704081	chr1_40476330_40476668_10_0.39_0_8.6	10	+
chr1	40705337	40705677	chr1_40477924_40478264_10_0.42_0_8.8	10	+
chr1	40705691	40705894	chr1_40478278_40478481_6_0.37_4.97_8.23	10	+
chr1	40726438	40726725	chr1_40499025_40499312_8_0.34_2.42_7.72	10	+
chr1	40735562	40735884	chr1_40508149_40508471_9_0.36_3.36_7.84	10	+
chr1	40737446	40737761	chr1_40510033_40510348_10_0.34_0_7.93	10	+
chr1	40746979	40747224	chr1_40519566_40519811_7_0.4_2.42_8.48	10	+
chr1	40758112	40759638	chr1_40530699_40532225_40_0.37_0_9.29	10	+
chr1	40759684	40759880	chr1_40532271_40532467_6_0.36_1.36_8.28	10	+
chr1	40798550	40799258	chr1_40571137_40571845_20_0.42_0_10.09	10	+
chr1	40830468	40830866	chr1_40603055_40603453_12_0.46_0_9.34	10	+
chr1	40887587	40888229	chr1_40660174_40660816_18_0.48_0_9.34	10	+
chr1	40946284	40946489	chr1_40718871_40719076_6_0.34_4.19_8.03	10	+
chr1	40980226	40980617	chr1_40752813_40753204_11_0.45_0_9.07	10	+
chr1	41026499	41026751	chr1_40799086_40799338_7_0.37_1.36_8.08	10	+
chr1	41119759	41119957	chr1_40892346_40892544_4_0.67_4.19_12.34	10	+
chr1	41120025	41120278	chr1_40892612_40892865_7_0.56_0_9.98	10	+
chr1	41223783	41224032	chr1_40996370_40996619_7_0.59_2.42_10.5	10	+
chr1	41228587	41228786	chr1_41001174_41001373_6_0.48_4.19_9.7	10	+
chr1	41236648	41236912	chr1_41009235_41009499_6_0.41_4.19_9.2	10	+
chr1	41236965	41237176	chr1_41009552_41009763_6_0.46_0_9.23	10	+
chr1	41249325	41249583	chr1_41021912_41022170_7_0.71_0_12.34	10	+
chr1	41268021	41268231	chr1_41040608_41040818_5_0.66_4.19_11.54	10	+
chr1	41448922	41449229	chr1_41221509_41221816_9_0.36_0_8.58	10	+
chr1	41450457	41450731	chr1_41223044_41223318_8_0.43_0_9.11	10	+
chr1	41457300	41457616	chr1_41229887_41230203_9_0.38_0_8.19	10	+
chr1	41461569	41461931	chr1_41234156_41234518_10_0.48_0_9.46	10	+
chr1	41462992	41463349	chr1_41235579_41235936_10_0.43_0_8.89	10	+
chr1	41473037	41473352	chr1_41245624_41245939_9_0.55_0_9.67	10	+
chr1	41474319	41474663	chr1_41246906_41247250_10_0.43_0_9.16	10	+
chr1	41475044	41475357	chr1_41247631_41247944_9_0.48_2.42_9.25	10	+
chr1	41477287	41478277	chr1_41249874_41250864_27_0.47_0_9.87	10	+
chr1	41497891	41498173	chr1_41270478_41270760_8_0.42_2.42_8.62	10	+
chr1	41514358	41514557	chr1_41286945_41287144_6_0.49_1.36_9.62	10	+
chr1	41541010	41541222	chr1_41313597_41313809_6_0.5_4.19_9.98	10	+
chr1	41608582	41608818	chr1_41381169_41381405_7_0.5_0_9.42	10	+
chr1	41730289	41730496	chr1_41502876_41503083_6_0.47_3.36_9.11	10	+
chr1	41827866	41828065	chr1_41600453_41600652_6_0.62_4.97_10.6	10	+
chr1	41847771	41848020	chr1_41620358_41620607_6_0.78_0_12.97	10	+
chr1	41899891	41900113	chr1_41672478_41672700_6_0.57_2.42_10.41	10	+
chr1	42051456	42051668	chr1_41824043_41824255_6_0.49_1.36_9.65	10	+
chr1	42199516	42199802	chr1_41972103_41972389_8_0.6_0_10.4	10	+
chr1	42642934	42643172	chr1_42415521_42415759_7_0.36_1.36_8.53	10	+
chr1	42643568	42643895	chr1_42416155_42416482_10_0.37_0_8.48	10	+
chr1	42644776	42645013	chr1_42417363_42417600_6_0.35_2.42_8.33	10	+
chr1	42645241	42645526	chr1_42417828_42418113_8_0.44_0_8.92	10	+
chr1	42656958	42657274	chr1_42429545_42429861_8_0.5_0_10.01	10	+
chr1	42743977	42744363	chr1_42516564_42516950_11_0.43_0_9.18	10	+
chr1	42846057	42846446	chr1_42618644_42619033_11_0.77_3.36_12.65	10	+
chr1	42925303	42925729	chr1_42697890_42698316_12_0.4_1.36_8.81	10	+
chr1	42957458	42957860	chr1_42730045_42730447_12_0.4_0_9.11	10	+
chr1	42965484	42966064	chr1_42738071_42738651_16_0.46_0_10.63	10	+
chr1	43161723	43162107	chr1_42934310_42934694_11_0.4_0_9.06	10	+
chr1	43162217	43162713	chr1_42934804_42935300_14_0.46_0_10.6	10	+
chr1	43162811	43163039	chr1_42935398_42935626_7_0.45_1.36_9.05	10	+
chr1	43166317	43166806	chr1_42938904_42939393_13_0.49_0_10.78	10	+
chr1	43167485	43167990	chr1_42940072_42940577_13_0.34_0_8.65	10	+
chr1	43213355	43213569	chr1_42985942_42986156_7_0.53_3.36_9.81	10	+
chr1	43220529	43220741	chr1_42993116_42993328_6_0.55_3.36_9.88	10	+
chr1	43223391	43223668	chr1_42995978_42996255_8_0.45_1.36_8.86	10	+
chr1	43224552	43224754	chr1_42997139_42997341_6_0.41_3.36_8.64	10	+
chr1	43227990	43228230	chr1_43000577_43000817_7_0.47_1.36_9.26	10	+
chr1	43273961	43274011	chr1_43046548_43046598_2_0.54_0_11.36	10	+
chr1	43308821	43309016	chr1_43081408_43081603_6_0.49_4.19_9.21	10	+
chr1	43312289	43312498	chr1_43084876_43085085_6_0.69_4.97_11.72	10	+
chr1	43368991	43369365	chr1_43141578_43141952_11_0.44_0_9.19	10	+
chr1	43391924	43392166	chr1_43164511_43164753_7_0.45_4.19_8.72	10	+
chr1	43392290	43392633	chr1_43164877_43165220_10_0.45_1.36_9.13	10	+
chr1	43629999	43630198	chr1_43402586_43402785_6_0.4_3.36_8.57	10	+
chr1	43632449	43632664	chr1_43405036_43405251_6_0.46_3.36_9.48	10	+
chr1	43637088	43637416	chr1_43409675_43410003_10_0.51_0_9.82	10	+
chr1	43637684	43637891	chr1_43410271_43410478_6_0.64_0_11.55	10	+
chr1	43733709	43733914	chr1_43506296_43506501_6_0.53_4.97_9.89	10	+
chr1	43765436	43765643	chr1_43538023_43538230_6_0.53_4.97_9.45	10	+
chr1	43766604	43766806	chr1_43539191_43539393_6_0.61_4.97_10.55	10	+
chr1	43825696	43826068	chr1_43598283_43598655_11_0.53_1.36_9.95	10	+
chr1	43828589	43828802	chr1_43601176_43601389_6_0.56_4.97_10.56	10	+
chr1	43829550	43830297	chr1_43602137_43602884_21_0.51_0_9.57	10	+
chr1	43830804	43831080	chr1_43603391_43603667_8_0.52_2.42_9.37	10	+
chr1	43851610	43851843	chr1_43624197_43624430_7_0.55_1.36_10.35	10	+
chr1	43853035	43853286	chr1_43625622_43625873_7_0.42_0_8.99	10	+
chr1	43917779	43918026	chr1_43690366_43690613_7_0.56_2.42_9.59	10	+
chr1	43996871	43997119	chr1_43769458_43769706_7_0.76_2.42_12.59	10	+
chr1	44019402	44019701	chr1_43791989_43792288_9_0.56_1.36_10	10	+
chr1	44026043	44026263	chr1_43798630_43798850_6_0.56_4.19_10.13	10	+
chr1	44035212	44035524	chr1_43807799_43808111_9_0.58_0_10.09	10	+
chr1	44041562	44041829	chr1_43814149_43814416_8_0.57_2.42_9.69	10	+
chr1	44048442	44048717	chr1_43821029_43821304_8_0.57_0_10.4	10	+
chr1	44054398	44054760	chr1_43826985_43827347_11_0.61_0_10.79	10	+
chr1	44056618	44056852	chr1_43829205_43829439_7_0.55_3.36_9.99	10	+
chr1	44058029	44058313	chr1_43830616_43830900_9_0.59_0_10.2	10	+
chr1	44064357	44064672	chr1_43836944_43837259_9_0.6_0_10.46	10	+
chr1	44069158	44069967	chr1_43841745_43842554_23_0.61_0_11.38	10	+
chr1	44070812	44071174	chr1_43843399_43843761_10_0.59_0_10.08	10	+
chr1	44071812	44072172	chr1_43844399_43844759_10_0.62_0_10.54	10	+
chr1	44072407	44072775	chr1_43844994_43845362_11_0.59_0_9.8	10	+
chr1	44079173	44079499	chr1_43851760_43852086_9_0.56_1.36_10.14	10	+
chr1	44083009	44083293	chr1_43855596_43855880_8_0.54_1.36_9.53	10	+
chr1	44083336	44083654	chr1_43855923_43856241_10_0.6_0_10.3	10	+
chr1	44084328	44084563	chr1_43856915_43857150_7_0.56_1.36_10.25	10	+
chr1	44084970	44085190	chr1_43857557_43857777_6_0.59_3.36_11.19	10	+
chr1	44085309	44085550	chr1_43857896_43858137_7_0.58_1.36_10.26	10	+
chr1	44086466	44086670	chr1_43859053_43859257_6_0.52_4.19_9.96	10	+
chr1	44086733	44087004	chr1_43859320_43859591_8_0.59_0_10.19	10	+
chr1	44087600	44088044	chr1_43860187_43860631_13_0.59_0_10.67	10	+
chr1	44088417	44088614	chr1_43861004_43861201_4_0.48_3.36_10.15	10	+
chr1	44088737	44089082	chr1_43861324_43861669_11_0.55_0_9.85	10	+
chr1	44169869	44170214	chr1_43942456_43942801_10_0.49_2.42_9.39	10	+
chr1	44201933	44202136	chr1_43974520_43974723_6_0.51_0_9.68	10	+
chr1	44209019	44209232	chr1_43981606_43981819_6_0.46_0_9.53	10	+
chr1	44365171	44365422	chr1_44137758_44138009_7_0.54_2.42_10.02	10	+
chr1	44399322	44399543	chr1_44171909_44172130_6_0.69_1.36_12.02	10	+
chr1	44413833	44414044	chr1_44186420_44186631_6_0.57_1.36_10.19	10	+
chr1	44422998	44423200	chr1_44195585_44195787_6_0.59_3.36_10.29	10	+
chr1	44438207	44438425	chr1_44210794_44211012_6_0.55_4.97_9.85	10	+
chr1	44443616	44443854	chr1_44216203_44216441_7_0.57_3.36_10.31	10	+
chr1	44446893	44447156	chr1_44219480_44219743_8_0.65_4.19_11.55	10	+
chr1	44447338	44447710	chr1_44219925_44220297_11_0.6_0_10.9	10	+
chr1	44450476	44450828	chr1_44223063_44223415_10_0.59_0_10.47	10	+
chr1	44451122	44451418	chr1_44223709_44224005_9_0.57_0_10.24	10	+
chr1	44455932	44456344	chr1_44228519_44228931_12_0.55_0_10.31	10	+
chr1	44569811	44570181	chr1_44342398_44342768_11_0.51_3.36_9.58	10	+
chr1	44587812	44588215	chr1_44360399_44360802_10_0.44_0_9.45	10	+
chr1	44727252	44727489	chr1_44499839_44500076_7_0.58_1.36_10.27	10	+
chr1	44785233	44785442	chr1_44557820_44558029_6_0.49_4.19_9.25	10	+
chr1	44883113	44883361	chr1_44655700_44655948_7_0.65_0_10.98	10	+
chr1	45097474	45097817	chr1_44870061_44870404_10_0.69_0_11.14	10	+
chr1	45116729	45116952	chr1_44889316_44889539_7_0.49_1.36_9.83	10	+
chr1	45240806	45241074	chr1_45013393_45013661_8_0.56_1.36_10.38	10	+
chr1	45241528	45241917	chr1_45014115_45014504_11_0.61_0_10.76	10	+
chr1	45243166	45243895	chr1_45015753_45016482_20_0.51_0_9.98	10	+
chr1	45244161	45244520	chr1_45016748_45017107_10_0.45_0_8.9	10	+
chr1	45245956	45246443	chr1_45018543_45019030_14_0.48_0_11.02	10	+
chr1	45309561	45309834	chr1_45082148_45082421_8_0.48_0_10.29	10	+
chr1	45443918	45444150	chr1_45216505_45216737_7_0.36_1.36_8.46	10	+
chr1	45446707	45446912	chr1_45219294_45219499_6_0.41_1.36_8.85	10	+
chr1	45453835	45454294	chr1_45226422_45226881_13_0.49_0_11.16	10	+
chr1	45479294	45479488	chr1_45251881_45252075_6_0.59_4.19_10.57	10	+
chr1	45480961	45481297	chr1_45253548_45253884_10_0.5_0_9.58	10	+
chr1	45501915	45502001	chr1_45274502_45274588_3_0.52_3.36_11.06	10	+
chr1	45535595	45536092	chr1_45308182_45308679_14_0.43_1.36_9.11	10	+
chr1	45672055	45672279	chr1_45444642_45444866_5_0.78_0_13.92	10	+
chr1	45809167	45809368	chr1_45581754_45581955_6_0.51_4.19_10.01	10	+
chr1	45880712	45881209	chr1_45653299_45653796_14_0.46_0_9.69	10	+
chr1	45976683	45977221	chr1_45749270_45749808_15_0.44_0_9.68	10	+
chr1	45980139	45980417	chr1_45752726_45753004_8_0.48_0_9.57	10	+
chr1	45980438	45980765	chr1_45753025_45753352_10_0.45_0_8.64	10	+
chr1	45981311	45981561	chr1_45753898_45754148_7_0.42_0_9.52	10	+
chr1	45984500	45984815	chr1_45757087_45757402_9_0.42_0_8.6	10	+
chr1	45997282	45997306	chr1_45769869_45769893_1_0.48_2.42_13.57	10	+
chr1	46033678	46033877	chr1_45806265_45806464_6_0.54_4.19_10.39	10	+
chr1	46049664	46049879	chr1_45822251_45822466_6_0.57_3.36_10.37	10	+
chr1	46067880	46068111	chr1_45840467_45840698_7_0.34_2.42_7.93	10	+
chr1	46072843	46073651	chr1_45845430_45846238_23_0.46_0_9.7	10	+
chr1	46073663	46074172	chr1_45846250_45846759_15_0.47_1.36_9.3	10	+
chr1	46074298	46075343	chr1_45846885_45847930_29_0.4_0_8.73	10	+
chr1	46076126	46076255	chr1_45848713_45848842_4_0.45_1.36_10.06	10	+
chr1	46077858	46078338	chr1_45850445_45850925_14_0.38_0_8.52	10	+
chr1	46078566	46078894	chr1_45851153_45851481_9_0.39_1.36_8.65	10	+
chr1	46079802	46080018	chr1_45852389_45852605_6_0.43_3.36_9.59	10	+
chr1	46080798	46081219	chr1_45853385_45853806_12_0.41_0_9.22	10	+
chr1	46083559	46083801	chr1_45856146_45856388_7_0.46_0_9.08	10	+
chr1	46093428	46093650	chr1_45866015_45866237_7_0.44_3.36_9.05	10	+
chr1	46093718	46094066	chr1_45866305_45866653_10_0.41_0_8.67	10	+
chr1	46099017	46099257	chr1_45871604_45871844_7_0.45_2.42_8.59	10	+
chr1	46105779	46106063	chr1_45878366_45878650_8_0.47_1.36_9.77	10	+
chr1	46116579	46117003	chr1_45889166_45889590_12_0.44_0_9.42	10	+
chr1	46117197	46117577	chr1_45889784_45890164_11_0.49_0_9.72	10	+
chr1	46126132	46126946	chr1_45898719_45899533_22_0.37_0_8.97	10	+
chr1	46158892	46159289	chr1_45931479_45931876_11_0.49_0_9.5	10	+
chr1	46246865	46247615	chr1_46019452_46020202_21_0.49_0_11.75	10	+
chr1	46269519	46269717	chr1_46042106_46042304_5_0.74_3.36_12.12	10	+
chr1	46289995	46290350	chr1_46062582_46062937_10_0.38_1.36_8.3	10	+
chr1	46468149	46468350	chr1_46240736_46240937_6_0.35_4.19_8.08	10	+
chr1	46476279	46476640	chr1_46248866_46249227_10_0.49_0_9.16	10	+
chr1	46489446	46489747	chr1_46262033_46262334_9_0.48_0_9.35	10	+
chr1	46491267	46491556	chr1_46263854_46264143_8_0.54_1.36_9.39	10	+
chr1	46499685	46499915	chr1_46272272_46272502_7_0.57_0_10.34	10	+
chr1	46500210	46500529	chr1_46272797_46273116_10_0.64_0_10.81	10	+
chr1	46640642	46640846	chr1_46413229_46413433_6_0.53_3.36_9.62	10	+
chr1	46706022	46706081	chr1_46478609_46478668_2_0.76_4.19_13.44	10	+
chr1	46751026	46751294	chr1_46523613_46523881_8_0.53_1.36_9.73	10	+
chr1	46751789	46752275	chr1_46524376_46524862_14_0.51_0_9.9	10	+
chr1	46769287	46769605	chr1_46541874_46542192_9_0.55_0_10.13	10	+
chr1	46775696	46776080	chr1_46548283_46548667_11_0.5_0_9.61	10	+
chr1	46827361	46827723	chr1_46599948_46600310_10_0.48_0_9.21	10	+
chr1	46932489	46932732	chr1_46705076_46705319_6_0.65_0_11.63	10	+
chr1	46940174	46940392	chr1_46712761_46712979_6_0.55_3.36_10.23	10	+
chr1	46953995	46954202	chr1_46726582_46726789_6_0.61_1.36_10.86	10	+
chr1	47009776	47009975	chr1_46782363_46782562_6_0.74_2.42_12.6	10	+
chr1	47017947	47018150	chr1_46790534_46790737_5_0.58_1.36_10.62	10	+
chr1	47051306	47051548	chr1_46823893_46824135_7_0.47_0_9.31	10	+
chr1	47100643	47101348	chr1_46873230_46873935_19_0.41_0_8.67	10	+
chr1	47101396	47101677	chr1_46873983_46874264_8_0.49_0_9.69	10	+
chr1	47141008	47141360	chr1_46913595_46913947_10_0.46_1.36_9.5	10	+
chr1	47141476	47142172	chr1_46914063_46914759_19_0.4_0_8.73	10	+
chr1	47142227	47142964	chr1_46914814_46915551_21_0.39_0_8.63	10	+
chr1	47143117	47143361	chr1_46915704_46915948_7_0.45_0_9.4	10	+
chr1	47143443	47144323	chr1_46916030_46916910_24_0.39_0_8.55	10	+
chr1	47149001	47149190	chr1_46921588_46921777_6_0.35_4.19_7.91	10	+
chr1	47173429	47173822	chr1_46946016_46946409_11_0.36_0_8.28	10	+
chr1	47183587	47183851	chr1_46956174_46956438_8_0.55_3.36_10.11	10	+
chr1	47183899	47184246	chr1_46956486_46956833_10_0.49_0_8.98	10	+
chr1	47357710	47358500	chr1_47130297_47131087_22_0.48_0_10.5	10	+
chr1	47540573	47541157	chr1_47313160_47313744_16_0.48_0_10.22	10	+
chr1	47689979	47690197	chr1_47462566_47462784_6_0.42_3.36_8.58	10	+
chr1	47690990	47691153	chr1_47463577_47463740_5_0.72_1.36_12.22	10	+
chr1	47725991	47726257	chr1_47498578_47498844_7_0.37_0_8.81	10	+
chr1	47735268	47735475	chr1_47507855_47508062_6_0.38_0_8.54	10	+
chr1	47746425	47746889	chr1_47519012_47519476_14_0.42_0_8.85	10	+
chr1	47799648	47799855	chr1_47572235_47572442_6_0.71_3.36_11.72	10	+
chr1	47814107	47814301	chr1_47586694_47586888_6_0.44_4.19_8.62	10	+
chr1	47834085	47834344	chr1_47606672_47606931_8_0.41_0_8.81	10	+
chr1	47838550	47838878	chr1_47611137_47611465_9_0.35_0_8.09	10	+
chr1	47842308	47844576	chr1_47614895_47617163_63_0.35_0_9.65	10	+
chr1	47881994	47882286	chr1_47654581_47654873_7_0.74_1.36_12.02	10	+
chr1	47903166	47903388	chr1_47675753_47675975_7_0.73_2.42_12.74	10	+
chr1	47903511	47903930	chr1_47676098_47676517_11_0.73_1.36_12.3	10	+
chr1	47904182	47904408	chr1_47676769_47676995_6_0.57_0_10.74	10	+
chr1	48086637	48086804	chr1_47859224_47859391_5_0.46_2.42_9.4	10	+
chr1	48331831	48332046	chr1_48104418_48104633_6_0.51_3.36_9.42	10	+
chr1	48374231	48374573	chr1_48146818_48147160_10_0.55_3.36_9.66	10	+
chr1	48443434	48443535	chr1_48216021_48216122_3_0.48_4.97_10.09	10	+
chr1	48877515	48877539	chr1_48650102_48650126_1_0.32_3.36_11.67	10	+
chr1	48902451	48902786	chr1_48675038_48675373_10_0.45_0_9.05	10	+
chr1	50307608	50307814	chr1_50080195_50080401_6_0.59_2.42_10.35	10	+
chr1	50513650	50513892	chr1_50286237_50286479_7_0.71_0_12.37	10	+
chr1	50524174	50524272	chr1_50296761_50296859_3_0.39_0_10.29	10	+
chr1	50791987	50792691	chr1_50564574_50565278_19_0.57_0_11.46	10	+
chr1	50864725	50864931	chr1_50637312_50637518_6_0.45_1.36_9.23	10	+
chr1	50865318	50865528	chr1_50637905_50638115_6_0.47_0_9.96	10	+
chr1	50885133	50885337	chr1_50657720_50657924_6_0.72_3.36_12.15	10	+
chr1	51005214	51005492	chr1_50777802_50778080_8_0.35_0_8.03	10	+
chr1	51032661	51032912	chr1_50805249_50805500_7_0.38_3.36_8.36	10	+
chr1	51050254	51050447	chr1_50822842_50823035_6_0.41_4.97_8.46	10	+
chr1	51253566	51253918	chr1_51026154_51026506_10_0.4_0_8.52	10	+
chr1	51323499	51323691	chr1_51096087_51096279_6_0.35_4.97_8.15	10	+
chr1	51434762	51435045	chr1_51207350_51207633_8_0.64_0_10.95	10	+
chr1	51440108	51440318	chr1_51212696_51212906_6_0.37_2.42_8.25	10	+
chr1	51623232	51623483	chr1_51395820_51396071_7_0.5_3.36_9.43	10	+
chr1	51623495	51623824	chr1_51396083_51396412_10_0.58_0_10.14	10	+
chr1	51623904	51624116	chr1_51396492_51396704_6_0.49_0_10.74	10	+
chr1	51696534	51696558	chr1_51469122_51469146_1_0.56_4.97_14.38	10	+
chr1	51702341	51702604	chr1_51474929_51475192_8_0.64_1.36_10.91	10	+
chr1	51716238	51717109	chr1_51488826_51489697_25_0.58_0_11.87	10	+
chr1	51735511	51735919	chr1_51508099_51508507_11_0.39_0_8.9	10	+
chr1	51736797	51738803	chr1_51509385_51511391_55_0.36_0_9.14	10	+
chr1	51774517	51774750	chr1_51547105_51547338_7_0.53_0_9.53	10	+
chr1	51781875	51782068	chr1_51554463_51554656_6_0.56_4.19_10.19	10	+
chr1	51821021	51821444	chr1_51593609_51594032_12_0.34_0_8.13	10	+
chr1	51821846	51822445	chr1_51594434_51595033_17_0.41_0_8.96	10	+
chr1	51826709	51827098	chr1_51599297_51599686_11_0.36_0_8.35	10	+
chr1	51829564	51829771	chr1_51602152_51602359_6_0.43_4.19_8.93	10	+
chr1	51831649	51831743	chr1_51604237_51604331_3_0.4_4.97_9.55	10	+
chr1	51873742	51874054	chr1_51646330_51646642_9_0.43_0_8.67	10	+
chr1	51910492	51910758	chr1_51683080_51683346_8_0.4_0_8.33	10	+
chr1	52173117	52173513	chr1_51945705_51946101_12_0.51_0_9.91	10	+
chr1	52195078	52195397	chr1_51967666_51967985_9_0.7_4.19_11.38	10	+
chr1	52222582	52222867	chr1_51995170_51995455_8_0.38_1.36_8.28	10	+
chr1	52223060	52223267	chr1_51995648_51995855_6_0.35_4.97_8.36	10	+
chr1	52226218	52226431	chr1_51998806_51999019_6_0.37_0_8.86	10	+
chr1	52231403	52231768	chr1_52003991_52004356_11_0.38_0_8.06	10	+
chr1	52246724	52247073	chr1_52019312_52019661_10_0.42_0_8.84	10	+
chr1	52252937	52253146	chr1_52025525_52025734_6_0.4_4.19_8.6	10	+
chr1	52253224	52253945	chr1_52025812_52026533_17_0.42_0_9.29	10	+
chr1	52254778	52255180	chr1_52027366_52027768_11_0.41_0_8.88	10	+
chr1	52260071	52260307	chr1_52032659_52032895_7_0.53_0_9.66	10	+
chr1	52263855	52264170	chr1_52036443_52036758_9_0.44_0_8.92	10	+
chr1	52266119	52266413	chr1_52038707_52039001_9_0.45_0_8.87	10	+
chr1	52269388	52269696	chr1_52041976_52042284_9_0.36_0_8.14	10	+
chr1	52270003	52270410	chr1_52042591_52042998_12_0.39_0_8.52	10	+
chr1	52275909	52276184	chr1_52048497_52048772_8_0.36_1.36_7.99	10	+
chr1	52280179	52280576	chr1_52052767_52053164_11_0.41_0_8.86	10	+
chr1	52290860	52291065	chr1_52063448_52063653_6_0.33_1.36_8.5	10	+
chr1	52299635	52299911	chr1_52072223_52072499_8_0.36_0_8.34	10	+
chr1	52305246	52305577	chr1_52077834_52078165_10_0.39_0_8.38	10	+
chr1	52344100	52344358	chr1_52116688_52116946_8_0.6_2.42_9.98	10	+
chr1	52373678	52374061	chr1_52146266_52146649_11_0.39_0_8.82	10	+
chr1	52374106	52374433	chr1_52146694_52147021_9_0.47_0_9.88	10	+
chr1	52374628	52375602	chr1_52147216_52148190_26_0.48_0_11.1	10	+
chr1	52375838	52377047	chr1_52148426_52149635_34_0.46_0_10.85	10	+
chr1	52377228	52377641	chr1_52149816_52150229_12_0.43_0_10.52	10	+
chr1	52378283	52379072	chr1_52150871_52151660_22_0.43_0_10.66	10	+
chr1	52379819	52380985	chr1_52152407_52153573_30_0.42_0_11.09	10	+
chr1	52381182	52381348	chr1_52153770_52153936_5_0.42_0_10.46	10	+
chr1	52381679	52382554	chr1_52154267_52155142_25_0.44_0_11.25	10	+
chr1	52382947	52382998	chr1_52155535_52155586_2_0.4_0_11.73	10	+
chr1	52383534	52384039	chr1_52156122_52156627_15_0.43_0_10.68	10	+
chr1	52384313	52384626	chr1_52156901_52157214_9_0.4_0_10.62	10	+
chr1	52384963	52385909	chr1_52157551_52158497_27_0.49_0_10.96	10	+
chr1	52398876	52399150	chr1_52171464_52171738_9_0.41_0_8.72	10	+
chr1	52402875	52403067	chr1_52175463_52175655_6_0.47_2.42_9.57	10	+
chr1	52416106	52416307	chr1_52188694_52188895_6_0.47_3.36_9.06	10	+
chr1	52432306	52432520	chr1_52204894_52205108_6_0.47_4.97_8.89	10	+
chr1	52442490	52442844	chr1_52215078_52215432_10_0.5_0_9.71	10	+
chr1	52446129	52446533	chr1_52218717_52219121_11_0.48_0_10.7	10	+
chr1	52486007	52486671	chr1_52258595_52259259_18_0.44_0_9.26	10	+
chr1	52548919	52549246	chr1_52321507_52321834_10_0.4_0_8.51	10	+
chr1	52552335	52553957	chr1_52324923_52326545_42_0.4_0_8.98	10	+
chr1	52607789	52607997	chr1_52380377_52380585_6_0.79_4.97_12.14	10	+
chr1	52625793	52626196	chr1_52398381_52398784_12_0.44_0_9.58	10	+
chr1	52645467	52646162	chr1_52418055_52418750_19_0.44_0_8.88	10	+
chr1	52704048	52704289	chr1_52476636_52476877_7_0.43_4.19_8.9	10	+
chr1	52704413	52704669	chr1_52477001_52477257_7_0.41_3.36_8.83	10	+
chr1	52704775	52705128	chr1_52477363_52477716_10_0.42_0_8.97	10	+
chr1	52719371	52719568	chr1_52491959_52492156_6_0.39_1.36_8.92	10	+
chr1	52734024	52734223	chr1_52506612_52506811_6_0.43_4.97_8.95	10	+
chr1	52861777	52862015	chr1_52634365_52634603_7_0.49_4.19_9.49	10	+
chr1	52882470	52883192	chr1_52655058_52655780_21_0.41_0_8.94	10	+
chr1	52883232	52883612	chr1_52655820_52656200_11_0.4_0_8.72	10	+
chr1	52885062	52885376	chr1_52657650_52657964_9_0.39_2.42_8.01	10	+
chr1	53068101	53068296	chr1_52840689_52840884_6_0.71_1.36_11.79	10	+
chr1	53152761	53152960	chr1_52925349_52925548_6_0.39_4.19_8.67	10	+
chr1	53192217	53192422	chr1_52964805_52965010_6_0.79_4.97_12.81	10	+
chr1	53236809	53237449	chr1_53009397_53010037_18_0.46_0_9.32	10	+
chr1	53237836	53238335	chr1_53010424_53010923_14_0.48_0_11.06	10	+
chr1	53279214	53279422	chr1_53051802_53052010_6_0.41_1.36_8.63	10	+
chr1	53287105	53288841	chr1_53059693_53061429_49_0.37_0_8.51	10	+
chr1	53289093	53289447	chr1_53061681_53062035_10_0.36_0_8.3	10	+
chr1	53290337	53290616	chr1_53062925_53063204_8_0.37_1.36_8.31	10	+
chr1	53291094	53291306	chr1_53063682_53063894_6_0.39_4.19_8.4	10	+
chr1	53291477	53291653	chr1_53064065_53064241_5_0.37_1.36_9.32	10	+
chr1	53291753	53292509	chr1_53064341_53065097_21_0.37_0_8.6	10	+
chr1	53308619	53308824	chr1_53081207_53081412_6_0.72_3.36_12.4	10	+
chr1	53386007	53386530	chr1_53158595_53159118_15_0.47_0_9.45	10	+
chr1	53457444	53458218	chr1_53230032_53230806_22_0.35_0_8.26	10	+
chr1	53458229	53459554	chr1_53230817_53232142_34_0.39_0_9.97	10	+
chr1	53460242	53460622	chr1_53232830_53233210_10_0.52_0_10.29	10	+
chr1	53460734	53461810	chr1_53233322_53234398_31_0.52_0_10.37	10	+
chr1	53461861	53462245	chr1_53234449_53234833_11_0.43_0_9.31	10	+
chr1	53462370	53462699	chr1_53234958_53235287_9_0.43_0_9.06	10	+
chr1	53493647	53493845	chr1_53266235_53266433_6_0.39_2.42_8.94	10	+
chr1	53504521	53504715	chr1_53277109_53277303_6_0.47_4.19_9.17	10	+
chr1	53513530	53513725	chr1_53286118_53286313_6_0.44_4.97_8.8	10	+
chr1	53516256	53516783	chr1_53288844_53289371_15_0.36_0_8.75	10	+
chr1	53535733	53535967	chr1_53308321_53308555_7_0.57_4.97_10.1	10	+
chr1	53550125	53550759	chr1_53322713_53323347_18_0.57_0_10.48	10	+
chr1	53565345	53565670	chr1_53337933_53338258_9_0.5_0_9.64	10	+
chr1	53565845	53566053	chr1_53338433_53338641_6_0.57_4.19_10.26	10	+
chr1	53607270	53607472	chr1_53379858_53380060_6_0.63_4.97_10.88	10	+
chr1	53649706	53649906	chr1_53422294_53422494_6_0.37_2.42_8.31	10	+
chr1	53680070	53680279	chr1_53452658_53452867_6_0.52_3.36_10.03	10	+
chr1	53711571	53711776	chr1_53484159_53484364_6_0.43_4.19_8.73	10	+
chr1	53749022	53749185	chr1_53521610_53521773_4_0.49_0_10.63	10	+
chr1	54005266	54005582	chr1_53777854_53778170_9_0.53_1.36_9.45	10	+
chr1	54059757	54060179	chr1_53832345_53832767_12_0.65_0_11.22	10	+
chr1	54154747	54154957	chr1_53927335_53927545_6_0.54_3.36_9.6	10	+
chr1	54204953	54205173	chr1_53977541_53977761_6_0.8_3.36_12.81	10	+
chr1	54231956	54232214	chr1_54004544_54004802_7_0.39_4.19_8.36	10	+
chr1	54232314	54232637	chr1_54004902_54005225_10_0.36_2.42_7.96	10	+
chr1	54233186	54233617	chr1_54005774_54006205_12_0.36_0_8.38	10	+
chr1	54266343	54266546	chr1_54038931_54039134_6_0.44_4.97_8.76	10	+
chr1	54293617	54293907	chr1_54066205_54066495_8_0.44_0_8.36	10	+
chr1	54307330	54307499	chr1_54079918_54080087_5_0.48_0_9.99	10	+
chr1	54417636	54417988	chr1_54190224_54190576_10_0.52_0_9.63	10	+
chr1	54433327	54433782	chr1_54205915_54206370_13_0.43_0_8.87	10	+
chr1	54440200	54440786	chr1_54212788_54213374_16_0.42_0_9.37	10	+
chr1	54441103	54441706	chr1_54213691_54214294_17_0.41_0_10.32	10	+
chr1	54497329	54498050	chr1_54269917_54270638_20_0.36_0_8.66	10	+
chr1	54508942	54509312	chr1_54281530_54281900_9_0.36_0_8.88	10	+
chr1	54512816	54513167	chr1_54285404_54285755_9_0.37_0_8.06	10	+
chr1	54555457	54555800	chr1_54328045_54328388_10_0.44_0_8.84	10	+
chr1	54670670	54670914	chr1_54443258_54443502_7_0.47_1.36_9.56	10	+
chr1	54675617	54675860	chr1_54448205_54448448_7_0.47_0_10.18	10	+
chr1	54681798	54682036	chr1_54454386_54454624_7_0.54_1.36_9.55	10	+
chr1	54691473	54691737	chr1_54464061_54464325_8_0.53_1.36_9.7	10	+
chr1	54692672	54693032	chr1_54465260_54465620_11_0.56_0_10.01	10	+
chr1	54780598	54780792	chr1_54553186_54553380_6_0.51_2.42_9.79	10	+
chr1	54823071	54823274	chr1_54595659_54595862_6_0.53_1.36_9.58	10	+
chr1	54871287	54871676	chr1_54643875_54644264_9_0.73_0_12.22	10	+
chr1	54954950	54955277	chr1_54727538_54727865_9_0.68_3.36_11.76	10	+
chr1	55002474	55003065	chr1_54775062_54775653_17_0.47_0_11.06	10	+
chr1	55003255	55003543	chr1_54775843_54776131_8_0.46_0_9.43	10	+
chr1	55006735	55006925	chr1_54779323_54779513_6_0.55_0_10.29	10	+
chr1	55028750	55028824	chr1_54801338_54801412_2_0.7_0_14.43	10	+
chr1	55183079	55183346	chr1_54955667_54955934_8_0.36_1.36_7.92	10	+
chr1	55197159	55197362	chr1_54969747_54969950_6_0.51_4.19_9.53	10	+
chr1	55207093	55207909	chr1_54979681_54980497_24_0.48_0_9.36	10	+
chr1	55315376	55316140	chr1_55087964_55088728_21_0.47_0_9.4	10	+
chr1	55316598	55316958	chr1_55089186_55089546_10_0.45_1.36_9.17	10	+
chr1	55331010	55331207	chr1_55103598_55103795_6_0.52_0_10.1	10	+
chr1	55352393	55352764	chr1_55124981_55125352_10_0.64_3.36_11.07	10	+
chr1	55532578	55532831	chr1_55305166_55305419_7_0.43_1.36_8.89	10	+
chr1	55546970	55547218	chr1_55319558_55319806_7_0.41_2.42_8.4	10	+
chr1	55586167	55586537	chr1_55358755_55359125_11_0.43_0_8.82	10	+
chr1	55620351	55620569	chr1_55392939_55393157_6_0.4_3.36_8.4	10	+
chr1	55680947	55681359	chr1_55453535_55453947_11_0.72_2.42_11.9	10	+
chr1	55688500	55688882	chr1_55461088_55461470_11_0.42_0_9	10	+
chr1	55689248	55689484	chr1_55461836_55462072_7_0.42_0_8.93	10	+
chr1	56016763	56016985	chr1_55789351_55789573_7_0.46_2.42_9.33	10	+
chr1	56058930	56059131	chr1_55831518_55831719_6_0.46_4.19_8.7	10	+
chr1	56505033	56505079	chr1_56277621_56277667_2_0.4_4.97_10.66	10	+
chr1	56960709	56961090	chr1_56733297_56733678_9_0.41_1.36_8.88	10	+
chr1	56961282	56962148	chr1_56733870_56734736_23_0.45_0_9.5	10	+
chr1	56989884	56990094	chr1_56762472_56762682_6_0.5_4.19_9.3	10	+
chr1	57002558	57002854	chr1_56775146_56775442_8_0.5_0_9.27	10	+
chr1	57004115	57004317	chr1_56776703_56776905_6_0.45_4.19_9.07	10	+
chr1	57085050	57085232	chr1_56857638_56857820_5_0.44_0_10.15	10	+
chr1	57517204	57517412	chr1_57289792_57290000_6_0.43_2.42_8.61	10	+
chr1	58071366	58071798	chr1_57843954_57844386_12_0.41_0_8.79	10	+
chr1	58086330	58086542	chr1_57858918_57859130_6_0.57_1.36_11.32	10	+
chr1	58513514	58514187	chr1_58286102_58286775_19_0.44_0_10.32	10	+
chr1	58514377	58515033	chr1_58286965_58287621_18_0.48_0_10.25	10	+
chr1	58521758	58522256	chr1_58294346_58294844_14_0.53_0_11.91	10	+
chr1	58613857	58614064	chr1_58386445_58386652_6_0.45_1.36_9.1	10	+
chr1	58693961	58694262	chr1_58466549_58466850_9_0.38_0_8.07	10	+
chr1	59095646	59095851	chr1_58868234_58868439_6_0.43_2.42_9.47	10	+
chr1	59096123	59096367	chr1_58868711_58868955_7_0.46_0_9.13	10	+
chr1	59096681	59097208	chr1_58869269_58869796_15_0.54_0_10.42	10	+
chr1	59121456	59121712	chr1_58894044_58894300_7_0.39_0_8.75	10	+
chr1	59123170	59123364	chr1_58895758_58895952_6_0.36_4.97_8.41	10	+
chr1	59132639	59132910	chr1_58905227_58905498_8_0.41_0_8.31	10	+
chr1	59147568	59147868	chr1_58920156_58920456_9_0.36_0_8.06	10	+
chr1	59247595	59248005	chr1_59020183_59020593_12_0.49_0_9.48	10	+
chr1	59248418	59248805	chr1_59021006_59021393_11_0.59_1.36_10.76	10	+
chr1	59359467	59359695	chr1_59132055_59132283_5_0.42_3.36_8.56	10	+
chr1	59465405	59466319	chr1_59237993_59238907_26_0.51_0_9.66	10	+
chr1	59773808	59773832	chr1_59546396_59546420_1_0.32_0_11.62	10	+
chr1	60795546	60795764	chr1_60568134_60568352_6_0.39_4.19_8.48	10	+
chr1	61548277	61548470	chr1_61320865_61321058_4_0.55_4.97_10.85	10	+
chr1	61553806	61554154	chr1_61326394_61326742_10_0.45_1.36_9.09	10	+
chr1	61669637	61669894	chr1_61442225_61442482_7_0.43_2.42_8.62	10	+
chr1	61772688	61772816	chr1_61545276_61545404_4_0.46_1.36_9.66	10	+
chr1	61921381	61921661	chr1_61693969_61694249_8_0.4_1.36_8.46	10	+
chr1	61922064	61922288	chr1_61694652_61694876_7_0.33_4.19_7.79	10	+
chr1	61925353	61925562	chr1_61697941_61698150_5_0.42_2.42_8.85	10	+
chr1	61926928	61927207	chr1_61699516_61699795_8_0.36_0_8.1	10	+
chr1	62208188	62208438	chr1_61980776_61981026_7_0.81_3.36_12.57	10	+
chr1	62656453	62656790	chr1_62429041_62429378_10_0.44_2.42_8.61	10	+
chr1	62703069	62703284	chr1_62475657_62475872_6_0.37_4.97_8.11	10	+
chr1	62808631	62808845	chr1_62581219_62581433_6_0.54_4.97_9.84	10	+
chr1	62903640	62903839	chr1_62676228_62676427_6_0.43_2.42_8.81	10	+
chr1	62905358	62905716	chr1_62677946_62678304_10_0.34_0_8.15	10	+
chr1	62907885	62908081	chr1_62680473_62680669_6_0.34_2.42_8.31	10	+
chr1	62908735	62909072	chr1_62681323_62681660_9_0.37_0_8.65	10	+
chr1	62910308	62911123	chr1_62682896_62683711_23_0.35_0_9.24	10	+
chr1	62912852	62913261	chr1_62685440_62685849_11_0.36_0_8.47	10	+
chr1	62914052	62914478	chr1_62686640_62687066_12_0.36_0_8.36	10	+
chr1	62915866	62917352	chr1_62688454_62689940_42_0.37_0_9.19	10	+
chr1	62941392	62941687	chr1_62713980_62714275_8_0.38_3.36_8.39	10	+
chr1	62943280	62943562	chr1_62715868_62716150_8_0.4_0_8.1	10	+
chr1	62971357	62971565	chr1_62743945_62744153_6_0.43_1.36_8.66	10	+
chr1	62996290	62996524	chr1_62768878_62769112_7_0.52_0_9.78	10	+
chr1	63001095	63001361	chr1_62773683_62773949_8_0.42_0_8.34	10	+
chr1	63003494	63003700	chr1_62776082_62776288_6_0.39_3.36_8.7	10	+
chr1	63062473	63062706	chr1_62835061_62835294_7_0.39_0_8.74	10	+
chr1	63085439	63085694	chr1_62858027_62858282_8_0.38_1.36_8.03	10	+
chr1	63099171	63099263	chr1_62871759_62871851_3_0.43_3.36_10.36	10	+
chr1	63284719	63284931	chr1_63057307_63057519_6_0.41_3.36_8.79	10	+
chr1	63600376	63600591	chr1_63372964_63373179_6_0.41_4.97_8.77	10	+
chr1	63762996	63763215	chr1_63535584_63535803_2_0.42_3.36_10.9	10	+
chr1	63789124	63789372	chr1_63561712_63561960_7_0.58_0_10.52	10	+
chr1	63932422	63932631	chr1_63705010_63705219_6_0.45_3.36_9.18	10	+
chr1	64059061	64059375	chr1_63831649_63831963_9_0.64_0_11.12	10	+
chr1	64094961	64095239	chr1_63867549_63867827_8_0.42_4.97_8.7	10	+
chr1	64100390	64100676	chr1_63872978_63873264_8_0.5_2.42_9.31	10	+
chr1	64114134	64114389	chr1_63886722_63886977_7_0.56_3.36_9.69	10	+
chr1	64117291	64117561	chr1_63889879_63890149_8_0.47_0_9.37	10	+
chr1	64125226	64125808	chr1_63897814_63898396_16_0.46_0_9.13	10	+
chr1	64223691	64223914	chr1_63996279_63996502_7_0.35_1.36_7.98	10	+
chr1	64238786	64238988	chr1_64011374_64011576_6_0.41_4.97_8.37	10	+
chr1	64254223	64254791	chr1_64026811_64027379_16_0.48_0_9.81	10	+
chr1	64308981	64309552	chr1_64081569_64082140_16_0.51_0_9.95	10	+
chr1	64341543	64341748	chr1_64114131_64114336_6_0.38_4.97_8.02	10	+
chr1	64787528	64787731	chr1_64560116_64560319_6_0.44_1.36_8.99	10	+
chr1	65068392	65068595	chr1_64840980_64841183_6_0.39_2.42_8.43	10	+
chr1	65298864	65300460	chr1_65071452_65073048_44_0.4_0_9.5	10	+
chr1	65301682	65301985	chr1_65074270_65074573_9_0.38_1.36_8.31	10	+
chr1	65303571	65303844	chr1_65076159_65076432_8_0.42_2.42_8.22	10	+
chr1	65309683	65309969	chr1_65082271_65082557_8_0.51_0_10.2	10	+
chr1	65310417	65310624	chr1_65083005_65083212_6_0.53_4.19_10.21	10	+
chr1	65325702	65326015	chr1_65098290_65098603_9_0.51_0_9.21	10	+
chr1	65330373	65330698	chr1_65102961_65103286_9_0.41_0_8.43	10	+
chr1	65332511	65332970	chr1_65105099_65105558_13_0.41_0_9.28	10	+
chr1	65334940	65335300	chr1_65107528_65107888_10_0.51_0_9.53	10	+
chr1	65338985	65339215	chr1_65111573_65111803_7_0.49_2.42_9.79	10	+
chr1	65344624	65344920	chr1_65117212_65117508_9_0.49_0_9.15	10	+
chr1	65450674	65450884	chr1_65223262_65223472_6_0.44_4.97_8.88	10	+
chr1	65693567	65694011	chr1_65466155_65466599_13_0.38_0_8.4	10	+
chr1	65744770	65744959	chr1_65517358_65517547_6_0.41_4.19_8.8	10	+
chr1	65851402	65851613	chr1_65623990_65624201_6_0.41_2.42_8.75	10	+
chr1	65895438	65895770	chr1_65668026_65668358_9_0.41_3.36_8.6	10	+
chr1	65897435	65898009	chr1_65670023_65670597_17_0.4_0_9.26	10	+
chr1	65898159	65898351	chr1_65670747_65670939_6_0.38_0_9.45	10	+
chr1	65898647	65898832	chr1_65671235_65671420_6_0.49_1.36_9.69	10	+
chr1	65898895	65899378	chr1_65671483_65671966_14_0.39_0_8.8	10	+
chr1	65899946	65900240	chr1_65672534_65672828_8_0.38_3.36_8.51	10	+
chr1	65901489	65901718	chr1_65674077_65674306_7_0.35_1.36_8.18	10	+
chr1	65905991	65906205	chr1_65678579_65678793_5_0.34_4.97_8.44	10	+
chr1	65991097	65991321	chr1_65763685_65763909_6_0.78_4.97_12.94	10	+
chr1	66098991	66099193	chr1_65871579_65871781_6_0.32_4.97_7.73	10	+
chr1	66703768	66703967	chr1_66476356_66476555_6_0.41_3.36_8.65	10	+
chr1	66834429	66834650	chr1_66607017_66607238_6_0.45_4.19_8.83	10	+
chr1	67086590	67086793	chr1_66859178_66859381_6_0.4_4.19_8.61	10	+
chr1	67395772	67395964	chr1_67168360_67168552_5_0.75_2.42_12.83	10	+
chr1	67423706	67423940	chr1_67196294_67196528_5_0.36_4.19_8.08	10	+
chr1	67424486	67424761	chr1_67197074_67197349_7_0.37_0_7.94	10	+
chr1	67438505	67438702	chr1_67211093_67211290_6_0.32_4.97_8.32	10	+
chr1	67442200	67442501	chr1_67214788_67215089_9_0.32_3.36_7.54	10	+
chr1	67447402	67447660	chr1_67219990_67220248_7_0.43_3.36_8.77	10	+
chr1	67450254	67450474	chr1_67222842_67223062_6_0.39_4.19_8.8	10	+
chr1	67450760	67451174	chr1_67223348_67223762_12_0.31_0_7.9	10	+
chr1	67451592	67452280	chr1_67224180_67224868_19_0.36_0_8.7	10	+
chr1	67452321	67453317	chr1_67224909_67225905_28_0.32_0_8.24	10	+
chr1	67466975	67467427	chr1_67239563_67240015_13_0.43_1.36_8.73	10	+
chr1	67467774	67468137	chr1_67240362_67240725_11_0.41_0_8.64	10	+
chr1	67468224	67468669	chr1_67240812_67241257_13_0.43_0_8.88	10	+
chr1	67468886	67469481	chr1_67241474_67242069_17_0.43_0_9.09	10	+
chr1	67469639	67469915	chr1_67242227_67242503_8_0.37_2.42_8.2	10	+
chr1	67743867	67744104	chr1_67516455_67516692_7_0.42_4.19_8.33	10	+
chr1	67875155	67875631	chr1_67647743_67648219_14_0.37_4.19_8.12	10	+
chr1	67875791	67876120	chr1_67648379_67648708_9_0.38_2.42_8.37	10	+
chr1	67876221	67876454	chr1_67648809_67649042_7_0.35_1.36_8.27	10	+
chr1	67876572	67879022	chr1_67649160_67651610_66_0.36_0_9.72	10	+
chr1	67880799	67881104	chr1_67653387_67653692_9_0.45_1.36_8.7	10	+
chr1	67885569	67885959	chr1_67658157_67658547_11_0.35_0_8.85	10	+
chr1	67889735	67890047	chr1_67662323_67662635_9_0.38_1.36_7.96	10	+
chr1	67890593	67891022	chr1_67663181_67663610_12_0.41_0_9.55	10	+
chr1	67891814	67892050	chr1_67664402_67664638_7_0.41_0_9.27	10	+
chr1	67895661	67896110	chr1_67668249_67668698_12_0.59_0_11.01	10	+
chr1	68151009	68151287	chr1_67923597_67923875_8_0.68_1.36_11.38	10	+
chr1	68151999	68152272	chr1_67924587_67924860_8_0.64_0_11.09	10	+
chr1	68153212	68153983	chr1_67925800_67926571_20_0.36_0_9.31	10	+
chr1	68167185	68167657	chr1_67939773_67940245_14_0.38_0_8.87	10	+
chr1	68167832	68171311	chr1_67940420_67943899_92_0.39_0_9.98	10	+
chr1	68173156	68173439	chr1_67945744_67946027_8_0.43_3.36_8.24	10	+
chr1	68511934	68512638	chr1_68284522_68285226_20_0.42_0_8.8	10	+
chr1	68591288	68591839	chr1_68363876_68364427_15_0.42_0_9.16	10	+
chr1	68603395	68603663	chr1_68375983_68376251_8_0.43_4.97_8.38	10	+
chr1	68611492	68611753	chr1_68384080_68384341_8_0.51_0_9.3	10	+
chr1	68620741	68621004	chr1_68393329_68393592_8_0.44_0_8.55	10	+
chr1	68626961	68627384	chr1_68399549_68399972_12_0.41_0_8.99	10	+
chr1	68628978	68629230	chr1_68401566_68401818_7_0.62_2.42_10.76	10	+
chr1	68659594	68659927	chr1_68432182_68432515_10_0.46_0_9.25	10	+
chr1	68697791	68698135	chr1_68470379_68470723_10_0.54_1.36_9.92	10	+
chr1	68708165	68708760	chr1_68480753_68481348_17_0.48_0_10.73	10	+
chr1	68980119	68980359	chr1_68752707_68752947_7_0.42_1.36_8.61	10	+
chr1	69652095	69652464	chr1_69424683_69425052_11_0.47_0_9.2	10	+
chr1	70650438	70650640	chr1_70423026_70423228_6_0.33_4.97_8.2	10	+
chr1	70687226	70687511	chr1_70459814_70460099_7_0.57_1.36_10.44	10	+
chr1	70688234	70688435	chr1_70460822_70461023_6_0.32_4.19_7.98	10	+
chr1	70688851	70689174	chr1_70461439_70461762_9_0.36_3.36_8.37	10	+
chr1	70690198	70690541	chr1_70462786_70463129_10_0.38_0_8.75	10	+
chr1	70691056	70691432	chr1_70463644_70464020_11_0.45_2.42_8.8	10	+
chr1	70692258	70692581	chr1_70464846_70465169_9_0.42_0_9.04	10	+
chr1	70693001	70693413	chr1_70465589_70466001_12_0.38_1.36_8.51	10	+
chr1	70693533	70693818	chr1_70466121_70466406_8_0.38_1.36_8.52	10	+
chr1	70693977	70694680	chr1_70466565_70467268_19_0.35_0_8.48	10	+
chr1	70694735	70696998	chr1_70467323_70469586_63_0.35_0_8.69	10	+
chr1	70697010	70697942	chr1_70469598_70470530_26_0.36_0_8.85	10	+
chr1	70703040	70703310	chr1_70475628_70475898_8_0.38_0_8.18	10	+
chr1	70710291	70710609	chr1_70482879_70483197_9_0.44_0_9.34	10	+
chr1	70715558	70715815	chr1_70488146_70488403_7_0.41_0_9	10	+
chr1	70716149	70717622	chr1_70488737_70490210_41_0.36_0_9.11	10	+
chr1	70728196	70728589	chr1_70500784_70501177_11_0.41_1.36_8.52	10	+
chr1	70819126	70819324	chr1_70591714_70591912_6_0.37_4.97_8.07	10	+
chr1	70996167	70996619	chr1_70768755_70769207_13_0.45_0_9.1	10	+
chr1	70997118	70997395	chr1_70769706_70769983_8_0.41_2.42_8.53	10	+
chr1	71126404	71126617	chr1_70898992_70899205_6_0.44_0_8.91	10	+
chr1	71518773	71518797	chr1_71291361_71291385_1_0.52_4.97_14.05	10	+
chr1	71529140	71531088	chr1_71301728_71303676_54_0.34_0_8.5	10	+
chr1	71531494	71531738	chr1_71304082_71304326_7_0.33_0_8.64	10	+
chr1	71532004	71532211	chr1_71304592_71304799_6_0.38_3.36_8.44	10	+
chr1	71533899	71534100	chr1_71306487_71306688_6_0.33_1.36_7.94	10	+
chr1	71534652	71535175	chr1_71307240_71307763_14_0.41_0_8.7	10	+
chr1	71535467	71535675	chr1_71308055_71308263_6_0.33_4.19_7.96	10	+
chr1	71536465	71536763	chr1_71309053_71309351_8_0.42_0_9.61	10	+
chr1	71542377	71542715	chr1_71314965_71315303_9_0.36_0_7.83	10	+
chr1	71543980	71544328	chr1_71316568_71316916_11_0.35_0_7.95	10	+
chr1	71546517	71546723	chr1_71319105_71319311_6_0.5_0_9.59	10	+
chr1	71871227	71871478	chr1_71643815_71644066_7_0.3_4.19_7.61	10	+
chr1	71871758	71871966	chr1_71644346_71644554_6_0.3_4.19_7.99	10	+
chr1	71872194	71872441	chr1_71644782_71645029_7_0.36_1.36_8.52	10	+
chr1	71872721	71873114	chr1_71645309_71645702_12_0.38_0_8.45	10	+
chr1	72400679	72401026	chr1_72173267_72173614_10_0.4_0_8.62	10	+
chr1	72454282	72454490	chr1_72226870_72227078_6_0.4_4.97_8.44	10	+
chr1	72625278	72625603	chr1_72397866_72398191_9_0.31_0_7.67	10	+
chr1	72735667	72735724	chr1_72508255_72508312_2_0.26_0_10.19	10	+
chr1	72739643	72740942	chr1_72512231_72513530_36_0.42_0_9.77	10	+
chr1	72767130	72767623	chr1_72539718_72540211_13_0.45_1.36_9.1	10	+
chr1	75088541	75088770	chr1_74861129_74861358_7_0.37_2.42_8.19	10	+
chr1	75198754	75199109	chr1_74971342_74971697_10_0.53_0_9.52	10	+
chr1	75203111	75203314	chr1_74975699_74975902_6_0.43_4.97_8.66	10	+
chr1	75217915	75218177	chr1_74990503_74990765_8_0.34_1.36_7.74	10	+
chr1	75224009	75224342	chr1_74996597_74996930_19_0.36_0_7.85	10	+
chr1	75229625	75230004	chr1_75002213_75002592_11_0.4_0_9.59	10	+
chr1	75230367	75230664	chr1_75002955_75003252_9_0.4_3.36_8.64	10	+
chr1	76047761	76048240	chr1_75820349_75820828_13_0.54_0_10.93	10	+
chr1	76107077	76107300	chr1_75879665_75879888_7_0.39_4.97_8.5	10	+
chr1	76107488	76107697	chr1_75880076_75880285_6_0.43_3.36_8.79	10	+
chr1	76198427	76198623	chr1_75971015_75971211_6_0.31_4.97_7.84	10	+
chr1	76208367	76209666	chr1_75980955_75982254_36_0.49_0_9.56	10	+
chr1	76210006	76210363	chr1_75982594_75982951_10_0.49_0_9.47	10	+
chr1	76215006	76215373	chr1_75987594_75987961_10_0.34_0_8.02	10	+
chr1	76226789	76227132	chr1_75999377_75999720_10_0.4_0_8.65	10	+
chr1	76228402	76228625	chr1_76000990_76001213_6_0.35_4.19_8.17	10	+
chr1	76253057	76253490	chr1_76025645_76026078_12_0.38_0_8.88	10	+
chr1	76253782	76253985	chr1_76026370_76026573_6_0.39_2.42_8.56	10	+
chr1	76254290	76255998	chr1_76026878_76028586_47_0.37_0_8.9	10	+
chr1	76257845	76258302	chr1_76030433_76030890_13_0.38_0_8.45	10	+
chr1	76259095	76259307	chr1_76031683_76031895_6_0.43_2.42_8.95	10	+
chr1	76259675	76260003	chr1_76032263_76032591_9_0.42_1.36_8.19	10	+
chr1	76260146	76260443	chr1_76032734_76033031_9_0.35_0_8.22	10	+
chr1	77165438	77166671	chr1_76938026_76939259_35_0.55_0_12.11	10	+
chr1	77584923	77584947	chr1_77357511_77357535_1_0.32_3.36_10.57	10	+
chr1	77594769	77595378	chr1_77367357_77367966_18_0.45_0_12.61	10	+
chr1	77629570	77629770	chr1_77402158_77402358_6_0.31_4.19_7.8	10	+
chr1	77660773	77660980	chr1_77433361_77433568_6_0.53_2.42_9.86	10	+
chr1	77729285	77729594	chr1_77501873_77502182_9_0.44_2.42_8.76	10	+
chr1	77747496	77747742	chr1_77520084_77520330_7_0.75_2.42_11.79	10	+
chr1	77747789	77748070	chr1_77520377_77520658_8_0.69_2.42_11.48	10	+
chr1	77752619	77752860	chr1_77525207_77525448_7_0.4_1.36_8.56	10	+
chr1	77759419	77759730	chr1_77532007_77532318_9_0.38_0_8.31	10	+
chr1	77763163	77763431	chr1_77535751_77536019_8_0.4_0_8.56	10	+
chr1	77805972	77806285	chr1_77578560_77578873_9_0.44_0_8.5	10	+
chr1	77865713	77865910	chr1_77638301_77638498_6_0.48_0_9.7	10	+
chr1	77984208	77984409	chr1_77756796_77756997_6_0.48_3.36_9.57	10	+
chr1	78001458	78001800	chr1_77774046_77774388_10_0.52_0_9.58	10	+
chr1	78030305	78030678	chr1_77802893_77803266_11_0.35_0_8.29	10	+
chr1	78097883	78098451	chr1_77870471_77871039_16_0.44_0_9.07	10	+
chr1	78098730	78099137	chr1_77871318_77871725_11_0.39_0_8.66	10	+
chr1	78161930	78162470	chr1_77934518_77935058_16_0.35_1.36_8.26	10	+
chr1	78183535	78183842	chr1_77956123_77956430_9_0.36_0_8.09	10	+
chr1	78193942	78194432	chr1_77966530_77967020_14_0.37_3.36_8.16	10	+
chr1	78204948	78205195	chr1_77977536_77977783_7_0.4_2.42_8.71	10	+
chr1	78225310	78225501	chr1_77997898_77998089_6_0.67_4.19_11.85	10	+
chr1	78238565	78238825	chr1_78011153_78011413_8_0.43_0_9.03	10	+
chr1	78239168	78240082	chr1_78011756_78012670_26_0.51_0_11.23	10	+
chr1	78240131	78240482	chr1_78012719_78013070_10_0.58_1.36_10.31	10	+
chr1	78266989	78267220	chr1_78039577_78039808_7_0.35_0_8.34	10	+
chr1	78275372	78277455	chr1_78047960_78050043_58_0.42_0_10.12	10	+
chr1	78313236	78313655	chr1_78085824_78086243_12_0.45_0_9.14	10	+
chr1	78313703	78313981	chr1_78086291_78086569_8_0.48_1.36_9.11	10	+
chr1	78314160	78314398	chr1_78086748_78086986_7_0.41_1.36_8.68	10	+
chr1	78319386	78319580	chr1_78091974_78092168_6_0.4_0_9.05	10	+
chr1	78340943	78341150	chr1_78113531_78113738_6_0.35_0_8.74	10	+
chr1	78342458	78342671	chr1_78115046_78115259_6_0.32_2.42_8.13	10	+
chr1	78343459	78343722	chr1_78116047_78116310_8_0.36_4.97_7.78	10	+
chr1	78355753	78356059	chr1_78128341_78128647_9_0.28_0_7.74	10	+
chr1	78356251	78356503	chr1_78128839_78129091_7_0.33_1.36_8.06	10	+
chr1	78381736	78381948	chr1_78154324_78154536_6_0.37_4.97_8.57	10	+
chr1	78383171	78383450	chr1_78155759_78156038_8_0.37_0_8.6	10	+
chr1	78383711	78384077	chr1_78156299_78156665_10_0.34_0_8	10	+
chr1	78392017	78392699	chr1_78164605_78165287_19_0.35_0_8.7	10	+
chr1	78394901	78395229	chr1_78167489_78167817_7_0.38_0_8.6	10	+
chr1	78398154	78398311	chr1_78170742_78170899_5_0.32_2.42_8.21	10	+
chr1	78398966	78399265	chr1_78171554_78171853_8_0.36_0_9.12	10	+
chr1	78401337	78401808	chr1_78173925_78174396_11_0.31_0_8.7	10	+
chr1	78402422	78402624	chr1_78175010_78175212_6_0.39_0_8.61	10	+
chr1	78407622	78407933	chr1_78180210_78180521_9_0.4_0_8.47	10	+
chr1	78408103	78409504	chr1_78180691_78182092_39_0.37_0_8.99	10	+
chr1	78410149	78410500	chr1_78182737_78183088_10_0.34_0_7.89	10	+
chr1	78411311	78411663	chr1_78183899_78184251_10_0.33_0_7.94	10	+
chr1	78411790	78411991	chr1_78184378_78184579_6_0.35_1.36_8.32	10	+
chr1	78412632	78413146	chr1_78185220_78185734_14_0.33_0_8.01	10	+
chr1	78413163	78413506	chr1_78185751_78186094_10_0.36_0_8.25	10	+
chr1	78413978	78414263	chr1_78186566_78186851_8_0.31_0_7.85	10	+
[truncated: 54,350 more rows]
