# Supplementary material for: Cell cycle, oncogenic and tumor suppressor pathways regulate numerous long and macro non-protein-coding RNAs
Source: Genome Biol. 2014 Mar 4;15(3):R48. doi: 10.1186/gb-2014-15-3-r48 (PMC4054595; doi:10.1186/gb-2014-15-3-r48)
Supplement: Additional file 2 — Online supplemental material containing BED formatted files of differentially expressed regions and macroRNAs, as well as CSV tables listing all proximal ncRNA-mRNA pairs regulated in astrocytoma. [file gb-2014-15-3-r48-S2.zip › online_data/CC/CC_G2_high.hg19.bed]

chr1	16856	17135	chr1_6719_6998_8_0.6_2.85_10.1	10	+
chr1	17213	17410	chr1_7076_7273_6_0.54_0_9.91	10	+
chr1	19203	19580	chr1_9066_9443_11_0.58_0_10.14	10	+
chr1	21364	21576	chr1_11227_11439_6_0.5_1.6_9.53	10	+
chr1	22275	22523	chr1_12138_12386_7_0.48_1.6_9.56	10	+
chr1	25820	26020	chr1_15683_15883_6_0.45_3.94_8.78	10	+
chr1	29133	29538	chr1_18996_19401_11_0.77_0_12.62	10	+
chr1	143879	144239	chr1_133742_134102_11_0.46_0_9.44	10	+
chr1	145524	145721	chr1_135387_135584_6_0.51_4.91_9.85	10	+
chr1	228263	228503	chr1_218126_218366_7_0.43_1.6_8.75	10	+
chr1	228513	228787	chr1_218376_218650_8_0.54_0_9.77	10	+
chr1	318017	318216	chr1_307880_308079_6_0.41_3.94_8.32	10	+
chr1	321023	321271	chr1_310886_311134_7_0.57_0_11.24	10	+
chr1	324430	324916	chr1_314293_314779_14_0.58_0_11.06	10	+
chr1	324958	325546	chr1_314821_315409_16_0.57_0_9.98	10	+
chr1	325775	326017	chr1_315638_315880_7_0.67_2.85_11.38	10	+
chr1	436653	436940	chr1_426516_426803_8_0.5_0_9.18	10	+
chr1	470856	471351	chr1_460719_461214_14_0.49_0_10.38	10	+
chr1	564321	570424	chr1_554184_560287_161_0.44_0_13.2	10	+
chr1	664881	665193	chr1_654744_655056_9_0.56_1.6_10.16	10	+
chr1	667777	667980	chr1_657640_657843_6_0.4_2.85_8.52	10	+
chr1	669134	669293	chr1_658997_659156_5_0.49_4.91_9.16	10	+
chr1	679598	679958	chr1_669461_669821_11_0.46_0_9.28	10	+
chr1	681357	681552	chr1_671220_671415_6_0.49_2.85_9.48	10	+
chr1	709578	709770	chr1_699441_699633_6_0.43_3.94_8.85	10	+
chr1	709860	710135	chr1_699723_699998_8_0.34_2.85_7.78	10	+
chr1	716593	716897	chr1_706456_706760_8_0.36_3.94_8.09	10	+
chr1	717244	717547	chr1_707107_707410_9_0.35_0_8.12	10	+
chr1	725633	725903	chr1_715496_715766_8_0.39_0_9.49	10	+
chr1	758132	758394	chr1_747995_748257_8_0.56_1.6_9.79	10	+
chr1	758438	758779	chr1_748301_748642_10_0.53_0_9.69	10	+
chr1	788776	789435	chr1_778639_779298_19_0.52_0_10.82	10	+
chr1	808690	809457	chr1_798553_799320_22_0.55_0_10.24	10	+
chr1	1004353	1004591	chr1_994216_994454_6_0.73_1.6_12.49	10	+
chr1	1043425	1044224	chr1_1033288_1034087_23_0.6_0_11.37	10	+
chr1	1051839	1052076	chr1_1041702_1041939_7_0.73_0_12.87	10	+
chr1	1078553	1078874	chr1_1068416_1068737_9_0.62_0_11.1	10	+
chr1	1106757	1106987	chr1_1096620_1096850_7_0.63_0_10.48	10	+
chr1	1138288	1138553	chr1_1128151_1128416_8_0.68_3.94_11.09	10	+
chr1	1153742	1154118	chr1_1143605_1143981_11_0.64_0_11.2	10	+
chr1	1163766	1164203	chr1_1153629_1154066_13_0.63_0_10.57	10	+
chr1	1168007	1168223	chr1_1157870_1158086_6_0.67_2.85_11.39	10	+
chr1	1190130	1190437	chr1_1179993_1180300_9_0.58_0_10.09	10	+
chr1	1206084	1206399	chr1_1195947_1196262_9_0.6_1.6_10.38	10	+
chr1	1249111	1249322	chr1_1238974_1239185_6_0.55_3.94_10.38	10	+
chr1	1262156	1262520	chr1_1252019_1252383_10_0.56_0_10.08	10	+
chr1	1273186	1273401	chr1_1263049_1263264_3_0.61_4.91_11.81	10	+
chr1	1275062	1275430	chr1_1264925_1265293_10_0.66_0_11.86	10	+
chr1	1277433	1277653	chr1_1267296_1267516_6_0.68_3.94_11.49	10	+
chr1	1288056	1288883	chr1_1277919_1278746_24_0.6_0_10.7	10	+
chr1	1290077	1290371	chr1_1279940_1280234_8_0.69_1.6_11.6	10	+
chr1	1309426	1309710	chr1_1299289_1299573_8_0.6_1.6_10.61	10	+
chr1	1326075	1326387	chr1_1315938_1316250_9_0.48_0_9.3	10	+
chr1	1326397	1326707	chr1_1316260_1316570_9_0.4_0_8.99	10	+
chr1	1326811	1327311	chr1_1316674_1317174_14_0.45_0_9.39	10	+
chr1	1327504	1328142	chr1_1317367_1318005_18_0.43_0_9.13	10	+
chr1	1330645	1330915	chr1_1320508_1320778_8_0.52_0_9.48	10	+
chr1	1337364	1337649	chr1_1327227_1327512_8_0.46_1.6_8.89	10	+
chr1	1342244	1342420	chr1_1332107_1332283_5_0.58_3.94_10.28	10	+
chr1	1355469	1355673	chr1_1345332_1345536_5_0.82_4.91_12.91	10	+
chr1	1413914	1414110	chr1_1403777_1403973_6_0.63_1.6_10.25	10	+
chr1	1452578	1452777	chr1_1442441_1442640_6_0.63_0_10.34	10	+
chr1	1459121	1459409	chr1_1448984_1449272_8_0.64_0_10.53	10	+
chr1	1463017	1463330	chr1_1452880_1453193_9_0.6_0_10.53	10	+
chr1	1477094	1477599	chr1_1466957_1467462_14_0.5_0_9.71	10	+
chr1	1479187	1479388	chr1_1469050_1469251_6_0.59_4.91_10.47	10	+
chr1	1480137	1480420	chr1_1470000_1470283_8_0.52_0_9.26	10	+
chr1	1499510	1499718	chr1_1489373_1489581_6_0.45_3.94_9.01	10	+
chr1	1500132	1500334	chr1_1489995_1490197_6_0.49_2.85_9.45	10	+
chr1	1630410	1630624	chr1_1620270_1620484_6_0.57_3.94_10.03	10	+
chr1	1643590	1643862	chr1_1633450_1633722_8_0.67_0_11.69	10	+
chr1	1658907	1659120	chr1_1648767_1648980_6_0.38_3.94_8.27	10	+
chr1	1659710	1660016	chr1_1649570_1649876_9_0.44_1.6_9.12	10	+
chr1	1660655	1660823	chr1_1650515_1650683_5_0.52_4.91_9.44	10	+
chr1	1661559	1661835	chr1_1651419_1651695_8_0.5_0_9.63	10	+
chr1	1669779	1670017	chr1_1659639_1659877_7_0.54_0_10.26	10	+
chr1	1677006	1677200	chr1_1666866_1667060_6_0.65_3.94_10.99	10	+
chr1	1716716	1718601	chr1_1706576_1708461_52_0.42_0_9.96	10	+
chr1	1720385	1720794	chr1_1710245_1710654_12_0.51_0_10.17	10	+
chr1	1721737	1722164	chr1_1711597_1712024_12_0.52_0_10.14	10	+
chr1	1735781	1736103	chr1_1725641_1725963_9_0.44_0_9.45	10	+
chr1	1737919	1738117	chr1_1727779_1727977_6_0.47_4.91_9.04	10	+
chr1	1747106	1747416	chr1_1736966_1737276_9_0.5_0_9.1	10	+
chr1	1756706	1756979	chr1_1746566_1746839_8_0.4_0_8.71	10	+
chr1	1794631	1794866	chr1_1784491_1784726_7_0.45_0_8.64	10	+
chr1	1804258	1804489	chr1_1794118_1794349_7_0.45_0_8.94	10	+
chr1	1822345	1822612	chr1_1812205_1812472_7_0.77_1.6_12.47	10	+
chr1	1847176	1847534	chr1_1837036_1837394_10_0.64_0_10.64	10	+
chr1	2028895	2029091	chr1_2018755_2018951_6_0.6_2.85_10.27	10	+
chr1	2058802	2058992	chr1_2048662_2048852_5_0.7_4.91_11.31	10	+
chr1	2160323	2160619	chr1_2150183_2150479_7_0.71_0_11.69	10	+
chr1	2168189	2168383	chr1_2158049_2158243_6_0.55_2.85_9.83	10	+
chr1	2186905	2187336	chr1_2176765_2177196_12_0.51_0_9.54	10	+
chr1	2187348	2187585	chr1_2177208_2177445_7_0.51_2.85_9.61	10	+
chr1	2198566	2198779	chr1_2188426_2188639_6_0.51_1.6_9.85	10	+
chr1	2209457	2209671	chr1_2199317_2199531_7_0.6_4.91_10.3	10	+
chr1	2211925	2214146	chr1_2201785_2204006_58_0.6_0_12.33	10	+
chr1	2235801	2236001	chr1_2225661_2225861_6_0.68_2.85_11.58	10	+
chr1	2238195	2238738	chr1_2228055_2228598_16_0.55_0_10.46	10	+
chr1	2238989	2240176	chr1_2228849_2230036_33_0.49_0_9.56	10	+
chr1	2240602	2241041	chr1_2230462_2230901_12_0.47_0_9.74	10	+
chr1	2241331	2241603	chr1_2231191_2231463_8_0.45_0_9.13	10	+
chr1	2327093	2327336	chr1_2316953_2317196_7_0.42_1.6_8.84	10	+
chr1	2328444	2328753	chr1_2318304_2318613_9_0.5_0_9.13	10	+
chr1	2333556	2333881	chr1_2323416_2323741_9_0.58_0_10.16	10	+
chr1	2334390	2334850	chr1_2324250_2324710_13_0.48_0_9.71	10	+
chr1	2334937	2335304	chr1_2324797_2325164_10_0.5_0_9.95	10	+
chr1	2375239	2375495	chr1_2365099_2365355_5_0.79_1.6_12.52	10	+
chr1	2390877	2391172	chr1_2380737_2381032_8_0.62_0_10.51	10	+
chr1	2422726	2423003	chr1_2412586_2412863_8_0.61_0_10.12	10	+
chr1	2460071	2460317	chr1_2449931_2450177_7_0.54_1.6_9.9	10	+
chr1	2486937	2487208	chr1_2487209_2487480_8_0.66_0_11.04	10	-
chr1	2517616	2517867	chr1_2507476_2507727_7_0.77_2.85_12.27	10	+
chr1	2691896	2692198	chr1_2681756_2682058_8_0.56_1.6_9.93	10	+
chr1	2714485	2714759	chr1_2704345_2704619_8_0.6_0_10.92	10	+
chr1	2986926	2987214	chr1_2976786_2977074_8_0.81_2.85_12.05	10	+
chr1	3013890	3014196	chr1_3003750_3004056_9_0.58_1.6_9.81	10	+
chr1	3018596	3018700	chr1_3008456_3008560_3_0.55_3.94_11.32	10	+
chr1	3084127	3084335	chr1_3073987_3074195_7_0.66_1.6_11.49	10	+
chr1	3157575	3157758	chr1_3147435_3147618_5_0.62_4.91_10.81	10	+
chr1	3218301	3218521	chr1_3208161_3208381_6_0.57_2.85_10.17	10	+
chr1	3268902	3269119	chr1_3258762_3258979_6_0.57_4.91_10.37	10	+
chr1	3348173	3348380	chr1_3338033_3338240_6_0.63_1.6_10.33	10	+
chr1	3464151	3464457	chr1_3454011_3454317_9_0.65_1.6_10.48	10	+
chr1	3485022	3485243	chr1_3474882_3475103_6_0.62_1.6_11.01	10	+
chr1	3488733	3489098	chr1_3478593_3478958_10_0.62_0_10.46	10	+
chr1	3489267	3489603	chr1_3479127_3479463_9_0.58_0_9.91	10	+
chr1	3493145	3493401	chr1_3483005_3483261_8_0.63_0_10.98	10	+
chr1	3493605	3493799	chr1_3483465_3483659_6_0.61_0_10.39	10	+
chr1	3495143	3495352	chr1_3485003_3485212_6_0.61_2.85_10.28	10	+
chr1	3499805	3500041	chr1_3489665_3489901_7_0.62_1.6_11.15	10	+
chr1	3500096	3500514	chr1_3489956_3490374_11_0.67_1.6_11.7	10	+
chr1	3530659	3530939	chr1_3520519_3520799_8_0.56_0_9.69	10	+
chr1	3544058	3544248	chr1_3533918_3534108_6_0.53_4.91_9.38	10	+
chr1	3544862	3545189	chr1_3534722_3535049_10_0.48_0_9.01	10	+
chr1	3545580	3545924	chr1_3535440_3535784_10_0.42_0_8.84	10	+
chr1	3551782	3551991	chr1_3541642_3541851_6_0.54_1.6_9.61	10	+
chr1	3608059	3608310	chr1_3597919_3598170_7_0.62_0_10	10	+
chr1	3611352	3611588	chr1_3601212_3601448_5_0.61_2.85_11.19	10	+
chr1	3655733	3656842	chr1_3645593_3646702_31_0.51_0_10.97	10	+
chr1	3662680	3662912	chr1_3652540_3652772_7_0.55_0_10.18	10	+
chr1	3697037	3697206	chr1_3686897_3687066_5_0.36_2.85_8.29	10	+
chr1	3712819	3713023	chr1_3702679_3702883_6_0.72_4.91_11.9	10	+
chr1	3806291	3806602	chr1_3796151_3796462_8_0.37_1.6_8.63	10	+
chr1	3807333	3807542	chr1_3797193_3797402_6_0.52_3.94_9.35	10	+
chr1	4235486	4235772	chr1_4135346_4135632_8_0.52_0_9.15	10	+
chr1	4391176	4391441	chr1_4291036_4291301_7_0.42_1.6_8.18	10	+
chr1	4392457	4392654	chr1_4292317_4292514_5_0.62_2.85_11.24	10	+
chr1	4393072	4393295	chr1_4292932_4293155_7_0.61_0_10.26	10	+
chr1	4403557	4403758	chr1_4303417_4303618_7_0.65_4.91_10.71	10	+
chr1	4514777	4514979	chr1_4414637_4414839_6_0.55_1.6_9.87	10	+
chr1	4772292	4772560	chr1_4672152_4672420_7_0.65_1.6_10.88	10	+
chr1	4933561	4933855	chr1_4833421_4833715_8_0.58_2.85_10.12	10	+
chr1	5020470	5020675	chr1_4920330_4920535_6_0.63_0_10.88	10	+
chr1	5399227	5399251	chr1_5299087_5299111_1_0.4_2.85_13.36	10	+
chr1	5751033	5751242	chr1_5673620_5673829_6_0.63_1.6_10.27	10	+
chr1	5826727	5826926	chr1_5749314_5749513_6_0.63_1.6_10.85	10	+
chr1	5933719	5934064	chr1_5856306_5856651_10_0.56_0_10.61	10	+
chr1	5944593	5945216	chr1_5867180_5867803_17_0.59_0_10.52	10	+
chr1	6052286	6052530	chr1_5974873_5975117_7_0.7_0_11.03	10	+
chr1	6059941	6060181	chr1_5982528_5982768_7_0.65_1.6_10.83	10	+
chr1	6170248	6170450	chr1_6092835_6093037_6_0.59_3.94_9.99	10	+
chr1	6214981	6215231	chr1_6137568_6137818_7_0.61_0_10.47	10	+
chr1	6245326	6245892	chr1_6167913_6168479_16_0.44_0_8.71	10	+
chr1	6246124	6246996	chr1_6168711_6169583_24_0.41_0_9.19	10	+
chr1	6252886	6253160	chr1_6175473_6175747_8_0.5_0_8.84	10	+
chr1	6257617	6257931	chr1_6180204_6180518_9_0.39_0_7.89	10	+
chr1	6281484	6282163	chr1_6204071_6204750_20_0.47_1.6_9.28	10	+
chr1	6282589	6282844	chr1_6205176_6205431_8_0.56_0_9.74	10	+
chr1	6282856	6283131	chr1_6205443_6205718_8_0.54_2.85_9.77	10	+
chr1	6283483	6283689	chr1_6206070_6206276_6_0.37_0_9.87	10	+
chr1	6283924	6285400	chr1_6206511_6207987_41_0.48_0_9.53	10	+
chr1	6291932	6292201	chr1_6214519_6214788_8_0.46_0_9.44	10	+
chr1	6293443	6293781	chr1_6216030_6216368_10_0.46_0_9.04	10	+
chr1	6294908	6295111	chr1_6217495_6217698_6_0.53_0_9.51	10	+
chr1	6453648	6453868	chr1_6376235_6376455_6_0.74_0_12.93	10	+
chr1	6531650	6531899	chr1_6454237_6454486_7_0.65_1.6_10.67	10	+
chr1	6585650	6585852	chr1_6508237_6508439_6_0.41_3.94_8.36	10	+
chr1	6592459	6592796	chr1_6515046_6515383_10_0.45_0_9.17	10	+
chr1	6608653	6608677	chr1_6531240_6531264_1_0.48_4.91_13.04	10	+
chr1	6652669	6652872	chr1_6575256_6575459_6_0.62_3.94_10.57	10	+
chr1	6673164	6673347	chr1_6595751_6595934_6_0.79_3.94_12.31	10	+
chr1	6674194	6674690	chr1_6596781_6597277_12_0.76_0_12.05	10	+
chr1	6683290	6683505	chr1_6605877_6606092_6_0.42_3.94_9.03	10	+
chr1	6713876	6714162	chr1_6636463_6636749_8_0.46_0_9.01	10	+
chr1	6738356	6738537	chr1_6660943_6661124_5_0.39_1.6_8.82	10	+
chr1	6880248	6880375	chr1_6802835_6802962_4_0.44_2.85_9.71	10	+
chr1	6885086	6885377	chr1_6807673_6807964_8_0.34_2.85_7.69	10	+
chr1	6931794	6932038	chr1_6854381_6854625_7_0.43_0_8.73	10	+
chr1	6932082	6932286	chr1_6854669_6854873_6_0.39_4.91_8.24	10	+
chr1	6967780	6968074	chr1_6890367_6890661_8_0.61_1.6_10.23	10	+
chr1	7048281	7048483	chr1_6970868_6971070_6_0.53_1.6_9.95	10	+
chr1	7237561	7237784	chr1_7160148_7160371_7_0.51_3.94_9.13	10	+
chr1	7432153	7432406	chr1_7354740_7354993_8_0.53_1.6_9.44	10	+
chr1	7542290	7542489	chr1_7464877_7465076_6_0.53_4.91_9.5	10	+
chr1	7579760	7579979	chr1_7502347_7502566_6_0.54_2.85_9.62	10	+
chr1	7723412	7723636	chr1_7645999_7646223_6_0.63_0_10.8	10	+
chr1	7831378	7831580	chr1_7753965_7754167_6_0.73_3.94_12.19	10	+
chr1	7837170	7837437	chr1_7759757_7760024_8_0.44_0_8.69	10	+
chr1	7839666	7841423	chr1_7762253_7764010_49_0.4_0_9.5	10	+
chr1	7855236	7855511	chr1_7777823_7778098_8_0.47_0_8.71	10	+
chr1	7889893	7890101	chr1_7812480_7812688_6_0.54_1.6_9.72	10	+
chr1	8025318	8025582	chr1_7947905_7948169_8_0.38_0_8.87	10	+
chr1	8037728	8037809	chr1_7960315_7960396_3_0.37_2.85_10.51	10	+
chr1	8044834	8045323	chr1_7967421_7967910_14_0.43_0_9.15	10	+
chr1	8072287	8072791	chr1_7994874_7995378_14_0.45_0_9.18	10	+
chr1	8072840	8073574	chr1_7995427_7996161_20_0.4_0_8.75	10	+
chr1	8073620	8073867	chr1_7996207_7996454_7_0.49_1.6_9.32	10	+
chr1	8073880	8074242	chr1_7996467_7996829_11_0.49_0_9.02	10	+
chr1	8075271	8075769	chr1_7997858_7998356_14_0.45_0_8.78	10	+
chr1	8378113	8378348	chr1_8300700_8300935_6_0.77_3.94_12.02	10	+
chr1	8390177	8390468	chr1_8312764_8313055_8_0.59_0_10.25	10	+
chr1	8413932	8414138	chr1_8336519_8336725_6_0.44_3.94_9.13	10	+
chr1	8414425	8414766	chr1_8337012_8337353_8_0.44_0_8.76	10	+
chr1	8424134	8424323	chr1_8346721_8346910_6_0.55_4.91_9.9	10	+
chr1	8435683	8435914	chr1_8358270_8358501_7_0.48_1.6_9.57	10	+
chr1	8613283	8613574	chr1_8535870_8536161_8_0.55_4.91_9.81	10	+
chr1	8663633	8663797	chr1_8586220_8586384_5_0.34_0_8.13	10	+
chr1	8723658	8723877	chr1_8646245_8646464_4_0.56_1.6_10.96	10	+
chr1	8763040	8763253	chr1_8685627_8685840_6_0.73_3.94_11.97	10	+
chr1	8798554	8798698	chr1_8721141_8721285_5_0.53_3.94_9.82	10	+
chr1	8810462	8811128	chr1_8733049_8733715_19_0.43_0_9.06	10	+
chr1	8846295	8846970	chr1_8768882_8769557_19_0.45_0_10.11	10	+
chr1	8920996	8921570	chr1_8843583_8844157_16_0.53_0_10.74	10	+
chr1	8923309	8923533	chr1_8845896_8846120_6_0.6_1.6_10.72	10	+
chr1	8923865	8924287	chr1_8846452_8846874_12_0.55_0_10.56	10	+
chr1	8925249	8925684	chr1_8847836_8848271_13_0.54_0_10.27	10	+
chr1	8926201	8926667	chr1_8848788_8849254_13_0.52_0_10.2	10	+
chr1	8927074	8927408	chr1_8849661_8849995_10_0.52_0_9.93	10	+
chr1	8930459	8930663	chr1_8853046_8853250_6_0.48_2.85_9.65	10	+
chr1	8931074	8931530	chr1_8853661_8854117_13_0.48_1.6_9.23	10	+
chr1	8931810	8932172	chr1_8854397_8854759_10_0.5_1.6_9.25	10	+
chr1	8934760	8935106	chr1_8857347_8857693_10_0.46_0_8.9	10	+
chr1	8938495	8938901	chr1_8861082_8861488_11_0.68_0_11.65	10	+
chr1	8953466	8953971	chr1_8876053_8876558_14_0.49_0_10.55	10	+
chr1	8954011	8954665	chr1_8876598_8877252_19_0.43_0_10.03	10	+
chr1	9223060	9223275	chr1_9145647_9145862_6_0.45_2.85_8.54	10	+
chr1	9325055	9325349	chr1_9247642_9247936_9_0.52_1.6_9.32	10	+
chr1	9599371	9599646	chr1_9521958_9522233_8_0.77_1.6_11.98	10	+
chr1	9599985	9600184	chr1_9522572_9522771_6_0.7_2.85_11.69	10	+
chr1	9634843	9634898	chr1_9557430_9557485_2_0.38_0_10.75	10	+
chr1	9636609	9637074	chr1_9559196_9559661_13_0.47_0_9.13	10	+
chr1	9654507	9654707	chr1_9577094_9577294_3_0.57_0_12.06	10	+
chr1	9669732	9669941	chr1_9592319_9592528_6_0.59_1.6_10.14	10	+
chr1	9789191	9789444	chr1_9711778_9712031_7_0.49_2.85_9.56	10	+
chr1	9790012	9790333	chr1_9712599_9712920_8_0.5_0_9.89	10	+
chr1	9793404	9793647	chr1_9715991_9716234_7_0.57_3.94_9.88	10	+
chr1	9795029	9795232	chr1_9717616_9717819_6_0.53_1.6_10.06	10	+
chr1	9804473	9804679	chr1_9727060_9727266_6_0.59_4.91_10.35	10	+
chr1	9809687	9809974	chr1_9732274_9732561_8_0.44_0_8.91	10	+
chr1	9811452	9811753	chr1_9734039_9734340_9_0.48_0_9.1	10	+
chr1	9815154	9815391	chr1_9737741_9737978_7_0.45_0_8.83	10	+
chr1	9840807	9840958	chr1_9763394_9763545_5_0.5_4.91_9.6	10	+
chr1	9884011	9884227	chr1_9806598_9806814_3_0.73_1.6_14.51	10	+
chr1	9921518	9921732	chr1_9844105_9844319_6_0.6_4.91_10.64	10	+
chr1	9931233	9931425	chr1_9853820_9854012_5_0.63_2.85_10.36	10	+
chr1	10032040	10032248	chr1_9954627_9954835_6_0.4_2.85_8.52	10	+
chr1	10093275	10093758	chr1_10015862_10016345_14_0.54_0_10.08	10	+
chr1	10114419	10114623	chr1_10037006_10037210_6_0.45_2.85_9.03	10	+
chr1	10155510	10155752	chr1_10078097_10078339_7_0.46_0_8.94	10	+
chr1	10162873	10163084	chr1_10085460_10085671_6_0.39_2.85_8.54	10	+
chr1	10165507	10165863	chr1_10088094_10088450_10_0.49_0_9.47	10	+
chr1	10195028	10195305	chr1_10117615_10117892_8_0.44_0_8.83	10	+
chr1	10211282	10211636	chr1_10133869_10134223_10_0.47_1.6_8.49	10	+
chr1	10221136	10221451	chr1_10143723_10144038_9_0.47_1.6_8.91	10	+
chr1	10238673	10238874	chr1_10161260_10161461_6_0.5_0_9.73	10	+
chr1	10240096	10240667	chr1_10162683_10163254_16_0.42_0_9.04	10	+
chr1	10240864	10241112	chr1_10163451_10163699_7_0.44_2.85_8.79	10	+
chr1	10286256	10286456	chr1_10208843_10209043_6_0.41_4.91_8.41	10	+
chr1	10327391	10327666	chr1_10249978_10250253_8_0.44_0_8.75	10	+
chr1	10363229	10363502	chr1_10285816_10286089_8_0.45_0_9.64	10	+
chr1	10363623	10365316	chr1_10286210_10287903_47_0.42_0_9.14	10	+
chr1	10365336	10365576	chr1_10287923_10288163_7_0.37_0_8.23	10	+
chr1	10365619	10366166	chr1_10288206_10288753_15_0.39_0_8.61	10	+
chr1	10366905	10367298	chr1_10289492_10289885_11_0.37_0_8.19	10	+
chr1	10440052	10440301	chr1_10362639_10362888_7_0.37_1.6_8.07	10	+
chr1	10460390	10460687	chr1_10382977_10383274_9_0.48_0_8.8	10	+
chr1	10464134	10464431	chr1_10386721_10387018_9_0.52_0_9.5	10	+
chr1	10472982	10473385	chr1_10395569_10395972_11_0.54_0_10.02	10	+
chr1	10477008	10477262	chr1_10399595_10399849_7_0.5_0_9.88	10	+
chr1	10479645	10480344	chr1_10402232_10402931_21_0.5_0_10	10	+
chr1	10502268	10502512	chr1_10424855_10425099_7_0.43_1.6_8.45	10	+
chr1	10519521	10519780	chr1_10442108_10442367_8_0.37_0_8.09	10	+
chr1	10521268	10521593	chr1_10443855_10444180_10_0.47_0_8.9	10	+
chr1	10522954	10523166	chr1_10445541_10445753_6_0.53_4.91_9.69	10	+
chr1	10677379	10677575	chr1_10599966_10600162_6_0.58_2.85_9.95	10	+
chr1	10683426	10683637	chr1_10606013_10606224_6_0.47_4.91_8.98	10	+
chr1	11005564	11005804	chr1_10928151_10928391_7_0.54_2.85_9.8	10	+
chr1	11051126	11051150	chr1_10973713_10973737_1_0.48_1.6_13.43	10	+
chr1	11073718	11074096	chr1_10996305_10996683_11_0.46_0_9.36	10	+
chr1	11076803	11077130	chr1_10999390_10999717_9_0.37_0_8.16	10	+
chr1	11078738	11079029	chr1_11001325_11001616_9_0.4_0_8.49	10	+
chr1	11081990	11084370	chr1_11004577_11006957_66_0.41_0_9.63	10	+
chr1	11084582	11084787	chr1_11007169_11007374_6_0.43_4.91_8.79	10	+
chr1	11084944	11085192	chr1_11007531_11007779_7_0.34_1.6_7.98	10	+
chr1	11114611	11115148	chr1_11037198_11037735_15_0.62_0_11.06	10	+
chr1	11115853	11116015	chr1_11038440_11038602_5_0.64_2.85_10.93	10	+
chr1	11116563	11116888	chr1_11039150_11039475_9_0.58_0_10.48	10	+
chr1	11140522	11140991	chr1_11063109_11063578_12_0.42_0_9	10	+
chr1	11142728	11142968	chr1_11065315_11065555_7_0.46_0_9.2	10	+
chr1	11147450	11147693	chr1_11070037_11070280_7_0.43_0_8.83	10	+
chr1	11147782	11147996	chr1_11070369_11070583_6_0.38_1.6_8.45	10	+
chr1	11151068	11151317	chr1_11073655_11073904_7_0.41_4.91_8.24	10	+
chr1	11155798	11155998	chr1_11078385_11078585_6_0.41_3.94_8.68	10	+
chr1	11167068	11167308	chr1_11089655_11089895_7_0.43_1.6_8.87	10	+
chr1	11293001	11293293	chr1_11215588_11215880_9_0.4_0_9.14	10	+
chr1	11724388	11724578	chr1_11646975_11647165_6_0.79_3.94_12.62	10	+
chr1	11980150	11980355	chr1_11902737_11902942_6_0.52_1.6_9.39	10	+
chr1	11983586	11983793	chr1_11906173_11906380_6_0.51_4.91_9.56	10	+
chr1	11986101	11986324	chr1_11908688_11908911_6_0.73_4.91_11.85	10	+
chr1	12010339	12010643	chr1_11932926_11933230_9_0.61_0_10.48	10	+
chr1	12016944	12017185	chr1_11939531_11939772_7_0.59_1.6_10.38	10	+
chr1	12018499	12018769	chr1_11941086_11941356_8_0.6_1.6_9.83	10	+
chr1	12020590	12020915	chr1_11943177_11943502_10_0.61_0_10.31	10	+
chr1	12024632	12024842	chr1_11947219_11947429_6_0.57_0_10.58	10	+
chr1	12026974	12027165	chr1_11949561_11949752_6_0.59_4.91_10.64	10	+
chr1	12030741	12030945	chr1_11953328_11953532_6_0.6_3.94_10.77	10	+
chr1	12032831	12033175	chr1_11955418_11955762_10_0.58_0_9.94	10	+
chr1	12034678	12035574	chr1_11957265_11958161_25_0.55_0_10.37	10	+
chr1	12042022	12042220	chr1_11964609_11964807_6_0.46_4.91_9.44	10	+
chr1	12049223	12049469	chr1_11971810_11972056_8_0.5_0_9.78	10	+
chr1	12057278	12057478	chr1_11979865_11980065_6_0.56_2.85_10.15	10	+
chr1	12058892	12059213	chr1_11981479_11981800_9_0.57_0_9.84	10	+
chr1	12064463	12064667	chr1_11987050_11987254_6_0.49_4.91_9.47	10	+
chr1	12071690	12071992	chr1_11994277_11994579_9_0.52_0_9.83	10	+
chr1	12072267	12072543	chr1_11994854_11995130_8_0.52_0_9.6	10	+
chr1	12072701	12072906	chr1_11995288_11995493_6_0.49_4.91_9.74	10	+
chr1	12140454	12140610	chr1_12063041_12063197_5_0.43_1.6_9.1	10	+
chr1	12222173	12222386	chr1_12144760_12144973_6_0.56_3.94_10.07	10	+
chr1	12224548	12224769	chr1_12147135_12147356_6_0.55_2.85_9.84	10	+
chr1	12227096	12227305	chr1_12149683_12149892_6_0.79_4.91_12.45	10	+
chr1	12304286	12304527	chr1_12226873_12227114_7_0.49_0_9.26	10	+
chr1	12333055	12333300	chr1_12255642_12255887_7_0.38_3.94_8.3	10	+
chr1	12335909	12336580	chr1_12258496_12259167_19_0.46_0_9.09	10	+
chr1	12337110	12337795	chr1_12259697_12260382_19_0.41_0_8.59	10	+
chr1	12342804	12343675	chr1_12265391_12266262_25_0.45_0_9.05	10	+
chr1	12378065	12378379	chr1_12300652_12300966_9_0.43_0_8.47	10	+
chr1	12413954	12414299	chr1_12336541_12336886_10_0.39_0_8.24	10	+
chr1	12580667	12580724	chr1_12503254_12503311_2_0.52_4.91_11.19	10	+
chr1	12589597	12589850	chr1_12512184_12512437_7_0.42_0_8.74	10	+
chr1	12662095	12662352	chr1_12584682_12584939_7_0.59_0_9.95	10	+
chr1	12815778	12815987	chr1_12738365_12738574_6_0.5_0_9.27	10	+
chr1	12907296	12908029	chr1_12829883_12830616_21_0.49_0_9.51	10	+
chr1	14026760	14026933	chr1_13899347_13899520_5_0.8_3.94_13.18	10	+
chr1	14104982	14105528	chr1_13977569_13978115_13_0.49_0_9.71	10	+
chr1	14105736	14106000	chr1_13978323_13978587_8_0.46_0_8.87	10	+
chr1	14106161	14106408	chr1_13978748_13978995_7_0.46_3.94_9.05	10	+
chr1	14106670	14107093	chr1_13979257_13979680_12_0.5_0_9.67	10	+
chr1	14107584	14107921	chr1_13980171_13980508_10_0.41_0_9.06	10	+
chr1	14107958	14108847	chr1_13980545_13981434_25_0.46_0_9.4	10	+
chr1	14108860	14109193	chr1_13981447_13981780_10_0.48_0_9.32	10	+
chr1	14113636	14114235	chr1_13986223_13986822_16_0.38_0_8.59	10	+
chr1	14876875	14877089	chr1_14749462_14749676_6_0.47_2.85_8.79	10	+
chr1	14924969	14925305	chr1_14797556_14797892_8_0.72_2.85_11.81	10	+
chr1	14958226	14958477	chr1_14830813_14831064_7_0.46_2.85_8.54	10	+
chr1	15284902	15285105	chr1_15157489_15157692_6_0.52_4.91_9.19	10	+
chr1	15354619	15354822	chr1_15227206_15227409_6_0.58_4.91_9.97	10	+
chr1	15392512	15392868	chr1_15265099_15265455_9_0.46_1.6_8.59	10	+
chr1	15480421	15480623	chr1_15353008_15353210_6_0.73_3.94_12.04	10	+
chr1	15736690	15736888	chr1_15609277_15609475_4_0.56_2.85_11.62	10	+
chr1	15756574	15756789	chr1_15629161_15629376_5_0.42_3.94_9.62	10	+
chr1	15894628	15895042	chr1_15767215_15767629_12_0.46_0_8.95	10	+
chr1	15896601	15896791	chr1_15769188_15769378_6_0.45_4.91_8.67	10	+
chr1	15931033	15931809	chr1_15803620_15804396_22_0.51_0_10.85	10	+
chr1	15943936	15944121	chr1_15816523_15816708_6_0.73_1.6_12.76	10	+
chr1	15986699	15986944	chr1_15859286_15859531_7_0.46_1.6_8.91	10	+
chr1	15988147	15988462	chr1_15860734_15861049_9_0.39_0_8.36	10	+
chr1	16103583	16103896	chr1_15976170_15976483_9_0.49_2.85_9.09	10	+
chr1	16111039	16111274	chr1_15983626_15983861_7_0.61_0_10.69	10	+
chr1	16112370	16112964	chr1_15984957_15985551_17_0.52_0_9.74	10	+
chr1	16119222	16119832	chr1_15991809_15992419_18_0.5_0_10.12	10	+
chr1	16154702	16155217	chr1_16027289_16027804_15_0.53_0_10.29	10	+
chr1	16174977	16175196	chr1_16047564_16047783_6_0.69_4.91_11.63	10	+
chr1	16199253	16199568	chr1_16071840_16072155_9_0.46_0_8.7	10	+
chr1	16199980	16200221	chr1_16072567_16072808_7_0.35_2.85_8.38	10	+
chr1	16202978	16203183	chr1_16075565_16075770_6_0.55_3.94_10.08	10	+
chr1	16237534	16237851	chr1_16110121_16110438_9_0.38_0_8.63	10	+
chr1	16254520	16254981	chr1_16127107_16127568_13_0.46_0_8.98	10	+
chr1	16255056	16256447	chr1_16127643_16129034_38_0.45_0_9.01	10	+
chr1	16256665	16256943	chr1_16129252_16129530_8_0.43_1.6_8.72	10	+
chr1	16257030	16257779	chr1_16129617_16130366_21_0.45_0_9.28	10	+
chr1	16257892	16258237	chr1_16130479_16130824_10_0.51_0_9.9	10	+
chr1	16258318	16258576	chr1_16130905_16131163_8_0.51_0_9.76	10	+
chr1	16258800	16259078	chr1_16131387_16131665_8_0.52_0_9.51	10	+
chr1	16259557	16260115	chr1_16132144_16132702_16_0.52_0_9.8	10	+
chr1	16260456	16260667	chr1_16133043_16133254_6_0.47_3.94_9.25	10	+
chr1	16260866	16261484	chr1_16133453_16134071_18_0.56_0_10.05	10	+
chr1	16261932	16262140	chr1_16134519_16134727_6_0.59_2.85_10.53	10	+
chr1	16263652	16263892	chr1_16136239_16136479_7_0.66_1.6_10.8	10	+
chr1	16273683	16273885	chr1_16146270_16146472_6_0.6_2.85_10.16	10	+
chr1	16296309	16296546	chr1_16168896_16169133_7_0.47_1.6_9.16	10	+
chr1	16316783	16317002	chr1_16189370_16189589_6_0.65_4.91_11.06	10	+
chr1	16340944	16341271	chr1_16213531_16213858_9_0.5_0_9.59	10	+
chr1	16357640	16357889	chr1_16230227_16230476_5_0.5_0_9.57	10	+
chr1	16363468	16363684	chr1_16236055_16236271_6_0.6_1.6_10.65	10	+
chr1	16386727	16386943	chr1_16259314_16259530_6_0.57_4.91_10.07	10	+
chr1	16475198	16475434	chr1_16347785_16348021_7_0.56_0_9.89	10	+
chr1	16477195	16477464	chr1_16349782_16350051_8_0.58_3.94_10.66	10	+
chr1	16563596	16563784	chr1_16436183_16436371_5_0.73_4.91_12.16	10	+
chr1	16567614	16567932	chr1_16440201_16440519_9_0.55_0_10.38	10	+
chr1	16619666	16619690	chr1_16492253_16492277_1_0.56_1.6_14.83	10	+
chr1	16619993	16620199	chr1_16492580_16492786_6_0.45_3.94_9.12	10	+
chr1	16641637	16641946	chr1_16514224_16514533_9_0.48_1.6_9.02	10	+
chr1	16719669	16719980	chr1_16592256_16592567_9_0.59_0_11.33	10	+
chr1	16721478	16722954	chr1_16594065_16595541_40_0.51_0_10.1	10	+
chr1	16723289	16724000	chr1_16595876_16596587_21_0.51_0_9.65	10	+
chr1	16785390	16785769	chr1_16657977_16658356_11_0.52_0_9.99	10	+
chr1	16786209	16786550	chr1_16658796_16659137_10_0.44_0_8.86	10	+
chr1	16889707	16890386	chr1_16762294_16762973_19_0.46_0_9.78	10	+
chr1	16890432	16890772	chr1_16763019_16763359_10_0.45_0_9.1	10	+
chr1	16890996	16891307	chr1_16763583_16763894_9_0.4_0_8.51	10	+
chr1	16891414	16891983	chr1_16764001_16764570_16_0.43_0_9.54	10	+
chr1	16891997	16893484	chr1_16764584_16766071_41_0.44_0_9.52	10	+
chr1	16893537	16894110	chr1_16766124_16766697_15_0.46_0_9.96	10	+
chr1	16895537	16895840	chr1_16768124_16768427_9_0.47_1.6_9.01	10	+
chr1	16895984	16896188	chr1_16768571_16768775_6_0.39_4.91_8.25	10	+
chr1	16902717	16903146	chr1_16775304_16775733_13_0.48_0_9.37	10	+
chr1	16903227	16903485	chr1_16775814_16776072_8_0.46_3.94_9.32	10	+
chr1	16905603	16906033	chr1_16778190_16778620_12_0.45_0_9.15	10	+
chr1	16907215	16907568	chr1_16779802_16780155_10_0.48_1.6_8.94	10	+
chr1	16909055	16909432	chr1_16781642_16782019_11_0.47_0_9.31	10	+
chr1	16909525	16909760	chr1_16782112_16782347_7_0.45_2.85_8.41	10	+
chr1	16911936	16912402	chr1_16784523_16784989_13_0.43_0_8.93	10	+
chr1	16913503	16913706	chr1_16786090_16786293_6_0.45_2.85_8.92	10	+
chr1	16914106	16914397	chr1_16786693_16786984_8_0.46_0_9.02	10	+
chr1	16915423	16915696	chr1_16788010_16788283_8_0.46_0_9.11	10	+
chr1	16915830	16916199	chr1_16788417_16788786_8_0.44_1.6_8.71	10	+
chr1	16918252	16918865	chr1_16790839_16791452_17_0.44_0_9.42	10	+
chr1	16918877	16919227	chr1_16791464_16791814_10_0.47_0_9.13	10	+
chr1	16919509	16919794	chr1_16792096_16792381_9_0.4_2.85_8.59	10	+
chr1	16920241	16920528	chr1_16792828_16793115_8_0.34_1.6_8.34	10	+
chr1	16931073	16931426	chr1_16803660_16804013_10_0.4_0_8.59	10	+
chr1	17011236	17012624	chr1_16883823_16885211_38_0.38_0_8.9	10	+
chr1	17085782	17086028	chr1_16958369_16958615_7_0.59_0_10.39	10	+
chr1	17253674	17253867	chr1_17126261_17126454_6_0.53_4.91_9.73	10	+
chr1	17302396	17302611	chr1_17174983_17175198_6_0.47_2.85_9.49	10	+
chr1	17355008	17355350	chr1_17227595_17227937_10_0.48_0_8.79	10	+
chr1	17733994	17734428	chr1_17606581_17607015_12_0.48_0_9.22	10	+
chr1	17734538	17734742	chr1_17607125_17607329_6_0.55_3.94_10.1	10	+
chr1	17735331	17735555	chr1_17607918_17608142_7_0.42_1.6_8.8	10	+
chr1	17939240	17939502	chr1_17811827_17812089_8_0.62_1.6_10.5	10	+
chr1	18398704	18398905	chr1_18271291_18271492_6_0.54_0_9.98	10	+
chr1	18596231	18596432	chr1_18468818_18469019_3_0.49_3.94_11.75	10	+
chr1	18646701	18646913	chr1_18519288_18519500_6_0.53_3.94_9.56	10	+
chr1	18806947	18807155	chr1_18679534_18679742_6_0.51_0_9.44	10	+
chr1	18839638	18839884	chr1_18712225_18712471_7_0.45_0_9.4	10	+
chr1	18931240	18931682	chr1_18803827_18804269_13_0.65_0_12	10	+
chr1	19043381	19043595	chr1_18915968_18916182_5_0.76_3.94_12.02	10	+
chr1	19155730	19155935	chr1_19028317_19028522_6_0.49_3.94_9.42	10	+
chr1	19246637	19246854	chr1_19119224_19119441_7_0.41_2.85_8.72	10	+
chr1	19282266	19282458	chr1_19154853_19155045_6_0.77_4.91_12.61	10	+
chr1	19389431	19389619	chr1_19262018_19262206_6_0.59_4.91_10.13	10	+
chr1	19403128	19403437	chr1_19275715_19276024_9_0.52_2.85_9.63	10	+
chr1	19405540	19405780	chr1_19278127_19278367_7_0.39_1.6_8.31	10	+
chr1	19410977	19411244	chr1_19283564_19283831_8_0.55_0_9.79	10	+
chr1	19420370	19420652	chr1_19292957_19293239_8_0.48_0_9.02	10	+
chr1	19426834	19427073	chr1_19299421_19299660_7_0.55_0_9.79	10	+
chr1	19430542	19430846	chr1_19303129_19303433_9_0.5_0_8.81	10	+
chr1	19431065	19431262	chr1_19303652_19303849_6_0.52_4.91_9.41	10	+
chr1	19439043	19439418	chr1_19311630_19312005_11_0.52_0_10.04	10	+
chr1	19441839	19442120	chr1_19314426_19314707_8_0.5_0_9.22	10	+
chr1	19449267	19449538	chr1_19321854_19322125_8_0.54_2.85_9.69	10	+
chr1	19450962	19451278	chr1_19323549_19323865_9_0.47_0_8.65	10	+
chr1	19452865	19453080	chr1_19325452_19325667_6_0.5_4.91_9.5	10	+
chr1	19473258	19473529	chr1_19345845_19346116_8_0.54_0_9.72	10	+
chr1	19481935	19482143	chr1_19354522_19354730_6_0.43_0_9.18	10	+
chr1	19484263	19484550	chr1_19356850_19357137_8_0.51_1.6_9.46	10	+
chr1	19486628	19486841	chr1_19359215_19359428_6_0.45_1.6_9.74	10	+
chr1	19487382	19487715	chr1_19359969_19360302_10_0.53_0_9.29	10	+
chr1	19488903	19489216	chr1_19361490_19361803_9_0.48_0_9.02	10	+
chr1	19490711	19490954	chr1_19363298_19363541_7_0.5_1.6_9.39	10	+
chr1	19491266	19491466	chr1_19363853_19364053_6_0.5_3.94_9.49	10	+
chr1	19493457	19493837	chr1_19366044_19366424_11_0.49_0_9.37	10	+
chr1	19497209	19497416	chr1_19369796_19370003_6_0.41_4.91_8.53	10	+
chr1	19499215	19499680	chr1_19371802_19372267_13_0.45_0_9.23	10	+
chr1	19499872	19500183	chr1_19372459_19372770_9_0.48_1.6_8.7	10	+
chr1	19509817	19509932	chr1_19382404_19382519_4_0.36_1.6_9.21	10	+
chr1	19510522	19510726	chr1_19383109_19383313_6_0.42_4.91_8.86	10	+
chr1	19511547	19511755	chr1_19384134_19384342_6_0.51_1.6_10.12	10	+
chr1	19518813	19519014	chr1_19391400_19391601_6_0.41_4.91_8.4	10	+
chr1	19523541	19523839	chr1_19396128_19396426_9_0.4_0_8.13	10	+
chr1	19524144	19524385	chr1_19396731_19396972_7_0.45_1.6_8.73	10	+
chr1	19528237	19528319	chr1_19400824_19400906_3_0.4_3.94_10.89	10	+
chr1	19544051	19544257	chr1_19416638_19416844_6_0.38_2.85_8.27	10	+
chr1	19544973	19545252	chr1_19417560_19417839_8_0.42_1.6_8.68	10	+
chr1	19545409	19546000	chr1_19417996_19418587_16_0.47_0_9.1	10	+
chr1	19549260	19549469	chr1_19421847_19422056_6_0.49_3.94_9.42	10	+
chr1	19549844	19550085	chr1_19422431_19422672_7_0.55_1.6_9.96	10	+
chr1	19557708	19558037	chr1_19430295_19430624_9_0.49_0_8.9	10	+
chr1	19559038	19559315	chr1_19431625_19431902_8_0.48_0_9.04	10	+
chr1	19585163	19585453	chr1_19457750_19458040_8_0.51_0_9.7	10	+
chr1	19630590	19630792	chr1_19503177_19503379_6_0.49_4.91_9.06	10	+
chr1	19665208	19666157	chr1_19537795_19538744_27_0.49_0_10.19	10	+
chr1	19670698	19671050	chr1_19543285_19543637_7_0.53_0_9.82	10	+
chr1	19671538	19671848	chr1_19544125_19544435_9_0.56_0_9.9	10	+
chr1	19683087	19683288	chr1_19555674_19555875_6_0.56_1.6_10.37	10	+
chr1	19683833	19684145	chr1_19556420_19556732_9_0.52_0_9.1	10	+
chr1	19711924	19712151	chr1_19584511_19584738_7_0.51_0_9.41	10	+
chr1	19934588	19935006	chr1_19807175_19807593_12_0.55_0_11.81	10	+
chr1	19952896	19953131	chr1_19825483_19825718_7_0.43_0_9.38	10	+
chr1	19981468	19981687	chr1_19854055_19854274_7_0.61_1.6_10.4	10	+
chr1	19981747	19982020	chr1_19854334_19854607_8_0.62_0_10.59	10	+
chr1	19983553	19984189	chr1_19856140_19856776_17_0.58_0_10.31	10	+
chr1	19984243	19984536	chr1_19856830_19857123_8_0.57_0_10	10	+
chr1	20232993	20233192	chr1_20105580_20105779_6_0.45_3.94_9.05	10	+
chr1	20234230	20234433	chr1_20106817_20107020_6_0.43_3.94_8.7	10	+
chr1	20669898	20670187	chr1_20542485_20542774_9_0.7_0_12.32	10	+
chr1	20692993	20693362	chr1_20565580_20565949_10_0.7_0_11.52	10	+
chr1	20809402	20809874	chr1_20681989_20682461_13_0.34_0_8.65	10	+
chr1	20809986	20810269	chr1_20682573_20682856_8_0.46_0_9.6	10	+
chr1	20852898	20853279	chr1_20725485_20725866_11_0.48_0_9.24	10	+
chr1	20964311	20964576	chr1_20836898_20837163_8_0.58_1.6_10.06	10	+
chr1	20970943	20971184	chr1_20843530_20843771_7_0.59_0_11.12	10	+
chr1	20972014	20972260	chr1_20844601_20844847_7_0.58_2.85_9.93	10	+
chr1	20974962	20975161	chr1_20847549_20847748_6_0.58_2.85_10.04	10	+
chr1	20977092	20977451	chr1_20849679_20850038_10_0.52_0_9.77	10	+
chr1	20977682	20977904	chr1_20850269_20850491_7_0.43_0_8.59	10	+
chr1	20978626	20979217	chr1_20851213_20851804_16_0.5_0_10.3	10	+
chr1	20979258	20979540	chr1_20851845_20852127_8_0.56_0_9.34	10	+
chr1	20980571	20980943	chr1_20853158_20853530_10_0.54_0_9.55	10	+
chr1	20982079	20982391	chr1_20854666_20854978_9_0.53_0_9.57	10	+
chr1	21049036	21049254	chr1_20921623_20921841_6_0.59_1.6_10.05	10	+
chr1	21069478	21069830	chr1_20942065_20942417_9_0.33_0_8.59	10	+
chr1	21070604	21071511	chr1_20943191_20944098_25_0.42_0_9.87	10	+
chr1	21071923	21072224	chr1_20944510_20944811_8_0.42_0_8.35	10	+
chr1	21073973	21074258	chr1_20946560_20946845_8_0.39_1.6_8.08	10	+
chr1	21076164	21076434	chr1_20948751_20949021_8_0.46_0_9.01	10	+
chr1	21088346	21088547	chr1_20960933_20961134_6_0.41_3.94_8.66	10	+
chr1	21097337	21097659	chr1_20969924_20970246_9_0.36_2.85_7.84	10	+
chr1	21099904	21100115	chr1_20972491_20972702_6_0.4_3.94_8.38	10	+
chr1	21100155	21100411	chr1_20972742_20972998_7_0.3_0_8.17	10	+
chr1	21102696	21102908	chr1_20975283_20975495_6_0.37_1.6_8.79	10	+
chr1	21106752	21107111	chr1_20979339_20979698_10_0.44_0_8.95	10	+
chr1	21111836	21112084	chr1_20984423_20984671_7_0.36_4.91_7.87	10	+
chr1	21113564	21113727	chr1_20986151_20986314_5_0.79_3.94_12.78	10	+
chr1	21137173	21137435	chr1_21009760_21010022_8_0.38_0_8.15	10	+
chr1	21155601	21155884	chr1_21028188_21028471_8_0.39_0_8.26	10	+
chr1	21177768	21177982	chr1_21050355_21050569_7_0.53_4.91_9.81	10	+
chr1	21190971	21191248	chr1_21063558_21063835_8_0.45_0_9.11	10	+
chr1	21267916	21268708	chr1_21140503_21141295_21_0.43_0_9.19	10	+
chr1	21299485	21299726	chr1_21172072_21172313_7_0.39_2.85_8.08	10	+
chr1	21415456	21415688	chr1_21288043_21288275_7_0.39_1.6_8.81	10	+
chr1	21503612	21503826	chr1_21376199_21376413_5_0.63_1.6_10.97	10	+
chr1	21543735	21543983	chr1_21416322_21416570_7_0.53_0_9.83	10	+
chr1	21544217	21544424	chr1_21416804_21417011_6_0.62_2.85_10.56	10	+
chr1	21546005	21546205	chr1_21418592_21418792_6_0.41_2.85_9.13	10	+
chr1	21572388	21572468	chr1_21444975_21445055_3_0.44_0_11.13	10	+
chr1	21595442	21595649	chr1_21468029_21468236_6_0.64_3.94_10.62	10	+
chr1	21597639	21597890	chr1_21470226_21470477_7_0.5_1.6_9.28	10	+
chr1	21750597	21750954	chr1_21623184_21623541_10_0.46_0_9.21	10	+
chr1	21751910	21752548	chr1_21624497_21625135_18_0.43_0_8.96	10	+
chr1	21753418	21754091	chr1_21626005_21626678_19_0.46_0_9.11	10	+
chr1	21754242	21754455	chr1_21626829_21627042_6_0.5_0_10.09	10	+
chr1	21770844	21771062	chr1_21643431_21643649_7_0.38_2.85_8.45	10	+
chr1	21771288	21771672	chr1_21643875_21644259_11_0.55_0_9.79	10	+
chr1	21785995	21786505	chr1_21658582_21659092_14_0.51_0_9.67	10	+
chr1	21786549	21786722	chr1_21659136_21659309_5_0.64_1.6_11.84	10	+
chr1	21793666	21793978	chr1_21666253_21666565_9_0.5_0_9.43	10	+
chr1	21794300	21794513	chr1_21666887_21667100_6_0.41_3.94_8.62	10	+
chr1	21794738	21794936	chr1_21667325_21667523_6_0.49_0_10.11	10	+
chr1	21795059	21795320	chr1_21667646_21667907_8_0.49_1.6_9.29	10	+
chr1	21797915	21798343	chr1_21670502_21670930_12_0.48_0_9.87	10	+
chr1	21799815	21800090	chr1_21672402_21672677_8_0.49_1.6_8.83	10	+
chr1	21805741	21806053	chr1_21678328_21678640_9_0.41_0_8.23	10	+
chr1	21806101	21806268	chr1_21678688_21678855_5_0.45_4.91_9.19	10	+
chr1	21806399	21806812	chr1_21678986_21679399_12_0.47_0_9.55	10	+
chr1	21806900	21807135	chr1_21679487_21679722_7_0.47_2.85_8.97	10	+
chr1	21807187	21807572	chr1_21679774_21680159_11_0.45_0_9.24	10	+
chr1	21807617	21807823	chr1_21680204_21680410_6_0.39_3.94_8.42	10	+
chr1	21807913	21808172	chr1_21680500_21680759_7_0.46_0_9.24	10	+
chr1	21808435	21809531	chr1_21681022_21682118_30_0.42_0_8.95	10	+
chr1	21809542	21809888	chr1_21682129_21682475_10_0.47_0_9.15	10	+
chr1	21810078	21810490	chr1_21682665_21683077_12_0.45_0_9.09	10	+
chr1	21959711	21959918	chr1_21832298_21832505_6_0.62_1.6_10.45	10	+
chr1	21961798	21961999	chr1_21834385_21834586_6_0.57_4.91_10.34	10	+
chr1	21985795	21986151	chr1_21858382_21858738_10_0.7_0_10.84	10	+
chr1	22062859	22063072	chr1_21935446_21935659_5_0.38_2.85_8.75	10	+
chr1	22159750	22159948	chr1_22032337_22032535_6_0.58_4.91_10.11	10	+
chr1	22161012	22161447	chr1_22033599_22034034_13_0.6_0_10.88	10	+
chr1	22166286	22166530	chr1_22038873_22039117_7_0.57_0_10.37	10	+
chr1	22167529	22167843	chr1_22040116_22040430_10_0.61_0_10.62	10	+
chr1	22168416	22168631	chr1_22041003_22041218_6_0.63_3.94_11.24	10	+
chr1	22169715	22169918	chr1_22042302_22042505_6_0.61_1.6_10.31	10	+
chr1	22172899	22173167	chr1_22045486_22045754_8_0.59_0_9.96	10	+
chr1	22175303	22175514	chr1_22047890_22048101_6_0.63_1.6_10.82	10	+
chr1	22192092	22192368	chr1_22064679_22064955_8_0.58_0_10.06	10	+
chr1	22198631	22198871	chr1_22071218_22071458_7_0.58_1.6_9.99	10	+
chr1	22199073	22199341	chr1_22071660_22071928_8_0.64_0_10.34	10	+
chr1	22202968	22203268	chr1_22075555_22075855_9_0.59_0_10.39	10	+
chr1	22204997	22205187	chr1_22077584_22077774_6_0.61_1.6_11.32	10	+
chr1	22206548	22206748	chr1_22079135_22079335_6_0.57_4.91_9.99	10	+
chr1	22211720	22211977	chr1_22084307_22084564_7_0.6_1.6_10.3	10	+
chr1	22214077	22214264	chr1_22086664_22086851_6_0.59_2.85_10.35	10	+
chr1	22214426	22214621	chr1_22087013_22087208_6_0.58_4.91_10.45	10	+
chr1	22216441	22216684	chr1_22089028_22089271_7_0.61_0_10.91	10	+
chr1	22217006	22217207	chr1_22089593_22089794_6_0.57_4.91_10.03	10	+
chr1	22222711	22222905	chr1_22095298_22095492_6_0.59_4.91_10.69	10	+
chr1	22223277	22223594	chr1_22095864_22096181_9_0.61_2.85_10.15	10	+
chr1	22234556	22235069	chr1_22107143_22107656_15_0.47_0_10.97	10	+
chr1	22404802	22405186	chr1_22277389_22277773_11_0.37_0_8.29	10	+
chr1	22412807	22413442	chr1_22285394_22286029_18_0.4_0_9.04	10	+
chr1	22417319	22417537	chr1_22289906_22290124_6_0.46_2.85_8.75	10	+
chr1	22417773	22419460	chr1_22290360_22292047_44_0.4_0_9.48	10	+
chr1	22469979	22470194	chr1_22342566_22342781_6_0.78_2.85_12.59	10	+
chr1	22599062	22599282	chr1_22471649_22471869_6_0.62_2.85_10.61	10	+
chr1	22637545	22637569	chr1_22510132_22510156_1_0.32_4.91_10.59	10	+
chr1	22649169	22649803	chr1_22521756_22522390_18_0.46_0_9.69	10	+
chr1	22652556	22652732	chr1_22525143_22525319_5_0.63_4.91_10.74	10	+
chr1	22725159	22725454	chr1_22597746_22598041_8_0.41_1.6_8.43	10	+
chr1	22834442	22834752	chr1_22707029_22707339_7_0.38_0_8.63	10	+
chr1	23037782	23037879	chr1_22910369_22910466_3_0.83_4.91_14.37	10	+
chr1	23067103	23067283	chr1_22939690_22939870_6_0.61_4.91_10.82	10	+
chr1	23187732	23187847	chr1_23060319_23060434_4_0.53_2.85_10.2	10	+
chr1	23191222	23191434	chr1_23063809_23064021_6_0.58_3.94_10	10	+
chr1	23208800	23209007	chr1_23081387_23081594_6_0.59_4.91_10.29	10	+
chr1	23394972	23395256	chr1_23267559_23267843_8_0.36_0_8.1	10	+
chr1	23397639	23397947	chr1_23270226_23270534_9_0.4_1.6_7.85	10	+
chr1	23405499	23405707	chr1_23278086_23278294_6_0.52_4.91_9.8	10	+
chr1	23409600	23409916	chr1_23282187_23282503_9_0.5_1.6_9.51	10	+
chr1	23417037	23417255	chr1_23289624_23289842_6_0.51_2.85_9.58	10	+
chr1	23543844	23543891	chr1_23416431_23416478_2_0.78_3.94_14.29	10	+
chr1	23571243	23571630	chr1_23443830_23444217_11_0.55_0_10.67	10	+
chr1	23575164	23575188	chr1_23447751_23447775_1_0.64_3.94_14.37	10	+
chr1	23631337	23631540	chr1_23503924_23504127_6_0.39_3.94_8.18	10	+
chr1	23635781	23635991	chr1_23508368_23508578_6_0.39_1.6_8.58	10	+
chr1	23636524	23637586	chr1_23509111_23510173_30_0.44_0_9.5	10	+
chr1	23637710	23637898	chr1_23510297_23510485_6_0.36_3.94_8.5	10	+
chr1	23639975	23640245	chr1_23512562_23512832_8_0.36_0_8.14	10	+
chr1	23644909	23645249	chr1_23517496_23517836_10_0.43_0_9.03	10	+
chr1	23645741	23645948	chr1_23518328_23518535_6_0.42_4.91_8.3	10	+
chr1	23646686	23646898	chr1_23519273_23519485_6_0.43_3.94_8.62	10	+
chr1	23647977	23648287	chr1_23520564_23520874_9_0.39_0_8.23	10	+
chr1	23664246	23664427	chr1_23536833_23537014_6_0.41_3.94_9.05	10	+
chr1	23664889	23665210	chr1_23537476_23537797_9_0.37_0_7.92	10	+
chr1	23671158	23671355	chr1_23543745_23543942_6_0.69_4.91_11.36	10	+
chr1	23884597	23884809	chr1_23757184_23757396_6_0.58_1.6_10.92	10	+
chr1	23885241	23885465	chr1_23757828_23758052_5_0.49_1.6_9.99	10	+
chr1	23885603	23886174	chr1_23758190_23758761_16_0.63_0_11	10	+
chr1	23946140	23946357	chr1_23818727_23818944_7_0.68_1.6_11.28	10	+
chr1	24018947	24019340	chr1_23891534_23891927_11_0.49_0_9.58	10	+
chr1	24020149	24020490	chr1_23892736_23893077_10_0.44_0_8.81	10	+
chr1	24021040	24021409	chr1_23893627_23893996_11_0.43_0_9.6	10	+
chr1	24022170	24022510	chr1_23894757_23895097_10_0.48_0_9.27	10	+
chr1	24077813	24078563	chr1_23950400_23951150_21_0.51_0_9.88	10	+
chr1	24078889	24079039	chr1_23951476_23951626_4_0.48_3.94_10.39	10	+
chr1	24086235	24086502	chr1_23958822_23959089_8_0.41_0_8.85	10	+
chr1	24087349	24087740	chr1_23959936_23960327_11_0.44_0_9.06	10	+
chr1	24112696	24112930	chr1_23985283_23985517_7_0.41_2.85_8.19	10	+
chr1	24671292	24671630	chr1_24543879_24544217_10_0.6_0_10.7	10	+
chr1	24745843	24746110	chr1_24618430_24618697_8_0.55_2.85_9.82	10	+
chr1	24790448	24790725	chr1_24663035_24663312_8_0.46_0_8.7	10	+
chr1	24795356	24795845	chr1_24667943_24668432_14_0.47_1.6_8.83	10	+
chr1	24796261	24796709	chr1_24668848_24669296_13_0.45_0_9.01	10	+
chr1	24797212	24797608	chr1_24669799_24670195_11_0.47_0_9.29	10	+
chr1	24798102	24798478	chr1_24670689_24671065_11_0.44_3.94_8.84	10	+
chr1	24798660	24799188	chr1_24671247_24671775_15_0.53_0_9.71	10	+
chr1	24829378	24829585	chr1_24701965_24702172_6_0.79_3.94_12.56	10	+
chr1	24840792	24841030	chr1_24713379_24713617_7_0.42_1.6_8.7	10	+
chr1	24862811	24863048	chr1_24735398_24735635_7_0.42_1.6_8.4	10	+
chr1	24863132	24863471	chr1_24735719_24736058_10_0.42_2.85_8.52	10	+
chr1	24973111	24973454	chr1_24845698_24846041_10_0.36_0_8.18	10	+
chr1	24973844	24974055	chr1_24846431_24846642_6_0.33_4.91_7.78	10	+
chr1	24975325	24975624	chr1_24847912_24848211_8_0.42_0_9.13	10	+
chr1	24977912	24978190	chr1_24850499_24850777_8_0.41_0_8.36	10	+
chr1	24978814	24979175	chr1_24851401_24851762_10_0.45_0_8.94	10	+
chr1	24979379	24979595	chr1_24851966_24852182_6_0.41_1.6_8.61	10	+
chr1	24981273	24981722	chr1_24853860_24854309_13_0.46_0_9.43	10	+
chr1	24989104	24989380	chr1_24861691_24861967_8_0.45_0_8.92	10	+
chr1	24995574	24996142	chr1_24868161_24868729_16_0.5_0_10.08	10	+
chr1	24996553	24996933	chr1_24869140_24869520_10_0.46_0_9.21	10	+
chr1	24998609	24999102	chr1_24871196_24871689_14_0.39_0_8.98	10	+
chr1	24999178	24999546	chr1_24871765_24872133_10_0.4_0_9.39	10	+
chr1	25071859	25072240	chr1_24944446_24944827_11_0.73_0_11.96	10	+
chr1	25077437	25077640	chr1_24950024_24950227_6_0.43_4.91_9.02	10	+
chr1	25088381	25088625	chr1_24960968_24961212_7_0.4_2.85_8.38	10	+
chr1	25097448	25097650	chr1_24970035_24970237_6_0.39_2.85_8.36	10	+
chr1	25097848	25098053	chr1_24970435_24970640_5_0.35_3.94_8.22	10	+
chr1	25124134	25124482	chr1_24996721_24997069_10_0.39_0_8.8	10	+
chr1	25140511	25140826	chr1_25013098_25013413_9_0.37_0_8.7	10	+
chr1	25153361	25153757	chr1_25025948_25026344_11_0.37_0_8.44	10	+
chr1	25166249	25166674	chr1_25038836_25039261_12_0.4_0_8.91	10	+
chr1	25167127	25170772	chr1_25039714_25043359_101_0.36_0_10.69	10	+
chr1	25227015	25227296	chr1_25099602_25099883_8_0.62_0_10.21	10	+
chr1	25233722	25233940	chr1_25106309_25106527_6_0.65_2.85_10.5	10	+
chr1	25367681	25367890	chr1_25240268_25240477_6_0.5_1.6_9.4	10	+
chr1	25451493	25451760	chr1_25324080_25324347_8_0.55_2.85_10.1	10	+
chr1	25483506	25483607	chr1_25356093_25356194_3_0.55_0_14.42	10	+
chr1	25553837	25554095	chr1_25426424_25426682_8_0.36_0_7.98	10	+
chr1	25570702	25571076	chr1_25443289_25443663_11_0.36_0_8.2	10	+
chr1	25571494	25571834	chr1_25444081_25444421_10_0.38_0_8.45	10	+
chr1	25620366	25621167	chr1_25492953_25493754_45_0.49_0_9.08	10	+
chr1	25641746	25641957	chr1_25514333_25514544_10_0.44_3.94_8.51	10	+
chr1	25669325	25669648	chr1_25541912_25542235_9_0.36_0_8.4	10	+
chr1	25687042	25688110	chr1_25559629_25560697_30_0.41_0_9.28	10	+
chr1	25688153	25688354	chr1_25560740_25560941_7_0.41_1.6_8.72	10	+
chr1	25688483	25688724	chr1_25561070_25561311_7_0.43_0_8.83	10	+
chr1	25725255	25725494	chr1_25597842_25598081_7_0.57_2.85_10.01	10	+
chr1	25725617	25725818	chr1_25598204_25598405_6_0.43_1.6_9.36	10	+
chr1	25725899	25726262	chr1_25598486_25598849_14_0.37_0_7.84	10	+
chr1	25726740	25727038	chr1_25599327_25599625_16_0.52_2.85_8.66	10	+
chr1	26059884	26060095	chr1_25932471_25932682_6_0.53_0_10.01	10	+
chr1	26134982	26135338	chr1_26007569_26007925_10_0.67_0_11.41	10	+
chr1	26136121	26136314	chr1_26008708_26008901_5_0.61_3.94_10.87	10	+
chr1	26138075	26138487	chr1_26010662_26011074_11_0.6_0_10.21	10	+
chr1	26140422	26140739	chr1_26013009_26013326_9_0.62_0_11.13	10	+
chr1	26142709	26143043	chr1_26015296_26015630_10_0.59_2.85_10.46	10	+
chr1	26143216	26143472	chr1_26015803_26016059_7_0.46_0_9.21	10	+
chr1	26143484	26143703	chr1_26016071_26016290_7_0.57_4.91_10.26	10	+
chr1	26155927	26156299	chr1_26028514_26028886_11_0.49_0_9.41	10	+
chr1	26158402	26158680	chr1_26030989_26031267_8_0.45_0_9.29	10	+
chr1	26158728	26159147	chr1_26031315_26031734_12_0.46_0_9.55	10	+
chr1	26174756	26174780	chr1_26047343_26047367_1_0.64_2.85_14.63	10	+
chr1	26213941	26214168	chr1_26086528_26086755_7_0.36_0_8	10	+
chr1	26215364	26215809	chr1_26087951_26088396_13_0.42_0_8.92	10	+
chr1	26226795	26227691	chr1_26099382_26100278_25_0.43_0_9.79	10	+
chr1	26227842	26228217	chr1_26100429_26100804_11_0.44_0_10.03	10	+
chr1	26230065	26230374	chr1_26102652_26102961_9_0.39_0_8.73	10	+
chr1	26231055	26231346	chr1_26103642_26103933_9_0.36_0_7.84	10	+
chr1	26349069	26349284	chr1_26221656_26221871_6_0.64_4.91_10.53	10	+
chr1	26496896	26497139	chr1_26369483_26369726_7_0.51_0_9.01	10	+
chr1	26581632	26582279	chr1_26454219_26454866_18_0.5_0_9.5	10	+
chr1	26594935	26595141	chr1_26467522_26467728_6_0.5_3.94_9.6	10	+
chr1	26603621	26603871	chr1_26476208_26476458_7_0.53_0_9.77	10	+
chr1	26606444	26606704	chr1_26479031_26479291_8_0.73_0_11.54	10	+
chr1	26606794	26606995	chr1_26479381_26479582_6_0.68_4.91_11.53	10	+
chr1	26607088	26608099	chr1_26479675_26480686_30_0.57_0_10.93	10	+
chr1	26781106	26781701	chr1_26653693_26654288_17_0.46_0_10.3	10	+
chr1	26784177	26784455	chr1_26656764_26657042_8_0.43_0_8.7	10	+
chr1	26795756	26796604	chr1_26668343_26669191_23_0.51_0_9.75	10	+
chr1	26800001	26800711	chr1_26672588_26673298_20_0.43_0_8.77	10	+
chr1	26800949	26801295	chr1_26673536_26673882_10_0.4_0_8.93	10	+
chr1	26801490	26802554	chr1_26674077_26675141_29_0.41_0_10.59	10	+
chr1	27024783	27025095	chr1_26897370_26897682_9_0.44_0_8.82	10	+
chr1	27026383	27026589	chr1_26898970_26899176_6_0.41_1.6_8.5	10	+
chr1	27035695	27035910	chr1_26908282_26908497_6_0.48_1.6_9	10	+
chr1	27055100	27055310	chr1_26927687_26927897_6_0.44_3.94_8.93	10	+
chr1	27057533	27058104	chr1_26930120_26930691_16_0.54_0_10.77	10	+
chr1	27089385	27089617	chr1_26961972_26962204_7_0.53_2.85_9.44	10	+
chr1	27092604	27092809	chr1_26965191_26965396_6_0.44_3.94_9.12	10	+
chr1	27097583	27097825	chr1_26970170_26970412_7_0.5_1.6_9.49	10	+
chr1	27099220	27099422	chr1_26971807_26972009_6_0.49_0_9.5	10	+
chr1	27100017	27100315	chr1_26972604_26972902_8_0.52_1.6_9.4	10	+
chr1	27100796	27101595	chr1_26973383_26974182_22_0.57_0_10.57	10	+
chr1	27105527	27108241	chr1_26978114_26980828_73_0.5_0_10.09	10	+
chr1	27124592	27124794	chr1_26997179_26997381_6_0.41_3.94_8.65	10	+
chr1	27153478	27153691	chr1_27026065_27026278_6_0.68_4.91_11.49	10	+
chr1	27154568	27154763	chr1_27027155_27027350_6_0.53_2.85_9.93	10	+
chr1	27180556	27180775	chr1_27053143_27053362_6_0.61_1.6_10.13	10	+
chr1	27181088	27181322	chr1_27053675_27053909_7_0.43_0_9.11	10	+
chr1	27267965	27268312	chr1_27140552_27140899_10_0.59_0_10.55	10	+
chr1	27269045	27269595	chr1_27141632_27142182_16_0.56_0_9.67	10	+
chr1	27271898	27272141	chr1_27144485_27144728_7_0.54_0_10.19	10	+
chr1	27272602	27272794	chr1_27145189_27145381_5_0.53_2.85_9.91	10	+
chr1	27306620	27306997	chr1_27179207_27179584_11_0.49_0_9.92	10	+
chr1	27307360	27307518	chr1_27179947_27180105_5_0.48_1.6_9.7	10	+
chr1	27312132	27312585	chr1_27184719_27185172_13_0.38_0_8.74	10	+
chr1	27320952	27321167	chr1_27193539_27193754_6_0.71_3.94_11.94	10	+
chr1	27321582	27321862	chr1_27194169_27194449_8_0.48_0_9.45	10	+
chr1	27323289	27323544	chr1_27195876_27196131_8_0.53_1.6_9.74	10	+
chr1	27326214	27327401	chr1_27198801_27199988_33_0.47_0_10.73	10	+
chr1	27425738	27425937	chr1_27298325_27298524_6_0.54_2.85_9.91	10	+
chr1	27436017	27436231	chr1_27308604_27308818_6_0.57_0_10.18	10	+
chr1	27457714	27457800	chr1_27330301_27330387_3_0.51_3.94_11.41	10	+
chr1	27480993	27481206	chr1_27353580_27353793_5_0.54_4.91_9.66	10	+
chr1	27503237	27503803	chr1_27375824_27376390_16_0.58_0_10.65	10	+
chr1	27527040	27527242	chr1_27399627_27399829_6_0.41_4.91_8.67	10	+
chr1	27527364	27527567	chr1_27399951_27400154_6_0.49_2.85_9.53	10	+
chr1	27527579	27527967	chr1_27400166_27400554_11_0.52_0_9.54	10	+
chr1	27533284	27534365	chr1_27405871_27406952_28_0.43_0_10.94	10	+
chr1	27534955	27535194	chr1_27407542_27407781_7_0.43_0_9.99	10	+
chr1	27537763	27537958	chr1_27410350_27410545_6_0.43_0_9.13	10	+
chr1	27609753	27610033	chr1_27482340_27482620_8_0.53_0_9.22	10	+
chr1	27631455	27631739	chr1_27504042_27504326_9_0.59_1.6_10.19	10	+
chr1	27638213	27638453	chr1_27510800_27511040_7_0.38_0_8.4	10	+
chr1	27651825	27652667	chr1_27524412_27525254_23_0.51_0_11.82	10	+
chr1	27652715	27653091	chr1_27525302_27525678_11_0.41_0_9.46	10	+
chr1	27661962	27662148	chr1_27534549_27534735_5_0.63_1.6_11	10	+
chr1	27662560	27662772	chr1_27535147_27535359_6_0.59_1.6_10.29	10	+
chr1	27675966	27676172	chr1_27548553_27548759_6_0.74_3.94_11.74	10	+
chr1	27723741	27723830	chr1_27596328_27596417_3_0.55_4.91_11.27	10	+
chr1	27730838	27731364	chr1_27603425_27603951_15_0.47_0_9.46	10	+
chr1	27731944	27732175	chr1_27604531_27604762_7_0.49_0_9.31	10	+
chr1	27732227	27732439	chr1_27604814_27605026_6_0.51_3.94_9.83	10	+
chr1	27732984	27733304	chr1_27605571_27605891_9_0.52_1.6_9.31	10	+
chr1	27733467	27733698	chr1_27606054_27606285_7_0.55_1.6_10.25	10	+
chr1	27733976	27734178	chr1_27606563_27606765_6_0.55_4.91_10.05	10	+
chr1	27734279	27734474	chr1_27606866_27607061_6_0.51_2.85_10.26	10	+
chr1	27734545	27734862	chr1_27607132_27607449_9_0.53_0_9.93	10	+
chr1	27744717	27745053	chr1_27617304_27617640_10_0.5_0_9.32	10	+
chr1	27906714	27906932	chr1_27779301_27779519_6_0.54_3.94_9.75	10	+
chr1	27975876	27976448	chr1_27848463_27849035_15_0.45_0_9.13	10	+
chr1	28115946	28116142	chr1_27988533_27988729_6_0.41_3.94_8.28	10	+
chr1	28119931	28120142	chr1_27992518_27992729_6_0.43_1.6_8.62	10	+
chr1	28128133	28128341	chr1_28000720_28000928_6_0.45_4.91_9.04	10	+
chr1	28148679	28149619	chr1_28021266_28022206_25_0.37_0_8.67	10	+
chr1	28149820	28150266	chr1_28022407_28022853_13_0.34_0_8.29	10	+
chr1	28167498	28167740	chr1_28040085_28040327_7_0.51_1.6_9.31	10	+
chr1	28176731	28177879	chr1_28049318_28050466_33_0.45_0_9	10	+
chr1	28216263	28216471	chr1_28088850_28089058_6_0.54_4.91_9.63	10	+
chr1	28218229	28218579	chr1_28090816_28091166_10_0.44_0_9.05	10	+
chr1	28223524	28223714	chr1_28096111_28096301_6_0.38_4.91_8.27	10	+
chr1	28233705	28233826	chr1_28106292_28106413_4_0.38_4.91_9.41	10	+
chr1	28421753	28421967	chr1_28294340_28294554_6_0.35_4.91_8.35	10	+
chr1	28422191	28422970	chr1_28294778_28295557_22_0.48_0_9.79	10	+
chr1	28446632	28446946	chr1_28319219_28319533_9_0.4_0_8.15	10	+
chr1	28447534	28447894	chr1_28320121_28320481_10_0.53_0_9.54	10	+
chr1	28480941	28481035	chr1_28353528_28353622_3_0.47_3.94_10.68	10	+
chr1	28510940	28511138	chr1_28383527_28383725_6_0.49_3.94_9.24	10	+
chr1	28527293	28527922	chr1_28399880_28400509_18_0.46_0_8.84	10	+
chr1	28530063	28530294	chr1_28402650_28402881_7_0.54_1.6_9.56	10	+
chr1	28564247	28564594	chr1_28436834_28437181_10_0.4_0_8.6	10	+
chr1	28679486	28679723	chr1_28552073_28552310_7_0.39_0_8.65	10	+
chr1	28823063	28823565	chr1_28695650_28696152_14_0.48_1.6_9.34	10	+
chr1	28826337	28826548	chr1_28698924_28699135_6_0.4_2.85_8.33	10	+
chr1	28832531	28832698	chr1_28705118_28705285_5_0.46_0_9.85	10	+
chr1	28833012	28833284	chr1_28705599_28705871_8_0.43_0_9.63	10	+
chr1	28833605	28833824	chr1_28706192_28706411_6_0.41_2.85_8.89	10	+
chr1	28834598	28835060	chr1_28707185_28707647_13_0.39_0_9.06	10	+
chr1	28835439	28835815	chr1_28708026_28708402_9_0.42_0_10.3	10	+
chr1	28836453	28836862	chr1_28709040_28709449_12_0.46_0_8.88	10	+
chr1	28852829	28853124	chr1_28725416_28725711_9_0.46_0_9.63	10	+
chr1	28864823	28865248	chr1_28737410_28737835_12_0.49_0_9.69	10	+
chr1	28906156	28906375	chr1_28778743_28778962_6_0.45_4.91_8.71	10	+
chr1	28906963	28907214	chr1_28779550_28779801_7_0.47_4.91_9.31	10	+
chr1	28929868	28930075	chr1_28802455_28802662_6_0.39_2.85_8.54	10	+
chr1	29040578	29040819	chr1_28913165_28913406_7_0.54_1.6_10.07	10	+
chr1	29041181	29041422	chr1_28913768_28914009_7_0.4_2.85_8.52	10	+
chr1	29042919	29043126	chr1_28915506_28915713_6_0.47_3.94_9.09	10	+
chr1	29068823	29070619	chr1_28941410_28943206_50_0.47_0_9.88	10	+
chr1	29095523	29096025	chr1_28968110_28968612_13_0.37_0_8.52	10	+
chr1	29096080	29096321	chr1_28968667_28968908_7_0.35_1.6_7.9	10	+
chr1	29222433	29222525	chr1_29095020_29095112_3_0.44_1.6_11.05	10	+
chr1	29308882	29309154	chr1_29181469_29181741_8_0.5_0_10.17	10	+
chr1	29391008	29391312	chr1_29263595_29263899_9_0.4_2.85_8.01	10	+
chr1	29446216	29446600	chr1_29318803_29319187_10_0.4_0_8.28	10	+
chr1	29450071	29450281	chr1_29322658_29322868_6_0.71_4.91_11.22	10	+
chr1	29474532	29475259	chr1_29347119_29347846_21_0.51_0_9.57	10	+
chr1	29481105	29481572	chr1_29353692_29354159_13_0.4_0_8.88	10	+
chr1	29486788	29487071	chr1_29359375_29359658_8_0.41_0_8.54	10	+
chr1	29506368	29506578	chr1_29378955_29379165_6_0.44_2.85_8.89	10	+
chr1	29735361	29735562	chr1_29607948_29608149_6_0.5_1.6_9.15	10	+
chr1	29809266	29809468	chr1_29681853_29682055_6_0.48_3.94_9.27	10	+
chr1	29847983	29848204	chr1_29720570_29720791_6_0.55_2.85_10.06	10	+
chr1	30105480	30105691	chr1_29878067_29878278_6_0.73_4.91_12.58	10	+
chr1	30201158	30201287	chr1_29973745_29973874_4_0.58_3.94_10.89	10	+
chr1	30239759	30239974	chr1_30012346_30012561_6_0.59_0_10.26	10	+
chr1	30256899	30257097	chr1_30029486_30029684_6_0.61_4.91_10.53	10	+
chr1	30421391	30421672	chr1_30193978_30194259_7_0.54_1.6_9.97	10	+
chr1	30745297	30745489	chr1_30517884_30518076_6_0.58_0_10.38	10	+
chr1	30848579	30848996	chr1_30621166_30621583_13_0.6_0_10.5	10	+
chr1	31142250	31142343	chr1_30914837_30914930_3_0.49_0_12.25	10	+
chr1	31212673	31212880	chr1_30985260_30985467_6_0.59_4.91_10.19	10	+
chr1	31342666	31343057	chr1_31115253_31115644_11_0.57_1.6_10	10	+
chr1	31344072	31344288	chr1_31116659_31116875_6_0.52_0_9.8	10	+
chr1	31404408	31404609	chr1_31176995_31177196_6_0.35_4.91_8.02	10	+
chr1	31438794	31439133	chr1_31211381_31211720_9_0.51_0_9.53	10	+
chr1	31455811	31456085	chr1_31228398_31228672_8_0.45_0_8.89	10	+
chr1	31467757	31468146	chr1_31240344_31240733_11_0.41_0_8.58	10	+
chr1	31473511	31473714	chr1_31246098_31246301_6_0.36_2.85_7.74	10	+
chr1	31531970	31532228	chr1_31304557_31304815_8_0.48_0_9.32	10	+
chr1	31532236	31532518	chr1_31304823_31305105_8_0.48_0_9.26	10	+
chr1	31677746	31677770	chr1_31450333_31450357_1_0.56_0_14.98	10	+
chr1	31762034	31762321	chr1_31534621_31534908_9_0.45_0_8.71	10	+
chr1	31811746	31811949	chr1_31584333_31584536_6_0.37_1.6_8.12	10	+
chr1	31829375	31829610	chr1_31601962_31602197_7_0.46_1.6_8.72	10	+
chr1	31836810	31837124	chr1_31609397_31609711_9_0.4_0_8.34	10	+
chr1	31860194	31860574	chr1_31632781_31633161_11_0.57_0_10.29	10	+
chr1	31899436	31899656	chr1_31672023_31672243_7_0.58_4.91_10	10	+
chr1	31905764	31906078	chr1_31678351_31678665_9_0.61_0_10.76	10	+
chr1	31906884	31907185	chr1_31679471_31679772_9_0.62_0_10.46	10	+
chr1	31960704	31961057	chr1_31733291_31733644_10_0.5_0_9.21	10	+
chr1	31961325	31961845	chr1_31733912_31734432_15_0.45_0_9.28	10	+
chr1	32081446	32081642	chr1_31854033_31854229_6_0.49_1.6_9.31	10	+
chr1	32095609	32095824	chr1_31868196_31868411_6_0.55_2.85_9.98	10	+
chr1	32095950	32096338	chr1_31868537_31868925_11_0.54_0_10.09	10	+
chr1	32098637	32098867	chr1_31871224_31871454_7_0.55_1.6_10.09	10	+
chr1	32127916	32128091	chr1_31900503_31900678_6_0.59_1.6_10.65	10	+
chr1	32184547	32184762	chr1_31957134_31957349_6_0.41_3.94_8.31	10	+
chr1	32224637	32224840	chr1_31997224_31997427_6_0.49_2.85_9.22	10	+
chr1	32237443	32237632	chr1_32010030_32010219_5_0.64_0_11.62	10	+
chr1	32257860	32258075	chr1_32030447_32030662_6_0.63_3.94_11.02	10	+
chr1	32259342	32259582	chr1_32031929_32032169_7_0.57_0_10.08	10	+
chr1	32261310	32261588	chr1_32033897_32034175_8_0.5_2.85_9.33	10	+
chr1	32262163	32262377	chr1_32034750_32034964_6_0.58_3.94_10.29	10	+
chr1	32372301	32373707	chr1_32144888_32146294_38_0.42_0_9.43	10	+
chr1	32373870	32374660	chr1_32146457_32147247_21_0.4_0_9.13	10	+
chr1	32381442	32381575	chr1_32154029_32154162_4_0.37_0_9.52	10	+
chr1	32384528	32385330	chr1_32157115_32157917_22_0.4_0_9.26	10	+
chr1	32396491	32396724	chr1_32169078_32169311_7_0.42_0_8.22	10	+
chr1	32479900	32480098	chr1_32252487_32252685_6_0.63_2.85_10.52	10	+
chr1	32495819	32496122	chr1_32268406_32268709_9_0.37_0_7.86	10	+
chr1	32498688	32499027	chr1_32271275_32271614_9_0.46_1.6_8.8	10	+
chr1	32503402	32503775	chr1_32275989_32276362_11_0.51_0_9.48	10	+
chr1	32506691	32506908	chr1_32279278_32279495_6_0.4_3.94_8.8	10	+
chr1	32508045	32509497	chr1_32280632_32282084_41_0.38_0_9.03	10	+
chr1	32541281	32541402	chr1_32313868_32313989_4_0.54_4.91_10.42	10	+
chr1	32567969	32568200	chr1_32340556_32340787_7_0.56_1.6_10.15	10	+
chr1	32626182	32626428	chr1_32398769_32399015_7_0.45_2.85_8.74	10	+
chr1	32631680	32631918	chr1_32404267_32404505_7_0.43_0_9.02	10	+
chr1	32635406	32635674	chr1_32407993_32408261_8_0.54_1.6_9.84	10	+
chr1	32636247	32637157	chr1_32408834_32409744_24_0.49_0_9.45	10	+
chr1	32637167	32637419	chr1_32409754_32410006_7_0.49_1.6_8.93	10	+
chr1	32637631	32638156	chr1_32410218_32410743_15_0.46_1.6_9.09	10	+
chr1	32638245	32640316	chr1_32410832_32412903_58_0.47_0_9.44	10	+
chr1	32640326	32641102	chr1_32412913_32413689_22_0.47_0_9.56	10	+
chr1	32645813	32646113	chr1_32418400_32418700_8_0.54_0_10.26	10	+
chr1	32646834	32647244	chr1_32419421_32419831_12_0.55_0_10.15	10	+
chr1	32653539	32653767	chr1_32426126_32426354_7_0.58_0_10.12	10	+
chr1	32655710	32655900	chr1_32428297_32428487_6_0.53_3.94_10.13	10	+
chr1	32660544	32660760	chr1_32433131_32433347_6_0.63_4.91_10.78	10	+
chr1	32661071	32662657	chr1_32433658_32435244_43_0.49_0_9.83	10	+
chr1	32663222	32663588	chr1_32435809_32436175_11_0.48_0_9.8	10	+
chr1	32691657	32692166	chr1_32464244_32464753_14_0.5_0_10.07	10	+
chr1	32694052	32694342	chr1_32466639_32466929_8_0.54_3.94_9.34	10	+
chr1	32768120	32768321	chr1_32540707_32540908_6_0.46_2.85_8.98	10	+
chr1	32782233	32782435	chr1_32554820_32555022_6_0.47_2.85_8.83	10	+
chr1	32796955	32797576	chr1_32569542_32570163_17_0.52_1.6_9.29	10	+
chr1	32797621	32797974	chr1_32570208_32570561_11_0.52_0_9.32	10	+
chr1	32798633	32799135	chr1_32571220_32571722_14_0.49_0_9.2	10	+
chr1	32799560	32799841	chr1_32572147_32572428_8_0.46_0_9.24	10	+
chr1	32800148	32800371	chr1_32572735_32572958_7_0.6_4.91_10.16	10	+
chr1	32800480	32800684	chr1_32573067_32573271_6_0.53_0_9.92	10	+
chr1	33122966	33123242	chr1_32895553_32895829_8_0.42_0_8.99	10	+
chr1	33133744	33134064	chr1_32906331_32906651_9_0.4_0_8.12	10	+
chr1	33134483	33135036	chr1_32907070_32907623_16_0.42_0_8.76	10	+
chr1	33135090	33135202	chr1_32907677_32907789_4_0.37_1.6_9.24	10	+
chr1	33138299	33138658	chr1_32910886_32911245_10_0.38_0_7.93	10	+
chr1	33145195	33145938	chr1_32917782_32918525_21_0.38_0_9.04	10	+
chr1	33146812	33147509	chr1_32919399_32920096_20_0.4_0_8.64	10	+
chr1	33169529	33169738	chr1_32942116_32942325_6_0.46_4.91_8.75	10	+
chr1	33241174	33241738	chr1_33013761_33014325_16_0.49_0_9.73	10	+
chr1	33256698	33256893	chr1_33029285_33029480_6_0.45_3.94_8.85	10	+
chr1	33291689	33292192	chr1_33064276_33064779_14_0.44_0_8.61	10	+
chr1	33321998	33322208	chr1_33094585_33094795_6_0.37_4.91_8.19	10	+
chr1	33358498	33358720	chr1_33131085_33131307_7_0.73_0_11.8	10	+
chr1	33416900	33417174	chr1_33189487_33189761_8_0.56_2.85_9.92	10	+
chr1	33445803	33446007	chr1_33218390_33218594_6_0.56_2.85_10	10	+
chr1	33516790	33516849	chr1_33289377_33289436_2_0.74_1.6_13.45	10	+
chr1	33547688	33547923	chr1_33320275_33320510_7_0.62_3.94_10	10	+
chr1	33747207	33747488	chr1_33519794_33520075_8_0.6_0_10.27	10	+
chr1	33789597	33789919	chr1_33562184_33562506_9_0.55_1.6_9.84	10	+
chr1	33896461	33896657	chr1_33669048_33669244_6_0.76_2.85_12.35	10	+
chr1	33960080	33960313	chr1_33732667_33732900_7_0.47_1.6_8.93	10	+
chr1	34594433	34594674	chr1_34367020_34367261_7_0.49_1.6_9.27	10	+
chr1	34837951	34838183	chr1_34610538_34610770_7_0.51_2.85_9.23	10	+
chr1	35320947	35321153	chr1_35093534_35093740_6_0.57_4.91_10.17	10	+
chr1	35321372	35321564	chr1_35093959_35094151_5_0.55_1.6_10.44	10	+
chr1	35450683	35450974	chr1_35223270_35223561_8_0.7_0_11.88	10	+
chr1	35484495	35484691	chr1_35257082_35257278_6_0.33_1.6_7.98	10	+
chr1	35562929	35563242	chr1_35335516_35335829_9_0.43_1.6_8.76	10	+
chr1	35569893	35570405	chr1_35342480_35342992_15_0.37_1.6_8	10	+
chr1	35578791	35579076	chr1_35351378_35351663_8_0.39_2.85_8.29	10	+
chr1	35579122	35579498	chr1_35351709_35352085_11_0.35_0_8.26	10	+
chr1	35579546	35580137	chr1_35352133_35352724_17_0.36_0_8.27	10	+
chr1	35580256	35580647	chr1_35352843_35353234_11_0.34_0_7.97	10	+
chr1	35644249	35644648	chr1_35416836_35417235_11_0.42_0_8.74	10	+
chr1	35646428	35646869	chr1_35419015_35419456_13_0.42_1.6_8.46	10	+
chr1	35647432	35648458	chr1_35420019_35421045_28_0.38_0_8.3	10	+
chr1	35648577	35648788	chr1_35421164_35421375_6_0.39_0_8.97	10	+
chr1	35649199	35650237	chr1_35421786_35422824_30_0.37_0_8.87	10	+
chr1	35650271	35651229	chr1_35422858_35423816_26_0.41_0_8.68	10	+
chr1	35651779	35652201	chr1_35424366_35424788_12_0.41_0_8.86	10	+
chr1	35652324	35652856	chr1_35424911_35425443_15_0.41_0_8.55	10	+
chr1	35654625	35655133	chr1_35427212_35427720_15_0.4_0_8.89	10	+
chr1	35656123	35656652	chr1_35428710_35429239_15_0.43_0_9.71	10	+
chr1	35656791	35657245	chr1_35429378_35429832_12_0.4_0_9.22	10	+
chr1	35657509	35657834	chr1_35430096_35430421_8_0.67_0_11.4	10	+
chr1	35658508	35658852	chr1_35431095_35431439_8_0.56_1.6_10.61	10	+
chr1	35816346	35816588	chr1_35588933_35589175_7_0.4_1.6_8.86	10	+
chr1	35816671	35817238	chr1_35589258_35589825_16_0.44_0_10.77	10	+
chr1	35824514	35825084	chr1_35597101_35597671_16_0.36_0_8.44	10	+
chr1	35827149	35827504	chr1_35599736_35600091_10_0.41_0_8.59	10	+
chr1	35847004	35847365	chr1_35619591_35619952_10_0.42_0_8.52	10	+
chr1	35852935	35853278	chr1_35625522_35625865_10_0.35_0_7.86	10	+
chr1	35854437	35854719	chr1_35627024_35627306_8_0.37_0_7.96	10	+
chr1	35859037	35859399	chr1_35631624_35631986_9_0.38_0_8.66	10	+
chr1	35864386	35864587	chr1_35636973_35637174_6_0.42_4.91_8.62	10	+
chr1	35881054	35881288	chr1_35653641_35653875_7_0.43_0_9.22	10	+
chr1	35885000	35885304	chr1_35657587_35657891_8_0.44_0_9.12	10	+
chr1	35885622	35885900	chr1_35658209_35658487_8_0.47_4.91_9.01	10	+
chr1	35886401	35886782	chr1_35658988_35659369_11_0.41_0_8.97	10	+
chr1	36026629	36026867	chr1_35799216_35799454_7_0.59_0_10.34	10	+
chr1	36027008	36027304	chr1_35799595_35799891_7_0.51_0_9.51	10	+
chr1	36067963	36068090	chr1_35840550_35840677_4_0.39_0_9.93	10	+
chr1	36068510	36069107	chr1_35841097_35841694_17_0.44_0_8.95	10	+
chr1	36173607	36173829	chr1_35946194_35946416_7_0.73_3.94_12.16	10	+
chr1	36180687	36181039	chr1_35953274_35953626_10_0.45_0_9.17	10	+
chr1	36200541	36200747	chr1_35973128_35973334_6_0.39_4.91_8.47	10	+
chr1	36212334	36212608	chr1_35984921_35985195_8_0.44_1.6_8.46	10	+
chr1	36319240	36319439	chr1_36091827_36092026_6_0.43_0_9.21	10	+
chr1	36323021	36323226	chr1_36095608_36095813_6_0.37_2.85_7.99	10	+
chr1	36380905	36381105	chr1_36153492_36153692_6_0.52_3.94_9.41	10	+
chr1	36385183	36385420	chr1_36157770_36158007_7_0.51_0_9.84	10	+
chr1	36385702	36385896	chr1_36158289_36158483_6_0.44_0_9.38	10	+
chr1	36386462	36386758	chr1_36159049_36159345_8_0.46_2.85_8.83	10	+
chr1	36388801	36389003	chr1_36161388_36161590_6_0.45_4.91_8.91	10	+
chr1	36389311	36389520	chr1_36161898_36162107_6_0.47_2.85_9.2	10	+
chr1	36396986	36397219	chr1_36169573_36169806_7_0.69_2.85_11.8	10	+
chr1	36527303	36527511	chr1_36299890_36300098_6_0.39_1.6_8.68	10	+
chr1	36554357	36554607	chr1_36326944_36327194_7_0.73_0_12.3	10	+
chr1	36602518	36602869	chr1_36375105_36375456_10_0.48_0_9.16	10	+
chr1	36636678	36636957	chr1_36409265_36409544_8_0.6_0_11.16	10	+
chr1	36637042	36637251	chr1_36409629_36409838_6_0.51_4.91_9.16	10	+
chr1	36637949	36638268	chr1_36410536_36410855_9_0.6_1.6_10.23	10	+
chr1	36640525	36640736	chr1_36413112_36413323_6_0.57_3.94_10.2	10	+
chr1	36641989	36642203	chr1_36414576_36414790_6_0.74_4.91_11.83	10	+
chr1	36645505	36645716	chr1_36418092_36418303_6_0.58_1.6_10.37	10	+
chr1	36645858	36646314	chr1_36418445_36418901_13_0.53_0_9.92	10	+
chr1	36724978	36725142	chr1_36497565_36497729_5_0.41_4.91_8.98	10	+
chr1	36748060	36748404	chr1_36520647_36520991_10_0.41_0_8.9	10	+
chr1	36751870	36752557	chr1_36524457_36525144_19_0.49_0_10.48	10	+
chr1	36752565	36752879	chr1_36525152_36525466_9_0.56_0_10.49	10	+
chr1	36754553	36755441	chr1_36527140_36528028_25_0.48_0_9.99	10	+
chr1	36756857	36757227	chr1_36529444_36529814_10_0.41_0_9.04	10	+
chr1	36762107	36762451	chr1_36534694_36535038_10_0.42_0_8.69	10	+
chr1	36766474	36766729	chr1_36539061_36539316_7_0.51_2.85_9.23	10	+
chr1	36767058	36767380	chr1_36539645_36539967_9_0.44_3.94_8.47	10	+
chr1	36769366	36770589	chr1_36541953_36543176_33_0.48_0_9.87	10	+
chr1	36770717	36770927	chr1_36543304_36543514_6_0.43_1.6_9.44	10	+
chr1	36786170	36786415	chr1_36558757_36559002_7_0.55_2.85_9.67	10	+
chr1	36921773	36922006	chr1_36694360_36694593_7_0.46_1.6_9.04	10	+
chr1	37181431	37181620	chr1_36954018_36954207_6_0.56_4.91_10.09	10	+
chr1	37249549	37249755	chr1_37022136_37022342_6_0.55_4.91_9.97	10	+
chr1	37412731	37413029	chr1_37185318_37185616_9_0.56_0_9.71	10	+
chr1	37424465	37424702	chr1_37197052_37197289_7_0.58_1.6_10.21	10	+
chr1	37424915	37425175	chr1_37197502_37197762_7_0.61_1.6_10.21	10	+
chr1	37425362	37425782	chr1_37197949_37198369_12_0.62_0_10.35	10	+
chr1	37500050	37500274	chr1_37272637_37272861_4_0.71_4.91_12.68	10	+
chr1	37876440	37876642	chr1_37649027_37649229_6_0.56_2.85_10.16	10	+
chr1	37967348	37967554	chr1_37739935_37740141_6_0.51_4.91_9.16	10	+
chr1	38010119	38010729	chr1_37782706_37783316_15_0.54_0_10.42	10	+
chr1	38021807	38022205	chr1_37794394_37794792_12_0.48_0_10.5	10	+
chr1	38034519	38034870	chr1_37807106_37807457_10_0.49_0_9.16	10	+
chr1	38040271	38040512	chr1_37812858_37813099_7_0.42_0_8.37	10	+
chr1	38101803	38102002	chr1_37874390_37874589_5_0.46_1.6_9.07	10	+
chr1	38164452	38164777	chr1_37937039_37937364_9_0.42_0_8.59	10	+
chr1	38166140	38166352	chr1_37938727_37938939_6_0.41_3.94_8.71	10	+
chr1	38170635	38170905	chr1_37943222_37943492_8_0.4_1.6_8.3	10	+
chr1	38171049	38171253	chr1_37943636_37943840_6_0.51_1.6_9.92	10	+
chr1	38173930	38174731	chr1_37946517_37947318_21_0.52_0_9.75	10	+
chr1	38274708	38274923	chr1_38047295_38047510_6_0.58_1.6_10.44	10	+
chr1	38397314	38397593	chr1_38169901_38170180_9_0.67_0_11.16	10	+
chr1	38484087	38484382	chr1_38256674_38256969_9_0.32_0_7.99	10	+
chr1	38484748	38484958	chr1_38257335_38257545_6_0.42_2.85_8.75	10	+
chr1	38489171	38489427	chr1_38261758_38262014_8_0.37_0_8.08	10	+
chr1	39174460	39175584	chr1_38947047_38948171_31_0.52_0_10.26	10	+
chr1	39175632	39176911	chr1_38948219_38949498_37_0.43_0_9.74	10	+
chr1	39269692	39269884	chr1_39042279_39042471_6_0.75_2.85_12.32	10	+
chr1	39325305	39325537	chr1_39097892_39098124_5_0.72_0_11.93	10	+
chr1	39329542	39330214	chr1_39102129_39102801_19_0.41_0_8.52	10	+
chr1	39338946	39339150	chr1_39111533_39111737_6_0.64_0_11.08	10	+
chr1	39423773	39424086	chr1_39196360_39196673_9_0.43_0_8.33	10	+
chr1	39463710	39464033	chr1_39236297_39236620_10_0.4_1.6_8.4	10	+
chr1	39469661	39470652	chr1_39242248_39243239_27_0.43_0_9.4	10	+
chr1	39471004	39471403	chr1_39243591_39243990_11_0.42_0_8.91	10	+
chr1	39494322	39494654	chr1_39266909_39267241_10_0.42_0_9.73	10	+
chr1	39500013	39500223	chr1_39272600_39272810_6_0.51_2.85_9.18	10	+
chr1	39510705	39510932	chr1_39283292_39283519_7_0.48_1.6_9.03	10	+
chr1	39576257	39576460	chr1_39348844_39349047_6_0.43_3.94_8.7	10	+
chr1	39578688	39579088	chr1_39351275_39351675_12_0.4_0_8.38	10	+
chr1	39720243	39720452	chr1_39492830_39493039_6_0.42_2.85_8.33	10	+
chr1	39748750	39749048	chr1_39521337_39521635_9_0.46_0_8.68	10	+
chr1	39749640	39749980	chr1_39522227_39522567_9_0.43_0_9.12	10	+
chr1	39750636	39750874	chr1_39523223_39523461_7_0.44_1.6_9	10	+
chr1	39751297	39751506	chr1_39523884_39524093_6_0.49_1.6_9.01	10	+
chr1	39752864	39753294	chr1_39525451_39525881_12_0.43_0_8.79	10	+
chr1	39757533	39757775	chr1_39530120_39530362_7_0.46_3.94_8.99	10	+
chr1	39759060	39759329	chr1_39531647_39531916_8_0.4_0_8.66	10	+
chr1	39761314	39761522	chr1_39533901_39534109_6_0.47_2.85_9.01	10	+
chr1	39765791	39766109	chr1_39538378_39538696_9_0.48_0_9.08	10	+
chr1	39768527	39768773	chr1_39541114_39541360_7_0.47_3.94_8.93	10	+
chr1	39770013	39770211	chr1_39542600_39542798_6_0.39_0_8.66	10	+
chr1	39776443	39776654	chr1_39549030_39549241_6_0.48_0_9.15	10	+
chr1	39781161	39781442	chr1_39553748_39554029_8_0.42_0_8.91	10	+
chr1	39782879	39783117	chr1_39555466_39555704_7_0.5_0_9.68	10	+
chr1	39784071	39784275	chr1_39556658_39556862_6_0.46_4.91_9.28	10	+
chr1	39792828	39793102	chr1_39565415_39565689_8_0.42_1.6_8.29	10	+
chr1	39793731	39793931	chr1_39566318_39566518_6_0.41_2.85_8.62	10	+
chr1	39797324	39798290	chr1_39569911_39570877_27_0.46_0_9.12	10	+
chr1	39798695	39799203	chr1_39571282_39571790_15_0.39_0_8.61	10	+
chr1	39799317	39799583	chr1_39571904_39572170_8_0.43_2.85_8.46	10	+
chr1	39800212	39800601	chr1_39572799_39573188_11_0.42_1.6_8.83	10	+
chr1	39800749	39801437	chr1_39573336_39574024_19_0.4_0_8.51	10	+
chr1	39801525	39801794	chr1_39574112_39574381_8_0.44_2.85_8.89	10	+
chr1	39801839	39802224	chr1_39574426_39574811_11_0.43_0_8.8	10	+
chr1	39816442	39816721	chr1_39589029_39589308_8_0.51_0_9.3	10	+
chr1	39818684	39818890	chr1_39591271_39591477_6_0.54_1.6_9.8	10	+
chr1	39822966	39823606	chr1_39595553_39596193_18_0.48_0_9.4	10	+
chr1	39824339	39824606	chr1_39596926_39597193_8_0.48_0_9.18	10	+
chr1	39824756	39825038	chr1_39597343_39597625_8_0.42_1.6_8.62	10	+
chr1	39826454	39826737	chr1_39599041_39599324_8_0.49_0_9.33	10	+
chr1	39827057	39827368	chr1_39599644_39599955_9_0.49_1.6_9.66	10	+
chr1	39835636	39835840	chr1_39608223_39608427_6_0.43_1.6_8.8	10	+
chr1	39844830	39845138	chr1_39617417_39617725_9_0.45_0_8.69	10	+
chr1	39851039	39851533	chr1_39623626_39624120_14_0.48_0_9.89	10	+
chr1	39852771	39854342	chr1_39625358_39626929_45_0.47_0_9.7	10	+
chr1	39875239	39878588	chr1_39647826_39651175_93_0.46_0_9.62	10	+
chr1	39878792	39880142	chr1_39651379_39652729_38_0.63_0_11.71	10	+
chr1	39887964	39888674	chr1_39660551_39661261_20_0.41_0_8.77	10	+
chr1	39889579	39889953	chr1_39662166_39662540_10_0.42_0_8.61	10	+
chr1	39893038	39893384	chr1_39665625_39665971_10_0.39_0_8.55	10	+
chr1	39893535	39894065	chr1_39666122_39666652_15_0.41_0_9.29	10	+
chr1	39894777	39894973	chr1_39667364_39667560_6_0.31_3.94_7.75	10	+
chr1	39895416	39895766	chr1_39668003_39668353_10_0.48_0_9.31	10	+
chr1	39896284	39896681	chr1_39668871_39669268_12_0.42_0_8.93	10	+
chr1	39898231	39898434	chr1_39670818_39671021_6_0.45_4.91_9.3	10	+
chr1	39900027	39900422	chr1_39672614_39673009_11_0.39_0_8.75	10	+
chr1	39901127	39901495	chr1_39673714_39674082_11_0.4_0_8.54	10	+
chr1	39903336	39903769	chr1_39675923_39676356_12_0.44_0_9.23	10	+
chr1	39904881	39905282	chr1_39677468_39677869_12_0.43_0_8.93	10	+
chr1	39906598	39906971	chr1_39679185_39679558_11_0.39_0_8.93	10	+
chr1	39907504	39908596	chr1_39680091_39681183_30_0.43_0_8.88	10	+
chr1	39909039	39909317	chr1_39681626_39681904_8_0.44_1.6_8.65	10	+
chr1	39910360	39910602	chr1_39682947_39683189_7_0.41_0_8.77	10	+
chr1	39913022	39913301	chr1_39685609_39685888_8_0.44_3.94_8.72	10	+
chr1	39913313	39913598	chr1_39685900_39686185_8_0.42_0_8.97	10	+
chr1	39913610	39913921	chr1_39686197_39686508_9_0.39_0_7.83	10	+
chr1	39917794	39918041	chr1_39690381_39690628_7_0.49_1.6_9.28	10	+
chr1	39918209	39918667	chr1_39690796_39691254_13_0.45_0_8.88	10	+
chr1	39919306	39919595	chr1_39691893_39692182_9_0.44_0_8.83	10	+
chr1	39920539	39920838	chr1_39693126_39693425_9_0.52_0_9.54	10	+
chr1	39923897	39924291	chr1_39696484_39696878_12_0.46_0_8.95	10	+
chr1	39924648	39924990	chr1_39697235_39697577_10_0.46_0_9.09	10	+
chr1	39926200	39926549	chr1_39698787_39699136_10_0.44_0_8.79	10	+
chr1	39927490	39927781	chr1_39700077_39700368_8_0.4_0_9.13	10	+
chr1	39933218	39933513	chr1_39705805_39706100_8_0.34_0_8.36	10	+
chr1	39945459	39945847	chr1_39718046_39718434_11_0.45_0_9.06	10	+
chr1	39951208	39952647	chr1_39723795_39725234_39_0.42_0_9.29	10	+
chr1	39957071	39957381	chr1_39729658_39729968_8_0.77_0_12.71	10	+
chr1	40026514	40026784	chr1_39799101_39799371_7_0.38_0_7.98	10	+
chr1	40030773	40031048	chr1_39803360_39803635_8_0.52_0_10.15	10	+
chr1	40036894	40037090	chr1_39809481_39809677_6_0.5_3.94_9.33	10	+
chr1	40038009	40038362	chr1_39810596_39810949_10_0.38_0_8.43	10	+
chr1	40042281	40042489	chr1_39814868_39815076_5_0.55_1.6_10.66	10	+
chr1	40098851	40099105	chr1_39871438_39871692_7_0.64_1.6_11.19	10	+
chr1	40137728	40137837	chr1_39910315_39910424_3_0.77_2.85_14.86	10	+
chr1	40184293	40184552	chr1_39956880_39957139_7_0.38_0_8.45	10	+
chr1	40214546	40214755	chr1_39987133_39987342_6_0.51_3.94_10.01	10	+
chr1	40428366	40429115	chr1_40200953_40201702_22_0.55_0_11.28	10	+
chr1	40524908	40525262	chr1_40297495_40297849_10_0.45_0_8.76	10	+
chr1	40529804	40530242	chr1_40302391_40302829_12_0.48_0_9.29	10	+
chr1	40531917	40532001	chr1_40304504_40304588_3_0.45_0_10.93	10	+
chr1	40533128	40533443	chr1_40305715_40306030_9_0.55_0_9.66	10	+
chr1	40535214	40535559	chr1_40307801_40308146_10_0.48_0_10.62	10	+
chr1	40535692	40536310	chr1_40308279_40308897_17_0.43_0_8.84	10	+
chr1	40536365	40536790	chr1_40308952_40309377_12_0.45_0_9.24	10	+
chr1	40537037	40538338	chr1_40309624_40310925_36_0.45_0_10.51	10	+
chr1	40538788	40539171	chr1_40311375_40311758_11_0.43_0_9.06	10	+
chr1	40539443	40539642	chr1_40312030_40312229_6_0.43_1.6_8.86	10	+
chr1	40557971	40558170	chr1_40330558_40330757_6_0.43_1.6_8.84	10	+
chr1	40598490	40598679	chr1_40371077_40371266_6_0.66_1.6_11.14	10	+
chr1	40598847	40599151	chr1_40371434_40371738_9_0.59_0_10.75	10	+
chr1	40701622	40702004	chr1_40474209_40474591_11_0.4_0_8.39	10	+
chr1	40703122	40703473	chr1_40475709_40476060_10_0.42_0_8.52	10	+
chr1	40705372	40705641	chr1_40477959_40478228_8_0.44_0_8.71	10	+
chr1	40726438	40726725	chr1_40499025_40499312_8_0.34_2.85_7.66	10	+
chr1	40737497	40737761	chr1_40510084_40510348_8_0.34_0_7.98	10	+
chr1	40746979	40747224	chr1_40519566_40519811_7_0.4_0_8.41	10	+
chr1	40758112	40759638	chr1_40530699_40532225_40_0.37_0_8.82	10	+
chr1	40769491	40769699	chr1_40542078_40542286_6_0.73_4.91_11.95	10	+
chr1	40798838	40799258	chr1_40571425_40571845_12_0.44_0_10.5	10	+
chr1	40830504	40830866	chr1_40603091_40603453_11_0.47_0_9.21	10	+
chr1	40887587	40887972	chr1_40660174_40660559_11_0.49_0_9.05	10	+
chr1	40980486	40980686	chr1_40753073_40753273_6_0.46_1.6_9.3	10	+
chr1	41012869	41013144	chr1_40785456_40785731_8_0.39_2.85_8.28	10	+
chr1	41019289	41019494	chr1_40791876_40792081_6_0.3_0_7.88	10	+
chr1	41093682	41093739	chr1_40866269_40866326_2_0.52_4.91_11.12	10	+
chr1	41120025	41120242	chr1_40892612_40892829_6_0.57_0_10.05	10	+
chr1	41186639	41186862	chr1_40959226_40959449_6_0.33_4.91_7.63	10	+
chr1	41223751	41223959	chr1_40996338_40996546_6_0.59_4.91_10.29	10	+
chr1	41236600	41236757	chr1_41009187_41009344_4_0.48_2.85_10.11	10	+
chr1	41236965	41237176	chr1_41009552_41009763_6_0.46_3.94_8.84	10	+
chr1	41249289	41249583	chr1_41021876_41022170_8_0.72_0_11.96	10	+
chr1	41303491	41303727	chr1_41076078_41076314_7_0.61_3.94_9.81	10	+
chr1	41403140	41403346	chr1_41175727_41175933_6_0.37_4.91_8.11	10	+
chr1	41448922	41449229	chr1_41221509_41221816_9_0.36_0_7.97	10	+
chr1	41450524	41450731	chr1_41223111_41223318_6_0.43_2.85_8.93	10	+
chr1	41457300	41457512	chr1_41229887_41230099_6_0.41_0_8.62	10	+
chr1	41462992	41463266	chr1_41235579_41235853_8_0.45_0_8.89	10	+
chr1	41473107	41473352	chr1_41245694_41245939_7_0.54_1.6_9.55	10	+
chr1	41474353	41474663	chr1_41246940_41247250_9_0.43_0_8.57	10	+
chr1	41477287	41477575	chr1_41249874_41250162_8_0.46_0_8.92	10	+
chr1	41477587	41478240	chr1_41250174_41250827_18_0.48_0_9.48	10	+
chr1	41512017	41512266	chr1_41284604_41284853_7_0.54_1.6_9.95	10	+
chr1	41514358	41514557	chr1_41286945_41287144_6_0.49_3.94_9.28	10	+
chr1	41541010	41541222	chr1_41313597_41313809_6_0.5_2.85_9.88	10	+
chr1	41584564	41584588	chr1_41357151_41357175_1_0.44_2.85_12.56	10	+
chr1	41608582	41608778	chr1_41381169_41381365_6_0.52_3.94_9.63	10	+
chr1	41847771	41848020	chr1_41620358_41620607_6_0.78_1.6_12.46	10	+
chr1	41848858	41849042	chr1_41621445_41621629_6_0.67_4.91_11.31	10	+
chr1	41899859	41900113	chr1_41672446_41672700_7_0.56_1.6_9.65	10	+
chr1	42051456	42051705	chr1_41824043_41824292_7_0.49_1.6_9.37	10	+
chr1	42199481	42199767	chr1_41972068_41972354_8_0.6_1.6_10.29	10	+
chr1	42642934	42643172	chr1_42415521_42415759_7_0.36_1.6_8.35	10	+
chr1	42643604	42643933	chr1_42416191_42416520_10_0.37_0_8.28	10	+
chr1	42644483	42644764	chr1_42417070_42417351_8_0.38_0_8.24	10	+
chr1	42645241	42645526	chr1_42417828_42418113_8_0.44_0_8.65	10	+
chr1	42657004	42657238	chr1_42429591_42429825_6_0.53_1.6_10.21	10	+
chr1	42744014	42744363	chr1_42516601_42516950_10_0.45_0_8.99	10	+
chr1	42846057	42846370	chr1_42618644_42618957_9_0.77_1.6_12.61	10	+
chr1	42925376	42925765	chr1_42697963_42698352_11_0.4_1.6_8.41	10	+
chr1	42957458	42957860	chr1_42730045_42730447_12_0.4_0_8.7	10	+
chr1	42965484	42966064	chr1_42738071_42738651_16_0.46_0_10.3	10	+
chr1	43161723	43162070	chr1_42934310_42934657_10_0.39_0_8.75	10	+
chr1	43162217	43162713	chr1_42934804_42935300_14_0.46_0_10.48	10	+
chr1	43162771	43163039	chr1_42935358_42935626_8_0.44_1.6_8.39	10	+
chr1	43166317	43166806	chr1_42938904_42939393_13_0.49_0_10.44	10	+
chr1	43167485	43168105	chr1_42940072_42940692_16_0.34_0_8.32	10	+
chr1	43273987	43274011	chr1_43046574_43046598_1_0.64_1.6_15.08	10	+
chr1	43308393	43308607	chr1_43080980_43081194_6_0.47_4.91_9	10	+
chr1	43368991	43369365	chr1_43141578_43141952_11_0.44_0_8.77	10	+
chr1	43391834	43392166	chr1_43164421_43164753_10_0.42_0_8.38	10	+
chr1	43392290	43392536	chr1_43164877_43165123_7_0.43_4.91_9.05	10	+
chr1	43395252	43395461	chr1_43167839_43168048_6_0.59_3.94_10.06	10	+
chr1	43637088	43637354	chr1_43409675_43409941_8_0.5_0_9.73	10	+
chr1	43637684	43637891	chr1_43410271_43410478_6_0.64_1.6_11.3	10	+
chr1	43766604	43766806	chr1_43539191_43539393_6_0.61_3.94_10.37	10	+
chr1	43825005	43825474	chr1_43597592_43598061_13_0.55_0_10.17	10	+
chr1	43825663	43826136	chr1_43598250_43598723_14_0.53_0_10.26	10	+
chr1	43826361	43826726	chr1_43598948_43599313_10_0.52_0_10.05	10	+
chr1	43826738	43827124	chr1_43599325_43599711_11_0.51_0_9.52	10	+
chr1	43827720	43827944	chr1_43600307_43600531_7_0.51_0_9.84	10	+
chr1	43828553	43828969	chr1_43601140_43601556_12_0.52_0_10.08	10	+
chr1	43829550	43829865	chr1_43602137_43602452_9_0.49_0_9.28	10	+
chr1	43829914	43830297	chr1_43602501_43602884_11_0.53_0_9.81	10	+
chr1	43830768	43831080	chr1_43603355_43603667_9_0.52_0_9.22	10	+
chr1	43917779	43918026	chr1_43690366_43690613_7_0.56_2.85_9.54	10	+
chr1	43918192	43918684	chr1_43690779_43691271_14_0.52_2.85_9.55	10	+
chr1	43996871	43997119	chr1_43769458_43769706_7_0.76_0_12.44	10	+
chr1	44012407	44012613	chr1_43784994_43785200_6_0.59_4.91_10.01	10	+
chr1	44019402	44019730	chr1_43791989_43792317_10_0.57_0_9.74	10	+
chr1	44029924	44030156	chr1_43802511_43802743_7_0.59_4.91_9.7	10	+
chr1	44035212	44035413	chr1_43807799_43808000_6_0.58_2.85_10.45	10	+
chr1	44041562	44041804	chr1_43814149_43814391_7_0.57_0_9.75	10	+
chr1	44044401	44044601	chr1_43816988_43817188_6_0.57_4.91_10.24	10	+
chr1	44048442	44048636	chr1_43821029_43821223_6_0.61_1.6_10.65	10	+
chr1	44054398	44054760	chr1_43826985_43827347_11_0.61_0_10.48	10	+
chr1	44056618	44056852	chr1_43829205_43829439_7_0.55_1.6_9.86	10	+
chr1	44058029	44058313	chr1_43830616_43830900_9_0.59_0_9.92	10	+
chr1	44064357	44064639	chr1_43836944_43837226_8_0.6_1.6_10.23	10	+
chr1	44069114	44069931	chr1_43841701_43842518_23_0.61_0_11.13	10	+
chr1	44070812	44071124	chr1_43843399_43843711_9_0.6_0_10.22	10	+
chr1	44071892	44072107	chr1_43844479_43844694_6_0.59_0_10.76	10	+
chr1	44072407	44072775	chr1_43844994_43845362_11_0.59_1.6_9.55	10	+
chr1	44079208	44079499	chr1_43851795_43852086_8_0.56_0_10.28	10	+
chr1	44083009	44083329	chr1_43855596_43855916_9_0.54_0_9.26	10	+
chr1	44083336	44083654	chr1_43855923_43856241_10_0.6_0_10.12	10	+
chr1	44084328	44084525	chr1_43856915_43857112_6_0.58_0_10.47	10	+
chr1	44084970	44085190	chr1_43857557_43857777_6_0.59_0_10.97	10	+
chr1	44085268	44085583	chr1_43857855_43858170_9_0.6_0_9.65	10	+
chr1	44086466	44086670	chr1_43859053_43859257_6_0.52_2.85_9.75	10	+
chr1	44086733	44087004	chr1_43859320_43859591_8_0.59_0_10.14	10	+
chr1	44087600	44087977	chr1_43860187_43860564_11_0.62_0_10.9	10	+
chr1	44088486	44088678	chr1_43861073_43861265_4_0.57_4.91_10.82	10	+
chr1	44088820	44089119	chr1_43861407_43861706_9_0.52_0_9.45	10	+
chr1	44154658	44154860	chr1_43927245_43927447_6_0.48_4.91_9.2	10	+
chr1	44169904	44170104	chr1_43942491_43942691_6_0.51_1.6_9.69	10	+
chr1	44201933	44202136	chr1_43974520_43974723_6_0.51_3.94_9.34	10	+
chr1	44365171	44365422	chr1_44137758_44138009_7_0.54_4.91_9.72	10	+
chr1	44385626	44385835	chr1_44158213_44158422_6_0.62_3.94_10.56	10	+
chr1	44399322	44399543	chr1_44171909_44172130_6_0.69_4.91_11.59	10	+
chr1	44413833	44414044	chr1_44186420_44186631_6_0.57_2.85_9.85	10	+
chr1	44422963	44423164	chr1_44195550_44195751_6_0.6_4.91_10.01	10	+
chr1	44424132	44424347	chr1_44196719_44196934_6_0.57_4.91_9.89	10	+
chr1	44446920	44447132	chr1_44219507_44219719_6_0.66_4.91_11.78	10	+
chr1	44447338	44447710	chr1_44219925_44220297_11_0.6_0_10.39	10	+
chr1	44450499	44450828	chr1_44223086_44223415_9_0.6_1.6_10.29	10	+
chr1	44451191	44451418	chr1_44223778_44224005_7_0.56_0_10.18	10	+
chr1	44455932	44456133	chr1_44228519_44228720_6_0.53_0_9.86	10	+
chr1	44569943	44570181	chr1_44342530_44342768_7_0.55_0_10.03	10	+
chr1	44683871	44684127	chr1_44456458_44456714_7_0.55_1.6_10.09	10	+
chr1	44704663	44704855	chr1_44477250_44477442_5_0.54_4.91_9.75	10	+
chr1	44710447	44710671	chr1_44483034_44483258_7_0.61_2.85_9.9	10	+
chr1	44727287	44727489	chr1_44499874_44500076_6_0.57_4.91_10.24	10	+
chr1	44804755	44804999	chr1_44577342_44577586_7_0.48_1.6_9.16	10	+
chr1	44883113	44883361	chr1_44655700_44655948_7_0.65_0_10.96	10	+
chr1	45097452	45097817	chr1_44870039_44870404_11_0.68_0_10.96	10	+
chr1	45116681	45116885	chr1_44889268_44889472_6_0.53_4.91_10.06	10	+
chr1	45221631	45221981	chr1_44994218_44994568_10_0.47_1.6_8.81	10	+
chr1	45224830	45225092	chr1_44997417_44997679_8_0.58_1.6_9.67	10	+
chr1	45225915	45226166	chr1_44998502_44998753_7_0.52_0_9.68	10	+
chr1	45228205	45228434	chr1_45000792_45001021_7_0.53_0_9.88	10	+
chr1	45232476	45232712	chr1_45005063_45005299_7_0.55_0_9.96	10	+
chr1	45240806	45241074	chr1_45013393_45013661_8_0.56_0_10.46	10	+
chr1	45241557	45241917	chr1_45014144_45014504_10_0.62_0_10.59	10	+
chr1	45243166	45243552	chr1_45015753_45016139_11_0.53_0_10.06	10	+
chr1	45243602	45243895	chr1_45016189_45016482_8_0.48_1.6_8.75	10	+
chr1	45244200	45244520	chr1_45016787_45017107_9_0.44_0_8.83	10	+
chr1	45245956	45246443	chr1_45018543_45019030_14_0.48_0_10.53	10	+
chr1	45309561	45309873	chr1_45082148_45082460_9_0.48_0_9.91	10	+
chr1	45453835	45454294	chr1_45226422_45226881_13_0.49_0_10.78	10	+
chr1	45457755	45457922	chr1_45230342_45230509_5_0.45_4.91_8.98	10	+
chr1	45479294	45479488	chr1_45251881_45252075_6_0.59_4.91_10.2	10	+
chr1	45480924	45481260	chr1_45253511_45253847_10_0.49_0_9.45	10	+
chr1	45501915	45502001	chr1_45274502_45274588_3_0.52_3.94_10.78	10	+
chr1	45672055	45672279	chr1_45444642_45444866_5_0.78_3.94_13.26	10	+
chr1	45880749	45881209	chr1_45653336_45653796_13_0.46_0_9.61	10	+
chr1	45976756	45977221	chr1_45749343_45749808_13_0.46_0_9.43	10	+
chr1	45980139	45980417	chr1_45752726_45753004_8_0.48_0_9.5	10	+
chr1	45980438	45980765	chr1_45753025_45753352_10_0.45_1.6_8.29	10	+
chr1	45981311	45981561	chr1_45753898_45754148_7_0.42_0_8.85	10	+
chr1	45984500	45984815	chr1_45757087_45757402_9_0.42_2.85_7.83	10	+
chr1	45997259	45997306	chr1_45769846_45769893_2_0.44_1.6_10.52	10	+
chr1	46030010	46030211	chr1_45802597_45802798_6_0.45_3.94_8.95	10	+
chr1	46067805	46068111	chr1_45840392_45840698_9_0.37_2.85_7.81	10	+
chr1	46072914	46073615	chr1_45845501_45846202_20_0.46_0_9.42	10	+
chr1	46073663	46073923	chr1_45846250_45846510_8_0.51_4.91_9.54	10	+
chr1	46074380	46074663	chr1_45846967_45847250_8_0.43_2.85_8.31	10	+
chr1	46080833	46081219	chr1_45853420_45853806_11_0.41_0_8.92	10	+
chr1	46083046	46083289	chr1_45855633_45855876_7_0.46_0_8.73	10	+
chr1	46083595	46083801	chr1_45856182_45856388_6_0.47_1.6_9.02	10	+
chr1	46093329	46093548	chr1_45865916_45866135_6_0.35_4.91_8.27	10	+
chr1	46093718	46093992	chr1_45866305_45866579_8_0.38_0_8.51	10	+
chr1	46116656	46117003	chr1_45889243_45889590_10_0.46_0_8.88	10	+
chr1	46117270	46117577	chr1_45889857_45890164_9_0.48_1.6_9.22	10	+
chr1	46126169	46126556	chr1_45898756_45899143_10_0.36_0_8.54	10	+
chr1	46126604	46126946	chr1_45899191_45899533_10_0.37_0_8.14	10	+
chr1	46158892	46159289	chr1_45931479_45931876_11_0.49_0_9.23	10	+
chr1	46159372	46159584	chr1_45931959_45932171_7_0.36_0_8.23	10	+
chr1	46246902	46247615	chr1_46019489_46020202_20_0.48_0_11.32	10	+
chr1	46289995	46290314	chr1_46062582_46062901_9_0.37_0_8.2	10	+
chr1	46476279	46476640	chr1_46248866_46249227_10_0.49_0_9.37	10	+
chr1	46488472	46488765	chr1_46261059_46261352_8_0.46_0_8.87	10	+
chr1	46489410	46489747	chr1_46261997_46262334_10_0.5_0_9.24	10	+
chr1	46491267	46491556	chr1_46263854_46264143_8_0.54_4.91_9.39	10	+
chr1	46499685	46499915	chr1_46272272_46272502_7_0.57_0_10.17	10	+
chr1	46500210	46500529	chr1_46272797_46273116_10_0.64_0_10.59	10	+
chr1	46706022	46706081	chr1_46478609_46478668_2_0.76_4.91_13.56	10	+
chr1	46744378	46744592	chr1_46516965_46517179_6_0.52_2.85_9.73	10	+
chr1	46751026	46751294	chr1_46523613_46523881_8_0.53_0_9.45	10	+
chr1	46751349	46751557	chr1_46523936_46524144_6_0.59_3.94_10.31	10	+
chr1	46751751	46752209	chr1_46524338_46524796_13_0.54_0_9.87	10	+
chr1	46769287	46769605	chr1_46541874_46542192_9_0.55_0_10.04	10	+
chr1	46775734	46776041	chr1_46548321_46548628_9_0.48_0_9.45	10	+
chr1	46827517	46827723	chr1_46600104_46600310_6_0.49_0_9.2	10	+
chr1	46932489	46932732	chr1_46705076_46705319_6_0.65_0_11.38	10	+
chr1	46940174	46940392	chr1_46712761_46712979_6_0.55_1.6_10.05	10	+
chr1	46942623	46942815	chr1_46715210_46715402_6_0.6_3.94_10.23	10	+
chr1	46953995	46954202	chr1_46726582_46726789_6_0.61_0_10.71	10	+
chr1	46954925	46955116	chr1_46727512_46727703_6_0.64_3.94_10.92	10	+
chr1	47009776	47009975	chr1_46782363_46782562_6_0.74_2.85_12.36	10	+
chr1	47017947	47018150	chr1_46790534_46790737_5_0.58_0_10.59	10	+
chr1	47037743	47037875	chr1_46810330_46810462_4_0.53_3.94_10.49	10	+
chr1	47100728	47101348	chr1_46873315_46873935_17_0.42_0_8.65	10	+
chr1	47101396	47101677	chr1_46873983_46874264_8_0.49_0_9.66	10	+
chr1	47141008	47141248	chr1_46913595_46913835_7_0.45_4.91_9.04	10	+
chr1	47141476	47142137	chr1_46914063_46914724_18_0.41_0_8.34	10	+
chr1	47142267	47142486	chr1_46914854_46915073_7_0.36_4.91_8.2	10	+
chr1	47142526	47142964	chr1_46915113_46915551_12_0.42_0_8.47	10	+
chr1	47143117	47143361	chr1_46915704_46915948_7_0.45_1.6_8.92	10	+
chr1	47143595	47143839	chr1_46916182_46916426_7_0.3_2.85_7.85	10	+
chr1	47143942	47144323	chr1_46916529_46916910_11_0.41_0_8.49	10	+
chr1	47173429	47173788	chr1_46946016_46946375_10_0.36_0_8.2	10	+
chr1	47183656	47183851	chr1_46956243_46956438_6_0.55_4.91_9.69	10	+
chr1	47183935	47184183	chr1_46956522_46956770_7_0.47_1.6_8.64	10	+
chr1	47184594	47184818	chr1_46957181_46957405_6_0.73_3.94_11.77	10	+
chr1	47357710	47358473	chr1_47130297_47131060_21_0.48_0_10.65	10	+
chr1	47540573	47541157	chr1_47313160_47313744_16_0.48_0_10.14	10	+
chr1	47690958	47691153	chr1_47463545_47463740_6_0.67_1.6_11.65	10	+
chr1	47716698	47716906	chr1_47489285_47489493_6_0.4_4.91_8.45	10	+
chr1	47717259	47717635	chr1_47489846_47490222_11_0.39_0_8.3	10	+
chr1	47735268	47735582	chr1_47507855_47508169_9_0.4_0_8.5	10	+
chr1	47746129	47746336	chr1_47518716_47518923_6_0.43_4.91_8.72	10	+
chr1	47746425	47746889	chr1_47519012_47519476_14_0.42_0_8.68	10	+
chr1	47765597	47765799	chr1_47538184_47538386_6_0.42_2.85_8.15	10	+
chr1	47799648	47799855	chr1_47572235_47572442_6_0.71_2.85_11.55	10	+
chr1	47834085	47834344	chr1_47606672_47606931_8_0.41_2.85_8.5	10	+
chr1	47838550	47838878	chr1_47611137_47611465_9_0.35_0_7.93	10	+
chr1	47842308	47844537	chr1_47614895_47617124_62_0.35_0_8.9	10	+
chr1	47881994	47882286	chr1_47654581_47654873_7_0.74_2.85_11.72	10	+
chr1	47903166	47903388	chr1_47675753_47675975_7_0.73_1.6_12.47	10	+
chr1	47903549	47903930	chr1_47676136_47676517_10_0.74_1.6_12.4	10	+
chr1	47904182	47904408	chr1_47676769_47676995_6_0.57_0_10.6	10	+
chr1	48086590	48086804	chr1_47859177_47859391_6_0.48_0_9.54	10	+
chr1	48877515	48877539	chr1_48650102_48650126_1_0.32_3.94_10.63	10	+
chr1	48902338	48902675	chr1_48674925_48675262_10_0.46_0_9.12	10	+
chr1	49242962	49243228	chr1_49015549_49015815_6_0.53_3.94_9.77	10	+
chr1	50307608	50307879	chr1_50080195_50080466_8_0.57_1.6_9.83	10	+
chr1	50488261	50488474	chr1_50260848_50261061_5_0.43_1.6_9.07	10	+
chr1	50513699	50513925	chr1_50286286_50286512_7_0.72_0_12.11	10	+
chr1	50791987	50792691	chr1_50564574_50565278_19_0.57_0_11.03	10	+
chr1	50864725	50864967	chr1_50637312_50637554_7_0.45_0_9.25	10	+
chr1	50865318	50865528	chr1_50637905_50638115_6_0.47_0_9.56	10	+
chr1	51005177	51005492	chr1_50777765_50778080_9_0.35_0_7.8	10	+
chr1	51032629	51032947	chr1_50805217_50805535_9_0.36_0_7.83	10	+
chr1	51050254	51050447	chr1_50822842_50823035_6_0.41_4.91_8.5	10	+
chr1	51253566	51253918	chr1_51026154_51026506_10_0.4_0_8.43	10	+
chr1	51434350	51434563	chr1_51206938_51207151_7_0.5_1.6_9.38	10	+
chr1	51434730	51435045	chr1_51207318_51207633_9_0.64_0_10.71	10	+
chr1	51439509	51439819	chr1_51212097_51212407_9_0.48_0_9.27	10	+
chr1	51439932	51440318	chr1_51212520_51212906_11_0.37_0_8.24	10	+
chr1	51623232	51623483	chr1_51395820_51396071_7_0.5_1.6_9.53	10	+
chr1	51623596	51623789	chr1_51396184_51396377_6_0.57_0_10.62	10	+
chr1	51623868	51624192	chr1_51396456_51396780_9_0.5_0_9.94	10	+
chr1	51702381	51702604	chr1_51474969_51475192_7_0.62_2.85_10.54	10	+
chr1	51716238	51717076	chr1_51488826_51489664_24_0.57_0_11.37	10	+
chr1	51735511	51735838	chr1_51508099_51508426_9_0.4_0_8.71	10	+
chr1	51736760	51737852	chr1_51509348_51510440_30_0.39_0_8.86	10	+
chr1	51737902	51738304	chr1_51510490_51510892_11_0.36_0_8.48	10	+
chr1	51738398	51738767	chr1_51510986_51511355_11_0.31_0_7.79	10	+
chr1	51760060	51760264	chr1_51532648_51532852_6_0.57_4.91_9.7	10	+
chr1	51774555	51774750	chr1_51547143_51547338_6_0.55_2.85_9.52	10	+
chr1	51781875	51782068	chr1_51554463_51554656_6_0.56_3.94_10.07	10	+
chr1	51821988	51822372	chr1_51594576_51594960_11_0.41_2.85_8.45	10	+
chr1	51826709	51827098	chr1_51599297_51599686_11_0.36_0_8.25	10	+
chr1	51859948	51860147	chr1_51632536_51632735_6_0.33_4.91_7.81	10	+
chr1	51873742	51874011	chr1_51646330_51646599_8_0.44_0_8.3	10	+
chr1	51909129	51909198	chr1_51681717_51681786_2_0.52_2.85_11.44	10	+
chr1	51910519	51910758	chr1_51683107_51683346_7_0.42_0_8.28	10	+
chr1	52173017	52173513	chr1_51945605_51946101_15_0.5_0_9.58	10	+
chr1	52231438	52231768	chr1_52004026_52004356_10_0.39_0_7.82	10	+
chr1	52246724	52247073	chr1_52019312_52019661_10_0.42_0_8.76	10	+
chr1	52253371	52253945	chr1_52025959_52026533_13_0.43_0_9.14	10	+
chr1	52254891	52255180	chr1_52027479_52027768_8_0.43_0_8.76	10	+
chr1	52260108	52260307	chr1_52032696_52032895_6_0.51_2.85_9.6	10	+
chr1	52263855	52264132	chr1_52036443_52036720_8_0.45_1.6_8.99	10	+
chr1	52266262	52266485	chr1_52038850_52039073_7_0.44_1.6_8.63	10	+
chr1	52269416	52269696	chr1_52042004_52042284_8_0.36_0_7.97	10	+
chr1	52270102	52270410	chr1_52042690_52042998_9_0.41_3.94_8.54	10	+
chr1	52275909	52276184	chr1_52048497_52048772_8_0.36_1.6_7.77	10	+
chr1	52279542	52279748	chr1_52052130_52052336_6_0.4_4.91_8.14	10	+
chr1	52280179	52280576	chr1_52052767_52053164_11_0.41_0_8.66	10	+
chr1	52290860	52291065	chr1_52063448_52063653_6_0.33_3.94_8.18	10	+
chr1	52299599	52299911	chr1_52072187_52072499_9_0.36_0_8.33	10	+
chr1	52306107	52306306	chr1_52078695_52078894_6_0.35_2.85_8.15	10	+
chr1	52344100	52344358	chr1_52116688_52116946_8_0.6_0_9.97	10	+
chr1	52373678	52373951	chr1_52146266_52146539_8_0.34_0_8.08	10	+
chr1	52374106	52374433	chr1_52146694_52147021_9_0.47_0_9.52	10	+
chr1	52374628	52375602	chr1_52147216_52148190_26_0.48_0_10.4	10	+
chr1	52375838	52377047	chr1_52148426_52149635_34_0.46_0_10.03	10	+
chr1	52377228	52377641	chr1_52149816_52150229_12_0.43_0_9.78	10	+
chr1	52378283	52379072	chr1_52150871_52151660_22_0.43_0_9.82	10	+
chr1	52379819	52380746	chr1_52152407_52153334_27_0.42_0_10.32	10	+
chr1	52380884	52380985	chr1_52153472_52153573_3_0.4_0_9.97	10	+
chr1	52381182	52381348	chr1_52153770_52153936_5_0.42_0_9.91	10	+
chr1	52381679	52382554	chr1_52154267_52155142_25_0.44_0_10.52	10	+
chr1	52383534	52384039	chr1_52156122_52156627_15_0.43_0_9.71	10	+
chr1	52384313	52384626	chr1_52156901_52157214_9_0.4_0_9.71	10	+
chr1	52384963	52385873	chr1_52157551_52158461_26_0.49_0_10.35	10	+
chr1	52398876	52399150	chr1_52171464_52171738_9_0.41_1.6_8.23	10	+
chr1	52442526	52442844	chr1_52215114_52215432_9_0.49_0_9.64	10	+
chr1	52446129	52446533	chr1_52218717_52219121_11_0.48_0_10.35	10	+
chr1	52486046	52486635	chr1_52258634_52259223_16_0.43_0_8.84	10	+
chr1	52548919	52549246	chr1_52321507_52321834_10_0.4_0_8.49	10	+
chr1	52552335	52553007	chr1_52324923_52325595_16_0.38_0_9.01	10	+
chr1	52553055	52553986	chr1_52325643_52326574_26_0.41_0_8.58	10	+
chr1	52607789	52607997	chr1_52380377_52380585_6_0.79_3.94_11.83	10	+
chr1	52625828	52626196	chr1_52398416_52398784_11_0.46_0_9.58	10	+
chr1	52645467	52646047	chr1_52418055_52418635_16_0.45_0_8.61	10	+
chr1	52704048	52704368	chr1_52476636_52476956_9_0.4_1.6_8.35	10	+
chr1	52704775	52705056	chr1_52477363_52477644_8_0.42_2.85_8.66	10	+
chr1	52827150	52827346	chr1_52599738_52599934_5_0.53_3.94_10.01	10	+
chr1	52882363	52882700	chr1_52654951_52655288_10_0.4_0_8.47	10	+
chr1	52882711	52882950	chr1_52655299_52655538_7_0.42_1.6_8.6	10	+
chr1	52883268	52883612	chr1_52655856_52656200_10_0.41_0_8.56	10	+
chr1	52885170	52885376	chr1_52657758_52657964_6_0.39_2.85_8.39	10	+
chr1	53192217	53192422	chr1_52964805_52965010_6_0.79_4.91_12.67	10	+
chr1	53236879	53237449	chr1_53009467_53010037_16_0.46_0_9.31	10	+
chr1	53237836	53238335	chr1_53010424_53010923_14_0.48_0_10.41	10	+
chr1	53267483	53267727	chr1_53040071_53040315_7_0.36_1.6_7.86	10	+
chr1	53279149	53279459	chr1_53051737_53052047_8_0.38_0_8.29	10	+
chr1	53287105	53287345	chr1_53059693_53059933_7_0.43_1.6_8.78	10	+
chr1	53287433	53287634	chr1_53060021_53060222_6_0.39_3.94_8.37	10	+
chr1	53287938	53288841	chr1_53060526_53061429_26_0.35_0_8.25	10	+
chr1	53289020	53289447	chr1_53061608_53062035_12_0.35_0_8.13	10	+
chr1	53290337	53290757	chr1_53062925_53063345_12_0.37_0_8.37	10	+
chr1	53291132	53291306	chr1_53063720_53063894_5_0.38_1.6_8.57	10	+
chr1	53291477	53291653	chr1_53064065_53064241_5_0.37_0_8.74	10	+
chr1	53291795	53292203	chr1_53064383_53064791_12_0.38_0_8.45	10	+
chr1	53385968	53386530	chr1_53158556_53159118_16_0.47_0_9.44	10	+
chr1	53446065	53446274	chr1_53218653_53218862_6_0.39_3.94_8.36	10	+
chr1	53458263	53459375	chr1_53230851_53231963_32_0.39_0_9.29	10	+
chr1	53460242	53461810	chr1_53232830_53234398_44_0.52_0_10.23	10	+
chr1	53461861	53462245	chr1_53234449_53234833_11_0.43_0_9.21	10	+
chr1	53462452	53462699	chr1_53235040_53235287_7_0.4_0_9.01	10	+
chr1	53480617	53480833	chr1_53253205_53253421_6_0.44_2.85_8.86	10	+
chr1	53493647	53493845	chr1_53266235_53266433_6_0.39_4.91_8.76	10	+
chr1	53504521	53504715	chr1_53277109_53277303_6_0.47_4.91_8.84	10	+
chr1	53513389	53513591	chr1_53285977_53286179_6_0.42_2.85_8.77	10	+
chr1	53516256	53516749	chr1_53288844_53289337_14_0.36_0_8.57	10	+
chr1	53516874	53517118	chr1_53289462_53289706_7_0.33_1.6_7.92	10	+
chr1	53528866	53529072	chr1_53301454_53301660_6_0.66_2.85_11.06	10	+
chr1	53550298	53550621	chr1_53322886_53323209_9_0.56_1.6_10.23	10	+
chr1	53565345	53565670	chr1_53337933_53338258_9_0.5_0_9.46	10	+
chr1	53565845	53566053	chr1_53338433_53338641_6_0.57_0_10.33	10	+
chr1	53567070	53567272	chr1_53339658_53339860_6_0.57_2.85_9.8	10	+
chr1	53679926	53680279	chr1_53452514_53452867_10_0.47_0_9.14	10	+
chr1	54005306	54005506	chr1_53777894_53778094_6_0.55_2.85_10.05	10	+
chr1	54059832	54060179	chr1_53832420_53832767_10_0.64_0_10.85	10	+
chr1	54115663	54115866	chr1_53888251_53888454_6_0.39_1.6_8.6	10	+
chr1	54231956	54232214	chr1_54004544_54004802_7_0.39_0_8.73	10	+
chr1	54232438	54232637	chr1_54005026_54005225_6_0.39_3.94_8.25	10	+
chr1	54232845	54233048	chr1_54005433_54005636_6_0.33_1.6_7.95	10	+
chr1	54233186	54233719	chr1_54005774_54006307_15_0.36_0_8.59	10	+
chr1	54275314	54275522	chr1_54047902_54048110_6_0.38_4.91_8.26	10	+
chr1	54293617	54293907	chr1_54066205_54066495_8_0.44_1.6_8.45	10	+
chr1	54301077	54301395	chr1_54073665_54073983_9_0.38_1.6_7.75	10	+
chr1	54307365	54307499	chr1_54079953_54080087_4_0.48_3.94_10.41	10	+
chr1	54326507	54326724	chr1_54099095_54099312_6_0.47_4.91_8.8	10	+
chr1	54417599	54418025	chr1_54190187_54190613_12_0.49_0_9.38	10	+
chr1	54433363	54433710	chr1_54205951_54206298_10_0.44_0_8.94	10	+
chr1	54440371	54440786	chr1_54212959_54213374_12_0.42_0_9.01	10	+
chr1	54441103	54441562	chr1_54213691_54214150_13_0.4_0_10.21	10	+
chr1	54497401	54498015	chr1_54269989_54270603_17_0.37_0_8.57	10	+
chr1	54508977	54509312	chr1_54281565_54281900_8_0.36_0_8.78	10	+
chr1	54555457	54555772	chr1_54328045_54328360_9_0.44_0_8.77	10	+
chr1	54670670	54670914	chr1_54443258_54443502_7_0.47_0_9.16	10	+
chr1	54675617	54675860	chr1_54448205_54448448_7_0.47_0_9.88	10	+
chr1	54681798	54682036	chr1_54454386_54454624_7_0.54_1.6_9.56	10	+
chr1	54692744	54692962	chr1_54465332_54465550_7_0.53_1.6_9.46	10	+
chr1	54823152	54823274	chr1_54595740_54595862_4_0.55_1.6_10.72	10	+
chr1	54954950	54955151	chr1_54727538_54727739_6_0.69_4.91_11.29	10	+
chr1	55002474	55003065	chr1_54775062_54775653_17_0.47_0_10.6	10	+
chr1	55003255	55003543	chr1_54775843_54776131_8_0.46_0_9.06	10	+
chr1	55028750	55028824	chr1_54801338_54801412_2_0.7_0_14.09	10	+
chr1	55197301	55197505	chr1_54969889_54970093_6_0.48_4.91_9.13	10	+
chr1	55207093	55207738	chr1_54979681_54980326_19_0.49_0_9.29	10	+
chr1	55315529	55316071	chr1_55088117_55088659_15_0.47_0_9.14	10	+
chr1	55316598	55316821	chr1_55089186_55089409_6_0.45_3.94_8.71	10	+
chr1	55331010	55331207	chr1_55103598_55103795_6_0.52_1.6_9.58	10	+
chr1	55352393	55352658	chr1_55124981_55125246_7_0.64_3.94_10.87	10	+
chr1	55500835	55500996	chr1_55273423_55273584_5_0.46_4.91_9.25	10	+
chr1	55534465	55534745	chr1_55307053_55307333_8_0.5_4.91_9.14	10	+
chr1	55586199	55586537	chr1_55358787_55359125_10_0.44_0_8.77	10	+
chr1	55637984	55638186	chr1_55410572_55410774_6_0.39_4.91_8.54	10	+
chr1	55688251	55688524	chr1_55460839_55461112_8_0.42_4.91_8.6	10	+
chr1	55688536	55688847	chr1_55461124_55461435_9_0.43_0_8.84	10	+
chr1	55689212	55689484	chr1_55461800_55462072_8_0.42_0_8.59	10	+
chr1	55744749	55744963	chr1_55517337_55517551_6_0.39_3.94_8.33	10	+
chr1	55945883	55945942	chr1_55718471_55718530_2_0.38_4.91_10	10	+
chr1	56058930	56059131	chr1_55831518_55831719_6_0.46_1.6_8.58	10	+
chr1	56889188	56889388	chr1_56661776_56661976_6_0.37_1.6_8.13	10	+
chr1	56961391	56961628	chr1_56733979_56734216_7_0.46_1.6_9.04	10	+
chr1	56961650	56961910	chr1_56734238_56734498_7_0.41_2.85_8.67	10	+
chr1	57085050	57085232	chr1_56857638_56857820_5_0.44_0_10.04	10	+
chr1	57517170	57517412	chr1_57289758_57290000_7_0.42_1.6_8.38	10	+
chr1	57582171	57582378	chr1_57354759_57354966_6_0.43_3.94_8.36	10	+
chr1	58071408	58071724	chr1_57843996_57844312_9_0.41_0_8.43	10	+
chr1	58086330	58086542	chr1_57858918_57859130_6_0.57_1.6_11.01	10	+
chr1	58102652	58102849	chr1_57875240_57875437_6_0.32_3.94_7.81	10	+
chr1	58513514	58514187	chr1_58286102_58286775_19_0.44_0_9.74	10	+
chr1	58514377	58515033	chr1_58286965_58287621_18_0.48_0_9.85	10	+
chr1	58521758	58522256	chr1_58294346_58294844_14_0.53_0_11.48	10	+
chr1	58694055	58694262	chr1_58466643_58466850_6_0.45_1.6_8.89	10	+
chr1	59096681	59097171	chr1_58869269_58869759_14_0.52_0_9.97	10	+
chr1	59247595	59248005	chr1_59020183_59020593_12_0.49_0_9.62	10	+
chr1	59248418	59248805	chr1_59021006_59021393_11_0.59_0_10.7	10	+
chr1	59272740	59272992	chr1_59045328_59045580_7_0.45_3.94_8.63	10	+
chr1	59359467	59359660	chr1_59132055_59132248_4_0.41_4.91_9.38	10	+
chr1	59465405	59465842	chr1_59237993_59238430_13_0.5_0_9.63	10	+
chr1	59465891	59466279	chr1_59238479_59238867_11_0.54_0_9.77	10	+
chr1	59773808	59773832	chr1_59546396_59546420_1_0.32_3.94_10.89	10	+
chr1	60107527	60107821	chr1_59880115_59880409_8_0.45_3.94_8.38	10	+
chr1	61548277	61548470	chr1_61320865_61321058_4_0.55_3.94_10.64	10	+
chr1	61669637	61669931	chr1_61442225_61442519_8_0.42_1.6_8.35	10	+
chr1	62166475	62166683	chr1_61939063_61939271_6_0.36_3.94_8.09	10	+
chr1	62208188	62208399	chr1_61980776_61980987_6_0.8_3.94_12.42	10	+
chr1	62455940	62456140	chr1_62228528_62228728_6_0.41_3.94_8.75	10	+
chr1	62504517	62504717	chr1_62277105_62277305_6_0.52_4.91_9.83	10	+
chr1	62525558	62525763	chr1_62298146_62298351_6_0.39_3.94_8.29	10	+
chr1	62905398	62905755	chr1_62677986_62678343_10_0.34_0_8.26	10	+
chr1	62908735	62909072	chr1_62681323_62681660_9_0.37_0_8.39	10	+
chr1	62910270	62911123	chr1_62682858_62683711_24_0.35_0_8.76	10	+
chr1	62912890	62913304	chr1_62685478_62685892_11_0.36_0_8.39	10	+
chr1	62914125	62914378	chr1_62686713_62686966_7_0.39_2.85_8.53	10	+
chr1	62915905	62917352	chr1_62688493_62689940_41_0.37_0_8.93	10	+
chr1	62941392	62941650	chr1_62713980_62714238_7_0.38_1.6_8.22	10	+
chr1	62943244	62943598	chr1_62715832_62716186_10_0.39_0_8.1	10	+
chr1	62970237	62970439	chr1_62742825_62743027_6_0.4_1.6_8.87	10	+
chr1	62996252	62996524	chr1_62768840_62769112_8_0.5_0_9.12	10	+
chr1	63001095	63001361	chr1_62773683_62773949_8_0.42_1.6_8.36	10	+
chr1	63003533	63003735	chr1_62776121_62776323_6_0.41_4.91_8.65	10	+
chr1	63024679	63024884	chr1_62797267_62797472_6_0.39_0_8.8	10	+
chr1	63085439	63085694	chr1_62858027_62858282_8_0.38_1.6_7.76	10	+
chr1	63090915	63091120	chr1_62863503_62863708_6_0.39_4.91_8.46	10	+
chr1	63099171	63099263	chr1_62871759_62871851_3_0.43_1.6_10.25	10	+
chr1	63107254	63107448	chr1_62879842_62880036_6_0.55_2.85_9.9	10	+
chr1	63153760	63153856	chr1_62926348_62926444_3_0.81_1.6_14.49	10	+
chr1	63727858	63728057	chr1_63500446_63500645_6_0.49_4.91_9.51	10	+
chr1	63789124	63789372	chr1_63561712_63561960_7_0.58_1.6_10.24	10	+
chr1	64059061	64059339	chr1_63831649_63831927_8_0.65_3.94_11.01	10	+
chr1	64095521	64095772	chr1_63868109_63868360_7_0.44_0_8.46	10	+
chr1	64117291	64117561	chr1_63889879_63890149_8_0.47_1.6_8.78	10	+
chr1	64125452	64125808	chr1_63898040_63898396_10_0.45_1.6_8.7	10	+
chr1	64223650	64223914	chr1_63996238_63996502_8_0.34_0_7.98	10	+
chr1	64254316	64254791	chr1_64026904_64027379_14_0.47_0_9.68	10	+
chr1	64308981	64309552	chr1_64081569_64082140_16_0.51_0_9.69	10	+
chr1	65298900	65299216	chr1_65071488_65071804_9_0.39_0_8.32	10	+
chr1	65299228	65300380	chr1_65071816_65072968_32_0.41_0_9.13	10	+
chr1	65304100	65304306	chr1_65076688_65076894_6_0.41_3.94_8.5	10	+
chr1	65309683	65309969	chr1_65082271_65082557_8_0.51_0_9.68	10	+
chr1	65330441	65330698	chr1_65103029_65103286_7_0.4_2.85_8.35	10	+
chr1	65332476	65332893	chr1_65105064_65105481_12_0.42_0_8.78	10	+
chr1	65334940	65335300	chr1_65107528_65107888_10_0.51_0_9.34	10	+
chr1	65339022	65339215	chr1_65111610_65111803_6_0.48_1.6_9.82	10	+
chr1	65693738	65693936	chr1_65466326_65466524_6_0.35_1.6_7.9	10	+
chr1	65895511	65895808	chr1_65668099_65668396_8_0.47_2.85_9.25	10	+
chr1	65897471	65898009	chr1_65670059_65670597_16_0.41_0_9.16	10	+
chr1	65898159	65898351	chr1_65670747_65670939_6_0.38_0_9.2	10	+
chr1	65898714	65899378	chr1_65671302_65671966_19_0.42_2.85_8.61	10	+
chr1	66099030	66099259	chr1_65871618_65871847_7_0.34_1.6_7.78	10	+
chr1	67411823	67412028	chr1_67184411_67184616_6_0.41_3.94_8.74	10	+
chr1	67424486	67424761	chr1_67197074_67197349_7_0.37_0_7.95	10	+
chr1	67438456	67438737	chr1_67211044_67211325_8_0.34_0_7.96	10	+
chr1	67442200	67442501	chr1_67214788_67215089_9_0.32_1.6_7.85	10	+
chr1	67450254	67450547	chr1_67222842_67223135_8_0.39_1.6_8.58	10	+
chr1	67450838	67451174	chr1_67223426_67223762_10_0.31_0_7.57	10	+
chr1	67451592	67452280	chr1_67224180_67224868_19_0.36_0_8.36	10	+
chr1	67452282	67453209	chr1_67224870_67225797_26_0.33_0_7.94	10	+
chr1	67453257	67453449	chr1_67225845_67226037_5_0.33_3.94_7.8	10	+
chr1	67467774	67468047	chr1_67240362_67240635_8_0.42_1.6_8.26	10	+
chr1	67468224	67468630	chr1_67240812_67241218_12_0.42_0_8.67	10	+
chr1	67468992	67469553	chr1_67241580_67242141_16_0.42_1.6_8.51	10	+
chr1	67743867	67744306	chr1_67516455_67516894_13_0.43_0_8.58	10	+
chr1	67876646	67879022	chr1_67649234_67651610_65_0.36_0_8.79	10	+
chr1	67880799	67881104	chr1_67653387_67653692_9_0.45_1.6_8.79	10	+
chr1	67885569	67885959	chr1_67658157_67658547_11_0.35_0_8.31	10	+
chr1	67890593	67891022	chr1_67663181_67663610_12_0.41_0_9.31	10	+
chr1	67891814	67892017	chr1_67664402_67664605_6_0.39_0_8.87	10	+
chr1	67895735	67896069	chr1_67668323_67668657_9_0.6_0_10.3	10	+
chr1	68124827	68125026	chr1_67897415_67897614_5_0.34_2.85_7.98	10	+
chr1	68151077	68151287	chr1_67923665_67923875_6_0.65_3.94_11.5	10	+
chr1	68151999	68152272	chr1_67924587_67924860_8_0.64_0_10.74	10	+
chr1	68153251	68153903	chr1_67925839_67926491_17_0.38_0_9.38	10	+
chr1	68167287	68167595	chr1_67939875_67940183_9_0.32_0_7.96	10	+
chr1	68167832	68169957	chr1_67940420_67942545_56_0.38_0_9.25	10	+
chr1	68170034	68171311	chr1_67942622_67943899_35_0.4_0_9.5	10	+
chr1	68297147	68297504	chr1_68069735_68070092_10_0.35_2.85_8.3	10	+
chr1	68511965	68512497	chr1_68284553_68285085_15_0.42_0_8.64	10	+
chr1	68611492	68611753	chr1_68384080_68384341_8_0.51_1.6_9.16	10	+
chr1	68620741	68620966	chr1_68393329_68393554_7_0.45_1.6_8.41	10	+
chr1	68626993	68627384	chr1_68399581_68399972_11_0.41_0_8.72	10	+
chr1	68628978	68629230	chr1_68401566_68401818_7_0.62_3.94_10.43	10	+
chr1	68708165	68708760	chr1_68480753_68481348_17_0.48_0_10.38	10	+
chr1	68941696	68942218	chr1_68714284_68714806_15_0.3_0_7.93	10	+
chr1	68942235	68942767	chr1_68714823_68715355_15_0.33_0_8.17	10	+
chr1	68943552	68943750	chr1_68716140_68716338_6_0.36_2.85_8.55	10	+
chr1	68944893	68945086	chr1_68717481_68717674_6_0.35_4.91_8.2	10	+
chr1	68947069	68947339	chr1_68719657_68719927_8_0.39_0_8.32	10	+
chr1	68953979	68954183	chr1_68726567_68726771_6_0.38_2.85_8.23	10	+
chr1	68954508	68954829	chr1_68727096_68727417_9_0.32_0_7.72	10	+
chr1	69605118	69605272	chr1_69377706_69377860_4_0.36_2.85_8.75	10	+
chr1	69652095	69652464	chr1_69424683_69425052_11_0.47_0_8.95	10	+
chr1	70687298	70687511	chr1_70459886_70460099_5_0.6_2.85_10.75	10	+
chr1	70691161	70691364	chr1_70463749_70463952_6_0.43_2.85_8.73	10	+
chr1	70693977	70694370	chr1_70466565_70466958_11_0.37_0_8.15	10	+
chr1	70694480	70695297	chr1_70467068_70467885_23_0.36_0_8.16	10	+
chr1	70695524	70695935	chr1_70468112_70468523_12_0.33_0_7.72	10	+
chr1	70696199	70696961	chr1_70468787_70469549_21_0.36_0_8.16	10	+
chr1	70697039	70697942	chr1_70469627_70470530_25_0.36_0_8.41	10	+
chr1	70703003	70703310	chr1_70475591_70475898_9_0.37_3.94_7.96	10	+
chr1	70710291	70710565	chr1_70482879_70483153_8_0.43_0_8.9	10	+
chr1	70715558	70715815	chr1_70488146_70488403_7_0.41_0_9.06	10	+
chr1	70716149	70717515	chr1_70488737_70490103_38_0.35_0_8.52	10	+
chr1	70996204	70996442	chr1_70768792_70769030_7_0.46_0_9.39	10	+
chr1	70997118	70997323	chr1_70769706_70769911_6_0.44_1.6_8.78	10	+
chr1	71529174	71529977	chr1_71301762_71302565_22_0.33_0_8.24	10	+
chr1	71530101	71530351	chr1_71302689_71302939_7_0.37_2.85_8.22	10	+
chr1	71530429	71530886	chr1_71303017_71303474_13_0.35_0_8.15	10	+
chr1	71531494	71531699	chr1_71304082_71304287_6_0.34_2.85_7.94	10	+
chr1	71534799	71535175	chr1_71307387_71307763_10_0.39_0_8.07	10	+
chr1	71536465	71536763	chr1_71309053_71309351_8_0.42_0_8.85	10	+
chr1	71541412	71541657	chr1_71314000_71314245_7_0.39_1.6_8.35	10	+
chr1	71546553	71546762	chr1_71319141_71319350_6_0.54_2.85_9.38	10	+
chr1	71870697	71870907	chr1_71643285_71643495_6_0.33_4.91_8.07	10	+
chr1	71871758	71871966	chr1_71644346_71644554_6_0.3_1.6_8.06	10	+
chr1	71872818	71873114	chr1_71645406_71645702_9_0.37_0_8.27	10	+
chr1	72069928	72070135	chr1_71842516_71842723_6_0.37_2.85_8.28	10	+
chr1	72400679	72401026	chr1_72173267_72173614_10_0.4_0_8.42	10	+
chr1	72454282	72454490	chr1_72226870_72227078_6_0.4_3.94_8.44	10	+
chr1	72625351	72625603	chr1_72397939_72398191_7_0.3_0_8.1	10	+
chr1	72739731	72740148	chr1_72512319_72512736_12_0.43_0_9.11	10	+
chr1	72740313	72740942	chr1_72512901_72513530_18_0.42_0_10.2	10	+
chr1	72767701	72767899	chr1_72540289_72540487_4_0.33_2.85_8.47	10	+
chr1	74671718	74672050	chr1_74444306_74444638_9_0.36_1.6_7.81	10	+
chr1	75217915	75218105	chr1_74990503_74990693_6_0.37_0_8.35	10	+
chr1	75224136	75224342	chr1_74996724_74996930_13_0.38_3.94_7.85	10	+
chr1	75229625	75230004	chr1_75002213_75002592_11_0.4_0_9.02	10	+
chr1	75986723	75986948	chr1_75759311_75759536_7_0.39_2.85_8.34	10	+
chr1	76047761	76048240	chr1_75820349_75820828_13_0.54_0_10.52	10	+
chr1	76208367	76208570	chr1_75980955_75981158_6_0.52_0_9.89	10	+
chr1	76208651	76208855	chr1_75981239_75981443_6_0.45_2.85_9.03	10	+
chr1	76208975	76209297	chr1_75981563_75981885_9_0.53_0_9.95	10	+
chr1	76209309	76209666	chr1_75981897_75982254_10_0.46_0_9.22	10	+
chr1	76209973	76210363	chr1_75982561_75982951_11_0.51_0_9.59	10	+
chr1	76215084	76215373	chr1_75987672_75987961_8_0.34_0_8.21	10	+
chr1	76226789	76227096	chr1_75999377_75999684_9_0.41_0_8.65	10	+
chr1	76228402	76228625	chr1_76000990_76001213_6_0.35_1.6_8.14	10	+
chr1	76253095	76253415	chr1_76025683_76026003_9_0.38_1.6_8.31	10	+
chr1	76253557	76253806	chr1_76026145_76026394_6_0.37_0_8.76	10	+
chr1	76254362	76255115	chr1_76026950_76027703_21_0.38_0_8.64	10	+
chr1	76255566	76255949	chr1_76028154_76028537_11_0.39_0_8.6	10	+
chr1	76259132	76259343	chr1_76031720_76031931_6_0.44_4.91_8.79	10	+
chr1	77165438	77166671	chr1_76938026_76939259_35_0.55_0_11.97	10	+
chr1	77557165	77557446	chr1_77329753_77330034_8_0.36_1.6_8.08	10	+
chr1	77584923	77584947	chr1_77357511_77357535_1_0.32_1.6_10.61	10	+
chr1	77594769	77595378	chr1_77367357_77367966_18_0.45_0_12.24	10	+
chr1	77729321	77729523	chr1_77501909_77502111_6_0.47_4.91_8.96	10	+
chr1	77747789	77748046	chr1_77520377_77520634_7_0.71_1.6_11.83	10	+
chr1	77752619	77752860	chr1_77525207_77525448_7_0.4_0_8.62	10	+
chr1	77759419	77759693	chr1_77532007_77532281_8_0.39_2.85_7.99	10	+
chr1	77805972	77806285	chr1_77578560_77578873_9_0.44_0_8.48	10	+
chr1	77865713	77865910	chr1_77638301_77638498_6_0.48_0_9.71	10	+
chr1	77961338	77961557	chr1_77733926_77734145_6_0.49_4.91_9.07	10	+
chr1	77984208	77984446	chr1_77756796_77757034_7_0.49_2.85_9.25	10	+
chr1	78001493	78001800	chr1_77774081_77774388_9_0.52_0_9.46	10	+
chr1	78030305	78030601	chr1_77802893_77803189_9_0.36_2.85_8.16	10	+
chr1	78097958	78098379	chr1_77870546_77870967_12_0.43_3.94_8.75	10	+
chr1	78098730	78099093	chr1_77871318_77871681_10_0.41_0_8.71	10	+
chr1	78162122	78162470	chr1_77934710_77935058_10_0.36_0_8.04	10	+
chr1	78183535	78183772	chr1_77956123_77956360_7_0.36_1.6_7.85	10	+
chr1	78194087	78194458	chr1_77966675_77967046_11_0.36_0_8.06	10	+
chr1	78238565	78238825	chr1_78011153_78011413_8_0.43_0_8.56	10	+
chr1	78239168	78240047	chr1_78011756_78012635_25_0.51_0_10.91	10	+
chr1	78275408	78277416	chr1_78047996_78050004_56_0.41_0_9.84	10	+
chr1	78313236	78313628	chr1_78085824_78086216_11_0.44_0_8.78	10	+
chr1	78319386	78319580	chr1_78091974_78092168_6_0.4_0_9.04	10	+
chr1	78340649	78340967	chr1_78113237_78113555_9_0.39_1.6_8.59	10	+
chr1	78356251	78356641	chr1_78128839_78129229_11_0.33_0_7.95	10	+
chr1	78383757	78384043	chr1_78156345_78156631_8_0.36_0_7.96	10	+
chr1	78392017	78392662	chr1_78164605_78165250_18_0.36_0_8.62	10	+
chr1	78394901	78395229	chr1_78167489_78167817_7_0.38_0_8.23	10	+
chr1	78398966	78399265	chr1_78171554_78171853_8_0.36_0_8.95	10	+
chr1	78401337	78401808	chr1_78173925_78174396_11_0.31_0_8.5	10	+
chr1	78407657	78407933	chr1_78180245_78180521_8_0.4_0_8.11	10	+
chr1	78408103	78408535	chr1_78180691_78181123_13_0.38_0_8.79	10	+
chr1	78408609	78409504	chr1_78181197_78182092_25_0.36_0_8.75	10	+
chr1	78413163	78413365	chr1_78185751_78185953_6_0.37_2.85_8.27	10	+
chr1	78414017	78414263	chr1_78186605_78186851_7_0.3_0_7.84	10	+
chr1	78422281	78422522	chr1_78194869_78195110_7_0.43_0_8.77	10	+
chr1	78425756	78425952	chr1_78198344_78198540_6_0.41_2.85_8.92	10	+
chr1	78429177	78429528	chr1_78201765_78202116_10_0.4_3.94_8.19	10	+
chr1	78429663	78430050	chr1_78202251_78202638_11_0.36_0_8.05	10	+
chr1	78430343	78430534	chr1_78202931_78203122_6_0.39_1.6_8.44	10	+
chr1	78451759	78451995	chr1_78224347_78224583_7_0.37_1.6_8.25	10	+
chr1	78458133	78458399	chr1_78230721_78230987_8_0.37_0_8.3	10	+
chr1	78470763	78471004	chr1_78243351_78243592_7_0.37_0_8.25	10	+
chr1	78478726	78479408	chr1_78251314_78251996_19_0.37_0_9.01	10	+
chr1	78481638	78482233	chr1_78254226_78254821_17_0.35_0_8.59	10	+
chr1	78482325	78483094	chr1_78254913_78255682_21_0.31_0_8.01	10	+
chr1	78557217	78557915	chr1_78329805_78330503_19_0.43_0_9.82	10	+
chr1	78761633	78761837	chr1_78534221_78534425_6_0.39_4.91_8.5	10	+
chr1	78845953	78846150	chr1_78618541_78618738_6_0.38_4.91_8.05	10	+
chr1	78958353	78958572	chr1_78730941_78731160_6_0.43_1.6_8.82	10	+
chr1	79003007	79003437	chr1_78775595_78776025_12_0.37_1.6_8.43	10	+
chr1	79214878	79215084	chr1_78987466_78987672_6_0.44_2.85_8.91	10	+
chr1	79215566	79215906	chr1_78988154_78988494_10_0.44_0_8.62	10	+
chr1	79216274	79216621	chr1_78988862_78989209_10_0.4_0_8.6	10	+
chr1	79403515	79403710	chr1_79176103_79176298_5_0.38_3.94_8.43	10	+
chr1	79520297	79520677	chr1_79292885_79293265_11_0.38_0_8.02	10	+
chr1	79520762	79521007	chr1_79293350_79293595_7_0.4_1.6_8.42	10	+
chr1	79774423	79774447	chr1_79547011_79547035_1_0.32_4.91_10.96	10	+
chr1	79829710	79829905	chr1_79602298_79602493_6_0.42_4.91_8.64	10	+
chr1	79986901	79987323	chr1_79759489_79759911_12_0.43_0_8.99	10	+
chr1	79987412	79987882	chr1_79760000_79760470_14_0.45_0_9.15	10	+
chr1	80749073	80749277	chr1_80521661_80521865_6_0.43_1.6_8.77	10	+
chr1	80916442	80916868	chr1_80689030_80689456_12_0.45_0_9.56	10	+
chr1	80917142	80917526	chr1_80689730_80690114_11_0.44_0_9.26	10	+
chr1	81272595	81272834	chr1_81045183_81045422_7_0.43_2.85_8.42	10	+
chr1	81564099	81564377	chr1_81336687_81336965_8_0.42_0_8.83	10	+
chr1	81564414	81564711	chr1_81337002_81337299_9_0.45_0_9.12	10	+
chr1	81674473	81674999	chr1_81447061_81447587_15_0.47_0_9.72	10	+
chr1	81892664	81892858	chr1_81665252_81665446_6_0.41_1.6_8.48	10	+
chr1	81893292	81893492	chr1_81665880_81666080_6_0.42_0_8.82	10	+
chr1	82062081	82062401	chr1_81834669_81834989_9_0.46_0_8.69	10	+
chr1	82187433	82187651	chr1_81960021_81960239_6_0.46_0_9.25	10	+
chr1	82188000	82189028	chr1_81960588_81961616_29_0.46_0_9.78	10	+
chr1	82452284	82452495	chr1_82224872_82225083_6_0.37_2.85_8.15	10	+
chr1	82656071	82656260	chr1_82428659_82428848_5_0.28_3.94_7.89	10	+
chr1	82877149	82877354	chr1_82649737_82649942_6_0.39_3.94_8.37	10	+
chr1	82990933	82991124	chr1_82763521_82763712_5_0.35_2.85_8.49	10	+
chr1	83640142	83640344	chr1_83412730_83412932_6_0.45_2.85_8.65	10	+
chr1	83644903	83645107	chr1_83417491_83417695_6_0.37_4.91_8	10	+
chr1	83680191	83680390	chr1_83452779_83452978_6_0.38_3.94_8.19	10	+
chr1	84039005	84039292	chr1_83811593_83811880_9_0.36_0_8.35	10	+
chr1	84551666	84551872	chr1_84324254_84324460_6_0.51_3.94_9.61	10	+
chr1	84679774	84679981	chr1_84452362_84452569_6_0.42_3.94_8.54	10	+
chr1	84700975	84701175	chr1_84473563_84473763_6_0.47_1.6_9.5	10	+
chr1	84701252	84701526	chr1_84473840_84474114_8_0.36_0_8.04	10	+
chr1	84701985	84702965	chr1_84474573_84475553_28_0.35_0_8.28	10	+
chr1	84709926	84710452	chr1_84482514_84483040_15_0.49_0_9.84	10	+
chr1	84955916	84956198	chr1_84728504_84728786_8_0.37_0_8.12	10	+
chr1	84963944	84964324	chr1_84736532_84736912_10_0.37_0_8.49	10	+
chr1	84967440	84967643	chr1_84740028_84740231_5_0.41_0_9.4	10	+
chr1	85111163	85111553	chr1_84883751_84884141_11_0.35_1.6_8.08	10	+
chr1	85112952	85113193	chr1_84885540_84885781_7_0.37_1.6_8.25	10	+
chr1	85121512	85121736	chr1_84894100_84894324_7_0.46_1.6_8.95	10	+
chr1	85152392	85152615	chr1_84924980_84925203_7_0.37_4.91_8.16	10	+
chr1	85193058	85193258	chr1_84965646_84965846_6_0.37_0_8.65	10	+
chr1	85629529	85629746	chr1_85402117_85402334_6_0.31_1.6_7.76	10	+
chr1	85666645	85666846	chr1_85439233_85439434_6_0.75_2.85_11.95	10	+
chr1	85731992	85732252	chr1_85504580_85504840_8_0.31_0_7.81	10	+
chr1	85732588	85732968	chr1_85505176_85505556_11_0.35_0_8.1	10	+
chr1	85733199	85733583	chr1_85505787_85506171_11_0.39_0_8.44	10	+
chr1	85736335	85736561	chr1_85508923_85509149_7_0.38_0_8.72	10	+
chr1	85784172	85787313	chr1_85556760_85559901_88_0.41_0_9.87	10	+
chr1	85811618	85811852	chr1_85584206_85584440_7_0.39_2.85_8.17	10	+
chr1	85816007	85816241	chr1_85588595_85588829_7_0.51_1.6_9.64	10	+
chr1	85824367	85824608	chr1_85596955_85597196_7_0.31_0_8.53	10	+
chr1	85890451	85890669	chr1_85663039_85663257_6_0.33_1.6_7.99	10	+
chr1	85913022	85913222	chr1_85685610_85685810_6_0.42_4.91_8.71	10	+
chr1	85915750	85915947	chr1_85688338_85688535_6_0.33_2.85_8.1	10	+
chr1	85918370	85918708	chr1_85690958_85691296_10_0.4_0_8.37	10	+
chr1	85921166	85921418	chr1_85693754_85694006_7_0.36_1.6_8.45	10	+
chr1	85924600	85924898	chr1_85697188_85697486_9_0.31_1.6_7.51	10	+
chr1	85925828	85926166	chr1_85698416_85698754_10_0.39_0_8.37	10	+
chr1	85928031	85928257	chr1_85700619_85700845_7_0.38_1.6_8.04	10	+
chr1	85929717	85929989	chr1_85702305_85702577_8_0.5_0_9.58	10	+
chr1	85936332	85936529	chr1_85708920_85709117_6_0.46_4.91_8.85	10	+
chr1	85942657	85942962	chr1_85715245_85715550_9_0.44_0_8.48	10	+
chr1	85943099	85943488	chr1_85715687_85716076_9_0.39_1.6_8.64	10	+
chr1	85947216	85947422	chr1_85719804_85720010_6_0.34_3.94_7.86	10	+
chr1	85948071	85948326	chr1_85720659_85720914_7_0.39_2.85_8.3	10	+
chr1	85950361	85950629	chr1_85722949_85723217_8_0.39_2.85_8.53	10	+
chr1	85951108	85951343	chr1_85723696_85723931_7_0.37_2.85_7.95	10	+
chr1	85951571	85951842	chr1_85724159_85724430_8_0.42_1.6_8.99	10	+
chr1	85951895	85952206	chr1_85724483_85724794_9_0.39_0_8.37	10	+
chr1	85952292	85952578	chr1_85724880_85725166_8_0.42_1.6_8.39	10	+
chr1	85953019	85953251	chr1_85725607_85725839_7_0.35_0_8.7	10	+
chr1	85954471	85954710	chr1_85727059_85727298_7_0.34_1.6_8.07	10	+
chr1	85955206	85955614	chr1_85727794_85728202_11_0.39_0_8.78	10	+
chr1	85956020	85956377	chr1_85728608_85728965_10_0.43_1.6_8.82	10	+
chr1	85957902	85958183	chr1_85730490_85730771_8_0.34_0_8.02	10	+
chr1	85959037	85959312	chr1_85731625_85731900_7_0.36_2.85_8.22	10	+
chr1	85959632	85959938	chr1_85732220_85732526_9_0.39_0_8.51	10	+
chr1	85960856	85961210	chr1_85733444_85733798_10_0.43_0_8.84	10	+
chr1	85961755	85962056	chr1_85734343_85734644_9_0.33_0_7.6	10	+
chr1	85985516	85985642	chr1_85758104_85758230_4_0.36_0_8.89	10	+
chr1	85990826	85991096	chr1_85763414_85763684_8_0.39_0_8.62	10	+
chr1	85992649	85992845	chr1_85765237_85765433_6_0.39_1.6_8.47	10	+
chr1	85995103	85995386	chr1_85767691_85767974_8_0.48_0_8.89	10	+
chr1	85995991	85996182	chr1_85768579_85768770_4_0.47_2.85_9.83	10	+
chr1	85999952	86000327	chr1_85772540_85772915_11_0.35_0_7.95	10	+
chr1	86003654	86003858	chr1_85776242_85776446_6_0.42_2.85_8.48	10	+
chr1	86010705	86011002	chr1_85783293_85783590_9_0.44_0_8.86	10	+
chr1	86016141	86016594	chr1_85788729_85789182_12_0.4_0_8.52	10	+
chr1	86017329	86017561	chr1_85789917_85790149_7_0.42_0_8.73	10	+
chr1	86019566	86019808	chr1_85792154_85792396_7_0.47_1.6_9.17	10	+
chr1	86020284	86020518	chr1_85792872_85793106_7_0.42_0_8.75	10	+
chr1	86021106	86021335	chr1_85793694_85793923_7_0.41_1.6_8.6	10	+
chr1	86034000	86034313	chr1_85806588_85806901_9_0.43_0_9.08	10	+
chr1	86034593	86035111	chr1_85807181_85807699_15_0.41_0_8.62	10	+
chr1	86036397	86036634	chr1_85808985_85809222_7_0.42_2.85_8.72	10	+
chr1	86036976	86037564	chr1_85809564_85810152_15_0.43_1.6_8.85	10	+
chr1	86038693	86039180	chr1_85811281_85811768_12_0.41_0_8.73	10	+
chr1	86040153	86040401	chr1_85812741_85812989_7_0.46_3.94_9.05	10	+
chr1	86043743	86044050	chr1_85816331_85816638_9_0.56_0_10.18	10	+
chr1	86046359	86046912	chr1_85818947_85819500_16_0.68_0_11.63	10	+
chr1	86046968	86049646	chr1_85819556_85822234_73_0.46_0_11.26	10	+
chr1	86304210	86304415	chr1_86076798_86077003_6_0.39_0_8.47	10	+
chr1	86821519	86821743	chr1_86594107_86594331_6_0.37_3.94_8.13	10	+
chr1	87018463	87018676	chr1_86791051_86791264_6_0.57_2.85_9.89	10	+
chr1	87170423	87170661	chr1_86943011_86943249_7_0.7_0_11.87	10	+
chr1	87185070	87185387	chr1_86957658_86957975_9_0.37_2.85_8.13	10	+
chr1	87188127	87188344	chr1_86960715_86960932_6_0.33_4.91_7.94	10	+
chr1	87189866	87190204	chr1_86962454_86962792_10_0.31_3.94_7.34	10	+
chr1	87207820	87208233	chr1_86980408_86980821_12_0.41_0_8.98	10	+
chr1	87208772	87209235	chr1_86981360_86981823_14_0.38_0_8.12	10	+
chr1	87209870	87210140	chr1_86982458_86982728_8_0.39_1.6_8.61	10	+
chr1	87210220	87210660	chr1_86982808_86983248_12_0.35_0_8	10	+
chr1	87250565	87251161	chr1_87023153_87023749_17_0.45_0_11.7	10	+
chr1	87328567	87329382	chr1_87101155_87101970_23_0.38_0_9.13	10	+
chr1	87368914	87369262	chr1_87141502_87141850_10_0.4_0_8.72	10	+
chr1	87375941	87376105	chr1_87148529_87148693_5_0.45_1.6_9.49	10	+
chr1	87510528	87510840	chr1_87283116_87283428_9_0.4_0_8.52	10	+
chr1	87511601	87512009	chr1_87284189_87284597_12_0.44_0_9.29	10	+
chr1	87512056	87512396	chr1_87284644_87284984_10_0.45_0_9.4	10	+
chr1	87538555	87538932	chr1_87311143_87311520_11_0.41_0_8.96	10	+
chr1	87570277	87570719	chr1_87342865_87343307_13_0.41_0_8.79	10	+
chr1	87570837	87571045	chr1_87343425_87343633_6_0.32_1.6_8.24	10	+
chr1	87571090	87571441	chr1_87343678_87344029_10_0.34_0_7.91	10	+
chr1	87574304	87574584	chr1_87346892_87347172_8_0.39_1.6_8.39	10	+
chr1	87794224	87794422	chr1_87566812_87567010_5_0.76_0_13.28	10	+
chr1	87794660	87794882	chr1_87567248_87567470_6_0.65_2.85_11.24	10	+
chr1	87805652	87805992	chr1_87578240_87578580_9_0.42_0_8.87	10	+
chr1	87810378	87811229	chr1_87582966_87583817_24_0.41_0_8.79	10	+
chr1	89043597	89043798	chr1_88816185_88816386_6_0.45_2.85_8.91	10	+
chr1	89206615	89207012	chr1_88979203_88979600_12_0.34_0_8.76	10	+
chr1	89237044	89237633	chr1_89009632_89010221_16_0.38_0_8.65	10	+
chr1	89250269	89250540	chr1_89022857_89023128_8_0.4_0_8.25	10	+
chr1	89270015	89270270	chr1_89042603_89042858_7_0.37_1.6_8.13	10	+
chr1	89272932	89273187	chr1_89045520_89045775_8_0.33_0_7.65	10	+
chr1	89294748	89295024	chr1_89067336_89067612_8_0.42_0_8.7	10	+
chr1	89298872	89299664	chr1_89071460_89072252_23_0.39_0_8.73	10	+
chr1	89299678	89300361	chr1_89072266_89072949_19_0.34_0_8.28	10	+
chr1	89300553	89300829	chr1_89073141_89073417_8_0.34_0_7.94	10	+
chr1	89446811	89447042	chr1_89219399_89219630_7_0.41_4.91_8.43	10	+
chr1	89447728	89447925	chr1_89220316_89220513_6_0.44_0_9.1	10	+
chr1	89448112	89449039	chr1_89220700_89221627_25_0.46_0_9.82	10	+
chr1	89449170	89449610	chr1_89221758_89222198_12_0.5_0_10.22	10	+
chr1	89524509	89524750	chr1_89297097_89297338_7_0.45_1.6_8.67	10	+
chr1	89569225	89569538	chr1_89341813_89342126_9_0.37_0_9.07	10	+
chr1	89569546	89570529	chr1_89342134_89343117_28_0.4_0_9.57	10	+
chr1	89630578	89630792	chr1_89403166_89403380_7_0.38_0_8	10	+
chr1	90084784	90084881	chr1_89857372_89857469_3_0.31_1.6_9.92	10	+
chr1	90178245	90178735	chr1_89950833_89951323_14_0.47_0_9.38	10	+
chr1	90179194	90179550	chr1_89951782_89952138_10_0.4_0_8.52	10	+
chr1	90179766	90179974	chr1_89952354_89952562_6_0.48_1.6_9.64	10	+
chr1	90180017	90180257	chr1_89952605_89952845_7_0.38_0_8.37	10	+
chr1	90180450	90180757	chr1_89953038_89953345_8_0.38_0_8.43	10	+
chr1	90183297	90183682	chr1_89955885_89956270_11_0.35_1.6_7.87	10	+
chr1	90183992	90184275	chr1_89956580_89956863_9_0.27_0_7.45	10	+
chr1	90333642	90333843	chr1_90106230_90106431_6_0.41_3.94_8.28	10	+
chr1	90398763	90399149	chr1_90171351_90171737_11_0.43_0_9.01	10	+
chr1	90399195	90400038	chr1_90171783_90172626_24_0.42_0_8.54	10	+
chr1	90400115	90400461	chr1_90172703_90173049_10_0.43_0_9.01	10	+
chr1	90400587	90400977	chr1_90173175_90173565_11_0.39_0_8.61	10	+
chr1	90475560	90475935	chr1_90248148_90248523_11_0.33_0_8.09	10	+
chr1	90478556	90478906	chr1_90251144_90251494_10_0.34_1.6_7.81	10	+
chr1	90486284	90486531	chr1_90258872_90259119_7_0.36_3.94_8.27	10	+
chr1	90741316	90741519	chr1_90513904_90514107_6_0.45_2.85_8.54	10	+
chr1	91183138	91183344	chr1_90955726_90955932_6_0.73_1.6_12.32	10	+
chr1	91381088	91381382	chr1_91153676_91153970_9_0.31_1.6_7.58	10	+
chr1	91381800	91382056	chr1_91154388_91154644_7_0.34_3.94_7.9	10	+
chr1	91403246	91403689	chr1_91175834_91176277_13_0.37_0_8.19	10	+
chr1	91404696	91405245	chr1_91177284_91177833_16_0.37_0_8.37	10	+
chr1	91489425	91490476	chr1_91262013_91263064_29_0.46_0_10.12	10	+
chr1	91515161	91515296	chr1_91287749_91287884_4_0.47_2.85_10.4	10	+
chr1	91794770	91795137	chr1_91567358_91567725_10_0.5_0_9.43	10	+
chr1	91795188	91795450	chr1_91567776_91568038_8_0.44_3.94_8.92	10	+
chr1	91852652	91853141	chr1_91625240_91625729_13_0.49_0_13.83	10	+
chr1	91999970	92000183	chr1_91772558_91772771_6_0.49_2.85_9.67	10	+
chr1	92000528	92000929	chr1_91773116_91773517_12_0.45_0_9.02	10	+
chr1	92065683	92065984	chr1_91838271_91838572_9_0.45_0_9.43	10	+
chr1	92108200	92109637	chr1_91880788_91882225_37_0.41_0_9.73	10	+
chr1	92174159	92174352	chr1_91946747_91946940_6_0.52_3.94_9.41	10	+
chr1	92331979	92332182	chr1_92104567_92104770_6_0.38_4.91_8.02	10	+
chr1	92495362	92495615	chr1_92267950_92268203_6_0.73_0_11.77	10	+
chr1	92539273	92540112	chr1_92311861_92312700_23_0.42_0_9.51	10	+
chr1	92540247	92540920	chr1_92312835_92313508_19_0.42_0_9.3	10	+
chr1	92580598	92580975	chr1_92353186_92353563_11_0.52_0_10.33	10	+
chr1	92581070	92581346	chr1_92353658_92353934_8_0.46_0_9.19	10	+
chr1	92694096	92695079	chr1_92466684_92467667_28_0.49_0_10.51	10	+
chr1	92788971	92789286	chr1_92561559_92561874_9_0.4_1.6_8.59	10	+
chr1	93298962	93299336	chr1_93071550_93071924_11_0.36_0_8.37	10	+
chr1	93300314	93300596	chr1_93072902_93073184_8_0.44_0_8.93	10	+
chr1	93301633	93302058	chr1_93074221_93074646_12_0.42_0_9.43	10	+
chr1	93302857	93303316	chr1_93075445_93075904_13_0.38_0_9.67	10	+
chr1	93305988	93306294	chr1_93078576_93078882_8_0.41_0_8.58	10	+
chr1	93306309	93306541	chr1_93078897_93079129_7_0.39_0_8.63	10	+
chr1	93307689	93307883	chr1_93080277_93080471_6_0.43_3.94_8.46	10	+
chr1	93308878	93309226	chr1_93081466_93081814_10_0.38_0_8.27	10	+
chr1	93309422	93309614	chr1_93082010_93082202_6_0.41_1.6_8.57	10	+
chr1	93603480	93603680	chr1_93376068_93376268_6_0.35_3.94_7.93	10	+
chr1	93617609	93617814	chr1_93390197_93390402_6_0.38_3.94_8.53	10	+
chr1	93618004	93618354	chr1_93390592_93390942_10_0.34_1.6_7.99	10	+
chr1	93619210	93619488	chr1_93391798_93392076_8_0.29_2.85_7.51	10	+
chr1	93619676	93619869	chr1_93392264_93392457_6_0.31_3.94_7.64	10	+
chr1	93620102	93620443	chr1_93392690_93393031_10_0.38_0_8.49	10	+
chr1	93621855	93622050	chr1_93394443_93394638_6_0.38_0_8.43	10	+
chr1	93672647	93672944	chr1_93445235_93445532_8_0.35_0_8.37	10	+
chr1	93680329	93680525	chr1_93452917_93453113_6_0.38_2.85_8.22	10	+
chr1	93697927	93698222	chr1_93470515_93470810_8_0.31_0_7.34	10	+
chr1	93701726	93701936	chr1_93474314_93474524_6_0.36_0_8.43	10	+
chr1	93705281	93705570	chr1_93477869_93478158_8_0.39_1.6_8.66	10	+
chr1	93744327	93744632	chr1_93516915_93517220_9_0.4_0_8.35	10	+
chr1	93811841	93812511	chr1_93584429_93585099_19_0.51_0_9.98	10	+
chr1	93819341	93819725	chr1_93591929_93592313_10_0.36_0_8.35	10	+
chr1	93825991	93827022	chr1_93598579_93599610_28_0.35_0_8.51	10	+
chr1	93827219	93827769	chr1_93599807_93600357_16_0.32_0_8.14	10	+
chr1	93830109	93830335	chr1_93602697_93602923_7_0.4_2.85_8.36	10	+
chr1	93831130	93831450	chr1_93603718_93604038_9_0.42_0_8.6	10	+
chr1	93988828	93989113	chr1_93761416_93761701_8_0.37_1.6_7.99	10	+
chr1	94018627	94018868	chr1_93791215_93791456_7_0.41_1.6_8.51	10	+
chr1	94054826	94055018	chr1_93827414_93827606_6_0.51_1.6_9.58	10	+
chr1	94061672	94061898	chr1_93834260_93834486_7_0.41_2.85_8.03	10	+
chr1	94075878	94076180	chr1_93848466_93848768_8_0.44_1.6_8.77	10	+
chr1	94078910	94079148	chr1_93851498_93851736_7_0.39_0_8.27	10	+
chr1	94093625	94093853	chr1_93866213_93866441_7_0.49_2.85_9.15	10	+
chr1	94138665	94138864	chr1_93911253_93911452_6_0.4_3.94_8.54	10	+
chr1	94140330	94140532	chr1_93912918_93913120_6_0.45_2.85_9.03	10	+
chr1	94341816	94342501	chr1_94114404_94115089_19_0.41_0_8.81	10	+
chr1	94342814	94343384	chr1_94115402_94115972_16_0.44_0_8.98	10	+
chr1	94352861	94353018	chr1_94125449_94125606_4_0.31_1.6_8.47	10	+
chr1	94353431	94353630	chr1_94126019_94126218_6_0.33_4.91_7.94	10	+
chr1	94560036	94560260	chr1_94332624_94332848_7_0.51_4.91_9.4	10	+
chr1	94638266	94639605	chr1_94410854_94412193_37_0.37_0_8.43	10	+
chr1	94639654	94640299	chr1_94412242_94412887_18_0.45_0_9.5	10	+
chr1	94643333	94643620	chr1_94415921_94416208_8_0.4_0_8.56	10	+
chr1	94645277	94645503	chr1_94417865_94418091_7_0.32_1.6_7.59	10	+
chr1	94650410	94650646	chr1_94422998_94423234_7_0.35_2.85_8.27	10	+
chr1	94650773	94651057	chr1_94423361_94423645_8_0.36_3.94_7.86	10	+
chr1	94654686	94654996	chr1_94427274_94427584_9_0.34_2.85_7.5	10	+
chr1	94668625	94668847	chr1_94441213_94441435_7_0.34_0_7.88	10	+
chr1	94695905	94696116	chr1_94468493_94468704_6_0.31_0_7.6	10	+
chr1	94697155	94697309	chr1_94469743_94469897_5_0.4_2.85_8.9	10	+
chr1	94713064	94713258	chr1_94485652_94485846_6_0.77_1.6_12.76	10	+
chr1	94767617	94768223	chr1_94540205_94540811_17_0.51_0_9.82	10	+
chr1	94946013	94946223	chr1_94718601_94718811_6_0.39_2.85_8.33	10	+
chr1	94955310	94955541	chr1_94727898_94728129_7_0.38_0_8.41	10	+
chr1	94971983	94972291	chr1_94744571_94744879_9_0.39_3.94_7.98	10	+
chr1	94982550	94982880	chr1_94755138_94755468_9_0.34_0_8	10	+
chr1	94983038	94983453	chr1_94755626_94756041_12_0.41_2.85_8.29	10	+
chr1	94995023	94995332	chr1_94767611_94767920_9_0.36_0_8.31	10	+
chr1	94995701	94996297	chr1_94768289_94768885_17_0.42_0_9.89	10	+
chr1	94997479	94997769	chr1_94770067_94770357_8_0.43_0_8.56	10	+
chr1	94998553	94998846	chr1_94771141_94771434_8_0.38_0_8.38	10	+
chr1	95000316	95000670	chr1_94772904_94773258_10_0.45_0_8.82	10	+
chr1	95001507	95001882	chr1_94774095_94774470_11_0.47_0_9.55	10	+
chr1	95004718	95005014	chr1_94777306_94777602_9_0.36_1.6_8.01	10	+
[truncated: 51,240 more rows]
