# Supplementary material for: Cell cycle, oncogenic and tumor suppressor pathways regulate numerous long and macro non-protein-coding RNAs
Source: Genome Biol. 2014 Mar 4;15(3):R48. doi: 10.1186/gb-2014-15-3-r48 (PMC4054595; doi:10.1186/gb-2014-15-3-r48)
Supplement: Additional file 2 — Online supplemental material containing BED formatted files of differentially expressed regions and macroRNAs, as well as CSV tables listing all proximal ncRNA-mRNA pairs regulated in astrocytoma. [file gb-2014-15-3-r48-S2.zip › online_data/CC/CC_G2_G1_highdiff3.hg19.bed]

chr1	173984	174192	chr1_163847_164055_6_0_0.47_1.38	10	+
chr1	6654145	6654348	chr1_6576732_6576935_6_0_0_1.57	10	+
chr1	20761386	20761410	chr1_20633973_20633997_1_0_0.4_5.8	10	+
chr1	24086837	24087049	chr1_23959424_23959636_6_0_0.4_1.49	10	+
chr1	38489974	38490065	chr1_38262561_38262652_3_0_0.4_2.12	10	+
chr1	39174680	39175259	chr1_38947267_38947846_16_0_0_1.29	10	+
chr1	39175306	39175509	chr1_38947893_38948096_6_0_0.18_1.42	10	+
chr1	39175632	39175837	chr1_38948219_38948424_6_0_0.09_1.47	10	+
chr1	39175880	39176784	chr1_38948467_38949371_26_0_0_1.44	10	+
chr1	39801375	39801614	chr1_39573962_39574201_7_0_0_1.44	10	+
chr1	43825005	43825397	chr1_43597592_43597984_11_0_0_-1.49	10	+
chr1	43826361	43826608	chr1_43598948_43599195_7_0_0.09_-1.39	10	+
chr1	43826738	43827124	chr1_43599325_43599711_11_0_0_-1.69	10	+
chr1	43828553	43828969	chr1_43601140_43601556_12_0_0_-1.66	10	+
chr1	53458475	53458673	chr1_53231063_53231261_6_0_0.33_1.53	10	+
chr1	67877313	67877581	chr1_67649901_67650169_8_0_0.09_1.4	10	+
chr1	68941696	68942064	chr1_68714284_68714652_11_0_0_-1.55	10	+
chr1	68942235	68942504	chr1_68714823_68715092_8_0_0_-1.36	10	+
chr1	68954508	68954755	chr1_68727096_68727343_7_0_0.09_-1.4	10	+
chr1	72735667	72735724	chr1_72508255_72508312_2_0_0.25_3.75	10	+
chr1	78430625	78430884	chr1_78203213_78203472_8_0_0.18_1.25	10	+
chr1	87210524	87210730	chr1_86983112_86983318_6_0_0_1.5	10	+
chr1	87213181	87213410	chr1_86985769_86985998_7_0_0_1.71	10	+
chr1	101441839	101442054	chr1_101214427_101214642_7_0_0.47_1.31	10	+
chr1	101442739	101443092	chr1_101215327_101215680_10_0_0_1.54	10	+
chr1	109822379	109822776	chr1_109623902_109624299_12_0_0_-1.38	10	+
chr1	113767308	113767367	chr1_113568831_113568890_2_0_0.18_6.95	10	+
chr1	118070075	118070312	chr1_117871598_117871835_7_0_0.4_1.76	10	+
chr1	119225393	119225454	chr1_119026916_119026977_2_0_0.18_3.64	10	+
chr1	121231769	121231839	chr1_120933292_120933362_2_0_0_-4.62	10	+
chr1	145632945	145632989	chr1_144344302_144344346_2_0_0.25_6.35	10	+
chr1	150191907	150192131	chr1_148458531_148458755_7_0_0.09_-1.31	10	+
chr1	163317487	163317750	chr1_161584111_161584374_8_0_0.09_-1.43	10	+
chr1	163499583	163499780	chr1_161766207_161766404_2_0_0.25_-3.56	10	+
chr1	170707386	170707619	chr1_168974010_168974243_7_0_0.18_1.31	10	+
chr1	178444512	178444715	chr1_176711135_176711338_6_0_0.33_1.51	10	+
chr1	184182674	184182698	chr1_182449297_182449321_1_0_0.18_6.45	10	+
chr1	193058053	193058271	chr1_191324676_191324894_6_0_0_1.48	10	+
chr1	197059271	197059565	chr1_195325894_195326188_9_0_0_-1.76	10	+
chr1	197059958	197060192	chr1_195326581_195326815_7_0_0.25_-1.52	10	+
chr1	197062181	197062375	chr1_195328804_195328998_6_0_0_-1.89	10	+
chr1	197069570	197070393	chr1_195336193_195337016_23_0_0_-1.64	10	+
chr1	197070504	197070749	chr1_195337127_195337372_7_0_0.18_-1.28	10	+
chr1	197070840	197071580	chr1_195337463_195338203_21_0_0_-1.93	10	+
chr1	197071635	197072167	chr1_195338258_195338790_15_0_0_-1.67	10	+
chr1	197072346	197073957	chr1_195338969_195340580_45_0_0_-1.6	10	+
chr1	197074004	197074329	chr1_195340627_195340952_10_0_0_-1.29	10	+
chr1	197091287	197091778	chr1_195357910_195358401_14_0_0_-1.59	10	+
chr1	197094122	197094399	chr1_195360745_195361022_8_0_0.09_-1.42	10	+
chr1	197097564	197097833	chr1_195364187_195364456_8_0_0.09_-1.41	10	+
chr1	197102489	197102682	chr1_195369112_195369305_6_0_0_-2.4	10	+
chr1	197111452	197111686	chr1_195378075_195378309_7_0_0.47_-1.17	10	+
chr1	197111708	197113214	chr1_195378331_195379837_41_0_0_-1.44	10	+
chr1	198147861	198148116	chr1_196414484_196414739_7_0_0_1.84	10	+
chr1	198148429	198148669	chr1_196415052_196415292_7_0_0_1.49	10	+
chr1	198262942	198263181	chr1_196529565_196529804_7_0_0.09_1.2	10	+
chr1	200586977	200587182	chr1_198853600_198853805_6_0_0.09_-1.59	10	+
chr1	200587623	200587936	chr1_198854246_198854559_9_0_0_-1.52	10	+
chr1	211745994	211746245	chr1_209812617_209812868_7_0_0.09_1.39	10	+
chr1	211846837	211847077	chr1_209913460_209913700_7_0_0_-1.57	10	+
chr1	211847577	211847879	chr1_209914200_209914502_9_0_0_-1.87	10	+
chr1	212276692	212277000	chr1_210343315_210343623_9_0_0_1.32	10	+
chr1	212277246	212277787	chr1_210343869_210344410_15_0_0_1.49	10	+
chr1	214786975	214787367	chr1_212853598_212853990_11_0_0_-1.8	10	+
chr1	214788073	214788461	chr1_212854696_212855084_11_0_0_-1.67	10	+
chr1	214793925	214794387	chr1_212860548_212861010_13_0_0_-1.61	10	+
chr1	214795313	214795689	chr1_212861936_212862312_11_0_0_-1.95	10	+
chr1	214805748	214806015	chr1_212872371_212872638_8_0_0_-1.54	10	+
chr1	214811223	214811424	chr1_212877846_212878047_6_0_0.09_-1.57	10	+
chr1	214813193	214816697	chr1_212879816_212883320_97_0_0_-2.25	10	+
chr1	214817802	214820832	chr1_212884425_212887455_84_0_0_-2.4	10	+
chr1	214821880	214822230	chr1_212888503_212888853_10_0_0_-1.35	10	+
chr1	214825000	214825279	chr1_212891623_212891902_8_0_0.09_-1.41	10	+
chr1	214826100	214826418	chr1_212892723_212893041_9_0_0_-1.41	10	+
chr1	214828526	214828771	chr1_212895149_212895394_7_0_0.18_-1.31	10	+
chr1	214830215	214830870	chr1_212896838_212897493_18_0_0_-2.08	10	+
chr1	214832107	214832405	chr1_212898730_212899028_9_0_0_-1.99	10	+
chr1	214836853	214837411	chr1_212903476_212904034_16_0_0_-1.76	10	+
chr1	215408761	215408974	chr1_213475384_213475597_6_0_0.18_1.44	10	+
chr1	215409322	215409529	chr1_213475945_213476152_5_0_0.33_1.56	10	+
chr1	220440916	220441265	chr1_218507539_218507888_10_0_0.09_-1.41	10	+
chr1	222800879	222801109	chr1_220867502_220867732_7_0_0_1.38	10	+
chr1	222801228	222801537	chr1_220867851_220868160_9_0_0.25_1.32	10	+
chr1	239479805	239479867	chr1_237546428_237546490_2_0_0_-3.54	10	+
chr1	246443281	246443475	chr1_244509904_244510098_6_0_0_1.84	10	+
chr1	246466217	246466384	chr1_244532840_244533007_5_0_0_1.8	10	+
chr1	246481901	246482110	chr1_244548524_244548733_6_0_0_1.74	10	+
chr1	246551434	246551766	chr1_244618057_244618389_7_0_0_1.54	10	+
chr2	32079352	32079376	chr2_31932856_31932880_1_0_0_-5.3	10	+
chr2	40533706	40533859	chr2_40387210_40387363_5_0_0_1.72	10	+
chr2	40655046	40655243	chr2_40508550_40508747_6_0_0_1.87	10	+
chr2	54345973	54345997	chr2_54199477_54199501_1_0_0_-5.56	10	+
chr2	55646095	55646421	chr2_55499599_55499925_9_0_0_-1.79	10	+
chr2	69549046	69549320	chr2_69402550_69402824_8_0_0_1.5	10	+
chr2	69552121	69552336	chr2_69405625_69405840_6_0_0_1.8	10	+
chr2	70165496	70165704	chr2_70019000_70019208_6_0_0_1.5	10	+
chr2	86013936	86014204	chr2_85867447_85867715_8_0_0_1.6	10	+
chr2	111399212	111399458	chr2_111115684_111115930_7_0_0_-1.43	10	+
chr2	111413295	111413497	chr2_111129768_111129970_6_0_0_-1.51	10	+
chr2	113500705	113500729	chr2_113217176_113217200_1_0_0_-4.6	10	+
chr2	113513490	113513731	chr2_113229961_113230202_7_0_0_-1.56	10	+
chr2	118579036	118579353	chr2_118295506_118295823_9_0_0_1.74	10	+
chr2	131935826	131936138	chr2_131652296_131652608_9_0_0_-1.74	10	+
chr2	174834452	174834497	chr2_174542698_174542743_2_0_0_-6.42	10	+
chr2	189862940	189863138	chr2_189571185_189571383_6_0_0_2.37	10	+
chr2	201435972	201436333	chr2_201144217_201144578_10_0_0_-1.52	10	+
chr2	201436596	201437002	chr2_201144841_201145247_12_0_0_-1.65	10	+
chr2	201437122	201437370	chr2_201145367_201145615_7_0_0.26_-1.44	10	+
chr2	201437567	201438199	chr2_201145812_201146444_18_0_0_-1.32	10	+
chr2	201438244	201438680	chr2_201146489_201146925_12_0_0_-1.57	10	+
chr2	204685974	204685998	chr2_204394219_204394243_1_0_0.26_5.72	10	+
chr2	213432595	213432645	chr2_213140840_213140890_2_0_0_-6.34	10	+
chr2	216230888	216231094	chr2_215939133_215939339_6_0_0.26_1.56	10	+
chr2	216255617	216255852	chr2_215963862_215964097_7_0_0.26_1.35	10	+
chr2	216266104	216266302	chr2_215974349_215974547_6_0_0_1.71	10	+
chr2	216269757	216269991	chr2_215978002_215978236_7_0_0_1.47	10	+
chr2	217071238	217071445	chr2_216779483_216779690_6_0_0_1.74	10	+
chr2	225724352	225724587	chr2_225432596_225432831_7_0_0_1.59	10	+
chr2	225826849	225827091	chr2_225535093_225535335_7_0_0_1.49	10	+
chr2	225854265	225854480	chr2_225562509_225562724_6_0_0_1.81	10	+
chr2	225854712	225854941	chr2_225562956_225563185_7_0_0.26_1.28	10	+
chr2	228683254	228683314	chr2_228391498_228391558_2_0_0_4.2	10	+
chr2	234749573	234749773	chr2_234414312_234414512_6_0_0.26_-1.43	10	+
chr2	234750538	234750818	chr2_234415277_234415557_8_0_0_-1.49	10	+
chr2	236512826	236512850	chr2_236177565_236177589_1_0_0.26_6.19	10	+
chr3	23932113	23932347	chr3_23907117_23907351_7_0_0_1.5	10	+
chr3	24019060	24019264	chr3_23994064_23994268_6_0_0_-1.52	10	+
chr3	27415420	27415738	chr3_27390424_27390742_9_0_0_1.32	10	+
chr3	27475472	27475676	chr3_27450476_27450680_6_0_0_1.57	10	+
chr3	28319613	28319845	chr3_28294617_28294849_7_0_0_1.45	10	+
chr3	29324986	29325216	chr3_29299990_29300220_7_0_0.26_1.52	10	+
chr3	40396807	40396831	chr3_40371811_40371835_1_0_0.26_-4.09	10	+
chr3	43761188	43761575	chr3_43736192_43736579_11_0_0_1.46	10	+
chr3	44064415	44064662	chr3_44039419_44039666_7_0_0.4_1.26	10	+
chr3	44072322	44072530	chr3_44047326_44047534_6_0_0.26_1.54	10	+
chr3	52721185	52721394	chr3_52696225_52696434_6_0_0.4_1.43	10	+
chr3	55501580	55501786	chr3_55476620_55476826_6_0_0.26_1.51	10	+
chr3	60216888	60216933	chr3_60191928_60191973_2_0_0_-5.57	10	+
chr3	62109477	62109860	chr3_62084517_62084900_10_0_0.4_1.4	10	+
chr3	63996295	63996582	chr3_63971335_63971622_9_0_0.26_1.51	10	+
chr3	86993184	86993386	chr3_87075874_87076076_6_0_0.4_1.39	10	+
chr3	95057024	95057250	chr3_96539714_96539940_3_0_0.26_6.18	10	+
chr3	99568314	99568520	chr3_101051004_101051210_6_0_0.4_1.49	10	+
chr3	120062548	120062593	chr3_121545238_121545283_2_0_0.26_3.79	10	+
chr3	127410713	127411109	chr3_128893403_128893799_11_0_0_1.52	10	+
chr3	134670437	134670748	chr3_136153127_136153438_9_0_0_1.49	10	+
chr3	134978079	134978335	chr3_136460769_136461025_7_0_0_1.55	10	+
chr3	135745823	135746009	chr3_137228513_137228699_6_0_0.4_2.09	10	+
chr3	145788209	145788601	chr3_147270899_147271291_11_0_0_1.37	10	+
chr3	145819800	145820014	chr3_147302490_147302704_6_0_0.26_1.55	10	+
chr3	150260814	150261053	chr3_151743504_151743743_7_0_0_1.53	10	+
chr3	150261210	150262322	chr3_151743900_151745012_32_0_0_1.48	10	+
chr3	159584049	159584300	chr3_161066743_161066994_7_0_0.26_1.43	10	+
chr3	160155709	160156057	chr3_161638403_161638751_10_0_0_-1.48	10	+
chr3	160156708	160156906	chr3_161639402_161639600_6_0_0.26_-1.62	10	+
chr3	172473128	172473450	chr3_173955822_173956144_9_0_0_-1.57	10	+
chr3	172482027	172482296	chr3_173964721_173964990_8_0_0_-1.53	10	+
chr3	172499796	172500104	chr3_173982490_173982798_9_0_0_-1.8	10	+
chr3	172533308	172533614	chr3_174016002_174016308_9_0_0.44_-1.33	10	+
chr3	172538012	172538805	chr3_174020706_174021499_22_0_0_-1.72	10	+
chr3	172538966	172539214	chr3_174021660_174021908_7_0_0_-1.46	10	+
chr3	175259026	175259050	chr3_176741720_176741744_1_0_0_6.11	10	+
chr4	1725089	1725369	chr4_1694887_1695167_8_0_0_-1.54	10	+
chr4	1729540	1729887	chr4_1699338_1699685_10_0_0_-1.62	10	+
chr4	1733144	1733366	chr4_1702942_1703164_7_0_0_-1.85	10	+
chr4	1742475	1742784	chr4_1712273_1712582_9_0_0_-1.49	10	+
chr4	15732617	15732823	chr4_15341715_15341921_6_0_0.3_-1.9	10	+
chr4	17813739	17814084	chr4_17422837_17423182_11_0_0_-1.7	10	+
chr4	17814525	17814806	chr4_17423623_17423904_8_0_0_-1.77	10	+
chr4	17845060	17845267	chr4_17454158_17454365_6_0_0_-1.96	10	+
chr4	28602129	28602331	chr4_28211227_28211429_6_0_0.44_1.74	10	+
chr4	58972452	58972512	chr4_58667209_58667269_2_0_0_4.05	10	+
chr4	81000618	81002202	chr4_81219642_81221226_45_0_0_-1.68	10	+
chr4	84608221	84608326	chr4_84827245_84827350_3_0_0.17_3.45	10	+
chr4	88997603	88997795	chr4_89216627_89216819_6_0_0_-1.75	10	+
chr4	104029881	104030202	chr4_104249330_104249651_9_0_0_-1.94	10	+
chr4	104041292	104041526	chr4_104260741_104260975_7_0_0.3_-1.39	10	+
chr4	104043973	104044286	chr4_104263422_104263735_9_0_0_-1.78	10	+
chr4	104053823	104054092	chr4_104273272_104273541_8_0_0_-1.54	10	+
chr4	104057253	104057527	chr4_104276702_104276976_8_0_0_-1.32	10	+
chr4	104061402	104061600	chr4_104280851_104281049_6_0_0.17_-1.92	10	+
chr4	104062003	104062394	chr4_104281452_104281843_11_0_0_-1.88	10	+
chr4	104064341	104064651	chr4_104283790_104284100_9_0_0_-2.03	10	+
chr4	104065481	104065823	chr4_104284930_104285272_10_0_0_-1.8	10	+
chr4	104066292	104066572	chr4_104285741_104286021_9_0_0_-1.65	10	+
chr4	104066999	104067239	chr4_104286448_104286688_7_0_0_-1.72	10	+
chr4	104068511	104068851	chr4_104287960_104288300_10_0_0_-1.99	10	+
chr4	104070219	104070541	chr4_104289668_104289990_9_0_0_-1.84	10	+
chr4	104074188	104074437	chr4_104293637_104293886_7_0_0_-1.43	10	+
chr4	104079413	104079695	chr4_104298862_104299144_8_0_0_-1.36	10	+
chr4	104079706	104080108	chr4_104299155_104299557_11_0_0_-1.99	10	+
chr4	104080120	104080403	chr4_104299569_104299852_8_0_0_-1.58	10	+
chr4	104082120	104082446	chr4_104301569_104301895_9_0_0_-1.4	10	+
chr4	104095819	104096065	chr4_104315268_104315514_7_0_0_-1.8	10	+
chr4	104101381	104101710	chr4_104320830_104321159_9_0_0_-1.49	10	+
chr4	104103836	104104141	chr4_104323285_104323590_9_0_0_-1.4	10	+
chr4	104117210	104117411	chr4_104336659_104336860_6_0_0.3_-2.5	10	+
chr4	114580919	114581110	chr4_114800368_114800559_6_0_0.17_-2.06	10	+
chr4	120139131	120139337	chr4_120358579_120358785_6_0_0_-1.65	10	+
chr4	120160653	120160995	chr4_120380101_120380443_10_0_0_-1.55	10	+
chr4	122738151	122738700	chr4_122957601_122958150_16_0_0_-1.53	10	+
chr4	122740512	122740784	chr4_122959962_122960234_8_0_0_-1.47	10	+
chr4	122743520	122743767	chr4_122962970_122963217_7_0_0_-1.53	10	+
chr4	128811137	128811386	chr4_129030587_129030836_7_0_0.17_-1.71	10	+
chr4	176883423	176883706	chr4_177120417_177120700_8_0_0.17_-1.48	10	+
chr4	177702400	177702694	chr4_177939394_177939688_8_0_0_1.59	10	+
chr4	189425891	189426140	chr4_189662885_189663134_7_0_0.2_1.48	10	+
chr4	189428003	189428211	chr4_189664997_189665205_6_0_0_1.71	10	+
chr5	9037860	9038104	chr5_9090860_9091104_7_0_0_1.63	10	+
chr5	16665594	16666266	chr5_16718594_16719266_19_0_0_1.6	10	+
chr5	16921391	16921640	chr5_16974391_16974640_7_0_0.2_1.58	10	+
chr5	16932157	16932462	chr5_16985157_16985462_9_0_0_1.48	10	+
chr5	25378124	25378148	chr5_25413881_25413905_1_0_0_7.46	10	+
chr5	26688116	26688140	chr5_26723873_26723897_1_0_0.2_-5.41	10	+
chr5	54274394	54274597	chr5_54310151_54310354_6_0_0.2_1.89	10	+
chr5	54274774	54274987	chr5_54310531_54310744_6_0_0.2_1.77	10	+
chr5	54275030	54275226	chr5_54310787_54310983_6_0_0_2.14	10	+
chr5	64963292	64963516	chr5_64999048_64999272_7_0_0_1.64	10	+
chr5	68463669	68464251	chr5_68499425_68500007_17_0_0_-1.88	10	+
chr5	68466939	68467394	chr5_68502695_68503150_13_0_0_-1.97	10	+
chr5	68467656	68467892	chr5_68503412_68503648_7_0_0_-1.92	10	+
chr5	68469960	68470306	chr5_68505716_68506062_10_0_0_-1.91	10	+
chr5	68470574	68470979	chr5_68506330_68506735_12_0_0_-1.74	10	+
chr5	68471100	68471470	chr5_68506856_68507226_11_0_0_-1.64	10	+
chr5	68473064	68473652	chr5_68508820_68509408_17_0_0_-1.72	10	+
chr5	69205009	69205218	chr5_69240765_69240974_6_0_0.2_1.65	10	+
chr5	83039583	83039645	chr5_83075339_83075401_2_0_0.38_5.9	10	+
chr5	132440708	132441052	chr5_132468607_132468951_10_0_0_1.37	10	+
chr5	134462998	134463051	chr5_134490897_134490950_2_0_0.38_5.52	10	+
chr5	135372897	135373142	chr5_135400796_135401041_7_0_0.2_1.94	10	+
chr5	135381428	135381722	chr5_135409327_135409621_8_0_0_1.57	10	+
chr5	135383881	135384158	chr5_135411780_135412057_8_0_0_1.68	10	+
chr5	137517106	137517312	chr5_137545005_137545211_6_0_0.2_-1.89	10	+
chr5	137517942	137518746	chr5_137545841_137546645_22_0_0_-1.76	10	+
chr5	137518797	137519350	chr5_137546696_137547249_16_0_0_-1.62	10	+
chr5	137519653	137520141	chr5_137547552_137548040_14_0_0_-1.9	10	+
chr5	137521629	137521832	chr5_137549528_137549731_6_0_0.38_-1.72	10	+
chr5	137521919	137522233	chr5_137549818_137550132_9_0_0_-1.85	10	+
chr5	137522807	137523356	chr5_137550706_137551255_14_0_0_-1.75	10	+
chr5	154394058	154394297	chr5_154374251_154374490_7_0_0_-1.64	10	+
chr5	154396538	154396758	chr5_154376731_154376951_6_0_0_-1.66	10	+
chr5	159849700	159849928	chr5_159782278_159782506_6_0_0.38_-1.49	10	+
chr5	160402108	160402132	chr5_160334686_160334710_1_0_0_6.48	10	+
chr5	162901000	162901263	chr5_162833578_162833841_8_0_0_-2.34	10	+
chr5	162902476	162902739	chr5_162835054_162835317_8_0_0_-1.6	10	+
chr5	162918234	162918553	chr5_162850812_162851131_9_0_0.2_-1.79	10	+
chr5	172114917	172115189	chr5_172047522_172047794_8_0_0_-2.03	10	+
chr5	179121177	179121419	chr5_179053783_179054025_7_0_0_-2.1	10	+
chr6	7281559	7281834	chr6_7226558_7226833_8_0_0_1.56	10	+
chr6	7586252	7586636	chr6_7531251_7531635_11_0_0_1.58	10	+
chr6	7880563	7880961	chr6_7825562_7825960_11_0_0_1.66	10	+
chr6	7881461	7881685	chr6_7826460_7826684_7_0_0_1.96	10	+
chr6	18234960	18235151	chr6_18342939_18343130_6_0_0.25_-1.83	10	+
chr6	50943565	50943589	chr6_51051524_51051548_1_0_0.25_-8.37	10	+
chr6	56406923	56407134	chr6_56514882_56515093_6_0_0.25_-2.2	10	+
chr6	73396899	73397172	chr6_73453620_73453893_8_0_0_1.36	10	+
chr6	80717530	80717738	chr6_80774249_80774457_6_0_0_-1.68	10	+
chr6	80751783	80752067	chr6_80808502_80808786_9_0_0_-1.5	10	+
chr6	141987211	141987270	chr6_142028904_142028963_2_0_0.44_6.82	10	+
chr6	142764953	142765165	chr6_142806646_142806858_6_0_0.25_-1.88	10	+
chr6	147729381	147729679	chr6_147771074_147771372_9_0_0.25_-1.23	10	+
chr6	150569865	150570121	chr6_150611558_150611814_7_0_0.44_1.56	10	+
chr6	150570780	150570984	chr6_150612473_150612677_6_0_0_1.75	10	+
chr6	151678781	151678980	chr6_151720474_151720673_5_0_0_1.9	10	+
chr6	152497589	152497796	chr6_152539282_152539489_6_0_0_1.57	10	+
chr6	152644678	152644882	chr6_152686371_152686575_6_0_0_1.81	10	+
chr6	164459418	164459442	chr6_164379408_164379432_1_0_0.44_6.84	10	+
chr7	36438592	36439085	chr7_36405117_36405610_14_0_0_-1.71	10	+
chr7	36442935	36443140	chr7_36409460_36409665_6_0_0.44_-1.44	10	+
chr7	36445810	36446172	chr7_36412335_36412697_10_0_0_-1.57	10	+
chr7	36447281	36447721	chr7_36413806_36414246_13_0_0_-1.85	10	+
chr7	36450085	36450356	chr7_36416610_36416881_8_0_0_-1.33	10	+
chr7	36450670	36450870	chr7_36417195_36417395_6_0_0.25_-1.93	10	+
chr7	36458821	36459173	chr7_36425346_36425698_10_0_0_-1.47	10	+
chr7	36459736	36459980	chr7_36426261_36426505_7_0_0_-1.43	10	+
chr7	36460145	36460357	chr7_36426670_36426882_6_0_0.25_-1.48	10	+
chr7	36462213	36462449	chr7_36428738_36428974_7_0_0.25_-1.33	10	+
chr7	36463338	36463679	chr7_36429863_36430204_10_0_0_-1.56	10	+
chr7	36478872	36479143	chr7_36445397_36445668_8_0_0.25_-1.61	10	+
chr7	36483344	36483607	chr7_36449869_36450132_8_0_0_-1.36	10	+
chr7	36489204	36489546	chr7_36455729_36456071_10_0_0_-1.79	10	+
chr7	36492043	36492984	chr7_36458568_36459509_26_0_0_-1.74	10	+
chr7	41726454	41726801	chr7_41692979_41693326_10_0_0_1.54	10	+
chr7	41727158	41727461	chr7_41693683_41693986_9_0_0.25_1.61	10	+
chr7	44867751	44867998	chr7_44834276_44834523_7_0_0_-1.57	10	+
chr7	88194039	88194277	chr7_88031975_88032213_7_0_0_-1.68	10	+
chr7	90838035	90838302	chr7_90675971_90676238_8_0_0_1.46	10	+
chr7	90838935	90839151	chr7_90676871_90677087_6_0_0_1.83	10	+
chr7	108213542	108213751	chr7_108000778_108000987_6_0_0_1.82	10	+
chr7	120699700	120699840	chr7_120486936_120487076_4_0_0_-3.02	10	+
chr8	27680627	27680771	chr8_27736546_27736690_4_0_0_-2.89	10	+
chr8	32526468	32526672	chr8_32646010_32646214_6_0_0_1.67	10	+
chr8	43174870	43174929	chr8_43294027_43294086_2_0_0_-9.74	10	+
chr8	67679934	67680263	chr8_67842488_67842817_10_0_0_-1.71	10	+
chr8	89046991	89047333	chr8_89116107_89116449_10_0_0_1.7	10	+
chr8	89048925	89049147	chr8_89118041_89118263_7_0_0_1.85	10	+
chr8	92486876	92486928	chr8_92556052_92556104_2_0_0_7.64	10	+
chr10	14888197	14888418	chr10_14928203_14928424_6_0_0.35_1.65	10	+
chr10	22824515	22824729	chr10_22864521_22864735_6_0_0_1.89	10	+
chr10	29986851	29987125	chr10_30026857_30027131_8_0_0_-1.32	10	+
chr10	37284201	37284409	chr10_37324207_37324415_6_0_0_-1.69	10	+
chr10	62544426	62544623	chr10_62214432_62214629_6_0_0_-1.89	10	+
chr10	62553828	62554135	chr10_62223834_62224141_7_0_0_-1.75	10	+
chr10	62554215	62554410	chr10_62224221_62224416_6_0_0_-1.72	10	+
chr8	119936515	119936724	chr8_120005696_120005905_6_0_0_-1.57	10	+
chr8	122625017	122625221	chr8_122694198_122694402_6_0_0.35_1.77	10	+
chr9	5951228	5951436	chr9_5941228_5941436_6_0_0_-2.27	10	+
chr9	6255930	6256780	chr9_6245930_6246780_24_0_0_1.83	10	+
chr9	6257185	6257423	chr9_6247185_6247423_7_0_0_1.58	10	+
chr9	21445135	21445368	chr9_21435135_21435368_7_0_0_1.75	10	+
chr9	80834070	80834271	chr9_80023890_80024091_6_0_0.35_-1.5	10	+
chr9	82230414	82230585	chr9_81420234_81420405_5_0_0_1.95	10	+
chr9	89626642	89627111	chr9_88816462_88816931_13_0_0_-1.87	10	+
chr9	89627412	89627929	chr9_88817232_88817749_15_0_0_-1.52	10	+
chr9	91930012	91930277	chr9_91119832_91120097_8_0_0_-1.49	10	+
chr9	101050903	101051099	chr9_100090724_100090920_6_0_0_2.2	10	+
chr9	108521149	108521386	chr9_107560970_107561207_7_0_0_-1.66	10	+
chr9	109932650	109932894	chr9_108972471_108972715_7_0_0_-1.41	10	+
chr9	123904347	123904545	chr9_122944168_122944366_6_0_0.35_-1.66	10	+
chr9	127998582	127999163	chr9_127038403_127038984_17_0_0_1.66	10	+
chr10	65929920	65930237	chr10_65599926_65600243_9_0_0_-1.35	10	+
chr10	67511725	67511749	chr10_67181731_67181755_1_0_0.48_-3.92	10	+
chr10	69682362	69682710	chr10_69352368_69352716_10_0_0_-1.41	10	+
chr10	69881564	69881785	chr10_69551570_69551791_6_0_0.32_-1.42	10	+
chr10	70093163	70093369	chr10_69763169_69763375_6_0_0.2_-1.59	10	+
chr10	72149164	72149399	chr10_71819170_71819405_7_0_0.07_-1.49	10	+
chr10	75676742	75677104	chr10_75346748_75347110_10_0_0_-1.38	10	+
chr10	76012282	76012486	chr10_75682288_75682492_6_0_0_-2.22	10	+
chr10	91162645	91162959	chr10_91152625_91152939_9_0_0_-1.54	10	+
chr10	91474714	91474914	chr10_91464694_91464894_6_0_0_-2.28	10	+
chr10	91480917	91481126	chr10_91470897_91471106_6_0_0.07_-1.64	10	+
chr10	91497109	91498422	chr10_91487089_91488402_36_0_0_-1.56	10	+
chr10	91514206	91514475	chr10_91504186_91504455_8_0_0.32_-1.43	10	+
chr10	91522385	91522649	chr10_91512365_91512629_8_0_0_-1.32	10	+
chr10	94365938	94366229	chr10_94355918_94356209_8_0_0_-1.24	10	+
chr10	94366244	94366510	chr10_94356224_94356490_6_0_0_-1.63	10	+
chr10	94369115	94369371	chr10_94359095_94359351_7_0_0_-1.84	10	+
chr10	94373063	94373450	chr10_94363043_94363430_10_0_0_-1.78	10	+
chr10	94389820	94390169	chr10_94379800_94380149_10_0_0_-1.33	10	+
chr10	94392188	94392556	chr10_94382168_94382536_10_0_0_-1.41	10	+
chr10	94393388	94393599	chr10_94383368_94383579_6_0_0.07_-1.61	10	+
chr10	94399451	94399677	chr10_94389431_94389657_7_0_0_-2.13	10	+
chr10	94405095	94405451	chr10_94395075_94395431_10_0_0_-1.67	10	+
chr10	94407890	94408245	chr10_94397870_94398225_10_0_0_-1.72	10	+
chr10	94409546	94409813	chr10_94399526_94399793_8_0_0_-1.68	10	+
chr10	94410047	94410357	chr10_94400027_94400337_9_0_0.32_-1.21	10	+
chr10	94413272	94413649	chr10_94403252_94403629_10_0_0_-1.47	10	+
chr10	94413954	94414342	chr10_94403934_94404322_11_0_0_-1.36	10	+
chr10	94414354	94414695	chr10_94404334_94404675_10_0_0_-1.4	10	+
chr10	94414743	94415132	chr10_94404723_94405112_11_0_0_-1.74	10	+
chr10	95259755	95260032	chr10_95249745_95250022_8_0_0_-1.95	10	+
chr10	95262777	95263199	chr10_95252767_95253189_12_0_0_-1.62	10	+
chr10	95275093	95275330	chr10_95265083_95265320_7_0_0_-1.62	10	+
chr10	95276622	95277075	chr10_95266612_95267065_13_0_0_-1.64	10	+
chr10	95287657	95288829	chr10_95277647_95278819_33_0_0_-1.86	10	+
chr10	98281039	98281273	chr10_98271029_98271263_6_0_0_1.56	10	+
chr10	105883443	105883701	chr10_105873433_105873691_7_0_0.2_-1.85	10	+
chr10	106030524	106030722	chr10_106020514_106020712_6_0_0.14_1.72	10	+
chr10	116006294	116006742	chr10_115996284_115996732_13_0_0_-2.01	10	+
chr10	121333726	121333984	chr10_121323716_121323974_8_0_0.43_2.03	10	+
chr10	124190269	124190465	chr10_124180259_124180455_6_0_0.43_-1.8	10	+
chr10	124917269	124917471	chr10_124907259_124907461_6_0_0.26_-1.44	10	+
chr10	124923929	124924134	chr10_124913919_124914124_6_0_0.38_-1.41	10	+
chr10	129895191	129895935	chr10_129785181_129785925_20_0_0_-1.51	10	+
chr10	129896364	129897588	chr10_129786354_129787578_33_0_0_-1.82	10	+
chr10	129899431	129900041	chr10_129789421_129790031_17_0_0_-1.63	10	+
chr10	129900785	129907706	chr10_129790775_129797696_193_0_0_-2.11	10	+
chr10	129909782	129910136	chr10_129799772_129800126_10_0_0_-2.12	10	+
chr10	129910221	129910759	chr10_129800211_129800749_15_0_0_-1.53	10	+
chr10	129911575	129912005	chr10_129801565_129801995_12_0_0_-1.65	10	+
chr10	129913134	129914222	chr10_129803124_129804212_30_0_0_-1.55	10	+
chr10	129921214	129921419	chr10_129811204_129811409_6_0_0_-1.74	10	+
chr11	169324	169562	chr11_159324_159562_7_0_0.14_1.22	10	+
chr11	12717765	12717969	chr11_12674341_12674545_6_0_0.07_-1.61	10	+
chr11	13379934	13380206	chr11_13336510_13336782_8_0_0_1.32	10	+
chr11	18418117	18418329	chr11_18374693_18374905_6_0_0.32_-1.56	10	+
chr11	19840635	19840834	chr11_19797211_19797410_6_0_0.32_-1.42	10	+
chr11	19912398	19912659	chr11_19868974_19869235_8_0_0_-1.43	10	+
chr11	28080420	28080617	chr11_28036996_28037193_6_0_0.07_-1.62	10	+
chr11	28110050	28110319	chr11_28066626_28066895_8_0_0_-1.36	10	+
chr11	28119150	28119361	chr11_28075726_28075937_6_0_0_-1.92	10	+
chr11	33695236	33695444	chr11_33651812_33652020_6_0_0.48_1.46	10	+
chr11	46776365	46776569	chr11_46732941_46733145_6_0_0_-1.62	10	+
chr11	46786594	46786840	chr11_46743170_46743416_7_0_0.07_-1.66	10	+
chr11	46804762	46805033	chr11_46761338_46761609_8_0_0_-1.3	10	+
chr11	46839830	46840070	chr11_46796406_46796646_7_0_0.2_-1.44	10	+
chr11	58608711	58608735	chr11_58365287_58365311_1_0_0.2_-5.5	10	+
chr11	58919239	58919603	chr11_58675815_58676179_11_0_0.14_-1.44	10	+
chr11	58919835	58920151	chr11_58676411_58676727_10_0_0.07_-1.26	10	+
chr11	58920303	58920510	chr11_58676879_58677086_6_0_0.32_-1.42	10	+
chr11	58920843	58921072	chr11_58677419_58677648_7_0_0_-1.72	10	+
chr11	58921530	58921881	chr11_58678106_58678457_10_0_0_-1.42	10	+
chr11	61896188	61896432	chr11_61652764_61653008_7_0_0.2_-1.43	10	+
chr11	61897434	61897728	chr11_61654010_61654304_9_0_0_-1.51	10	+
chr11	61897813	61898070	chr11_61654389_61654646_8_0_0_-1.46	10	+
chr11	61920179	61920382	chr11_61676755_61676958_6_0_0_-1.56	10	+
chr11	61920592	61920878	chr11_61677168_61677454_8_0_0_-1.49	10	+
chr11	73291143	73291361	chr11_72968791_72969009_6_0_0.43_-1.39	10	+
chr11	80363233	80363583	chr11_80040881_80041231_10_0_0_-1.55	10	+
chr11	80363806	80364049	chr11_80041454_80041697_7_0_0_-1.43	10	+
chr11	80364279	80364789	chr11_80041927_80042437_15_0_0_-1.77	10	+
chr11	82920322	82920934	chr11_82597970_82598582_17_0_0_-1.72	10	+
chr11	92294708	92294753	chr11_91934356_91934401_2_0_0.07_6.86	10	+
chr11	92531086	92531288	chr11_92170734_92170936_6_0_0.43_1.51	10	+
chr11	92533350	92533574	chr11_92172998_92173222_7_0_0_1.58	10	+
chr11	92624481	92624722	chr11_92264129_92264370_7_0_0_1.68	10	+
chr11	111931703	111931948	chr11_111436913_111437158_7_0_0.14_1.55	10	+
chr11	118964544	118965017	chr11_118469754_118470227_13_0_0_-1.63	10	+
chr11	119173508	119173793	chr11_118678718_118679003_8_0_0_-1.35	10	+
chr11	119207270	119207503	chr11_118712480_118712713_7_0_0_-1.46	10	+
chr11	124857179	124857379	chr11_124362389_124362589_6_0_0.14_-1.47	10	+
chr11	125769301	125769864	chr11_125274511_125275074_16_0_0_-1.69	10	+
chr11	132205554	132205848	chr11_131710764_131711058_8_0_0.14_1.09	10	+
chr11	133672752	133672814	chr11_133177962_133178024_2_0_0.43_-3.11	10	+
chr11	134607322	134607519	chr11_134112532_134112729_6_0_0.26_1.69	10	+
chr12	378725	378858	chr12_248986_249119_4_0_0_-3.35	10	+
chr12	2285027	2285236	chr12_2155288_2155497_6_0_0.43_1.49	10	+
chr12	2289239	2289444	chr12_2159500_2159705_6_0_0_2.47	10	+
chr12	2966947	2967317	chr12_2837208_2837578_11_0_0_-1.63	10	+
chr12	2967379	2968196	chr12_2837640_2838457_22_0_0_-1.6	10	+
chr12	2968246	2968472	chr12_2838507_2838733_7_0_0_-1.48	10	+
chr12	2977653	2977999	chr12_2847914_2848260_10_0_0_-1.72	10	+
chr12	2983192	2983671	chr12_2853453_2853932_14_0_0_-1.35	10	+
chr12	2996964	2997487	chr12_2867225_2867748_15_0_0_-1.55	10	+
chr12	6623532	6623726	chr12_6493793_6493987_6_0_0.32_-1.71	10	+
chr12	6626007	6626209	chr12_6496268_6496470_6_0_0.32_-1.7	10	+
chr12	6640474	6640668	chr12_6510735_6510929_6_0_0.32_-1.72	10	+
chr12	33122696	33122720	chr12_33013963_33013987_1_0_0_5.6	10	+
chr12	45457899	45458114	chr12_43744166_43744381_6_0_0.32_-2.06	10	+
chr12	49723929	49724414	chr12_48010196_48010681_13_0_0_-1.56	10	+
chr12	53680095	53680333	chr12_51966362_51966600_7_0_0.32_-2.1	10	+
chr12	57647633	57647857	chr12_55933900_55934124_7_0_0.32_1.63	10	+
chr12	65564207	65564419	chr12_63850474_63850686_7_0_0.32_1.88	10	+
chr12	86531525	86531584	chr12_85055656_85055715_2_0_0.32_-4.4	10	+
chr12	101017297	101018563	chr12_99541428_99542694_34_0_0_-2.36	10	+
chr12	101019018	101019307	chr12_99543149_99543438_8_0_0.32_-1.46	10	+
chr12	101019864	101020187	chr12_99543995_99544318_9_0_0_-1.75	10	+
chr12	101020237	101020452	chr12_99544368_99544583_6_0_0.32_-1.88	10	+
chr13	21729056	21729256	chr13_20627056_20627256_6_0_0.32_-1.93	10	+
chr13	31499083	31499322	chr13_30397083_30397322_7_0_0_1.7	10	+
chr13	50642155	50642373	chr13_49540156_49540374_6_0_0.32_-2.1	10	+
chr13	53035171	53036126	chr13_51933172_51934127_27_0_0_-1.75	10	+
chr13	53036372	53036762	chr13_51934373_51934763_11_0_0_-1.78	10	+
chr13	53039362	53039640	chr13_51937363_51937641_8_0_0_-1.68	10	+
chr13	53047899	53048251	chr13_51945900_51946252_10_0_0_-2.02	10	+
chr13	53048996	53050082	chr13_51946997_51948083_31_0_0_-1.88	10	+
chr13	96444442	96444648	chr13_95242443_95242649_6_0_0.32_1.92	10	+
chr14	20098093	20098292	chr14_19167816_19168015_6_0_0_-2.28	10	+
chr14	23652158	23652330	chr14_22721998_22722170_5_0_0.32_1.52	10	+
chr14	31055787	31056075	chr14_30125538_30125826_8_0_0_-1.37	10	+
chr14	53244589	53244854	chr14_52314339_52314604_7_0_0.4_1.24	10	+
chr14	54878101	54878506	chr14_53947851_53948256_12_0_0_-1.75	10	+
chr14	54886636	54886915	chr14_53956386_53956665_8_0_0_-1.43	10	+
chr14	55531405	55531603	chr14_54601158_54601356_6_0_0.4_1.38	10	+
chr14	55642501	55642819	chr14_54712254_54712572_7_0_0.14_-1.48	10	+
chr14	55643727	55644029	chr14_54713480_54713782_9_0_0_-1.39	10	+
chr14	55650242	55650484	chr14_54719995_54720237_7_0_0_-1.54	10	+
chr14	59112265	59112465	chr14_58182018_58182218_6_0_0.23_1.42	10	+
chr14	70748874	70748932	chr14_69818627_69818685_2_0_0_4	10	+
chr14	71803454	71803663	chr14_70873207_70873416_6_0_0.4_1.47	10	+
chr14	71908928	71909150	chr14_70978681_70978903_7_0_0_1.56	10	+
chr14	72206579	72206903	chr14_71276332_71276656_10_0_0_1.18	10	+
chr14	103372210	103372421	chr14_102441963_102442174_6_0_0.4_1.48	10	+
chr15	23048185	23048380	chr15_20599626_20599821_6_0_0.4_1.46	10	+
chr15	28926953	28927176	chr15_26725994_26726217_6_0_0.4_1.46	10	+
chr15	30874450	30874686	chr15_28661742_28661978_7_0_0.23_-1.75	10	+
chr15	30922774	30922999	chr15_28710066_28710291_7_0_0.23_-2.02	10	+
chr15	30926397	30926612	chr15_28713689_28713904_6_0_0.23_-1.42	10	+
chr15	31712402	31712676	chr15_29499694_29499968_8_0_0.14_-1.35	10	+
chr15	32058205	32058599	chr15_29845497_29845891_11_0_0_-1.58	10	+
chr15	32059510	32059746	chr15_29846802_29847038_7_0_0_-1.31	10	+
chr15	32908184	32908596	chr15_30695476_30695888_12_0_0_-1.38	10	+
chr15	32916398	32916613	chr15_30703690_30703905_6_0_0.49_-1.34	10	+
chr15	32917596	32917870	chr15_30704888_30705162_8_0_0.23_-1.32	10	+
chr15	32921776	32922014	chr15_30709068_30709306_7_0_0.23_-1.31	10	+
chr15	32928454	32929855	chr15_30715746_30717147_40_0_0_-1.38	10	+
chr15	32929940	32930289	chr15_30717232_30717581_10_0_0_-1.76	10	+
chr15	32930594	32930942	chr15_30717886_30718234_10_0_0_-1.49	10	+
chr15	40462707	40462906	chr15_38249999_38250198_6_0_0.14_-1.58	10	+
chr15	40475849	40476137	chr15_38263141_38263429_8_0_0_-1.39	10	+
chr15	40477260	40477642	chr15_38264552_38264934_11_0_0_-1.78	10	+
chr15	40492444	40492651	chr15_38279736_38279943_6_0_0.4_-1.34	10	+
chr15	40681701	40681905	chr15_38468993_38469197_6_0_0.23_-1.54	10	+
chr15	40688279	40688473	chr15_38475571_38475765_6_0_0.32_-1.37	10	+
chr15	40912858	40913374	chr15_38700150_38700666_15_0_0_-1.4	10	+
chr15	40914176	40915075	chr15_38701468_38702367_25_0_0_-1.6	10	+
chr15	40915189	40915435	chr15_38702481_38702727_7_0_0_-1.48	10	+
chr15	40915444	40916623	chr15_38702736_38703915_33_0_0_-1.43	10	+
chr15	40916775	40917060	chr15_38704067_38704352_8_0_0.32_-1.41	10	+
chr15	40917283	40917622	chr15_38704575_38704914_10_0_0_-1.4	10	+
chr15	40917632	40917861	chr15_38704924_38705153_7_0_0_-1.63	10	+
chr15	40954360	40954756	chr15_38741652_38742048_12_0_0_-1.45	10	+
chr15	41663679	41663958	chr15_39450971_39451250_8_0_0_-1.65	10	+
chr15	41667829	41668077	chr15_39455121_39455369_7_0_0.32_-1.97	10	+
chr15	41672307	41673218	chr15_39459599_39460510_23_0_0_-1.67	10	+
chr15	49779957	49780161	chr15_47567249_47567453_6_0_0_1.49	10	+
chr15	59399437	59399818	chr15_57186729_57187110_11_0_0_-1.57	10	+
chr15	59408857	59409089	chr15_57196149_57196381_7_0_0_-1.59	10	+
chr15	59409341	59409658	chr15_57196633_57196950_9_0_0_-1.35	10	+
chr15	59415596	59415925	chr15_57202888_57203217_10_0_0_-1.33	10	+
chr15	69717881	69718085	chr15_67504935_67505139_6_0_0.14_-1.59	10	+
chr15	69718575	69718779	chr15_67505629_67505833_6_0_0.23_-1.41	10	+
chr15	69727831	69728104	chr15_67514885_67515158_8_0_0_-1.76	10	+
chr15	69728404	69728700	chr15_67515458_67515754_8_0_0_-1.48	10	+
chr15	69732134	69732485	chr15_67519188_67519539_10_0_0_-1.61	10	+
chr15	69732563	69732906	chr15_67519617_67519960_10_0_0_-1.4	10	+
chr15	69737053	69737371	chr15_67524107_67524425_9_0_0_-1.56	10	+
chr15	69738528	69738807	chr15_67525582_67525861_8_0_0.14_-1.58	10	+
chr15	69740079	69740775	chr15_67527133_67527829_18_0_0_-1.63	10	+
chr15	74703094	74703373	chr15_72490147_72490426_8_0_0_1.52	10	+
chr15	77832145	77832169	chr15_75619200_75619224_1_0_0.14_5.39	10	+
chr15	91509453	91509953	chr15_89310457_89310957_14_0_0_-1.44	10	+
chr15	91509970	91510359	chr15_89310974_89311363_11_0_0_-1.38	10	+
chr15	91517337	91517545	chr15_89318341_89318549_6_0_0.32_-1.53	10	+
chr15	91524083	91524286	chr15_89325087_89325290_6_0_0_-1.47	10	+
chr15	91524915	91525268	chr15_89325919_89326272_10_0_0_-1.4	10	+
chr15	91527314	91527444	chr15_89328318_89328448_4_0_0.49_-1.92	10	+
chr15	91527833	91528103	chr15_89328837_89329107_8_0_0_-1.63	10	+
chr16	2493599	2493798	chr16_2433600_2433799_6_0_0.23_-1.43	10	+
chr16	2506884	2507349	chr16_2446885_2447350_13_0_0_-1.4	10	+
chr16	9211564	9211853	chr16_9119065_9119354_8_0_0.14_1.26	10	+
chr16	17196318	17196521	chr16_17103819_17104022_6_0_0_1.65	10	+
chr16	17196656	17196864	chr16_17104157_17104365_5_0_0.32_1.49	10	+
chr16	17198070	17198412	chr16_17105571_17105913_10_0_0_1.35	10	+
chr16	17198723	17198921	chr16_17106224_17106422_6_0_0.32_1.4	10	+
chr16	17198934	17199388	chr16_17106435_17106889_13_0_0.14_1.38	10	+
chr16	17199595	17199853	chr16_17107096_17107354_7_0_0.14_1.31	10	+
chr16	17199866	17200206	chr16_17107367_17107707_10_0_0_1.26	10	+
chr16	17201344	17201612	chr16_17108845_17109113_8_0_0_1.41	10	+
chr16	18803030	18804695	chr16_18710531_18712196_46_0_0_-1.66	10	+
chr16	18806734	18807036	chr16_18714235_18714537_9_0_0_-1.36	10	+
chr16	18809898	18810175	chr16_18717399_18717676_8_0_0_-1.63	10	+
chr16	19548431	19548644	chr16_19455932_19456145_6_0_0.23_-1.56	10	+
chr16	23690377	23690763	chr16_23597878_23598264_11_0_0_-1.56	10	+
chr16	23691351	23691651	chr16_23598852_23599152_9_0_0_-1.4	10	+
chr16	23692158	23692450	chr16_23599659_23599951_8_0_0_-1.51	10	+
chr16	23693234	23693483	chr16_23600735_23600984_7_0_0_-1.68	10	+
chr16	23695160	23695493	chr16_23602661_23602994_9_0_0_-1.42	10	+
chr16	23700512	23701041	chr16_23608013_23608542_15_0_0_-1.61	10	+
chr16	23701241	23701663	chr16_23608742_23609164_12_0_0_-1.5	10	+
chr16	77898182	77898206	chr16_76455683_76455707_1_0_0_-4.6	10	+
chr17	644872	645083	chr17_591622_591833_6_0_0.5_1.57	10	+
chr17	973420	973470	chr17_920170_920220_2_0_0_-6.36	10	+
chr17	20688985	20689197	chr17_20629577_20629789_6_0_0_1.7	10	+
chr17	26919302	26919685	chr17_23943429_23943812_11_0_0_-1.54	10	+
chr17	26919804	26920155	chr17_23943931_23944282_10_0_0_-1.5	10	+
chr17	33594200	33594424	chr17_30618313_30618537_7_0_0_2.08	10	+
chr17	38545101	38545961	chr17_35798627_35799487_24_0_0_-2.01	10	+
chr17	38546128	38546440	chr17_35799654_35799966_9_0_0_-1.81	10	+
chr17	38552562	38552753	chr17_35806088_35806279_6_0_0.5_-1.54	10	+
chr17	38556046	38556965	chr17_35809572_35810491_26_0_0_-1.9	10	+
chr17	38557012	38557419	chr17_35810538_35810945_12_0_0_-1.88	10	+
chr17	38559058	38559376	chr17_35812584_35812902_9_0_0_-1.66	10	+
chr17	38560396	38560713	chr17_35813922_35814239_9_0_0_-1.92	10	+
chr17	38562540	38562939	chr17_35816066_35816465_11_0_0_-1.84	10	+
chr17	38564123	38564438	chr17_35817649_35817964_8_0_0_-1.39	10	+
chr17	38567265	38567804	chr17_35820791_35821330_16_0_0_-1.51	10	+
chr17	38567846	38568167	chr17_35821372_35821693_9_0_0_-1.48	10	+
chr17	38568935	38569320	chr17_35822461_35822846_11_0_0_-2.3	10	+
chr17	38572552	38572757	chr17_35826078_35826283_5_0_0.35_-1.7	10	+
chr17	38572872	38573265	chr17_35826398_35826791_11_0_0_-1.64	10	+
chr17	57262404	57262605	chr17_54617186_54617387_6_0_0_-1.88	10	+
chr17	57270857	57271079	chr17_54625639_54625861_5_0_0.5_-1.67	10	+
chr17	57272602	57272868	chr17_54627384_54627650_8_0_0_-1.89	10	+
chr17	57278847	57279047	chr17_54633629_54633829_6_0_0_-1.55	10	+
chr17	57280414	57280566	chr17_54635196_54635348_5_0_0.2_-1.81	10	+
chr17	57282408	57282644	chr17_54637190_54637426_7_0_0_-2.08	10	+
chr17	57283746	57283986	chr17_54638528_54638768_7_0_0_-1.82	10	+
chr17	62745820	62746122	chr17_60176282_60176584_9_0_0_-1.68	10	+
chr17	62750513	62750712	chr17_60180975_60181174_6_0_0.5_-1.56	10	+
chr17	66033144	66033671	chr17_63463606_63464133_15_0_0_-1.6	10	+
chr17	66038209	66038558	chr17_63468671_63469020_10_0_0_-1.86	10	+
chr17	66039013	66039491	chr17_63469475_63469953_13_0_0_-1.68	10	+
chr17	66039956	66040156	chr17_63470418_63470618_6_0_0.5_-1.55	10	+
chr17	66614101	66614158	chr17_64125696_64125753_2_0_0_-2.94	10	+
chr17	70449875	70449956	chr17_67961470_67961551_3_0_0_4.07	10	+
chr17	73585805	73586027	chr17_71097400_71097622_6_0_0.35_3.23	10	+
chr17	76212680	76212960	chr17_73724275_73724555_8_0_0_-1.52	10	+
chr17	76220443	76220770	chr17_73732038_73732365_9_0_0_-1.67	10	+
chr17	78442475	78442685	chr17_76057070_76057280_6_0_0.5_1.59	10	+
chr18	2577700	2577934	chr18_2567700_2567934_7_0_0.2_-2.02	10	+
chr18	2590018	2590216	chr18_2580018_2580216_6_0_0.5_-1.67	10	+
chr18	2595332	2595686	chr18_2585332_2585686_10_0_0_-1.59	10	+
chr18	2598961	2599176	chr18_2588961_2589176_6_0_0.2_-2.07	10	+
chr18	3457436	3457637	chr18_3447436_3447637_6_0_0_-1.64	10	+
chr18	25661840	25662085	chr18_23915838_23916083_7_0_0.35_1.67	10	+
chr18	33487690	33487894	chr18_31741688_31741892_6_0_0_2.08	10	+
chr18	56207329	56207530	chr18_54358309_54358510_6_0_0.5_1.57	10	+
chr18	56208120	56208312	chr18_54359100_54359292_6_0_0.35_1.67	10	+
chr18	61558615	61558899	chr18_59709595_59709879_8_0_0_2.24	10	+
chr18	61562393	61562671	chr18_59713373_59713651_8_0_0_1.8	10	+
chr18	61564248	61564560	chr18_59715228_59715540_9_0_0_1.93	10	+
chr18	61564823	61565164	chr18_59715803_59716144_9_0_0_1.65	10	+
chr18	61569527	61569871	chr18_59720507_59720851_10_0_0_2.03	10	+
chr18	61570023	61571090	chr18_59721003_59722070_27_0_0_2.25	10	+
chr19	39139563	39139765	chr19_43831403_43831605_6_0_0.26_-2.22	10	+
chr19	49562552	49562774	chr19_54254364_54254586_6_0_0.26_1.55	10	+
chr19	49572748	49573130	chr19_54264560_54264942_11_0_0.26_1.56	10	+
chr19	55876772	55877176	chr19_60568584_60568988_12_0_0_1.44	10	+
chr19	55877235	55877430	chr19_60569047_60569242_5_0_0_1.82	10	+
chr20	3781851	3782134	chr20_3729851_3730134_8_0_0_-1.53	10	+
chr20	3785679	3786285	chr20_3733679_3734285_17_0_0_-1.62	10	+
chr20	3786336	3786756	chr20_3734336_3734756_11_0_0_-1.71	10	+
chr20	6759456	6759744	chr20_6707456_6707744_8_0_0_2.31	10	+
chr20	11673340	11673388	chr20_11621340_11621388_2_0_0_3.84	10	+
chr20	30345105	30345456	chr20_29808766_29809117_10_0_0_-1.26	10	+
chr20	30363633	30363836	chr20_29827294_29827497_6_0_0.44_-1.56	10	+
chr20	30369945	30370260	chr20_29833606_29833921_9_0_0_-1.69	10	+
chr20	30371436	30371721	chr20_29835097_29835382_8_0_0_-1.51	10	+
chr20	30381579	30381854	chr20_29845240_29845515_8_0_0_-1.29	10	+
chr20	30385095	30385410	chr20_29848756_29849071_9_0_0_-1.34	10	+
chr20	30386156	30386468	chr20_29849817_29850129_9_0_0_-1.46	10	+
chr20	30388712	30389551	chr20_29852373_29853212_23_0_0_-1.93	10	+
chr20	35409426	35409632	chr20_34842840_34843046_6_0_0.44_-1.57	10	+
chr20	37570560	37570797	chr20_37003974_37004211_7_0_0.26_-1.73	10	+
chr20	37580052	37580410	chr20_37013466_37013824_10_0_0_-1.5	10	+
chr20	37580524	37581224	chr20_37013938_37014638_20_0_0_-1.65	10	+
chr20	44444057	44444467	chr20_43877464_43877874_12_0_0_-1.67	10	+
chr20	54944957	54945310	chr20_54378364_54378717_10_0_0_-1.34	10	+
chr20	54948477	54948684	chr20_54381884_54382091_6_0_0.26_-1.62	10	+
chr20	54961304	54961626	chr20_54394711_54395033_9_0_0_-1.48	10	+
chr21	24629915	24629939	chr21_23551786_23551810_1_0_0.44_4.89	10	+
chr22	46626912	46626936	chr22_45005576_45005600_1_0_0_5.58	10	+
chr22	46725213	46725494	chr22_45103877_45104158_8_0_0_-1.47	10	+
chrX	18675306	18675330	chrX_18585227_18585251_1_0_0.44_5.11	10	+
chrX	28676759	28676975	chrX_28586680_28586896_5_0_0.26_3.37	10	+
chrX	118088348	118088372	chrX_117972376_117972400_1_0_0_8.63	10	+
