# Supplementary material for: Cell cycle, oncogenic and tumor suppressor pathways regulate numerous long and macro non-protein-coding RNAs
Source: Genome Biol. 2014 Mar 4;15(3):R48. doi: 10.1186/gb-2014-15-3-r48 (PMC4054595; doi:10.1186/gb-2014-15-3-r48)
Supplement: Additional file 2 — Online supplemental material containing BED formatted files of differentially expressed regions and macroRNAs, as well as CSV tables listing all proximal ncRNA-mRNA pairs regulated in astrocytoma. [file gb-2014-15-3-r48-S2.zip › online_data/CC/CC_G0_high.hg19.bed]

chr1	16893	17135	chr1_6756_6998_7_0.59_4.51_10.09	10	+
chr1	19203	19680	chr1_9066_9543_14_0.58_1.49_9.96	10	+
chr1	21150	21612	chr1_11013_11475_13_0.56_1.49_9.93	10	+
chr1	22167	22678	chr1_12030_12541_14_0.53_0_9.78	10	+
chr1	22949	23118	chr1_12812_12981_5_0.48_2.63_9.21	10	+
chr1	25820	26020	chr1_15683_15883_6_0.45_2.63_8.75	10	+
chr1	29133	29538	chr1_18996_19401_11_0.77_0_12.68	10	+
chr1	137706	137940	chr1_127569_127803_7_0.61_1.49_10.48	10	+
chr1	138946	139267	chr1_128809_129130_9_0.56_2.63_10.07	10	+
chr1	139361	139705	chr1_129224_129568_10_0.58_0_10.53	10	+
chr1	140164	140397	chr1_130027_130260_7_0.51_1.49_9.42	10	+
chr1	143879	144239	chr1_133742_134102_11_0.46_0_9.79	10	+
chr1	145524	145787	chr1_135387_135650_8_0.5_0_9.65	10	+
chr1	158421	158694	chr1_148284_148557_8_0.42_0_8.62	10	+
chr1	173709	174008	chr1_163572_163871_9_0.42_1.49_8.34	10	+
chr1	174134	174372	chr1_163997_164235_7_0.34_0_7.94	10	+
chr1	174957	175153	chr1_164820_165016_6_0.43_1.49_8.49	10	+
chr1	228513	228787	chr1_218376_218650_8_0.54_0_9.75	10	+
chr1	317979	318216	chr1_307842_308079_7_0.43_0_8.81	10	+
chr1	321023	321271	chr1_310886_311134_7_0.57_0_11.7	10	+
chr1	323800	324005	chr1_313663_313868_6_0.53_0_9.81	10	+
chr1	324430	325765	chr1_314293_315628_37_0.57_0_10.55	10	+
chr1	325775	326053	chr1_315638_315916_8_0.66_1.49_11.39	10	+
chr1	327435	327777	chr1_317298_317640_10_0.65_1.49_10.82	10	+
chr1	327822	328161	chr1_317685_318024_9_0.62_0_10.97	10	+
chr1	328422	328773	chr1_318285_318636_10_0.48_0_9.54	10	+
chr1	436703	436940	chr1_426566_426803_7_0.5_0_9.53	10	+
chr1	470856	471351	chr1_460719_461214_14_0.49_0_10.5	10	+
chr1	564367	570386	chr1_554230_560249_159_0.44_0_13.71	10	+
chr1	663194	663428	chr1_653057_653291_7_0.59_3.62_10.09	10	+
chr1	664849	665193	chr1_654712_655056_10_0.57_0_10.55	10	+
chr1	665725	665885	chr1_655588_655748_5_0.5_4.51_9.63	10	+
chr1	667631	667908	chr1_657494_657771_8_0.4_0_8.53	10	+
chr1	668354	668602	chr1_658217_658465_7_0.55_0_10.36	10	+
chr1	669061	669293	chr1_658924_659156_7_0.51_0_9.42	10	+
chr1	669742	669858	chr1_659605_659721_4_0.27_3.62_7.84	10	+
chr1	671072	671280	chr1_660935_661143_6_0.41_3.62_8.4	10	+
chr1	671761	672008	chr1_661624_661871_7_0.55_2.63_10.25	10	+
chr1	672504	672700	chr1_662367_662563_6_0.5_0_9.39	10	+
chr1	674453	674766	chr1_664316_664629_9_0.4_0_8.57	10	+
chr1	675176	675424	chr1_665039_665287_7_0.55_2.63_10.24	10	+
chr1	675920	676116	chr1_665783_665979_6_0.5_0_9.24	10	+
chr1	678232	678439	chr1_668095_668302_6_0.42_4.51_8.7	10	+
chr1	679598	679958	chr1_669461_669821_11_0.46_0_10.02	10	+
chr1	681213	681410	chr1_671076_671273_6_0.51_2.63_9.94	10	+
chr1	686753	686964	chr1_676616_676827_6_0.52_3.62_9.51	10	+
chr1	691044	691347	chr1_680907_681210_7_0.43_2.63_8.69	10	+
chr1	694250	694523	chr1_684113_684386_8_0.42_0_8.77	10	+
chr1	709542	709806	chr1_699405_699669_8_0.43_1.49_8.4	10	+
chr1	713822	714015	chr1_703685_703878_6_0.54_0_9.82	10	+
chr1	716326	716897	chr1_706189_706760_15_0.36_0_8.19	10	+
chr1	717208	717648	chr1_707071_707511_13_0.34_0_8.03	10	+
chr1	718727	718999	chr1_708590_708862_7_0.3_3.62_7.45	10	+
chr1	725633	725903	chr1_715496_715766_8_0.39_0_10.49	10	+
chr1	727352	727561	chr1_717215_717424_6_0.35_1.49_8.15	10	+
chr1	741449	741774	chr1_731312_731637_9_0.42_3.62_8.19	10	+
chr1	752686	752886	chr1_742549_742749_6_0.55_3.62_9.71	10	+
chr1	755599	755800	chr1_745462_745663_6_0.57_4.51_10.33	10	+
chr1	756555	756859	chr1_746418_746722_9_0.51_1.49_9.15	10	+
chr1	757974	758429	chr1_747837_748292_13_0.54_0_9.83	10	+
chr1	758438	758810	chr1_748301_748673_11_0.53_0_9.56	10	+
chr1	788776	789361	chr1_778639_779224_17_0.53_0_10.54	10	+
chr1	809151	809417	chr1_799014_799280_8_0.55_4.51_10.08	10	+
chr1	809576	809776	chr1_799439_799639_6_0.51_4.51_9.49	10	+
chr1	1004387	1004591	chr1_994250_994454_5_0.74_3.62_13.02	10	+
chr1	1043425	1044224	chr1_1033288_1034087_23_0.6_0_11.17	10	+
chr1	1051839	1052035	chr1_1041702_1041898_6_0.73_2.63_12.41	10	+
chr1	1078553	1078800	chr1_1068416_1068663_7_0.63_0_11.31	10	+
chr1	1106757	1106987	chr1_1096620_1096850_7_0.63_0_10.36	10	+
chr1	1153742	1154086	chr1_1143605_1143949_10_0.63_0_11.17	10	+
chr1	1163829	1164253	chr1_1153692_1154116_12_0.62_0_10.83	10	+
chr1	1169061	1169257	chr1_1158924_1159120_6_0.42_4.51_8.98	10	+
chr1	1206084	1206331	chr1_1195947_1196194_7_0.6_1.49_10.61	10	+
chr1	1233447	1233648	chr1_1223310_1223511_6_0.68_0_12.19	10	+
chr1	1239061	1239347	chr1_1228924_1229210_9_0.64_1.49_10.94	10	+
chr1	1262156	1262390	chr1_1252019_1252253_7_0.51_0_9.32	10	+
chr1	1273186	1273401	chr1_1263049_1263264_3_0.61_4.51_11.51	10	+
chr1	1275062	1275430	chr1_1264925_1265293_10_0.66_0_11.87	10	+
chr1	1277433	1277653	chr1_1267296_1267516_6_0.68_1.49_11.59	10	+
chr1	1288056	1288883	chr1_1277919_1278746_24_0.6_0_10.84	10	+
chr1	1289260	1289588	chr1_1279123_1279451_9_0.6_1.49_10.34	10	+
chr1	1290115	1290371	chr1_1279978_1280234_7_0.69_1.49_11.5	10	+
chr1	1326075	1326770	chr1_1315938_1316633_20_0.47_0_9.27	10	+
chr1	1326783	1327420	chr1_1316646_1317283_18_0.45_0_9.77	10	+
chr1	1327504	1328142	chr1_1317367_1318005_18_0.43_0_9.36	10	+
chr1	1330645	1330951	chr1_1320508_1320814_9_0.52_0_9.42	10	+
chr1	1337293	1337504	chr1_1327156_1327367_6_0.43_4.51_8.34	10	+
chr1	1370769	1371059	chr1_1360632_1360922_8_0.76_3.62_11.64	10	+
chr1	1454077	1454271	chr1_1443940_1444134_6_0.63_3.62_10.76	10	+
chr1	1477094	1477599	chr1_1466957_1467462_14_0.5_0_9.9	10	+
chr1	1480137	1480456	chr1_1470000_1470319_9_0.53_0_9.32	10	+
chr1	1643625	1643826	chr1_1633485_1633686_6_0.71_4.51_12.02	10	+
chr1	1646895	1647106	chr1_1636755_1636966_6_0.57_3.62_9.77	10	+
chr1	1649773	1650012	chr1_1639633_1639872_7_0.5_0_9.61	10	+
chr1	1658835	1660823	chr1_1648695_1650683_56_0.46_0_9.47	10	+
chr1	1661118	1661251	chr1_1650978_1651111_4_0.49_2.63_10.01	10	+
chr1	1661559	1661835	chr1_1651419_1651695_8_0.5_0_10.23	10	+
chr1	1661922	1662146	chr1_1651782_1652006_6_0.55_1.49_10.55	10	+
chr1	1669743	1670051	chr1_1659603_1659911_9_0.56_0_10.46	10	+
chr1	1670248	1670564	chr1_1660108_1660424_9_0.53_0_9.16	10	+
chr1	1670635	1671045	chr1_1660495_1660905_12_0.59_0_10.25	10	+
chr1	1716716	1718601	chr1_1706576_1708461_52_0.42_0_9.75	10	+
chr1	1720420	1720794	chr1_1710280_1710654_11_0.51_0_9.98	10	+
chr1	1721773	1722136	chr1_1711633_1711996_10_0.56_0_10.26	10	+
chr1	1735781	1736103	chr1_1725641_1725963_9_0.44_0_9.06	10	+
chr1	1737919	1738117	chr1_1727779_1727977_6_0.47_4.51_8.97	10	+
chr1	1747151	1747416	chr1_1737011_1737276_8_0.5_0_9.11	10	+
chr1	1756706	1756912	chr1_1746566_1746772_6_0.42_1.49_9.26	10	+
chr1	1822345	1822543	chr1_1812205_1812403_5_0.76_2.63_12.7	10	+
chr1	1847338	1847534	chr1_1837198_1837394_6_0.65_1.49_11.14	10	+
chr1	2028895	2029194	chr1_2018755_2019054_9_0.61_1.49_10.2	10	+
chr1	2122093	2122301	chr1_2111953_2112161_6_0.61_2.63_10.07	10	+
chr1	2160323	2160619	chr1_2150183_2150479_7_0.71_2.63_11.54	10	+
chr1	2168189	2168383	chr1_2158049_2158243_6_0.55_2.63_9.84	10	+
chr1	2178197	2178364	chr1_2168057_2168224_5_0.59_3.62_10.41	10	+
chr1	2186940	2187301	chr1_2176800_2177161_10_0.5_0_9.73	10	+
chr1	2198566	2198779	chr1_2188426_2188639_6_0.51_3.62_9.81	10	+
chr1	2211925	2214146	chr1_2201785_2204006_58_0.6_0_12.29	10	+
chr1	2235801	2236001	chr1_2225661_2225861_6_0.68_1.49_11.7	10	+
chr1	2237378	2237583	chr1_2227238_2227443_6_0.64_3.62_10.89	10	+
chr1	2238195	2238738	chr1_2228055_2228598_16_0.55_0_10.53	10	+
chr1	2238989	2240213	chr1_2228849_2230073_34_0.49_0_9.72	10	+
chr1	2240568	2241075	chr1_2230428_2230935_14_0.49_0_10.07	10	+
chr1	2241331	2241603	chr1_2231191_2231463_8_0.45_0_9.09	10	+
chr1	2325390	2325606	chr1_2315250_2315466_6_0.45_1.49_9.02	10	+
chr1	2327022	2327382	chr1_2316882_2317242_10_0.46_0_9.24	10	+
chr1	2328444	2328753	chr1_2318304_2318613_9_0.5_1.49_8.81	10	+
chr1	2333601	2333881	chr1_2323461_2323741_8_0.57_1.49_9.93	10	+
chr1	2334468	2334850	chr1_2324328_2324710_11_0.47_0_9.48	10	+
chr1	2334937	2335304	chr1_2324797_2325164_10_0.5_0_9.83	10	+
chr1	2335745	2335952	chr1_2325605_2325812_6_0.55_1.49_10.1	10	+
chr1	2336058	2336340	chr1_2325918_2326200_8_0.52_1.49_9.48	10	+
chr1	2336420	2336749	chr1_2326280_2326609_9_0.58_0_9.93	10	+
chr1	2422726	2423063	chr1_2412586_2412923_10_0.62_0_10.04	10	+
chr1	2460071	2460282	chr1_2449931_2450142_6_0.55_0_10.31	10	+
chr1	2486937	2487208	chr1_2487209_2487480_8_0.66_0_10.99	10	-
chr1	2517616	2517867	chr1_2507476_2507727_7_0.77_1.49_12.26	10	+
chr1	2714522	2714759	chr1_2704382_2704619_7_0.62_0_11.34	10	+
chr1	2986926	2987214	chr1_2976786_2977074_8_0.81_0_12.35	10	+
chr1	3013994	3014196	chr1_3003854_3004056_6_0.58_1.49_10.41	10	+
chr1	3018596	3018700	chr1_3008456_3008560_3_0.55_4.51_11.23	10	+
chr1	3065175	3065443	chr1_3055035_3055303_8_0.5_2.63_9.1	10	+
chr1	3157538	3157803	chr1_3147398_3147663_7_0.63_1.49_10.58	10	+
chr1	3300335	3300567	chr1_3290195_3290427_7_0.58_4.51_9.88	10	+
chr1	3348102	3348380	chr1_3337962_3338240_8_0.63_2.63_10.33	10	+
chr1	3428155	3428407	chr1_3418015_3418267_8_0.62_3.62_9.99	10	+
chr1	3464151	3464353	chr1_3454011_3454213_6_0.67_4.51_11.16	10	+
chr1	3485022	3485243	chr1_3474882_3475103_6_0.62_1.49_11.04	10	+
chr1	3488208	3488520	chr1_3478068_3478380_9_0.62_3.62_10.54	10	+
chr1	3488733	3489135	chr1_3478593_3478995_11_0.61_0_10.54	10	+
chr1	3489192	3489646	chr1_3479052_3479506_12_0.6_0_10.35	10	+
chr1	3493145	3493401	chr1_3483005_3483261_8_0.63_0_10.73	10	+
chr1	3493605	3493799	chr1_3483465_3483659_6_0.61_4.51_10.2	10	+
chr1	3495143	3495352	chr1_3485003_3485212_6_0.61_2.63_10.33	10	+
chr1	3499988	3500556	chr1_3489848_3490416_15_0.66_0_11.55	10	+
chr1	3530690	3530903	chr1_3520550_3520763_6_0.56_1.49_9.85	10	+
chr1	3544022	3544248	chr1_3533882_3534108_7_0.53_2.63_9.16	10	+
chr1	3544933	3545189	chr1_3534793_3535049_8_0.52_0_9.55	10	+
chr1	3545580	3545996	chr1_3535440_3535856_12_0.4_0_9	10	+
chr1	3551782	3551991	chr1_3541642_3541851_6_0.54_2.63_9.39	10	+
chr1	3611352	3611460	chr1_3601212_3601320_4_0.63_3.62_11	10	+
chr1	3655697	3656842	chr1_3645557_3646702_32_0.52_0_11.02	10	+
chr1	3662715	3662912	chr1_3652575_3652772_6_0.51_0_9.76	10	+
chr1	3697001	3697206	chr1_3686861_3687066_6_0.38_0_8.43	10	+
chr1	3699162	3699377	chr1_3689022_3689237_7_0.4_0_8.24	10	+
chr1	3806291	3806496	chr1_3796151_3796356_6_0.37_2.63_8.3	10	+
chr1	3817904	3818114	chr1_3807764_3807974_6_0.65_3.62_10.92	10	+
chr1	4064355	4064545	chr1_3964215_3964405_6_0.59_2.63_10.24	10	+
chr1	4137322	4137539	chr1_4037182_4037399_6_0.63_3.62_11.02	10	+
chr1	4235486	4235696	chr1_4135346_4135556_6_0.49_1.49_9.43	10	+
chr1	4392457	4392772	chr1_4292317_4292632_8_0.63_0_11.59	10	+
chr1	4393072	4393295	chr1_4292932_4293155_7_0.61_1.49_10.07	10	+
chr1	4403557	4403758	chr1_4303417_4303618_7_0.65_1.49_10.64	10	+
chr1	4514777	4514979	chr1_4414637_4414839_6_0.55_1.49_9.78	10	+
chr1	4580440	4580640	chr1_4480300_4480500_6_0.53_2.63_9.93	10	+
chr1	4580871	4581163	chr1_4480731_4481023_8_0.52_2.63_9.47	10	+
chr1	4999049	4999266	chr1_4898909_4899126_6_0.56_4.51_9.65	10	+
chr1	5020470	5020675	chr1_4920330_4920535_6_0.63_2.63_10.62	10	+
chr1	5022290	5022488	chr1_4922150_4922348_6_0.47_4.51_9.53	10	+
chr1	5533635	5533725	chr1_5456222_5456312_3_0.52_2.63_11.25	10	+
chr1	5570152	5570380	chr1_5492739_5492967_7_0.53_1.49_9.4	10	+
chr1	5627544	5627658	chr1_5550131_5550245_4_0.43_3.62_9.35	10	+
chr1	5751033	5751242	chr1_5673620_5673829_6_0.63_0_10.87	10	+
chr1	5826692	5826926	chr1_5749279_5749513_7_0.63_2.63_10.78	10	+
chr1	5933680	5934132	chr1_5856267_5856719_13_0.57_0_10.17	10	+
chr1	5944593	5945067	chr1_5867180_5867654_13_0.59_0_10.7	10	+
chr1	6052335	6052530	chr1_5974922_5975117_6_0.69_2.63_11.33	10	+
chr1	6214981	6215318	chr1_6137568_6137905_9_0.6_0_9.96	10	+
chr1	6245219	6246959	chr1_6167806_6169546_48_0.43_0_9.37	10	+
chr1	6252886	6253196	chr1_6175473_6175783_9_0.49_0_9.1	10	+
chr1	6257617	6257931	chr1_6180204_6180518_9_0.39_0_7.81	10	+
chr1	6283483	6283689	chr1_6206070_6206276_6_0.37_0_8.84	10	+
chr1	6283959	6284714	chr1_6206546_6207301_21_0.42_0_8.5	10	+
chr1	6285022	6285327	chr1_6207609_6207914_9_0.52_1.49_9.96	10	+
chr1	6320281	6320500	chr1_6242868_6243087_6_0.75_3.62_12.73	10	+
chr1	6330756	6330953	chr1_6253343_6253540_6_0.62_4.51_10.5	10	+
chr1	6453648	6453868	chr1_6376235_6376455_6_0.74_2.63_12.55	10	+
chr1	6480677	6480987	chr1_6403264_6403574_9_0.67_2.63_11.03	10	+
chr1	6592495	6592690	chr1_6515082_6515277_6_0.41_4.51_8.75	10	+
chr1	6608653	6608677	chr1_6531240_6531264_1_0.48_2.63_13.67	10	+
chr1	6674194	6674690	chr1_6596781_6597277_12_0.76_0_12.14	10	+
chr1	6683187	6683469	chr1_6605774_6606056_8_0.45_1.49_8.92	10	+
chr1	6713876	6714162	chr1_6636463_6636749_8_0.46_2.63_8.57	10	+
chr1	6738392	6738618	chr1_6660979_6661205_6_0.41_2.63_8.48	10	+
chr1	6880248	6880375	chr1_6802835_6802962_4_0.44_3.62_9.56	10	+
chr1	6885086	6885284	chr1_6807673_6807871_6_0.37_3.62_8.04	10	+
chr1	6931794	6932286	chr1_6854381_6854873_14_0.4_0_8.41	10	+
chr1	6967780	6968074	chr1_6890367_6890661_8_0.61_2.63_10.19	10	+
chr1	7022952	7023219	chr1_6945539_6945806_7_0.61_0_11.07	10	+
chr1	7048281	7048483	chr1_6970868_6971070_6_0.53_0_10.15	10	+
chr1	7432153	7432406	chr1_7354740_7354993_8_0.53_3.62_9.48	10	+
chr1	7542290	7542489	chr1_7464877_7465076_6_0.53_3.62_9.46	10	+
chr1	7608455	7608642	chr1_7531042_7531229_6_0.62_4.51_10.64	10	+
chr1	7723412	7723636	chr1_7645999_7646223_6_0.63_1.49_10.53	10	+
chr1	7764644	7764848	chr1_7687231_7687435_6_0.75_4.51_12.33	10	+
chr1	7831378	7831614	chr1_7753965_7754201_7_0.73_1.49_12.09	10	+
chr1	7837170	7837437	chr1_7759757_7760024_8_0.44_0_8.72	10	+
chr1	7839666	7841423	chr1_7762253_7764010_49_0.4_0_9.66	10	+
chr1	7848206	7848413	chr1_7770793_7771000_6_0.43_4.51_8.41	10	+
chr1	7889893	7890101	chr1_7812480_7812688_6_0.54_4.51_9.8	10	+
chr1	8002518	8002724	chr1_7925105_7925311_6_0.65_0_11.3	10	+
chr1	8021592	8021810	chr1_7944179_7944397_7_0.65_4.51_11.06	10	+
chr1	8025318	8025582	chr1_7947905_7948169_8_0.38_0_8.22	10	+
chr1	8037728	8037809	chr1_7960315_7960396_3_0.37_1.49_10.32	10	+
chr1	8044875	8045323	chr1_7967462_7967910_13_0.43_0_9.14	10	+
chr1	8073232	8073574	chr1_7995819_7996161_10_0.46_1.49_8.91	10	+
chr1	8075307	8075580	chr1_7997894_7998167_8_0.45_2.63_8.65	10	+
chr1	8084836	8085060	chr1_8007423_8007647_7_0.37_1.49_8.39	10	+
chr1	8390177	8390468	chr1_8312764_8313055_8_0.59_0_10.56	10	+
chr1	8412463	8412790	chr1_8335050_8335377_8_0.4_0_8.66	10	+
chr1	8413238	8413524	chr1_8335825_8336111_8_0.41_1.49_8.41	10	+
chr1	8413897	8414288	chr1_8336484_8336875_11_0.45_0_9.14	10	+
chr1	8414425	8414766	chr1_8337012_8337353_8_0.44_3.62_8.44	10	+
chr1	8414812	8415017	chr1_8337399_8337604_6_0.46_1.49_9.28	10	+
chr1	8416836	8417083	chr1_8339423_8339670_7_0.59_4.51_10.2	10	+
chr1	8422685	8422876	chr1_8345272_8345463_5_0.55_0_10.24	10	+
chr1	8435647	8435977	chr1_8358234_8358564_10_0.44_0_9.14	10	+
chr1	8613365	8613574	chr1_8535952_8536161_6_0.54_3.62_10.29	10	+
chr1	8723658	8723877	chr1_8646245_8646464_4_0.56_4.51_10.82	10	+
chr1	8810427	8811128	chr1_8733014_8733715_20_0.43_0_9.21	10	+
chr1	8816292	8816494	chr1_8738879_8739081_6_0.33_4.51_7.56	10	+
chr1	8846257	8846970	chr1_8768844_8769557_20_0.45_0_10.09	10	+
chr1	8891241	8891498	chr1_8813828_8814085_8_0.45_0_8.88	10	+
chr1	8921032	8921506	chr1_8843619_8844093_14_0.54_0_10.18	10	+
chr1	8923309	8923533	chr1_8845896_8846120_6_0.6_1.49_10.31	10	+
chr1	8923901	8924253	chr1_8846488_8846840_10_0.55_0_10.34	10	+
chr1	8925321	8925589	chr1_8847908_8848176_8_0.55_0_10.11	10	+
chr1	8926239	8926631	chr1_8848826_8849218_11_0.53_0_9.87	10	+
chr1	8927108	8927377	chr1_8849695_8849964_8_0.52_0_9.79	10	+
chr1	8938566	8938861	chr1_8861153_8861448_8_0.64_0_11.07	10	+
chr1	8953466	8953971	chr1_8876053_8876558_14_0.49_0_10.15	10	+
chr1	8954085	8954665	chr1_8876672_8877252_17_0.43_0_9.41	10	+
chr1	9099645	9099851	chr1_9022232_9022438_6_0.74_2.63_11.76	10	+
chr1	9215005	9215294	chr1_9137592_9137881_8_0.52_0_9.96	10	+
chr1	9215458	9215959	chr1_9138045_9138546_14_0.54_0_10	10	+
chr1	9221688	9222013	chr1_9144275_9144600_10_0.48_1.49_9.02	10	+
chr1	9223060	9223317	chr1_9145647_9145904_7_0.47_2.63_8.7	10	+
chr1	9234246	9234455	chr1_9156833_9157042_6_0.45_2.63_8.83	10	+
chr1	9239690	9239841	chr1_9162277_9162428_5_0.38_3.62_8.22	10	+
chr1	9304978	9305589	chr1_9227565_9228176_18_0.58_0_10.27	10	+
chr1	9323929	9324220	chr1_9246516_9246807_8_0.56_1.49_9.96	10	+
chr1	9324970	9325409	chr1_9247557_9247996_13_0.55_0_10.06	10	+
chr1	9325920	9326134	chr1_9248507_9248721_6_0.49_4.51_9.75	10	+
chr1	9326454	9326770	chr1_9249041_9249357_9_0.48_0_9.53	10	+
chr1	9327447	9327836	chr1_9250034_9250423_11_0.53_0_10.09	10	+
chr1	9328328	9328780	chr1_9250915_9251367_13_0.51_0_9.58	10	+
chr1	9328829	9329393	chr1_9251416_9251980_16_0.54_0_10.2	10	+
chr1	9329446	9329932	chr1_9252033_9252519_14_0.53_0_10.07	10	+
chr1	9329940	9330289	chr1_9252527_9252876_10_0.5_0_9.4	10	+
chr1	9330754	9331000	chr1_9253341_9253587_7_0.51_0_9.73	10	+
chr1	9367926	9368132	chr1_9290513_9290719_6_0.59_3.62_10.24	10	+
chr1	9599371	9599620	chr1_9521958_9522207_7_0.77_1.49_12.46	10	+
chr1	9634843	9634898	chr1_9557430_9557485_2_0.38_0_10.73	10	+
chr1	9636609	9637110	chr1_9559196_9559697_14_0.46_0_9.13	10	+
chr1	9654507	9654707	chr1_9577094_9577294_3_0.57_4.51_11.84	10	+
chr1	9789107	9789475	chr1_9711694_9712062_10_0.52_0_9.78	10	+
chr1	9790012	9790333	chr1_9712599_9712920_8_0.5_0_9.95	10	+
chr1	9790459	9790663	chr1_9713046_9713250_6_0.61_1.49_10.88	10	+
chr1	9793366	9793602	chr1_9715953_9716189_7_0.54_0_9.91	10	+
chr1	9795029	9795232	chr1_9717616_9717819_6_0.53_2.63_10.19	10	+
chr1	9795411	9795728	chr1_9717998_9718315_9_0.48_0_9.13	10	+
chr1	9809725	9810046	chr1_9732312_9732633_9_0.45_0_8.44	10	+
chr1	9811487	9811791	chr1_9734074_9734378_9_0.48_0_9.09	10	+
chr1	9815154	9815425	chr1_9737741_9738012_8_0.45_0_8.57	10	+
chr1	9883907	9884227	chr1_9806494_9806814_6_0.75_0_12.73	10	+
chr1	9900291	9900495	chr1_9822878_9823082_6_0.5_3.62_9.23	10	+
chr1	9931233	9931425	chr1_9853820_9854012_5_0.63_3.62_10.36	10	+
chr1	10093275	10093794	chr1_10015862_10016381_15_0.54_0_10.28	10	+
chr1	10114599	10114819	chr1_10037186_10037406_6_0.43_0_8.86	10	+
chr1	10155510	10155752	chr1_10078097_10078339_7_0.46_0_8.94	10	+
chr1	10162873	10163084	chr1_10085460_10085671_6_0.39_0_8.42	10	+
chr1	10165507	10165863	chr1_10088094_10088450_10_0.49_0_9.66	10	+
chr1	10192374	10192657	chr1_10114961_10115244_8_0.38_1.49_8.29	10	+
chr1	10195028	10195305	chr1_10117615_10117892_8_0.44_0_8.88	10	+
chr1	10211282	10211636	chr1_10133869_10134223_10_0.47_0_8.83	10	+
chr1	10221136	10221451	chr1_10143723_10144038_9_0.47_0_9.05	10	+
chr1	10238673	10238950	chr1_10161260_10161537_8_0.48_0_9.17	10	+
chr1	10240096	10240743	chr1_10162683_10163330_17_0.41_0_9.15	10	+
chr1	10240793	10241238	chr1_10163380_10163825_12_0.41_0_8.63	10	+
chr1	10292271	10292510	chr1_10214858_10215097_7_0.41_0_8.48	10	+
chr1	10327391	10327666	chr1_10249978_10250253_8_0.44_0_8.57	10	+
chr1	10355097	10355287	chr1_10277684_10277874_5_0.38_1.49_8.87	10	+
chr1	10363229	10363502	chr1_10285816_10286089_8_0.45_2.63_9.2	10	+
chr1	10363660	10364005	chr1_10286247_10286592_10_0.46_1.49_9	10	+
chr1	10364057	10364944	chr1_10286644_10287531_24_0.44_0_8.96	10	+
chr1	10365029	10365576	chr1_10287616_10288163_16_0.36_0_8.04	10	+
chr1	10365619	10366166	chr1_10288206_10288753_15_0.39_0_8.45	10	+
chr1	10366296	10366490	chr1_10288883_10289077_6_0.37_3.62_8.45	10	+
chr1	10366941	10367298	chr1_10289528_10289885_10_0.36_0_7.74	10	+
chr1	10368325	10368527	chr1_10290912_10291114_6_0.37_1.49_8.22	10	+
chr1	10460353	10460715	chr1_10382940_10383302_11_0.46_0_9.01	10	+
chr1	10464134	10464469	chr1_10386721_10387056_10_0.52_0_9.63	10	+
chr1	10468041	10468268	chr1_10390628_10390855_7_0.49_1.49_9.12	10	+
chr1	10472982	10473385	chr1_10395569_10395972_11_0.54_0_10.25	10	+
chr1	10477008	10477297	chr1_10399595_10399884_8_0.49_0_9.96	10	+
chr1	10477348	10477612	chr1_10399935_10400199_8_0.5_1.49_8.97	10	+
chr1	10479537	10480344	chr1_10402124_10402931_24_0.51_0_10.6	10	+
chr1	10502268	10502476	chr1_10424855_10425063_6_0.41_0_8.83	10	+
chr1	10521360	10521557	chr1_10443947_10444144_6_0.5_4.51_9.09	10	+
chr1	10683318	10683637	chr1_10605905_10606224_9_0.49_0_9.14	10	+
chr1	10966905	10967094	chr1_10889492_10889681_6_0.54_3.62_9.67	10	+
chr1	11005564	11005804	chr1_10928151_10928391_7_0.54_1.49_9.75	10	+
chr1	11051067	11051150	chr1_10973654_10973737_3_0.55_4.51_11.55	10	+
chr1	11073749	11074023	chr1_10996336_10996610_8_0.48_0_9.54	10	+
chr1	11076803	11077130	chr1_10999390_10999717_9_0.37_0_7.95	10	+
chr1	11078738	11079029	chr1_11001325_11001616_9_0.4_0_8.3	10	+
chr1	11081990	11084370	chr1_11004577_11006957_66_0.41_0_9.23	10	+
chr1	11084981	11085192	chr1_11007568_11007779_6_0.33_1.49_7.99	10	+
chr1	11114870	11115079	chr1_11037457_11037666_6_0.63_3.62_10.74	10	+
chr1	11120194	11120396	chr1_11042781_11042983_5_0.74_2.63_13.12	10	+
chr1	11292965	11293293	chr1_11215552_11215880_10_0.42_0_9.06	10	+
chr1	11489321	11489567	chr1_11411908_11412154_7_0.6_1.49_9.77	10	+
chr1	11517487	11517706	chr1_11440074_11440293_4_0.58_1.49_10.84	10	+
chr1	11636455	11636645	chr1_11559042_11559232_6_0.57_2.63_10.07	10	+
chr1	11846885	11847087	chr1_11769472_11769674_6_0.47_3.62_9.03	10	+
chr1	11877466	11877711	chr1_11800053_11800298_7_0.45_1.49_8.61	10	+
chr1	11889497	11889774	chr1_11812084_11812361_8_0.55_0_9.52	10	+
chr1	11893481	11893683	chr1_11816068_11816270_6_0.47_1.49_9.34	10	+
chr1	11900630	11901328	chr1_11823217_11823915_20_0.48_0_9.34	10	+
chr1	11901773	11902063	chr1_11824360_11824650_8_0.45_0_8.72	10	+
chr1	11902147	11902715	chr1_11824734_11825302_16_0.52_0_9.6	10	+
chr1	11986101	11986324	chr1_11908688_11908911_6_0.73_0_11.97	10	+
chr1	12010375	12010572	chr1_11932962_11933159_6_0.59_1.49_10.58	10	+
chr1	12016944	12017185	chr1_11939531_11939772_7_0.59_0_10.33	10	+
chr1	12018534	12018733	chr1_11941121_11941320_6_0.58_3.62_10.1	10	+
chr1	12020630	12020915	chr1_11943217_11943502_9_0.61_0_9.84	10	+
chr1	12024598	12024842	chr1_11947185_11947429_7_0.57_3.62_10.34	10	+
chr1	12032867	12033141	chr1_11955454_11955728_8_0.58_1.49_9.47	10	+
chr1	12034717	12035574	chr1_11957304_11958161_24_0.55_0_10.33	10	+
chr1	12042022	12042220	chr1_11964609_11964807_6_0.46_3.62_9.47	10	+
chr1	12058969	12059213	chr1_11981556_11981800_7_0.57_3.62_9.99	10	+
chr1	12064007	12064200	chr1_11986594_11986787_6_0.47_2.63_8.73	10	+
chr1	12071725	12071960	chr1_11994312_11994547_7_0.48_0_9.26	10	+
chr1	12072304	12072543	chr1_11994891_11995130_7_0.51_0_9.58	10	+
chr1	12072625	12072833	chr1_11995212_11995420_6_0.48_4.51_9.09	10	+
chr1	12140309	12140610	chr1_12062896_12063197_9_0.48_0_8.94	10	+
chr1	12222173	12222423	chr1_12144760_12145010_7_0.56_0_9.78	10	+
chr1	12264135	12264323	chr1_12186722_12186910_5_0.6_0_10.82	10	+
chr1	12268066	12268266	chr1_12190653_12190853_6_0.53_3.62_10.18	10	+
chr1	12304245	12304527	chr1_12226832_12227114_8_0.46_0_9.15	10	+
chr1	12309288	12309496	chr1_12231875_12232083_6_0.43_4.51_8.67	10	+
chr1	12330952	12331187	chr1_12253539_12253774_7_0.46_4.51_8.29	10	+
chr1	12335909	12336370	chr1_12258496_12258957_13_0.46_0_9.01	10	+
chr1	12336816	12337937	chr1_12259403_12260524_31_0.42_0_8.62	10	+
chr1	12342767	12343350	chr1_12265354_12265937_17_0.46_0_9.1	10	+
chr1	12378065	12378416	chr1_12300652_12301003_10_0.42_0_8.71	10	+
chr1	12413954	12414409	chr1_12336541_12336996_13_0.38_0_8.26	10	+
chr1	12446248	12446539	chr1_12368835_12369126_8_0.4_0_8.03	10	+
chr1	12589597	12589850	chr1_12512184_12512437_7_0.42_1.49_8.64	10	+
chr1	12627887	12628201	chr1_12550474_12550788_9_0.49_0_9.69	10	+
chr1	12662095	12662316	chr1_12584682_12584903_6_0.6_1.49_10.14	10	+
chr1	12907426	12907670	chr1_12830013_12830257_7_0.45_0_8.83	10	+
chr1	12907790	12908029	chr1_12830377_12830616_7_0.51_3.62_10.19	10	+
chr1	14026678	14027050	chr1_13899265_13899637_7_0.75_0_12.37	10	+
chr1	14079865	14080133	chr1_13952452_13952720_8_0.35_2.63_8.06	10	+
chr1	14086922	14087051	chr1_13959509_13959638_4_0.43_3.62_9.35	10	+
chr1	14090722	14091080	chr1_13963309_13963667_10_0.37_1.49_8	10	+
chr1	14099452	14099664	chr1_13972039_13972251_4_0.35_1.49_8.66	10	+
chr1	14104877	14107372	chr1_13977464_13979959_68_0.49_0_9.75	10	+
chr1	14107518	14109227	chr1_13980105_13981814_49_0.46_0_9.74	10	+
chr1	14112672	14112987	chr1_13985259_13985574_9_0.39_3.62_8.02	10	+
chr1	14113335	14114235	chr1_13985922_13986822_24_0.39_0_8.68	10	+
chr1	14653830	14654019	chr1_14526417_14526606_6_0.51_1.49_9.43	10	+
chr1	14924969	14925153	chr1_14797556_14797740_5_0.71_4.51_12.86	10	+
chr1	15086907	15087165	chr1_14959494_14959752_8_0.49_0_8.76	10	+
chr1	15247890	15247914	chr1_15120477_15120501_1_0.48_4.51_12.21	10	+
chr1	15392476	15392868	chr1_15265063_15265455_10_0.47_0_8.94	10	+
chr1	15394009	15394215	chr1_15266596_15266802_6_0.43_3.62_8.9	10	+
chr1	15480339	15480623	chr1_15352926_15353210_8_0.75_0_12.02	10	+
chr1	15862923	15863155	chr1_15735510_15735742_7_0.4_3.62_8.8	10	+
chr1	15894628	15894971	chr1_15767215_15767558_10_0.43_0_8.63	10	+
chr1	15896636	15896831	chr1_15769223_15769418_6_0.43_1.49_8.38	10	+
chr1	15931033	15931809	chr1_15803620_15804396_22_0.51_0_10.43	10	+
chr1	15943936	15944121	chr1_15816523_15816708_6_0.73_0_12.91	10	+
chr1	15987063	15987380	chr1_15859650_15859967_9_0.42_1.49_8.59	10	+
chr1	16088084	16088296	chr1_15960671_15960883_6_0.36_2.63_8.25	10	+
chr1	16103689	16103896	chr1_15976276_15976483_6_0.47_4.51_9.33	10	+
chr1	16111039	16111274	chr1_15983626_15983861_7_0.61_2.63_10.56	10	+
chr1	16112408	16112964	chr1_15984995_15985551_16_0.5_0_9.62	10	+
chr1	16119222	16119832	chr1_15991809_15992419_18_0.5_0_10.86	10	+
chr1	16154702	16155217	chr1_16027289_16027804_15_0.53_0_10.73	10	+
chr1	16174977	16175196	chr1_16047564_16047783_6_0.69_1.49_11.79	10	+
chr1	16199253	16199568	chr1_16071840_16072155_9_0.46_1.49_8.68	10	+
chr1	16235789	16235990	chr1_16108376_16108577_6_0.43_4.51_8.7	10	+
chr1	16237534	16237851	chr1_16110121_16110438_9_0.38_0_8.18	10	+
chr1	16242650	16242855	chr1_16115237_16115442_6_0.37_3.62_7.9	10	+
chr1	16254520	16254948	chr1_16127107_16127535_12_0.45_1.49_8.94	10	+
chr1	16255056	16255487	chr1_16127643_16128074_12_0.44_0_8.9	10	+
chr1	16255534	16255898	chr1_16128121_16128485_10_0.44_0_8.74	10	+
chr1	16255958	16256594	chr1_16128545_16129181_18_0.45_0_9.02	10	+
chr1	16256630	16256910	chr1_16129217_16129497_8_0.44_0_8.9	10	+
chr1	16257030	16257627	chr1_16129617_16130214_17_0.43_0_9	10	+
chr1	16257959	16258192	chr1_16130546_16130779_7_0.5_0_9.8	10	+
chr1	16258844	16259078	chr1_16131431_16131665_7_0.51_4.51_9.44	10	+
chr1	16259519	16260008	chr1_16132106_16132595_14_0.5_0_9.57	10	+
chr1	16260431	16260741	chr1_16133018_16133328_9_0.53_0_9.63	10	+
chr1	16260972	16261170	chr1_16133559_16133757_6_0.54_3.62_10.04	10	+
chr1	16261219	16261484	chr1_16133806_16134071_8_0.55_1.49_9.7	10	+
chr1	16263931	16264137	chr1_16136518_16136724_6_0.51_3.62_9.72	10	+
chr1	16266661	16266881	chr1_16139248_16139468_6_0.41_3.62_8.72	10	+
chr1	16357640	16357889	chr1_16230227_16230476_5_0.5_1.49_9.58	10	+
chr1	16386727	16386943	chr1_16259314_16259530_6_0.57_0_10.32	10	+
chr1	16477120	16477514	chr1_16349707_16350101_11_0.59_1.49_10.43	10	+
chr1	16563542	16563784	chr1_16436129_16436371_7_0.73_2.63_11.82	10	+
chr1	16619666	16619690	chr1_16492253_16492277_1_0.56_2.63_14.76	10	+
chr1	16641595	16641946	chr1_16514182_16514533_10_0.46_0_8.91	10	+
chr1	16694014	16694264	chr1_16566601_16566851_7_0.62_2.63_10.79	10	+
chr1	16695785	16696056	chr1_16568372_16568643_8_0.48_0_9.31	10	+
chr1	16719669	16719908	chr1_16592256_16592495_7_0.58_0_10.76	10	+
chr1	16721478	16722430	chr1_16594065_16595017_25_0.51_0_10.1	10	+
chr1	16722455	16722921	chr1_16595042_16595508_14_0.5_0_9.23	10	+
chr1	16723326	16724000	chr1_16595913_16596587_20_0.5_0_9.79	10	+
chr1	16785390	16785838	chr1_16657977_16658425_13_0.52_0_9.84	10	+
chr1	16786245	16786586	chr1_16658832_16659173_10_0.42_0_8.59	10	+
chr1	16889707	16890809	chr1_16762294_16763396_31_0.46_0_9.93	10	+
chr1	16890922	16891307	chr1_16763509_16763894_11_0.41_0_8.86	10	+
chr1	16891414	16891947	chr1_16764001_16764534_15_0.42_0_9.63	10	+
chr1	16891997	16893414	chr1_16764584_16766001_39_0.43_0_9.79	10	+
chr1	16893537	16894110	chr1_16766124_16766697_15_0.46_0_10.14	10	+
chr1	16894848	16895055	chr1_16767435_16767642_6_0.42_2.63_8.72	10	+
chr1	16895466	16895876	chr1_16768053_16768463_12_0.47_0_9.15	10	+
chr1	16895984	16896222	chr1_16768571_16768809_7_0.4_1.49_8.31	10	+
chr1	16899416	16899723	chr1_16772003_16772310_9_0.41_0_9.06	10	+
chr1	16900998	16901201	chr1_16773585_16773788_6_0.51_4.51_9.46	10	+
chr1	16901611	16901900	chr1_16774198_16774487_8_0.44_1.49_8.99	10	+
chr1	16902717	16903485	chr1_16775304_16776072_23_0.47_0_9.43	10	+
chr1	16904302	16904524	chr1_16776889_16777111_7_0.33_1.49_7.78	10	+
chr1	16905282	16905589	chr1_16777869_16778176_9_0.4_0_8.47	10	+
chr1	16905603	16906033	chr1_16778190_16778620_12_0.45_0_9.08	10	+
chr1	16907178	16907608	chr1_16779765_16780195_12_0.48_0_9.45	10	+
chr1	16908505	16908893	chr1_16781092_16781480_11_0.45_0_9.13	10	+
chr1	16909055	16909760	chr1_16781642_16782347_20_0.46_0_9.45	10	+
chr1	16910653	16910805	chr1_16783240_16783392_5_0.31_4.51_8.09	10	+
chr1	16911899	16912364	chr1_16784486_16784951_13_0.43_0_9.15	10	+
chr1	16913467	16914026	chr1_16786054_16786613_16_0.48_0_9.16	10	+
chr1	16914106	16914397	chr1_16786693_16786984_8_0.46_0_9.21	10	+
chr1	16914814	16915198	chr1_16787401_16787785_11_0.47_0_9.18	10	+
chr1	16915360	16916199	chr1_16787947_16788786_21_0.46_0_9.51	10	+
chr1	16916912	16917156	chr1_16789499_16789743_7_0.34_0_8.29	10	+
chr1	16917799	16921360	chr1_16790386_16793947_98_0.42_0_9.02	10	+
chr1	16926981	16927218	chr1_16799568_16799805_7_0.44_1.49_8.8	10	+
chr1	16929402	16929568	chr1_16801989_16802155_5_0.43_1.49_9.46	10	+
chr1	16930894	16931426	chr1_16803481_16804013_15_0.39_0_8.37	10	+
chr1	16933160	16933353	chr1_16805747_16805940_6_0.47_3.62_8.94	10	+
chr1	16935017	16935333	chr1_16807604_16807920_9_0.52_2.63_9.5	10	+
chr1	16936733	16936992	chr1_16809320_16809579_7_0.39_1.49_8.1	10	+
chr1	16963658	16963753	chr1_16836245_16836340_3_0.48_3.62_11.17	10	+
chr1	17010700	17011048	chr1_16883287_16883635_9_0.33_1.49_7.49	10	+
chr1	17011417	17012219	chr1_16884004_16884806_22_0.36_0_8.5	10	+
chr1	17012265	17012508	chr1_16884852_16885095_7_0.37_1.49_8.14	10	+
chr1	17085782	17086028	chr1_16958369_16958615_7_0.59_0_10.16	10	+
chr1	17253600	17253789	chr1_17126187_17126376_6_0.5_4.51_9.32	10	+
chr1	17302396	17302784	chr1_17174983_17175371_11_0.54_0_9.78	10	+
chr1	17355008	17355241	chr1_17227595_17227828_7_0.47_1.49_8.68	10	+
chr1	17734068	17734315	chr1_17606655_17606902_7_0.42_1.49_8.65	10	+
chr1	17763824	17764026	chr1_17636411_17636613_6_0.51_3.62_9.41	10	+
chr1	17764620	17764786	chr1_17637207_17637373_5_0.78_4.51_12.53	10	+
chr1	17939240	17939502	chr1_17811827_17812089_8_0.62_0_10.33	10	+
chr1	18375679	18375703	chr1_18248266_18248290_1_0.56_4.51_13.85	10	+
chr1	18398629	18398905	chr1_18271216_18271492_8_0.53_0_9.44	10	+
chr1	18596160	18596432	chr1_18468747_18469019_5_0.54_1.49_9.78	10	+
chr1	18839638	18839884	chr1_18712225_18712471_7_0.45_0_9.2	10	+
chr1	18931240	18931682	chr1_18803827_18804269_13_0.65_0_11.98	10	+
chr1	19043381	19043595	chr1_18915968_18916182_5_0.76_2.63_12.09	10	+
chr1	19282165	19282389	chr1_19154752_19154976_7_0.71_4.51_11.44	10	+
chr1	19405571	19405780	chr1_19278158_19278367_6_0.39_2.63_8.3	10	+
chr1	19411014	19411208	chr1_19283601_19283795_6_0.56_4.51_9.95	10	+
chr1	19420370	19420616	chr1_19292957_19293203_7_0.47_2.63_8.99	10	+
chr1	19426834	19427073	chr1_19299421_19299660_7_0.55_0_10.05	10	+
chr1	19430542	19430774	chr1_19303129_19303361_7_0.53_1.49_9.17	10	+
chr1	19436466	19436712	chr1_19309053_19309299_7_0.53_2.63_9.33	10	+
chr1	19439114	19439418	chr1_19311701_19312005_9_0.52_0_9.65	10	+
chr1	19440130	19440353	chr1_19312717_19312940_7_0.49_3.62_8.87	10	+
chr1	19441875	19442120	chr1_19314462_19314707_7_0.5_0_9.66	10	+
chr1	19450998	19451314	chr1_19323585_19323901_9_0.46_0_8.85	10	+
chr1	19471190	19471437	chr1_19343777_19344024_7_0.41_2.63_8.12	10	+
chr1	19472264	19472488	chr1_19344851_19345075_7_0.41_1.49_8.44	10	+
chr1	19473258	19473529	chr1_19345845_19346116_8_0.54_0_9.63	10	+
chr1	19484263	19484586	chr1_19356850_19357173_9_0.51_1.49_9.03	10	+
chr1	19487382	19487715	chr1_19359969_19360302_10_0.53_0_9.16	10	+
chr1	19488903	19489143	chr1_19361490_19361730_7_0.52_0_9.42	10	+
chr1	19493493	19493799	chr1_19366080_19366386_9_0.48_0_9.36	10	+
chr1	19497209	19497416	chr1_19369796_19370003_6_0.41_1.49_8.39	10	+
chr1	19499256	19499640	chr1_19371843_19372227_11_0.47_0_9.2	10	+
chr1	19499872	19500223	chr1_19372459_19372810_10_0.47_0_8.65	10	+
chr1	19501409	19501610	chr1_19373996_19374197_6_0.39_3.62_8.54	10	+
chr1	19510448	19510842	chr1_19383035_19383429_11_0.41_0_8.6	10	+
chr1	19511547	19511755	chr1_19384134_19384342_6_0.51_4.51_9.65	10	+
chr1	19513660	19513859	chr1_19386247_19386446_6_0.47_2.63_9.2	10	+
chr1	19513944	19514159	chr1_19386531_19386746_6_0.41_2.63_8.39	10	+
chr1	19523613	19523839	chr1_19396200_19396426_7_0.4_2.63_8.12	10	+
chr1	19524144	19524420	chr1_19396731_19397007_8_0.45_0_8.84	10	+
chr1	19528237	19528319	chr1_19400824_19400906_3_0.4_4.51_10.45	10	+
chr1	19544342	19544627	chr1_19416929_19417214_8_0.36_1.49_7.85	10	+
chr1	19545005	19545252	chr1_19417592_19417839_7_0.42_1.49_8.33	10	+
chr1	19545488	19545737	chr1_19418075_19418324_7_0.47_0_8.83	10	+
chr1	19557708	19558037	chr1_19430295_19430624_9_0.49_0_8.94	10	+
chr1	19559004	19559315	chr1_19431591_19431902_9_0.47_0_8.87	10	+
chr1	19565232	19565446	chr1_19437819_19438033_6_0.47_3.62_8.79	10	+
chr1	19630590	19630867	chr1_19503177_19503454_8_0.52_1.49_9.33	10	+
chr1	19662310	19662508	chr1_19534897_19535095_6_0.59_1.49_10.38	10	+
chr1	19665208	19666121	chr1_19537795_19538708_26_0.49_0_10.17	10	+
chr1	19670698	19670910	chr1_19543285_19543497_3_0.41_0_11.78	10	+
chr1	19671538	19671785	chr1_19544125_19544372_7_0.55_2.63_10.18	10	+
chr1	19683833	19684145	chr1_19556420_19556732_9_0.52_0_8.89	10	+
chr1	19711955	19712151	chr1_19584542_19584738_6_0.5_2.63_9.59	10	+
chr1	19934588	19935102	chr1_19807175_19807689_15_0.53_0_11.74	10	+
chr1	19952860	19953168	chr1_19825447_19825755_9_0.44_0_8.92	10	+
chr1	19971680	19971885	chr1_19844267_19844472_6_0.63_2.63_11.38	10	+
chr1	19981468	19982020	chr1_19854055_19854607_16_0.62_0_10.81	10	+
chr1	19983383	19984834	chr1_19855970_19857421_38_0.6_0_10.95	10	+
chr1	20096203	20096396	chr1_19968790_19968983_4_0.58_4.51_10.95	10	+
chr1	20669861	20670187	chr1_20542448_20542774_10_0.7_0_12.2	10	+
chr1	20692993	20693362	chr1_20565580_20565949_10_0.7_0_11.28	10	+
chr1	20808798	20810269	chr1_20681385_20682856_36_0.4_0_9.77	10	+
chr1	20811649	20811852	chr1_20684236_20684439_6_0.64_1.49_11.04	10	+
chr1	20852838	20853279	chr1_20725425_20725866_13_0.47_0_9.59	10	+
chr1	20964280	20964510	chr1_20836867_20837097_7_0.55_2.63_9.63	10	+
chr1	20970907	20971184	chr1_20843494_20843771_8_0.57_0_10.58	10	+
chr1	20972014	20972260	chr1_20844601_20844847_7_0.58_2.63_9.69	10	+
chr1	20977126	20977451	chr1_20849713_20850038_9_0.53_0_9.57	10	+
chr1	20977645	20978091	chr1_20850232_20850678_13_0.44_0_8.5	10	+
chr1	20978626	20979501	chr1_20851213_20852088_24_0.52_0_10.04	10	+
chr1	20980571	20980943	chr1_20853158_20853530_10_0.54_0_9.63	10	+
chr1	21069441	21069830	chr1_20942028_20942417_10_0.33_0_8.19	10	+
chr1	21070604	21071466	chr1_20943191_20944053_24_0.42_0_9.68	10	+
chr1	21071923	21072224	chr1_20944510_20944811_8_0.42_0_8.22	10	+
chr1	21073937	21074258	chr1_20946524_20946845_9_0.38_0_7.84	10	+
chr1	21076164	21076434	chr1_20948751_20949021_8_0.46_0_8.61	10	+
chr1	21099904	21100411	chr1_20972491_20972998_14_0.35_0_8.01	10	+
chr1	21106906	21107111	chr1_20979493_20979698_6_0.41_4.51_8.68	10	+
chr1	21113564	21113727	chr1_20986151_20986314_5_0.79_1.49_12.95	10	+
chr1	21133713	21133911	chr1_21006300_21006498_6_0.45_4.51_9.13	10	+
chr1	21137173	21137435	chr1_21009760_21010022_8_0.38_0_8.01	10	+
chr1	21155601	21155884	chr1_21028188_21028471_8_0.39_0_8.2	10	+
chr1	21203530	21203753	chr1_21076117_21076340_5_0.37_3.62_8.04	10	+
chr1	21205771	21206061	chr1_21078358_21078648_8_0.4_3.62_7.83	10	+
chr1	21212657	21212904	chr1_21085244_21085491_7_0.4_2.63_8.33	10	+
chr1	21267952	21268745	chr1_21140539_21141332_21_0.43_0_9.18	10	+
chr1	21415487	21415688	chr1_21288074_21288275_6_0.41_3.62_8.96	10	+
chr1	21480996	21481186	chr1_21353583_21353773_6_0.37_4.51_8.11	10	+
chr1	21543664	21544083	chr1_21416251_21416670_12_0.56_0_9.81	10	+
chr1	21544176	21544424	chr1_21416763_21417011_7_0.63_1.49_10.76	10	+
chr1	21545881	21546274	chr1_21418468_21418861_12_0.48_0_9.28	10	+
chr1	21564592	21564784	chr1_21437179_21437371_6_0.58_1.49_10.61	10	+
chr1	21572388	21572468	chr1_21444975_21445055_3_0.44_0_11.33	10	+
chr1	21573574	21573931	chr1_21446161_21446518_10_0.58_0_9.73	10	+
chr1	21595442	21595649	chr1_21468029_21468236_6_0.64_0_10.86	10	+
chr1	21597603	21597890	chr1_21470190_21470477_8_0.5_0_9.37	10	+
chr1	21672854	21673062	chr1_21545441_21545649_6_0.44_2.63_8.72	10	+
chr1	21750453	21751445	chr1_21623040_21624032_28_0.46_0_9.53	10	+
chr1	21751946	21752548	chr1_21624533_21625135_17_0.43_0_8.89	10	+
chr1	21752706	21752947	chr1_21625293_21625534_7_0.47_0_9.59	10	+
chr1	21753418	21754091	chr1_21626005_21626678_19_0.46_0_9.4	10	+
chr1	21754172	21754455	chr1_21626759_21627042_8_0.49_0_10.29	10	+
chr1	21770844	21771062	chr1_21643431_21643649_7_0.38_0_8.36	10	+
chr1	21771288	21771707	chr1_21643875_21644294_12_0.55_0_10.13	10	+
chr1	21778183	21778551	chr1_21650770_21651138_10_0.42_0_8.84	10	+
chr1	21778642	21778892	chr1_21651229_21651479_7_0.41_1.49_8.81	10	+
chr1	21780946	21781266	chr1_21653533_21653853_10_0.46_0_9.02	10	+
chr1	21782514	21782909	chr1_21655101_21655496_9_0.4_0_9.03	10	+
chr1	21785995	21786505	chr1_21658582_21659092_14_0.51_0_9.88	10	+
chr1	21786549	21786722	chr1_21659136_21659309_5_0.64_1.49_11.83	10	+
chr1	21791938	21792546	chr1_21664525_21665133_17_0.46_0_9.22	10	+
chr1	21792671	21793215	chr1_21665258_21665802_16_0.39_0_8.42	10	+
chr1	21793594	21795009	chr1_21666181_21667596_40_0.46_0_9.32	10	+
chr1	21795024	21795489	chr1_21667611_21668076_14_0.46_0_9.34	10	+
chr1	21797915	21798410	chr1_21670502_21670997_14_0.47_0_9.79	10	+
chr1	21799222	21799546	chr1_21671809_21672133_9_0.46_2.63_8.29	10	+
chr1	21799744	21800126	chr1_21672331_21672713_11_0.48_0_9.05	10	+
chr1	21801347	21801561	chr1_21673934_21674148_6_0.42_3.62_8.52	10	+
chr1	21805741	21807135	chr1_21678328_21679722_37_0.45_0_9.23	10	+
chr1	21807187	21807572	chr1_21679774_21680159_11_0.45_0_9.35	10	+
chr1	21807617	21807823	chr1_21680204_21680410_6_0.39_1.49_8.79	10	+
chr1	21807835	21808278	chr1_21680422_21680865_11_0.48_0_9.48	10	+
chr1	21808472	21809348	chr1_21681059_21681935_25_0.41_0_8.92	10	+
chr1	21809378	21810593	chr1_21681965_21683180_33_0.47_0_9.93	10	+
chr1	21957360	21957612	chr1_21829947_21830199_7_0.57_3.62_9.84	10	+
chr1	21961798	21961999	chr1_21834385_21834586_6_0.57_1.49_10.27	10	+
chr1	21985832	21986111	chr1_21858419_21858698_8_0.7_1.49_11.16	10	+
chr1	22005689	22006005	chr1_21878276_21878592_9_0.4_0_7.99	10	+
chr1	22041722	22041908	chr1_21914309_21914495_5_0.35_1.49_7.99	10	+
chr1	22050890	22051096	chr1_21923477_21923683_6_0.41_3.62_8.74	10	+
chr1	22052776	22052986	chr1_21925363_21925573_6_0.37_4.51_8	10	+
chr1	22062840	22063139	chr1_21935427_21935726_8_0.4_1.49_8.33	10	+
chr1	22161012	22161447	chr1_22033599_22034034_13_0.6_0_10.75	10	+
chr1	22166286	22166602	chr1_22038873_22039189_9_0.56_0_9.86	10	+
chr1	22167529	22167843	chr1_22040116_22040430_10_0.61_0_10.62	10	+
chr1	22168416	22168631	chr1_22041003_22041218_6_0.63_2.63_11.29	10	+
chr1	22172899	22173167	chr1_22045486_22045754_8_0.59_1.49_10.09	10	+
chr1	22173800	22174008	chr1_22046387_22046595_6_0.59_4.51_10.31	10	+
chr1	22183470	22183678	chr1_22056057_22056265_6_0.57_2.63_10.04	10	+
chr1	22192092	22192368	chr1_22064679_22064955_8_0.58_0_9.87	10	+
chr1	22198594	22198871	chr1_22071181_22071458_8_0.6_0_10.12	10	+
chr1	22199073	22199305	chr1_22071660_22071892_7_0.63_0_10.48	10	+
chr1	22202629	22202914	chr1_22075216_22075501_8_0.6_0_10.61	10	+
chr1	22202968	22203210	chr1_22075555_22075797_7_0.6_0_10.84	10	+
chr1	22204997	22205187	chr1_22077584_22077774_6_0.61_2.63_11.14	10	+
chr1	22206548	22206748	chr1_22079135_22079335_6_0.57_4.51_10.06	10	+
chr1	22207776	22207991	chr1_22080363_22080578_6_0.57_1.49_10.34	10	+
chr1	22211683	22211902	chr1_22084270_22084489_6_0.61_4.51_10.61	10	+
chr1	22214426	22214621	chr1_22087013_22087208_6_0.58_2.63_10.68	10	+
chr1	22216441	22216684	chr1_22089028_22089271_7_0.61_0_10.74	10	+
chr1	22222674	22222905	chr1_22095261_22095492_7_0.58_1.49_10.52	10	+
chr1	22234556	22235139	chr1_22107143_22107726_16_0.46_0_11.09	10	+
chr1	22404802	22405149	chr1_22277389_22277736_10_0.36_0_8.13	10	+
chr1	22412957	22413442	chr1_22285544_22286029_14_0.42_0_9.39	10	+
chr1	22417773	22419460	chr1_22290360_22292047_44_0.4_0_9.36	10	+
chr1	22649206	22649803	chr1_22521793_22522390_17_0.46_0_9.5	10	+
chr1	22652408	22652732	chr1_22524995_22525319_9_0.6_1.49_9.9	10	+
chr1	22834514	22834717	chr1_22707101_22707304_4_0.38_2.63_9.16	10	+
chr1	22838361	22838607	chr1_22710948_22711194_7_0.54_0_9.85	10	+
chr1	22853007	22853225	chr1_22725594_22725812_6_0.52_3.62_9.46	10	+
chr1	22854452	22854658	chr1_22727039_22727245_6_0.48_3.62_8.81	10	+
chr1	23037782	23037879	chr1_22910369_22910466_3_0.83_4.51_14.11	10	+
chr1	23067069	23067283	chr1_22939656_22939870_7_0.62_4.51_10.57	10	+
chr1	23240187	23240398	chr1_23112774_23112985_5_0.45_0_9.33	10	+
chr1	23394972	23395256	chr1_23267559_23267843_8_0.36_1.49_7.86	10	+
chr1	23397675	23397947	chr1_23270262_23270534_8_0.4_0_8.13	10	+
chr1	23409600	23409815	chr1_23282187_23282402_6_0.5_1.49_9.91	10	+
chr1	23519597	23519815	chr1_23392184_23392402_6_0.49_4.51_8.95	10	+
chr1	23571131	23571665	chr1_23443718_23444252_15_0.55_0_10.05	10	+
chr1	23575164	23575188	chr1_23447751_23447775_1_0.64_3.62_14.66	10	+
chr1	23636562	23637159	chr1_23509149_23509746_18_0.41_0_8.95	10	+
chr1	23640009	23640245	chr1_23512596_23512832_7_0.35_0_8.26	10	+
chr1	23644909	23645178	chr1_23517496_23517765_8_0.42_0_8.83	10	+
chr1	23671130	23671355	chr1_23543717_23543942_7_0.68_0_11.04	10	+
chr1	23730324	23730542	chr1_23602911_23603129_6_0.61_1.49_10.68	10	+
chr1	23755318	23755606	chr1_23627905_23628193_8_0.46_0_8.87	10	+
chr1	23946140	23946357	chr1_23818727_23818944_7_0.68_4.51_11.04	10	+
chr1	24018986	24019340	chr1_23891573_23891927_10_0.5_0_9.72	10	+
chr1	24020113	24020490	chr1_23892700_23893077_11_0.43_0_8.82	10	+
chr1	24021040	24021409	chr1_23893627_23893996_11_0.43_0_9.44	10	+
chr1	24021645	24022024	chr1_23894232_23894611_11_0.42_0_8.23	10	+
chr1	24022206	24022510	chr1_23894793_23895097_9_0.47_0_9.52	10	+
chr1	24037148	24037614	chr1_23909735_23910201_13_0.43_0_8.93	10	+
chr1	24077891	24078563	chr1_23950478_23951150_19_0.51_0_9.49	10	+
chr1	24078889	24079039	chr1_23951476_23951626_4_0.48_3.62_10.36	10	+
chr1	24080530	24080770	chr1_23953117_23953357_7_0.43_2.63_8.51	10	+
chr1	24086235	24086502	chr1_23958822_23959089_8_0.41_0_9.17	10	+
chr1	24086990	24087222	chr1_23959577_23959809_7_0.41_2.63_8.53	10	+
chr1	24087426	24087740	chr1_23960013_23960327_9_0.42_1.49_8.62	10	+
chr1	24671329	24671596	chr1_24543916_24544183_8_0.62_2.63_10.78	10	+
chr1	24790448	24790652	chr1_24663035_24663239_6_0.47_1.49_9.35	10	+
chr1	24795468	24795929	chr1_24668055_24668516_13_0.49_0_9.19	10	+
chr1	24796155	24796674	chr1_24668742_24669261_15_0.46_0_9.15	10	+
chr1	24797354	24797775	chr1_24669941_24670362_12_0.48_1.49_9.38	10	+
chr1	24798102	24798478	chr1_24670689_24671065_11_0.44_0_9.03	10	+
chr1	24798623	24798829	chr1_24671210_24671416_6_0.55_3.62_9.96	10	+
chr1	24798922	24799188	chr1_24671509_24671775_8_0.5_0_9.34	10	+
chr1	24840745	24841030	chr1_24713332_24713617_8_0.42_0_8.32	10	+
chr1	24862067	24862437	chr1_24734654_24735024_10_0.38_0_7.83	10	+
chr1	24863132	24863617	chr1_24735719_24736204_14_0.4_0_8.25	10	+
chr1	24973430	24973766	chr1_24846017_24846353_9_0.41_0_8.49	10	+
chr1	24973844	24974164	chr1_24846431_24846751_9_0.33_2.63_7.64	10	+
chr1	24974592	24974794	chr1_24847179_24847381_6_0.43_3.62_8.71	10	+
chr1	24975215	24975588	chr1_24847802_24848175_8_0.42_0_9.22	10	+
chr1	24977879	24978090	chr1_24850466_24850677_6_0.47_4.51_8.86	10	+
chr1	24978814	24979107	chr1_24851401_24851694_8_0.47_2.63_9.09	10	+
chr1	24981273	24981687	chr1_24853860_24854274_12_0.48_0_9.36	10	+
chr1	24995599	24996107	chr1_24868186_24868694_14_0.52_0_10.18	10	+
chr1	24996594	24996850	chr1_24869181_24869437_7_0.49_1.49_9.47	10	+
chr1	24998609	24999066	chr1_24871196_24871653_13_0.38_0_8.82	10	+
chr1	24999178	24999447	chr1_24871765_24872034_8_0.4_0_8.67	10	+
chr1	25071939	25072181	chr1_24944526_24944768_7_0.72_1.49_12.19	10	+
chr1	25077401	25077697	chr1_24949988_24950284_9_0.4_0_8.52	10	+
chr1	25087192	25087486	chr1_24959779_24960073_9_0.42_1.49_8.36	10	+
chr1	25087988	25088257	chr1_24960575_24960844_8_0.42_0_8.49	10	+
chr1	25098613	25098818	chr1_24971200_24971405_6_0.38_4.51_8.28	10	+
chr1	25124134	25124482	chr1_24996721_24997069_10_0.39_0_8.86	10	+
chr1	25140511	25140826	chr1_25013098_25013413_9_0.37_0_8.78	10	+
chr1	25153361	25153757	chr1_25025948_25026344_11_0.37_0_7.98	10	+
chr1	25166280	25166674	chr1_25038867_25039261_11_0.41_0_8.93	10	+
chr1	25167127	25170805	chr1_25039714_25043392_102_0.36_0_10.83	10	+
chr1	25226981	25227296	chr1_25099568_25099883_9_0.61_0_9.81	10	+
chr1	25451381	25451933	chr1_25323968_25324520_16_0.55_0_10.2	10	+
chr1	25483506	25483607	chr1_25356093_25356194_3_0.55_0_13.93	10	+
chr1	25549547	25549888	chr1_25422134_25422475_10_0.34_0_7.84	10	+
chr1	25553837	25554095	chr1_25426424_25426682_8_0.36_1.49_7.92	10	+
chr1	25555432	25555627	chr1_25428019_25428214_6_0.39_1.49_8.32	10	+
chr1	25570248	25570539	chr1_25442835_25443126_8_0.37_1.49_8.15	10	+
chr1	25570702	25571175	chr1_25443289_25443762_14_0.36_0_8.7	10	+
chr1	25571458	25571867	chr1_25444045_25444454_12_0.39_0_8.57	10	+
chr1	25586766	25586979	chr1_25459353_25459566_7_0.37_4.51_7.82	10	+
chr1	25620366	25621167	chr1_25492953_25493754_45_0.49_0_8.92	10	+
chr1	25621945	25622165	chr1_25494532_25494752_12_0.5_4.51_8.67	10	+
chr1	25644284	25644529	chr1_25516871_25517116_8_0.4_2.63_8.2	10	+
chr1	25658940	25659266	chr1_25531527_25531853_24_0.38_0_7.51	10	+
chr1	25662042	25662272	chr1_25534629_25534859_15_0.47_0_8.77	10	+
chr1	25669294	25669648	chr1_25541881_25542235_10_0.37_0_8.24	10	+
chr1	25687042	25688724	chr1_25559629_25561311_45_0.42_0_9.06	10	+
chr1	25695687	25696054	chr1_25568274_25568641_16_0.54_2.63_8.91	10	+
chr1	25696772	25696990	chr1_25569359_25569577_12_0.4_3.62_7.72	10	+
chr1	25700927	25701150	chr1_25573514_25573737_7_0.47_2.63_9.08	10	+
chr1	25703446	25703653	chr1_25576033_25576240_6_0.47_4.51_9.07	10	+
chr1	25725177	25725494	chr1_25597764_25598081_9_0.56_0_10.05	10	+
chr1	25725581	25725886	chr1_25598168_25598473_9_0.4_0_8.58	10	+
chr1	25725899	25726123	chr1_25598486_25598710_10_0.36_0_7.68	10	+
chr1	25726740	25727038	chr1_25599327_25599625_16_0.52_0_8.66	10	+
chr1	25893880	25894117	chr1_25766467_25766704_7_0.53_2.63_9.84	10	+
chr1	26059884	26060095	chr1_25932471_25932682_6_0.53_0_10.12	10	+
chr1	26134982	26135309	chr1_26007569_26007896_9_0.66_0_11.2	10	+
chr1	26136167	26136350	chr1_26008754_26008937_5_0.61_3.62_11.02	10	+
chr1	26138160	26138448	chr1_26010747_26011035_8_0.6_1.49_10.49	10	+
chr1	26140386	26140739	chr1_26012973_26013326_10_0.62_0_11.05	10	+
chr1	26141921	26142266	chr1_26014508_26014853_9_0.56_2.63_9.58	10	+
chr1	26142822	26143703	chr1_26015409_26016290_25_0.55_0_10.18	10	+
chr1	26153130	26153333	chr1_26025717_26025920_6_0.58_3.62_9.89	10	+
chr1	26155927	26156299	chr1_26028514_26028886_11_0.49_0_9.41	10	+
chr1	26158402	26158680	chr1_26030989_26031267_8_0.45_0_9.18	10	+
chr1	26158749	26159182	chr1_26031336_26031769_12_0.48_0_9.53	10	+
chr1	26174756	26174780	chr1_26047343_26047367_1_0.64_2.63_14.72	10	+
chr1	26213941	26214168	chr1_26086528_26086755_7_0.36_0_8.03	10	+
chr1	26215364	26215809	chr1_26087951_26088396_13_0.42_0_9.23	10	+
chr1	26227086	26227691	chr1_26099673_26100278_17_0.42_0_8.76	10	+
chr1	26227874	26228217	chr1_26100461_26100804_10_0.45_0_9.07	10	+
chr1	26541753	26541947	chr1_26414340_26414534_6_0.55_3.62_9.72	10	+
chr1	26606444	26606667	chr1_26479031_26479254_7_0.73_3.62_11.55	10	+
chr1	26606794	26606995	chr1_26479381_26479582_6_0.68_0_11.74	10	+
chr1	26607155	26608025	chr1_26479742_26480612_26_0.56_0_10.8	10	+
chr1	26653172	26653504	chr1_26525759_26526091_9_0.45_0_8.84	10	+
chr1	26754338	26754552	chr1_26626925_26627139_6_0.49_4.51_9.61	10	+
chr1	26758949	26759155	chr1_26631536_26631742_6_0.47_4.51_8.68	10	+
chr1	26781106	26781776	chr1_26653693_26654363_19_0.45_0_10.2	10	+
chr1	26784213	26784419	chr1_26656800_26657006_6_0.44_3.62_8.8	10	+
chr1	26795756	26796083	chr1_26668343_26668670_9_0.47_0_9.05	10	+
chr1	26796104	26796530	chr1_26668691_26669117_12_0.55_1.49_10.06	10	+
chr1	26800359	26800565	chr1_26672946_26673152_6_0.46_3.62_9.13	10	+
chr1	26800949	26801295	chr1_26673536_26673882_10_0.4_0_8.85	10	+
chr1	26801490	26802518	chr1_26674077_26675105_28_0.41_0_10	10	+
chr1	26872346	26872620	chr1_26744933_26745207_8_0.64_3.62_10.67	10	+
chr1	26933153	26933177	chr1_26805740_26805764_1_0.32_4.51_10.88	10	+
chr1	27024783	27025095	chr1_26897370_26897682_9_0.44_0_8.75	10	+
chr1	27026309	27026589	chr1_26898896_26899176_8_0.39_0_8.45	10	+
chr1	27057568	27058104	chr1_26930155_26930691_15_0.55_0_10.66	10	+
chr1	27099250	27099457	chr1_26971837_26972044_6_0.46_4.51_8.86	10	+
chr1	27100871	27101128	chr1_26973458_26973715_7_0.57_0_10.66	10	+
chr1	27101241	27101595	chr1_26973828_26974182_10_0.59_0_10.3	10	+
chr1	27105599	27106537	chr1_26978186_26979124_26_0.51_0_9.74	10	+
chr1	27106660	27108205	chr1_26979247_26980792_41_0.5_0_9.63	10	+
chr1	27124592	27124794	chr1_26997179_26997381_6_0.41_2.63_8.59	10	+
chr1	27153478	27153691	chr1_27026065_27026278_6_0.68_3.62_11.47	10	+
chr1	27154533	27154763	chr1_27027120_27027350_7_0.51_0_9.38	10	+
chr1	27203595	27203875	chr1_27076182_27076462_8_0.53_1.49_9.34	10	+
chr1	27267965	27268176	chr1_27140552_27140763_6_0.59_2.63_10.42	10	+
chr1	27271898	27272105	chr1_27144485_27144692_6_0.53_0_9.58	10	+
chr1	27306620	27306997	chr1_27179207_27179584_11_0.49_0_10.32	10	+
chr1	27307360	27307518	chr1_27179947_27180105_5_0.48_0_10.31	10	+
chr1	27310212	27310411	chr1_27182799_27182998_6_0.49_4.51_9.59	10	+
chr1	27312096	27312585	chr1_27184683_27185172_14_0.37_0_8.73	10	+
chr1	27323325	27323544	chr1_27195912_27196131_7_0.55_0_9.89	10	+
chr1	27326249	27327401	chr1_27198836_27199988_32_0.47_0_10.36	10	+
chr1	27457633	27457800	chr1_27330220_27330387_5_0.53_1.49_9.79	10	+
chr1	27503237	27503803	chr1_27375824_27376390_16_0.58_0_11.16	10	+
chr1	27527611	27527967	chr1_27400198_27400554_10_0.51_0_9.38	10	+
chr1	27533356	27534365	chr1_27405943_27406952_26_0.44_0_11.33	10	+
chr1	27534955	27535194	chr1_27407542_27407781_7_0.43_0_10.24	10	+
chr1	27537763	27537958	chr1_27410350_27410545_6_0.43_2.63_8.95	10	+
chr1	27587411	27587619	chr1_27459998_27460206_6_0.45_1.49_8.88	10	+
chr1	27609753	27610033	chr1_27482340_27482620_8_0.53_0_9.25	10	+
chr1	27631455	27631739	chr1_27504042_27504326_9_0.59_0_10.2	10	+
chr1	27633713	27633987	chr1_27506300_27506574_8_0.6_2.63_10.69	10	+
chr1	27634205	27634411	chr1_27506792_27506998_6_0.51_2.63_9.53	10	+
chr1	27638213	27638453	chr1_27510800_27511040_7_0.38_0_8.44	10	+
chr1	27651825	27652667	chr1_27524412_27525254_23_0.51_0_11.45	10	+
chr1	27652715	27653091	chr1_27525302_27525678_11_0.41_0_9.23	10	+
chr1	27662560	27662772	chr1_27535147_27535359_6_0.59_2.63_10.12	10	+
chr1	27669135	27669347	chr1_27541722_27541934_6_0.55_4.51_9.55	10	+
chr1	27730803	27731364	chr1_27603390_27603951_16_0.48_0_9.47	10	+
chr1	27731908	27732439	chr1_27604495_27605026_15_0.52_0_9.76	10	+
chr1	27732730	27732936	chr1_27605317_27605523_6_0.58_2.63_10.04	10	+
chr1	27732984	27733304	chr1_27605571_27605891_9_0.52_0_9.13	10	+
chr1	27733467	27733698	chr1_27606054_27606285_7_0.55_0_10.06	10	+
chr1	27733930	27734145	chr1_27606517_27606732_6_0.51_3.62_9.83	10	+
chr1	27734213	27734509	chr1_27606800_27607096_9_0.51_0_9.79	10	+
chr1	27734603	27734826	chr1_27607190_27607413_7_0.53_0_10	10	+
chr1	27744717	27745053	chr1_27617304_27617640_10_0.5_0_9.09	10	+
chr1	27796874	27797078	chr1_27669461_27669665_6_0.39_3.62_8.21	10	+
chr1	27906714	27906932	chr1_27779301_27779519_6_0.54_3.62_9.77	10	+
chr1	27918743	27918969	chr1_27791330_27791556_7_0.65_1.49_11.18	10	+
chr1	27951810	27952016	chr1_27824397_27824603_6_0.5_0_9.69	10	+
chr1	27975919	27976448	chr1_27848506_27849035_14_0.45_0_9.18	10	+
chr1	28087716	28087955	chr1_27960303_27960542_7_0.37_0_7.9	10	+
chr1	28115946	28116142	chr1_27988533_27988729_6_0.41_1.49_8.44	10	+
chr1	28119931	28120217	chr1_27992518_27992804_8_0.41_1.49_8.17	10	+
chr1	28148756	28149619	chr1_28021343_28022206_23_0.38_0_8.66	10	+
chr1	28149750	28150266	chr1_28022337_28022853_15_0.34_0_8.24	10	+
chr1	28176763	28176985	chr1_28049350_28049572_7_0.49_4.51_9.25	10	+
chr1	28177039	28177839	chr1_28049626_28050426_23_0.43_0_8.72	10	+
chr1	28422088	28422624	chr1_28294675_28295211_14_0.44_0_8.87	10	+
chr1	28447578	28447857	chr1_28320165_28320444_8_0.54_0_9.85	10	+
chr1	28480898	28481035	chr1_28353485_28353622_4_0.47_2.63_10	10	+
chr1	28500190	28500602	chr1_28372777_28373189_12_0.52_1.49_9.6	10	+
chr1	28505153	28505363	chr1_28377740_28377950_6_0.55_3.62_10.15	10	+
chr1	28527397	28527595	chr1_28399984_28400182_6_0.43_2.63_8.71	10	+
chr1	28527679	28527887	chr1_28400266_28400474_6_0.47_4.51_8.88	10	+
chr1	28564247	28564563	chr1_28436834_28437150_9_0.42_1.49_8.37	10	+
chr1	28599001	28599334	chr1_28471588_28471921_10_0.62_1.49_10.15	10	+
chr1	28679486	28679687	chr1_28552073_28552274_6_0.38_2.63_8.24	10	+
chr1	28823063	28823449	chr1_28695650_28696036_11_0.48_0_9.2	10	+
chr1	28832567	28832698	chr1_28705154_28705285_4_0.44_2.63_9.95	10	+
chr1	28833012	28833284	chr1_28705599_28705871_8_0.43_0_9.39	10	+
chr1	28833605	28833824	chr1_28706192_28706411_6_0.41_0_9.05	10	+
chr1	28834634	28835060	chr1_28707221_28707647_12_0.4_0_8.4	10	+
chr1	28835439	28835815	chr1_28708026_28708402_9_0.42_0_10.19	10	+
chr1	28836453	28836862	chr1_28709040_28709449_12_0.46_0_8.79	10	+
chr1	28852938	28853124	chr1_28725525_28725711_6_0.45_0_9.55	10	+
chr1	29068823	29070111	chr1_28941410_28942698_36_0.48_0_9.75	10	+
chr1	29070117	29070579	chr1_28942704_28943166_13_0.46_0_9.37	10	+
chr1	29095523	29096025	chr1_28968110_28968612_13_0.37_0_8.49	10	+
chr1	29222407	29222525	chr1_29094994_29095112_4_0.44_1.49_9.11	10	+
chr1	29234101	29234125	chr1_29106688_29106712_1_0.6_3.62_14.7	10	+
chr1	29308845	29309154	chr1_29181432_29181741_9_0.51_0_10.25	10	+
chr1	29314058	29314260	chr1_29186645_29186847_6_0.45_4.51_8.55	10	+
chr1	29319793	29320075	chr1_29192380_29192662_8_0.37_1.49_7.99	10	+
chr1	29445775	29446035	chr1_29318362_29318622_7_0.39_1.49_8.23	10	+
chr1	29446180	29446600	chr1_29318767_29319187_11_0.42_0_9.05	10	+
chr1	29474671	29475259	chr1_29347258_29347846_17_0.51_0_9.5	10	+
chr1	29481105	29481531	chr1_29353692_29354118_12_0.41_0_8.62	10	+
chr1	29486830	29487032	chr1_29359417_29359619_6_0.45_3.62_9.16	10	+
chr1	29488440	29488644	chr1_29361027_29361231_6_0.37_1.49_8.44	10	+
chr1	29505753	29505878	chr1_29378340_29378465_4_0.33_2.63_7.98	10	+
chr1	29506368	29506578	chr1_29378955_29379165_6_0.44_3.62_8.97	10	+
chr1	29585158	29585361	chr1_29457745_29457948_6_0.54_1.49_9.67	10	+
chr1	29585926	29586145	chr1_29458513_29458732_6_0.63_3.62_10.94	10	+
chr1	29605907	29606097	chr1_29478494_29478684_6_0.6_4.51_10.61	10	+
chr1	29641848	29642084	chr1_29514435_29514671_7_0.58_1.49_9.93	10	+
chr1	29809266	29809468	chr1_29681853_29682055_6_0.48_0_9.89	10	+
chr1	30201158	30201287	chr1_29973745_29973874_4_0.58_1.49_10.69	10	+
chr1	30239759	30239974	chr1_30012346_30012561_6_0.59_3.62_10.08	10	+
chr1	30421391	30421672	chr1_30193978_30194259_7_0.54_1.49_9.9	10	+
chr1	30660254	30660416	chr1_30432841_30433003_5_0.41_4.51_8.58	10	+
chr1	30745267	30745559	chr1_30517854_30518146_9_0.57_0_9.79	10	+
chr1	30848579	30848996	chr1_30621166_30621583_13_0.6_0_10.61	10	+
chr1	31138197	31138418	chr1_30910784_30911005_7_0.61_4.51_10.23	10	+
chr1	31142250	31142343	chr1_30914837_30914930_3_0.49_0_11.13	10	+
chr1	31210599	31210765	chr1_30983186_30983352_5_0.56_2.63_10.36	10	+
chr1	31212673	31212880	chr1_30985260_30985467_6_0.59_0_10.25	10	+
chr1	31342666	31343100	chr1_31115253_31115687_12_0.58_0_10.29	10	+
chr1	31343800	31344363	chr1_31116387_31116950_16_0.58_0_10.24	10	+
chr1	31345128	31345806	chr1_31117715_31118393_19_0.49_0_9.73	10	+
chr1	31404334	31404648	chr1_31176921_31177235_9_0.34_0_7.84	10	+
chr1	31404696	31404985	chr1_31177283_31177572_8_0.34_1.49_7.78	10	+
chr1	31404998	31405328	chr1_31177585_31177915_9_0.35_0_8.31	10	+
chr1	31426534	31426775	chr1_31199121_31199362_7_0.47_0_9.11	10	+
chr1	31438794	31438992	chr1_31211381_31211579_6_0.51_4.51_9.48	10	+
chr1	31455881	31456085	chr1_31228468_31228672_6_0.49_3.62_9.24	10	+
chr1	31457176	31457388	chr1_31229763_31229975_6_0.41_2.63_8.26	10	+
chr1	31461832	31462030	chr1_31234419_31234617_6_0.39_4.51_8.15	10	+
chr1	31467757	31468146	chr1_31240344_31240733_11_0.41_0_8.51	10	+
chr1	31532236	31532480	chr1_31304823_31305067_7_0.5_0_9.52	10	+
chr1	31581116	31581533	chr1_31353703_31354120_12_0.42_0_8.81	10	+
chr1	31603978	31604038	chr1_31376565_31376625_2_0.46_2.63_10.51	10	+
chr1	31677746	31677770	chr1_31450333_31450357_1_0.56_2.63_15.22	10	+
chr1	31791880	31792090	chr1_31564467_31564677_6_0.41_2.63_8.66	10	+
chr1	31811821	31811949	chr1_31584408_31584536_4_0.41_3.62_8.99	10	+
chr1	31829479	31829682	chr1_31602066_31602269_6_0.46_3.62_8.87	10	+
chr1	31836842	31837052	chr1_31609429_31609639_6_0.41_2.63_8.69	10	+
chr1	31838430	31838872	chr1_31611017_31611459_13_0.5_0_10.04	10	+
chr1	31840128	31840502	chr1_31612715_31613089_11_0.5_0_8.88	10	+
chr1	31842172	31842484	chr1_31614759_31615071_9_0.46_0_8.88	10	+
chr1	31860268	31860548	chr1_31632855_31633135_8_0.58_1.49_10.15	10	+
chr1	31881274	31881586	chr1_31653861_31654173_9_0.48_2.63_9.13	10	+
chr1	31901715	31901919	chr1_31674302_31674506_6_0.57_1.49_10.59	10	+
chr1	31905764	31906078	chr1_31678351_31678665_9_0.61_0_10.82	10	+
chr1	31906884	31907185	chr1_31679471_31679772_9_0.62_0_10.42	10	+
chr1	31960308	31960659	chr1_31732895_31733246_10_0.42_0_8.42	10	+
chr1	31960669	31961097	chr1_31733256_31733684_12_0.49_0_9.87	10	+
chr1	31961325	31961845	chr1_31733912_31734432_15_0.45_1.49_9.13	10	+
chr1	32083183	32083415	chr1_31855770_31856002_7_0.75_3.62_11.85	10	+
chr1	32095950	32096338	chr1_31868537_31868925_11_0.54_0_9.93	10	+
chr1	32098671	32098946	chr1_31871258_31871533_8_0.55_0_9.69	10	+
chr1	32119496	32119709	chr1_31892083_31892296_6_0.59_2.63_10.83	10	+
chr1	32127877	32128091	chr1_31900464_31900678_7_0.58_1.49_10.07	10	+
chr1	32135538	32135789	chr1_31908125_31908376_7_0.58_2.63_10.1	10	+
chr1	32167706	32167939	chr1_31940293_31940526_7_0.56_2.63_9.47	10	+
chr1	32372062	32372254	chr1_32144649_32144841_5_0.35_4.51_8.33	10	+
chr1	32372265	32373707	chr1_32144852_32146294_39_0.42_0_9.71	10	+
chr1	32373870	32374619	chr1_32146457_32147206_20_0.4_0_8.99	10	+
chr1	32381480	32381575	chr1_32154067_32154162_3_0.41_0_10.2	10	+
chr1	32384564	32385330	chr1_32157151_32157917_21_0.41_0_9.26	10	+
chr1	32396455	32396760	chr1_32169042_32169347_9_0.4_0_7.85	10	+
chr1	32495854	32496122	chr1_32268441_32268709_8_0.37_1.49_7.69	10	+
chr1	32498734	32499027	chr1_32271321_32271614_8_0.46_1.49_9.11	10	+
chr1	32503430	32503669	chr1_32276017_32276256_7_0.55_1.49_9.92	10	+
chr1	32508081	32509464	chr1_32280668_32282051_39_0.38_0_8.99	10	+
chr1	32538500	32538742	chr1_32311087_32311329_7_0.66_3.62_11.43	10	+
chr1	32567969	32568273	chr1_32340556_32340860_9_0.56_0_9.73	10	+
chr1	32631680	32631881	chr1_32404267_32404468_6_0.45_0_9.28	10	+
chr1	32635406	32635637	chr1_32407993_32408224_7_0.54_4.51_9.76	10	+
chr1	32636247	32636539	chr1_32408834_32409126_8_0.5_0_9.15	10	+
chr1	32636585	32637044	chr1_32409172_32409631_12_0.47_0_9.51	10	+
chr1	32638397	32639195	chr1_32410984_32411782_22_0.45_0_9.4	10	+
chr1	32639554	32640316	chr1_32412141_32412903_22_0.48_0_9.26	10	+
chr1	32640326	32640856	chr1_32412913_32413443_15_0.46_0_9.36	10	+
chr1	32640938	32641102	chr1_32413525_32413689_5_0.49_1.49_10.01	10	+
chr1	32641707	32642050	chr1_32414294_32414637_10_0.43_2.63_8.94	10	+
chr1	32645813	32646113	chr1_32418400_32418700_8_0.54_0_10.47	10	+
chr1	32646834	32647244	chr1_32419421_32419831_12_0.55_0_9.95	10	+
chr1	32655636	32655900	chr1_32428223_32428487_8_0.55_0_10.04	10	+
chr1	32658696	32658906	chr1_32431283_32431493_6_0.46_1.49_9.06	10	+
chr1	32660916	32662657	chr1_32433503_32435244_47_0.49_0_9.79	10	+
chr1	32662914	32663104	chr1_32435501_32435691_6_0.57_3.62_10.41	10	+
chr1	32663186	32663588	chr1_32435773_32436175_12_0.49_0_9.64	10	+
chr1	32691657	32692166	chr1_32464244_32464753_14_0.5_0_9.8	10	+
chr1	32693608	32693807	chr1_32466195_32466394_6_0.45_2.63_8.58	10	+
chr1	32694126	32694377	chr1_32466713_32466964_7_0.54_0_10.56	10	+
chr1	32782197	32782435	chr1_32554784_32555022_7_0.46_0_8.91	10	+
chr1	32797327	32797576	chr1_32569914_32570163_7_0.57_1.49_10.08	10	+
chr1	32798769	32799065	chr1_32571356_32571652_9_0.49_0_9.25	10	+
chr1	32799560	32799841	chr1_32572147_32572428_8_0.46_1.49_9.09	10	+
chr1	33066323	33066571	chr1_32838910_32839158_7_0.38_2.63_7.75	10	+
chr1	33122928	33123242	chr1_32895515_32895829_9_0.42_0_8.74	10	+
chr1	33133673	33134064	chr1_32906260_32906651_11_0.39_0_8.23	10	+
chr1	33134483	33135202	chr1_32907070_32907789_21_0.4_0_8.56	10	+
chr1	33138299	33138620	chr1_32910886_32911207_9_0.38_0_7.95	10	+
chr1	33145195	33145938	chr1_32917782_32918525_21_0.38_0_8.94	10	+
chr1	33146127	33146351	chr1_32918714_32918938_7_0.42_1.49_8.55	10	+
chr1	33146842	33147613	chr1_32919429_32920200_22_0.4_0_8.91	10	+
chr1	33150254	33150474	chr1_32922841_32923061_6_0.37_1.49_8.14	10	+
chr1	33169422	33169738	chr1_32942009_32942325_9_0.49_0_8.84	10	+
chr1	33237781	33237997	chr1_33010368_33010584_6_0.6_3.62_10.58	10	+
chr1	33241083	33241738	chr1_33013670_33014325_18_0.48_0_9.77	10	+
chr1	33245666	33245862	chr1_33018253_33018449_6_0.53_4.51_9.78	10	+
chr1	33252452	33252652	chr1_33025039_33025239_6_0.44_1.49_8.89	10	+
chr1	33256769	33256966	chr1_33029356_33029553_6_0.43_1.49_9.27	10	+
chr1	33263272	33263468	chr1_33035859_33036055_6_0.44_1.49_9.24	10	+
chr1	33291689	33292304	chr1_33064276_33064891_17_0.44_0_8.84	10	+
chr1	33321998	33322208	chr1_33094585_33094795_6_0.37_2.63_8.27	10	+
chr1	33323445	33323722	chr1_33096032_33096309_8_0.42_2.63_8.52	10	+
chr1	33323987	33324316	chr1_33096574_33096903_9_0.39_3.62_8.32	10	+
chr1	33358498	33358720	chr1_33131085_33131307_7_0.73_1.49_11.71	10	+
chr1	33393664	33393688	chr1_33166251_33166275_1_0.28_4.51_10.96	10	+
chr1	33445623	33445827	chr1_33218210_33218414_6_0.48_2.63_9.4	10	+
chr1	33516790	33516849	chr1_33289377_33289436_2_0.74_2.63_13.55	10	+
chr1	33747172	33747488	chr1_33519759_33520075_9_0.59_1.49_10.18	10	+
chr1	33764814	33765035	chr1_33537401_33537622_6_0.45_3.62_9.27	10	+
chr1	33765673	33765984	chr1_33538260_33538571_8_0.44_0_9.36	10	+
chr1	33789675	33789883	chr1_33562262_33562470_6_0.54_2.63_9.81	10	+
chr1	33960116	33960313	chr1_33732703_33732900_6_0.47_1.49_9.06	10	+
chr1	33982923	33983126	chr1_33755510_33755713_6_0.53_2.63_9.72	10	+
chr1	34809842	34810046	chr1_34582429_34582633_6_0.42_3.62_8.13	10	+
chr1	34837951	34838147	chr1_34610538_34610734_6_0.5_3.62_8.99	10	+
chr1	35077914	35078115	chr1_34850501_34850702_6_0.51_0_9.45	10	+
chr1	35450683	35450974	chr1_35223270_35223561_8_0.7_0_11.97	10	+
chr1	35526268	35526546	chr1_35298855_35299133_8_0.57_0_9.78	10	+
chr1	35579122	35579398	chr1_35351709_35351985_8_0.34_3.62_7.9	10	+
chr1	35580256	35580544	chr1_35352843_35353131_8_0.34_0_7.71	10	+
chr1	35643574	35644026	chr1_35416161_35416613_12_0.34_0_7.95	10	+
chr1	35644145	35644896	chr1_35416732_35417483_21_0.43_0_8.77	10	+
chr1	35644979	35645308	chr1_35417566_35417895_9_0.37_0_8.31	10	+
chr1	35646186	35646452	chr1_35418773_35419039_7_0.42_1.49_8.64	10	+
chr1	35646499	35648821	chr1_35419086_35421408_64_0.38_0_8.35	10	+
chr1	35649199	35649535	chr1_35421786_35422122_10_0.35_0_8.12	10	+
chr1	35649643	35651271	chr1_35422230_35423858_45_0.4_0_8.93	10	+
chr1	35651387	35651702	chr1_35423974_35424289_9_0.35_0_8.04	10	+
chr1	35651779	35652856	chr1_35424366_35425443_30_0.41_0_8.73	10	+
chr1	35653630	35654015	chr1_35426217_35426602_11_0.37_0_8.3	10	+
chr1	35654734	35655097	chr1_35427321_35427684_11_0.42_0_8.5	10	+
chr1	35656088	35656652	chr1_35428675_35429239_16_0.42_0_9.2	10	+
chr1	35656791	35657245	chr1_35429378_35429832_12_0.4_0_8.96	10	+
chr1	35657568	35657745	chr1_35430155_35430332_4_0.75_2.63_13.58	10	+
chr1	35673223	35673247	chr1_35445810_35445834_1_0.48_3.62_13.12	10	+
chr1	35816202	35817275	chr1_35588789_35589862_30_0.44_0_10.12	10	+
chr1	35824550	35825084	chr1_35597137_35597671_15_0.36_0_8.64	10	+
chr1	35827149	35827504	chr1_35599736_35600091_10_0.41_0_8.58	10	+
chr1	35831548	35831762	chr1_35604135_35604349_6_0.35_2.63_8.07	10	+
chr1	35846742	35847110	chr1_35619329_35619697_10_0.36_0_7.97	10	+
chr1	35847122	35847441	chr1_35619709_35620028_9_0.4_0_8.59	10	+
chr1	35851026	35851253	chr1_35623613_35623840_7_0.34_2.63_7.87	10	+
chr1	35852935	35853278	chr1_35625522_35625865_10_0.35_0_7.75	10	+
chr1	35854437	35854719	chr1_35627024_35627306_8_0.37_0_7.59	10	+
chr1	35855485	35855801	chr1_35628072_35628388_9_0.39_0_8.4	10	+
chr1	35859073	35859399	chr1_35631660_35631986_8_0.4_0_8.74	10	+
chr1	35862928	35863161	chr1_35635515_35635748_7_0.42_3.62_8.18	10	+
chr1	35881019	35881325	chr1_35653606_35653912_9_0.45_0_8.7	10	+
chr1	35885236	35886075	chr1_35657823_35658662_24_0.42_0_8.76	10	+
chr1	35886218	35886782	chr1_35658805_35659369_16_0.4_0_8.85	10	+
chr1	35886952	35887443	chr1_35659539_35660030_13_0.34_0_8.07	10	+
chr1	36027008	36027304	chr1_35799595_35799891_7_0.51_0_9.9	10	+
chr1	36067963	36068090	chr1_35840550_35840677_4_0.39_1.49_9.22	10	+
chr1	36068610	36069107	chr1_35841197_35841694_14_0.44_0_8.86	10	+
chr1	36173607	36173829	chr1_35946194_35946416_7_0.73_1.49_12.12	10	+
chr1	36180723	36181039	chr1_35953310_35953626_9_0.44_0_9.17	10	+
chr1	36181050	36181256	chr1_35953637_35953843_6_0.51_2.63_9.61	10	+
chr1	36222912	36223105	chr1_35995499_35995692_6_0.39_3.62_8.12	10	+
chr1	36288357	36288637	chr1_36060944_36061224_8_0.38_0_8.02	10	+
chr1	36296997	36297254	chr1_36069584_36069841_8_0.39_1.49_8.2	10	+
chr1	36298043	36298284	chr1_36070630_36070871_7_0.45_1.49_8.71	10	+
chr1	36299535	36299807	chr1_36072122_36072394_8_0.42_0_8.42	10	+
chr1	36320711	36320933	chr1_36093298_36093520_6_0.53_1.49_9.67	10	+
chr1	36385216	36385420	chr1_36157803_36158007_6_0.51_1.49_9.71	10	+
chr1	36385666	36385896	chr1_36158253_36158483_7_0.43_0_9.07	10	+
chr1	36386383	36386714	chr1_36158970_36159301_9_0.42_0_8.23	10	+
chr1	36387844	36388046	chr1_36160431_36160633_6_0.39_2.63_8.62	10	+
chr1	36388801	36389003	chr1_36161388_36161590_6_0.45_4.51_8.73	10	+
chr1	36389277	36389671	chr1_36161864_36162258_11_0.48_0_9.18	10	+
chr1	36396959	36397219	chr1_36169546_36169806_8_0.7_0_12.05	10	+
chr1	36437651	36437924	chr1_36210238_36210511_8_0.43_1.49_8.64	10	+
chr1	36508155	36508357	chr1_36280742_36280944_6_0.36_2.63_8.06	10	+
chr1	36521316	36521525	chr1_36293903_36294112_6_0.43_2.63_8.97	10	+
chr1	36521948	36522156	chr1_36294535_36294743_6_0.35_0_8.34	10	+
chr1	36524052	36524297	chr1_36296639_36296884_7_0.4_1.49_8.42	10	+
chr1	36528149	36528477	chr1_36300736_36301064_9_0.36_0_7.93	10	+
chr1	36554322	36554607	chr1_36326909_36327194_8_0.7_0_11.64	10	+
chr1	36602518	36602833	chr1_36375105_36375420_9_0.48_0_9.41	10	+
chr1	36638022	36638231	chr1_36410609_36410818_6_0.61_2.63_10.71	10	+
chr1	36645443	36645634	chr1_36418030_36418221_6_0.58_4.51_10.23	10	+
chr1	36645934	36646194	chr1_36418521_36418781_7_0.5_0_9.58	10	+
chr1	36693183	36693352	chr1_36465770_36465939_5_0.38_3.62_8.29	10	+
chr1	36748060	36748404	chr1_36520647_36520991_10_0.41_0_8.26	10	+
chr1	36751833	36752521	chr1_36524420_36525108_19_0.48_0_9.97	10	+
chr1	36752565	36752770	chr1_36525152_36525357_6_0.58_2.63_10.51	10	+
chr1	36754519	36755370	chr1_36527106_36527957_24_0.47_0_9.52	10	+
chr1	36756857	36757227	chr1_36529444_36529814_10_0.41_0_8.93	10	+
chr1	36759654	36759848	chr1_36532241_36532435_6_0.33_0_8.09	10	+
chr1	36762107	36762416	chr1_36534694_36535003_9_0.42_0_8.27	10	+
chr1	36767058	36767271	chr1_36539645_36539858_6_0.46_4.51_9.22	10	+
chr1	36769366	36770589	chr1_36541953_36543176_33_0.48_0_9.48	10	+
chr1	36770717	36770927	chr1_36543304_36543514_6_0.43_2.63_9.26	10	+
chr1	36786170	36786415	chr1_36558757_36559002_7_0.55_0_9.97	10	+
chr1	36921802	36922006	chr1_36694389_36694593_6_0.46_4.51_9.23	10	+
chr1	37181431	37181620	chr1_36954018_36954207_6_0.56_3.62_10.11	10	+
chr1	37304714	37304947	chr1_37077301_37077534_7_0.54_0_10.02	10	+
chr1	37412767	37413029	chr1_37185354_37185616_8_0.57_0_10.15	10	+
chr1	37423745	37423959	chr1_37196332_37196546_6_0.6_3.62_10.03	10	+
chr1	37424465	37424702	chr1_37197052_37197289_7_0.58_0_10.3	10	+
chr1	37424951	37425175	chr1_37197538_37197762_6_0.61_2.63_10.28	10	+
chr1	37425579	37425782	chr1_37198166_37198369_6_0.61_3.62_10.32	10	+
chr1	37500050	37500274	chr1_37272637_37272861_4_0.71_0_12.68	10	+
chr1	37568858	37569057	chr1_37341445_37341644_6_0.42_4.51_8.34	10	+
chr1	37770154	37770245	chr1_37542741_37542832_3_0.57_2.63_11.8	10	+
chr1	37860489	37860693	chr1_37633076_37633280_6_0.55_0_9.96	10	+
chr1	37876440	37876670	chr1_37649027_37649257_7_0.55_0_9.77	10	+
chr1	37897131	37897554	chr1_37669718_37670141_12_0.5_0_9.61	10	+
chr1	37900077	37900279	chr1_37672664_37672866_6_0.57_4.51_9.93	10	+
chr1	37940094	37940305	chr1_37712681_37712892_7_0.77_3.62_12.35	10	+
chr1	37947918	37948250	chr1_37720505_37720837_10_0.55_2.63_9.7	10	+
chr1	38010159	38010729	chr1_37782746_37783316_14_0.56_0_11.02	10	+
chr1	38010850	38011048	chr1_37783437_37783635_6_0.43_0_9.01	10	+
chr1	38021807	38022205	chr1_37794394_37794792_12_0.48_0_11.12	10	+
chr1	38077354	38077485	chr1_37849941_37850072_4_0.51_1.49_11.12	10	+
chr1	38081810	38082028	chr1_37854397_37854615_6_0.51_3.62_9.47	10	+
chr1	38274590	38274813	chr1_38047177_38047400_6_0.59_4.51_10.41	10	+
chr1	38397401	38397593	chr1_38169988_38170180_6_0.66_1.49_11.39	10	+
chr1	38444498	38444847	chr1_38217085_38217434_10_0.42_2.63_7.99	10	+
chr1	38463115	38463332	chr1_38235702_38235919_6_0.57_1.49_9.89	10	+
chr1	38484087	38484351	chr1_38256674_38256938_8_0.34_0_7.78	10	+
chr1	39015408	39015697	chr1_38787995_38788284_8_0.46_0_8.62	10	+
chr1	39174460	39176911	chr1_38947047_38949498_69_0.47_0_10.13	10	+
chr1	39269628	39269923	chr1_39042215_39042510_9_0.67_0_10.93	10	+
chr1	39306290	39306498	chr1_39078877_39079085_6_0.43_3.62_8.9	10	+
chr1	39325305	39325537	chr1_39097892_39098124_5_0.72_0_12.27	10	+
chr1	39328477	39328743	chr1_39101064_39101330_8_0.41_1.49_7.94	10	+
chr1	39338946	39339150	chr1_39111533_39111737_6_0.64_1.49_11.36	10	+
chr1	39423773	39424086	chr1_39196360_39196673_9_0.43_0_8.47	10	+
chr1	39456988	39457234	chr1_39229575_39229821_7_0.76_1.49_11.9	10	+
chr1	39458367	39458667	chr1_39230954_39231254_9_0.42_1.49_8.25	10	+
chr1	39462945	39463199	chr1_39235532_39235786_7_0.43_1.49_8.42	10	+
chr1	39463417	39463626	chr1_39236004_39236213_5_0.39_4.51_8.08	10	+
chr1	39463710	39464033	chr1_39236297_39236620_10_0.4_0_8.33	10	+
chr1	39464047	39464202	chr1_39236634_39236789_5_0.36_3.62_8.05	10	+
chr1	39469661	39470575	chr1_39242248_39243162_25_0.42_0_9.21	10	+
chr1	39471004	39471403	chr1_39243591_39243990_11_0.42_2.63_8.77	10	+
chr1	39480902	39481087	chr1_39253489_39253674_5_0.44_3.62_9.68	10	+
chr1	39494322	39494654	chr1_39266909_39267241_10_0.42_0_9.86	10	+
chr1	39500013	39500223	chr1_39272600_39272810_6_0.51_4.51_9.21	10	+
chr1	39510705	39510932	chr1_39283292_39283519_7_0.48_0_8.69	10	+
chr1	39570623	39570834	chr1_39343210_39343421_6_0.75_3.62_12.07	10	+
chr1	39580407	39580679	chr1_39352994_39353266_8_0.45_2.63_8.66	10	+
chr1	39662651	39662860	chr1_39435238_39435447_6_0.41_4.51_8.51	10	+
chr1	39720243	39720526	chr1_39492830_39493113_8_0.4_1.49_8	10	+
chr1	39748750	39749048	chr1_39521337_39521635_9_0.46_0_8.5	10	+
chr1	39749060	39749296	chr1_39521647_39521883_7_0.39_0_8.24	10	+
chr1	39749677	39749980	chr1_39522264_39522567_8_0.44_0_9.17	10	+
chr1	39750636	39750874	chr1_39523223_39523461_7_0.44_0_8.9	10	+
chr1	39752864	39753330	chr1_39525451_39525917_13_0.43_0_8.75	10	+
chr1	39759060	39759329	chr1_39531647_39531916_8_0.4_0_8.36	10	+
chr1	39761314	39761559	chr1_39533901_39534146_7_0.45_0_8.76	10	+
chr1	39765791	39766109	chr1_39538378_39538696_9_0.48_0_8.63	10	+
chr1	39768452	39768805	chr1_39541039_39541392_10_0.47_0_8.85	10	+
chr1	39770045	39770211	chr1_39542632_39542798_5_0.4_4.51_8.76	10	+
chr1	39776407	39776727	chr1_39548994_39549314_9_0.47_0_8.74	10	+
chr1	39781161	39781442	chr1_39553748_39554029_8_0.42_0_8.98	10	+
chr1	39782068	39782271	chr1_39554655_39554858_6_0.45_3.62_8.91	10	+
chr1	39782915	39783117	chr1_39555502_39555704_6_0.5_3.62_9.75	10	+
chr1	39788206	39788397	chr1_39560793_39560984_6_0.45_4.51_9	10	+
chr1	39789800	39790009	chr1_39562387_39562596_6_0.42_1.49_8.57	10	+
chr1	39792828	39793102	chr1_39565415_39565689_8_0.42_2.63_8.32	10	+
chr1	39797182	39798398	chr1_39569769_39570985_34_0.46_0_9.46	10	+
chr1	39798630	39799952	chr1_39571217_39572539_38_0.41_0_8.98	10	+
chr1	39800003	39800202	chr1_39572590_39572789_6_0.41_1.49_8.91	10	+
chr1	39800212	39802326	chr1_39572799_39574913_59_0.42_0_9.11	10	+
chr1	39802722	39802992	chr1_39575309_39575579_8_0.42_0_8.38	10	+
chr1	39806134	39806430	chr1_39578721_39579017_8_0.42_0_8.58	10	+
chr1	39815141	39815305	chr1_39587728_39587892_5_0.5_3.62_9.93	10	+
chr1	39816442	39816721	chr1_39589029_39589308_8_0.51_0_9.59	10	+
chr1	39818684	39818890	chr1_39591271_39591477_6_0.54_1.49_9.85	10	+
chr1	39822966	39823606	chr1_39595553_39596193_18_0.48_0_9.54	10	+
chr1	39824339	39824606	chr1_39596926_39597193_8_0.48_0_8.91	10	+
chr1	39824756	39825038	chr1_39597343_39597625_8_0.42_0_8.67	10	+
chr1	39826454	39826737	chr1_39599041_39599324_8_0.49_2.63_9.32	10	+
chr1	39826991	39827258	chr1_39599578_39599845_8_0.52_0_9.32	10	+
chr1	39835636	39835913	chr1_39608223_39608500_8_0.43_0_8.25	10	+
chr1	39844830	39845138	chr1_39617417_39617725_9_0.45_0_8.69	10	+
chr1	39845825	39846026	chr1_39618412_39618613_6_0.42_2.63_8.63	10	+
chr1	39851039	39851533	chr1_39623626_39624120_14_0.48_0_9.86	10	+
chr1	39852807	39854342	chr1_39625394_39626929_44_0.47_0_9.84	10	+
chr1	39875239	39878627	chr1_39647826_39651214_94_0.46_0_9.94	10	+
chr1	39878756	39880283	chr1_39651343_39652870_43_0.61_0_11.39	10	+
chr1	39883632	39883935	chr1_39656219_39656522_9_0.37_0_7.93	10	+
chr1	39886948	39887160	chr1_39659535_39659747_6_0.35_2.63_8.05	10	+
chr1	39887964	39888674	chr1_39660551_39661261_20_0.41_0_8.74	10	+
chr1	39889632	39890318	chr1_39662219_39662905_19_0.38_0_8.37	10	+
chr1	39890591	39890887	chr1_39663178_39663474_8_0.36_0_8.19	10	+
chr1	39892516	39892735	chr1_39665103_39665322_6_0.38_3.62_8.28	10	+
chr1	39892969	39893426	chr1_39665556_39666013_13_0.37_0_8.55	10	+
chr1	39893535	39894065	chr1_39666122_39666652_15_0.41_0_9.27	10	+
chr1	39894777	39894973	chr1_39667364_39667560_6_0.31_3.62_7.7	10	+
chr1	39895416	39895801	chr1_39668003_39668388_11_0.47_0_9.05	10	+
chr1	39896284	39896681	chr1_39668871_39669268_12_0.42_0_8.74	10	+
chr1	39900027	39900388	chr1_39672614_39672975_10_0.4_0_8.88	10	+
chr1	39901127	39901495	chr1_39673714_39674082_11_0.4_0_8.46	10	+
chr1	39903300	39903734	chr1_39675887_39676321_12_0.44_0_9.63	10	+
chr1	39904881	39905282	chr1_39677468_39677869_12_0.43_0_8.74	10	+
chr1	39906598	39906971	chr1_39679185_39679558_11_0.39_0_8.79	10	+
chr1	39907504	39908632	chr1_39680091_39681219_31_0.43_0_8.93	10	+
chr1	39909008	39909317	chr1_39681595_39681904_9_0.44_0_8.62	10	+
chr1	39910324	39910602	chr1_39682911_39683189_8_0.41_0_8.39	10	+
chr1	39912988	39913301	chr1_39685575_39685888_9_0.43_0_8.39	10	+
chr1	39913313	39913921	chr1_39685900_39686508_17_0.4_0_8.68	10	+
chr1	39914321	39914529	chr1_39686908_39687116_6_0.42_3.62_8.75	10	+
chr1	39916598	39916907	chr1_39689185_39689494_9_0.51_3.62_9.32	10	+
chr1	39917726	39918041	chr1_39690313_39690628_9_0.48_0_9.16	10	+
chr1	39918209	39918628	chr1_39690796_39691215_12_0.45_0_9	10	+
chr1	39919270	39919595	chr1_39691857_39692182_10_0.44_0_8.49	10	+
chr1	39920539	39920838	chr1_39693126_39693425_9_0.52_0_9.47	10	+
chr1	39923897	39924240	chr1_39696484_39696827_11_0.47_0_9.18	10	+
chr1	39924613	39925060	chr1_39697200_39697647_13_0.44_0_9.18	10	+
chr1	39926200	39926549	chr1_39698787_39699136_10_0.44_0_9.13	10	+
chr1	39927490	39927817	chr1_39700077_39700404_9_0.41_0_8.7	10	+
chr1	39929267	39929510	chr1_39701854_39702097_7_0.45_1.49_8.63	10	+
chr1	39931139	39931327	chr1_39703726_39703914_6_0.35_2.63_8.13	10	+
chr1	39933148	39933617	chr1_39705735_39706204_13_0.34_0_7.7	10	+
chr1	39945422	39945811	chr1_39718009_39718398_11_0.44_0_8.88	10	+
chr1	39951208	39952647	chr1_39723795_39725234_39_0.42_0_9.56	10	+
chr1	39957071	39957315	chr1_39729658_39729902_6_0.77_1.49_12.95	10	+
chr1	40026467	40026816	chr1_39799054_39799403_9_0.4_0_8.2	10	+
chr1	40030773	40031082	chr1_39803360_39803669_9_0.5_0_9.99	10	+
chr1	40034434	40034684	chr1_39807021_39807271_7_0.42_2.63_8.91	10	+
chr1	40038009	40038362	chr1_39810596_39810949_10_0.38_0_8.12	10	+
chr1	40042281	40042489	chr1_39814868_39815076_5_0.55_0_10.39	10	+
chr1	40098851	40099105	chr1_39871438_39871692_7_0.64_0_11.13	10	+
chr1	40137728	40137837	chr1_39910315_39910424_3_0.77_1.49_14.61	10	+
chr1	40184293	40184552	chr1_39956880_39957139_7_0.38_1.49_8.56	10	+
chr1	40185327	40185564	chr1_39957914_39958151_7_0.48_2.63_8.69	10	+
chr1	40214546	40214755	chr1_39987133_39987342_6_0.51_3.62_9.89	10	+
chr1	40367350	40367690	chr1_40139937_40140277_9_0.75_0_12.13	10	+
chr1	40428136	40429115	chr1_40200723_40201702_28_0.55_0_11.2	10	+
chr1	40524945	40525262	chr1_40297532_40297849_9_0.44_0_8.77	10	+
chr1	40529880	40530242	chr1_40302467_40302829_10_0.49_0_9.6	10	+
chr1	40535250	40535559	chr1_40307837_40308146_9_0.5_0_10.26	10	+
chr1	40535725	40536166	chr1_40308312_40308753_12_0.42_0_9.28	10	+
chr1	40536401	40536751	chr1_40308988_40309338_10_0.45_0_8.76	10	+
chr1	40537072	40538296	chr1_40309659_40310883_34_0.46_0_9.77	10	+
chr1	40538788	40539134	chr1_40311375_40311721_10_0.42_1.49_8.68	10	+
chr1	40598454	40598679	chr1_40371041_40371266_7_0.63_2.63_10.83	10	+
chr1	40598847	40599194	chr1_40371434_40371781_10_0.6_0_10.61	10	+
chr1	40701622	40701968	chr1_40474209_40474555_10_0.4_0_8.3	10	+
chr1	40702718	40702920	chr1_40475305_40475507_6_0.39_2.63_8.21	10	+
chr1	40703233	40703440	chr1_40475820_40476027_6_0.43_2.63_8.55	10	+
chr1	40705372	40705641	chr1_40477959_40478228_8_0.44_0_8.77	10	+
chr1	40737497	40737761	chr1_40510084_40510348_8_0.34_2.63_7.54	10	+
chr1	40758148	40758997	chr1_40530735_40531584_23_0.37_0_8.3	10	+
chr1	40759054	40759349	chr1_40531641_40531936_8_0.35_0_8.32	10	+
chr1	40759397	40759638	chr1_40531984_40532225_7_0.4_0_8.77	10	+
chr1	40798595	40799258	chr1_40571182_40571845_19_0.42_0_10.04	10	+
chr1	40830504	40830866	chr1_40603091_40603453_11_0.47_0_9.41	10	+
chr1	41012833	41013108	chr1_40785420_40785695_8_0.4_0_8.11	10	+
chr1	41019241	41019494	chr1_40791828_40792081_7_0.31_2.63_7.5	10	+
chr1	41103438	41103646	chr1_40876025_40876233_6_0.53_3.62_9.94	10	+
chr1	41119736	41120242	chr1_40892323_40892829_13_0.62_1.49_10.33	10	+
chr1	41215239	41215444	chr1_40987826_40988031_6_0.49_0_9.32	10	+
chr1	41223899	41224032	chr1_40996486_40996619_4_0.58_4.51_10.94	10	+
chr1	41236555	41236757	chr1_41009142_41009344_5_0.51_4.51_9.75	10	+
chr1	41236965	41237176	chr1_41009552_41009763_6_0.46_2.63_8.76	10	+
chr1	41249325	41249583	chr1_41021912_41022170_7_0.71_2.63_11.88	10	+
chr1	41303531	41303727	chr1_41076118_41076314_6_0.61_2.63_10.37	10	+
chr1	41514358	41514557	chr1_41286945_41287144_6_0.49_4.51_9.19	10	+
chr1	41541010	41541222	chr1_41313597_41313809_6_0.5_0_10.36	10	+
chr1	41578918	41579123	chr1_41351505_41351710_6_0.53_3.62_9.39	10	+
chr1	41584564	41584588	chr1_41357151_41357175_1_0.44_4.51_12.79	10	+
chr1	41608618	41608818	chr1_41381205_41381405_6_0.51_3.62_9.32	10	+
chr1	41899823	41900113	chr1_41672410_41672700_8_0.57_0_9.75	10	+
chr1	42051456	42051668	chr1_41824043_41824255_6_0.49_0_9.46	10	+
chr1	42140795	42141010	chr1_41913382_41913597_6_0.57_3.62_10.56	10	+
chr1	42642934	42643139	chr1_42415521_42415726_6_0.36_4.51_8.17	10	+
chr1	42643568	42643969	chr1_42416155_42416556_12_0.38_0_8.21	10	+
chr1	42645179	42645526	chr1_42417766_42418113_10_0.44_0_8.78	10	+
chr1	42657038	42657426	chr1_42429625_42430013_10_0.5_2.63_9.45	10	+
chr1	42744014	42744327	chr1_42516601_42516914_9_0.46_0_9.17	10	+
chr1	42846022	42846370	chr1_42618609_42618957_10_0.77_0_12.55	10	+
chr1	42878252	42878493	chr1_42650839_42651080_7_0.49_1.49_9.08	10	+
chr1	42925232	42925921	chr1_42697819_42698508_19_0.39_0_8.41	10	+
chr1	42957458	42957896	chr1_42730045_42730483_13_0.4_0_8.77	10	+
chr1	42965523	42966064	chr1_42738110_42738651_15_0.47_0_10.74	10	+
chr1	43161723	43162070	chr1_42934310_42934657_10_0.39_0_8.21	10	+
chr1	43162217	43162713	chr1_42934804_42935300_14_0.46_0_10.2	10	+
chr1	43166353	43166806	chr1_42938940_42939393_12_0.5_0_10.17	10	+
chr1	43167521	43168105	chr1_42940108_42940692_15_0.33_0_7.9	10	+
chr1	43213355	43213642	chr1_42985942_42986229_9_0.52_2.63_9.44	10	+
chr1	43215783	43216000	chr1_42988370_42988587_6_0.56_3.62_9.92	10	+
chr1	43223391	43223776	chr1_42995978_42996363_11_0.46_0_8.69	10	+
chr1	43224552	43224754	chr1_42997139_42997341_6_0.41_1.49_8.67	10	+
chr1	43228026	43228230	chr1_43000613_43000817_6_0.47_2.63_9.06	10	+
chr1	43240356	43240562	chr1_43012943_43013149_6_0.43_2.63_8.83	10	+
chr1	43273987	43274011	chr1_43046574_43046598_1_0.64_2.63_15.23	10	+
chr1	43283218	43283515	chr1_43055805_43056102_7_0.41_0_8.86	10	+
chr1	43283770	43283856	chr1_43056357_43056443_3_0.43_3.62_9.97	10	+
chr1	43295643	43295856	chr1_43068230_43068443_7_0.49_4.51_8.83	10	+
chr1	43296454	43296703	chr1_43069041_43069290_7_0.58_1.49_9.97	10	+
chr1	43308216	43310049	chr1_43080803_43082636_52_0.46_0_9	10	+
chr1	43369027	43369365	chr1_43141614_43141952_10_0.44_0_8.51	10	+
chr1	43391794	43392205	chr1_43164381_43164792_12_0.43_0_8.82	10	+
chr1	43392290	43392633	chr1_43164877_43165220_10_0.45_0_9.43	10	+
chr1	43392646	43392911	chr1_43165233_43165498_8_0.56_0_10.58	10	+
chr1	43393264	43393460	chr1_43165851_43166047_6_0.53_2.63_10.21	10	+
chr1	43395252	43395461	chr1_43167839_43168048_6_0.59_0_10.2	10	+
chr1	43733673	43733914	chr1_43506260_43506501_7_0.51_4.51_9.3	10	+
chr1	43766604	43766806	chr1_43539191_43539393_6_0.61_4.51_10.48	10	+
chr1	43829586	43829794	chr1_43602173_43602381_6_0.47_3.62_9.38	10	+
chr1	43918155	43918387	chr1_43690742_43690974_7_0.54_3.62_9.47	10	+
chr1	44012332	44012543	chr1_43784919_43785130_6_0.65_2.63_10.82	10	+
chr1	44041562	44041829	chr1_43814149_43814416_8_0.57_0_9.51	10	+
chr1	44048442	44048636	chr1_43821029_43821223_6_0.61_0_10.69	10	+
chr1	44058029	44058313	chr1_43830616_43830900_9_0.59_1.49_9.91	10	+
chr1	44069258	44069576	chr1_43841845_43842163_9_0.62_0_11.08	10	+
chr1	44070812	44071084	chr1_43843399_43843671_8_0.59_3.62_10.32	10	+
chr1	44071892	44072107	chr1_43844479_43844694_6_0.59_0_10.42	10	+
chr1	44072472	44072775	chr1_43845059_43845362_9_0.6_1.49_9.91	10	+
chr1	44083095	44083293	chr1_43855682_43855880_6_0.53_2.63_9.55	10	+
chr1	44083362	44083579	chr1_43855949_43856166_7_0.58_3.62_9.93	10	+
chr1	44084328	44084525	chr1_43856915_43857112_6_0.58_2.63_10.05	10	+
chr1	44087751	44087942	chr1_43860338_43860529_6_0.63_2.63_10.48	10	+
chr1	44088820	44089023	chr1_43861407_43861610_6_0.51_4.51_9.1	10	+
chr1	44118841	44119042	chr1_43891428_43891629_6_0.44_3.62_8.88	10	+
chr1	44169621	44170247	chr1_43942208_43942834_18_0.5_0_9.15	10	+
chr1	44361929	44362019	chr1_44134516_44134606_3_0.39_4.51_9.52	10	+
chr1	44399322	44399580	chr1_44171909_44172167_7_0.67_1.49_11.43	10	+
chr1	44413833	44414044	chr1_44186420_44186631_6_0.57_1.49_10.1	10	+
chr1	44446893	44447096	chr1_44219480_44219683_6_0.65_2.63_11.59	10	+
chr1	44447338	44447710	chr1_44219925_44220297_11_0.6_0_10.69	10	+
chr1	44450476	44450751	chr1_44223063_44223338_8_0.57_1.49_10.03	10	+
chr1	44451153	44451418	chr1_44223740_44224005_8_0.57_0_9.96	10	+
chr1	44455932	44456344	chr1_44228519_44228931_12_0.55_0_10.11	10	+
chr1	44462134	44462335	chr1_44234721_44234922_6_0.47_1.49_9.41	10	+
chr1	44474137	44474344	chr1_44246724_44246931_7_0.56_1.49_9.75	10	+
chr1	44569739	44570008	chr1_44342326_44342595_8_0.5_2.63_9.62	10	+
chr1	44688224	44688456	chr1_44460811_44461043_7_0.56_4.51_9.03	10	+
chr1	44689195	44689408	chr1_44461782_44461995_6_0.5_1.49_9.78	10	+
chr1	44883113	44883329	chr1_44655700_44655916_6_0.66_1.49_10.73	10	+
chr1	45031524	45031724	chr1_44804111_44804311_6_0.57_4.51_10	10	+
chr1	45085084	45085305	chr1_44857671_44857892_7_0.45_3.62_8.56	10	+
chr1	45097522	45097755	chr1_44870109_44870342_7_0.69_0_11.27	10	+
chr1	45116621	45117024	chr1_44889208_44889611_12_0.54_2.63_9.72	10	+
chr1	45240771	45241074	chr1_45013358_45013661_9_0.55_0_10.29	10	+
chr1	45241557	45241917	chr1_45014144_45014504_10_0.62_0_10.73	10	+
chr1	45243166	45243895	chr1_45015753_45016482_20_0.51_0_9.72	10	+
chr1	45244161	45244520	chr1_45016748_45017107_10_0.45_0_9.09	10	+
chr1	45245956	45246443	chr1_45018543_45019030_14_0.48_0_10.94	10	+
chr1	45280527	45280881	chr1_45053114_45053468_10_0.53_2.63_9.43	10	+
chr1	45309561	45309873	chr1_45082148_45082460_9_0.48_0_10.06	10	+
chr1	45453835	45454294	chr1_45226422_45226881_13_0.49_0_10.69	10	+
chr1	45479294	45479488	chr1_45251881_45252075_6_0.59_0_10.44	10	+
chr1	45672055	45672279	chr1_45444642_45444866_5_0.78_4.51_13.27	10	+
chr1	45880749	45881209	chr1_45653336_45653796_13_0.46_0_9.5	10	+
chr1	45976756	45977142	chr1_45749343_45749729_11_0.47_0_9.39	10	+
chr1	45980139	45980417	chr1_45752726_45753004_8_0.48_0_9.25	10	+
chr1	45980438	45980677	chr1_45753025_45753264_7_0.48_1.49_8.83	10	+
chr1	45981311	45981561	chr1_45753898_45754148_7_0.42_0_8.65	10	+
chr1	45984500	45984739	chr1_45757087_45757326_7_0.44_3.62_8.47	10	+
chr1	46034521	46034732	chr1_45807108_45807319_6_0.47_4.51_8.89	10	+
chr1	46073280	46073509	chr1_45845867_45846096_7_0.49_0_9.17	10	+
chr1	46080905	46081183	chr1_45853492_45853770_8_0.41_2.63_8.36	10	+
chr1	46093169	46093512	chr1_45865756_45866099_9_0.33_1.49_7.89	10	+
chr1	46093718	46094030	chr1_45866305_45866617_9_0.4_0_8.72	10	+
chr1	46116579	46117003	chr1_45889166_45889590_12_0.44_0_9.37	10	+
chr1	46117197	46117545	chr1_45889784_45890132_10_0.51_0_9.83	10	+
chr1	46126132	46126946	chr1_45898719_45899533_22_0.37_0_8.54	10	+
chr1	46151892	46152100	chr1_45924479_45924687_6_0.64_4.51_11.16	10	+
chr1	46158819	46159220	chr1_45931406_45931807_11_0.44_0_9.06	10	+
chr1	46164751	46164953	chr1_45937338_45937540_6_0.39_2.63_8.48	10	+
chr1	46246865	46247615	chr1_46019452_46020202_21_0.49_0_11.67	10	+
chr1	46289995	46290314	chr1_46062582_46062901_9_0.37_0_7.69	10	+
chr1	46476316	46476640	chr1_46248903_46249227_9_0.49_0_9.36	10	+
chr1	46489446	46489714	chr1_46262033_46262301_8_0.48_0_9.26	10	+
chr1	46491267	46491483	chr1_46263854_46264070_6_0.55_4.51_10.05	10	+
chr1	46500153	46500496	chr1_46272740_46273083_10_0.62_1.49_10.57	10	+
chr1	46602382	46602586	chr1_46374969_46375173_6_0.46_3.62_8.67	10	+
chr1	46706022	46706081	chr1_46478609_46478668_2_0.76_2.63_13.58	10	+
chr1	46751026	46751294	chr1_46523613_46523881_8_0.53_1.49_9.47	10	+
chr1	46751751	46752275	chr1_46524338_46524862_15_0.52_0_9.49	10	+
chr1	46766781	46766986	chr1_46539368_46539573_6_0.49_2.63_9.27	10	+
chr1	46769287	46769605	chr1_46541874_46542192_9_0.55_0_10.04	10	+
chr1	46775734	46776041	chr1_46548321_46548628_9_0.48_0_9.15	10	+
chr1	46836462	46836597	chr1_46609049_46609184_4_0.42_3.62_9.22	10	+
chr1	46932489	46932815	chr1_46705076_46705402_8_0.64_0_10.97	10	+
chr1	47009776	47009975	chr1_46782363_46782562_6_0.74_3.62_12.38	10	+
chr1	47017947	47018150	chr1_46790534_46790737_5_0.58_0_10.67	10	+
chr1	47051306	47051586	chr1_46823893_46824173_8_0.46_0_8.94	10	+
chr1	47100691	47101348	chr1_46873278_46873935_18_0.42_0_8.49	10	+
chr1	47101396	47101677	chr1_46873983_46874264_8_0.49_0_9.49	10	+
chr1	47141008	47141285	chr1_46913595_46913872_8_0.45_1.49_9.03	10	+
chr1	47141476	47142928	chr1_46914063_46915515_40_0.39_0_8.35	10	+
chr1	47143150	47143361	chr1_46915737_46915948_6_0.45_3.62_9.05	10	+
chr1	47173510	47173754	chr1_46946097_46946341_7_0.33_1.49_7.59	10	+
chr1	47183935	47184246	chr1_46956522_46956833_9_0.47_0_8.81	10	+
chr1	47323797	47324000	chr1_47096384_47096587_6_0.35_4.51_7.56	10	+
chr1	47357784	47358473	chr1_47130371_47131060_19_0.48_0_9.72	10	+
chr1	47540573	47541119	chr1_47313160_47313706_15_0.47_0_9.28	10	+
chr1	47609757	47610039	chr1_47382344_47382626_8_0.56_1.49_9.4	10	+
chr1	47690958	47691153	chr1_47463545_47463740_6_0.67_4.51_11.19	10	+
chr1	47799611	47799855	chr1_47572198_47572442_7_0.71_0_11.72	10	+
chr1	47834085	47834344	chr1_47606672_47606931_8_0.41_0_8.35	10	+
chr1	47838550	47838878	chr1_47611137_47611465_9_0.35_0_7.7	10	+
chr1	47842351	47844502	chr1_47614938_47617089_60_0.36_0_8.77	10	+
chr1	47882030	47882248	chr1_47654617_47654835_5_0.74_3.62_12.48	10	+
chr1	47903166	47903388	chr1_47675753_47675975_7_0.73_2.63_12.19	10	+
chr1	47903549	47903889	chr1_47676136_47676476_9_0.74_3.62_12.33	10	+
chr1	47904182	47904366	chr1_47676769_47676953_5_0.56_2.63_9.92	10	+
chr1	48086748	48086804	chr1_47859335_47859391_2_0.4_2.63_10.26	10	+
chr1	48167425	48167646	chr1_47940012_47940233_7_0.6_2.63_9.96	10	+
chr1	48374374	48374573	chr1_48146961_48147160_6_0.57_3.62_10.07	10	+
chr1	48877335	48877539	chr1_48649922_48650126_6_0.33_0_7.87	10	+
chr1	48901862	48902110	chr1_48674449_48674697_7_0.45_3.62_8.81	10	+
chr1	48902338	48902822	chr1_48674925_48675409_14_0.44_0_8.72	10	+
chr1	49029963	49030240	chr1_48802550_48802827_8_0.52_2.63_8.79	10	+
chr1	49041059	49041276	chr1_48813646_48813863_6_0.55_4.51_9.7	10	+
chr1	50307608	50307850	chr1_50080195_50080437_7_0.57_0_9.94	10	+
chr1	50488261	50488474	chr1_50260848_50261061_5_0.43_0_9.39	10	+
chr1	50513650	50513925	chr1_50286237_50286512_8_0.7_0_11.63	10	+
chr1	50524174	50524272	chr1_50296761_50296859_3_0.39_2.63_10.12	10	+
chr1	50791951	50792691	chr1_50564538_50565278_20_0.57_0_11.26	10	+
chr1	50865318	50865528	chr1_50637905_50638115_6_0.47_1.49_9.25	10	+
chr1	50885133	50885337	chr1_50657720_50657924_6_0.72_1.49_12.4	10	+
chr1	51005249	51005492	chr1_50777837_50778080_7_0.34_3.62_7.6	10	+
chr1	51253678	51253918	chr1_51026266_51026506_7_0.42_1.49_8.7	10	+
chr1	51434762	51435045	chr1_51207350_51207633_8_0.64_0_10.51	10	+
chr1	51439509	51439782	chr1_51212097_51212370_8_0.46_0_8.69	10	+
chr1	51439965	51440318	chr1_51212553_51212906_10_0.35_0_7.95	10	+
chr1	51623232	51623483	chr1_51395820_51396071_7_0.5_2.63_9.23	10	+
chr1	51623904	51624116	chr1_51396492_51396704_6_0.49_0_10.02	10	+
chr1	51702381	51702604	chr1_51474969_51475192_7_0.62_1.49_10.63	10	+
chr1	51716238	51717109	chr1_51488826_51489697_25_0.58_0_11.79	10	+
chr1	51735511	51735878	chr1_51508099_51508466_10_0.4_0_8.55	10	+
chr1	51736760	51738803	chr1_51509348_51511391_56_0.36_0_8.77	10	+
chr1	51774555	51774750	chr1_51547143_51547338_6_0.55_2.63_9.48	10	+
chr1	51821021	51821381	chr1_51593609_51593969_11_0.33_0_7.8	10	+
chr1	51821520	51821771	chr1_51594108_51594359_7_0.31_2.63_7.32	10	+
chr1	51821782	51822445	chr1_51594370_51595033_19_0.4_0_8.89	10	+
chr1	51826709	51827169	chr1_51599297_51599757_13_0.35_0_8.15	10	+
chr1	51864648	51864872	chr1_51637236_51637460_7_0.39_4.51_8.11	10	+
chr1	51873783	51874011	chr1_51646371_51646599_7_0.45_1.49_8.5	10	+
chr1	51905918	51906134	chr1_51678506_51678722_5_0.34_4.51_8.39	10	+
chr1	51919183	51919407	chr1_51691771_51691995_6_0.35_4.51_8.17	10	+
chr1	52032124	52032342	chr1_51804712_51804930_7_0.45_3.62_8.66	10	+
chr1	52173152	52173549	chr1_51945740_51946137_12_0.51_0_9.81	10	+
chr1	52222582	52223120	chr1_51995170_51995708_15_0.35_0_7.77	10	+
chr1	52226218	52226431	chr1_51998806_51999019_6_0.37_0_8.5	10	+
chr1	52231438	52231768	chr1_52004026_52004356_10_0.39_0_8	10	+
chr1	52246724	52247035	chr1_52019312_52019623_9_0.42_0_8.9	10	+
chr1	52253371	52253945	chr1_52025959_52026533_13_0.43_0_9.22	10	+
chr1	52254891	52255144	chr1_52027479_52027732_7_0.44_1.49_8.83	10	+
chr1	52263855	52264094	chr1_52036443_52036682_7_0.49_4.51_9.27	10	+
chr1	52266119	52266485	chr1_52038707_52039073_11_0.45_1.49_8.35	10	+
chr1	52270102	52270307	chr1_52042690_52042895_6_0.42_4.51_8.44	10	+
chr1	52280224	52280576	chr1_52052812_52053164_10_0.39_0_8.08	10	+
chr1	52299708	52299911	chr1_52072296_52072499_6_0.37_2.63_8.39	10	+
chr1	52305246	52305577	chr1_52077834_52078165_10_0.39_0_8.17	10	+
chr1	52306107	52306306	chr1_52078695_52078894_6_0.35_2.63_8.22	10	+
chr1	52344100	52344289	chr1_52116688_52116877_6_0.58_4.51_10.13	10	+
chr1	52374698	52375582	chr1_52147286_52148170_23_0.47_0_9.42	10	+
chr1	52375838	52377047	chr1_52148426_52149635_34_0.46_0_9.12	10	+
chr1	52377375	52377641	chr1_52149963_52150229_8_0.41_1.49_8.71	10	+
chr1	52378283	52378718	chr1_52150871_52151306_12_0.42_0_8.89	10	+
chr1	52378847	52379072	chr1_52151435_52151660_7_0.46_0_9.32	10	+
chr1	52379854	52380746	chr1_52152442_52153334_26_0.42_0_9.12	10	+
chr1	52381182	52381348	chr1_52153770_52153936_5_0.42_1.49_8.86	10	+
chr1	52381679	52382390	chr1_52154267_52154978_20_0.43_0_9.42	10	+
chr1	52383534	52383794	chr1_52156122_52156382_8_0.42_0_9.53	10	+
chr1	52384313	52384626	chr1_52156901_52157214_9_0.4_0_8.42	10	+
chr1	52385101	52385873	chr1_52157689_52158461_22_0.49_0_9.33	10	+
chr1	52446129	52446533	chr1_52218717_52219121_11_0.48_0_10.26	10	+
chr1	52486126	52486596	chr1_52258714_52259184_13_0.43_0_8.69	10	+
chr1	52548919	52549246	chr1_52321507_52321834_10_0.4_0_8.11	10	+
chr1	52552335	52554172	chr1_52324923_52326760_48_0.39_0_8.6	10	+
chr1	52625793	52626232	chr1_52398381_52398820_13_0.46_0_9.4	10	+
chr1	52703547	52703815	chr1_52476135_52476403_8_0.36_0_8.52	10	+
chr1	52703972	52704706	chr1_52476560_52477294_20_0.41_0_8.81	10	+
chr1	52704728	52705128	chr1_52477316_52477716_11_0.41_0_8.87	10	+
chr1	52719371	52719638	chr1_52491959_52492226_8_0.39_0_8.39	10	+
chr1	52734091	52734358	chr1_52506679_52506946_8_0.47_0_8.88	10	+
chr1	52803379	52803577	chr1_52575967_52576165_6_0.53_2.63_9.59	10	+
chr1	52882711	52883052	chr1_52655299_52655640_10_0.41_0_8.37	10	+
chr1	52883306	52883612	chr1_52655894_52656200_9_0.42_0_8.55	10	+
chr1	52940452	52940661	chr1_52713040_52713249_6_0.41_4.51_8.16	10	+
chr1	52940673	52940882	chr1_52713261_52713470_6_0.36_3.62_8.07	10	+
chr1	52991180	52991386	chr1_52763768_52763974_6_0.4_4.51_8.5	10	+
chr1	53192217	53192422	chr1_52964805_52965010_6_0.79_2.63_12.83	10	+
chr1	53236950	53237483	chr1_53009538_53010071_15_0.46_0_9.14	10	+
chr1	53237836	53238335	chr1_53010424_53010923_14_0.48_0_10.92	10	+
chr1	53245472	53245687	chr1_53018060_53018275_6_0.43_4.51_8.61	10	+
chr1	53267438	53267727	chr1_53040026_53040315_8_0.34_1.49_7.53	10	+
chr1	53279214	53279498	chr1_53051802_53052086_8_0.38_0_8.19	10	+
chr1	53287142	53287671	chr1_53059730_53060259_15_0.4_0_8.6	10	+
chr1	53287721	53288841	chr1_53060309_53061429_32_0.36_0_8.53	10	+
chr1	53289020	53289521	chr1_53061608_53062109_14_0.35_0_8.24	10	+
chr1	53290337	53290878	chr1_53062925_53063466_15_0.35_0_8.27	10	+
chr1	53291094	53291306	chr1_53063682_53063894_6_0.39_1.49_8.2	10	+
chr1	53291477	53292509	chr1_53064065_53065097_28_0.37_0_8.54	10	+
chr1	53379592	53379796	chr1_53152180_53152384_6_0.43_1.49_8.94	10	+
chr1	53386007	53386530	chr1_53158595_53159118_15_0.47_0_9.39	10	+
chr1	53408205	53408292	chr1_53180793_53180880_3_0.35_4.51_10.39	10	+
chr1	53445990	53446198	chr1_53218578_53218786_6_0.35_3.62_8.2	10	+
chr1	53457517	53457828	chr1_53230105_53230416_9_0.39_2.63_7.98	10	+
chr1	53458263	53459375	chr1_53230851_53231963_32_0.39_0_8.79	10	+
chr1	53460841	53461222	chr1_53233429_53233810_11_0.54_0_10.13	10	+
chr1	53461544	53461810	chr1_53234132_53234398_8_0.5_1.49_9.13	10	+
chr1	53461861	53462245	chr1_53234449_53234833_11_0.43_0_8.92	10	+
chr1	53462370	53462699	chr1_53234958_53235287_9_0.43_1.49_8.73	10	+
chr1	53504521	53504785	chr1_53277109_53277373_8_0.48_1.49_8.63	10	+
chr1	53513389	53513725	chr1_53285977_53286313_10_0.43_1.49_8.08	10	+
chr1	53516208	53517118	chr1_53288796_53289706_25_0.35_0_8.5	10	+
chr1	53528866	53529072	chr1_53301454_53301660_6_0.66_2.63_10.94	10	+
chr1	53529116	53529314	chr1_53301704_53301902_6_0.59_0_10.22	10	+
chr1	53535645	53536009	chr1_53308233_53308597_10_0.59_1.49_10.38	10	+
chr1	53538003	53538252	chr1_53310591_53310840_8_0.43_4.51_8.39	10	+
chr1	53542832	53543131	chr1_53315420_53315719_9_0.61_1.49_10.87	10	+
chr1	53544355	53544697	chr1_53316943_53317285_10_0.63_1.49_11.2	10	+
chr1	53546325	53546614	chr1_53318913_53319202_8_0.6_0_10.04	10	+
chr1	53547686	53547971	chr1_53320274_53320559_7_0.55_2.63_9.61	10	+
chr1	53550090	53550794	chr1_53322678_53323382_20_0.58_0_10.9	10	+
chr1	53560753	53561293	chr1_53333341_53333881_15_0.56_0_9.95	10	+
chr1	53561311	53561836	chr1_53333899_53334424_15_0.53_0_10.1	10	+
chr1	53561859	53562748	chr1_53334447_53335336_25_0.51_0_9.64	10	+
chr1	53562845	53564003	chr1_53335433_53336591_33_0.52_0_10.05	10	+
chr1	53564060	53564279	chr1_53336648_53336867_7_0.52_4.51_10.06	10	+
chr1	53564361	53564701	chr1_53336949_53337289_10_0.48_0_9.34	10	+
chr1	53565177	53565735	chr1_53337765_53338323_16_0.51_0_9.84	10	+
chr1	53565845	53566654	chr1_53338433_53339242_23_0.55_0_10.15	10	+
chr1	53566706	53567679	chr1_53339294_53340267_27_0.56_0_10.28	10	+
chr1	53607233	53607510	chr1_53379821_53380098_8_0.6_1.49_10.11	10	+
chr1	53649520	53649835	chr1_53422108_53422423_9_0.43_0_8.82	10	+
chr1	53679890	53680130	chr1_53452478_53452718_7_0.43_3.62_8.81	10	+
chr1	53680179	53680387	chr1_53452767_53452975_6_0.51_4.51_9.52	10	+
chr1	53704047	53704243	chr1_53476635_53476831_6_0.61_3.62_11.21	10	+
chr1	53749058	53749185	chr1_53521646_53521773_3_0.45_2.63_10.98	10	+
chr1	54005266	54005658	chr1_53777854_53778246_11_0.55_0_9.54	10	+
chr1	54057625	54057822	chr1_53830213_53830410_6_0.61_3.62_10.25	10	+
chr1	54059832	54060179	chr1_53832420_53832767_10_0.64_0_10.73	10	+
chr1	54115663	54115866	chr1_53888251_53888454_6_0.39_0_8.77	10	+
chr1	54187342	54187557	chr1_53959930_53960145_6_0.31_3.62_7.46	10	+
chr1	54198531	54198744	chr1_53971119_53971332_6_0.41_4.51_8.45	10	+
chr1	54233220	54233546	chr1_54005808_54006134_9_0.36_1.49_7.76	10	+
chr1	54307258	54307499	chr1_54079846_54080087_7_0.5_0_10.23	10	+
chr1	54417636	54417988	chr1_54190224_54190576_10_0.52_0_9.6	10	+
chr1	54433363	54433674	chr1_54205951_54206262_9_0.46_0_8.95	10	+
chr1	54440371	54440757	chr1_54212959_54213345_11_0.43_0_8.99	10	+
chr1	54441103	54441522	chr1_54213691_54214110_12_0.4_0_9.92	10	+
chr1	54497329	54498050	chr1_54269917_54270638_20_0.36_0_8.85	10	+
chr1	54502207	54502396	chr1_54274795_54274984_6_0.43_4.51_8.51	10	+
chr1	54508977	54509383	chr1_54281565_54281971_10_0.35_0_8.33	10	+
chr1	54512918	54513167	chr1_54285506_54285755_6_0.4_0_8.83	10	+
chr1	54555457	54555772	chr1_54328045_54328360_9_0.44_1.49_8.47	10	+
chr1	54675617	54675860	chr1_54448205_54448448_7_0.47_1.49_9.35	10	+
chr1	54692708	54693032	chr1_54465296_54465620_10_0.54_0_9.92	10	+
chr1	54823071	54823274	chr1_54595659_54595862_6_0.53_0_9.56	10	+
chr1	54845353	54845600	chr1_54617941_54618188_7_0.57_0_9.88	10	+
chr1	55002474	55003065	chr1_54775062_54775653_17_0.47_0_10.53	10	+
chr1	55003255	55003579	chr1_54775843_54776167_9_0.46_0_9.21	10	+
chr1	55028750	55028824	chr1_54801338_54801412_2_0.7_0_14.25	10	+
chr1	55315342	55317078	chr1_55087930_55089666_44_0.48_0_10.32	10	+
chr1	55319080	55319281	chr1_55091668_55091869_6_0.54_4.51_9.98	10	+
chr1	55319702	55319964	chr1_55092290_55092552_7_0.55_0_9.9	10	+
chr1	55330860	55331207	chr1_55103448_55103795_10_0.53_0_9.63	10	+
chr1	55337020	55337262	chr1_55109608_55109850_7_0.59_0_10.69	10	+
chr1	55341550	55341852	chr1_55114138_55114440_9_0.55_1.49_9.71	10	+
chr1	55349174	55349504	chr1_55121762_55122092_9_0.54_0_9.91	10	+
chr1	55352393	55352835	chr1_55124981_55125423_12_0.66_0_11.62	10	+
chr1	55551563	55551769	chr1_55324151_55324357_6_0.41_1.49_8.4	10	+
chr1	55560960	55561164	chr1_55333548_55333752_6_0.39_0_8.73	10	+
chr1	55572842	55573037	chr1_55345430_55345625_6_0.43_4.51_8.58	10	+
chr1	55586199	55586537	chr1_55358787_55359125_10_0.44_2.63_8.6	10	+
chr1	55622527	55622732	chr1_55395115_55395320_6_0.37_3.62_8.06	10	+
chr1	55637984	55638186	chr1_55410572_55410774_6_0.39_0_8.43	10	+
chr1	55681135	55681359	chr1_55453723_55453947_6_0.69_0_11.89	10	+
chr1	55688251	55688454	chr1_55460839_55461042_6_0.44_0_9.31	10	+
chr1	55688536	55688847	chr1_55461124_55461435_9_0.43_0_8.72	10	+
chr1	55689212	55689484	chr1_55461800_55462072_8_0.42_0_8.56	10	+
chr1	56505055	56505079	chr1_56277643_56277667_1_0.44_2.63_13.09	10	+
chr1	56889093	56889388	chr1_56661681_56661976_9_0.39_1.49_7.97	10	+
chr1	56911216	56911345	chr1_56683804_56683933_4_0.38_3.62_8.55	10	+
chr1	56960709	56962187	chr1_56733297_56734775_38_0.45_0_9.42	10	+
chr1	56989962	56990239	chr1_56762550_56762827_8_0.5_4.51_9.45	10	+
chr1	56996014	56996314	chr1_56768602_56768902_9_0.45_2.63_8.64	10	+
chr1	56998299	56998495	chr1_56770887_56771083_6_0.41_3.62_8.51	10	+
chr1	57002558	57002854	chr1_56775146_56775442_8_0.5_0_9.81	10	+
chr1	57004257	57004499	chr1_56776845_56777087_7_0.42_2.63_8.3	10	+
chr1	57025794	57026052	chr1_56798382_56798640_8_0.39_0_8.57	10	+
chr1	57028536	57028740	chr1_56801124_56801328_6_0.44_4.51_8.59	10	+
chr1	57034675	57034839	chr1_56807263_56807427_5_0.39_3.62_8.41	10	+
chr1	57035318	57035518	chr1_56807906_56808106_6_0.46_3.62_9	10	+
chr1	57036592	57036786	chr1_56809180_56809374_6_0.41_3.62_8.5	10	+
chr1	57041728	57041971	chr1_56814316_56814559_7_0.37_2.63_7.88	10	+
chr1	57042038	57042261	chr1_56814626_56814849_7_0.37_2.63_7.85	10	+
chr1	57042629	57042944	chr1_56815217_56815532_9_0.44_3.62_8.56	10	+
chr1	57085050	57085232	chr1_56857638_56857820_5_0.44_0_10.27	10	+
chr1	57461273	57461471	chr1_57233861_57234059_6_0.43_1.49_8.85	10	+
chr1	57517204	57517412	chr1_57289792_57290000_6_0.43_1.49_8.64	10	+
chr1	58071366	58071759	chr1_57843954_57844347_11_0.41_0_8.76	10	+
chr1	58513514	58514187	chr1_58286102_58286775_19_0.44_0_9.86	10	+
chr1	58514377	58515033	chr1_58286965_58287621_18_0.48_0_9.9	10	+
chr1	58521758	58522218	chr1_58294346_58294806_13_0.53_0_11.73	10	+
chr1	58694055	58694262	chr1_58466643_58466850_6_0.45_1.49_8.89	10	+
chr1	59095609	59095851	chr1_58868197_58868439_7_0.41_0_9.14	10	+
chr1	59096681	59097171	chr1_58869269_58869759_14_0.52_0_9.64	10	+
chr1	59121492	59121712	chr1_58894080_58894300_6_0.41_1.49_8.74	10	+
chr1	59125382	59125589	chr1_58897970_58898177_6_0.39_3.62_8.51	10	+
chr1	59147603	59147945	chr1_58920191_58920533_10_0.38_0_8	10	+
chr1	59246556	59246760	chr1_59019144_59019348_6_0.43_3.62_8.87	10	+
chr1	59246878	59247283	chr1_59019466_59019871_11_0.36_0_8.21	10	+
chr1	59247328	59247543	chr1_59019916_59020131_6_0.53_4.51_10.02	10	+
chr1	59247555	59248049	chr1_59020143_59020637_14_0.51_0_10.04	10	+
chr1	59248418	59248876	chr1_59021006_59021464_13_0.59_0_10.8	10	+
chr1	59773808	59773832	chr1_59546396_59546420_1_0.32_2.63_10.98	10	+
chr1	61548277	61548470	chr1_61320865_61321058_4_0.55_0_11.1	10	+
chr1	61553770	61554387	chr1_61326358_61326975_17_0.44_0_8.9	10	+
chr1	61590239	61590449	chr1_61362827_61363037_6_0.35_4.51_7.98	10	+
chr1	61669742	61669931	chr1_61442330_61442519_5_0.45_3.62_8.98	10	+
chr1	61869699	61869957	chr1_61642287_61642545_7_0.51_1.49_9.72	10	+
chr1	61921035	61921789	chr1_61693623_61694377_20_0.42_0_8.87	10	+
chr1	61921948	61922322	chr1_61694536_61694910_9_0.36_0_8.38	10	+
chr1	61922534	61922739	chr1_61695122_61695327_6_0.35_1.49_8.55	10	+
chr1	61922853	61923655	chr1_61695441_61696243_21_0.39_0_8.24	10	+
chr1	61924548	61924995	chr1_61697136_61697583_12_0.4_0_8.9	10	+
chr1	61925237	61925562	chr1_61697825_61698150_8_0.46_0_9.09	10	+
chr1	61926086	61926314	chr1_61698674_61698902_7_0.38_1.49_8.71	10	+
chr1	61926892	61927238	chr1_61699480_61699826_10_0.38_0_8.26	10	+
chr1	62166475	62166683	chr1_61939063_61939271_6_0.36_0_8.59	10	+
chr1	62208188	62208438	chr1_61980776_61981026_7_0.81_2.63_12.56	10	+
chr1	62231972	62232198	chr1_62004560_62004786_7_0.42_2.63_8.57	10	+
chr1	62455862	62456140	chr1_62228450_62228728_8_0.43_2.63_8.7	10	+
chr1	62908735	62909039	chr1_62681323_62681627_8_0.36_0_8.09	10	+
chr1	62910374	62910678	chr1_62682962_62683266_9_0.37_0_8.32	10	+
chr1	62910838	62911085	chr1_62683426_62683673_7_0.37_0_7.83	10	+
chr1	62912974	62913178	chr1_62685562_62685766_6_0.37_2.63_8.26	10	+
chr1	62916049	62916416	chr1_62688637_62689004_11_0.39_0_8.47	10	+
chr1	62923329	62923527	chr1_62695917_62696115_6_0.42_0_8.8	10	+
chr1	62941392	62941608	chr1_62713980_62714196_6_0.39_2.63_8.44	10	+
chr1	62943280	62943562	chr1_62715868_62716150_8_0.4_0_7.85	10	+
chr1	62996290	62996524	chr1_62768878_62769112_7_0.52_0_9.45	10	+
chr1	63001128	63001325	chr1_62773716_62773913_6_0.4_2.63_8.46	10	+
chr1	63003494	63003804	chr1_62776082_62776392_9_0.38_0_7.63	10	+
chr1	63062403	63062669	chr1_62834991_62835257_8_0.4_0_8.33	10	+
chr1	63084320	63084627	chr1_62856908_62857215_8_0.38_1.49_7.93	10	+
chr1	63099137	63099263	chr1_62871725_62871851_4_0.43_1.49_9.51	10	+
chr1	63153760	63153856	chr1_62926348_62926444_3_0.81_1.49_14.46	10	+
chr1	63416066	63416278	chr1_63188654_63188866_6_0.38_1.49_8.36	10	+
chr1	63789161	63789372	chr1_63561749_63561960_6_0.58_4.51_10.07	10	+
chr1	63932422	63932631	chr1_63705010_63705219_6_0.45_1.49_8.85	10	+
chr1	64058982	64059339	chr1_63831570_63831927_10_0.67_1.49_11.15	10	+
chr1	64095521	64095772	chr1_63868109_63868360_7_0.44_0_8.2	10	+
chr1	64117291	64117561	chr1_63889879_63890149_8_0.47_0_8.65	10	+
chr1	64125347	64125808	chr1_63897935_63898396_13_0.46_0_9.09	10	+
chr1	64223691	64223914	chr1_63996279_63996502_7_0.35_2.63_7.81	10	+
chr1	64240727	64240948	chr1_64013315_64013536_5_0.51_0_10.1	10	+
chr1	64242815	64243019	chr1_64015403_64015607_6_0.43_3.62_8.45	10	+
chr1	64254155	64254791	chr1_64026743_64027379_18_0.48_0_9.55	10	+
chr1	64255379	64255586	chr1_64027967_64028174_6_0.45_2.63_8.91	10	+
chr1	64272693	64272885	chr1_64045281_64045473_2_0.48_4.51_11.01	10	+
chr1	64276158	64276364	chr1_64048746_64048952_6_0.43_1.49_8.4	10	+
chr1	64309084	64309552	chr1_64081672_64082140_13_0.51_0_9.59	10	+
chr1	64311099	64311371	chr1_64083687_64083959_8_0.4_2.63_8.23	10	+
chr1	64335573	64335783	chr1_64108161_64108371_6_0.35_1.49_7.86	10	+
chr1	64341543	64342131	chr1_64114131_64114719_16_0.4_0_8.48	10	+
chr1	64515333	64515530	chr1_64287921_64288118_6_0.54_4.51_9.93	10	+
chr1	64605825	64606108	chr1_64378413_64378696_8_0.46_0_9.4	10	+
chr1	64608074	64608375	chr1_64380662_64380963_9_0.51_0_9.18	10	+
chr1	64643084	64643942	chr1_64415672_64416530_25_0.47_0_9.21	10	+
chr1	64644182	64644676	chr1_64416770_64417264_14_0.45_0_9.08	10	+
chr1	64645111	64645424	chr1_64417699_64418012_9_0.5_0_8.99	10	+
chr1	64645529	64645917	chr1_64418117_64418505_11_0.39_2.63_8.33	10	+
chr1	65032432	65032705	chr1_64805020_64805293_8_0.36_0_7.64	10	+
chr1	65068392	65068595	chr1_64840980_64841183_6_0.39_2.63_8.37	10	+
chr1	65119447	65119663	chr1_64892035_64892251_6_0.43_4.51_8.69	10	+
chr1	65298864	65300424	chr1_65071452_65073012_43_0.4_0_9.03	10	+
chr1	65301718	65301961	chr1_65074306_65074549_7_0.4_0_8.64	10	+
chr1	65309683	65309969	chr1_65082271_65082557_8_0.51_0_9.78	10	+
chr1	65330405	65330698	chr1_65102993_65103286_8_0.41_2.63_7.98	10	+
chr1	65332511	65332970	chr1_65105099_65105558_13_0.41_0_8.86	10	+
chr1	65334940	65335300	chr1_65107528_65107888_10_0.51_0_9.19	10	+
chr1	65339022	65339215	chr1_65111610_65111803_6_0.48_4.51_9.51	10	+
chr1	65360693	65360857	chr1_65133281_65133445_5_0.5_4.51_9.41	10	+
chr1	65450674	65450920	chr1_65223262_65223508_7_0.43_4.51_8.48	10	+
chr1	65879480	65879684	chr1_65652068_65652272_6_0.37_2.63_8.07	10	+
chr1	65895372	65895770	chr1_65667960_65668358_11_0.39_0_8.52	10	+
chr1	65896111	65896308	chr1_65668699_65668896_6_0.35_3.62_7.92	10	+
chr1	65897471	65898351	chr1_65670059_65670939_22_0.4_0_9.34	10	+
chr1	65898647	65899528	chr1_65671235_65672116_24_0.41_0_8.86	10	+
chr1	65899911	65900310	chr1_65672499_65672898_11_0.39_0_8.6	10	+
chr1	65900622	65900896	chr1_65673210_65673484_8_0.45_0_8.91	10	+
chr1	65901455	65901718	chr1_65674043_65674306_8_0.34_0_7.75	10	+
chr1	65991097	65991321	chr1_65763685_65763909_6_0.78_2.63_12.58	10	+
chr1	66098960	66099259	chr1_65871548_65871847_9_0.33_1.49_7.43	10	+
chr1	67006626	67006987	chr1_66779214_66779575_11_0.4_0_8.18	10	+
chr1	67020735	67020973	chr1_66793323_66793561_7_0.47_0_9.01	10	+
chr1	67027501	67027814	chr1_66800089_66800402_9_0.39_2.63_8.51	10	+
chr1	67037776	67038168	chr1_66810364_66810756_11_0.38_0_8.17	10	+
chr1	67093164	67093397	chr1_66865752_66865985_7_0.35_0_8.07	10	+
chr1	67095787	67096178	chr1_66868375_66868766_11_0.45_2.63_8.86	10	+
chr1	67101514	67101796	chr1_66874102_66874384_7_0.39_1.49_8.25	10	+
chr1	67101943	67102153	chr1_66874531_66874741_6_0.41_3.62_8.52	10	+
chr1	67103688	67103881	chr1_66876276_66876469_6_0.35_0_8.22	10	+
chr1	67103972	67104167	chr1_66876560_66876755_6_0.4_4.51_8.07	10	+
chr1	67109606	67109885	chr1_66882194_66882473_8_0.31_2.63_7.84	10	+
chr1	67111868	67112073	chr1_66884456_66884661_6_0.37_2.63_7.92	10	+
chr1	67115268	67115557	chr1_66887856_66888145_8_0.33_0_7.83	10	+
chr1	67120580	67121184	chr1_66893168_66893772_17_0.44_0_9.06	10	+
chr1	67122881	67123125	chr1_66895469_66895713_7_0.38_3.62_8.11	10	+
chr1	67127962	67128327	chr1_66900550_66900915_10_0.35_1.49_7.68	10	+
chr1	67133407	67133628	chr1_66905995_66906216_5_0.38_4.51_8.49	10	+
chr1	67135264	67135812	chr1_66907852_66908400_16_0.39_0_8	10	+
chr1	67137025	67137230	chr1_66909613_66909818_6_0.39_2.63_8.29	10	+
chr1	67138813	67139059	chr1_66911401_66911647_7_0.43_0_8.32	10	+
chr1	67155883	67156127	chr1_66928471_66928715_7_0.47_2.63_9.3	10	+
chr1	67156409	67156757	chr1_66928997_66929345_10_0.44_0_8.32	10	+
chr1	67157368	67157560	chr1_66929956_66930148_6_0.41_2.63_8.61	10	+
chr1	67159334	67159648	chr1_66931922_66932236_9_0.36_0_8.24	10	+
chr1	67160381	67160801	chr1_66932969_66933389_12_0.38_0_8.59	10	+
chr1	67162053	67162536	chr1_66934641_66935124_14_0.37_0_8.03	10	+
chr1	67164394	67164731	chr1_66936982_66937319_10_0.4_0_8.42	10	+
chr1	67170786	67171052	chr1_66943374_66943640_8_0.44_3.62_8.6	10	+
chr1	67176130	67176413	chr1_66948718_66949001_8_0.38_0_8.26	10	+
chr1	67176582	67176865	chr1_66949170_66949453_8_0.32_3.62_7.63	10	+
chr1	67180026	67180304	chr1_66952614_66952892_8_0.39_0_8.22	10	+
chr1	67209259	67209645	chr1_66981847_66982233_10_0.32_0_7.6	10	+
chr1	67210456	67210718	chr1_66983044_66983306_8_0.32_2.63_7.57	10	+
chr1	67212478	67212702	chr1_66985066_66985290_7_0.36_4.51_7.69	10	+
chr1	67395772	67395964	chr1_67168360_67168552_5_0.75_4.51_12.76	10	+
chr1	67397139	67397342	chr1_67169727_67169930_6_0.36_3.62_7.83	10	+
chr1	67411823	67412064	chr1_67184411_67184652_7_0.39_1.49_8.48	10	+
chr1	67423706	67423940	chr1_67196294_67196528_5_0.36_4.51_7.92	10	+
chr1	67424525	67424761	chr1_67197113_67197349_6_0.37_2.63_8.14	10	+
chr1	67435361	67435605	chr1_67207949_67208193_7_0.4_3.62_8.47	10	+
chr1	67438456	67438737	chr1_67211044_67211325_8_0.34_1.49_7.79	10	+
chr1	67442200	67442501	chr1_67214788_67215089_9_0.32_0_7.37	10	+
chr1	67447402	67447660	chr1_67219990_67220248_7_0.43_0_8.78	10	+
chr1	67450183	67450625	chr1_67222771_67223213_12_0.36_1.49_8.32	10	+
chr1	67450878	67451174	chr1_67223466_67223762_9_0.32_0_7.75	10	+
chr1	67451563	67452280	chr1_67224151_67224868_20_0.36_0_8.49	10	+
chr1	67452457	67453317	chr1_67225045_67225905_24_0.32_0_8.15	10	+
chr1	67743867	67744104	chr1_67516455_67516692_7_0.42_1.49_8.64	10	+
chr1	67876686	67877720	chr1_67649274_67650308_29_0.34_0_8.2	10	+
chr1	67877733	67878938	chr1_67650321_67651526_33_0.37_0_8.95	10	+
chr1	67880871	67881072	chr1_67653459_67653660_6_0.52_4.51_9.66	10	+
chr1	67885597	67885959	chr1_67658185_67658547_10_0.36_0_8.1	10	+
chr1	67890593	67890955	chr1_67663181_67663543_10_0.44_1.49_8.98	10	+
chr1	67891814	67892017	chr1_67664402_67664605_6_0.39_2.63_8.52	10	+
chr1	67895735	67895957	chr1_67668323_67668545_6_0.6_3.62_10.5	10	+
chr1	68124827	68125026	chr1_67897415_67897614_5_0.34_2.63_8.04	10	+
chr1	68152948	68153196	chr1_67925536_67925784_7_0.44_1.49_8.38	10	+
chr1	68153212	68153903	chr1_67925800_67926491_18_0.38_0_9.03	10	+
chr1	68167215	68167657	chr1_67939803_67940245_13_0.38_0_8.33	10	+
chr1	68167832	68171311	chr1_67940420_67943899_92_0.39_0_9.34	10	+
chr1	68226040	68226233	chr1_67998628_67998821_5_0.48_1.49_9.1	10	+
chr1	68588851	68589065	chr1_68361439_68361653_6_0.43_1.49_8.75	10	+
chr1	68591252	68591563	chr1_68363840_68364151_9_0.41_0_8.64	10	+
chr1	68594617	68594709	chr1_68367205_68367297_3_0.51_2.63_10.9	10	+
chr1	68611492	68611720	chr1_68384080_68384308_7_0.49_2.63_9.38	10	+
chr1	68620741	68621004	chr1_68393329_68393592_8_0.44_0_8.47	10	+
chr1	68626993	68627384	chr1_68399581_68399972_11_0.41_0_8.95	10	+
chr1	68629007	68629230	chr1_68401595_68401818_6_0.65_1.49_11.29	10	+
chr1	68659697	68659927	chr1_68432285_68432515_7_0.46_0_8.65	10	+
chr1	68708165	68708760	chr1_68480753_68481348_17_0.48_0_10.51	10	+
chr1	68841139	68841343	chr1_68613727_68613931_6_0.38_4.51_7.86	10	+
chr1	69652095	69652464	chr1_69424683_69425052_11_0.47_0_9.12	10	+
chr1	70687226	70687438	chr1_70459814_70460026_5_0.56_4.51_10.51	10	+
chr1	70687938	70689601	chr1_70460526_70462189_46_0.34_0_8.12	10	+
chr1	70689954	70690541	chr1_70462542_70463129_17_0.4_0_8.86	10	+
chr1	70690741	70691543	chr1_70463329_70464131_23_0.41_0_8.78	10	+
chr1	70691904	70692172	chr1_70464492_70464760_7_0.37_0_9.01	10	+
chr1	70692218	70693930	chr1_70464806_70466518_47_0.38_0_8.52	10	+
chr1	70693977	70694402	chr1_70466565_70466990_12_0.36_0_8.2	10	+
chr1	70694480	70697978	chr1_70467068_70470566_97_0.36_0_8.79	10	+
chr1	70703040	70703310	chr1_70475628_70475898_8_0.38_0_7.89	10	+
chr1	70710291	70710609	chr1_70482879_70483197_9_0.44_0_8.92	10	+
chr1	70715558	70715815	chr1_70488146_70488403_7_0.41_0_8.97	10	+
chr1	70716149	70717657	chr1_70488737_70490245_42_0.35_0_8.85	10	+
chr1	70946826	70947024	chr1_70719414_70719612_6_0.33_1.49_8.09	10	+
chr1	71118078	71118121	chr1_70890666_70890709_2_0.42_1.49_11.13	10	+
chr1	71132012	71132364	chr1_70904600_70904952_10_0.45_1.49_8.8	10	+
chr1	71529240	71529827	chr1_71301828_71302415_16_0.33_0_8.1	10	+
chr1	71529875	71530081	chr1_71302463_71302669_6_0.34_4.51_7.86	10	+
chr1	71530394	71530850	chr1_71302982_71303438_13_0.37_0_8.2	10	+
chr1	71531494	71531738	chr1_71304082_71304326_7_0.33_0_8.65	10	+
chr1	71534799	71535093	chr1_71307387_71307681_8_0.42_0_8.47	10	+
chr1	71536465	71536763	chr1_71309053_71309351_8_0.42_0_8.9	10	+
chr1	71541528	71541729	chr1_71314116_71314317_6_0.36_3.62_8.14	10	+
chr1	71544037	71544274	chr1_71316625_71316862_7_0.4_1.49_8.56	10	+
chr1	71872052	71872292	chr1_71644640_71644880_7_0.35_1.49_7.98	10	+
chr1	72400716	72401026	chr1_72173304_72173614_9_0.4_0_8.26	10	+
chr1	72571332	72571583	chr1_72343920_72344171_7_0.41_3.62_8.07	10	+
chr1	72625351	72625603	chr1_72397939_72398191_7_0.3_1.49_7.69	10	+
chr1	72739731	72740906	chr1_72512319_72513494_33_0.43_0_9.5	10	+
chr1	72767130	72767512	chr1_72539718_72540100_11_0.47_0_9.51	10	+
chr1	74532199	74532261	chr1_74304787_74304849_2_0.38_0_10.65	10	+
chr1	74547514	74547723	chr1_74320102_74320311_6_0.37_4.51_7.8	10	+
chr1	74670569	74670809	chr1_74443157_74443397_7_0.39_2.63_7.93	10	+
chr1	74671796	74672050	chr1_74444384_74444638_7_0.38_2.63_8.15	10	+
chr1	75088565	75088770	chr1_74861153_74861358_6_0.38_0_8.57	10	+
chr1	75171928	75172137	chr1_74944516_74944725_6_0.4_2.63_8.37	10	+
chr1	75224009	75224403	chr1_74996597_74996991_20_0.36_1.49_7.58	10	+
chr1	75229625	75230004	chr1_75002213_75002592_11_0.4_0_8.88	10	+
chr1	76047761	76048275	chr1_75820349_75820863_14_0.53_0_10.81	10	+
chr1	76208367	76208570	chr1_75980955_75981158_6_0.52_4.51_9.48	10	+
chr1	76208615	76208928	chr1_75981203_75981516_9_0.45_1.49_8.79	10	+
chr1	76208975	76209297	chr1_75981563_75981885_9_0.53_0_9.9	10	+
chr1	76209309	76209628	chr1_75981897_75982216_9_0.48_0_9.12	10	+
chr1	76209855	76210363	chr1_75982443_75982951_14_0.52_2.63_9.58	10	+
chr1	76215084	76215373	chr1_75987672_75987961_8_0.34_0_7.99	10	+
chr1	76226789	76227096	chr1_75999377_75999684_9_0.41_0_8.44	10	+
chr1	76253095	76253415	chr1_76025683_76026003_9_0.38_1.49_8.02	10	+
chr1	76253782	76253985	chr1_76026370_76026573_6_0.39_0_8.8	10	+
chr1	76254478	76254682	chr1_76027066_76027270_6_0.39_4.51_8.36	10	+
chr1	76254838	76255045	chr1_76027426_76027633_6_0.42_3.62_8.59	10	+
chr1	76255310	76255916	chr1_76027898_76028504_17_0.37_0_8.32	10	+
chr1	76770053	76770261	chr1_76542641_76542849_6_0.47_4.51_8.79	10	+
chr1	77165507	77166671	chr1_76938095_76939259_33_0.54_0_10.76	10	+
chr1	77594769	77595378	chr1_77367357_77367966_18_0.45_0_12.87	10	+
chr1	77747837	77748046	chr1_77520425_77520634_6_0.69_4.51_11.38	10	+
chr1	77752654	77752860	chr1_77525242_77525448_6_0.4_4.51_8.41	10	+
chr1	77759454	77759693	chr1_77532042_77532281_7_0.41_2.63_8.17	10	+
chr1	77805972	77806321	chr1_77578560_77578909_10_0.43_0_8.31	10	+
chr1	77876546	77876756	chr1_77649134_77649344_6_0.43_4.51_9.05	10	+
chr1	78001493	78001800	chr1_77774081_77774388_9_0.52_0_9.33	10	+
chr1	78030305	78030497	chr1_77802893_77803085_6_0.35_2.63_8.45	10	+
chr1	78085943	78086141	chr1_77858531_77858729_6_0.35_4.51_7.91	10	+
chr1	78098031	78098379	chr1_77870619_77870967_10_0.42_0_8.68	10	+
chr1	78098463	78098675	chr1_77871051_77871263_6_0.41_2.63_8.37	10	+
chr1	78098803	78099019	chr1_77871391_77871607_6_0.41_0_8.7	10	+
chr1	78105076	78105277	chr1_77877664_77877865_6_0.37_1.49_7.95	10	+
chr1	78162031	78162401	chr1_77934619_77934989_11_0.35_0_7.93	10	+
chr1	78183535	78183806	chr1_77956123_77956394_8_0.35_0_7.82	10	+
chr1	78194087	78194458	chr1_77966675_77967046_11_0.36_0_8.15	10	+
chr1	78204948	78205153	chr1_77977536_77977741_6_0.4_4.51_8.44	10	+
chr1	78225310	78225501	chr1_77997898_77998089_6_0.67_3.62_11.61	10	+
chr1	78238565	78238825	chr1_78011153_78011413_8_0.43_1.49_8.72	10	+
chr1	78239203	78240047	chr1_78011791_78012635_24_0.51_0_11.15	10	+
chr1	78275408	78277416	chr1_78047996_78050004_56_0.41_0_9.52	10	+
chr1	78313272	78313593	chr1_78085860_78086181_9_0.44_0_8.66	10	+
chr1	78313703	78313981	chr1_78086291_78086569_8_0.48_0_8.96	10	+
chr1	78314160	78314398	chr1_78086748_78086986_7_0.41_1.49_8.59	10	+
chr1	78319386	78319580	chr1_78091974_78092168_6_0.4_0_8.66	10	+
chr1	78355797	78356059	chr1_78128385_78128647_8_0.29_0_7.66	10	+
chr1	78356217	78356820	chr1_78128805_78129408_17_0.32_0_7.66	10	+
chr1	78366234	78366431	chr1_78138822_78139019_6_0.33_3.62_7.49	10	+
chr1	78370345	78370554	chr1_78142933_78143142_6_0.41_4.51_8.35	10	+
chr1	78375316	78375405	chr1_78147904_78147993_3_0.39_4.51_9.36	10	+
chr1	78382671	78382923	chr1_78155259_78155511_7_0.35_0_8.12	10	+
chr1	78383229	78383450	chr1_78155817_78156038_7_0.38_2.63_8.33	10	+
chr1	78383711	78384077	chr1_78156299_78156665_10_0.34_0_7.81	10	+
chr1	78392017	78392662	chr1_78164605_78165250_18_0.36_0_8.31	10	+
chr1	78394868	78395229	chr1_78167456_78167817_8_0.38_0_8.06	10	+
chr1	78398154	78398311	chr1_78170742_78170899_5_0.32_3.62_8.15	10	+
chr1	78398966	78399265	chr1_78171554_78171853_8_0.36_0_8.61	10	+
chr1	78401337	78401808	chr1_78173925_78174396_11_0.31_0_8.32	10	+
chr1	78407657	78407933	chr1_78180245_78180521_8_0.4_0_8.28	10	+
chr1	78408137	78408587	chr1_78180725_78181175_13_0.38_0_8.76	10	+
chr1	78408609	78409504	chr1_78181197_78182092_25_0.36_0_8.45	10	+
chr1	78411355	78411560	chr1_78183943_78184148_6_0.31_3.62_7.7	10	+
chr1	78422316	78422522	chr1_78194904_78195110_6_0.39_2.63_8.7	10	+
chr1	78451759	78451995	chr1_78224347_78224583_7_0.37_1.49_7.93	10	+
chr1	78458167	78458399	chr1_78230755_78230987_7_0.38_0_8.59	10	+
chr1	78462347	78462541	chr1_78234935_78235129_6_0.35_0_8.33	10	+
chr1	78470676	78471004	chr1_78243264_78243592_9_0.36_0_8.18	10	+
chr1	78471775	78472124	chr1_78244363_78244712_10_0.35_0_8.01	10	+
chr1	78478796	78479346	chr1_78251384_78251934_15_0.37_0_8.99	10	+
chr1	78481638	78482276	chr1_78254226_78254864_18_0.34_0_8.46	10	+
chr1	78482325	78482634	chr1_78254913_78255222_9_0.33_0_8.1	10	+
chr1	78482676	78482884	chr1_78255264_78255472_6_0.33_1.49_7.7	10	+
chr1	78557217	78557915	chr1_78329805_78330503_19_0.43_0_9.39	10	+
chr1	78958353	78958608	chr1_78730941_78731196_7_0.42_0_8.81	10	+
chr1	78958833	78959141	chr1_78731421_78731729_9_0.4_3.62_8.14	10	+
chr1	79002115	79002706	chr1_78774703_78775294_17_0.39_0_8.41	10	+
chr1	79003007	79003472	chr1_78775595_78776060_13_0.38_0_8.72	10	+
chr1	79004634	79004872	chr1_78777222_78777460_7_0.35_2.63_7.99	10	+
chr1	79127317	79127570	chr1_78899905_78900158_8_0.35_3.62_7.95	10	+
chr1	79215602	79215906	chr1_78988190_78988494_9_0.46_0_8.74	10	+
chr1	79216274	79216585	chr1_78988862_78989173_9_0.4_0_8.49	10	+
chr1	79519766	79519972	chr1_79292354_79292560_6_0.35_0_8.39	10	+
chr1	79520191	79521113	chr1_79292779_79293701_26_0.42_0_9.22	10	+
chr1	79521162	79521795	chr1_79293750_79294383_18_0.5_0_9.38	10	+
chr1	79986901	79987323	chr1_79759489_79759911_12_0.43_0_9.1	10	+
chr1	79987412	79987882	chr1_79760000_79760470_14_0.45_0_9.08	10	+
chr1	80916405	80916868	chr1_80688993_80689456_13_0.43_0_9.49	10	+
chr1	80917142	80917640	chr1_80689730_80690228_14_0.46_0_9.09	10	+
chr1	81563953	81564711	chr1_81336541_81337299_22_0.43_0_9.08	10	+
chr1	81674392	81674999	chr1_81446980_81447587_17_0.49_0_9.98	10	+
chr1	81892634	81892858	chr1_81665222_81665446_7_0.4_0_8.17	10	+
chr1	81893774	81893983	chr1_81666362_81666571_6_0.31_4.51_7.91	10	+
chr1	82061835	82062036	chr1_81834423_81834624_6_0.45_4.51_8.55	10	+
chr1	82062081	82062401	chr1_81834669_81834989_9_0.46_0_8.29	10	+
chr1	82187359	82187682	chr1_81959947_81960270_9_0.48_0_9.34	10	+
chr1	82188036	82189028	chr1_81960624_81961616_28_0.47_0_10.16	10	+
chr1	82409045	82409353	chr1_82181633_82181941_9_0.42_1.49_8.7	10	+
chr1	82415832	82416035	chr1_82188420_82188623_6_0.45_2.63_9.37	10	+
chr1	82441294	82441509	chr1_82213882_82214097_6_0.38_1.49_8.17	10	+
chr1	82452284	82452495	chr1_82224872_82225083_6_0.37_3.62_8.21	10	+
chr1	82456070	82456276	chr1_82228658_82228864_6_0.49_4.51_9.27	10	+
chr1	82655964	82656260	chr1_82428552_82428848_8_0.3_2.63_7.27	10	+
chr1	82990933	82991124	chr1_82763521_82763712_5_0.35_2.63_8.52	10	+
chr1	83617986	83618182	chr1_83390574_83390770_6_0.37_4.51_8	10	+
chr1	83640142	83640344	chr1_83412730_83412932_6_0.45_2.63_8.61	10	+
chr1	83641217	83641497	chr1_83413805_83414085_8_0.35_3.62_7.66	10	+
chr1	83644903	83645142	chr1_83417491_83417730_7_0.37_1.49_8.08	10	+
chr1	84039005	84039292	chr1_83811593_83811880_9_0.36_1.49_8.09	10	+
chr1	84114400	84114591	chr1_83886988_83887179_5_0.41_3.62_8.43	10	+
chr1	84458942	84459154	chr1_84231530_84231742_6_0.4_3.62_8.29	10	+
chr1	84464459	84464679	chr1_84237047_84237267_6_0.69_4.51_11.4	10	+
chr1	84551558	84551907	chr1_84324146_84324495_10_0.5_1.49_9.41	10	+
chr1	84585020	84585335	chr1_84357608_84357923_9_0.38_0_8.16	10	+
chr1	84635084	84635362	chr1_84407672_84407950_8_0.33_0_7.43	10	+
chr1	84668338	84668562	chr1_84440926_84441150_7_0.35_4.51_7.92	10	+
chr1	84700830	84701915	chr1_84473418_84474503_31_0.39_0_8.33	10	+
chr1	84701985	84703090	chr1_84474573_84475678_31_0.34_0_8.4	10	+
chr1	84703127	84703479	chr1_84475715_84476067_10_0.38_0_8.39	10	+
chr1	84703680	84703885	chr1_84476268_84476473_6_0.39_2.63_8.78	10	+
chr1	84709962	84710415	chr1_84482550_84483003_13_0.49_0_10.16	10	+
chr1	84843133	84843351	chr1_84615721_84615939_6_0.49_4.51_9.08	10	+
chr1	84956052	84956242	chr1_84728640_84728830_5_0.39_1.49_8.71	10	+
chr1	84961886	84962080	chr1_84734474_84734668_6_0.38_2.63_8.19	10	+
chr1	84963977	84964324	chr1_84736565_84736912_9_0.36_0_8.37	10	+
chr1	84986119	84986330	chr1_84758707_84758918_6_0.29_4.51_7.57	10	+
chr1	85111200	85111517	chr1_84883788_84884105_9_0.33_1.49_7.79	10	+
chr1	85112986	85113193	chr1_84885574_84885781_6_0.38_4.51_8.04	10	+
chr1	85193058	85193258	chr1_84965646_84965846_6_0.37_0_8.15	10	+
chr1	85248256	85248440	chr1_85020844_85021028_6_0.54_4.51_9.5	10	+
chr1	85648239	85648454	chr1_85420827_85421042_6_0.39_2.63_7.98	10	+
chr1	85731992	85732252	chr1_85504580_85504840_8_0.31_0_7.46	10	+
chr1	85733275	85733583	chr1_85505863_85506171_9_0.42_0_8.71	10	+
chr1	85736369	85736561	chr1_85508957_85509149_6_0.38_0_8.5	10	+
chr1	85784172	85787313	chr1_85556760_85559901_88_0.41_0_9.67	10	+
chr1	85791341	85791535	chr1_85563929_85564123_6_0.3_3.62_7.48	10	+
chr1	85824367	85824608	chr1_85596955_85597196_7_0.31_0_8.11	10	+
chr1	85836305	85836554	chr1_85608893_85609142_7_0.42_2.63_8.77	10	+
chr1	85873703	85873931	chr1_85646291_85646519_7_0.44_2.63_8.52	10	+
chr1	85905340	85905549	chr1_85677928_85678137_6_0.33_4.51_7.86	10	+
chr1	85906409	85906667	chr1_85678997_85679255_7_0.41_3.62_8.42	10	+
chr1	85911135	85911290	chr1_85683723_85683878_5_0.37_4.51_8.16	10	+
chr1	85912726	85912934	chr1_85685314_85685522_6_0.47_3.62_8.94	10	+
chr1	85915391	85915592	chr1_85687979_85688180_6_0.53_4.51_9.69	10	+
chr1	85916175	85916307	chr1_85688763_85688895_4_0.33_4.51_8.05	10	+
chr1	85918507	85918708	chr1_85691095_85691296_6_0.36_4.51_8.38	10	+
chr1	85921201	85921597	chr1_85693789_85694185_11_0.35_0_8.18	10	+
chr1	85923690	85923861	chr1_85696278_85696449_5_0.39_3.62_8.78	10	+
chr1	85924564	85924795	chr1_85697152_85697383_7_0.35_1.49_7.72	10	+
chr1	85925167	85925359	chr1_85697755_85697947_6_0.41_4.51_8.42	10	+
chr1	85925865	85926166	chr1_85698453_85698754_9_0.39_0_8.26	10	+
chr1	85927994	85928257	chr1_85700582_85700845_8_0.4_0_8.67	10	+
chr1	85929125	85929458	chr1_85701713_85702046_10_0.4_0_8.26	10	+
chr1	85929682	85929989	chr1_85702270_85702577_9_0.48_0_9.39	10	+
chr1	85936233	85936467	chr1_85708821_85709055_7_0.41_3.62_8.31	10	+
chr1	85941270	85941509	chr1_85713858_85714097_7_0.42_0_8.33	10	+
chr1	85942689	85942927	chr1_85715277_85715515_7_0.44_2.63_8.73	10	+
chr1	85943099	85943407	chr1_85715687_85715995_7_0.41_0_8.73	10	+
chr1	85944376	85944623	chr1_85716964_85717211_7_0.34_0_7.87	10	+
chr1	85947216	85947491	chr1_85719804_85720079_8_0.37_1.49_8.15	10	+
chr1	85951597	85951842	chr1_85724185_85724430_7_0.41_1.49_8.95	10	+
chr1	85951967	85952241	chr1_85724555_85724829_8_0.38_2.63_8.24	10	+
chr1	85952327	85952604	chr1_85724915_85725192_8_0.4_0_8.46	10	+
chr1	85952982	85953251	chr1_85725570_85725839_8_0.38_0_8.2	10	+
chr1	85955136	85955614	chr1_85727724_85728202_13_0.39_0_8.62	10	+
chr1	85955878	85956234	chr1_85728466_85728822_10_0.37_2.63_8.2	10	+
chr1	85957902	85958183	chr1_85730490_85730771_8_0.34_1.49_7.76	10	+
chr1	85959037	85959272	chr1_85731625_85731860_6_0.37_0_8.44	10	+
chr1	85960928	85961244	chr1_85733516_85733832_9_0.45_0_8.71	10	+
chr1	85961794	85962022	chr1_85734382_85734610_7_0.33_0_7.63	10	+
chr1	85990134	85990341	chr1_85762722_85762929_6_0.35_3.62_8.18	10	+
chr1	85995103	85995313	chr1_85767691_85767901_6_0.47_1.49_8.94	10	+
chr1	85996122	85996329	chr1_85768710_85768917_6_0.42_3.62_8.47	10	+
chr1	85997846	85998047	chr1_85770434_85770635_6_0.38_2.63_8.45	10	+
chr1	86016187	86016484	chr1_85788775_85789072_8_0.38_2.63_8.23	10	+
chr1	86019099	86019335	chr1_85791687_85791923_7_0.46_2.63_9.04	10	+
chr1	86019605	86019808	chr1_85792193_85792396_6_0.46_1.49_9.03	10	+
chr1	86034000	86034359	chr1_85806588_85806947_10_0.42_0_8.85	10	+
chr1	86034593	86035259	chr1_85807181_85807847_19_0.41_0_8.77	10	+
chr1	86036360	86036634	chr1_85808948_85809222_8_0.43_1.49_8.82	10	+
chr1	86037158	86037460	chr1_85809746_85810048_9_0.4_0_8.6	10	+
chr1	86038837	86039180	chr1_85811425_85811768_10_0.42_0_8.94	10	+
chr1	86040116	86040439	chr1_85812704_85813027_9_0.45_1.49_9.01	10	+
chr1	86041138	86041416	chr1_85813726_85814004_8_0.42_1.49_8.51	10	+
chr1	86042134	86042346	chr1_85814722_85814934_6_0.61_2.63_10.43	10	+
chr1	86043605	86044050	chr1_85816193_85816638_13_0.55_0_10.37	10	+
chr1	86046359	86049766	chr1_85818947_85822354_93_0.5_0_11.69	10	+
chr1	86049919	86050108	chr1_85822507_85822696_6_0.41_3.62_8.74	10	+
chr1	86118993	86119155	chr1_85891581_85891743_5_0.45_0_9.26	10	+
chr1	86173830	86174029	chr1_85946418_85946617_6_0.59_3.62_9.91	10	+
chr1	86861618	86861842	chr1_86634206_86634430_6_0.65_3.62_11.11	10	+
chr1	87018323	87018676	chr1_86790911_86791264_10_0.58_0_9.89	10	+
chr1	87170423	87170621	chr1_86943011_86943209_6_0.7_3.62_11.68	10	+
chr1	87185070	87185315	chr1_86957658_86957903_7_0.4_1.49_8.71	10	+
chr1	87188162	87188448	chr1_86960750_86961036_8_0.32_1.49_7.38	10	+
chr1	87189866	87190204	chr1_86962454_86962792_10_0.31_0_7.16	10	+
chr1	87196499	87196704	chr1_86969087_86969292_6_0.32_4.51_7.73	10	+
chr1	87198651	87198875	chr1_86971239_86971463_7_0.38_4.51_8.12	10	+
chr1	87207820	87208233	chr1_86980408_86980821_12_0.41_0_8.99	10	+
chr1	87208772	87209455	chr1_86981360_86982043_19_0.37_0_8.19	10	+
chr1	87209686	87210788	chr1_86982274_86983376_31_0.36_0_8.2	10	+
chr1	87211020	87211355	chr1_86983608_86983943_10_0.42_0_8.98	10	+
chr1	87211560	87211769	chr1_86984148_86984357_6_0.36_1.49_8.19	10	+
chr1	87211963	87212225	chr1_86984551_86984813_8_0.44_1.49_9.24	10	+
chr1	87212781	87212956	chr1_86985369_86985544_5_0.34_0_8.65	10	+
chr1	87213108	87213555	chr1_86985696_86986143_13_0.41_0_8.5	10	+
chr1	87250565	87251161	chr1_87023153_87023749_17_0.45_0_12.36	10	+
chr1	87328457	87329382	chr1_87101045_87101970_26_0.38_0_9.2	10	+
chr1	87361025	87361083	chr1_87133613_87133671_2_0.44_4.51_10.44	10	+
chr1	87368914	87369183	chr1_87141502_87141771_8_0.42_0_8.61	10	+
chr1	87510598	87510840	chr1_87283186_87283428_7_0.43_0_8.81	10	+
chr1	87511634	87511906	chr1_87284222_87284494_8_0.44_0_8.88	10	+
chr1	87512021	87512365	chr1_87284609_87284953_10_0.45_1.49_9.07	10	+
chr1	87538592	87538898	chr1_87311180_87311486_9_0.42_0_8.87	10	+
chr1	87570314	87570687	chr1_87342902_87343275_11_0.41_0_8.43	10	+
chr1	87571021	87571368	chr1_87343609_87343956_10_0.34_1.49_7.68	10	+
chr1	87572807	87573018	chr1_87345395_87345606_6_0.36_2.63_8.27	10	+
chr1	87794224	87794422	chr1_87566812_87567010_5_0.76_1.49_13.08	10	+
chr1	87794660	87794882	chr1_87567248_87567470_6_0.65_3.62_10.93	10	+
chr1	87805750	87805992	chr1_87578338_87578580_7_0.45_2.63_9.05	10	+
chr1	87810410	87810823	chr1_87582998_87583411_12_0.43_0_8.82	10	+
chr1	87810981	87811229	chr1_87583569_87583817_7_0.38_0_8.32	10	+
chr1	88546883	88547085	chr1_88319471_88319673_6_0.46_3.62_8.76	10	+
chr1	89043597	89043798	chr1_88816185_88816386_6_0.45_2.63_9.1	10	+
chr1	89206580	89207056	chr1_88979168_88979644_14_0.35_0_8.35	10	+
chr1	89236060	89236259	chr1_89008648_89008847_6_0.45_4.51_8.93	10	+
chr1	89237044	89237633	chr1_89009632_89010221_16_0.38_0_8.68	10	+
chr1	89250305	89250540	chr1_89022893_89023128_7_0.41_1.49_8.45	10	+
chr1	89270107	89270270	chr1_89042695_89042858_5_0.34_4.51_8.24	10	+
chr1	89271390	89271607	chr1_89043978_89044195_6_0.34_1.49_8.16	10	+
chr1	89272932	89273128	chr1_89045520_89045716_6_0.33_2.63_7.73	10	+
chr1	89286771	89286974	chr1_89059359_89059562_6_0.39_3.62_8.36	10	+
chr1	89289965	89290166	chr1_89062553_89062754_6_0.32_1.49_7.67	10	+
chr1	89294821	89295096	chr1_89067409_89067684_8_0.43_2.63_8.63	10	+
chr1	89296563	89296781	chr1_89069151_89069369_6_0.38_3.62_7.99	10	+
chr1	89297544	89297738	chr1_89070132_89070326_6_0.37_1.49_8.32	10	+
chr1	89298872	89300181	chr1_89071460_89072769_37_0.37_0_8.57	10	+
chr1	89300589	89300790	chr1_89073177_89073378_6_0.35_0_8.28	10	+
chr1	89333711	89333955	chr1_89106299_89106543_7_0.38_0_8.51	10	+
chr1	89401655	89401888	chr1_89174243_89174476_7_0.39_1.49_8.2	10	+
chr1	89447622	89447925	chr1_89220210_89220513_9_0.43_1.49_8.52	10	+
chr1	89448112	89448984	chr1_89220700_89221572_23_0.46_0_9.57	10	+
chr1	89449170	89449610	chr1_89221758_89222198_12_0.5_0_9.89	10	+
chr1	89476588	89476783	chr1_89249176_89249371_6_0.43_3.62_8.5	10	+
chr1	89479785	89479992	chr1_89252373_89252580_6_0.45_4.51_9.07	10	+
chr1	89524543	89524750	chr1_89297131_89297338_6_0.45_2.63_8.99	10	+
chr1	89569225	89569504	chr1_89341813_89342092_8_0.36_2.63_8.53	10	+
chr1	89569586	89570529	chr1_89342174_89343117_27_0.4_0_9.15	10	+
chr1	90398620	90399714	chr1_90171208_90172302_31_0.43_0_8.91	10	+
chr1	90399726	90400068	chr1_90172314_90172656_10_0.41_1.49_8.52	10	+
chr1	90400080	90400537	chr1_90172668_90173125_13_0.43_0_8.67	10	+
chr1	90400587	90400977	chr1_90173175_90173565_11_0.39_2.63_8.51	10	+
chr1	90471537	90471743	chr1_90244125_90244331_6_0.4_4.51_8.19	10	+
chr1	90473368	90473567	chr1_90245956_90246155_6_0.37_4.51_8.03	10	+
chr1	90475560	90475935	chr1_90248148_90248523_11_0.33_0_7.62	10	+
chr1	90588342	90588545	chr1_90360930_90361133_6_0.49_3.62_9.12	10	+
chr1	91183138	91183344	chr1_90955726_90955932_6_0.73_1.49_12.66	10	+
chr1	91190436	91190724	chr1_90963024_90963312_8_0.63_2.63_11.12	10	+
chr1	91381835	91382056	chr1_91154423_91154644_6_0.35_3.62_7.96	10	+
chr1	91403387	91403689	chr1_91175975_91176277_9_0.36_0_7.87	10	+
chr1	91404978	91405245	chr1_91177566_91177833_8_0.37_0_8.03	10	+
chr1	91406083	91406409	chr1_91178671_91178997_9_0.39_1.49_8.17	10	+
chr1	91489425	91490476	chr1_91262013_91263064_29_0.46_0_10.54	10	+
[truncated: 47,745 more rows]
