# Supplementary material for: Cell cycle, oncogenic and tumor suppressor pathways regulate numerous long and macro non-protein-coding RNAs
Source: Genome Biol. 2014 Mar 4;15(3):R48. doi: 10.1186/gb-2014-15-3-r48 (PMC4054595; doi:10.1186/gb-2014-15-3-r48)
Supplement: Additional file 2 — Online supplemental material containing BED formatted files of differentially expressed regions and macroRNAs, as well as CSV tables listing all proximal ncRNA-mRNA pairs regulated in astrocytoma. [file gb-2014-15-3-r48-S2.zip › online_data/CC/CC_G0_G1_highdiff3.hg19.bed]

chr1	1396087	1396295	chr1_1385950_1386158_6_0_0.07_1.86	10	+
chr1	1417479	1417688	chr1_1407342_1407551_6_0_0.11_1.69	10	+
chr1	1425621	1425852	chr1_1415484_1415715_6_0_0.38_1.63	10	+
chr1	4834417	4834614	chr1_4734277_4734474_6_0_0.11_2.02	10	+
chr1	4842736	4843255	chr1_4742596_4743115_14_0_0_1.96	10	+
chr1	8072953	8073327	chr1_7995540_7995914_10_0_0.11_1.68	10	+
chr1	8925321	8925550	chr1_8847908_8848137_7_0_0.38_1.28	10	+
chr1	11116601	11116851	chr1_11039188_11039438_7_0_0_1.46	10	+
chr1	11119206	11119478	chr1_11041793_11042065_8_0_0_1.7	10	+
chr1	11900630	11900826	chr1_11823217_11823413_6_0_0.11_-1.67	10	+
chr1	15986699	15986978	chr1_15859286_15859565_8_0_0.15_1.69	10	+
chr1	15988222	15988426	chr1_15860809_15861013_6_0_0.32_1.54	10	+
chr1	15988700	15988901	chr1_15861287_15861488_6_0_0.38_1.52	10	+
chr1	16567614	16567932	chr1_16440201_16440519_9_0_0_1.7	10	+
chr1	17011983	17012508	chr1_16884570_16885095_15_0_0.11_1.53	10	+
chr1	19585126	19585453	chr1_19457713_19458040_9_0_0_1.66	10	+
chr1	19586172	19586404	chr1_19458759_19458991_7_0_0.26_1.48	10	+
chr1	20761386	20761410	chr1_20633973_20633997_1_0_0.36_5.33	10	+
chr1	21792162	21792361	chr1_21664749_21664948_6_0_0.49_-1.51	10	+
chr1	21809688	21809925	chr1_21682275_21682512_7_0_0.49_-1.31	10	+
chr1	21810327	21810593	chr1_21682914_21683180_8_0_0.07_-1.44	10	+
chr1	23884517	23884809	chr1_23757104_23757396_8_0_0_2.67	10	+
chr1	23885241	23885465	chr1_23757828_23758052_5_0_0_2.04	10	+
chr1	23885603	23886100	chr1_23758190_23758687_14_0_0_2.41	10	+
chr1	26226831	26227110	chr1_26099418_26099697_8_0_0_1.59	10	+
chr1	26581741	26581984	chr1_26454328_26454571_7_0_0.11_1.69	10	+
chr1	28218298	28218652	chr1_28090885_28091239_10_0_0.11_1.31	10	+
chr1	28422444	28422699	chr1_28295031_28295286_7_0_0.22_1.49	10	+
chr1	28834670	28834913	chr1_28707257_28707500_7_0_0_1.7	10	+
chr1	32256713	32256929	chr1_32029300_32029516_7_0_0.49_1.42	10	+
chr1	33416865	33417070	chr1_33189452_33189657_6_0_0.19_1.71	10	+
chr1	36200541	36200747	chr1_35973128_35973334_6_0_0_1.95	10	+
chr1	36200840	36201013	chr1_35973427_35973600_5_0_0_2.04	10	+
chr1	36201955	36202162	chr1_35974542_35974749_6_0_0.32_1.54	10	+
chr1	36204913	36205191	chr1_35977500_35977778_8_0_0.26_1.27	10	+
chr1	36212366	36212569	chr1_35984953_35985156_6_0_0_1.73	10	+
chr1	36226288	36226494	chr1_35998875_35999081_6_0_0.11_1.65	10	+
chr1	36229912	36230281	chr1_36002499_36002868_11_0_0_1.94	10	+
chr1	39175778	39175979	chr1_38948365_38948566_6_0_0.29_1.56	10	+
chr1	39176422	39176891	chr1_38949009_38949478_14_0_0_1.51	10	+
chr1	40537698	40537912	chr1_40310285_40310499_6_0_0.49_1.49	10	+
chr1	41448922	41449191	chr1_41221509_41221778_8_0_0_1.41	10	+
chr1	41457419	41457616	chr1_41230006_41230203_6_0_0.26_1.68	10	+
chr1	41461569	41461817	chr1_41234156_41234404_7_0_0_1.57	10	+
chr1	41463062	41463266	chr1_41235649_41235853_6_0_0.38_1.64	10	+
chr1	41474319	41474663	chr1_41246906_41247250_10_0_0_1.75	10	+
chr1	41477287	41478277	chr1_41249874_41250864_27_0_0_1.99	10	+
chr1	43309031	43309561	chr1_43081618_43082148_15_0_0.07_-1.47	10	+
chr1	43632449	43632664	chr1_43405036_43405251_6_0_0.44_1.51	10	+
chr1	43637123	43637416	chr1_43409710_43410003_9_0_0_1.53	10	+
chr1	45446707	45446912	chr1_45219294_45219499_6_0_0.22_1.92	10	+
chr1	46072914	46073340	chr1_45845501_45845927_12_0_0_1.65	10	+
chr1	46073663	46074136	chr1_45846250_45846723_14_0_0_1.64	10	+
chr1	46074675	46075058	chr1_45847262_45847645_11_0_0_1.61	10	+
chr1	46079802	46080018	chr1_45852389_45852605_6_0_0.32_1.67	10	+
chr1	46836462	46836597	chr1_46609049_46609184_4_0_0.07_-2.51	10	+
chr1	47725991	47726257	chr1_47498578_47498844_7_0_0_1.75	10	+
chr1	47735268	47735475	chr1_47507855_47508062_6_0_0_1.99	10	+
chr1	52373813	52374061	chr1_52146401_52146649_7_0_0_1.88	10	+
chr1	52374180	52374433	chr1_52146768_52147021_7_0_0.11_1.52	10	+
chr1	52374628	52374829	chr1_52147216_52147417_6_0_0.32_1.53	10	+
chr1	52374882	52375602	chr1_52147470_52148190_19_0_0_1.62	10	+
chr1	52375838	52376219	chr1_52148426_52148807_11_0_0.29_1.42	10	+
chr1	52376331	52377047	chr1_52148919_52149635_20_0_0_1.72	10	+
chr1	52377228	52377567	chr1_52149816_52150155_10_0_0_1.67	10	+
chr1	52378437	52379072	chr1_52151025_52151660_18_0_0_1.84	10	+
chr1	52379819	52380746	chr1_52152407_52153334_27_0_0_1.81	10	+
chr1	52381679	52382554	chr1_52154267_52155142_25_0_0_1.87	10	+
chr1	52383819	52384039	chr1_52156407_52156627_7_0_0_1.73	10	+
chr1	52384313	52384626	chr1_52156901_52157214_9_0_0_1.95	10	+
chr1	52384963	52385836	chr1_52157551_52158424_25_0_0_1.73	10	+
chr1	52398973	52399150	chr1_52171561_52171738_6_0_0.49_1.49	10	+
chr1	52442564	52442771	chr1_52215152_52215359_6_0_0.22_1.6	10	+
chr1	53457838	53458115	chr1_53230426_53230703_8_0_0.38_1.39	10	+
chr1	53458475	53458817	chr1_53231063_53231405_10_0_0_1.56	10	+
chr1	53560932	53561293	chr1_53333520_53333881_10_0_0_-1.61	10	+
chr1	53561859	53562106	chr1_53334447_53334694_7_0_0_-1.74	10	+
chr1	53562481	53562748	chr1_53335069_53335336_8_0_0.32_-1.34	10	+
chr1	53563346	53563903	chr1_53335934_53336491_16_0_0_-1.57	10	+
chr1	53564361	53564701	chr1_53336949_53337289_10_0_0_-1.73	10	+
chr1	53566144	53566489	chr1_53338732_53339077_10_0_0_-1.58	10	+
chr1	53567177	53567382	chr1_53339765_53339970_6_0_0.44_-1.52	10	+
chr1	55316161	55316460	chr1_55088749_55089048_9_0_0_-1.52	10	+
chr1	55316707	55317078	chr1_55089295_55089666_10_0_0_-1.68	10	+
chr1	57025897	57026052	chr1_56798485_56798640_5_0_0.15_-1.76	10	+
chr1	62910412	62910645	chr1_62683000_62683233_7_0_0.22_1.51	10	+
chr1	62910738	62911017	chr1_62683326_62683605_8_0_0.26_1.42	10	+
chr1	62915940	62916708	chr1_62688528_62689296_22_0_0_1.62	10	+
chr1	64643120	64643351	chr1_64415708_64415939_7_0_0.11_-1.6	10	+
chr1	64644288	64644676	chr1_64416876_64417264_11_0_0.11_-1.51	10	+
chr1	64645222	64645424	chr1_64417810_64418012_6_0_0.38_-1.53	10	+
chr1	64645529	64645917	chr1_64418117_64418505_11_0_0_-1.85	10	+
chr1	67120580	67120820	chr1_66893168_66893408_7_0_0.32_-1.45	10	+
chr1	67135585	67135778	chr1_66908173_66908366_6_0_0_-1.81	10	+
chr1	67159334	67159574	chr1_66931922_66932162_7_0_0_-1.84	10	+
chr1	67160476	67160801	chr1_66933064_66933389_9_0_0.15_-1.75	10	+
chr1	67162053	67162251	chr1_66934641_66934839_6_0_0.15_-1.75	10	+
chr1	67164502	67164731	chr1_66937090_66937319_7_0_0.29_-1.53	10	+
chr1	67176582	67176792	chr1_66949170_66949380_6_0_0_-1.84	10	+
chr1	67209259	67209477	chr1_66981847_66982065_6_0_0.11_-1.64	10	+
chr1	68511934	68512135	chr1_68284522_68284723_6_0_0.19_1.64	10	+
chr1	68512290	68512638	chr1_68284878_68285226_10_0_0_1.9	10	+
chr1	72735667	72735724	chr1_72508255_72508312_2_0_0.07_7.97	10	+
chr1	78549690	78549803	chr1_78322278_78322391_4_0_0.22_1.92	10	+
chr1	78557284	78557596	chr1_78329872_78330184_9_0_0.29_1.49	10	+
chr1	79403405	79403710	chr1_79175993_79176298_8_0_0_1.62	10	+
chr1	79520224	79520570	chr1_79292812_79293158_10_0_0_-1.61	10	+
chr1	79520762	79521113	chr1_79293350_79293701_10_0_0_-1.47	10	+
chr1	79521201	79521440	chr1_79293789_79294028_7_0_0.07_-1.6	10	+
chr1	85951281	85951484	chr1_85723869_85724072_6_0_0.07_1.87	10	+
chr1	87796650	87796899	chr1_87569238_87569487_7_0_0.11_1.58	10	+
chr1	90178953	90179586	chr1_89951541_89952174_18_0_0_1.58	10	+
chr1	90180164	90180441	chr1_89952752_89953029_8_0_0_1.71	10	+
chr1	91794329	91794533	chr1_91566917_91567121_6_0_0.32_1.53	10	+
chr1	91794770	91794982	chr1_91567358_91567570_6_0_0_2.12	10	+
chr1	91795037	91795450	chr1_91567625_91568038_12_0_0_1.39	10	+
chr1	92146599	92146905	chr1_91919187_91919493_9_0_0_-1.67	10	+
chr1	92147519	92147907	chr1_91920107_91920495_11_0_0_-1.63	10	+
chr1	92148092	92148348	chr1_91920680_91920936_8_0_0.19_-1.27	10	+
chr1	92177960	92178157	chr1_91950548_91950745_6_0_0.44_-1.52	10	+
chr1	92193149	92193460	chr1_91965737_91966048_9_0_0.07_-1.55	10	+
chr1	92195344	92195588	chr1_91967932_91968176_7_0_0_-1.57	10	+
chr1	92200350	92200550	chr1_91972938_91973138_6_0_0.15_-1.75	10	+
chr1	92647734	92647934	chr1_92420322_92420522_6_0_0.11_-1.63	10	+
chr1	93170081	93170274	chr1_92942669_92942862_6_0_0.15_2.26	10	+
chr1	93618004	93618284	chr1_93390592_93390872_8_0_0.19_1.57	10	+
chr1	93620235	93620443	chr1_93392823_93393031_6_0_0.38_1.63	10	+
chr1	94342174	94342403	chr1_94114762_94114991_7_0_0.32_1.73	10	+
chr1	94342849	94343085	chr1_94115437_94115673_7_0_0.29_1.41	10	+
chr1	94638266	94638652	chr1_94410854_94411240_11_0_0.11_-1.59	10	+
chr1	94638913	94639155	chr1_94411501_94411743_7_0_0.44_-1.47	10	+
chr1	94650804	94651025	chr1_94423392_94423613_6_0_0.47_-1.51	10	+
chr1	94655447	94655824	chr1_94428035_94428412_11_0_0_-1.67	10	+
chr1	94660558	94660766	chr1_94433146_94433354_6_0_0.38_-1.53	10	+
chr1	94674757	94674963	chr1_94447345_94447551_6_0_0.19_-1.74	10	+
chr1	94685924	94686175	chr1_94458512_94458763_7_0_0.22_-1.72	10	+
chr1	94690514	94690720	chr1_94463102_94463308_6_0_0.15_-1.61	10	+
chr1	94995873	94996117	chr1_94768461_94768705_7_0_0.26_1.56	10	+
chr1	99494614	99494826	chr1_99267202_99267414_6_0_0_2.37	10	+
chr1	99772516	99772720	chr1_99545104_99545308_6_0_0.47_-1.51	10	+
chr1	101704349	101704974	chr1_101476937_101477562_18_0_0_2.03	10	+
chr1	101705025	101705261	chr1_101477613_101477849_7_0_0_1.65	10	+
chr1	101705309	101705815	chr1_101477897_101478403_14_0_0_2.12	10	+
chr1	101705819	101706645	chr1_101478407_101479233_23_0_0_1.79	10	+
chr1	107866880	107867125	chr1_107668403_107668648_7_0_0.11_1.49	10	+
chr1	109465032	109465278	chr1_109266555_109266801_7_0_0.22_-1.65	10	+
chr1	109466595	109466824	chr1_109268118_109268347_7_0_0.15_-1.6	10	+
chr1	110011270	110011469	chr1_109812793_109812992_6_0_0.11_-1.71	10	+
chr1	110018250	110018444	chr1_109819773_109819967_6_0_0.15_-1.61	10	+
chr1	110019359	110019682	chr1_109820882_109821205_9_0_0_-1.75	10	+
chr1	110022012	110022327	chr1_109823535_109823850_9_0_0.11_-1.72	10	+
chr1	110022713	110023022	chr1_109824236_109824545_9_0_0_-2	10	+
chr1	110023266	110023854	chr1_109824789_109825377_16_0_0_-1.82	10	+
chr1	110023942	110024282	chr1_109825465_109825805_9_0_0_-1.68	10	+
chr1	110024504	110024701	chr1_109826027_109826224_5_0_0.07_-1.77	10	+
chr1	110025023	110025243	chr1_109826546_109826766_6_0_0_-2.29	10	+
chr1	110028025	110028226	chr1_109829548_109829749_6_0_0.11_-1.7	10	+
chr1	110171686	110171921	chr1_109973209_109973444_7_0_0.47_1.5	10	+
chr1	110766236	110766438	chr1_110567759_110567961_6_0_0.11_1.7	10	+
chr1	110772465	110772678	chr1_110573988_110574201_6_0_0.44_1.51	10	+
chr1	113238841	113239047	chr1_113040364_113040570_5_0_0.19_-2.29	10	+
chr1	113455654	113456034	chr1_113257177_113257557_11_0_0.07_1.58	10	+
chr1	113456369	113456797	chr1_113257892_113258320_12_0_0.11_1.56	10	+
chr1	113459783	113460170	chr1_113261306_113261693_11_0_0.19_1.48	10	+
chr1	113464535	113464806	chr1_113266058_113266329_8_0_0.11_1.67	10	+
chr1	113767308	113767367	chr1_113568831_113568890_2_0_0.11_7.16	10	+
chr1	114453839	114454059	chr1_114255362_114255582_6_0_0.47_1.63	10	+
chr1	115249280	115249546	chr1_115050803_115051069_8_0_0.11_1.44	10	+
chr1	115851653	115851871	chr1_115653176_115653394_7_0_0_1.63	10	+
chr1	117509414	117509732	chr1_117310937_117311255_9_0_0_-1.87	10	+
chr1	117530574	117530949	chr1_117332097_117332472_11_0_0_-1.64	10	+
chr1	117531690	117532363	chr1_117333213_117333886_18_0_0_-1.64	10	+
chr1	117532581	117532956	chr1_117334104_117334479_11_0_0.07_-1.6	10	+
chr1	118165408	118166696	chr1_117966931_117968219_36_0_0_-2.07	10	+
chr1	118166976	118167834	chr1_117968499_117969357_24_0_0_-2.19	10	+
chr1	118167990	118168272	chr1_117969513_117969795_8_0_0_-2.24	10	+
chr1	118168367	118169203	chr1_117969890_117970726_23_0_0_-2.02	10	+
chr1	118169353	118170604	chr1_117970876_117972127_34_0_0_-2.08	10	+
chr1	118569436	118569638	chr1_118370959_118371161_6_0_0.47_-1.65	10	+
chr1	119225393	119225454	chr1_119026916_119026977_2_0_0.07_7.47	10	+
chr1	120254534	120254786	chr1_120056057_120056309_7_0_0.49_-1.36	10	+
chr1	120286502	120286813	chr1_120088025_120088336_9_0_0.15_-1.51	10	+
chr1	145632945	145632989	chr1_144344302_144344346_2_0_0.07_7.19	10	+
chr1	145700576	145700779	chr1_144411933_144412136_6_0_0.42_1.51	10	+
chr1	147968979	147969003	chr1_146435603_146435627_1_0_0.36_5.37	10	+
chr1	148000885	148001106	chr1_146467509_146467730_7_0_0_2.08	10	+
chr1	149586270	149586521	chr1_147852894_147853145_7_0_0.22_-1.33	10	+
chr1	149784883	149785079	chr1_148051507_148051703_6_0_0.32_1.54	10	+
chr1	149804236	149804506	chr1_148070860_148071130_8_0_0.19_1.53	10	+
chr1	149812318	149812595	chr1_148078942_148079219_8_0_0_1.73	10	+
chr1	149824188	149824700	chr1_148090812_148091324_14_0_0_1.65	10	+
chr1	149832357	149832705	chr1_148098981_148099329_10_0_0_1.42	10	+
chr1	150545624	150546015	chr1_148812248_148812639_12_0_0.11_-1.5	10	+
chr1	150550129	150550817	chr1_148816753_148817441_20_0_0_-1.59	10	+
chr1	150551009	150551311	chr1_148817633_148817935_9_0_0_-1.38	10	+
chr1	150876367	150876904	chr1_149142991_149143528_15_0_0_1.73	10	+
chr1	153634859	153635069	chr1_151901483_151901693_4_0_0.15_2.3	10	+
chr1	153635515	153635718	chr1_151902139_151902342_6_0_0.11_1.81	10	+
chr1	154129406	154130127	chr1_152396030_152396751_21_0_0.11_1.5	10	+
chr1	154918112	154918332	chr1_153184736_153184956_6_0_0.49_-1.64	10	+
chr1	155584136	155584339	chr1_153850760_153850963_6_0_0.11_1.69	10	+
chr1	155719402	155719608	chr1_153986026_153986232_6_0_0.38_2.13	10	+
chr1	155851865	155852062	chr1_154118489_154118686_6_0_0.26_-1.57	10	+
chr1	155852328	155852525	chr1_154118952_154119149_6_0_0.49_-1.5	10	+
chr1	155853548	155853916	chr1_154120172_154120540_11_0_0.07_-1.57	10	+
chr1	156086021	156086231	chr1_154352645_154352855_5_0_0_-2.18	10	+
chr1	156884973	156885173	chr1_155151597_155151797_6_0_0.15_-1.61	10	+
chr1	156885542	156885753	chr1_155152166_155152377_6_0_0.15_-1.76	10	+
chr1	158144360	158145081	chr1_156410984_156411705_20_0_0_1.87	10	+
chr1	158145142	158147599	chr1_156411766_156414223_68_0_0_1.99	10	+
chr1	162493044	162493272	chr1_160759668_160759896_7_0_0.11_1.65	10	+
chr1	162494376	162494679	chr1_160761000_160761303_9_0_0_1.84	10	+
chr1	162495608	162495808	chr1_160762232_160762432_6_0_0.47_1.5	10	+
chr1	162498820	162499024	chr1_160765444_160765648_6_0_0.49_1.61	10	+
chr1	162551038	162551272	chr1_160817662_160817896_7_0_0.29_1.55	10	+
chr1	162557237	162557483	chr1_160823861_160824107_7_0_0.49_1.61	10	+
chr1	162569588	162569790	chr1_160836212_160836414_6_0_0.49_1.79	10	+
chr1	162764450	162764661	chr1_161031074_161031285_6_0_0_-1.97	10	+
chr1	162765175	162765414	chr1_161031799_161032038_7_0_0_-2.17	10	+
chr1	163043198	163043401	chr1_161309822_161310025_6_0_0_2.79	10	+
chr1	163044053	163044773	chr1_161310677_161311397_21_0_0_2.32	10	+
chr1	163045261	163045623	chr1_161311885_161312247_10_0_0_1.86	10	+
chr1	163045677	163045952	chr1_161312301_161312576_8_0_0.11_1.52	10	+
chr1	163046001	163046203	chr1_161312625_161312827_6_0_0.29_1.56	10	+
chr1	164600482	164600701	chr1_162867106_162867325_6_0_0.22_-1.97	10	+
chr1	165877207	165877402	chr1_164143831_164144026_6_0_0.32_1.85	10	+
chr1	167887258	167887605	chr1_166153882_166154229_10_0_0_1.64	10	+
chr1	169101091	169101348	chr1_167367715_167367972_7_0_0_1.74	10	+
chr1	172579093	172579439	chr1_170845716_170846062_10_0_0.22_1.37	10	+
chr1	176585584	176586085	chr1_174852207_174852708_14_0_0_1.9	10	+
chr1	178445820	178446021	chr1_176712443_176712644_6_0_0_2.49	10	+
chr1	183212322	183212530	chr1_181478945_181479153_6_0_0.22_1.6	10	+
chr1	183212715	183213144	chr1_181479338_181479767_12_0_0.11_1.6	10	+
chr1	183595682	183595886	chr1_181862305_181862509_6_0_0.32_1.66	10	+
chr1	184182674	184182698	chr1_182449297_182449321_1_0_0.07_7.38	10	+
chr1	184662321	184662622	chr1_182928944_182929245_8_0_0_1.59	10	+
chr1	184663201	184663451	chr1_182929824_182930074_7_0_0.11_1.69	10	+
chr1	184695309	184695593	chr1_182961932_182962216_8_0_0.07_1.56	10	+
chr1	184760234	184760500	chr1_183026857_183027123_8_0_0_-1.57	10	+
chr1	184762842	184763054	chr1_183029465_183029677_6_0_0_-1.71	10	+
chr1	184787784	184787981	chr1_183054407_183054604_6_0_0.47_-1.65	10	+
chr1	186641398	186641677	chr1_184908021_184908300_8_0_0.19_1.71	10	+
chr1	186641770	186642687	chr1_184908393_184909310_24_0_0_1.78	10	+
chr1	186643382	186643793	chr1_184910005_184910416_11_0_0_1.74	10	+
chr1	186645014	186645366	chr1_184911637_184911989_10_0_0_1.83	10	+
chr1	186645580	186645973	chr1_184912203_184912596_10_0_0_1.54	10	+
chr1	186646706	186647026	chr1_184913329_184913649_9_0_0_1.8	10	+
chr1	192215722	192216421	chr1_190482345_190483044_20_0_0_1.64	10	+
chr1	192216612	192216992	chr1_190483235_190483615_11_0_0_1.61	10	+
chr1	198245401	198245606	chr1_196512024_196512229_6_0_0.19_2.26	10	+
chr1	200827378	200827580	chr1_199094001_199094203_6_0_0.42_1.63	10	+
chr1	201452626	201454031	chr1_199719249_199720654_39_0_0_1.89	10	+
chr1	201454314	201454539	chr1_199720937_199721162_7_0_0.07_1.7	10	+
chr1	201459199	201459522	chr1_199725822_199726145_9_0_0_1.46	10	+
chr1	201934466	201934785	chr1_200201089_200201408_9_0_0.44_1.45	10	+
chr1	201938696	201939276	chr1_200205319_200205899_17_0_0_1.62	10	+
chr1	203277301	203277586	chr1_201543924_201544209_9_0_0_-1.89	10	+
chr1	203278193	203278389	chr1_201544816_201545012_6_0_0.11_-1.72	10	+
chr1	203872870	203873107	chr1_202139493_202139730_7_0_0.38_1.32	10	+
chr1	206581866	206582106	chr1_204648489_204648729_7_0_0.42_-1.33	10	+
chr1	207221934	207222135	chr1_205288557_205288758_6_0_0.38_1.64	10	+
chr1	207501262	207501455	chr1_205567885_205568078_6_0_0_-1.88	10	+
chr1	209849303	209849703	chr1_207915926_207916326_11_0_0_1.72	10	+
chr1	210004129	210004357	chr1_208070752_208070980_6_0_0.22_1.69	10	+
chr1	210006503	210006741	chr1_208073126_208073364_7_0_0.11_1.51	10	+
chr1	210010108	210010436	chr1_208076731_208077059_10_0_0.29_1.29	10	+
chr1	210014242	210014472	chr1_208080865_208081095_7_0_0_1.82	10	+
chr1	210016759	210017043	chr1_208083382_208083666_8_0_0.11_1.66	10	+
chr1	210024650	210024971	chr1_208091273_208091594_9_0_0_1.46	10	+
chr1	210025015	210025355	chr1_208091638_208091978_10_0_0_2.07	10	+
chr1	211746030	211746314	chr1_209812653_209812937_8_0_0_1.58	10	+
chr1	211746680	211746886	chr1_209813303_209813509_6_0_0.11_1.68	10	+
chr1	211746958	211747349	chr1_209813581_209813972_11_0_0_1.67	10	+
chr1	212209021	212209328	chr1_210275644_210275951_9_0_0_1.47	10	+
chr1	212220547	212220824	chr1_210287170_210287447_8_0_0.29_1.12	10	+
chr1	212241448	212241676	chr1_210308071_210308299_7_0_0_2.03	10	+
chr1	212241838	212242157	chr1_210308461_210308780_9_0_0_2	10	+
chr1	212245307	212245639	chr1_210311930_210312262_10_0_0_1.79	10	+
chr1	212253869	212254146	chr1_210320492_210320769_8_0_0_1.68	10	+
chr1	212273606	212274464	chr1_210340229_210341087_24_0_0_2.15	10	+
chr1	212276410	212277195	chr1_210343033_210343818_23_0_0_2.5	10	+
chr1	212277213	212278230	chr1_210343836_210344853_28_0_0_2.02	10	+
chr1	212783530	212783724	chr1_210850153_210850347_6_0_0.11_-1.66	10	+
chr1	212783745	212783966	chr1_210850368_210850589_7_0_0.11_-1.64	10	+
chr1	212785116	212785417	chr1_210851739_210852040_9_0_0_-1.77	10	+
chr1	221054570	221054816	chr1_219121193_219121439_7_0_0.07_1.92	10	+
chr1	222907972	222908245	chr1_220974595_220974868_8_0_0.11_-2.02	10	+
chr1	225684755	225685157	chr1_223751378_223751780_11_0_0_1.5	10	+
chr1	225695415	225695590	chr1_223762038_223762213_5_0_0.11_1.77	10	+
chr1	226603524	226603586	chr1_224670147_224670209_2_0_0.15_-3.21	10	+
chr1	229772554	229772753	chr1_227839177_227839376_6_0_0_1.72	10	+
chr1	229773195	229773465	chr1_227839818_227840088_8_0_0.19_1.65	10	+
chr1	234444845	234445057	chr1_232511468_232511680_6_0_0_1.83	10	+
chr1	234458940	234459334	chr1_232525563_232525957_11_0_0_1.83	10	+
chr1	234459763	234460007	chr1_232526386_232526630_7_0_0.04_1.52	10	+
chr1	235272960	235273321	chr1_233339583_233339944_10_0_0.16_1.38	10	+
chr1	235274216	235274453	chr1_233340839_233341076_7_0_0.07_1.31	10	+
chr1	236646387	236646770	chr1_234713010_234713393_11_0_0_1.39	10	+
chr1	236737478	236737674	chr1_234804101_234804297_6_0_0.22_1.5	10	+
chr1	236737969	236738211	chr1_234804592_234804834_7_0_0_1.62	10	+
chr1	236766440	236766743	chr1_234833063_234833366_9_0_0.16_1.37	10	+
chr1	237167466	237167658	chr1_235234089_235234281_6_0_0_2.44	10	+
chr1	239002082	239002141	chr1_237068705_237068764_2_0_0_3.29	10	+
chr1	240306256	240306460	chr1_238372879_238373083_6_0_0.22_2.18	10	+
chr1	240306571	240307878	chr1_238373194_238374501_35_0_0_1.51	10	+
chr1	240308107	240308564	chr1_238374730_238375187_13_0_0_1.64	10	+
chr1	240422204	240422393	chr1_238488827_238489016_5_0_0.18_1.76	10	+
chr1	240637470	240637709	chr1_238704093_238704332_7_0_0.25_1.37	10	+
chr1	240653985	240654342	chr1_238720608_238720965_10_0_0_1.65	10	+
chr1	240654868	240655239	chr1_238721491_238721862_11_0_0_1.42	10	+
chr1	240655259	240655489	chr1_238721882_238722112_7_0_0_1.67	10	+
chr1	241671880	241672133	chr1_239738503_239738756_7_0_0.18_1.27	10	+
chr1	241675208	241675415	chr1_239741831_239742038_6_0_0.07_1.61	10	+
chr1	241676900	241677100	chr1_239743523_239743723_6_0_0.16_1.56	10	+
chr1	241680513	241680719	chr1_239747136_239747342_6_0_0_1.74	10	+
chr1	242012078	242012324	chr1_240078701_240078947_7_0_0_1.67	10	+
chr1	242021802	242022077	chr1_240088425_240088700_8_0_0_1.77	10	+
chr1	242023769	242024080	chr1_240090392_240090703_9_0_0_1.57	10	+
chr1	242030092	242030394	chr1_240096715_240097017_9_0_0_1.54	10	+
chr1	242035283	242035646	chr1_240101906_240102269_11_0_0_1.58	10	+
chr1	242042013	242042478	chr1_240108636_240109101_13_0_0_1.67	10	+
chr1	242048622	242048833	chr1_240115245_240115456_6_0_0_1.72	10	+
chr1	242052750	242053022	chr1_240119373_240119645_8_0_0_1.35	10	+
chr1	244219167	244219373	chr1_242285790_242285996_6_0_0.39_1.45	10	+
chr1	245352594	245352798	chr1_243419217_243419421_6_0_0.18_1.53	10	+
chr1	245361029	245361230	chr1_243427652_243427853_6_0_0.23_1.38	10	+
chr1	245605965	245606184	chr1_243672588_243672807_6_0_0.47_1.33	10	+
chr1	245606192	245606767	chr1_243672815_243673390_16_0_0_1.44	10	+
chr1	245606808	245607437	chr1_243673431_243674060_18_0_0_1.48	10	+
chr1	245775168	245775350	chr1_243841791_243841973_5_0_0.16_1.71	10	+
chr1	245845849	245846092	chr1_243912472_243912715_7_0_0.3_1.25	10	+
chr1	245870552	245870743	chr1_243937175_243937366_6_0_0.23_1.38	10	+
chr1	246187502	246187945	chr1_244254125_244254568_13_0_0_1.37	10	+
chr1	246187996	246188602	chr1_244254619_244255225_16_0_0.13_1.38	10	+
chr1	246232670	246232933	chr1_244299293_244299556_8_0_0_1.52	10	+
chr1	246325775	246326054	chr1_244392398_244392677_8_0_0_1.47	10	+
chr1	246363628	246363836	chr1_244430251_244430459_6_0_0.16_1.4	10	+
chr1	246364313	246364518	chr1_244430936_244431141_6_0_0.13_1.46	10	+
chr1	246387722	246388037	chr1_244454345_244454660_9_0_0_1.48	10	+
chr1	246395754	246396022	chr1_244462377_244462645_7_0_0.3_1.44	10	+
chr1	246396070	246396428	chr1_244462693_244463051_11_0_0_1.5	10	+
chr1	246396483	246397041	chr1_244463106_244463664_17_0_0_1.39	10	+
chr1	246397330	246397650	chr1_244463953_244464273_9_0_0.13_1.29	10	+
chr1	246415288	246415481	chr1_244481911_244482104_6_0_0.16_1.39	10	+
chr1	246455182	246455900	chr1_244521805_244522523_20_0_0_1.47	10	+
chr1	246456896	246457104	chr1_244523519_244523727_6_0_0.15_1.43	10	+
chr1	246459634	246459916	chr1_244526257_244526539_6_0_0.23_1.58	10	+
chr1	246464349	246464570	chr1_244530972_244531193_6_0_0.18_1.52	10	+
chr1	246472681	246473051	chr1_244539304_244539674_11_0_0_1.35	10	+
chr1	246475664	246476010	chr1_244542287_244542633_10_0_0_1.45	10	+
chr1	246483826	246484038	chr1_244550449_244550661_5_0_0.16_1.56	10	+
chr1	246551284	246552117	chr1_244617907_244618740_19_0_0_1.68	10	+
chr1	246552151	246552535	chr1_244618774_244619158_9_0_0_1.66	10	+
chr1	246552682	246553230	chr1_244619305_244619853_14_0_0_1.67	10	+
chr1	247013702	247013907	chr1_245080325_245080530_6_0_0.04_1.63	10	+
chr1	247040408	247040657	chr1_245107031_245107280_7_0_0.25_1.49	10	+
chr1	247206674	247206954	chr1_245273297_245273577_8_0_0_1.25	10	+
chr1	247393756	247394110	chr1_245460379_245460733_10_0_0_1.63	10	+
chr1	247394196	247394745	chr1_245460819_245461368_15_0_0_1.27	10	+
chr1	247394757	247394968	chr1_245461380_245461591_6_0_0.04_1.51	10	+
chr2	4562329	4562621	chr2_4540204_4540496_9_0_0_1.64	10	+
chr2	8822119	8822703	chr2_8739570_8740154_17_0_0_1.74	10	+
chr2	8822931	8823183	chr2_8740382_8740634_7_0_0.13_1.27	10	+
chr2	8823716	8824478	chr2_8741167_8741929_20_0_0_1.63	10	+
chr2	10263418	10263724	chr2_10180869_10181175_8_0_0_1.57	10	+
chr2	10263779	10264089	chr2_10181230_10181540_9_0_0_1.44	10	+
chr2	10264806	10265056	chr2_10182257_10182507_7_0_0.18_1.53	10	+
chr2	10267071	10267413	chr2_10184522_10184864_10_0_0_1.62	10	+
chr2	10268853	10270752	chr2_10186304_10188203_52_0_0_2.15	10	+
chr2	10271238	10271551	chr2_10188689_10189002_9_0_0_1.28	10	+
chr2	10580603	10581017	chr2_10498054_10498468_12_0_0_1.54	10	+
chr2	10581541	10582349	chr2_10498992_10499800_23_0_0_1.74	10	+
chr2	10583698	10584054	chr2_10501149_10501505_10_0_0_1.57	10	+
chr2	10584148	10584509	chr2_10501599_10501960_10_0_0_1.41	10	+
chr2	10584561	10584900	chr2_10502012_10502351_10_0_0_1.85	10	+
chr2	10584947	10585263	chr2_10502398_10502714_9_0_0.16_1.39	10	+
chr2	10923882	10924193	chr2_10841333_10841644_9_0_0_1.35	10	+
chr2	11922309	11922518	chr2_11839760_11839969_6_0_0.41_-1.63	10	+
chr2	11965594	11965902	chr2_11883045_11883353_9_0_0_-1.47	10	+
chr2	11965991	11966519	chr2_11883442_11883970_15_0_0_-1.72	10	+
chr2	11967115	11967324	chr2_11884566_11884775_6_0_0.27_-1.56	10	+
chr2	17566466	17566666	chr2_17429947_17430147_6_0_0.16_1.56	10	+
chr2	17961981	17962215	chr2_17825462_17825696_7_0_0.3_1.65	10	+
chr2	25040506	25040784	chr2_24894010_24894288_8_0_0.15_1.06	10	+
chr2	25044026	25044368	chr2_24897530_24897872_10_0_0_1.28	10	+
chr2	26045292	26045497	chr2_25898796_25899001_6_0_0.35_1.47	10	+
chr2	26612020	26612259	chr2_26465524_26465763_7_0_0.22_1.28	10	+
chr2	26613584	26613823	chr2_26467088_26467327_7_0_0_1.55	10	+
chr2	26614061	26614358	chr2_26467565_26467862_9_0_0.13_1.43	10	+
chr2	26615031	26615286	chr2_26468535_26468790_8_0_0.3_1.28	10	+
chr2	26615911	26616230	chr2_26469415_26469734_9_0_0_1.32	10	+
chr2	26616554	26616760	chr2_26470058_26470264_6_0_0.13_1.48	10	+
chr2	26617487	26617848	chr2_26470991_26471352_10_0_0_1.26	10	+
chr2	27422872	27423145	chr2_27276376_27276649_8_0_0.15_1.54	10	+
chr2	27606219	27606529	chr2_27459723_27460033_9_0_0_1.43	10	+
chr2	27607680	27607933	chr2_27461184_27461437_7_0_0_1.81	10	+
chr2	27608511	27608826	chr2_27462015_27462330_9_0_0.48_1.36	10	+
chr2	28619198	28619646	chr2_28472702_28473150_13_0_0_-1.56	10	+
chr2	28624495	28625108	chr2_28477999_28478612_17_0_0.11_-1.41	10	+
chr2	29145786	29146007	chr2_28999290_28999511_6_0_0.22_1.5	10	+
chr2	29169708	29170446	chr2_29023212_29023950_21_0_0.04_1.37	10	+
chr2	30381618	30381815	chr2_30235122_30235319_6_0_0.41_-1.38	10	+
chr2	32047607	32047847	chr2_31901111_31901351_7_0_0_1.69	10	+
chr2	32448139	32448339	chr2_32301643_32301843_6_0_0.16_1.56	10	+
chr2	33809017	33809785	chr2_33662521_33663289_22_0_0_1.43	10	+
chr2	33813405	33813609	chr2_33666909_33667113_6_0_0.44_1.34	10	+
chr2	36588351	36588548	chr2_36441855_36442052_6_0_0.42_1.35	10	+
chr2	36595510	36595720	chr2_36449014_36449224_6_0_0.3_1.36	10	+
chr2	36596630	36596864	chr2_36450134_36450368_7_0_0.18_1.38	10	+
chr2	36597195	36597400	chr2_36450699_36450904_5_0_0.15_1.81	10	+
chr2	36600123	36600502	chr2_36453627_36454006_11_0_0_1.41	10	+
chr2	36600851	36601093	chr2_36454355_36454597_7_0_0_1.43	10	+
chr2	36603623	36603963	chr2_36457127_36457467_10_0_0.28_1.39	10	+
chr2	36605012	36605262	chr2_36458516_36458766_8_0_0.25_1.24	10	+
chr2	36606535	36606868	chr2_36460039_36460372_10_0_0_1.32	10	+
chr2	36609967	36610244	chr2_36463471_36463748_8_0_0.04_1.41	10	+
chr2	36612367	36612570	chr2_36465871_36466074_6_0_0.18_1.75	10	+
chr2	36614483	36614826	chr2_36467987_36468330_10_0_0_1.8	10	+
chr2	36615282	36615516	chr2_36468786_36469020_7_0_0_1.55	10	+
chr2	36615801	36616011	chr2_36469305_36469515_6_0_0.41_1.61	10	+
chr2	36616603	36616910	chr2_36470107_36470414_9_0_0.13_1.08	10	+
chr2	36617676	36617944	chr2_36471180_36471448_7_0_0_1.91	10	+
chr2	36620213	36620509	chr2_36473717_36474013_9_0_0_1.26	10	+
chr2	36620985	36621274	chr2_36474489_36474778_8_0_0.27_1.34	10	+
chr2	36622591	36622802	chr2_36476095_36476306_6_0_0.18_1.54	10	+
chr2	36623590	36623794	chr2_36477094_36477298_6_0_0.31_1.48	10	+
chr2	36624411	36624620	chr2_36477915_36478124_6_0_0.33_1.63	10	+
chr2	36625988	36626369	chr2_36479492_36479873_11_0_0_1.95	10	+
chr2	36626680	36627369	chr2_36480184_36480873_19_0_0_1.31	10	+
chr2	36627522	36627855	chr2_36481026_36481359_10_0_0.13_1.43	10	+
chr2	36628121	36628557	chr2_36481625_36482061_12_0_0_1.3	10	+
chr2	36629253	36629558	chr2_36482757_36483062_9_0_0_1.39	10	+
chr2	36631512	36631756	chr2_36485016_36485260_6_0_0.3_1.41	10	+
chr2	36632433	36632667	chr2_36485937_36486171_7_0_0.13_1.37	10	+
chr2	36634754	36634953	chr2_36488258_36488457_6_0_0.15_1.42	10	+
chr2	36635039	36635276	chr2_36488543_36488780_7_0_0.47_1.24	10	+
chr2	36637693	36638087	chr2_36491197_36491591_11_0_0_1.37	10	+
chr2	36638165	36638356	chr2_36491669_36491860_6_0_0.23_1.71	10	+
chr2	36639473	36639785	chr2_36492977_36493289_9_0_0.22_1.42	10	+
chr2	36641028	36641306	chr2_36494532_36494810_8_0_0.38_1.34	10	+
chr2	36641648	36641853	chr2_36495152_36495357_6_0_0.13_1.45	10	+
chr2	36643729	36643972	chr2_36497233_36497476_7_0_0.13_1.29	10	+
chr2	36644863	36645200	chr2_36498367_36498704_10_0_0_1.35	10	+
chr2	36646430	36646775	chr2_36499934_36500279_10_0_0.13_1.52	10	+
chr2	36646925	36647206	chr2_36500429_36500710_8_0_0.15_1.37	10	+
chr2	36647603	36647807	chr2_36501107_36501311_6_0_0.22_1.39	10	+
chr2	36651188	36651542	chr2_36504692_36505046_10_0_0_1.37	10	+
chr2	36653415	36653632	chr2_36506919_36507136_6_0_0.36_1.36	10	+
chr2	36655060	36655308	chr2_36508564_36508812_8_0_0_1.6	10	+
chr2	36655646	36655953	chr2_36509150_36509457_9_0_0_1.55	10	+
chr2	36656225	36656429	chr2_36509729_36509933_6_0_0.38_1.35	10	+
chr2	36663505	36663816	chr2_36517009_36517320_9_0_0_1.38	10	+
chr2	36664705	36664978	chr2_36518209_36518482_8_0_0_1.53	10	+
chr2	36666728	36666924	chr2_36520232_36520428_6_0_0.2_1.71	10	+
chr2	36669108	36669313	chr2_36522612_36522817_6_0_0.48_1.44	10	+
chr2	36670173	36670438	chr2_36523677_36523942_8_0_0.04_1.32	10	+
chr2	36670667	36671374	chr2_36524171_36524878_20_0_0_1.47	10	+
chr2	36671996	36672435	chr2_36525500_36525939_13_0_0.16_1.45	10	+
chr2	36672905	36673187	chr2_36526409_36526691_8_0_0.13_1.33	10	+
chr2	36675551	36675748	chr2_36529055_36529252_6_0_0.07_1.51	10	+
chr2	36676090	36676299	chr2_36529594_36529803_6_0_0.33_1.47	10	+
chr2	36677724	36677990	chr2_36531228_36531494_8_0_0.15_1.28	10	+
chr2	36678449	36678817	chr2_36531953_36532321_9_0_0.04_1.37	10	+
chr2	36679306	36679520	chr2_36532810_36533024_6_0_0.42_1.34	10	+
chr2	36680603	36681165	chr2_36534107_36534669_16_0_0_1.45	10	+
chr2	36681418	36681663	chr2_36534922_36535167_7_0_0.18_1.65	10	+
chr2	36682011	36682298	chr2_36535515_36535802_8_0_0.38_1.32	10	+
chr2	36683214	36683545	chr2_36536718_36537049_10_0_0.13_1.22	10	+
chr2	36690786	36691254	chr2_36544290_36544758_13_0_0_1.52	10	+
chr2	36693696	36693934	chr2_36547200_36547438_7_0_0.39_1.33	10	+
chr2	36694023	36694262	chr2_36547527_36547766_7_0_0.16_1.38	10	+
chr2	36704402	36704657	chr2_36557906_36558161_8_0_0.36_1.14	10	+
chr2	36705319	36705507	chr2_36558823_36559011_6_0_0.16_1.4	10	+
chr2	36706207	36706519	chr2_36559711_36560023_9_0_0_1.43	10	+
chr2	36707597	36707804	chr2_36561101_36561308_6_0_0.15_1.41	10	+
chr2	36708373	36708577	chr2_36561877_36562081_6_0_0_1.68	10	+
chr2	36709540	36709923	chr2_36563044_36563427_11_0_0_1.41	10	+
chr2	36711841	36712058	chr2_36565345_36565562_6_0_0.35_1.46	10	+
chr2	36713465	36713798	chr2_36566969_36567302_10_0_0_1.46	10	+
chr2	36714230	36714436	chr2_36567734_36567940_6_0_0_1.49	10	+
chr2	36716234	36716516	chr2_36569738_36570020_8_0_0_1.34	10	+
chr2	36716735	36716936	chr2_36570239_36570440_6_0_0.23_1.38	10	+
chr2	36721072	36721287	chr2_36574576_36574791_6_0_0.13_1.44	10	+
chr2	36724804	36725009	chr2_36578308_36578513_6_0_0.42_1.34	10	+
chr2	36729956	36730206	chr2_36583460_36583710_7_0_0.35_1.46	10	+
chr2	36744384	36744627	chr2_36597888_36598131_7_0_0.13_1.31	10	+
chr2	36753898	36754108	chr2_36607402_36607612_6_0_0.44_1.34	10	+
chr2	36756677	36756878	chr2_36610181_36610382_6_0_0.18_1.51	10	+
chr2	36767009	36767209	chr2_36620513_36620713_6_0_0.42_1.34	10	+
chr2	36774227	36774432	chr2_36627731_36627936_6_0_0.16_1.4	10	+
chr2	36774480	36774868	chr2_36627984_36628372_11_0_0_1.38	10	+
chr2	36776699	36776917	chr2_36630203_36630421_6_0_0.48_1.44	10	+
chr2	36777473	36777984	chr2_36630977_36631488_14_0_0_1.4	10	+
chr2	37454739	37455008	chr2_37308243_37308512_8_0_0.23_1.16	10	+
chr2	37455054	37455446	chr2_37308558_37308950_11_0_0.13_1.5	10	+
chr2	37886679	37886957	chr2_37740183_37740461_8_0_0_-1.66	10	+
chr2	37896436	37896748	chr2_37749940_37750252_9_0_0_-1.39	10	+
chr2	38044645	38044928	chr2_37898149_37898432_8_0_0.04_1.66	10	+
chr2	38971259	38971533	chr2_38824763_38825037_8_0_0.15_1.51	10	+
chr2	38976627	38976901	chr2_38830131_38830405_8_0_0.16_1.36	10	+
chr2	38977086	38977425	chr2_38830590_38830929_10_0_0_1.33	10	+
chr2	40325700	40325899	chr2_40179204_40179403_6_0_0_1.72	10	+
chr2	40326465	40326717	chr2_40179969_40180221_7_0_0.13_1.42	10	+
chr2	40327593	40327944	chr2_40181097_40181448_10_0_0.15_1.27	10	+
chr2	40337437	40337680	chr2_40190941_40191184_7_0_0_1.73	10	+
chr2	40337733	40337966	chr2_40191237_40191470_7_0_0_1.77	10	+
chr2	40338249	40338542	chr2_40191753_40192046_9_0_0_1.63	10	+
chr2	40340911	40341526	chr2_40194415_40195030_17_0_0_1.59	10	+
chr2	40342078	40342458	chr2_40195582_40195962_9_0_0_1.64	10	+
chr2	40452595	40452801	chr2_40306099_40306305_6_0_0_1.88	10	+
chr2	40533706	40533859	chr2_40387210_40387363_5_0_0.3_1.65	10	+
chr2	40583670	40583884	chr2_40437174_40437388_6_0_0.3_1.64	10	+
chr2	40633075	40633402	chr2_40486579_40486906_9_0_0.11_1.28	10	+
chr2	40633784	40634071	chr2_40487288_40487575_8_0_0_1.86	10	+
chr2	40648798	40649036	chr2_40502302_40502540_7_0_0.18_1.74	10	+
chr2	40655125	40655378	chr2_40508629_40508882_8_0_0.38_1.24	10	+
chr2	40655502	40655834	chr2_40509006_40509338_9_0_0_1.56	10	+
chr2	43450612	43450981	chr2_43304116_43304485_11_0_0_-1.39	10	+
chr2	43927048	43927251	chr2_43780552_43780755_6_0_0.2_-1.42	10	+
chr2	43927489	43927759	chr2_43780993_43781263_8_0_0_-2.12	10	+
chr2	43992913	43993020	chr2_43846417_43846524_3_0_0.25_-2.05	10	+
chr2	44115529	44115777	chr2_43969033_43969281_7_0_0_1.83	10	+
chr2	44170083	44170283	chr2_44023587_44023787_6_0_0.3_1.36	10	+
chr2	44393689	44394037	chr2_44247193_44247541_10_0_0_1.45	10	+
chr2	47129238	47130034	chr2_46982742_46983538_23_0_0_1.44	10	+
chr2	47132437	47132789	chr2_46985941_46986293_10_0_0_1.3	10	+
chr2	47134871	47135177	chr2_46988375_46988681_9_0_0_1.38	10	+
chr2	47707768	47707978	chr2_47561272_47561482_6_0_0.44_1.6	10	+
chr2	48025813	48026221	chr2_47879317_47879725_11_0_0_1.56	10	+
chr2	48026334	48026824	chr2_47879838_47880328_14_0_0_1.48	10	+
chr2	48026944	48027224	chr2_47880448_47880728_8_0_0.2_1.28	10	+
chr2	48027238	48027909	chr2_47880742_47881413_19_0_0_1.51	10	+
chr2	48808321	48808561	chr2_48661825_48662065_7_0_0_-1.45	10	+
chr2	54091988	54092355	chr2_53945492_53945859_10_0_0_1.6	10	+
chr2	54120752	54121011	chr2_53974256_53974515_7_0_0.18_1.36	10	+
chr2	54152621	54152859	chr2_54006125_54006363_7_0_0.13_1.44	10	+
chr2	54780813	54781011	chr2_54634317_54634515_6_0_0.15_-1.61	10	+
chr2	54851923	54852192	chr2_54705427_54705696_8_0_0.2_-1.34	10	+
chr2	54859663	54859903	chr2_54713167_54713407_7_0_0.3_-1.39	10	+
chr2	54870182	54870393	chr2_54723686_54723897_6_0_0.5_-1.45	10	+
chr2	54891544	54891849	chr2_54745048_54745353_9_0_0.27_-1.31	10	+
chr2	55555352	55555597	chr2_55408856_55409101_7_0_0.2_1.31	10	+
chr2	55776760	55777024	chr2_55630264_55630528_8_0_0.25_1.38	10	+
chr2	56611532	56611769	chr2_56465036_56465273_7_0_0.22_1.22	10	+
chr2	60961734	60961971	chr2_60815238_60815475_7_0_0.16_1.27	10	+
chr2	61705346	61705584	chr2_61558850_61559088_7_0_0.13_1.47	10	+
chr2	61705722	61706100	chr2_61559226_61559604_11_0_0_1.42	10	+
chr2	61715353	61715502	chr2_61568857_61569006_5_0_0.33_1.63	10	+
chr2	61719104	61719352	chr2_61572608_61572856_7_0_0.38_1.46	10	+
chr2	61725729	61725931	chr2_61579233_61579435_6_0_0_1.82	10	+
chr2	61753084	61753287	chr2_61606588_61606791_6_0_0.38_2	10	+
chr2	61753454	61753705	chr2_61606958_61607209_7_0_0.16_1.57	10	+
chr2	63114905	63115116	chr2_62968409_62968620_6_0_0.11_-1.65	10	+
chr2	63126802	63127011	chr2_62980306_62980515_6_0_0.23_-1.41	10	+
chr2	63166718	63166924	chr2_63020222_63020428_6_0_0.15_-1.61	10	+
chr2	63176116	63176384	chr2_63029620_63029888_8_0_0.04_-1.41	10	+
chr2	63193647	63193867	chr2_63047151_63047371_6_0_0.13_-1.63	10	+
chr2	63206216	63206488	chr2_63059720_63059992_8_0_0_-1.54	10	+
chr2	63208577	63208893	chr2_63062081_63062397_9_0_0.2_-1.25	10	+
chr2	63215047	63215287	chr2_63068551_63068791_7_0_0_-1.93	10	+
chr2	63849343	63849875	chr2_63702847_63703379_15_0_0_1.36	10	+
chr2	64860059	64860282	chr2_64713563_64713786_7_0_0_1.52	10	+
chr2	64860612	64861232	chr2_64714116_64714736_18_0_0_1.54	10	+
chr2	64861814	64862127	chr2_64715318_64715631_9_0_0_1.45	10	+
chr2	64862439	64863046	chr2_64715943_64716550_17_0_0_1.57	10	+
chr2	64863060	64863346	chr2_64716564_64716850_8_0_0_1.49	10	+
chr2	65315199	65315444	chr2_65168703_65168948_7_0_0.27_1.26	10	+
chr2	65473705	65473908	chr2_65327209_65327412_6_0_0.45_1.44	10	+
chr2	65496207	65496417	chr2_65349711_65349921_6_0_0.04_1.63	10	+
chr2	65496486	65496818	chr2_65349990_65350322_10_0_0_1.36	10	+
chr2	65496832	65497306	chr2_65350336_65350810_14_0_0_1.47	10	+
chr2	65497416	65497642	chr2_65350920_65351146_7_0_0_1.47	10	+
chr2	65893896	65894243	chr2_65747400_65747747_10_0_0_1.43	10	+
chr2	66001153	66001220	chr2_65854657_65854724_2_0_0.07_-3.35	10	+
chr2	68407026	68407495	chr2_68260530_68260999_13_0_0.22_1.26	10	+
chr2	69548945	69549520	chr2_69402449_69403024_17_0_0_1.64	10	+
chr2	69551652	69551855	chr2_69405156_69405359_6_0_0.16_1.4	10	+
chr2	69552423	69553477	chr2_69405927_69406981_28_0_0_1.48	10	+
chr2	69554014	69554269	chr2_69407518_69407773_7_0_0.23_1.71	10	+
chr2	69556334	69556657	chr2_69409838_69410161_9_0_0.16_1.3	10	+
chr2	70107185	70107419	chr2_69960689_69960923_7_0_0.13_1.38	10	+
chr2	70165496	70165741	chr2_70019000_70019245_7_0_0.16_1.39	10	+
chr2	70675857	70676104	chr2_70529365_70529612_7_0_0.2_1.46	10	+
chr2	70676711	70677046	chr2_70530219_70530554_10_0_0_1.51	10	+
chr2	70677377	70677599	chr2_70530885_70531107_6_0_0_1.75	10	+
chr2	71360056	71360513	chr2_71213564_71214021_13_0_0.15_1.39	10	+
chr2	71376315	71376512	chr2_71229823_71230020_6_0_0.33_1.47	10	+
chr2	74761018	74761334	chr2_74614526_74614842_9_0_0_1.48	10	+
chr2	75119277	75119643	chr2_74972785_74973151_10_0_0_1.29	10	+
chr2	75719916	75720192	chr2_75573424_75573700_8_0_0.04_1.63	10	+
chr2	80367669	80367870	chr2_80221180_80221381_6_0_0.48_1.44	10	+
chr2	85004679	85005249	chr2_84858190_84858760_17_0_0_1.43	10	+
chr2	85980969	85981174	chr2_85834480_85834685_6_0_0_2.19	10	+
chr2	85981752	85982087	chr2_85835263_85835598_9_0_0_1.6	10	+
chr2	85991091	85991321	chr2_85844602_85844832_7_0_0_1.99	10	+
chr2	86013900	86014587	chr2_85867411_85868098_20_0_0_1.75	10	+
chr2	86014635	86015196	chr2_85868146_85868707_16_0_0_1.85	10	+
chr2	86433215	86433439	chr2_86286726_86286950_7_0_0.2_1.31	10	+
chr2	87212654	87212895	chr2_87066165_87066406_7_0_0.16_1.33	10	+
chr2	87773731	87773964	chr2_87554846_87555079_7_0_0.28_1.64	10	+
chr2	87776970	87777206	chr2_87558085_87558321_7_0_0.16_1.34	10	+
chr2	87786396	87786747	chr2_87567511_87567862_10_0_0.13_1.37	10	+
chr2	89111162	89111370	chr2_88892277_88892485_6_0_0.41_2.28	10	+
chr2	96810484	96810732	chr2_96174211_96174459_7_0_0.31_1.26	10	+
chr2	97007812	97008022	chr2_96371539_96371749_6_0_0.04_1.86	10	+
chr2	97875897	97876098	chr2_97239624_97239825_6_0_0_1.92	10	+
chr2	102510581	102510827	chr2_101877013_101877259_7_0_0.11_-1.82	10	+
chr2	105977588	105977798	chr2_105344020_105344230_6_0_0.44_1.33	10	+
chr2	107040483	107040796	chr2_106406915_106407228_9_0_0.22_1.32	10	+
chr2	107057643	107057853	chr2_106424075_106424285_6_0_0.36_1.62	10	+
chr2	107073327	107073551	chr2_106439759_106439983_6_0_0.44_1.33	10	+
chr2	108488926	108489135	chr2_107855358_107855567_6_0_0.45_1.45	10	+
chr2	109400718	109400919	chr2_108767150_108767351_6_0_0.22_1.5	10	+
chr2	110841455	110842554	chr2_110198744_110199843_28_0_0_1.98	10	+
chr2	110842873	110843430	chr2_110200162_110200719_16_0_0_2.41	10	+
chr2	110845041	110845376	chr2_110202330_110202665_10_0_0_2.04	10	+
chr2	110849025	110849417	chr2_110206314_110206706_11_0_0_1.59	10	+
chr2	111290977	111291289	chr2_110725514_110725826_9_0_0.16_1.42	10	+
chr2	111291545	111291906	chr2_110726082_110726443_10_0_0.13_1.27	10	+
chr2	111292134	111292707	chr2_110726671_110727244_17_0_0.13_1.42	10	+
chr2	111304345	111304612	chr2_111020408_111020675_8_0_0_1.45	10	+
chr2	111304798	111304988	chr2_111020861_111021051_5_0_0.28_1.66	10	+
chr2	112193941	112194131	chr2_111910412_111910602_5_0_0.15_1.58	10	+
chr2	112222599	112222808	chr2_111939070_111939279_6_0_0.2_1.51	10	+
chr2	112698065	112698347	chr2_112414536_112414818_8_0_0.15_1.21	10	+
chr2	113251649	113251931	chr2_112968120_112968402_8_0_0.13_1.44	10	+
chr2	113260503	113260707	chr2_112976974_112977178_6_0_0.04_1.65	10	+
chr2	113286952	113287246	chr2_113003423_113003717_8_0_0_1.38	10	+
chr2	113287251	113288458	chr2_113003722_113004929_34_0_0_1.47	10	+
chr2	113288770	113288899	chr2_113005241_113005370_4_0_0.33_1.63	10	+
chr2	113289176	113289621	chr2_113005647_113006092_13_0_0_1.48	10	+
chr2	113404135	113404783	chr2_113120606_113121254_17_0_0_1.52	10	+
chr2	113406373	113406665	chr2_113122844_113123136_8_0_0.31_1.42	10	+
chr2	113410160	113410403	chr2_113126631_113126874_7_0_0.18_1.53	10	+
chr2	113410827	113411089	chr2_113127298_113127560_8_0_0_1.43	10	+
chr2	113414701	113415071	chr2_113131172_113131542_11_0_0.16_1.42	10	+
chr2	113416730	113417443	chr2_113133201_113133914_20_0_0_1.67	10	+
chr2	113417995	113418200	chr2_113134466_113134671_6_0_0.35_1.46	10	+
chr2	113418623	113418826	chr2_113135094_113135297_6_0_0.2_1.71	10	+
chr2	113420385	113421460	chr2_113136856_113137931_30_0_0_1.48	10	+
chr2	113890633	113890857	chr2_113607104_113607328_7_0_0.04_1.63	10	+
chr2	114214948	114215065	chr2_113931418_113931535_4_0_0.11_-2.28	10	+
chr2	114415539	114416380	chr2_114132009_114132850_24_0_0_1.83	10	+
chr2	114701578	114701783	chr2_114418048_114418253_6_0_0.16_1.78	10	+
chr2	114714955	114715231	chr2_114431425_114431701_8_0_0_1.52	10	+
chr2	114715318	114715684	chr2_114431788_114432154_11_0_0.18_1.38	10	+
chr2	118575030	118575371	chr2_118291500_118291841_10_0_0_1.58	10	+
chr2	118579036	118579353	chr2_118295506_118295823_9_0_0_1.41	10	+
chr2	118579400	118579752	chr2_118295870_118296222_10_0_0.04_1.3	10	+
chr2	118582065	118582357	chr2_118298535_118298827_8_0_0.15_1.29	10	+
chr2	118582950	118583148	chr2_118299420_118299618_6_0_0.2_1.72	10	+
chr2	118586840	118587116	chr2_118303310_118303586_8_0_0.15_1.47	10	+
chr2	118588098	118588979	chr2_118304568_118305449_25_0_0_1.54	10	+
chr2	118588999	118589636	chr2_118305469_118306106_19_0_0_1.3	10	+
chr2	126213498	126213744	chr2_125929968_125930214_3_0_0.11_0.88	10	+
chr2	127451442	127451664	chr2_127167912_127168134_7_0_0_-1.57	10	+
chr2	127453519	127453945	chr2_127169989_127170415_12_0_0_-1.41	10	+
chr2	128057086	128057293	chr2_127773556_127773763_6_0_0.42_1.34	10	+
chr2	128098511	128098556	chr2_127814981_127815026_2_0_0_-4.12	10	+
chr2	128610479	128610744	chr2_128326949_128327214_8_0_0_1.39	10	+
chr2	128890607	128890847	chr2_128607077_128607317_7_0_0.2_1.51	10	+
chr2	128928781	128928995	chr2_128645251_128645465_6_0_0.35_1.46	10	+
chr2	128939704	128939896	chr2_128656174_128656366_6_0_0_1.56	10	+
chr2	130988725	130989000	chr2_130705195_130705470_8_0_0.04_1.65	10	+
chr2	131806873	131807185	chr2_131523343_131523655_9_0_0_1.27	10	+
chr2	131809742	131809987	chr2_131526212_131526457_7_0_0.13_1.43	10	+
chr2	131904852	131905070	chr2_131621322_131621540_7_0_0.28_2.06	10	+
chr2	132480901	132481101	chr2_132197371_132197571_6_0_0_1.59	10	+
chr2	133340274	133340342	chr2_133056744_133056812_2_0_0.2_-2.84	10	+
chr2	136267850	136268085	chr2_135984320_135984555_7_0_0.36_1.62	10	+
chr2	136622515	136622761	chr2_136338985_136339231_7_0_0.35_1.62	10	+
chr2	136626150	136626469	chr2_136342620_136342939_9_0_0_1.48	10	+
chr2	136630205	136630474	chr2_136346675_136346944_8_0_0_1.26	10	+
chr2	139328190	139328498	chr2_139044660_139044968_9_0_0.15_1.49	10	+
chr2	152320688	152321004	chr2_152028934_152029250_9_0_0.15_1.2	10	+
chr2	152321209	152321422	chr2_152029455_152029668_6_0_0.3_1.36	10	+
chr2	152655239	152655478	chr2_152363485_152363724_7_0_0_1.44	10	+
chr2	152659094	152659366	chr2_152367340_152367612_8_0_0.13_1.24	10	+
chr2	153512213	153512502	chr2_153220459_153220748_8_0_0_1.36	10	+
chr2	157439444	157439670	chr2_157147690_157147916_6_0_0.47_1.3	10	+
chr2	157440561	157440916	chr2_157148807_157149162_10_0_0.04_1.63	10	+
chr2	157441103	157441368	chr2_157149349_157149614_8_0_0.15_1.37	10	+
chr2	158168573	158168766	chr2_157876819_157877012_6_0_0.13_-1.75	10	+
chr2	158170574	158170833	chr2_157878820_157879079_8_0_0_-1.53	10	+
chr2	158656825	158657045	chr2_158365071_158365291_2_0_0.36_3.23	10	+
chr2	158921894	158922285	chr2_158630140_158630531_11_0_0_1.39	10	+
chr2	160624562	160624783	chr2_160332808_160333029_7_0_0.15_1.42	10	+
chr2	160625098	160625299	chr2_160333344_160333545_6_0_0.28_2.06	10	+
chr2	162224224	162224493	chr2_161932470_161932739_8_0_0.27_1.65	10	+
chr2	162227611	162227962	chr2_161935857_161936208_10_0_0.16_1.49	10	+
chr2	162251545	162251748	chr2_161959791_161959994_6_0_0.31_1.48	10	+
chr2	162267752	162268200	chr2_161975998_161976446_13_0_0_1.48	10	+
chr2	162361635	162361826	chr2_162069881_162070072_6_0_0.33_1.47	10	+
chr2	162362264	162362587	chr2_162070510_162070833_9_0_0.13_1.37	10	+
chr2	162363421	162363662	chr2_162071667_162071908_7_0_0_1.5	10	+
chr2	162437732	162437974	chr2_162145978_162146220_6_0_0.18_1.73	10	+
chr2	165754014	165754504	chr2_165462260_165462750_13_0_0_-1.58	10	+
chr2	165755040	165755281	chr2_165463286_165463527_7_0_0_-1.7	10	+
chr2	165770966	165771201	chr2_165479212_165479447_7_0_0.25_-1.69	10	+
chr2	165771317	165771891	chr2_165479563_165480137_16_0_0_-1.93	10	+
chr2	165795888	165796192	chr2_165504134_165504438_9_0_0.04_-1.59	10	+
chr2	165803951	165804196	chr2_165512197_165512442_7_0_0_-1.79	10	+
chr2	165805259	165805469	chr2_165513505_165513715_6_0_0.15_-1.6	10	+
chr2	165806476	165806887	chr2_165514722_165515133_12_0_0_-1.64	10	+
chr2	165808448	165808685	chr2_165516694_165516931_7_0_0_-1.82	10	+
chr2	165809173	165809379	chr2_165517419_165517625_6_0_0.47_-1.37	10	+
chr2	165809834	165810096	chr2_165518080_165518342_7_0_0_-1.74	10	+
chr2	167836742	167836766	chr2_167544988_167545012_1_0_0.16_-5.03	10	+
chr2	167995224	167995292	chr2_167703470_167703538_2_0_0.23_-3.68	10	+
chr2	172383533	172383734	chr2_172091779_172091980_6_0_0.47_-1.37	10	+
chr2	172384191	172384406	chr2_172092437_172092652_6_0_0.2_-1.43	10	+
chr2	172385420	172385627	chr2_172093666_172093873_6_0_0.3_-1.54	10	+
chr2	172411332	172411536	chr2_172119578_172119782_6_0_0.35_-1.51	10	+
chr2	172821838	172822081	chr2_172530084_172530327_7_0_0.15_1.8	10	+
chr2	172823245	172823522	chr2_172531491_172531768_8_0_0.28_1.29	10	+
chr2	173333751	173334169	chr2_173041997_173042415_13_0_0_1.48	10	+
chr2	173335764	173335971	chr2_173044010_173044217_6_0_0.42_1.61	10	+
chr2	173338675	173339093	chr2_173046921_173047339_12_0_0_1.77	10	+
chr2	173339591	173339913	chr2_173047837_173048159_10_0_0_1.83	10	+
chr2	173341009	173341250	chr2_173049255_173049496_7_0_0_1.48	10	+
chr2	173349403	173349746	chr2_173057649_173057992_10_0_0_1.19	10	+
chr2	173349790	173350060	chr2_173058036_173058306_8_0_0_1.82	10	+
chr2	173351645	173352348	chr2_173059891_173060594_20_0_0_1.87	10	+
chr2	173352718	173352987	chr2_173060964_173061233_8_0_0.2_1.67	10	+
chr2	173354132	173354468	chr2_173062378_173062714_10_0_0_1.68	10	+
chr2	173362662	173362900	chr2_173070908_173071146_7_0_0.13_1.56	10	+
chr2	173366506	173366743	chr2_173074752_173074989_7_0_0.44_1.97	10	+
chr2	173368729	173370896	chr2_173076975_173079142_59_0_0_1.68	10	+
chr2	173464159	173464359	chr2_173172405_173172605_6_0_0.15_1.42	10	+
chr2	174227921	174228186	chr2_173936167_173936432_7_0_0.27_1.17	10	+
chr2	174232293	174233002	chr2_173940539_173941248_20_0_0_1.95	10	+
chr2	174774608	174774844	chr2_174482854_174483090_7_0_0.41_1.61	10	+
chr2	178084112	178084335	chr2_177792358_177792581_7_0_0.23_1.3	10	+
chr2	178085405	178085784	chr2_177793651_177794030_11_0_0_1.45	10	+
chr2	178087706	178088127	chr2_177795952_177796373_10_0_0_1.52	10	+
chr2	178406225	178406496	chr2_178114471_178114742_8_0_0_1.89	10	+
chr2	179319921	179320229	chr2_179028167_179028475_9_0_0.33_1.44	10	+
chr2	179368789	179369194	chr2_179077035_179077440_12_0_0.13_1.35	10	+
chr2	182774625	182774821	chr2_182482870_182483066_6_0_0.5_-1.61	10	+
chr2	182780825	182781188	chr2_182489070_182489433_10_0_0.04_1.35	10	+
chr2	182794795	182795158	chr2_182503040_182503403_11_0_0_1.32	10	+
chr2	184472421	184472804	chr2_184180666_184181049_11_0_0.07_1.32	10	+
chr2	187627799	187628154	chr2_187336044_187336399_10_0_0_-1.67	10	+
chr2	189841383	189841624	chr2_189549628_189549869_7_0_0.2_-1.45	10	+
chr2	189845679	189846023	chr2_189553924_189554268_10_0_0.28_-1.38	10	+
chr2	189846385	189846663	chr2_189554630_189554908_8_0_0.07_-1.6	10	+
chr2	189848473	189848758	chr2_189556718_189557003_8_0_0.11_-1.23	10	+
chr2	189849452	189849663	chr2_189557697_189557908_6_0_0.5_-1.36	10	+
chr2	189856651	189856844	chr2_189564896_189565089_6_0_0.25_-1.69	10	+
chr2	189862310	189862591	chr2_189570555_189570836_8_0_0_-1.77	10	+
chr2	189864251	189864461	chr2_189572496_189572706_6_0_0.48_-1.46	10	+
chr2	189869142	189869342	chr2_189577387_189577587_5_0_0.04_-1.84	10	+
chr2	189872648	189872964	chr2_189580893_189581209_9_0_0.3_-1.42	10	+
chr2	189873668	189873931	chr2_189581913_189582176_8_0_0.11_-1.48	10	+
chr2	189875380	189875615	chr2_189583625_189583860_7_0_0.11_-1.42	10	+
chr2	189876318	189876701	chr2_189584563_189584946_11_0_0.07_-1.42	10	+
chr2	189876714	189877478	chr2_189584959_189585723_22_0_0_-1.48	10	+
chr2	189897703	189897945	chr2_189605948_189606190_7_0_0.25_-1.38	10	+
chr2	189957316	189957641	chr2_189665561_189665886_9_0_0.2_-1.44	10	+
chr2	190039146	190039284	chr2_189747391_189747529_4_0_0.16_-1.71	10	+
chr2	190039641	190039831	chr2_189747886_189748076_6_0_0.07_-1.45	10	+
chr2	190531560	190531911	chr2_190239805_190240156_10_0_0.13_1.34	10	+
chr2	191365803	191366033	chr2_191074048_191074278_7_0_0_-1.81	10	+
chr2	191810984	191811184	chr2_191519229_191519429_6_0_0_-1.84	10	+
chr2	192547273	192547472	chr2_192255518_192255717_6_0_0.25_-1.57	10	+
chr2	198284059	198284361	chr2_197992304_197992606_9_0_0_-1.42	10	+
chr2	198351242	198351914	chr2_198059487_198060159_19_0_0_1.61	10	+
chr2	198352483	198352814	chr2_198060728_198061059_9_0_0_1.5	10	+
chr2	198352937	198353309	chr2_198061182_198061554_11_0_0_2.45	10	+
chr2	198353651	198354053	chr2_198061896_198062298_12_0_0_1.67	10	+
chr2	198358000	198358316	chr2_198066245_198066561_9_0_0.08_1.66	10	+
chr2	198359285	198359591	chr2_198067530_198067836_9_0_0.04_1.39	10	+
chr2	198359640	198360197	chr2_198067885_198068442_16_0_0.16_1.4	10	+
chr2	198361734	198362160	chr2_198069979_198070405_12_0_0_1.85	10	+
chr2	198363304	198363629	chr2_198071549_198071874_10_0_0.04_1.71	10	+
chr2	198365699	198366048	chr2_198073944_198074293_10_0_0.08_1.46	10	+
chr2	198367765	198367976	chr2_198076010_198076221_6_0_0.35_1.53	10	+
chr2	198678187	198678211	chr2_198386432_198386456_1_0_0.13_5.43	10	+
chr2	200792006	200792216	chr2_200500251_200500461_6_0_0.43_1.49	10	+
chr2	201434349	201434615	chr2_201142594_201142860_8_0_0.04_1.77	10	+
chr2	201436113	201436333	chr2_201144358_201144578_6_0_0.15_1.75	10	+
chr2	201437017	201437332	chr2_201145262_201145577_9_0_0.08_1.32	10	+
chr2	203160284	203160491	chr2_202868529_202868736_6_0_0.43_1.37	10	+
chr2	203164864	203165167	chr2_202873109_202873412_8_0_0.1_1.47	10	+
chr2	204628996	204629305	chr2_204337241_204337550_9_0_0.27_1.25	10	+
chr2	204685974	204685998	chr2_204394219_204394243_1_0_0.1_6.2	10	+
chr2	205435461	205435902	chr2_205143706_205144147_13_0_0_-1.48	10	+
chr2	205569598	205569875	chr2_205277843_205278120_8_0_0.13_-1.58	10	+
chr2	205986307	205986553	chr2_205694552_205694798_7_0_0.13_-1.43	10	+
chr2	208546413	208546906	chr2_208254658_208255151_14_0_0.19_1.34	10	+
chr2	209101018	209101905	chr2_208809263_208810150_25_0_0_-1.54	10	+
chr2	209108103	209108381	chr2_208816348_208816626_8_0_0.13_-1.26	10	+
chr2	209113098	209113328	chr2_208821343_208821573_7_0_0.15_-1.46	10	+
chr2	213696379	213696581	chr2_213404624_213404826_6_0_0.44_1.95	10	+
chr2	216251967	216252175	chr2_215960212_215960420_6_0_0.44_1.35	10	+
chr2	216266104	216266302	chr2_215974349_215974547_6_0_0.16_1.66	10	+
chr2	216279807	216280010	chr2_215988052_215988255_5_0_0.25_1.72	10	+
chr2	219317515	219317721	chr2_219025759_219025965_6_0_0.19_1.59	10	+
chr2	225630194	225630584	chr2_225338438_225338828_11_0_0.1_1.52	10	+
chr2	225637808	225638115	chr2_225346052_225346359_9_0_0.04_1.43	10	+
chr2	225639554	225639859	chr2_225347798_225348103_9_0_0.19_1.31	10	+
chr2	225642740	225642943	chr2_225350984_225351187_6_0_0.04_2.13	10	+
chr2	225659576	225659920	chr2_225367820_225368164_10_0_0_1.63	10	+
chr2	225661679	225661942	chr2_225369923_225370186_8_0_0.36_1.32	10	+
chr2	225669770	225670017	chr2_225378014_225378261_6_0_0_1.91	10	+
chr2	225672580	225672910	chr2_225380824_225381154_9_0_0.15_1.16	10	+
chr2	225695170	225695374	chr2_225403414_225403618_5_0_0.36_1.51	10	+
chr2	225717666	225717881	chr2_225425910_225426125_6_0_0.44_1.36	10	+
chr2	225724352	225724587	chr2_225432596_225432831_7_0_0.15_1.57	10	+
chr2	225729253	225729867	chr2_225437497_225438111_17_0_0_1.43	10	+
chr2	225738647	225738893	chr2_225446891_225447137_7_0_0.28_1.31	10	+
chr2	225750357	225750630	chr2_225458601_225458874_8_0_0.19_1.44	10	+
chr2	225754769	225755045	chr2_225463013_225463289_8_0_0.3_1.31	10	+
chr2	225755869	225756085	chr2_225464113_225464329_6_0_0.43_1.36	10	+
chr2	225842062	225842259	chr2_225550306_225550503_5_0_0.13_1.8	10	+
chr2	225873138	225873355	chr2_225581382_225581599_7_0_0.36_1.38	10	+
chr2	225882290	225882496	chr2_225590534_225590740_6_0_0.38_1.38	10	+
chr2	225890158	225890376	chr2_225598402_225598620_6_0_0.16_1.66	10	+
chr2	225891547	225891752	chr2_225599791_225599996_6_0_0.36_1.38	10	+
chr2	225897450	225897720	chr2_225605694_225605964_8_0_0.36_1.06	10	+
chr2	225900873	225901079	chr2_225609117_225609323_6_0_0.15_1.67	10	+
chr2	228683254	228683314	chr2_228391498_228391558_2_0_0_4.2	10	+
chr2	231436645	231436873	chr2_231144889_231145117_7_0_0.16_1.33	10	+
chr2	231438401	231438614	chr2_231146645_231146858_6_0_0.36_1.39	10	+
chr2	232067936	232068126	chr2_231776180_231776370_5_0_0.08_-1.65	10	+
chr2	232070897	232071134	chr2_231779141_231779378_7_0_0_-1.52	10	+
chr2	232072848	232073052	chr2_231781092_231781296_6_0_0.04_-1.68	10	+
chr2	232077030	232077234	chr2_231785274_231785478_6_0_0.43_-1.41	10	+
chr2	232081253	232081600	chr2_231789497_231789844_10_0_0_-1.86	10	+
chr2	232088236	232088474	chr2_231796480_231796718_7_0_0_-1.45	10	+
chr2	232099886	232100129	chr2_231808130_231808373_7_0_0.23_-1.25	10	+
chr2	232155977	232156246	chr2_231864221_231864490_8_0_0_-1.67	10	+
chr2	232176525	232176650	chr2_231884769_231884894_4_0_0_-2.28	10	+
chr2	232319773	232320027	chr2_232028017_232028271_7_0_0.36_1.4	10	+
chr2	232320615	232320899	chr2_232028859_232029143_8_0_0.32_1.57	10	+
chr2	232321712	232321918	chr2_232029956_232030162_6_0_0.38_1.38	10	+
chr2	232326429	232326764	chr2_232034673_232035008_10_0_0_1.57	10	+
chr2	233836086	233836110	chr2_233544330_233544354_1_0_0.16_-5.3	10	+
chr2	234749714	234749960	chr2_234414453_234414699_7_0_0.1_1.76	10	+
chr2	234750091	234750299	chr2_234414830_234415038_6_0_0.08_1.59	10	+
chr2	235364173	235364420	chr2_235028912_235029159_7_0_0.08_1.67	10	+
chr2	236512826	236512850	chr2_236177565_236177589_1_0_0.04_6.75	10	+
chr2	238615901	238615925	chr2_238280640_238280664_1_0_0.18_-5.06	10	+
chr2	238671265	238671458	chr2_238336004_238336197_6_0_0.43_1.37	10	+
chr2	238672815	238673281	chr2_238337554_238338020_13_0_0_1.39	10	+
chr2	239685504	239685768	chr2_239350044_239350308_8_0_0_-1.84	10	+
chr3	5241166	5241469	chr3_5216166_5216469_9_0_0.13_1.6	10	+
chr3	5257447	5257970	chr3_5232447_5232970_15_0_0.08_1.38	10	+
chr3	5258117	5258328	chr3_5233117_5233328_6_0_0.04_1.69	10	+
chr3	5258413	5259480	chr3_5233413_5234480_28_0_0_1.65	10	+
chr3	5259672	5261100	chr3_5234672_5236100_38_0_0_1.53	10	+
chr3	5806883	5807076	chr3_5781883_5782076_6_0_0.46_1.35	10	+
chr3	8794050	8794601	chr3_8769050_8769601_16_0_0.04_1.51	10	+
chr3	8794643	8794982	chr3_8769643_8769982_9_0_0_1.28	10	+
chr3	8795633	8795852	chr3_8770633_8770852_7_0_0.04_1.36	10	+
chr3	8796823	8797160	chr3_8771823_8772160_10_0_0.16_1.35	10	+
chr3	8806054	8806382	chr3_8781054_8781382_9_0_0.04_1.41	10	+
chr3	8806769	8806964	chr3_8781769_8781964_6_0_0.36_1.52	10	+
chr3	8807520	8807803	chr3_8782520_8782803_8_0_0.04_1.6	10	+
chr3	8808979	8809257	chr3_8783979_8784257_8_0_0.1_1.39	10	+
chr3	8921624	8922034	chr3_8896624_8897034_12_0_0.32_1.38	10	+
chr3	8922230	8922611	chr3_8897230_8897611_11_0_0_1.78	10	+
chr3	8977509	8977774	chr3_8952509_8952774_8_0_0_1.7	10	+
chr3	9859782	9860052	chr3_9834782_9835052_8_0_0_-1.68	10	+
chr3	10029439	10029649	chr3_10004439_10004649_6_0_0.15_1.7	10	+
chr3	10034405	10034609	chr3_10009405_10009609_6_0_0.43_1.5	10	+
chr3	10099553	10099898	chr3_10074553_10074898_10_0_0.1_1.7	10	+
chr3	10342545	10342864	chr3_10317545_10317864_9_0_0.1_1.3	10	+
chr3	12828869	12829140	chr3_12803869_12804140_8_0_0.41_1.45	10	+
chr3	14530141	14530363	chr3_14505145_14505367_7_0_0.28_-1.51	10	+
chr3	15694343	15694545	chr3_15669347_15669549_6_0_0.13_-1.6	10	+
chr3	17506840	17507043	chr3_17481844_17482047_6_0_0.43_1.63	10	+
chr3	19982565	19982874	chr3_19957569_19957878_9_0_0.16_1.47	10	+
chr3	23589660	23589940	chr3_23564664_23564944_8_0_0.3_1.7	10	+
chr3	23962120	23962322	chr3_23937124_23937326_6_0_0.38_-1.5	10	+
chr3	24018987	24019264	chr3_23993991_23994268_8_0_0.13_-1.47	10	+
chr3	24019757	24020072	chr3_23994761_23995076_9_0_0.13_-1.48	10	+
chr3	24020248	24020581	chr3_23995252_23995585_9_0_0_-1.34	10	+
chr3	27414916	27417014	chr3_27389920_27392018_57_0_0_1.74	10	+
chr3	27417391	27417610	chr3_27392395_27392614_6_0_0.08_1.88	10	+
chr3	27417676	27418344	chr3_27392680_27393348_19_0_0_1.49	10	+
chr3	27419727	27419972	chr3_27394731_27394976_7_0_0.48_1.27	10	+
chr3	27431321	27431676	chr3_27406325_27406680_10_0_0_1.58	10	+
chr3	27435967	27436310	chr3_27410971_27411314_10_0_0_1.59	10	+
chr3	27436395	27436660	chr3_27411399_27411664_7_0_0.15_1.8	10	+
chr3	27439638	27439909	chr3_27414642_27414913_8_0_0.1_1.63	10	+
chr3	27442178	27442377	chr3_27417182_27417381_6_0_0.18_1.64	10	+
chr3	27444566	27444952	chr3_27419570_27419956_11_0_0_1.38	10	+
chr3	27446291	27446577	chr3_27421295_27421581_8_0_0_1.72	10	+
chr3	27449371	27449668	chr3_27424375_27424672_9_0_0.08_1.4	10	+
chr3	27450816	27451055	chr3_27425820_27426059_7_0_0.04_1.72	10	+
chr3	27465865	27466096	chr3_27440869_27441100_7_0_0.16_1.49	10	+
chr3	27467713	27467954	chr3_27442717_27442958_7_0_0.04_1.66	10	+
chr3	27475284	27475639	chr3_27450288_27450643_10_0_0_1.61	10	+
chr3	27477778	27477987	chr3_27452782_27452991_6_0_0.44_1.48	10	+
chr3	27493760	27494054	chr3_27468764_27469058_7_0_0.27_1.24	10	+
chr3	31621359	31621662	chr3_31596363_31596666_9_0_0_1.31	10	+
chr3	31658373	31658669	chr3_31633377_31633673_9_0_0.36_1.32	10	+
chr3	31663462	31663838	chr3_31638466_31638842_11_0_0.13_1.35	10	+
chr3	31665117	31665372	chr3_31640121_31640376_8_0_0.18_1.35	10	+
chr3	31667437	31667693	chr3_31642441_31642697_8_0_0.08_1.37	10	+
chr3	31670725	31670937	chr3_31645729_31645941_6_0_0.3_1.68	10	+
chr3	31677402	31679089	chr3_31652406_31654093_47_0_0_1.64	10	+
chr3	32300834	32301364	chr3_32275838_32276368_15_0_0.1_1.54	10	+
chr3	36808496	36809340	chr3_36783500_36784344_23_0_0_1.6	10	+
chr3	36809356	36809742	chr3_36784360_36784746_11_0_0_1.39	10	+
chr3	36809791	36810293	chr3_36784795_36785297_13_0_0_1.59	10	+
chr3	37160814	37161106	chr3_37135818_37136110_9_0_0.08_-1.45	10	+
chr3	37366603	37366809	chr3_37341607_37341813_6_0_0.36_1.39	10	+
chr3	37367511	37367855	chr3_37342515_37342859_10_0_0.16_1.4	10	+
chr3	37368033	37368242	chr3_37343037_37343246_6_0_0.48_1.33	10	+
chr3	37368941	37369181	chr3_37343945_37344185_7_0_0.04_1.65	10	+
chr3	42825872	42826071	chr3_42800876_42801075_6_0_0.43_1.49	10	+
chr3	43743744	43744159	chr3_43718748_43719163_12_0_0_1.98	10	+
chr3	43753103	43753365	chr3_43728107_43728369_8_0_0.16_1.36	10	+
chr3	43756462	43756576	chr3_43731466_43731580_4_0_0.43_1.62	10	+
chr3	43759116	43759440	chr3_43734120_43734444_9_0_0.13_1.45	10	+
chr3	43759878	43760293	chr3_43734882_43735297_12_0_0_1.5	10	+
chr3	43760475	43760778	chr3_43735479_43735782_9_0_0_1.44	10	+
chr3	43761000	43761394	chr3_43736004_43736398_11_0_0.08_1.52	10	+
chr3	43761450	43762020	chr3_43736454_43737024_16_0_0_1.61	10	+
chr3	43762380	43762589	chr3_43737384_43737593_6_0_0.16_1.51	10	+
chr3	44057241	44057450	chr3_44032245_44032454_6_0_0.04_2.06	10	+
chr3	44059977	44060280	chr3_44034981_44035284_9_0_0.13_1.28	10	+
chr3	44156428	44156885	chr3_44131432_44131889_13_0_0.08_1.56	10	+
chr3	45124829	45125100	chr3_45099833_45100104_8_0_0_1.53	10	+
chr3	45126245	45126756	chr3_45101249_45101760_14_0_0_2.16	10	+
chr3	45126951	45127153	chr3_45101955_45102157_6_0_0.18_1.63	10	+
chr3	45132632	45132877	chr3_45107636_45107881_7_0_0_1.63	10	+
chr3	45136739	45137063	chr3_45111743_45112067_9_0_0.04_1.67	10	+
chr3	45159901	45160105	chr3_45134905_45135109_6_0_0.3_1.41	10	+
chr3	45265905	45266215	chr3_45240909_45241219_8_0_0.18_1.49	10	+
chr3	45266258	45266554	chr3_45241262_45241558_9_0_0.16_1.77	10	+
chr3	48199798	48200093	chr3_48174802_48175097_9_0_0_1.58	10	+
chr3	48215738	48216021	chr3_48190742_48191025_8_0_0.13_1.75	10	+
chr3	48784584	48784820	chr3_48759588_48759824_7_0_0.44_1.37	10	+
chr3	48786409	48786685	chr3_48761413_48761689_8_0_0.16_1.37	10	+
chr3	48788541	48788906	chr3_48763545_48763910_11_0_0.04_1.54	10	+
chr3	49461913	49462145	chr3_49436917_49437149_7_0_0.08_-1.44	10	+
chr3	50311797	50312011	chr3_50286801_50287015_6_0_0.13_-1.51	10	+
chr3	50325488	50325710	chr3_50300492_50300714_7_0_0.23_1.34	10	+
chr3	50325915	50326110	chr3_50300919_50301114_6_0_0.04_2.46	10	+
chr3	51423505	51423856	chr3_51398545_51398896_11_0_0.16_1.13	10	+
chr3	51425071	51425420	chr3_51400111_51400460_10_0_0_2.08	10	+
chr3	51426193	51426702	chr3_51401233_51401742_15_0_0_1.62	10	+
chr3	52581289	52581489	chr3_52556329_52556529_6_0_0.43_1.49	10	+
chr3	52724917	52725189	chr3_52699957_52700229_8_0_0.16_1.4	10	+
chr3	55510414	55510608	chr3_55485454_55485648_6_0_0.5_-1.38	10	+
chr3	57547494	57547790	chr3_57522534_57522830_8_0_0.23_1.55	10	+
chr3	58382739	58382945	chr3_58357779_58357985_6_0_0.5_-1.62	10	+
chr3	58395122	58395320	chr3_58370162_58370360_6_0_0.13_-1.6	10	+
chr3	58410605	58411500	chr3_58385645_58386540_25_0_0_-1.5	10	+
chr3	58858681	58859121	chr3_58833721_58834161_12_0_0.04_1.61	10	+
chr3	62109442	62110214	chr3_62084482_62085254_21_0_0_1.72	10	+
chr3	63996224	63996457	chr3_63971264_63971497_7_0_0.43_1.63	10	+
chr3	65341397	65341772	chr3_65316437_65316812_11_0_0.21_1.3	10	+
chr3	65930531	65930734	chr3_65905571_65905774_6_0_0.1_1.86	10	+
chr3	65950170	65950455	chr3_65925210_65925495_8_0_0_1.71	10	+
chr3	69154641	69154983	chr3_69237331_69237673_9_0_0_-1.5	10	+
chr3	72811755	72811815	chr3_72894445_72894505_2_0_0.19_-4.58	10	+
chr3	73016665	73016893	chr3_73099355_73099583_7_0_0.43_-1.42	10	+
chr3	73026894	73027119	chr3_73109584_73109809_7_0_0.08_-1.51	10	+
chr3	73029523	73029720	chr3_73112213_73112410_6_0_0.1_-1.5	10	+
chr3	73432478	73432677	chr3_73515168_73515367_6_0_0.39_-1.5	10	+
chr3	76483298	76483860	chr3_76565988_76566550_16_0_0.04_1.46	10	+
chr3	76483979	76484173	chr3_76566669_76566863_6_0_0.21_1.43	10	+
chr3	76485456	76485663	chr3_76568146_76568353_6_0_0.47_1.47	10	+
chr3	77338552	77338921	chr3_77421242_77421611_10_0_0_-1.79	10	+
chr3	77339093	77339328	chr3_77421783_77422018_6_0_0_-2.71	10	+
chr3	77339409	77339963	chr3_77422099_77422653_13_0_0_-2.11	10	+
chr3	77340306	77340630	chr3_77422996_77423320_8_0_0_-2.06	10	+
chr3	77340816	77341088	chr3_77423506_77423778_8_0_0_-1.76	10	+
chr3	77341093	77341388	chr3_77423783_77424078_8_0_0_-2.45	10	+
chr3	77341432	77341690	chr3_77424122_77424380_7_0_0_-1.95	10	+
chr3	77341726	77342394	chr3_77424416_77425084_15_0_0_-1.69	10	+
chr3	77342573	77342933	chr3_77425263_77425623_10_0_0_-1.88	10	+
chr3	77343474	77344165	chr3_77426164_77426855_17_0_0_-2.05	10	+
chr3	77344385	77345145	chr3_77427075_77427835_22_0_0_-1.96	10	+
chr3	77345297	77345544	chr3_77427987_77428234_6_0_0_-1.76	10	+
chr3	77366584	77366779	chr3_77449274_77449469_6_0_0.1_1.88	10	+
chr3	77600028	77600232	chr3_77682718_77682922_6_0_0.28_-1.68	10	+
chr3	81584316	81584573	chr3_81667006_81667263_8_0_0.08_1.83	10	+
chr3	82855396	82855633	chr3_82938086_82938323_7_0_0.19_-1.43	10	+
chr3	82856248	82856559	chr3_82938938_82939249_9_0_0.13_-1.3	10	+
chr3	87099122	87099304	chr3_87181812_87181994_5_0_0.23_1.58	10	+
chr3	87099902	87100145	chr3_87182592_87182835_7_0_0.16_1.34	10	+
chr3	87100245	87100571	chr3_87182935_87183261_10_0_0.16_1.23	10	+
chr3	88367436	88367673	chr3_88450126_88450363_7_0_0.21_1.34	10	+
chr3	95057024	95057250	chr3_96539714_96539940_3_0_0.13_0.77	10	+
chr3	99566977	99567347	chr3_101049667_101050037_11_0_0.04_1.38	10	+
chr3	99567891	99568268	chr3_101050581_101050958_11_0_0.16_1.41	10	+
chr3	99568353	99568842	chr3_101051043_101051532_14_0_0_1.49	10	+
chr3	99568890	99569119	chr3_101051580_101051809_7_0_0.27_1.21	10	+
chr3	100100483	100100687	chr3_101583173_101583377_6_0_0.28_1.55	10	+
chr3	101483662	101483901	chr3_102966352_102966591_7_0_0.15_1.47	10	+
chr3	101570020	101570223	chr3_103052710_103052913_6_0_0.48_-1.49	10	+
chr3	105088624	105088827	chr3_106571314_106571517_6_0_0.48_1.34	10	+
chr3	105090438	105090639	chr3_106573128_106573329_6_0_0.43_1.37	10	+
chr3	105091593	105091907	chr3_106574283_106574597_9_0_0.15_1.44	10	+
chr3	105092191	105092443	chr3_106574881_106575133_7_0_0.43_1.63	10	+
chr3	105103651	105103852	chr3_106586341_106586542_6_0_0.15_1.69	10	+
chr3	105112335	105112642	chr3_106595025_106595332_9_0_0.16_1.37	10	+
chr3	105114941	105115317	chr3_106597631_106598007_10_0_0.04_1.66	10	+
chr3	105115809	105116174	chr3_106598499_106598864_10_0_0.19_1.57	10	+
chr3	105118265	105118506	chr3_106600955_106601196_7_0_0.39_1.35	10	+
chr3	105129443	105129683	chr3_106612133_106612373_7_0_0.19_1.62	10	+
chr3	105133425	105133674	chr3_106616115_106616364_7_0_0.44_1.35	10	+
chr3	105143261	105143463	chr3_106625951_106626153_6_0_0.27_1.41	10	+
chr3	105152180	105152424	chr3_106634870_106635114_7_0_0.1_1.56	10	+
chr3	105157005	105157202	chr3_106639695_106639892_6_0_0.25_1.72	10	+
chr3	105160076	105160351	chr3_106642766_106643041_8_0_0.21_1.17	10	+
chr3	105194386	105194594	chr3_106677076_106677284_6_0_0.19_1.6	10	+
chr3	105294745	105295042	chr3_106777435_106777732_9_0_0.16_1.32	10	+
chr3	106825588	106825782	chr3_108308278_108308472_6_0_0.35_1.53	10	+
chr3	107508476	107508713	chr3_108991166_108991403_7_0_0.08_2.08	10	+
chr3	110852941	110853183	chr3_112335631_112335873_7_0_0.19_1.38	10	+
chr3	111836123	111836426	chr3_113318813_113319116_9_0_0.13_1.41	10	+
chr3	113438039	113438278	chr3_114920729_114920968_7_0_0.15_1.43	10	+
chr3	113438390	113439650	chr3_114921080_114922340_35_0_0_1.44	10	+
chr3	113439934	113440801	chr3_114922624_114923491_24_0_0.08_1.42	10	+
chr3	113442710	113442983	chr3_114925400_114925673_8_0_0.36_1.12	10	+
chr3	120053637	120053835	chr3_121536327_121536525_6_0_0.04_2.07	10	+
chr3	120062548	120062593	chr3_121545238_121545283_2_0_0.04_3.94	10	+
chr3	120143277	120143536	chr3_121625967_121626226_7_0_0.16_-2.14	10	+
chr3	122145808	122146013	chr3_123628498_123628703_6_0_0.18_1.45	10	+
chr3	122418306	122418684	chr3_123900996_123901374_11_0_0_-1.35	10	+
chr3	122419079	122419413	chr3_123901769_123902103_10_0_0_-1.24	10	+
chr3	122436872	122437144	chr3_123919562_123919834_8_0_0_-1.5	10	+
chr3	122437203	122437753	chr3_123919893_123920443_15_0_0_-1.49	10	+
chr3	122447143	122447650	chr3_123929833_123930340_14_0_0_-1.65	10	+
chr3	123212472	123212677	chr3_124695162_124695367_6_0_0.44_1.36	10	+
chr3	123417004	123417243	chr3_124899694_124899933_7_0_0.08_-1.53	10	+
chr3	127325450	127325661	chr3_128808140_128808351_6_0_0.1_1.58	10	+
chr3	127327236	127327452	chr3_128809926_128810142_6_0_0.43_1.63	10	+
chr3	127327580	127327954	chr3_128810270_128810644_10_0_0_1.3	10	+
chr3	127339464	127339737	chr3_128822154_128822427_8_0_0_2.05	10	+
chr3	127339855	127340057	chr3_128822545_128822747_6_0_0.04_1.99	10	+
chr3	127340576	127341041	chr3_128823266_128823731_13_0_0_1.49	10	+
chr3	127408298	127408682	chr3_128890988_128891372_11_0_0.16_1.33	10	+
chr3	127410606	127411109	chr3_128893296_128893799_14_0_0_1.41	10	+
chr3	128340980	128341260	chr3_129823670_129823950_8_0_0.16_1.37	10	+
chr3	129155310	129155546	chr3_130638000_130638236_7_0_0.1_1.41	10	+
chr3	129156543	129156747	chr3_130639233_130639437_6_0_0.48_1.35	10	+
chr3	130546664	130546941	chr3_132029354_132029631_8_0_0.16_1.45	10	+
chr3	132319141	132320456	chr3_133801831_133803146_37_0_0_-1.82	10	+
chr3	133375490	133375771	chr3_134858180_134858461_8_0_0.43_1.26	10	+
chr3	133534370	133534682	chr3_135017060_135017372_9_0_0.08_1.33	10	+
chr3	133538389	133539278	chr3_135021079_135021968_24_0_0.04_1.56	10	+
chr3	134670401	134670748	chr3_136153091_136153438_10_0_0_1.81	10	+
chr3	134978079	134978398	chr3_136460769_136461088_9_0_0_1.94	10	+
chr3	134978488	134978686	chr3_136461178_136461376_5_0_0.04_2.14	10	+
chr3	135720674	135721060	chr3_137203364_137203750_11_0_0.13_1.34	10	+
chr3	135721074	135721470	chr3_137203764_137204160_12_0_0.1_1.32	10	+
chr3	135864398	135864604	chr3_137347088_137347294_6_0_0.35_1.39	10	+
chr3	135866256	135866613	chr3_137348946_137349303_10_0_0.48_1.36	10	+
chr3	137599061	137599863	chr3_139081751_139082553_23_0_0_1.62	10	+
chr3	137600411	137600719	chr3_139083101_139083409_9_0_0.35_1.35	10	+
chr3	137600767	137600978	chr3_139083457_139083668_6_0_0.38_1.38	10	+
chr3	137601062	137601300	chr3_139083752_139083990_7_0_0_1.77	10	+
chr3	138091677	138091957	chr3_139574367_139574647_8_0_0.35_1.49	10	+
chr3	138117242	138117520	chr3_139599932_139600210_8_0_0.18_1.66	10	+
chr3	138121320	138121835	chr3_139604010_139604525_13_0_0_1.45	10	+
chr3	138121942	138122382	chr3_139604632_139605072_13_0_0.08_1.38	10	+
chr3	138122915	138123792	chr3_139605605_139606482_23_0_0_1.53	10	+
chr3	138123947	138124305	chr3_139606637_139606995_10_0_0_1.45	10	+
chr3	141644371	141644611	chr3_143127061_143127301_7_0_0.36_1.31	10	+
chr3	141644623	141644985	chr3_143127313_143127675_10_0_0.16_1.33	10	+
chr3	145787193	145789301	chr3_147269883_147271991_54_0_0_2.47	10	+
chr3	145790252	145790487	chr3_147272942_147273177_7_0_0_1.91	10	+
chr3	145794464	145794795	chr3_147277154_147277485_9_0_0_1.4	10	+
chr3	145796784	145797137	chr3_147279474_147279827_10_0_0_1.81	10	+
chr3	145799452	145799686	chr3_147282142_147282376_7_0_0.18_1.32	10	+
chr3	145804471	145804788	chr3_147287161_147287478_7_0_0_1.67	10	+
chr3	145806262	145806619	chr3_147288952_147289309_10_0_0_1.81	10	+
chr3	145819213	145819423	chr3_147301903_147302113_6_0_0.15_1.73	10	+
chr3	145819800	145820111	chr3_147302490_147302801_9_0_0.15_1.62	10	+
chr3	145820379	145820768	chr3_147303069_147303458_9_0_0_1.56	10	+
chr3	145824185	145824565	chr3_147306875_147307255_11_0_0_1.83	10	+
chr3	145827944	145828325	chr3_147310634_147311015_11_0_0_1.57	10	+
chr3	145838823	145839178	chr3_147321513_147321868_10_0_0_1.61	10	+
chr3	145911066	145911287	chr3_147393756_147393977_6_0_0.28_-1.53	10	+
chr3	145911472	145911836	chr3_147394162_147394526_11_0_0.08_-1.31	10	+
chr3	145911955	145912254	chr3_147394645_147394944_9_0_0_-1.83	10	+
chr3	145912864	145913146	chr3_147395554_147395836_8_0_0_-1.57	10	+
chr3	145914446	145914652	chr3_147397136_147397342_6_0_0.04_-1.53	10	+
chr3	148459658	148459950	chr3_149942348_149942640_9_0_0.18_-1.34	10	+
chr3	149086887	149087133	chr3_150569577_150569823_7_0_0_1.77	10	+
chr3	149093291	149093532	chr3_150575981_150576222_7_0_0_2.23	10	+
chr3	149580310	149580369	chr3_151063000_151063059_2_0_0.5_-2.32	10	+
chr3	149769425	149769642	chr3_151252115_151252332_6_0_0.25_1.56	10	+
chr3	149867735	149867876	chr3_151350425_151350566_4_0_0.23_2.36	10	+
chr3	150259832	150260109	chr3_151742522_151742799_8_0_0_1.61	10	+
chr3	150260561	150260776	chr3_151743251_151743466_6_0_0.44_1.48	10	+
chr3	150261210	150261796	chr3_151743900_151744486_17_0_0.08_1.49	10	+
chr3	150261969	150262387	chr3_151744659_151745077_12_0_0.04_1.48	10	+
chr3	150345423	150346651	chr3_151828113_151829341_33_0_0_1.56	10	+
chr3	150346910	150347120	chr3_151829600_151829810_6_0_0.16_1.47	10	+
chr3	150347214	150347587	chr3_151829904_151830277_11_0_0_1.41	10	+
chr3	152881080	152881329	chr3_154363770_154364019_7_0_0.35_-1.83	10	+
chr3	154801470	154801687	chr3_156284164_156284381_6_0_0.44_-1.4	10	+
chr3	154804939	154805191	chr3_156287633_156287885_7_0_0_-1.62	10	+
chr3	154805956	154806180	chr3_156288650_156288874_6_0_0_-1.71	10	+
chr3	154821044	154821291	chr3_156303738_156303985_7_0_0_-1.76	10	+
chr3	154857173	154857781	chr3_156339867_156340475_17_0_0_-1.54	10	+
chr3	154867017	154867394	chr3_156349711_156350088_10_0_0_-1.92	10	+
chr3	154868061	154868340	chr3_156350755_156351034_8_0_0.1_-1.51	10	+
chr3	154869366	154869584	chr3_156352060_156352278_6_0_0_-1.88	10	+
chr3	154869752	154870022	chr3_156352446_156352716_8_0_0_-1.46	10	+
chr3	154874418	154874951	chr3_156357112_156357645_15_0_0_-1.7	10	+
chr3	154875145	154875466	chr3_156357839_156358160_9_0_0.1_-1.27	10	+
chr3	154875553	154875755	chr3_156358247_156358449_6_0_0.32_-1.44	10	+
chr3	154876059	154876283	chr3_156358753_156358977_6_0_0_-1.6	10	+
chr3	154886713	154886916	chr3_156369407_156369610_6_0_0.43_-1.41	10	+
chr3	154887129	154887332	chr3_156369823_156370026_6_0_0.36_-1.51	10	+
chr3	155655304	155655552	chr3_157137998_157138246_7_0_0.19_1.55	10	+
chr3	156257884	156258105	chr3_157740578_157740799_6_0_0.19_1.77	10	+
chr3	156258421	156259161	chr3_157741115_157741855_21_0_0_1.82	10	+
chr3	156259467	156261080	chr3_157742161_157743774_44_0_0_1.77	10	+
chr3	156261993	156262306	chr3_157744687_157745000_9_0_0.23_1.22	10	+
chr3	156270436	156270715	chr3_157753130_157753409_8_0_0.1_1.69	10	+
chr3	156271366	156271694	chr3_157754060_157754388_9_0_0_1.27	10	+
chr3	156423194	156423500	chr3_157905888_157906194_9_0_0.19_1.57	10	+
chr3	156424068	156424381	chr3_157906762_157907075_9_0_0.16_1.39	10	+
chr3	156527355	156528500	chr3_158010049_158011194_33_0_0_1.49	10	+
chr3	157154542	157155093	chr3_158637236_158637787_16_0_0_-1.96	10	+
chr3	157155188	157155445	chr3_158637882_158638139_7_0_0_-1.71	10	+
chr3	157155764	157156074	chr3_158638458_158638768_8_0_0_-1.52	10	+
chr3	157156389	157157433	chr3_158639083_158640127_30_0_0_-1.73	10	+
chr3	157157823	157158284	chr3_158640517_158640978_12_0_0_-1.65	10	+
chr3	157158500	157158704	chr3_158641194_158641398_6_0_0_-2.56	10	+
chr3	157159628	157159814	chr3_158642322_158642508_6_0_0_-1.68	10	+
chr3	157160016	157161263	chr3_158642710_158643957_34_0_0_-2.2	10	+
chr3	158363360	158363629	chr3_159846054_159846323_8_0_0.16_1.44	10	+
chr3	158409117	158409416	chr3_159891811_159892110_9_0_0.15_1.41	10	+
chr3	158409431	158409808	chr3_159892125_159892502_10_0_0.1_1.7	10	+
chr3	158875469	158875493	chr3_160358163_160358187_1_0_0.04_-7.34	10	+
chr3	159995089	159995342	chr3_161477783_161478036_7_0_0.08_-1.44	10	+
chr3	160118945	160119252	chr3_161601639_161601946_9_0_0.23_1.26	10	+
chr3	160148855	160149045	chr3_161631549_161631739_5_0_0.34_2.03	10	+
chr3	160151547	160151816	chr3_161634241_161634510_8_0_0.16_1.3	10	+
chr3	160155449	160155662	chr3_161638143_161638356_6_0_0.15_-2.15	10	+
chr3	160968631	160968879	chr3_162451325_162451573_7_0_0.33_1.44	10	+
chr3	163577302	163577361	chr3_165059996_165060055_2_0_0.1_-4.31	10	+
chr3	164224464	164224533	chr3_165707158_165707227_2_0_0.36_-3.38	10	+
chr3	167727414	167728058	chr3_169210108_169210752_17_0_0_1.54	10	+
chr3	167742612	167742934	chr3_169225306_169225628_9_0_0.1_1.52	10	+
chr3	167754632	167754840	chr3_169237326_169237534_6_0_0.37_1.59	10	+
chr3	167761098	167761391	chr3_169243792_169244085_8_0_0_1.66	10	+
chr3	167766040	167766246	chr3_169248734_169248940_6_0_0.42_1.59	10	+
chr3	169663339	169663572	chr3_171146033_171146266_7_0_0.42_-1.48	10	+
chr3	169663731	169664227	chr3_171146425_171146921_14_0_0.13_-1.53	10	+
chr3	169711956	169712318	chr3_171194650_171195012_10_0_0.15_1.42	10	+
chr3	170113228	170113736	chr3_171595922_171596430_14_0_0_1.5	10	+
chr3	170140935	170141143	chr3_171623629_171623837_6_0_0.49_-1.48	10	+
chr3	170150285	170150807	chr3_171632979_171633501_15_0_0_-2.41	10	+
chr3	170151243	170151960	chr3_171633937_171634654_19_0_0_-2.11	10	+
chr3	171778539	171778746	chr3_173261233_173261440_6_0_0.08_-1.93	10	+
chr3	171799836	171800074	chr3_173282530_173282768_7_0_0.22_-1.84	10	+
chr3	171853716	171853809	chr3_173336410_173336503_3_0_0.1_-2.44	10	+
chr3	171892193	171892444	chr3_173374887_173375138_7_0_0.22_-1.72	10	+
chr3	172350444	172350651	chr3_173833138_173833345_6_0_0.15_1.73	10	+
chr3	173322126	173322531	chr3_174804820_174805225_12_0_0_-1.67	10	+
chr3	173322693	173322955	chr3_174805387_174805649_8_0_0.3_-1.4	10	+
chr3	173525461	173525666	chr3_175008155_175008360_6_0_0.27_-1.57	10	+
chr3	173536976	173537188	chr3_175019670_175019882_6_0_0_-1.85	10	+
chr3	173546833	173547031	chr3_175029527_175029725_6_0_0.45_-1.5	10	+
chr3	173558422	173558746	chr3_175041116_175041440_9_0_0_-1.54	10	+
chr3	173581652	173581888	chr3_175064346_175064582_7_0_0_-1.96	10	+
chr3	173587210	173587419	chr3_175069904_175070113_6_0_0.38_-1.54	10	+
chr3	173606763	173607007	chr3_175089457_175089701_7_0_0.29_-1.59	10	+
chr3	173614444	173614840	chr3_175097138_175097534_11_0_0_-1.69	10	+
chr3	173616423	173616735	chr3_175099117_175099429_9_0_0.03_-1.52	10	+
chr3	173638059	173638269	chr3_175120753_175120963_6_0_0.29_-1.73	10	+
chr3	173650821	173651029	chr3_175133515_175133723_6_0_0.36_-1.55	10	+
chr3	173652411	173652615	chr3_175135105_175135309_6_0_0_-1.78	10	+
chr3	173658328	173658623	chr3_175141022_175141317_8_0_0.08_-1.83	10	+
chr3	173698412	173698634	chr3_175181106_175181328_6_0_0_-2.09	10	+
chr3	173702888	173703144	chr3_175185582_175185838_8_0_0.06_-1.51	10	+
chr3	173723260	173723474	chr3_175205954_175206168_6_0_0.24_-1.77	10	+
chr3	173725378	173725669	chr3_175208072_175208363_9_0_0_-2.15	10	+
chr3	173730946	173731204	chr3_175213640_175213898_8_0_0.36_-1.69	10	+
chr3	173737553	173737859	chr3_175220247_175220553_9_0_0_-1.71	10	+
chr3	173769368	173769678	chr3_175252062_175252372_9_0_0_-1.72	10	+
chr3	173996698	173996962	chr3_175479392_175479656_8_0_0_-1.59	10	+
chr3	173998195	173998541	chr3_175480889_175481235_10_0_0.08_-1.48	10	+
chr3	173999323	173999565	chr3_175482017_175482259_7_0_0.03_-1.76	10	+
chr3	174001539	174001747	chr3_175484233_175484441_6_0_0.19_-1.81	10	+
chr3	174001977	174002178	chr3_175484671_175484872_6_0_0.13_-1.86	10	+
chr3	174202040	174202249	chr3_175684734_175684943_6_0_0.06_-1.66	10	+
chr3	175259026	175259050	chr3_176741720_176741744_1_0_0.08_5.87	10	+
chr3	179115067	179115372	chr3_180597761_180598066_9_0_0.38_1.41	10	+
chr3	182178355	182178561	chr3_183661049_183661255_6_0_0_2.33	10	+
chr3	183368072	183368388	chr3_184850766_184851082_9_0_0_-1.82	10	+
chr3	183368796	183369130	chr3_184851490_184851824_10_0_0_-1.68	10	+
chr3	183398189	183398542	chr3_184880883_184881236_10_0_0_-1.68	10	+
chr3	183400507	183400708	chr3_184883201_184883402_6_0_0.03_-1.65	10	+
chr3	184017968	184018302	chr3_185500662_185500996_10_0_0_1.71	10	+
chr3	184019592	184019874	chr3_185502286_185502568_8_0_0.08_1.62	10	+
chr3	184020085	184020392	chr3_185502779_185503086_9_0_0.08_1.53	10	+
chr3	184020411	184020681	chr3_185503105_185503375_8_0_0_1.37	10	+
chr3	184021045	184021363	chr3_185503739_185504057_9_0_0.36_1.43	10	+
chr3	184021656	184021901	chr3_185504350_185504595_7_0_0.35_1.37	10	+
chr3	184023475	184023756	chr3_185506169_185506450_8_0_0.03_1.78	10	+
chr3	184026374	184026817	chr3_185509068_185509511_13_0_0_1.78	10	+
chr3	186295336	186295709	chr3_187778030_187778403_11_0_0_1.49	10	+
chr3	186301605	186301879	chr3_187784299_187784573_8_0_0.08_1.53	10	+
chr3	186303054	186303515	chr3_187785748_187786209_13_0_0_1.57	10	+
chr3	186510238	186510508	chr3_187992932_187993202_8_0_0_1.84	10	+
chr3	187705460	187705669	chr3_189188154_189188363_3_0_0_-5.79	10	+
chr3	187898302	187898513	chr3_189380996_189381207_7_0_0.49_-1.48	10	+
chr3	189675117	189675213	chr3_191157811_191157907_3_0_0.26_2.65	10	+
chr3	189690604	189690885	chr3_191173298_191173579_8_0_0_2.28	10	+
chr3	189705306	189705512	chr3_191188000_191188206_6_0_0.03_2.03	10	+
chr3	189706617	189706901	chr3_191189311_191189595_8_0_0_1.56	10	+
chr3	189711905	189712082	chr3_191194599_191194776_5_0_0.15_1.73	10	+
chr3	189713011	189713306	chr3_191195705_191196000_8_0_0.42_1.24	10	+
chr3	191112075	191112257	chr3_192594769_192594951_6_0_0.42_1.8	10	+
chr3	191113837	191114040	chr3_192596531_192596734_6_0_0.42_1.8	10	+
chr3	194996063	194996273	chr3_196477352_196477562_6_0_0.36_1.82	10	+
chr3	195438006	195438221	chr3_196923677_196923892_6_0_0.36_-1.55	10	+
chr3	195776721	195777023	chr3_197261118_197261420_9_0_0.21_1.61	10	+
chr3	195777206	195777430	chr3_197261603_197261827_7_0_0.37_1.4	10	+
chr3	195777585	195778061	chr3_197261982_197262458_14_0_0_1.6	10	+
chr3	195778382	195778586	chr3_197262779_197262983_6_0_0.48_1.48	10	+
chr3	195778594	195779026	chr3_197262991_197263423_12_0_0_1.6	10	+
chr3	195780217	195780488	chr3_197264614_197264885_8_0_0_1.52	10	+
chr3	195781862	195782174	chr3_197266259_197266571_9_0_0_1.82	10	+
chr3	195792199	195792522	chr3_197276596_197276919_8_0_0_1.81	10	+
chr3	195798823	195799105	chr3_197283220_197283502_8_0_0_1.55	10	+
chr3	195801952	195802334	chr3_197286349_197286731_11_0_0_1.74	10	+
chr3	196311940	196312264	chr3_197796337_197796661_10_0_0_1.43	10	+
chr3	196312708	196313061	chr3_197797105_197797458_10_0_0_1.43	10	+
chr3	196313112	196313388	chr3_197797509_197797785_8_0_0.13_1.66	10	+
chr3	197846890	197847203	chr3_199331287_199331600_9_0_0.06_1.55	10	+
chr3	197895562	197895798	chr3_199379959_199380195_7_0_0.17_-1.85	10	+
chr4	266130	266371	chr4_256130_256371_7_0_0.17_1.65	10	+
chr4	1686302	1686470	chr4_1656100_1656268_5_0_0.41_2.13	10	+
chr4	1694795	1695112	chr4_1664593_1664910_9_0_0_1.78	10	+
chr4	1697829	1698107	chr4_1667627_1667905_8_0_0.1_1.78	10	+
chr4	1701202	1701472	chr4_1671000_1671270_8_0_0_1.44	10	+
chr4	1733745	1734206	chr4_1703543_1704004_13_0_0.36_1.46	10	+
chr4	1981121	1981478	chr4_1950919_1951276_9_0_0_1.66	10	+
chr4	5833412	5833616	chr4_5884313_5884517_7_0_0_-2.71	10	+
chr4	7062307	7062513	chr4_7113208_7113414_6_0_0.3_1.53	10	+
chr4	11843050	11843250	chr4_11452148_11452348_6_0_0.36_-1.71	10	+
chr4	15070077	15070283	chr4_14679175_14679381_6_0_0.29_2.19	10	+
chr4	16503795	16504028	chr4_16112893_16113126_7_0_0.27_-1.48	10	+
chr4	17814525	17814770	chr4_17423623_17423868_7_0_0_1.47	10	+
chr4	17816441	17816691	chr4_17425539_17425789_7_0_0_1.41	10	+
chr4	17818888	17819164	chr4_17427986_17428262_8_0_0_1.56	10	+
chr4	17819510	17819810	chr4_17428608_17428908_9_0_0_1.39	10	+
chr4	17825195	17825409	chr4_17434293_17434507_6_0_0_2.4	10	+
chr4	17835895	17836182	chr4_17444993_17445280_8_0_0_1.66	10	+
chr4	17853667	17853871	chr4_17462765_17462969_6_0_0.17_1.91	10	+
chr4	19108820	19108880	chr4_18717918_18717978_2_0_0.08_-4.42	10	+
chr4	20300243	20300551	chr4_19909341_19909649_9_0_0_1.47	10	+
chr4	25278860	25279061	chr4_24887958_24888159_5_0_0.1_1.94	10	+
chr4	25279074	25279357	chr4_24888172_24888455_8_0_0_2.09	10	+
chr4	28601992	28602331	chr4_28211090_28211429_10_0_0_1.72	10	+
chr4	28608081	28608323	chr4_28217179_28217421_7_0_0_1.76	10	+
chr4	28609852	28610136	chr4_28218950_28219234_8_0_0_1.83	10	+
chr4	28615285	28615579	chr4_28224383_28224677_8_0_0_1.36	10	+
chr4	28618934	28619229	chr4_28228032_28228327_9_0_0_1.63	10	+
chr4	28619299	28619508	chr4_28228397_28228606_6_0_0.46_1.49	10	+
chr4	28625413	28625622	chr4_28234511_28234720_6_0_0.03_1.82	10	+
chr4	37863307	37863563	chr4_37539702_37539958_7_0_0.45_1.57	10	+
chr4	39783990	39784234	chr4_39460385_39460629_7_0_0.06_1.61	10	+
chr4	41956031	41956535	chr4_41650788_41651292_14_0_0_1.68	10	+
chr4	41959773	41960005	chr4_41654530_41654762_7_0_0.03_1.58	10	+
chr4	41961050	41961249	chr4_41655807_41656006_6_0_0.17_1.7	10	+
chr4	41961665	41962014	chr4_41656422_41656771_10_0_0_1.72	10	+
chr4	41962089	41962293	chr4_41656846_41657050_6_0_0.45_1.58	10	+
chr4	52944843	52945055	chr4_52639600_52639812_6_0_0_-1.83	10	+
chr4	55100841	55101041	chr4_54795598_54795798_6_0_0.24_-1.77	10	+
chr4	55161753	55161953	chr4_54856510_54856710_6_0_0.41_-1.52	10	+
chr4	55162587	55162762	chr4_54857344_54857519_5_0_0.48_-1.84	10	+
chr4	55163242	55163448	chr4_54857999_54858205_6_0_0.42_-1.51	10	+
chr4	55163772	55164174	chr4_54858529_54858931_11_0_0.06_-1.46	10	+
chr4	55604975	55605287	chr4_55299732_55300044_9_0_0_-1.92	10	+
chr4	56296931	56297182	chr4_55991688_55991939_7_0_0_1.59	10	+
chr4	57260285	57260635	chr4_56955042_56955392_9_0_0_1.68	10	+
chr4	57260690	57260922	chr4_56955447_56955679_7_0_0_1.81	10	+
chr4	57261086	57261711	chr4_56955843_56956468_18_0_0_1.69	10	+
chr4	57318000	57318237	chr4_57012757_57012994_7_0_0.37_1.49	10	+
chr4	58972452	58972512	chr4_58667209_58667269_2_0_0.03_3.77	10	+
chr4	67562462	67562680	chr4_67245057_67245275_2_0_0.1_-7.66	10	+
chr4	68483086	68483333	chr4_68165681_68165928_7_0_0.42_1.58	10	+
chr4	69241920	69242407	chr4_68924515_68925002_14_0_0_2.04	10	+
chr4	69241922	69242407	chr4_69393818_69394304_14_0_0_2.31	10	+
chr4	71863674	71863869	chr4_72082538_72082733_6_0_0.15_2.39	10	+
chr4	71888027	71888373	chr4_72106891_72107237_10_0_0_1.95	10	+
chr4	71895499	71895959	chr4_72114363_72114823_13_0_0_1.5	10	+
chr4	71896044	71896259	chr4_72114908_72115123_4_0_0.06_2.47	10	+
chr4	72120906	72121154	chr4_72339770_72340018_7_0_0_1.67	10	+
chr4	72222672	72223062	chr4_72441536_72441926_11_0_0_1.95	10	+
chr4	72235339	72235563	chr4_72454203_72454427_6_0_0.08_1.63	10	+
chr4	72316028	72316234	chr4_72534892_72535098_6_0_0_2.06	10	+
chr4	72338442	72338678	chr4_72557306_72557542_7_0_0_1.92	10	+
chr4	72363122	72363495	chr4_72581986_72582359_11_0_0_1.53	10	+
chr4	72397660	72397899	chr4_72616524_72616763_7_0_0.06_1.75	10	+
chr4	72433512	72434179	chr4_72652376_72653043_19_0_0_1.87	10	+
chr4	72434301	72435259	chr4_72653165_72654123_27_0_0_2.03	10	+
chr4	72435634	72437480	chr4_72654498_72656344_53_0_0_1.84	10	+
chr4	73977395	73977606	chr4_74196259_74196470_6_0_0_2.04	10	+
chr4	74371138	74371162	chr4_74590002_74590026_1_0_0.44_-4.5	10	+
chr4	74606215	74606492	chr4_74825079_74825356_8_0_0_1.64	10	+
chr4	74607175	74607433	chr4_74826039_74826297_7_0_0_2.13	10	+
chr4	74608181	74608277	chr4_74827045_74827141_3_0_0_3.99	10	+
chr4	74608472	74608792	chr4_74827336_74827656_5_0_0_3.4	10	+
chr4	74609083	74609387	chr4_74827947_74828251_9_0_0_2.79	10	+
chr4	74703265	74704241	chr4_74922129_74923105_28_0_0_2.18	10	+
chr4	74735355	74735692	chr4_74954219_74954556_10_0_0_2.25	10	+
chr4	74736325	74736706	chr4_74955189_74955570_11_0_0_1.8	10	+
chr4	74863023	74863226	chr4_75081887_75082090_6_0_0.06_1.8	10	+
chr4	77872531	77872794	chr4_78091555_78091818_8_0_0.03_-1.74	10	+
chr4	77873090	77873482	chr4_78092114_78092506_11_0_0.03_-1.6	10	+
chr4	77874770	77874983	chr4_78093794_78094007_6_0_0.3_-1.72	10	+
chr4	77875030	77875349	chr4_78094054_78094373_9_0_0_-1.52	10	+
chr4	77875709	77875907	chr4_78094733_78094931_6_0_0_-1.79	10	+
chr4	77876510	77876827	chr4_78095534_78095851_9_0_0.03_-1.45	10	+
chr4	77879081	77879279	chr4_78098105_78098303_6_0_0.41_-1.52	10	+
chr4	77880011	77880354	chr4_78099035_78099378_10_0_0.32_-1.48	10	+
chr4	77880556	77880822	chr4_78099580_78099846_8_0_0_-1.6	10	+
chr4	77881201	77881405	chr4_78100225_78100429_6_0_0.03_-1.71	10	+
chr4	77881485	77882068	chr4_78100509_78101092_16_0_0.33_-1.64	10	+
chr4	77883643	77883958	chr4_78102667_78102982_9_0_0_-1.62	10	+
chr4	77884443	77884661	chr4_78103467_78103685_6_0_0.49_-1.49	10	+
chr4	77885939	77886208	chr4_78104963_78105232_8_0_0_-1.71	10	+
chr4	77886768	77887014	chr4_78105792_78106038_7_0_0.13_-1.63	10	+
chr4	77887197	77887580	chr4_78106221_78106604_11_0_0_-1.66	10	+
chr4	77888864	77889114	chr4_78107888_78108138_7_0_0.41_-1.57	10	+
chr4	77890656	77891177	chr4_78109680_78110201_15_0_0.06_-1.61	10	+
chr4	77891511	77891891	chr4_78110535_78110915_11_0_0.33_-1.52	10	+
chr4	77895069	77895270	chr4_78114093_78114294_6_0_0.45_-1.65	10	+
chr4	77897644	77897849	chr4_78116668_78116873_6_0_0.41_-1.69	10	+
chr4	77898564	77898771	chr4_78117588_78117795_6_0_0.06_-1.63	10	+
chr4	77901267	77901641	chr4_78120291_78120665_11_0_0.03_-1.49	10	+
chr4	77901824	77902031	chr4_78120848_78121055_6_0_0.03_-1.68	10	+
chr4	77902937	77903184	chr4_78121961_78122208_7_0_0.42_-1.34	10	+
chr4	77905599	77905941	chr4_78124623_78124965_10_0_0.08_-1.61	10	+
chr4	77908647	77908970	chr4_78127671_78127994_10_0_0.03_-1.49	10	+
chr4	77909196	77909397	chr4_78128220_78128421_6_0_0.48_-1.84	10	+
chr4	77909855	77910198	chr4_78128879_78129222_10_0_0_-1.69	10	+
chr4	77910588	77910768	chr4_78129612_78129792_5_0_0.3_-1.73	10	+
chr4	77912901	77913116	chr4_78131925_78132140_6_0_0.22_-1.78	10	+
chr4	77914647	77914987	chr4_78133671_78134011_10_0_0.29_-1.43	10	+
chr4	77916589	77916902	chr4_78135613_78135926_9_0_0.13_-1.66	10	+
chr4	77922216	77922419	chr4_78141240_78141443_6_0_0.49_-1.49	10	+
chr4	77923174	77923414	chr4_78142198_78142438_7_0_0.42_-1.32	10	+
chr4	77924475	77924782	chr4_78143499_78143806_9_0_0_-1.48	10	+
chr4	77927288	77927573	chr4_78146312_78146597_8_0_0_-1.94	10	+
chr4	77928143	77928343	chr4_78147167_78147367_6_0_0.21_-1.58	10	+
chr4	77929326	77929943	chr4_78148350_78148967_17_0_0.1_-1.6	10	+
chr4	77943891	77944086	chr4_78162915_78163110_6_0_0.03_-1.67	10	+
chr4	77944804	77945022	chr4_78163828_78164046_6_0_0_-1.83	10	+
chr4	77948005	77948293	chr4_78167029_78167317_9_0_0.17_-1.42	10	+
chr4	77948604	77948801	chr4_78167628_78167825_6_0_0.49_-1.49	10	+
chr4	77952312	77952558	chr4_78171336_78171582_7_0_0.41_-1.55	10	+
chr4	77952928	77953205	chr4_78171952_78172229_8_0_0.06_-1.42	10	+
chr4	77954501	77954711	chr4_78173525_78173735_6_0_0.41_-1.52	10	+
chr4	77960185	77960421	chr4_78179209_78179445_7_0_0.06_-1.53	10	+
chr4	77962757	77963055	chr4_78181781_78182079_9_0_0_-1.65	10	+
chr4	77965151	77965433	chr4_78184175_78184457_8_0_0_-1.62	10	+
chr4	77967352	77967703	chr4_78186376_78186727_10_0_0_-1.49	10	+
chr4	77971446	77971816	chr4_78190470_78190840_11_0_0_-1.85	10	+
chr4	77972689	77972896	chr4_78191713_78191920_6_0_0.36_-1.7	10	+
chr4	78085412	78085681	chr4_78304436_78304705_8_0_0.08_-1.52	10	+
chr4	78086996	78087370	chr4_78306020_78306394_11_0_0_-1.64	10	+
chr4	79102448	79103047	chr4_79321472_79322071_17_0_0_1.42	10	+
chr4	81190052	81190265	chr4_81409076_81409289_6_0_0.37_1.6	10	+
chr4	81207473	81208044	chr4_81426497_81427068_16_0_0_1.53	10	+
chr4	81208185	81208566	chr4_81427209_81427590_10_0_0_1.75	10	+
chr4	81208613	81209224	chr4_81427637_81428248_17_0_0_1.73	10	+
chr4	81209277	81209718	chr4_81428301_81428742_13_0_0_1.69	10	+
chr4	81209907	81210136	chr4_81428931_81429160_7_0_0.35_1.57	10	+
chr4	81211174	81211432	chr4_81430198_81430456_8_0_0.17_1.5	10	+
chr4	81214090	81214619	chr4_81433114_81433643_15_0_0_1.56	10	+
chr4	81215267	81215521	chr4_81434291_81434545_7_0_0.42_1.48	10	+
chr4	83274854	83275231	chr4_83493878_83494255_11_0_0_1.41	10	+
chr4	83323086	83323294	chr4_83542110_83542318_6_0_0.3_-1.91	10	+
chr4	83381424	83381824	chr4_83600448_83600848_12_0_0_1.58	10	+
chr4	83551316	83551558	chr4_83770340_83770582_7_0_0.33_1.62	10	+
chr4	83905754	83905961	chr4_84124778_84124985_6_0_0.06_1.98	10	+
chr4	84608178	84608326	chr4_84827202_84827350_4_0_0.49_2.36	10	+
chr4	87234113	87234303	chr4_87453137_87453327_2_0_0.03_-5.58	10	+
chr4	87622414	87622787	chr4_87841438_87841811_11_0_0.06_-1.47	10	+
chr4	87643298	87643609	chr4_87862322_87862633_9_0_0.06_-1.33	10	+
chr4	87666070	87666392	chr4_87885094_87885416_9_0_0_-1.43	10	+
chr4	87671607	87672042	chr4_87890631_87891066_13_0_0_-1.61	10	+
chr4	87684009	87684287	chr4_87903033_87903311_8_0_0.06_-1.53	10	+
chr4	87685701	87685950	chr4_87904725_87904974_7_0_0.03_-1.71	10	+
chr4	87690634	87690926	chr4_87909658_87909950_8_0_0_-2.03	10	+
chr4	87692331	87692565	chr4_87911355_87911589_7_0_0.38_-1.45	10	+
chr4	87696238	87696544	chr4_87915262_87915568_9_0_0_-1.58	10	+
chr4	87728685	87729077	chr4_87947709_87948101_11_0_0_-1.5	10	+
chr4	87730865	87731145	chr4_87949889_87950169_8_0_0.03_-1.84	10	+
chr4	87735636	87735848	chr4_87954660_87954872_6_0_0.06_-1.63	10	+
chr4	91210222	91210437	chr4_91429245_91429460_2_0_0.06_-4.7	10	+
chr4	95575552	95575823	chr4_95794575_95794846_8_0_0.19_1.38	10	+
chr4	95585184	95585562	chr4_95804207_95804585_9_0_0_1.73	10	+
chr4	95586752	95587377	chr4_95805775_95806400_18_0_0_1.58	10	+
chr4	95587515	95587990	chr4_95806538_95807013_14_0_0_1.71	10	+
chr4	95588215	95588434	chr4_95807238_95807457_7_0_0.26_1.66	10	+
chr4	99982947	99983138	chr4_100201970_100202161_6_0_0.17_1.72	10	+
chr4	100869223	100869460	chr4_101088246_101088483_7_0_0.1_1.77	10	+
chr4	103806359	103806632	chr4_104025794_104026067_8_0_0.15_1.32	10	+
chr4	110745562	110745786	chr4_110965011_110965235_7_0_0.27_1.65	10	+
chr4	114761125	114761414	chr4_114980574_114980863_8_0_0_-2.23	10	+
chr4	114898825	114899027	chr4_115118274_115118476_6_0_0.33_1.62	10	+
chr4	116842437	116842714	chr4_117061886_117062163_8_0_0.15_1.38	10	+
chr4	119201571	119202055	chr4_119421019_119421503_14_0_0_-1.72	10	+
chr4	119202103	119202641	chr4_119421551_119422089_15_0_0_-1.66	10	+
chr4	119202727	119203318	chr4_119422175_119422766_17_0_0_-1.71	10	+
chr4	119203910	119204253	chr4_119423358_119423701_10_0_0.06_-1.38	10	+
chr4	119217875	119218076	chr4_119437323_119437524_6_0_0.17_-1.82	10	+
chr4	119219822	119220285	chr4_119439270_119439733_13_0_0_-1.79	10	+
chr4	119222133	119222347	chr4_119441581_119441795_4_0_0_-2.28	10	+
chr4	119225752	119225960	chr4_119445200_119445408_6_0_0_-2.08	10	+
chr4	119226054	119226250	chr4_119445502_119445698_6_0_0_-2	10	+
chr4	119228085	119228474	chr4_119447533_119447922_12_0_0.36_-1.45	10	+
chr4	119229456	119229650	chr4_119448904_119449098_6_0_0.42_-1.67	10	+
chr4	119237259	119237523	chr4_119456707_119456971_8_0_0.46_-1.29	10	+
chr4	119239448	119239731	chr4_119458896_119459179_8_0_0.22_-1.65	10	+
chr4	119256564	119256846	chr4_119476012_119476294_9_0_0.17_-1.56	10	+
chr4	119952802	119953015	chr4_120172250_120172463_6_0_0.06_-1.61	10	+
chr4	119953396	119953646	chr4_120172844_120173094_7_0_0.36_-1.52	10	+
chr4	119954102	119954437	chr4_120173550_120173885_10_0_0.1_-1.49	10	+
chr4	119955090	119955676	chr4_120174538_120175124_17_0_0_-1.67	10	+
chr4	120134491	120134692	chr4_120353939_120354140_6_0_0.06_-1.63	10	+
chr4	120135062	120135417	chr4_120354510_120354865_10_0_0_-1.41	10	+
chr4	120136052	120136692	chr4_120355500_120356140_18_0_0_-1.74	10	+
chr4	120136895	120137099	chr4_120356343_120356547_6_0_0.22_-1.79	10	+
chr4	120137639	120137958	chr4_120357087_120357406_10_0_0.45_-1.46	10	+
chr4	120138041	120138583	chr4_120357489_120358031_15_0_0_-1.73	10	+
chr4	120138623	120139337	chr4_120358071_120358785_19_0_0_-1.51	10	+
chr4	120139429	120139860	chr4_120358877_120359308_12_0_0.35_-1.71	10	+
chr4	120140114	120140310	chr4_120359562_120359758_6_0_0.1_-1.88	10	+
chr4	120141266	120141588	chr4_120360714_120361036_8_0_0.17_-1.95	10	+
chr4	120144660	120144884	chr4_120364108_120364332_7_0_0.03_-1.71	10	+
chr4	120150197	120150435	chr4_120369645_120369883_7_0_0.48_-1.64	10	+
chr4	120150517	120150730	chr4_120369965_120370178_6_0_0.17_-1.83	10	+
chr4	120156914	120157185	chr4_120376362_120376633_8_0_0.06_-1.39	10	+
chr4	120160360	120161086	chr4_120379808_120380534_21_0_0_-1.74	10	+
chr4	120161867	120162100	chr4_120381315_120381548_7_0_0.45_-1.6	10	+
chr4	120162112	120162334	chr4_120381560_120381782_6_0_0.03_-1.67	10	+
chr4	120165863	120166132	chr4_120385311_120385580_8_0_0_-1.79	10	+
chr4	120166179	120166583	chr4_120385627_120386031_11_0_0.41_-1.62	10	+
chr4	120169804	120170185	chr4_120389252_120389633_11_0_0.06_-1.51	10	+
chr4	120182833	120183042	chr4_120402281_120402490_6_0_0.37_-1.54	10	+
chr4	120183228	120183480	chr4_120402676_120402928_7_0_0_-1.95	10	+
chr4	120186417	120186627	chr4_120405865_120406075_6_0_0_-1.95	10	+
chr4	120188398	120188718	chr4_120407846_120408166_9_0_0_-1.54	10	+
chr4	120189360	120189566	chr4_120408808_120409014_6_0_0.5_-1.48	10	+
chr4	120192443	120193169	chr4_120411891_120412617_21_0_0_-1.61	10	+
chr4	120194739	120194945	chr4_120414187_120414393_6_0_0.03_-1.71	10	+
chr4	120202202	120202472	chr4_120421650_120421920_8_0_0_-1.73	10	+
chr4	120206171	120206402	chr4_120425619_120425850_7_0_0_-2.05	10	+
chr4	120213879	120214574	chr4_120433327_120434022_19_0_0_-1.62	10	+
chr4	120214747	120215295	chr4_120434195_120434743_16_0_0.1_-1.46	10	+
chr4	120215727	120215929	chr4_120435175_120435377_6_0_0.17_-1.83	10	+
chr4	120314943	120315311	chr4_120534391_120534759_11_0_0_1.64	10	+
chr4	120315386	120315630	chr4_120534834_120535078_7_0_0_2.08	10	+
chr4	120415837	120416539	chr4_120635285_120635987_20_0_0_-1.85	10	+
chr4	120416592	120417023	chr4_120636040_120636471_12_0_0_-1.53	10	+
chr4	120417370	120417772	chr4_120636818_120637220_11_0_0_-1.57	10	+
chr4	120418561	120419046	chr4_120638009_120638494_14_0_0.08_-1.73	10	+
chr4	120419276	120419808	chr4_120638724_120639256_15_0_0_-1.57	10	+
chr4	120474699	120474893	chr4_120694147_120694341_6_0_0.42_-1.68	10	+
chr4	120527902	120528321	chr4_120747350_120747769_12_0_0_-1.69	10	+
chr4	122735160	122735221	chr4_122954610_122954671_2_0_0.4_2.44	10	+
chr4	122737755	122738073	chr4_122957205_122957523_9_0_0_1.65	10	+
chr4	123799052	123799271	chr4_124018502_124018721_7_0_0.26_1.86	10	+
chr4	123813429	123813632	chr4_124032879_124033082_6_0_0.48_1.48	10	+
chr4	123814702	123815128	chr4_124034152_124034578_12_0_0_1.56	10	+
chr4	123815814	123816060	chr4_124035264_124035510_7_0_0.32_1.58	10	+
chr4	123816174	123816531	chr4_124035624_124035981_10_0_0_1.32	10	+
chr4	123817358	123817664	chr4_124036808_124037114_9_0_0.08_1.41	10	+
chr4	123817678	123817923	chr4_124037128_124037373_7_0_0.15_1.39	10	+
chr4	123818233	123818425	chr4_124037683_124037875_6_0_0.35_2.16	10	+
chr4	126238955	126239159	chr4_126458405_126458609_6_0_0.21_-1.58	10	+
chr4	126239420	126239629	chr4_126458870_126459079_6_0_0.03_-1.69	10	+
chr4	126239961	126240271	chr4_126459411_126459721_9_0_0.03_-1.45	10	+
chr4	126240706	126240911	chr4_126460156_126460361_6_0_0.03_-1.67	10	+
chr4	126336025	126336230	chr4_126555475_126555680_6_0_0.36_-1.54	10	+
chr4	126369654	126369851	chr4_126589104_126589301_6_0_0.33_-1.55	10	+
chr4	126370751	126370997	chr4_126590201_126590447_7_0_0.17_-1.44	10	+
chr4	126371126	126371543	chr4_126590576_126590993_12_0_0.32_-1.46	10	+
chr4	126372153	126372363	chr4_126591603_126591813_6_0_0.49_-1.49	10	+
chr4	126372917	126373151	chr4_126592367_126592601_7_0_0.03_-1.5	10	+
chr4	126411666	126411964	chr4_126631116_126631414_9_0_0.08_-1.37	10	+
chr4	126412090	126412296	chr4_126631540_126631746_6_0_0.41_-1.53	10	+
chr4	128792832	128792894	chr4_129012282_129012344_2_0_0.06_-4.69	10	+
chr4	128806882	128807118	chr4_129026332_129026568_7_0_0_1.57	10	+
chr4	128807563	128807769	chr4_129027013_129027219_6_0_0.38_1.51	10	+
chr4	128810989	128811198	chr4_129030439_129030648_6_0_0.03_1.64	10	+
chr4	129076848	129077098	chr4_129296298_129296548_7_0_0.19_1.31	10	+
chr4	129077463	129077855	chr4_129296913_129297305_11_0_0_1.71	10	+
chr4	138451957	138452166	chr4_138671407_138671616_6_0_0.45_-1.51	10	+
chr4	138452754	138453064	chr4_138672204_138672514_9_0_0.06_-1.44	10	+
chr4	139085297	139085502	chr4_139304747_139304952_6_0_0.42_-1.67	10	+
chr4	139085829	139086839	chr4_139305279_139306289_28_0_0_-1.64	10	+
chr4	139087174	139087584	chr4_139306624_139307034_12_0_0_-1.92	10	+
chr4	139087597	139088289	chr4_139307047_139307739_19_0_0_-1.84	10	+
chr4	139088733	139089072	chr4_139308183_139308522_10_0_0.03_-1.83	10	+
chr4	139090575	139091168	chr4_139310025_139310618_17_0_0_-1.79	10	+
chr4	139091782	139091986	chr4_139311232_139311436_6_0_0.46_-1.5	10	+
chr4	139092461	139092667	chr4_139311911_139312117_6_0_0_-1.76	10	+
chr4	139092857	139093050	chr4_139312307_139312500_6_0_0.45_-1.51	10	+
chr4	139111237	139111449	chr4_139330687_139330899_6_0_0.22_-1.53	10	+
chr4	139126872	139127111	chr4_139346322_139346561_7_0_0_-1.92	10	+
chr4	139153383	139153612	chr4_139372833_139373062_7_0_0.24_-1.42	10	+
chr4	139163115	139163562	chr4_139382565_139383012_12_0_0_-2.12	10	+
chr4	140309702	140310080	chr4_140529152_140529530_11_0_0_1.43	10	+
chr4	140430743	140430980	chr4_140650193_140650430_7_0_0.5_1.57	10	+
chr4	140431136	140431417	chr4_140650586_140650867_8_0_0.26_1.42	10	+
chr4	140431899	140432239	chr4_140651349_140651689_10_0_0.03_1.68	10	+
chr4	141471369	141471727	chr4_141690819_141691177_10_0_0.17_1.39	10	+
chr4	141783396	141783639	chr4_142002846_142003089_7_0_0.4_-1.53	10	+
chr4	141784301	141784509	chr4_142003751_142003959_6_0_0_-1.88	10	+
chr4	141785064	141785401	chr4_142004514_142004851_9_0_0.03_-1.53	10	+
chr4	141785622	141786004	chr4_142005072_142005454_11_0_0_-1.75	10	+
chr4	141786981	141787290	chr4_142006431_142006740_9_0_0_-1.67	10	+
chr4	141787946	141788226	chr4_142007396_142007676_8_0_0.08_-1.77	10	+
chr4	141788761	141789096	chr4_142008211_142008546_9_0_0_-1.54	10	+
chr4	141789147	141789432	chr4_142008597_142008882_8_0_0.41_-1.62	10	+
chr4	141888660	141888929	chr4_142108110_142108379_8_0_0_-1.55	10	+
chr4	144135808	144136071	chr4_144355258_144355521_8_0_0.3_1.41	10	+
chr4	145767058	145768386	chr4_145986508_145987836_37_0_0_1.71	10	+
chr4	146044328	146044530	chr4_146263778_146263980_6_0_0.17_1.71	10	+
chr4	146048637	146048873	chr4_146268087_146268323_7_0_0.06_1.61	10	+
chr4	146048923	146049341	chr4_146268373_146268791_12_0_0_1.59	10	+
chr4	146049634	146049863	chr4_146269084_146269313_7_0_0.03_1.57	10	+
chr4	146049977	146050022	chr4_146269427_146269472_2_0_0.35_2.51	10	+
chr4	148831775	148831972	chr4_149051225_149051422_6_0_0.17_1.7	10	+
chr4	151003351	151003629	chr4_151222801_151223079_8_0_0.17_1.79	10	+
chr4	151053463	151053621	chr4_151272913_151273071_5_0_0.24_1.67	10	+
chr4	151056658	151057005	chr4_151276108_151276455_10_0_0.27_1.62	10	+
chr4	156325595	156325653	chr4_156545045_156545103_2_0_0.08_-4.57	10	+
chr4	165111516	165111777	chr4_165330966_165331227_8_0_0.21_1.6	10	+
chr4	165837072	165837276	chr4_166056522_166056726_6_0_0.46_1.79	10	+
chr4	166254375	166254793	chr4_166473825_166474243_12_0_0_-1.77	10	+
chr4	166258917	166259150	chr4_166478367_166478600_7_0_0_-1.44	10	+
chr4	166259661	166260011	chr4_166479111_166479461_10_0_0.1_-1.5	10	+
chr4	166262783	166263505	chr4_166482233_166482955_20_0_0_-1.85	10	+
chr4	166263821	166264140	chr4_166483271_166483590_9_0_0_-1.9	10	+
chr4	169632841	169633077	chr4_169869416_169869652_7_0_0.42_-1.33	10	+
chr4	169767077	169767288	chr4_170003652_170003863_6_0_0.41_-1.53	10	+
chr4	169847665	169847907	chr4_170084240_170084482_7_0_0.27_-1.45	10	+
chr4	170016888	170017090	chr4_170253463_170253665_6_0_0.13_1.74	10	+
chr4	174555246	174555450	chr4_174791821_174792025_6_0_0.5_1.57	10	+
chr4	177249340	177249578	chr4_177486334_177486572_7_0_0.42_1.31	10	+
chr4	177249895	177250299	chr4_177486889_177487293_11_0_0_1.51	10	+
chr4	177251276	177251625	chr4_177488270_177488619_10_0_0_1.66	10	+
chr4	177252459	177252671	chr4_177489453_177489665_6_0_0.48_1.48	10	+
chr4	177595309	177595515	chr4_177832303_177832509_6_0_0.1_1.76	10	+
chr4	177597419	177597647	chr4_177834413_177834641_7_0_0_1.67	10	+
chr4	177599027	177599389	chr4_177836021_177836383_10_0_0.03_1.63	10	+
chr4	177602426	177602714	chr4_177839420_177839708_8_0_0_1.56	10	+
chr4	177603189	177603386	chr4_177840183_177840380_6_0_0.33_1.62	10	+
chr4	177604237	177604436	chr4_177841231_177841430_6_0_0.42_1.8	10	+
chr4	177604449	177605095	chr4_177841443_177842089_18_0_0_1.74	10	+
chr4	177608206	177608725	chr4_177845200_177845719_15_0_0_1.81	10	+
chr4	177610438	177610705	chr4_177847432_177847699_8_0_0.17_1.7	10	+
chr4	177622956	177623376	chr4_177859950_177860370_12_0_0_1.46	10	+
chr4	177625166	177625382	chr4_177862160_177862376_6_0_0.48_1.48	10	+
chr4	177625652	177625864	chr4_177862646_177862858_6_0_0.42_1.8	10	+
chr4	177632676	177633061	chr4_177869670_177870055_11_0_0.03_1.55	10	+
chr4	177636183	177636484	chr4_177873177_177873478_9_0_0_1.67	10	+
chr4	177636536	177636860	chr4_177873530_177873854_9_0_0_1.79	10	+
chr4	177638321	177638618	chr4_177875315_177875612_9_0_0.1_1.38	10	+
chr4	177641447	177641711	chr4_177878441_177878705_8_0_0.1_1.66	10	+
chr4	177642103	177642480	chr4_177879097_177879474_11_0_0_1.49	10	+
chr4	177642732	177642938	chr4_177879726_177879932_6_0_0.37_1.51	10	+
chr4	177644161	177644386	chr4_177881155_177881380_7_0_0.08_1.44	10	+
chr4	177647340	177647700	chr4_177884334_177884694_10_0_0_1.85	10	+
chr4	177648679	177649268	chr4_177885673_177886262_17_0_0_1.77	10	+
chr4	177650626	177650936	chr4_177887620_177887930_9_0_0_1.56	10	+
chr4	177651171	177651523	chr4_177888165_177888517_10_0_0_1.83	10	+
chr4	177655603	177655851	chr4_177892597_177892845_7_0_0.5_1.78	10	+
chr4	177656180	177656392	chr4_177893174_177893386_6_0_0_1.74	10	+
chr4	177656818	177657159	chr4_177893812_177894153_10_0_0.08_1.47	10	+
chr4	177663802	177664012	chr4_177900796_177901006_6_0_0.32_1.53	10	+
chr4	177673886	177674167	chr4_177910880_177911161_8_0_0_1.5	10	+
chr4	177677724	177678045	chr4_177914718_177915039_9_0_0_1.54	10	+
chr4	177685520	177685809	chr4_177922514_177922803_8_0_0_1.81	10	+
chr4	177692326	177692538	chr4_177929320_177929532_6_0_0.3_1.63	10	+
chr4	177693022	177693393	chr4_177930016_177930387_11_0_0_1.71	10	+
chr4	177695623	177695832	chr4_177932617_177932826_6_0_0.37_1.51	10	+
chr4	177696568	177696803	chr4_177933562_177933797_7_0_0_1.57	10	+
chr4	177697367	177697577	chr4_177934361_177934571_6_0_0.3_1.53	10	+
chr4	177699709	177700069	chr4_177936703_177937063_10_0_0_1.7	10	+
chr4	177700861	177701217	chr4_177937855_177938211_10_0_0.06_1.53	10	+
chr4	177702049	177702765	chr4_177939043_177939759_19_0_0_1.63	10	+
chr4	177703898	177704135	chr4_177940892_177941129_7_0_0_1.52	10	+
chr4	177704414	177704612	chr4_177941408_177941606_6_0_0.3_1.63	10	+
chr4	177706645	177707024	chr4_177943639_177944018_11_0_0_1.47	10	+
chr4	177707781	177708009	chr4_177944775_177945003_7_0_0.33_1.48	10	+
chr4	177710778	177711069	chr4_177947772_177948063_8_0_0.08_1.61	10	+
chr4	177711081	177711354	chr4_177948075_177948348_8_0_0_1.56	10	+
chr4	177711437	177712068	chr4_177948431_177949062_16_0_0_1.54	10	+
chr4	178257312	178257521	chr4_178494306_178494515_6_0_0.13_1.72	10	+
chr4	178432160	178432248	chr4_178669154_178669242_3_0_0.14_-2.42	10	+
chr4	183245069	183245451	chr4_183482063_183482445_11_0_0_1.66	10	+
chr4	183549833	183550040	chr4_183786827_183787034_6_0_0.36_1.6	10	+
chr4	183672882	183673086	chr4_183909876_183910080_6_0_0.03_1.66	10	+
chr4	183675915	183676440	chr4_183912909_183913434_15_0_0_1.59	10	+
chr4	183713613	183713994	chr4_183950607_183950988_11_0_0_1.45	10	+
chr4	183723255	183723493	chr4_183960249_183960487_7_0_0.12_1.71	10	+
chr4	184968919	184969051	chr4_185205913_185206045_4_0_0.34_1.79	10	+
chr4	186350636	186350697	chr4_186587630_186587691_2_0_0.12_4.85	10	+
chr4	188665568	188665627	chr4_188902562_188902621_2_0_0.08_5.48	10	+
chr4	189424760	189424995	chr4_189661754_189661989_7_0_0_1.82	10	+
chr4	189425891	189426175	chr4_189662885_189663169_8_0_0_1.6	10	+
chr4	189426520	189426856	chr4_189663514_189663850_10_0_0_1.58	10	+
chr4	189427130	189427494	chr4_189664124_189664488_10_0_0_1.89	10	+
chr4	189428003	189428211	chr4_189664997_189665205_6_0_0_2.17	10	+
chr5	225973	226204	chr5_278973_279204_7_0_0.05_2.03	10	+
chr5	648774	649072	chr5_701774_702072_8_0_0.03_1.43	10	+
chr5	649086	649369	chr5_702086_702369_8_0_0.28_1.35	10	+
chr5	870519	870721	chr5_923519_923721_6_0_0.47_1.57	10	+
chr5	894807	895091	chr5_947807_948091_8_0_0.08_1.53	10	+
chr5	917162	917841	chr5_970162_970841_19_0_0_1.93	10	+
chr5	7900396	7900604	chr5_7953396_7953604_6_0_0.28_1.81	10	+
chr5	9549005	9549311	chr5_9602005_9602311_9_0_0.14_-1.49	10	+
chr5	10254658	10255026	chr5_10307658_10308026_11_0_0_1.55	10	+
chr5	10256051	10256286	chr5_10309051_10309286_7_0_0.5_1.57	10	+
chr5	10258101	10258448	chr5_10311101_10311448_10_0_0.14_1.46	10	+
chr5	10261625	10261877	chr5_10314625_10314877_7_0_0.13_1.6	10	+
chr5	10262508	10262823	chr5_10315508_10315823_9_0_0.12_1.44	10	+
chr5	10264726	10265106	chr5_10317726_10318106_11_0_0_1.85	10	+
chr5	10627112	10627318	chr5_10680112_10680318_6_0_0_-2.08	10	+
chr5	10650667	10651149	chr5_10703667_10704149_14_0_0.19_-1.48	10	+
chr5	10651446	10652015	chr5_10704446_10705015_16_0_0_-2.07	10	+
chr5	10652389	10652586	chr5_10705389_10705586_6_0_0.25_-1.69	10	+
chr5	10652638	10652842	chr5_10705638_10705842_6_0_0.12_-1.71	10	+
chr5	10653671	10653942	chr5_10706671_10706942_9_0_0.14_-1.5	10	+
chr5	10654774	10654984	chr5_10707774_10707984_6_0_0.16_-1.95	10	+
chr5	10655041	10655351	chr5_10708041_10708351_9_0_0.14_-1.48	10	+
chr5	10657246	10657439	chr5_10710246_10710439_6_0_0.46_-1.49	10	+
chr5	14162742	14162908	chr5_14215742_14215908_5_0_0.47_1.57	10	+
chr5	14168834	14169112	chr5_14221834_14222112_8_0_0.12_1.64	10	+
chr5	14182474	14182794	chr5_14235474_14235794_9_0_0.14_1.4	10	+
chr5	14212792	14213031	chr5_14265792_14266031_7_0_0.1_1.6	10	+
chr5	14225203	14225424	chr5_14278203_14278424_7_0_0_1.72	10	+
chr5	14639441	14639825	chr5_14692441_14692825_11_0_0_1.69	10	+
chr5	15334388	15334578	chr5_15387388_15387578_6_0_0.22_1.55	10	+
chr5	15707217	15707264	chr5_15760217_15760264_2_0_0.46_-3.48	10	+
chr5	15750844	15751076	chr5_15803844_15804076_7_0_0.5_-1.31	10	+
chr5	15803309	15803515	chr5_15856309_15856515_6_0_0.42_-1.49	10	+
chr5	15937284	15937552	chr5_15990284_15990552_8_0_0.22_-1.3	10	+
chr5	15938732	15939114	chr5_15991732_15992114_11_0_0.4_-1.47	10	+
chr5	16663121	16663322	chr5_16716121_16716322_6_0_0.03_2.07	10	+
chr5	16663382	16663653	chr5_16716382_16716653_6_0_0_1.91	10	+
chr5	16664302	16664497	chr5_16717302_16717497_6_0_0.03_1.91	10	+
chr5	16664720	16665032	chr5_16717720_16718032_9_0_0_2.14	10	+
chr5	16665399	16666936	chr5_16718399_16719936_43_0_0_1.91	10	+
chr5	16668281	16668638	chr5_16721281_16721638_10_0_0_1.59	10	+
chr5	16670578	16671117	chr5_16723578_16724117_15_0_0_1.39	10	+
chr5	16671414	16671734	chr5_16724414_16724734_9_0_0_1.73	10	+
chr5	16672657	16673011	chr5_16725657_16726011_10_0_0_1.45	10	+
chr5	16673758	16674112	chr5_16726758_16727112_10_0_0_1.68	10	+
chr5	16674884	16675342	chr5_16727884_16728342_13_0_0_1.91	10	+
chr5	16676163	16676400	chr5_16729163_16729400_7_0_0_1.79	10	+
chr5	16681394	16681726	chr5_16734394_16734726_10_0_0_1.36	10	+
chr5	16681989	16682187	chr5_16734989_16735187_6_0_0.42_1.59	10	+
chr5	16685707	16685949	chr5_16738707_16738949_7_0_0.05_1.82	10	+
chr5	16694351	16694740	chr5_16747351_16747740_11_0_0_1.77	10	+
chr5	16699440	16699765	chr5_16752440_16752765_9_0_0_1.74	10	+
chr5	16701056	16702036	chr5_16754056_16755036_28_0_0_2.1	10	+
chr5	16702968	16703325	chr5_16755968_16756325_8_0_0_2.84	10	+
chr5	16751952	16752158	chr5_16804952_16805158_6_0_0.12_1.75	10	+
chr5	16758077	16758458	chr5_16811077_16811458_11_0_0_1.62	10	+
chr5	16761582	16761750	chr5_16814582_16814750_5_0_0.17_1.95	10	+
chr5	16762077	16762330	chr5_16815077_16815330_6_0_0.17_1.65	10	+
chr5	16762628	16762756	chr5_16815628_16815756_4_0_0.03_1.82	10	+
chr5	16764284	16764602	chr5_16817284_16817602_9_0_0_1.77	10	+
chr5	16766086	16766406	chr5_16819086_16819406_9_0_0_1.38	10	+
chr5	16769089	16769399	chr5_16822089_16822399_9_0_0_1.69	10	+
chr5	16779539	16779869	chr5_16832539_16832869_9_0_0.03_1.33	10	+
chr5	16781720	16782043	chr5_16834720_16835043_9_0_0.05_1.71	10	+
chr5	16783292	16783689	chr5_16836292_16836689_12_0_0_1.78	10	+
chr5	16818080	16818262	chr5_16871080_16871262_5_0_0.28_1.63	10	+
chr5	16834604	16834802	chr5_16887604_16887802_6_0_0.47_1.46	10	+
chr5	16840799	16840935	chr5_16893799_16893935_4_0_0.34_1.79	10	+
chr5	16877561	16877941	chr5_16930561_16930941_11_0_0_1.84	10	+
chr5	16916674	16916916	chr5_16969674_16969916_7_0_0.14_1.54	10	+
chr5	16928031	16928272	chr5_16981031_16981272_7_0_0.41_1.26	10	+
chr5	16931926	16932217	chr5_16984926_16985217_8_0_0.22_1.45	10	+
chr5	16934779	16935015	chr5_16987779_16988015_7_0_0.16_1.5	10	+
chr5	16936010	16936202	chr5_16989010_16989202_6_0_0.26_1.82	10	+
chr5	21196871	21197111	chr5_21232628_21232868_7_0_0.05_-1.52	10	+
chr5	21882649	21883769	chr5_21918406_21919526_31_0_0_1.7	10	+
chr5	21884022	21884619	chr5_21919779_21920376_17_0_0_1.6	10	+
chr5	21976077	21976329	chr5_22011834_22012086_7_0_0.05_-1.79	10	+
chr5	25378124	25378148	chr5_25413881_25413905_1_0_0_7.41	10	+
chr5	25909632	25909948	chr5_25945389_25945705_9_0_0.22_1.47	10	+
chr5	25909994	25910601	chr5_25945751_25946358_17_0_0.03_1.55	10	+
chr5	25910842	25911259	chr5_25946599_25947016_12_0_0_1.57	10	+
chr5	25911515	25911707	chr5_25947272_25947464_6_0_0.12_1.61	10	+
chr5	25912237	25912479	chr5_25947994_25948236_7_0_0.17_1.6	10	+
chr5	32229325	32229541	chr5_32265082_32265298_6_0_0.12_1.74	10	+
chr5	33502897	33503106	chr5_33538654_33538863_6_0_0.34_1.6	10	+
chr5	34831265	34831467	chr5_34867022_34867224_6_0_0.43_1.47	10	+
chr5	34832317	34832603	chr5_34868074_34868360_8_0_0.03_1.51	10	+
chr5	35876467	35876831	chr5_35912224_35912588_10_0_0_1.76	10	+
chr5	35877757	35877991	chr5_35913514_35913748_7_0_0_1.95	10	+
chr5	35878164	35878762	chr5_35913921_35914519_17_0_0_1.85	10	+
chr5	35878958	35879360	chr5_35914715_35915117_11_0_0.13_1.5	10	+
chr5	37289655	37289861	chr5_37325412_37325618_6_0_0.14_1.56	10	+
chr5	37291101	37291346	chr5_37326858_37327103_7_0_0_1.88	10	+
chr5	37310587	37310800	chr5_37346344_37346557_6_0_0.21_1.55	10	+
chr5	37333591	37333807	chr5_37369348_37369564_6_0_0.29_1.5	10	+
chr5	38481680	38481889	chr5_38517437_38517646_6_0_0.34_-1.51	10	+
chr5	40067161	40067358	chr5_40102918_40103115_6_0_0.37_1.78	10	+
chr5	43289769	43291437	chr5_43325526_43327194_46_0_0_-2.1	10	+
chr5	43292461	43292845	chr5_43328218_43328602_11_0_0_-1.97	10	+
chr5	43294131	43294372	chr5_43329888_43330129_7_0_0_-2.17	10	+
chr5	43294709	43294944	chr5_43330466_43330701_7_0_0.42_-1.62	10	+
chr5	43295774	43296098	chr5_43331531_43331855_9_0_0_-1.91	10	+
chr5	43297011	43297443	chr5_43332768_43333200_12_0_0_-1.93	10	+
chr5	43298051	43299169	chr5_43333808_43334926_30_0_0_-2.02	10	+
chr5	52288770	52288978	chr5_52324527_52324735_6_0_0.1_1.62	10	+
chr5	52303695	52303893	chr5_52339452_52339650_6_0_0.36_1.59	10	+
chr5	52322555	52322840	chr5_52358312_52358597_8_0_0.05_1.45	10	+
chr5	52337900	52338128	chr5_52373657_52373885_7_0_0.03_1.37	10	+
chr5	52344135	52344419	chr5_52379892_52380176_8_0_0.12_1.32	10	+
chr5	52347094	52347510	chr5_52382851_52383267_11_0_0_1.99	10	+
chr5	52348381	52348581	chr5_52384138_52384338_6_0_0_2.1	10	+
chr5	52351284	52351605	chr5_52387041_52387362_9_0_0_1.85	10	+
chr5	52351770	52352095	chr5_52387527_52387852_10_0_0_1.62	10	+
chr5	52355580	52355981	chr5_52391337_52391738_11_0_0_1.52	10	+
chr5	52356675	52356873	chr5_52392432_52392630_6_0_0.29_1.62	10	+
chr5	52358524	52358863	chr5_52394281_52394620_9_0_0_1.91	10	+
chr5	52360689	52361082	chr5_52396446_52396839_11_0_0_1.88	10	+
chr5	52361673	52361873	chr5_52397430_52397630_6_0_0.43_1.58	10	+
chr5	52365840	52366211	chr5_52401597_52401968_11_0_0_1.88	10	+
chr5	52367672	52367977	chr5_52403429_52403734_9_0_0_1.44	10	+
chr5	52368785	52369149	chr5_52404542_52404906_9_0_0_2.11	10	+
chr5	52370919	52371278	chr5_52406676_52407035_10_0_0_1.74	10	+
chr5	52374500	52374783	chr5_52410257_52410540_8_0_0_1.66	10	+
chr5	52376216	52376529	chr5_52411973_52412286_9_0_0_1.72	10	+
chr5	52377301	52377500	chr5_52413058_52413257_6_0_0.28_1.82	10	+
chr5	52379130	52379379	chr5_52414887_52415136_7_0_0_1.57	10	+
chr5	52382664	52382983	chr5_52418421_52418740_9_0_0_1.58	10	+
chr5	52385736	52386013	chr5_52421493_52421770_8_0_0_1.9	10	+
chr5	52386257	52386588	chr5_52422014_52422345_9_0_0_1.68	10	+
chr5	52386634	52387742	chr5_52422391_52423499_30_0_0_2.12	10	+
chr5	52387945	52388437	chr5_52423702_52424194_12_0_0_2.23	10	+
chr5	52388969	52389209	chr5_52424726_52424966_7_0_0_2.26	10	+
chr5	52389430	52390260	chr5_52425187_52426017_24_0_0_2.22	10	+
chr5	53240086	53240141	chr5_53275843_53275898_2_0_0_-4.44	10	+
chr5	54274230	54274597	chr5_54309987_54310354_10_0_0_1.75	10	+
chr5	54274739	54275226	chr5_54310496_54310983_14_0_0_1.81	10	+
chr5	55233819	55234008	chr5_55269576_55269765_6_0_0.3_2.18	10	+
chr5	64446557	64446763	chr5_64482313_64482519_6_0_0.43_1.58	10	+
chr5	64776044	64776250	chr5_64811800_64812006_6_0_0.47_1.74	10	+
chr5	64814011	64814243	chr5_64849767_64849999_7_0_0.14_1.37	10	+
chr5	64851093	64851448	chr5_64886849_64887204_10_0_0_1.8	10	+
chr5	64852948	64853142	chr5_64888704_64888898_6_0_0_1.64	10	+
chr5	64854189	64854476	chr5_64889945_64890232_8_0_0_1.65	10	+
chr5	64854589	64854959	chr5_64890345_64890715_11_0_0_1.58	10	+
chr5	64963292	64963516	chr5_64999048_64999272_7_0_0_1.74	10	+
chr5	64964772	64964982	chr5_65000528_65000738_6_0_0.23_1.54	10	+
chr5	64965915	64966220	chr5_65001671_65001976_9_0_0.05_1.7	10	+
chr5	64976402	64976607	chr5_65012158_65012363_6_0_0.14_1.57	10	+
chr5	70103337	70103684	chr5_70139093_70139440_10_0_0.05_-1.49	10	+
chr5	70109113	70109414	chr5_70144869_70145170_9_0_0.17_-1.55	10	+
chr5	70147081	70147288	chr5_70182837_70183044_4_0_0.12_-1.99	10	+
chr5	70157175	70157441	chr5_70192931_70193197_8_0_0.12_-1.6	10	+
chr5	70275637	70275882	chr5_70311393_70311638_7_0_0.29_-1.31	10	+
chr5	70809004	70809223	chr5_70844760_70844979_6_0_0.13_1.7	10	+
chr5	71654841	71655108	chr5_71690597_71690864_8_0_0.47_1.49	10	+
chr5	74638435	74638634	chr5_74674191_74674390_6_0_0.13_-1.68	10	+
chr5	74639626	74639861	chr5_74675382_74675617_7_0_0.16_-1.49	10	+
chr5	74641290	74641631	chr5_74677046_74677387_9_0_0.08_-1.75	10	+
chr5	74645761	74645994	chr5_74681517_74681750_7_0_0.03_-1.7	10	+
chr5	74646539	74646813	chr5_74682295_74682569_8_0_0_-1.46	10	+
chr5	74646827	74647491	chr5_74682583_74683247_19_0_0_-1.71	10	+
chr5	74650274	74650570	chr5_74686030_74686326_9_0_0.08_-1.32	10	+
chr5	74650772	74651055	chr5_74686528_74686811_8_0_0.1_-1.48	10	+
chr5	74651241	74651492	chr5_74686997_74687248_7_0_0.16_-1.6	10	+
chr5	74654391	74654684	chr5_74690147_74690440_9_0_0.03_-1.92	10	+
chr5	74654909	74655260	chr5_74690665_74691016_10_0_0_-1.66	10	+
chr5	74655970	74657422	chr5_74691726_74693178_41_0_0_-1.9	10	+
chr5	78610230	78610425	chr5_78645986_78646181_6_0_0.25_-1.55	10	+
chr5	78617427	78617739	chr5_78653183_78653495_9_0_0_-2.18	10	+
chr5	80715986	80716370	chr5_80751742_80752126_11_0_0.1_-1.67	10	+
chr5	83039547	83039645	chr5_83075303_83075401_3_0_0.08_2.88	10	+
chr5	85163509	85163533	chr5_85199265_85199289_1_0_0.1_-5.27	10	+
chr5	94030534	94030918	chr5_94056290_94056674_11_0_0_1.51	10	+
chr5	95068617	95068865	chr5_95094373_95094621_7_0_0.25_-1.81	10	+
chr5	95072556	95072814	chr5_95098312_95098570_7_0_0.14_-1.41	10	+
chr5	95073157	95073359	chr5_95098913_95099115_6_0_0.05_-1.83	10	+
chr5	95081828	95082064	chr5_95107584_95107820_7_0_0.05_-1.73	10	+
chr5	95085649	95085861	chr5_95111405_95111617_6_0_0.05_-1.81	10	+
chr5	95087841	95088124	chr5_95113597_95113880_9_0_0.14_-1.46	10	+
chr5	95091088	95091474	chr5_95116844_95117230_11_0_0.13_-1.6	10	+
chr5	95095008	95095220	chr5_95120764_95120976_6_0_0.49_-1.6	10	+
chr5	95097497	95097903	chr5_95123253_95123659_9_0_0.03_-1.75	10	+
chr5	95105231	95105506	chr5_95130987_95131262_8_0_0.1_-1.61	10	+
chr5	95111272	95111480	chr5_95137028_95137236_6_0_0.17_-1.59	10	+
chr5	95113311	95113527	chr5_95139067_95139283_6_0_0.19_-1.62	10	+
chr5	95115875	95116173	chr5_95141631_95141929_9_0_0.33_-1.56	10	+
chr5	95119504	95119696	chr5_95145260_95145452_6_0_0.12_-1.7	10	+
chr5	95125724	95125968	chr5_95151480_95151724_7_0_0.43_-1.53	10	+
chr5	95128684	95129497	chr5_95154440_95155253_22_0_0_-1.75	10	+
chr5	95129660	95130523	chr5_95155416_95156279_24_0_0_-1.62	10	+
chr5	95130839	95131635	chr5_95156595_95157391_23_0_0_-1.67	10	+
chr5	95131767	95132019	chr5_95157523_95157775_8_0_0.08_-1.59	10	+
chr5	95221043	95222445	chr5_95246799_95248201_40_0_0_1.7	10	+
chr5	95222578	95222902	chr5_95248334_95248658_9_0_0.14_1.49	10	+
chr5	95222912	95224880	chr5_95248668_95250636_54_0_0_2.13	10	+
chr5	95226091	95226570	chr5_95251847_95252326_13_0_0_1.7	10	+
chr5	95226682	95227550	chr5_95252438_95253306_24_0_0_1.6	10	+
chr5	95228278	95228485	chr5_95254034_95254241_6_0_0.03_1.69	10	+
chr5	95230270	95230578	chr5_95256026_95256334_9_0_0_1.54	10	+
chr5	95231219	95231579	chr5_95256975_95257335_11_0_0.03_1.39	10	+
chr5	95233625	95234658	chr5_95259381_95260414_29_0_0_2.13	10	+
chr5	95236394	95236916	chr5_95262150_95262672_15_0_0_1.67	10	+
chr5	95237765	95238002	chr5_95263521_95263758_7_0_0_1.69	10	+
chr5	95239284	95239612	chr5_95265040_95265368_10_0_0_1.49	10	+
chr5	95239776	95240088	chr5_95265532_95265844_9_0_0_1.65	10	+
chr5	95240213	95240561	chr5_95265969_95266317_10_0_0_1.7	10	+
chr5	95241525	95242041	chr5_95267281_95267797_14_0_0_1.63	10	+
chr5	95242084	95242543	chr5_95267840_95268299_13_0_0_1.88	10	+
chr5	95242600	95242974	chr5_95268356_95268730_10_0_0_1.64	10	+
chr5	95243195	95243401	chr5_95268951_95269157_6_0_0.42_1.58	10	+
chr5	95243591	95243777	chr5_95269347_95269533_6_0_0.34_1.6	10	+
chr5	95244202	95244569	chr5_95269958_95270325_11_0_0_1.53	10	+
chr5	95246388	95246590	chr5_95272144_95272346_6_0_0.1_1.62	10	+
chr5	95246795	95247042	chr5_95272551_95272798_7_0_0_1.81	10	+
chr5	95247661	95248115	chr5_95273417_95273871_13_0_0_1.7	10	+
chr5	95248155	95248767	chr5_95273911_95274523_17_0_0_1.6	10	+
chr5	95249285	95249802	chr5_95275041_95275558_15_0_0_1.83	10	+
chr5	95250587	95250796	chr5_95276343_95276552_6_0_0.13_1.61	10	+
chr5	95251509	95252328	chr5_95277265_95278084_23_0_0_1.56	10	+
chr5	95254615	95254934	chr5_95280371_95280690_9_0_0.13_1.6	10	+
chr5	95255101	95255335	chr5_95280857_95281091_7_0_0_1.8	10	+
chr5	95257132	95257381	chr5_95282888_95283137_7_0_0.26_1.25	10	+
chr5	95257554	95257773	chr5_95283310_95283529_6_0_0.22_1.55	10	+
chr5	95258107	95258329	chr5_95283863_95284085_6_0_0_1.82	10	+
chr5	95259897	95260785	chr5_95285653_95286541_24_0_0_1.6	10	+
chr5	95261112	95261801	chr5_95286868_95287557_17_0_0_1.68	10	+
chr5	95261952	95262322	chr5_95287708_95288078_10_0_0.08_1.52	10	+
chr5	95263671	95264105	chr5_95289427_95289861_12_0_0_1.56	10	+
chr5	95264116	95264715	chr5_95289872_95290471_17_0_0_1.59	10	+
chr5	95267247	95267489	chr5_95293003_95293245_7_0_0.08_1.64	10	+
chr5	95268350	95268507	chr5_95294106_95294263_5_0_0.23_1.64	10	+
chr5	95269877	95270310	chr5_95295633_95296066_12_0_0_1.55	10	+
chr5	95270322	95270767	chr5_95296078_95296523_13_0_0_1.8	10	+
chr5	95271038	95271588	chr5_95296794_95297344_16_0_0.08_1.53	10	+
chr5	95272454	95272832	chr5_95298210_95298588_11_0_0_1.59	10	+
chr5	95273685	95273967	chr5_95299441_95299723_8_0_0.08_1.49	10	+
chr5	95274720	95275285	chr5_95300476_95301041_16_0_0.03_1.5	10	+
chr5	95275586	95275941	chr5_95301342_95301697_10_0_0.03_1.4	10	+
chr5	95276311	95276524	chr5_95302067_95302280_6_0_0.13_1.7	10	+
chr5	95276687	95277562	chr5_95302443_95303318_24_0_0_1.58	10	+
chr5	95278294	95278589	chr5_95304050_95304345_8_0_0.19_1.54	10	+
chr5	95280394	95280597	chr5_95306150_95306353_6_0_0.03_1.89	10	+
chr5	95281343	95281551	chr5_95307099_95307307_6_0_0.46_1.58	10	+
chr5	95289591	95289796	chr5_95315347_95315552_6_0_0.12_1.74	10	+
chr5	96364848	96365052	chr5_96390604_96390808_5_0_0.25_2.66	10	+
chr5	97441053	97441146	chr5_97466809_97466902_3_0_0.14_-2.58	10	+
chr5	97801916	97801982	chr5_97829816_97829882_2_0_0.23_-2.67	10	+
chr5	98111349	98112148	chr5_98139249_98140048_22_0_0_1.47	10	+
chr5	98115153	98115838	chr5_98143053_98143738_19_0_0.14_1.53	10	+
chr5	98116439	98116825	chr5_98144339_98144725_12_0_0_1.71	10	+
chr5	98117112	98117325	chr5_98145012_98145225_6_0_0.16_1.68	10	+
chr5	98118045	98118462	chr5_98145945_98146362_12_0_0.03_1.5	10	+
chr5	98119252	98119487	chr5_98147152_98147387_7_0_0.28_1.51	10	+
chr5	98120192	98120608	chr5_98148092_98148508_12_0_0.23_1.52	10	+
chr5	98120656	98120932	chr5_98148556_98148832_8_0_0.08_1.48	10	+
chr5	98121581	98121914	chr5_98149481_98149814_9_0_0_1.54	10	+
chr5	98122252	98122695	chr5_98150152_98150595_13_0_0_1.66	10	+
chr5	98123891	98124226	chr5_98151791_98152126_10_0_0_1.66	10	+
chr5	98124561	98125215	chr5_98152461_98153115_19_0_0_1.49	10	+
chr5	98125822	98126014	chr5_98153722_98153914_6_0_0.43_1.47	10	+
chr5	98126127	98126876	chr5_98154027_98154776_21_0_0_1.58	10	+
chr5	98127504	98127734	chr5_98155404_98155634_7_0_0.23_1.46	10	+
chr5	98128773	98128993	chr5_98156673_98156893_7_0_0.23_1.4	10	+
chr5	98129196	98130027	chr5_98157096_98157927_22_0_0_1.63	10	+
chr5	98130109	98131416	chr5_98158009_98159316_35_0_0_1.67	10	+
chr5	98131583	98132076	chr5_98159483_98159976_15_0_0_1.49	10	+
chr5	102599483	102599862	chr5_102627382_102627761_11_0_0.12_1.6	10	+
chr5	102611945	102612233	chr5_102639844_102640132_8_0_0.34_1.56	10	+
chr5	102613030	102613513	chr5_102640929_102641412_12_0_0.13_1.7	10	+
chr5	102613948	102614224	chr5_102641847_102642123_8_0_0.1_1.52	10	+
chr5	108385490	108385798	chr5_108413389_108413697_9_0_0.05_-1.54	10	+
chr5	108386126	108386441	chr5_108414025_108414340_9_0_0.14_-1.55	10	+
chr5	112173834	112174167	chr5_112201733_112202066_10_0_0.25_1.43	10	+
chr5	112174280	112174556	chr5_112202179_112202455_8_0_0.14_1.54	10	+
chr5	112176714	112177018	chr5_112204613_112204917_9_0_0.03_1.36	10	+
chr5	112177569	112177770	chr5_112205468_112205669_6_0_0.42_1.58	10	+
chr5	112177988	112178225	chr5_112205887_112206124_7_0_0.36_1.43	10	+
chr5	112178281	112178779	chr5_112206180_112206678_14_0_0_1.56	10	+
chr5	113740209	113740561	chr5_113768108_113768460_10_0_0_-2.32	10	+
chr5	114848614	114849091	chr5_114876513_114876990_14_0_0.03_1.53	10	+
chr5	114949589	114949977	chr5_114977488_114977876_12_0_0_1.45	10	+
chr5	114951452	114951668	chr5_114979351_114979567_6_0_0.28_1.51	10	+
chr5	115516227	115516328	chr5_115544126_115544227_3_0_0.05_2.45	10	+
chr5	118486006	118486160	chr5_118513905_118514059_5_0_0.45_-2.12	10	+
chr5	118728610	118728815	chr5_118756509_118756714_6_0_0.43_-1.49	10	+
chr5	119883620	119883989	chr5_119911519_119911888_10_0_0.03_-1.8	10	+
chr5	120163698	120164062	chr5_120191597_120191961_10_0_0.03_-1.62	10	+
chr5	121355886	121356191	chr5_121383785_121384090_9_0_0_1.54	10	+
chr5	121376223	121376537	chr5_121404122_121404436_9_0_0.14_1.57	10	+
chr5	121710095	121710303	chr5_121737994_121738202_6_0_0.14_3.38	10	+
chr5	126140430	126140716	chr5_126168329_126168615_9_0_0_1.72	10	+
chr5	126145836	126146078	chr5_126173735_126173977_7_0_0.38_1.48	10	+
chr5	126154508	126154882	chr5_126182407_126182781_11_0_0_1.76	10	+
chr5	126156547	126156906	chr5_126184446_126184805_10_0_0_1.4	10	+
chr5	126205959	126206205	chr5_126233858_126234104_7_0_0.13_1.55	10	+
chr5	127650438	127650654	chr5_127678337_127678553_6_0_0.19_-1.72	10	+
chr5	127744296	127744536	chr5_127772195_127772435_7_0_0.43_-1.62	10	+
chr5	129272767	129272791	chr5_129300666_129300690_1_0_0.19_-4.55	10	+
chr5	129476003	129476283	chr5_129503902_129504182_8_0_0.23_1.47	10	+
chr5	130344401	130344851	chr5_130372300_130372750_13_0_0_1.82	10	+
chr5	130721244	130721451	chr5_130749143_130749350_6_0_0.16_1.67	10	+
chr5	133307767	133308591	chr5_133335666_133336490_24_0_0.14_1.43	10	+
chr5	133532765	133533019	chr5_133560664_133560918_7_0_0.5_1.36	10	+
chr5	133942581	133942778	chr5_133970480_133970677_6_0_0.5_1.57	10	+
chr5	134039646	134039739	chr5_134067545_134067638_3_0_0.23_2.72	10	+
chr5	134044586	134044610	chr5_134072485_134072509_1_0_0.25_3.7	10	+
chr5	134061654	134061888	chr5_134089553_134089787_7_0_0_1.75	10	+
chr5	134462952	134463051	chr5_134490851_134490950_3_0_0.03_3.45	10	+
chr5	135365552	135365793	chr5_135393451_135393692_7_0_0.12_1.56	10	+
chr5	135366247	135366451	chr5_135394146_135394350_6_0_0.03_1.66	10	+
chr5	135367337	135367737	chr5_135395236_135395636_11_0_0_2	10	+
chr5	135368741	135369107	chr5_135396640_135397006_10_0_0_1.68	10	+
chr5	135369158	135369476	chr5_135397057_135397375_9_0_0_1.58	10	+
chr5	135369782	135370047	chr5_135397681_135397946_7_0_0_1.84	10	+
chr5	135370290	135370765	chr5_135398189_135398664_13_0_0_1.61	10	+
chr5	135370850	135371018	chr5_135398749_135398917_5_0_0.05_1.84	10	+
chr5	135372575	135372779	chr5_135400474_135400678_6_0_0.16_1.67	10	+
chr5	135372791	135373263	chr5_135400690_135401162_13_0_0_2.03	10	+
chr5	135373431	135373817	chr5_135401330_135401716_11_0_0_1.56	10	+
chr5	135374703	135374849	chr5_135402602_135402748_5_0_0.19_1.86	10	+
chr5	135375174	135375415	chr5_135403073_135403314_7_0_0.13_1.58	10	+
chr5	135377191	135377404	chr5_135405090_135405303_3_0_0.03_2.71	10	+
chr5	135377608	135377872	chr5_135405507_135405771_8_0_0_1.75	10	+
chr5	135378208	135378469	chr5_135406107_135406368_7_0_0_1.62	10	+
chr5	135379208	135379467	chr5_135407107_135407366_4_0_0.03_2.65	10	+
chr5	135381394	135381901	chr5_135409293_135409800_14_0_0_1.99	10	+
chr5	135382121	135382619	chr5_135410020_135410518_14_0_0_1.67	10	+
chr5	135384016	135384228	chr5_135411915_135412127_6_0_0.13_1.6	10	+
chr5	135386447	135386663	chr5_135414346_135414562_6_0_0.29_1.62	10	+
chr5	135390447	135390668	chr5_135418346_135418567_7_0_0_1.54	10	+
chr5	135396550	135396960	chr5_135424449_135424859_12_0_0_1.72	10	+
chr5	135398658	135399005	chr5_135426557_135426904_10_0_0_1.46	10	+
chr5	135401042	135401305	chr5_135428941_135429204_8_0_0_2.11	10	+
chr5	135402953	135403161	chr5_135430852_135431060_6_0_0.13_1.61	10	+
chr5	137399380	137399583	chr5_137427279_137427482_6_0_0.14_1.7	10	+
chr5	137802151	137802501	chr5_137830050_137830400_10_0_0.08_-1.41	10	+
chr5	137802899	137803213	chr5_137830798_137831112_9_0_0.28_-1.34	10	+
chr5	137803842	137804203	chr5_137831741_137832102_10_0_0.08_-1.54	10	+
chr5	137804447	137805079	chr5_137832346_137832978_16_0_0.05_-1.64	10	+
chr5	137841901	137842151	chr5_137869800_137870050_7_0_0.38_1.32	10	+
chr5	137843362	137843729	chr5_137871261_137871628_11_0_0_1.49	10	+
chr5	137891139	137891447	chr5_137919038_137919346_9_0_0.25_1.39	10	+
chr5	140058503	140058776	chr5_140038687_140038960_8_0_0_1.54	10	+
chr5	140824924	140825139	chr5_140805108_140805323_6_0_0.32_-1.67	10	+
chr5	141691933	141692143	chr5_141672117_141672327_6_0_0.34_1.6	10	+
chr5	141692535	141692743	chr5_141672719_141672927_6_0_0.16_1.67	10	+
chr5	146770675	146770972	chr5_146750868_146751165_8_0_0.13_-1.42	10	+
chr5	146771031	146771424	chr5_146751224_146751617_11_0_0.05_-1.58	10	+
chr5	146772118	146772497	chr5_146752311_146752690_11_0_0.16_-1.58	10	+
chr5	152870257	152870451	chr5_152850450_152850644_5_0_0.43_-1.62	10	+
chr5	152873412	152873688	chr5_152853605_152853881_8_0_0.08_-1.65	10	+
chr5	153053997	153054258	chr5_153034190_153034451_8_0_0.13_-1.48	10	+
chr5	153065780	153065987	chr5_153045973_153046180_6_0_0.41_-1.63	10	+
chr5	153078379	153078649	chr5_153058572_153058842_8_0_0.14_-1.47	10	+
chr5	153149682	153150188	chr5_153129875_153130381_14_0_0_-1.78	10	+
chr5	153151763	153152033	chr5_153131956_153132226_8_0_0_-2.18	10	+
chr5	153152894	153153237	chr5_153133087_153133430_10_0_0_-1.75	10	+
chr5	153153324	153153827	chr5_153133517_153134020_15_0_0_-1.7	10	+
chr5	153153872	153154310	chr5_153134065_153134503_13_0_0_-1.81	10	+
chr5	153154703	153155066	chr5_153134896_153135259_10_0_0_-1.68	10	+
chr5	153155084	153155900	chr5_153135277_153136093_23_0_0_-1.68	10	+
chr5	153155913	153156177	chr5_153136106_153136370_8_0_0_-2.31	10	+
chr5	153158273	153158511	chr5_153138466_153138704_7_0_0.03_-1.85	10	+
chr5	153160572	153160890	chr5_153140765_153141083_9_0_0.05_-1.42	10	+
chr5	153161172	153161455	chr5_153141365_153141648_8_0_0.03_-2.05	10	+
chr5	153162230	153162430	chr5_153142423_153142623_6_0_0.03_-2.03	10	+
chr5	153163347	153163585	chr5_153143540_153143778_7_0_0_-2.57	10	+
chr5	153165760	153166428	chr5_153145953_153146621_19_0_0_-1.64	10	+
chr5	153166506	153166716	chr5_153146699_153146909_6_0_0.1_-1.82	10	+
chr5	153167202	153167373	chr5_153147395_153147566_5_0_0.1_-2.06	10	+
chr5	153167659	153167998	chr5_153147852_153148191_10_0_0_-1.81	10	+
chr5	153168082	153168325	chr5_153148275_153148518_7_0_0.08_-1.96	10	+
chr5	153169793	153170198	chr5_153149986_153150391_11_0_0_-1.95	10	+
chr5	153170872	153171067	chr5_153151065_153151260_5_0_0.33_-1.66	10	+
chr5	153171310	153171764	chr5_153151503_153151957_13_0_0_-2.15	10	+
chr5	153171949	153172195	chr5_153152142_153152388_7_0_0.26_-1.68	10	+
chr5	153172368	153172606	chr5_153152561_153152799_7_0_0_-2	10	+
chr5	153172921	153173273	chr5_153153114_153153466_10_0_0.17_-1.53	10	+
chr5	153173322	153173529	chr5_153153515_153153722_6_0_0.32_-1.66	10	+
chr5	153173646	153174015	chr5_153153839_153154208_11_0_0.03_-1.74	10	+
chr5	153174377	153174583	chr5_153154570_153154776_6_0_0.05_-1.86	10	+
chr5	153174781	153175183	chr5_153154974_153155376_11_0_0.03_-1.79	10	+
chr5	153175638	153175839	chr5_153155831_153156032_6_0_0.14_-1.63	10	+
[truncated: 3,058 more rows]
