# Supplementary material for: Cell cycle, oncogenic and tumor suppressor pathways regulate numerous long and macro non-protein-coding RNAs
Source: Genome Biol. 2014 Mar 4;15(3):R48. doi: 10.1186/gb-2014-15-3-r48 (PMC4054595; doi:10.1186/gb-2014-15-3-r48)
Supplement: Additional file 2 — Online supplemental material containing BED formatted files of differentially expressed regions and macroRNAs, as well as CSV tables listing all proximal ncRNA-mRNA pairs regulated in astrocytoma. [file gb-2014-15-3-r48-S2.zip › online_data/CC/CC_G1_S_highdiff3.hg19.bed]

chr1	72735667	72735724	chr1_72508255_72508312_2_0_0.29_-7.75	10	+
chr1	99494614	99494826	chr1_99267202_99267414_6_0_0_-1.62	10	+
chr1	113456010	113456318	chr1_113257533_113257841_9_0_0_-1.45	10	+
chr1	119225430	119225454	chr1_119026953_119026977_1_0_0.29_-7.57	10	+
chr1	145632965	145632989	chr1_144344322_144344346_1_0_0.29_-7.38	10	+
chr1	150191832	150192131	chr1_148458456_148458755_9_0_0_1.43	10	+
chr1	184182674	184182698	chr1_182449297_182449321_1_0_0.29_-7.74	10	+
chr1	214787053	214787332	chr1_212853676_212853955_8_0_0_1.63	10	+
chr1	214788073	214788431	chr1_212854696_212855054_10_0_0_1.34	10	+
chr1	214794072	214794313	chr1_212860695_212860936_7_0_0.29_1.4	10	+
chr1	214813331	214814686	chr1_212879954_212881309_38_0_0_1.76	10	+
chr1	214814700	214814972	chr1_212881323_212881595_8_0_0_1.39	10	+
chr1	214815058	214816143	chr1_212881681_212882766_30_0_0_1.66	10	+
chr1	214817836	214818325	chr1_212884459_212884948_14_0_0_1.51	10	+
chr1	214818419	214820795	chr1_212885042_212887418_66_0_0_1.66	10	+
chr1	214830356	214830634	chr1_212896979_212897257_8_0_0_1.52	10	+
chr1	235272657	235272863	chr1_233339280_233339486_6_0_0_-1.79	10	+
chr1	239002082	239002141	chr1_237068705_237068764_2_0_0_-6.63	10	+
chr1	243289011	243289210	chr1_241355634_241355833_6_0_0_-1.53	10	+
chr2	40526386	40526630	chr2_40379890_40380134_7_0_0_-1.51	10	+
chr2	44184831	44185034	chr2_44038335_44038538_6_0_0_-1.59	10	+
chr2	65314307	65314510	chr2_65167811_65168014_6_0_0_-1.52	10	+
chr2	69549046	69549320	chr2_69402550_69402824_8_0_0_-1.44	10	+
chr2	69551501	69551855	chr2_69405005_69405359_10_0_0_-1.33	10	+
chr2	69552564	69552786	chr2_69406068_69406290_7_0_0_-1.47	10	+
chr2	82712618	82712676	chr2_82566129_82566187_2_0_0_8.2	10	+
chr2	92231380	92231575	chr2_91595107_91595302_5_0_0_-1.72	10	+
chr2	112220768	112220971	chr2_111937239_111937442_6_0_0_-1.64	10	+
chr2	131906154	131906454	chr2_131622624_131622924_9_0_0_-1.95	10	+
chr2	191785160	191785376	chr2_191493405_191493621_7_0_0_-1.93	10	+
chr2	201785705	201785864	chr2_201493950_201494109_5_0_0_-2.33	10	+
chr2	216003158	216003358	chr2_215711403_215711603_6_0_0.49_1.59	10	+
chr2	225722034	225722236	chr2_225430278_225430480_6_0_0_-2	10	+
chr2	225755834	225756085	chr2_225464078_225464329_7_0_0_-1.74	10	+
chr2	225900873	225901189	chr2_225609117_225609433_9_0_0_-1.36	10	+
chr2	228683254	228683314	chr2_228391498_228391558_2_0_0_-4.2	10	+
chr3	23507983	23508042	chr3_23482987_23483046_2_0_0_4.35	10	+
chr3	27415114	27415333	chr3_27390118_27390337_6_0_0_-1.67	10	+
chr3	27416446	27416655	chr3_27391450_27391659_6_0_0_-1.63	10	+
chr3	27521034	27521331	chr3_27496038_27496335_9_0_0_-2.14	10	+
chr3	97663655	97663935	chr3_99146345_99146625_8_0_0_-1.37	10	+
chr3	110854000	110854201	chr3_112336690_112336891_6_0_0_-1.73	10	+
chr3	127410713	127411109	chr3_128893403_128893799_11_0_0_-1.52	10	+
chr3	145788026	145788265	chr3_147270716_147270955_7_0_0_-1.52	10	+
chr3	150260391	150260776	chr3_151743081_151743466_11_0_0_-1.49	10	+
chr3	150260787	150261197	chr3_151743477_151743887_12_0_0_-1.62	10	+
chr3	150261349	150262178	chr3_151744039_151744868_24_0_0_-1.57	10	+
chr4	160790946	160791148	chr4_161010396_161010598_6_0_0_2.16	10	+
chr4	190566518	190566729	chr4_190803512_190803723_6_0_0_-1.59	10	+
chr5	16665470	16665841	chr5_16718470_16718841_10_0_0_-1.48	10	+
chr5	54274774	54275127	chr5_54310531_54310884_10_0_0_-1.46	10	+
chr5	70104213	70104488	chr5_70139969_70140244_8_0_0_-1.49	10	+
chr5	95285198	95285404	chr5_95310954_95311160_6_0_0_-1.61	10	+
chr5	99346484	99346508	chr5_99374383_99374407_1_0_0_7.79	10	+
chr5	141974401	141974603	chr5_141954585_141954787_6_0_0_-1.54	10	+
chr6	26104276	26104564	chr6_26212255_26212543_8_0_0_1.48	10	+
chr6	26158348	26158585	chr6_26266327_26266564_7_0_0_1.57	10	+
chr6	26184019	26184425	chr6_26291998_26292404_11_0_0_1.54	10	+
chr6	26197118	26197377	chr6_26305097_26305356_8_0_0_1.7	10	+
chr6	26199304	26199544	chr6_26307283_26307523_7_0_0_1.49	10	+
chr6	26199728	26200038	chr6_26307707_26308017_9_0_0_1.61	10	+
chr6	26204907	26205140	chr6_26312886_26313119_7_0_0_1.47	10	+
chr6	26217089	26217624	chr6_26325068_26325603_15_0_0_1.64	10	+
chr6	26234932	26235207	chr6_26342911_26343186_8_0_0_1.51	10	+
chr6	26240598	26240999	chr6_26348577_26348978_11_0_0_1.49	10	+
chr6	26251875	26252087	chr6_26359854_26360066_6_0_0_1.52	10	+
chr6	27775907	27776192	chr6_27883886_27884171_8_0_0_1.38	10	+
chr6	27777981	27778187	chr6_27885960_27886166_6_0_0_1.51	10	+
chr6	27782718	27783264	chr6_27890697_27891243_15_0_0_1.67	10	+
chr6	27860668	27860991	chr6_27968647_27968970_10_0_0_1.37	10	+
chr6	73396968	73397172	chr6_73453689_73453893_6_0_0.32_-1.81	10	+
chr6	141987211	141987270	chr6_142028904_142028963_2_0_0.32_-7.82	10	+
chr6	150570780	150570984	chr6_150612473_150612677_6_0_0.32_-1.7	10	+
chr7	32542244	32542520	chr7_32508769_32509045_8_0_0_1.52	10	+
chr7	36438705	36438950	chr7_36405230_36405475_7_0_0_1.59	10	+
chr7	36445810	36446028	chr7_36412335_36412553_6_0_0_1.54	10	+
chr7	36489204	36489474	chr7_36455729_36455999_8_0_0_1.54	10	+
chr7	36492318	36492534	chr7_36458843_36459059_6_0_0.32_1.48	10	+
chr7	65019816	65020148	chr7_64657251_64657583_10_0_0_-2.15	10	+
chr8	32445257	32445418	chr8_32564799_32564960_5_0_0_-1.95	10	+
chr8	92486876	92486928	chr8_92556052_92556104_2_0_0_-7.89	10	+
chr10	30451041	30451065	chr10_30491047_30491071_1_0_0_6.03	10	+
chr10	63250321	63250345	chr10_62920327_62920351_1_0_0_7.37	10	+
chr8	145912330	145912542	chr8_145883138_145883350_6_0_0_-2.16	10	+
chr9	6255966	6256267	chr9_6245966_6246267_9_0_0_-1.98	10	+
chr9	6577730	6577795	chr9_6567730_6567795_2_0_0_8.85	10	+
chr9	21450827	21451023	chr9_21440827_21441023_6_0_0_-2.02	10	+
chr10	98278992	98279215	chr10_98268982_98269205_7_0_0_-1.63	10	+
chr10	113051061	113051272	chr10_113041051_113041262_3_0_0_5.31	10	+
chr10	127271003	127271344	chr10_127260993_127261334_10_0_0_2.59	10	+
chr10	129143798	129144106	chr10_129033788_129034096_9_0_0_2.02	10	+
chr11	34903960	34904257	chr11_34860536_34860833_9_0_0_1.93	10	+
chr11	48002295	48002518	chr11_47958871_47959094_7_0_0_-1.49	10	+
chr11	58713253	58713452	chr11_58469829_58470028_6_0_0_3.04	10	+
chr11	92294708	92294753	chr11_91934356_91934401_2_0_0_-7.21	10	+
chr11	111797626	111797861	chr11_111302836_111303071_6_0_0_-1.74	10	+
chr12	21800471	21800622	chr12_21691738_21691889_5_0_0_-2.04	10	+
chr12	107357621	107357866	chr12_105881751_105881996_7_0_0_-2.15	10	+
chr12	109524303	109524497	chr12_108008686_108008880_6_0_0_2.31	10	+
chr13	23908624	23908836	chr13_22806624_22806836_6_0_0_-2.07	10	+
chr13	23913665	23913863	chr13_22811665_22811863_6_0_0_-2.71	10	+
chr13	25907737	25907944	chr13_24805737_24805944_6_0_0_-1.87	10	+
chr13	54672106	54672130	chr13_53570107_53570131_1_0_0_8.09	10	+
chr13	113642941	113643215	chr13_112690942_112691216_8_0_0_1.54	10	+
chr14	72206540	72206763	chr14_71276293_71276516_7_0_0_-1.53	10	+
chr15	40477334	40477607	chr15_38264626_38264899_8_0_0_1.54	10	+
chr15	40915783	40915995	chr15_38703075_38703287_6_0_0_1.75	10	+
chr15	41672557	41672915	chr15_39459849_39460207_10_0_0_1.57	10	+
chr15	69740189	69740398	chr15_67527243_67527452_6_0_0_1.93	10	+
chr16	33039499	33039718	chr16_32947000_32947219_7_0_0_-2.1	10	+
chr16	33500283	33500506	chr16_33407784_33408007_13_0_0_-1.55	10	+
chr17	38568974	38569178	chr17_35822500_35822704_6_0_0_1.82	10	+
chr17	62539863	62540114	chr17_59970325_59970576_7_0_0_-2.22	10	+
chr17	70449903	70449956	chr17_67961498_67961551_2_0_0_-3.59	10	+
chr18	25662032	25662085	chr18_23916030_23916083_2_0_0_-3.22	10	+
chr18	25716943	25717162	chr18_23970941_23971160_7_0_0_-2.03	10	+
chr18	61564896	61565164	chr18_59715876_59716144_7_0_0_-1.74	10	+
chr18	61569562	61569871	chr18_59720542_59720851_9_0_0_-1.71	10	+
chr18	61570131	61571061	chr18_59721111_59722041_24_0_0_-2	10	+
chr19	10396113	10396397	chr19_10257113_10257397_8_0_0_-1.42	10	+
chr19	55876902	55877115	chr19_60568714_60568927_6_0_0_-1.69	10	+
chr19	55877189	55877430	chr19_60569001_60569242_6_0_0_-1.56	10	+
chr20	6759534	6759744	chr20_6707534_6707744_6_0_0_-2.3	10	+
chr20	11673364	11673388	chr20_11621364_11621388_1_0_0_-6.4	10	+
chr20	30388859	30389238	chr20_29852520_29852899_11_0_0_1.66	10	+
chr20	37580633	37580874	chr20_37014047_37014288_7_0_0_1.53	10	+
chr20	46130614	46130826	chr20_45564021_45564233_5_0_0_-1.54	10	+
chr21	40832302	40832355	chr21_39754172_39754225_2_0_0_6.7	10	+
chrX	100384965	100385133	chrX_100271621_100271789_5_0_0_3.05	10	+
chrX	118088348	118088372	chrX_117972376_117972400_1_0_0_-8.35	10	+
