# Supplementary material for: Cell cycle, oncogenic and tumor suppressor pathways regulate numerous long and macro non-protein-coding RNAs
Source: Genome Biol. 2014 Mar 4;15(3):R48. doi: 10.1186/gb-2014-15-3-r48 (PMC4054595; doi:10.1186/gb-2014-15-3-r48)
Supplement: Additional file 2 — Online supplemental material containing BED formatted files of differentially expressed regions and macroRNAs, as well as CSV tables listing all proximal ncRNA-mRNA pairs regulated in astrocytoma. [file gb-2014-15-3-r48-S2.zip › online_data/index.php]

<?php 
	header('Location: http://www.bioinf.uni-leipzig.de/publications/supplements/13-001');
	$where="/Publications/SUPPLEMENTS/13-001/";
?>

<!-- add your supplement content under this comment, don't provide title or authors again, this info is already available. -->

<!--
<b>Transcriptionally active regions in hg19 (TARs)</b>
<ol>
	<li>Expressed within cell cycle (HFF cells):</br>
                <ul>
                        <li>G0 (resting phase) [<a href="<?php echo $where; ?>.bed">BED</a>]</li>
			<li>G1 phase [<a href=i"<?php echo $where; ?>.bed">BED</a>]</li>
			<li>S phase  [<a href="<?php echo $where; ?>.bed">BED</a>]</li>
			<li>G2 phase [<a href="<?php echo $where; ?>.bed">BED</a>]</li>
                </ul>
        </li>
	<li>Expressed in D53wt cells:</br>
                <ul>
                        <li>D53wt cells with defunct endogenous P53 [<a href="<?php echo $where; ?>.bed">BED</a>]</li>
			<li>D53wt cells stably transfected with tetracycline responsive wild type P53 [<a href="<?php echo $where; ?>.bed">BED</a>]</li>
                </ul>
        </li>
	<li>Expressed in INA-6 cells:</br>
                <ul>
                        <li>INA-6 cells deprived from IL-6 for 13h [<a href="<?php echo $where; ?>.bed">BED</a>]</li>
			<li>INA-6 cells after one hour of restimulation [<a href="<?php echo $where; ?>.bed">BED</a>]</li>
			<li>INA-6 cells permanently cultured in presence of IL-6 [<a href="<?php echo $where; ?>.bed">BED</a>]</li>
                </ul>
        </li>
</ol>
-->

<b>Differentially expressed TARs in hg19 (DE-TARs)</b>
<ol>
        <li>Cell cycle regulated</br>
                <ul>
                        <li>G0 versus G1 [<a href="<?php echo $where; ?>CC/CC_G0_G1_highdiff3.hg19.bed">BED:all</a>] [<a href="<?php echo $where; ?>bona-fide-nc/CC_G0_G1_highdiff3.hg19.non-coding.bed">BED:<em>bona fide</em> non-coding DE-TARs</a>]</li>
			<li>G1 versus S [<a href="<?php echo $where; ?>CC/CC_G1_S_highdiff3.hg19.bed">BED:all</a>] [<a href="<?php echo $where; ?>bona-fide-nc/CC_G1_S_highdiff3.hg19.non-coding.bed">BED:<em>bona fide</em> non-coding DE-TARs</a>]</li>
			<li>S versus G2 [<a href="<?php echo $where; ?>CC/CC_S_G2_highdiff3.hg19.bed">BED:all</a>] [<a href="<?php echo $where; ?>bona-fide-nc/CC_S_G2_highdiff3.hg19.non-coding.bed">BED:<em>bona fide</em> non-coding DE-TARs</a>]</li>
			<li>G0 versus G2 [<a href="<?php echo $where; ?>CC/CC_G0_G2_highdiff3.hg19.bed">BED:all</a>] [<a href="<?php echo $where; ?>bona-fide-nc/CC_G0_G2_highdiff3.hg19.non-coding.bed">BED:<em>bona fide</em> non-coding DE-TARs</a>]</li>
                </ul>
        </li>
        <li>P53 regulated</br>
                <ul>
                        <li>D53wt cells with defunct endogenous P53 versus 53wt cells stably transfected with P53 wild type [<a href="<?php echo $where; ?>P53/P53_nor_ind_highdiff3.hg19.bed">BED:all</a>] [<a href="<?php echo $where; ?>bona-fide-nc/P53_nor_ind_highdiff3.hg19.non-coding.bed">BED:<em>bona fide</em> non-coding DE-TARs</a>]</li>
                </ul>
        </li>
        <li>Stat-3 regulated</br>
                <ul>
                        <li>INA-6 cells deprived from IL-6 for 13h versus INA-6 cells after one hour of restimulation [<a href="<?php echo $where; ?>IL6/INA6_01_13_highdiff3.hg19.bed">BED:all</a>] [<a href="<?php echo $where; ?>bona-fide-nc/INA6_01_13_highdiff3.hg19.non-coding.bed">BED:<em>bona fide</em> non-coding DE-TARs</a>]</li>
			<li>INA-6 cells deprived from IL-6 for 13h versus INA-6 cells permanently cultured in presence of IL-6 [<a href="<?php echo $where; ?>IL6/INA6_13_P_highdiff3.hg19.bed">BED:all</a>] [<a href="<?php echo $where; ?>bona-fide-nc/INA6_13_P_highdiff3.hg19.non-coding.bed">BED:<em>bona fide</em> non-coding DE-TARs</a>]</li>
			<li>INA-6 cells restimulated for one hour versus INA-6 cells permanently cultured in presence of IL-6 [<a href="<?php echo $where; ?>IL6/INA6_01_P_highdiff3.hg19.bed">BED:all</a>] [<a href="<?php echo $where; ?>bona-fide-nc/INA6_01_P_highdiff3.hg19.non-coding.bed">BED:<em>bona fide</em> non-coding DE-TARs</a>]</li>
                </ul>
        </li>
</ol>

<b>Transcriptionally active macroRNAs in hg19</b>
<ol>
        <li>Expressed within cell cycle (HFF cells):</br>
                <ul>
                        <li>G0 (resting phase) [<a href="<?php echo $where; ?>Stairfinder/CC/CC_G0_high.hg19.bed">BED</a>]</li>
                        <li>G1 phase [<a href="<?php echo $where; ?>Stairfinder/CC/CC_G1_high.hg19.bed">BED</a>]</li>
                        <li>S phase  [<a href="<?php echo $where; ?>Stairfinder/CC/CC_S_high.hg19.bed">BED</a>]</li>
                        <li>G2 phase [<a href="<?php echo $where; ?>Stairfinder/CC/CC_G2_high.hg19.bed">BED</a>]</li>
                </ul>
        </li>
        <li>Expressed in D53wt cells:</br>
                <ul>
                        <li>D53wt cells with defunct endogenous P53 [<a href="<?php echo $where; ?>Stairfinder/P53/P53_nor_high.hg19.bed">BED</a>]</li>
                        <li>D53wt cells stably transfected with tetracycline responsive wild type P53 [<a href="<?php echo $where; ?>Stairfinder/P53/P53_ind_high.hg19.bed">BED</a>]</li>
                </ul>
        </li>
        <li>Expressed in INA-6 cells:</br>
                <ul>
                        <li>INA-6 cells deprived from IL-6 for 13h [<a href="<?php echo $where; ?>Stairfinder/IL6/INA6_13_high.hg19.bed">BED</a>]</li>
                        <li>INA-6 cells after one hour of restimulation [<a href="<?php echo $where; ?>Stairfinder/IL6/INA6_01_high.hg19.bed">BED</a>]</li>
                        <li>INA-6 cells permanently cultured in presence of IL-6 [<a href="<?php echo $where; ?>Stairfinder/IL6/INA6_P_high.hg19.bed">BED</a>]</li>
                </ul>
        </li>
</ol>

<b>Differentially expressed macro RNAs in hg19</b>
<ol>
        <li>Cell cycle regulated</br>
                <ul>
                        <li>G0 versus G1 [<a href="<?php echo $where; ?>Stairfinder/CC/CC_G0_G1_highdiff3_plus.hg19.bed">BED:up-regulated</a>] [<a href="<?php echo $where; ?>Stairfinder/CC/CC_G0_G1_highdiff3_minus.hg19.bed">BED:down-regulated</a>]</li>
                        <li>G1 versus S [<a href="<?php echo $where; ?>Stairfinder/CC/CC_G1_S_highdiff3_plus.hg19.bed">BED:up-regulated</a>] [<a href="<?php echo $where; ?>Stairfinder/CC/CC_G1_S_highdiff3_minus.hg19.bed">BED:down-regulated</a>]</li>
                        <li>S versus G2 [<a href="<?php echo $where; ?>Stairfinder/CC/CC_S_G2_highdiff3_plus.hg19.bed">BED:up-regulated</a>] [<a href="<?php echo $where; ?>Stairfinder/CC/CC_S_G2_highdiff3_minus.hg19.bed">BED:down-regulated</a>]</li>
                        <li>G0 versus G2 [<a href="<?php echo $where; ?>Stairfinder/CC/CC_G0_G2_highdiff3_plus.hg19.bed">BED:up-regulated</a>] [<a href="<?php echo $where; ?>Stairfinder/CC/CC_G0_G2_highdiff3_minus.hg19.bed">BED:down-regulated</a>]</li>
                </ul>
        </li>
        <li>P53 regulated</br>
                <ul>
                        <li>D53wt cells with defunct endogenous P53 versus 53wt cells stably transfected with P53 wild type [<a href="<?php echo $where; ?>Stairfinder/P53/P53_nor_ind_highdiff3_plus.hg19.bed">BED:up-regulated</a>] [<a href="<?php echo $where; ?>Stairfinder/P53/P53_nor_ind_highdiff3_minus.hg19.bed">BED:down-regulated</a>]</li>
                </ul>
        </li>
        <li>Stat-3 regulated</br>
                <ul>
                        <li>INA-6 cells deprived from IL-6 for 13h versus INA-6 cells after one hour of restimulation [<a href="<?php echo $where; ?>Stairfinder/IL6/INA6_01_13_highdiff3_plus.hg19.bed">BED:up-regulated</a>] [<a href="<?php echo $where; ?>Stairfinder/IL6/INA6_01_13_highdiff3_minus.hg19.bed">BED:down-regulated</a>]</li>
                        <li>INA-6 cells deprived from IL-6 for 13h versus INA-6 cells permanently cultured in presence of IL-6 [<a href="<?php echo $where; ?>Stairfinder/IL6/INA6_13_P_highdiff3_plus.hg19.bed">BED:up-regulated</a>] [<a href="<?php echo $where; ?>Stairfinder/IL6/INA6_13_P_highdiff3_minus.hg19.bed">BED:down-regulated</a>]</li>
                        <li>INA-6 cells restimulated for one hour versus INA-6 cells permanently cultured in presence of IL-6 [<a href="<?php echo $where; ?>Stairfinder/IL6/INA6_01_P_highdiff3_plus.hg19.bed">BED:up-regulated</a>] [<a href="<?php echo $where; ?>Stairfinder/IL6/INA6_01_P_highdiff3_minus.hg19.bed">BED:down-regulated</a>]</li>
                </ul>
        </li>
</ol>

<b>Pairs of ncRNAs and closest mRNA</b>
<br><br>
Pairs of bona fide non-coding probes and protein-coding genes (Gencode v12) with closest genome coordinates and both significantly differentially expressed between clinical samples of astrocytoma of grade I versus samples of astrocytoma of aggressive grades (grades III or IV, FDR<0.05).
A fold change larger than 0 denotes high expression in tissue samples of grade I and low expression in samples of aggressive grades, i.e. logFC < 0 &equiv; Grade I < Aggressive. A fold change less than 0 denotes low expression in grade I and high expression in aggressive grades, i.e. logFC > 0 &equiv; Grade I > Aggressive.

<ol>
        <li><em>Bona fide</em> non-coding probe in intergenic space [<a href="<?php echo $where; ?>ncRNA_mRNA_pairs/ncRNA_mRNA_pairs_non_coding_intergenic_onlineSupplement.csv">CSV</a>]
        <li><em>Bona fide</em> non-coding probe in intronic space [<a href="<?php echo $where; ?>ncRNA_mRNA_pairs/ncRNA_mRNA_pairs_non_coding_intronic_onlineSupplement.csv">CSV</a>] 
        <li><em>Bona fide</em> non-coding probe antisense to protein-coding gene [<a href="<?php echo $where; ?>ncRNA_mRNA_pairs/ncRNA_mRNA_pairs_antisense_onlineSupplement.csv">CSV</a>] 
</ol>

<b>R tool <em>stairFinder</em></b> [<a href="<?php echo $where; ?>detectStairs_v0_4.R">R</a>]
