# Supplementary material for: Cell cycle, oncogenic and tumor suppressor pathways regulate numerous long and macro non-protein-coding RNAs
Source: Genome Biol. 2014 Mar 4;15(3):R48. doi: 10.1186/gb-2014-15-3-r48 (PMC4054595; doi:10.1186/gb-2014-15-3-r48)
Supplement: Additional file 2 — Online supplemental material containing BED formatted files of differentially expressed regions and macroRNAs, as well as CSV tables listing all proximal ncRNA-mRNA pairs regulated in astrocytoma. [file gb-2014-15-3-r48-S2.zip › online_data/IL6/INA6_01_13_highdiff3.hg19.bed]

chr1	9101150	9101350	chr1_9023737_9023937_6_0_0_-1.33	10	+
chr1	9107706	9107918	chr1_9030293_9030505_6_0_0_-2.01	10	+
chr1	9730349	9730538	chr1_9652936_9653125_6_0_0_-1.31	10	+
chr1	36453169	36453354	chr1_36225756_36225941_6_0_0_-1.28	10	+
chr1	39979034	39979400	chr1_39751621_39751987_10_0_0_-1.28	10	+
chr1	39986570	39986772	chr1_39759157_39759359_6_0_0_-1.3	10	+
chr1	40242555	40242742	chr1_40015142_40015329_6_0_0_-1.36	10	+
chr1	44442804	44442996	chr1_44215391_44215583_6_0_0_3.42	10	+
chr1	160720227	160720462	chr1_158986851_158987086_7_0_0_-1.26	10	+
chr1	175983973	175984173	chr1_174250596_174250796_6_0_0_-2.12	10	+
chr1	178708919	178709162	chr1_176975542_176975785_7_0_0_-1.41	10	+
chr1	198818644	198818834	chr1_197085267_197085457_6_0_0_-1.33	10	+
chr1	198851955	198852160	chr1_197118578_197118783_6_0_0_-1.52	10	+
chr1	209283292	209283526	chr1_207349915_207350149_7_0_0_-1.28	10	+
chr1	209288789	209288997	chr1_207355412_207355620_6_0_0_-1.32	10	+
chr1	240712085	240712296	chr1_238778708_238778919_5_0_0_-1.7	10	+
chr1	240735603	240735808	chr1_238802226_238802431_6_0_0_-1.67	10	+
chr1	240739282	240739571	chr1_238805905_238806194_8_0_0_-1.35	10	+
chr1	240740421	240740621	chr1_238807044_238807244_6_0_0_-1.63	10	+
chr1	240742911	240743220	chr1_238809534_238809843_9_0_0_-1.41	10	+
chr1	240755612	240755800	chr1_238822235_238822423_5_0_0_-1.72	10	+
chr1	240761187	240761681	chr1_238827810_238828304_14_0_0_-1.5	10	+
chr1	240772587	240772881	chr1_238839210_238839504_8_0_0_-1.42	10	+
chr1	240774756	240775104	chr1_238841379_238841727_10_0_0_-1.59	10	+
chr2	25962063	25962298	chr2_25815567_25815802_6_0_0_-1.77	10	+
chr2	48588775	48589078	chr2_48442279_48442582_8_0_0_-2.18	10	+
chr2	56533212	56533271	chr2_56386716_56386775_2_0_0_-7.69	10	+
chr2	66548138	66548162	chr2_66401642_66401666_1_0_0_-9.96	10	+
chr2	87778770	87778934	chr2_87559885_87560049_5_0_0_-1.91	10	+
chr2	96590551	96590749	chr2_95954278_95954476_6_0_0_-1.95	10	+
chr2	104294109	104294133	chr2_103660541_103660565_1_0_0_-7.55	10	+
chr2	109766167	109766366	chr2_109132599_109132798_6_0_0_-1.83	10	+
chr2	109784501	109784701	chr2_109150933_109151133_6_0_0_-1.76	10	+
chr2	111925606	111925803	chr2_111642077_111642274_6_0_0_-1.67	10	+
chr2	112239579	112239773	chr2_111956050_111956244_6_0_0_-1.77	10	+
chr2	114253431	114253626	chr2_113969901_113970096_6_0_0_-2.34	10	+
chr2	139887169	139887372	chr2_139603639_139603842_6_0_0_-1.79	10	+
chr2	170493274	170493483	chr2_170201520_170201729_6_0_0_-1.84	10	+
chr2	191797555	191797758	chr2_191505800_191506003_6_0_0_-1.83	10	+
chr2	191834369	191834657	chr2_191542614_191542902_9_0_0_-1.44	10	+
chr2	203430202	203430490	chr2_203138447_203138735_9_0_0_1.36	10	+
chr3	31560218	31560276	chr3_31535222_31535280_2_0_0_-7.33	10	+
chr3	112440495	112440692	chr3_113923185_113923382_6_0_0_1.41	10	+
chr3	119133272	119133476	chr3_120615962_120616166_6_0_0_-1.46	10	+
chr3	186720488	186720715	chr3_188203182_188203409_7_0_0_-1.82	10	+
chr5	80782757	80782963	chr5_80818513_80818719_6_0_0_2.27	10	+
chr5	95065024	95065273	chr5_95090780_95091029_7_0_0_-1.91	10	+
chr5	95065723	95065920	chr5_95091479_95091676_6_0_0_-1.37	10	+
chr5	95104972	95105182	chr5_95130728_95130938_6_0_0_-1.55	10	+
chr5	139712424	139712701	chr5_139692608_139692885_8_0_0_-1.35	10	+
chr5	139712825	139713199	chr5_139693009_139693383_11_0_0_-1.41	10	+
chr5	139713290	139713599	chr5_139693474_139693783_8_0_0_-1.66	10	+
chr5	139722195	139722464	chr5_139702379_139702648_8_0_0_-1.67	10	+
chr5	175092915	175092962	chr5_175025521_175025568_2_0_0_-7.64	10	+
chr6	35873128	35873343	chr6_35981106_35981321_7_0_0_1.47	10	+
chr6	37142162	37142420	chr6_37250140_37250398_7_0_0.48_-1.44	10	+
chr6	98655222	98655278	chr6_98761943_98761999_2_0_0_-5.59	10	+
chr6	106556845	106557067	chr6_106663538_106663760_6_0_0_-1.79	10	+
chr6	106557256	106557627	chr6_106663949_106664320_10_0_0_-1.42	10	+
chr6	117650658	117650716	chr6_117757351_117757409_2_0_0.48_-7.82	10	+
chr6	134490588	134491384	chr6_134532281_134533077_22_0_0_-1.74	10	+
chr6	134492088	134492325	chr6_134533781_134534018_7_0_0_-1.47	10	+
chr6	134493304	134493544	chr6_134534997_134535237_7_0_0_-1.45	10	+
chr6	134494515	134494745	chr6_134536208_134536438_7_0_0_-1.7	10	+
chr6	166726732	166726780	chr6_166646722_166646770_2_0_0.48_-5.26	10	+
chr7	17440761	17441002	chr7_17407286_17407527_7_0_0_1.49	10	+
chr8	17612912	17613187	chr8_17657192_17657467_8_0_0_-1.34	10	+
chr8	19620240	19620464	chr8_19664520_19664744_6_0_0_-2.24	10	+
chr8	108996148	108996434	chr8_109065324_109065610_8_0_0_-1.75	10	+
chr10	24814400	24814597	chr10_24854406_24854603_6_0_0_-1.68	10	+
chr10	34614597	34614657	chr10_34654603_34654663_2_0_0.33_-8.72	10	+
chr10	38680105	38680336	chr10_38720111_38720342_7_0_0.23_1.36	10	+
chr10	43661897	43662094	chr10_42981903_42982100_6_0_0.44_1.4	10	+
chr8	141624933	141625132	chr8_141694115_141694314_6_0_0_2.21	10	+
chr8	142429026	142429238	chr8_142498208_142498420_7_0_0_-1.57	10	+
chr8	142433110	142434475	chr8_142502292_142503657_38_0_0_-1.8	10	+
chr8	142434614	142434959	chr8_142503796_142504141_10_0_0_-1.46	10	+
chr8	142436296	142436913	chr8_142505478_142506095_17_0_0_-1.88	10	+
chr8	142437413	142437731	chr8_142506595_142506913_9_0_0_-1.44	10	+
chr8	142437962	142438272	chr8_142507144_142507454_9_0_0.33_-1.32	10	+
chr8	142439599	142440602	chr8_142508781_142509784_26_0_0_-1.99	10	+
chr8	142440773	142441002	chr8_142509955_142510184_7_0_0.33_-1.58	10	+
chr8	143299110	143299584	chr8_143297017_143297491_14_0_0_-1.64	10	+
chr8	143527046	143527763	chr8_143524048_143524765_20_0_0_-1.59	10	+
chr8	143527884	143528130	chr8_143524886_143525132_7_0_0.33_-1.33	10	+
chr8	143563509	143563746	chr8_143560511_143560748_7_0_0_-1.43	10	+
chr8	143563824	143564025	chr8_143560826_143561027_6_0_0.33_-1.47	10	+
chr8	143564365	143564744	chr8_143561367_143561746_11_0_0_-1.49	10	+
chr9	6478775	6479422	chr9_6468775_6469422_18_0_0_-1.66	10	+
chr9	6493978	6494218	chr9_6483978_6484218_7_0_0.44_-1.36	10	+
chr9	6494908	6495253	chr9_6484908_6485253_10_0_0.33_-1.39	10	+
chr9	6495628	6495981	chr9_6485628_6485981_10_0_0_-1.39	10	+
chr9	6496405	6496610	chr9_6486405_6486610_6_0_0.33_-1.47	10	+
chr9	6498159	6498384	chr9_6488159_6488384_7_0_0_-1.67	10	+
chr9	6498542	6498921	chr9_6488542_6488921_11_0_0_-1.46	10	+
chr9	6499004	6499209	chr9_6489004_6489209_5_0_0.44_-1.61	10	+
chr9	21166780	21166804	chr9_21156780_21156804_1_0_0.23_7.29	10	+
chr9	25491250	25491302	chr9_25481250_25481302_2_0_0_-9.95	10	+
chr9	31595572	31595783	chr9_31585572_31585783_6_0_0.44_-1.71	10	+
chr9	39238166	39238218	chr9_39228166_39228218_2_0_0.44_-8.28	10	+
chr9	40145354	40145378	chr9_40135354_40135378_1_0_0.33_6.94	10	+
chr9	44350300	44350438	chr9_44290296_44290434_4_0_0_-2.16	10	+
chr9	94912743	94912990	chr9_93952564_93952811_7_0_0.23_-1.97	10	+
chr9	94913486	94913689	chr9_93953307_93953510_6_0_0.33_-1.77	10	+
chr9	109148291	109148492	chr9_108188112_108188313_6_0_0_-2.3	10	+
chr9	111033336	111033432	chr9_110073157_110073253_2_0_0.44_-8.56	10	+
chr9	120194422	120194481	chr9_119234243_119234302_2_0_0.23_-5.08	10	+
chr10	66130181	66130402	chr10_65800187_65800408_6_0_0.48_-1.82	10	+
chr10	115038184	115038237	chr10_115028174_115028227_2_0_0_8.63	10	+
chr11	16962731	16962755	chr11_16919307_16919331_1_0_0.28_-7.65	10	+
chr11	35179497	35179734	chr11_35136073_35136310_7_0_0.28_-1.63	10	+
chr11	35213710	35214025	chr11_35170286_35170601_9_0_0.28_-1.39	10	+
chr11	35217502	35217642	chr11_35174078_35174218_4_0_0.28_-2.25	10	+
chr11	35218947	35219210	chr11_35175523_35175786_7_0_0.48_-1.44	10	+
chr11	35229261	35229536	chr11_35185837_35186112_8_0_0_-1.68	10	+
chr11	35230166	35230480	chr11_35186742_35187056_9_0_0_-1.36	10	+
chr11	35232408	35232722	chr11_35188984_35189298_9_0_0.28_-1.54	10	+
chr11	109652777	109652836	chr11_109157987_109158046_2_0_0.48_-7.33	10	+
chr11	111221074	111221272	chr11_110726284_110726482_6_0_0_-1.96	10	+
chr11	111221351	111221964	chr11_110726561_110727174_17_0_0_-1.65	10	+
chr11	111221998	111222378	chr11_110727208_110727588_11_0_0_-1.69	10	+
chr11	111225923	111226147	chr11_110731133_110731357_6_0_0_-1.7	10	+
chr11	111226443	111226643	chr11_110731653_110731853_6_0_0_-1.84	10	+
chr11	111227693	111228247	chr11_110732903_110733457_16_0_0_-1.74	10	+
chr11	111230334	111230651	chr11_110735544_110735861_9_0_0_-1.5	10	+
chr11	111233899	111234325	chr11_110739109_110739535_12_0_0_-1.66	10	+
chr11	111235552	111235912	chr11_110740762_110741122_11_0_0_-1.47	10	+
chr11	111236654	111237396	chr11_110741864_110742606_21_0_0_-1.6	10	+
chr11	111238298	111238700	chr11_110743508_110743910_11_0_0_-1.44	10	+
chr11	111239625	111239829	chr11_110744835_110745039_6_0_0.28_-1.5	10	+
chr11	111239917	111240168	chr11_110745127_110745378_7_0_0.48_-1.54	10	+
chr11	111241376	111242433	chr11_110746586_110747643_30_0_0_-1.59	10	+
chr11	111244206	111244388	chr11_110749416_110749598_6_0_0_-1.75	10	+
chr11	111244496	111244732	chr11_110749706_110749942_7_0_0.48_-1.5	10	+
chr11	111244765	111244968	chr11_110749975_110750178_5_0_0_-1.96	10	+
chr11	111245430	111246098	chr11_110750640_110751308_19_0_0_-1.71	10	+
chr11	111247259	111247581	chr11_110752469_110752791_9_0_0.28_-1.29	10	+
chr11	111248690	111249276	chr11_110753900_110754486_17_0_0_-1.69	10	+
chr12	9439334	9439541	chr12_9330601_9330808_6_0_0_1.57	10	+
chr12	11840560	11840766	chr12_11731827_11732033_6_0_0.42_-1.72	10	+
chr12	11861555	11861749	chr12_11752822_11753016_6_0_0.46_-1.66	10	+
chr12	22217256	22217317	chr12_22108523_22108584_2_0_0.31_3.59	10	+
chr12	42448680	42448878	chr12_40734947_40735145_5_0_0.21_-1.86	10	+
chr12	68444812	68445034	chr12_66731079_66731301_6_0_0.46_2.23	10	+
chr12	79290282	79290529	chr12_77814413_77814660_7_0_0.21_-1.94	10	+
chr12	80320641	80320665	chr12_78844772_78844796_1_0_0.31_3.6	10	+
chr12	104852800	104853002	chr12_103376930_103377132_6_0_0.31_-1.55	10	+
chr12	104853051	104853399	chr12_103377181_103377529_10_0_0.21_-1.46	10	+
chr12	104856809	104857061	chr12_103380939_103381191_7_0_0.31_-1.52	10	+
chr12	104857537	104857811	chr12_103381667_103381941_8_0_0.31_-1.49	10	+
chr12	104859403	104859626	chr12_103383533_103383756_7_0_0.46_-1.46	10	+
chr12	104862287	104862569	chr12_103386417_103386699_8_0_0_-1.63	10	+
chr12	104862762	104863316	chr12_103386892_103387446_16_0_0_-1.59	10	+
chr12	104863587	104863785	chr12_103387717_103387915_6_0_0.31_-1.52	10	+
chr12	104865043	104865320	chr12_103389173_103389450_8_0_0.46_-1.41	10	+
chr12	104867546	104868230	chr12_103391676_103392360_18_0_0_-1.52	10	+
chr12	104868847	104869215	chr12_103392977_103393345_10_0_0_-1.26	10	+
chr12	104873153	104873390	chr12_103397283_103397520_7_0_0.31_-1.42	10	+
chr12	104875166	104875479	chr12_103399296_103399609_9_0_0_-1.68	10	+
chr12	104876618	104876935	chr12_103400748_103401065_9_0_0.31_-1.56	10	+
chr12	104880748	104880958	chr12_103404878_103405088_6_0_0.21_-1.66	10	+
chr12	104883857	104884418	chr12_103407987_103408548_16_0_0_-1.63	10	+
chr12	104884815	104885209	chr12_103408945_103409339_12_0_0_-1.72	10	+
chr12	104885571	104885843	chr12_103409701_103409973_8_0_0.46_-1.55	10	+
chr12	104886191	104886430	chr12_103410321_103410560_7_0_0_-1.86	10	+
chr12	104886937	104887170	chr12_103411067_103411300_7_0_0.46_-1.32	10	+
chr12	104889753	104889990	chr12_103413883_103414120_7_0_0.31_-1.46	10	+
chr12	104890449	104890649	chr12_103414579_103414779_6_0_0.31_-1.6	10	+
chr12	104892085	104892381	chr12_103416215_103416511_9_0_0.31_-1.5	10	+
chr12	104893323	104893540	chr12_103417453_103417670_6_0_0.46_-1.65	10	+
chr12	104894493	104894775	chr12_103418623_103418905_8_0_0_-1.48	10	+
chr12	104896432	104896653	chr12_103420562_103420783_7_0_0.46_-1.45	10	+
chr12	104902257	104902534	chr12_103426387_103426664_8_0_0_-1.82	10	+
chr12	104904314	104904519	chr12_103428444_103428649_6_0_0.31_-1.55	10	+
chr12	104905246	104905450	chr12_103429376_103429580_6_0_0_-1.66	10	+
chr12	104907167	104907432	chr12_103431297_103431562_8_0_0.42_-1.42	10	+
chr12	104909362	104909859	chr12_103433492_103433989_15_0_0_-1.68	10	+
chr12	104910041	104910283	chr12_103434171_103434413_7_0_0_-1.54	10	+
chr12	104911398	104911786	chr12_103435528_103435916_11_0_0_-2.01	10	+
chr12	104912203	104912415	chr12_103436333_103436545_6_0_0.46_-1.45	10	+
chr12	104913342	104913913	chr12_103437472_103438043_16_0_0.21_-1.48	10	+
chr12	104914670	104914864	chr12_103438800_103438994_6_0_0.21_-1.91	10	+
chr12	104915363	104915618	chr12_103439493_103439748_7_0_0.21_-1.66	10	+
chr12	104917045	104917275	chr12_103441175_103441405_6_0_0_-1.68	10	+
chr12	104917702	104918039	chr12_103441832_103442169_9_0_0_-1.6	10	+
chr12	104918482	104918707	chr12_103442612_103442837_7_0_0.31_-1.49	10	+
chr12	104920038	104920239	chr12_103444168_103444369_6_0_0.42_-1.73	10	+
chr12	104921872	104922083	chr12_103446002_103446213_6_0_0.21_-1.64	10	+
chr12	104924083	104924298	chr12_103448213_103448428_6_0_0.21_-1.64	10	+
chr12	104924454	104924956	chr12_103448584_103449086_14_0_0_-2.06	10	+
chr12	104925423	104925621	chr12_103449553_103449751_6_0_0_-1.86	10	+
chr12	104927008	104927210	chr12_103451138_103451340_6_0_0.31_-1.56	10	+
chr12	104927948	104928262	chr12_103452078_103452392_9_0_0.31_-1.45	10	+
chr12	104929340	104929702	chr12_103453470_103453832_10_0_0_-1.43	10	+
chr12	104930970	104931164	chr12_103455100_103455294_6_0_0.31_-1.58	10	+
chr12	104932327	104932637	chr12_103456457_103456767_9_0_0_-2.16	10	+
chr12	104933184	104933491	chr12_103457314_103457621_9_0_0_-1.3	10	+
chr12	104934169	104934467	chr12_103458299_103458597_9_0_0_-1.52	10	+
chr12	104934675	104934874	chr12_103458805_103459004_6_0_0.21_-1.76	10	+
chr12	104934952	104935475	chr12_103459082_103459605_15_0_0_-1.68	10	+
chr12	104936332	104936736	chr12_103460462_103460866_12_0_0_-2.02	10	+
chr12	104940490	104940694	chr12_103464620_103464824_6_0_0_-1.88	10	+
chr12	104941206	104941439	chr12_103465336_103465569_7_0_0_-2	10	+
chr12	104941923	104942020	chr12_103466053_103466150_3_0_0.31_-2.39	10	+
chr12	104942322	104942532	chr12_103466452_103466662_6_0_0.31_-1.55	10	+
chr12	104942545	104942870	chr12_103466675_103467000_9_0_0.21_-1.51	10	+
chr12	104944592	104944912	chr12_103468722_103469042_9_0_0_-1.73	10	+
chr12	104945060	104945424	chr12_103469190_103469554_10_0_0_-1.6	10	+
chr12	104946384	104946589	chr12_103470514_103470719_6_0_0.21_-2.2	10	+
chr12	104952921	104953227	chr12_103477051_103477357_9_0_0_-1.74	10	+
chr12	104953802	104954021	chr12_103477932_103478151_6_0_0.46_-1.46	10	+
chr12	104956152	104956427	chr12_103480282_103480557_8_0_0_-1.61	10	+
chr12	104959402	104959768	chr12_103483532_103483898_10_0_0_-1.67	10	+
chr12	104961191	104961407	chr12_103485321_103485537_6_0_0.21_-1.98	10	+
chr12	104963948	104964235	chr12_103488078_103488365_9_0_0_-1.43	10	+
chr12	104971249	104971639	chr12_103495379_103495769_11_0_0_-1.46	10	+
chr12	104973487	104973758	chr12_103497617_103497888_8_0_0_-1.35	10	+
chr12	104973949	104974140	chr12_103498079_103498270_6_0_0.46_-1.65	10	+
chr12	104974227	104974512	chr12_103498357_103498642_8_0_0_-1.63	10	+
chr12	104976753	104976985	chr12_103500883_103501115_7_0_0_-1.71	10	+
chr12	104995297	104995499	chr12_103519427_103519629_6_0_0.42_-1.69	10	+
chr12	104996679	104996927	chr12_103520809_103521057_7_0_0_-1.68	10	+
chr12	104996974	104997167	chr12_103521104_103521297_6_0_0.46_-1.46	10	+
chr12	105003031	105003326	chr12_103527161_103527456_9_0_0_-1.61	10	+
chr12	111015409	111015620	chr12_109499792_109500003_6_0_0.46_-1.61	10	+
chr13	73597922	73598030	chr13_72495923_72496031_3_0_0_-2.53	10	+
chr13	76683055	76683253	chr13_75581056_75581254_6_0_0.31_-2.39	10	+
chr13	78316281	78316502	chr13_77214282_77214503_6_0_0.46_-1.61	10	+
chr14	39685939	39686132	chr14_38755690_38755883_6_0_0_-1.85	10	+
chr14	71379140	71379411	chr14_70448893_70449164_8_0_0_-1.58	10	+
chr14	81684553	81684759	chr14_80754306_80754512_6_0_0_-1.8	10	+
chr15	26020392	26020592	chr15_23571485_23571685_6_0_0_-1.51	10	+
chr15	26050426	26050690	chr15_23601519_23601783_8_0_0_-1.56	10	+
chr15	39887899	39888136	chr15_37675191_37675428_7_0_0_-1.33	10	+
chr15	48100087	48100147	chr15_45887379_45887439_2_0_0_-9.82	10	+
chr15	101093317	101093532	chr15_98910840_98911055_5_0_0_-1.86	10	+
chr15	101122676	101123013	chr15_98940199_98940536_10_0_0_-1.41	10	+
chr16	17561117	17561354	chr16_17468618_17468855_7_0_0_-1.75	10	+
chr16	18874548	18874830	chr16_18782049_18782331_8_0_0_-1.56	10	+
chr16	59095721	59095745	chr16_57653222_57653246_1_0_0.17_6.31	10	+
chr16	66919770	66920042	chr16_65477271_65477543_8_0_0.12_-1.21	10	+
chr16	68334940	68335179	chr16_66892441_66892680_7_0_0.12_-1.4	10	+
chr16	70265790	70265995	chr16_68823291_68823496_6_0_0.07_-1.48	10	+
chr16	74409251	74409348	chr16_72966752_72966849_3_0_0.22_-1.98	10	+
chr16	75061332	75061536	chr16_73618833_73619037_6_0_0.26_-1.29	10	+
chr16	75104182	75104388	chr16_73661683_73661889_6_0_0.07_-1.51	10	+
chr17	27871833	27872039	chr17_24895959_24896165_6_0_0.49_1.5	10	+
chr17	28512658	28512961	chr17_25536784_25537087_8_0_0.36_-1.58	10	+
chr17	40489828	40490070	chr17_37743354_37743596_7_0_0_-1.56	10	+
chr17	46305916	46305940	chr17_43660915_43660939_1_0_0.45_5.56	10	+
chr17	54094914	54094974	chr17_51449913_51449973_2_0_0.17_-4.42	10	+
chr17	57149780	57149804	chr17_54504562_54504586_1_0_0.45_5.63	10	+
chr17	57915211	57916314	chr17_55269993_55271096_29_0_0_-1.88	10	+
chr17	57916668	57918339	chr17_55271450_55273121_47_0_0_-1.82	10	+
chr17	57918573	57919754	chr17_55273355_55274536_32_0_0_-1.81	10	+
chr17	57920514	57920800	chr17_55275296_55275582_8_0_0_-1.59	10	+
chr17	59856585	59856644	chr17_57211367_57211426_2_0_0_4.56	10	+
chr17	62745820	62746051	chr17_60176282_60176513_7_0_0.12_1.67	10	+
chr17	62898618	62898902	chr17_60329080_60329364_8_0_0.22_-1.25	10	+
chr17	70448849	70449060	chr17_67960444_67960655_6_0_0.49_-1.38	10	+
chr17	70464388	70464786	chr17_67975983_67976381_11_0_0_-1.42	10	+
chr17	70464973	70465181	chr17_67976568_67976776_6_0_0_-1.72	10	+
chr17	70476945	70477139	chr17_67988540_67988734_6_0_0.07_-1.64	10	+
chr17	70484405	70484598	chr17_67996000_67996193_6_0_0.07_-1.41	10	+
chr17	70485722	70485959	chr17_67997317_67997554_7_0_0.26_-1.29	10	+
chr17	70486679	70486975	chr17_67998274_67998570_8_0_0_-1.56	10	+
chr17	70490210	70490474	chr17_68001805_68002069_8_0_0.17_-1.27	10	+
chr17	70490576	70491023	chr17_68002171_68002618_13_0_0_-1.53	10	+
chr17	70492917	70493183	chr17_68004512_68004778_8_0_0.07_-1.48	10	+
chr17	70503967	70504395	chr17_68015562_68015990_11_0_0_-1.71	10	+
chr17	70505854	70506061	chr17_68017449_68017656_6_0_0.07_-1.57	10	+
chr17	70512007	70512250	chr17_68023602_68023845_7_0_0_-1.58	10	+
chr17	70513074	70513333	chr17_68024669_68024928_8_0_0_-1.52	10	+
chr17	70517189	70517392	chr17_68028784_68028987_6_0_0.22_-1.3	10	+
chr17	70519548	70519928	chr17_68031143_68031523_11_0_0_-1.52	10	+
chr17	70526020	70526562	chr17_68037615_68038157_15_0_0_-1.53	10	+
chr17	70527686	70527898	chr17_68039281_68039493_6_0_0.17_-1.32	10	+
chr17	70528704	70528992	chr17_68040299_68040587_8_0_0.07_-1.44	10	+
chr17	70536126	70536409	chr17_68047721_68048004_8_0_0_-1.65	10	+
chr17	70546006	70546329	chr17_68057601_68057924_9_0_0.07_-1.27	10	+
chr17	70551389	70551684	chr17_68062984_68063279_8_0_0.07_-1.13	10	+
chr17	70552795	70553030	chr17_68064390_68064625_7_0_0.12_-1.44	10	+
chr17	70554650	70554850	chr17_68066245_68066445_6_0_0_-1.6	10	+
chr17	70560414	70560662	chr17_68072009_68072257_7_0_0.17_-1.16	10	+
chr17	70561414	70561614	chr17_68073009_68073209_6_0_0.17_-1.31	10	+
chr17	70562967	70563384	chr17_68074562_68074979_12_0_0_-1.65	10	+
chr17	70566486	70566753	chr17_68078081_68078348_8_0_0.17_-1.34	10	+
chr17	70575208	70575519	chr17_68086803_68087114_9_0_0_-1.51	10	+
chr17	71232068	71232274	chr17_68743663_68743869_6_0_0.12_-2.17	10	+
chr17	76352873	76353928	chr17_73864468_73865523_27_0_0_-2.03	10	+
chr17	76353943	76354377	chr17_73865538_73865972_13_0_0_-2.14	10	+
chr17	76354389	76354683	chr17_73865984_73866278_8_0_0_-1.91	10	+
chr17	76354772	76355114	chr17_73866367_73866709_10_0_0_-2.19	10	+
chr17	80442466	80442733	chr17_78035755_78036022_8_0_0_-1.38	10	+
chr18	2674008	2674259	chr18_2664008_2664259_7_0_0.07_-2.24	10	+
chr18	9744133	9744157	chr18_9734133_9734157_1_0_0.49_5.36	10	+
chr18	41591019	41591248	chr18_39845017_39845246_7_0_0_-1.65	10	+
chr18	41593094	41593316	chr18_39847092_39847314_7_0_0.12_-1.36	10	+
chr18	41600312	41600555	chr18_39854310_39854553_7_0_0_-1.59	10	+
chr18	41604808	41605051	chr18_39858806_39859049_7_0_0.07_-1.32	10	+
chr18	41605095	41605792	chr18_39859093_39859790_20_0_0_-1.41	10	+
chr18	41605917	41606340	chr18_39859915_39860338_12_0_0_-1.57	10	+
chr18	41606479	41606710	chr18_39860477_39860708_7_0_0.07_-1.33	10	+
chr18	41609425	41609678	chr18_39863423_39863676_8_0_0_-1.86	10	+
chr18	41609723	41609977	chr18_39863721_39863975_5_0_0.07_-1.82	10	+
chr18	41613061	41613519	chr18_39867059_39867517_13_0_0_-1.89	10	+
chr18	41613567	41614024	chr18_39867565_39868022_13_0_0_-1.43	10	+
chr18	41615454	41616652	chr18_39869452_39870650_31_0_0_-1.73	10	+
chr18	41616663	41618413	chr18_39870661_39872411_49_0_0_-1.59	10	+
chr18	41618469	41620099	chr18_39872467_39874097_45_0_0_-1.58	10	+
chr18	41621123	41621340	chr18_39875121_39875338_7_0_0.22_-1.3	10	+
chr18	41621903	41622140	chr18_39875901_39876138_7_0_0.07_-1.3	10	+
chr18	41622621	41622949	chr18_39876619_39876947_9_0_0_-1.69	10	+
chr18	41623087	41623279	chr18_39877085_39877277_6_0_0.07_-1.46	10	+
chr18	41623585	41624155	chr18_39877583_39878153_16_0_0_-1.44	10	+
chr18	41624210	41625158	chr18_39878208_39879156_24_0_0_-1.51	10	+
chr18	41625347	41625684	chr18_39879345_39879682_8_0_0_-1.39	10	+
chr18	41626202	41626604	chr18_39880200_39880602_12_0_0_-1.79	10	+
chr18	41628070	41628466	chr18_39882068_39882464_11_0_0.22_-1.45	10	+
chr18	41629538	41630191	chr18_39883536_39884189_19_0_0_-1.56	10	+
chr18	41630692	41631353	chr18_39884690_39885351_19_0_0_-1.62	10	+
chr18	41631784	41632522	chr18_39885782_39886520_21_0_0_-1.39	10	+
chr18	41633202	41633660	chr18_39887200_39887658_13_0_0_-1.41	10	+
chr18	41638020	41638475	chr18_39892018_39892473_13_0_0_-1.57	10	+
chr18	41642000	41642295	chr18_39895998_39896293_9_0_0_-1.66	10	+
chr18	41643121	41643483	chr18_39897119_39897481_8_0_0_-1.34	10	+
chr18	41643667	41643958	chr18_39897665_39897956_8_0_0_-1.35	10	+
chr18	41645099	41645489	chr18_39899097_39899487_11_0_0.07_-1.28	10	+
chr18	41646538	41646784	chr18_39900536_39900782_7_0_0.12_-1.18	10	+
chr18	41647125	41647496	chr18_39901123_39901494_11_0_0_-1.28	10	+
chr18	41647506	41647898	chr18_39901504_39901896_11_0_0_-1.35	10	+
chr18	41648022	41648305	chr18_39902020_39902303_7_0_0_-1.9	10	+
chr18	41649313	41649807	chr18_39903311_39903805_14_0_0_-1.52	10	+
chr18	41650336	41650573	chr18_39904334_39904571_7_0_0.31_-1.27	10	+
chr18	41652057	41652264	chr18_39906055_39906262_6_0_0.45_-1.27	10	+
chr18	41657907	41658177	chr18_39911905_39912175_8_0_0_-1.48	10	+
chr18	41660356	41660740	chr18_39914354_39914738_11_0_0_-1.45	10	+
chr18	41667970	41668273	chr18_39921968_39922271_9_0_0.07_-1.19	10	+
chr18	41669426	41669643	chr18_39923424_39923641_6_0_0.07_-1.52	10	+
chr18	41696178	41696625	chr18_39950176_39950623_13_0_0_-1.45	10	+
chr18	41698663	41698907	chr18_39952661_39952905_7_0_0.07_-1.06	10	+
chr18	41700734	41700965	chr18_39954732_39954963_7_0_0.49_-1.16	10	+
chr18	49921356	49921681	chr18_48175354_48175679_9_0_0.26_-1.25	10	+
chr18	49922367	49922943	chr18_48176365_48176941_17_0_0.07_-1.38	10	+
chr18	49924520	49924716	chr18_48178518_48178714_6_0_0_-1.7	10	+
chr18	49925536	49925894	chr18_48179534_48179892_10_0_0_-1.25	10	+
chr18	49926248	49926609	chr18_48180246_48180607_10_0_0_-1.56	10	+
chr18	49928588	49928936	chr18_48182586_48182934_10_0_0.17_-1.12	10	+
chr18	49929770	49930008	chr18_48183768_48184006_7_0_0.17_-1.24	10	+
chr18	49930108	49930310	chr18_48184106_48184308_6_0_0_-1.62	10	+
chr18	49933325	49933792	chr18_48187323_48187790_13_0_0_-1.31	10	+
chr18	49935087	49935361	chr18_48189085_48189359_8_0_0_-1.49	10	+
chr18	49936283	49936481	chr18_48190281_48190479_6_0_0.07_-1.44	10	+
chr18	49938227	49938464	chr18_48192225_48192462_7_0_0_-1.97	10	+
chr18	49939388	49939588	chr18_48193386_48193586_6_0_0.17_-1.34	10	+
chr18	49941342	49941550	chr18_48195340_48195548_6_0_0.17_-1.32	10	+
chr18	49944430	49944651	chr18_48198428_48198649_6_0_0.26_-1.43	10	+
chr18	49944978	49945194	chr18_48198976_48199192_6_0_0.07_-1.64	10	+
chr18	49946412	49946623	chr18_48200410_48200621_6_0_0.17_-1.32	10	+
chr18	49948087	49949210	chr18_48202085_48203208_30_0_0_-1.54	10	+
chr18	49950315	49950556	chr18_48204313_48204554_7_0_0.07_-1.39	10	+
chr18	49951902	49952099	chr18_48205900_48206097_6_0_0.45_-1.28	10	+
chr18	49952623	49952827	chr18_48206621_48206825_6_0_0.17_-1.62	10	+
chr18	49955123	49955404	chr18_48209121_48209402_8_0_0_-1.27	10	+
chr18	49962631	49962822	chr18_48216629_48216820_6_0_0_-1.3	10	+
chr18	49964319	49964525	chr18_48218317_48218523_6_0_0.07_-1.58	10	+
chr18	49967073	49967269	chr18_48221071_48221267_6_0_0_-1.7	10	+
chr18	49970586	49970976	chr18_48224584_48224974_11_0_0_-1.96	10	+
chr18	49971086	49971387	chr18_48225084_48225385_9_0_0.07_-1.34	10	+
chr18	49978975	49979166	chr18_48232973_48233164_6_0_0.07_-1.41	10	+
chr18	49979564	49979833	chr18_48233562_48233831_8_0_0.07_-1.43	10	+
chr18	49979950	49980205	chr18_48233948_48234203_7_0_0.07_-1.5	10	+
chr18	49983942	49984181	chr18_48237940_48238179_7_0_0_-1.68	10	+
chr18	49988253	49988850	chr18_48242251_48242848_17_0_0.07_-1.28	10	+
chr18	49994861	49995089	chr18_48248859_48249087_7_0_0.26_-1.64	10	+
chr18	49996596	49996865	chr18_48250594_48250863_8_0_0.07_-1.35	10	+
chr18	49998162	49998569	chr18_48252160_48252567_12_0_0.07_-1.39	10	+
chr18	50003258	50003545	chr18_48257256_48257543_8_0_0.07_-1.3	10	+
chr18	51284658	51284682	chr18_49538656_49538680_1_0_0.17_6.02	10	+
chr18	53519565	53519770	chr18_51670563_51670768_6_0_0_1.62	10	+
chr18	60998735	60998970	chr18_59149715_59149950_7_0_0.07_-1.4	10	+
chr19	10396638	10396906	chr19_10257638_10257906_8_0_0_-1.78	10	+
chr19	12902255	12903317	chr19_12763255_12764317_29_0_0_-2.15	10	+
chr19	12903367	12903791	chr19_12764367_12764791_12_0_0_-2.07	10	+
chr19	39899344	39899569	chr19_44591184_44591409_7_0_0_-2.13	10	+
chr19	39899698	39900056	chr19_44591538_44591896_8_0_0_-2.12	10	+
chr19	45259453	45259586	chr19_49951293_49951426_4_0_0_-2.47	10	+
chr19	45262889	45263205	chr19_49954729_49955045_9_0_0_-2.36	10	+
chrX	23887470	23887569	chrX_23797391_23797490_3_0_0_-3.58	10	+
chrX	24394146	24394393	chrX_24304067_24304314_5_0_0_-2.34	10	+
chrX	48773490	48773693	chrX_48658434_48658637_6_0_0_-2.21	10	+
chrX	48774826	48775008	chrX_48659770_48659952_5_0_0_-2.22	10	+
chrX	87127071	87127276	chrX_87013727_87013932_6_0_0_1.72	10	+
chrY	2712330	2712389	chrY_2772330_2772389_2_0_0_-6.44	10	+
