# Supplementary material for: Cell cycle, oncogenic and tumor suppressor pathways regulate numerous long and macro non-protein-coding RNAs
Source: Genome Biol. 2014 Mar 4;15(3):R48. doi: 10.1186/gb-2014-15-3-r48 (PMC4054595; doi:10.1186/gb-2014-15-3-r48)
Supplement: Additional file 2 — Online supplemental material containing BED formatted files of differentially expressed regions and macroRNAs, as well as CSV tables listing all proximal ncRNA-mRNA pairs regulated in astrocytoma. [file gb-2014-15-3-r48-S2.zip › online_data/IL6/INA6_01_high.hg19.bed]

chr1	16822	17445	chr1_6685_7308_18_0.58_0_9.01	10	+
chr1	18158	18379	chr1_8021_8242_7_0.58_4.65_8.59	10	+
chr1	18880	19716	chr1_8743_9579_24_0.56_0_8.51	10	+
chr1	21000	21647	chr1_10863_11510_18_0.57_0_9.04	10	+
chr1	22167	22678	chr1_12030_12541_14_0.53_0_8.71	10	+
chr1	22877	23118	chr1_12740_12981_7_0.49_0_8.32	10	+
chr1	23738	24086	chr1_13601_13949_11_0.51_0_8.13	10	+
chr1	24266	24628	chr1_14129_14491_11_0.51_0_8.35	10	+
chr1	25541	25744	chr1_15404_15607_6_0.47_2.01_8.06	10	+
chr1	25791	26174	chr1_15654_16037_11_0.5_0_8.31	10	+
chr1	26417	26719	chr1_16280_16582_9_0.45_1.13_7.77	10	+
chr1	27067	27262	chr1_16930_17125_6_0.45_0_8.52	10	+
chr1	27558	27831	chr1_17421_17694_8_0.42_0_8.17	10	+
chr1	28316	28621	chr1_18179_18484_8_0.42_0_7.86	10	+
chr1	29133	29497	chr1_18996_19360_10_0.78_0_11.56	10	+
chr1	134639	135000	chr1_124502_124863_10_0.44_2.01_7.54	10	+
chr1	135323	135530	chr1_125186_125393_6_0.63_4.06_9.44	10	+
chr1	135800	136043	chr1_125663_125906_7_0.61_3.44_9.5	10	+
chr1	136249	136465	chr1_126112_126328_6_0.65_2.76_9.69	10	+
chr1	137551	137940	chr1_127414_127803_11_0.6_2.01_9.16	10	+
chr1	138366	138643	chr1_128229_128506_8_0.56_0_8.72	10	+
chr1	138760	139705	chr1_128623_129568_26_0.57_0_9.46	10	+
chr1	140128	140397	chr1_129991_130260_8_0.5_0_8.83	10	+
chr1	142513	143100	chr1_132376_132963_17_0.43_0_7.99	10	+
chr1	143879	144239	chr1_133742_134102_11_0.46_0_9.8	10	+
chr1	145401	146054	chr1_135264_135917_18_0.49_0_9.02	10	+
chr1	151029	151296	chr1_140892_141159_8_0.52_0_8.37	10	+
chr1	155354	155991	chr1_145217_145854_17_0.4_0_7.53	10	+
chr1	158421	158694	chr1_148284_148557_8_0.42_0_7.98	10	+
chr1	160873	161154	chr1_150736_151017_8_0.42_4.65_7.44	10	+
chr1	173674	174372	chr1_163537_164235_20_0.38_0_7.24	10	+
chr1	228444	228787	chr1_218307_218650_10_0.52_0_8.92	10	+
chr1	262951	263154	chr1_252814_253017_6_0.44_4.06_7.52	10	+
chr1	317735	318216	chr1_307598_308079_14_0.44_0_8.6	10	+
chr1	320329	320599	chr1_310192_310462_8_0.5_0_9.42	10	+
chr1	321023	321271	chr1_310886_311134_7_0.57_0_11.64	10	+
chr1	321433	321695	chr1_311296_311558_8_0.34_0_7.05	10	+
chr1	322725	322943	chr1_312588_312806_6_0.38_1.13_7.43	10	+
chr1	323752	324005	chr1_313615_313868_7_0.54_0_9.29	10	+
chr1	324430	326053	chr1_314293_315916_45_0.59_0_9.98	10	+
chr1	326109	326760	chr1_315972_316623_17_0.65_0_9.95	10	+
chr1	327353	328161	chr1_317216_318024_22_0.63_0_10.02	10	+
chr1	328422	328773	chr1_318285_318636_10_0.48_1.13_8.3	10	+
chr1	334038	334450	chr1_323901_324313_12_0.38_0_7.41	10	+
chr1	335580	335951	chr1_325443_325814_11_0.36_1.13_7.13	10	+
chr1	339456	339719	chr1_329319_329582_8_0.39_2.01_6.99	10	+
chr1	346885	347075	chr1_336748_336938_6_0.38_4.65_7.03	10	+
chr1	436739	436940	chr1_426602_426803_6_0.5_4.06_8.01	10	+
chr1	470856	471351	chr1_460719_461214_14_0.49_0_9.24	10	+
chr1	544780	545319	chr1_534643_535182_15_0.75_0_11.66	10	+
chr1	564321	570424	chr1_554184_560287_161_0.44_0_12.47	10	+
chr1	642967	643165	chr1_632830_633028_6_0.47_3.44_7.83	10	+
chr1	655523	655735	chr1_645386_645598_6_0.44_4.65_7.81	10	+
chr1	661048	661366	chr1_650911_651229_9_0.41_1.13_7.55	10	+
chr1	662166	662478	chr1_652029_652341_9_0.62_0_9.46	10	+
chr1	662521	662756	chr1_652384_652619_7_0.62_2.76_8.71	10	+
chr1	663160	663511	chr1_653023_653374_10_0.61_0_9.21	10	+
chr1	663777	663989	chr1_653640_653852_6_0.58_4.65_8.61	10	+
chr1	664287	665193	chr1_654150_655056_25_0.56_0_9.54	10	+
chr1	665652	665885	chr1_655515_655748_7_0.52_0_8.72	10	+
chr1	666694	666913	chr1_656557_656776_7_0.41_0_7.39	10	+
chr1	667631	668052	chr1_657494_657915_12_0.38_0_7.42	10	+
chr1	668354	668602	chr1_658217_658465_7_0.55_0_9.75	10	+
chr1	669025	669293	chr1_658888_659156_8_0.51_0_9.21	10	+
chr1	670102	670321	chr1_659965_660184_7_0.41_0_7.55	10	+
chr1	671037	671421	chr1_660900_661284_11_0.39_0_7.59	10	+
chr1	671761	672008	chr1_661624_661871_7_0.55_0_9.64	10	+
chr1	672431	672700	chr1_662294_662563_8_0.51_0_8.98	10	+
chr1	673509	673730	chr1_663372_663593_7_0.41_1.13_7.56	10	+
chr1	674453	674908	chr1_664316_664771_13_0.38_0_7.67	10	+
chr1	675176	675424	chr1_665039_665287_7_0.55_0_9.77	10	+
chr1	675847	676116	chr1_665710_665979_8_0.5_0_8.84	10	+
chr1	678232	678496	chr1_668095_668359_8_0.48_0_8.64	10	+
chr1	678516	678866	chr1_668379_668729_10_0.4_0_7.53	10	+
chr1	679598	679958	chr1_669461_669821_11_0.46_0_9.54	10	+
chr1	681054	681743	chr1_670917_671606_19_0.48_0_8.7	10	+
chr1	684868	685072	chr1_674731_674935_6_0.41_4.65_7.58	10	+
chr1	685578	685799	chr1_675441_675662_4_0.4_2.01_7.99	10	+
chr1	686679	686986	chr1_676542_676849_9_0.51_0_8.41	10	+
chr1	691044	691642	chr1_680907_681505_15_0.42_0_7.94	10	+
chr1	694216	694523	chr1_684079_684386_9_0.4_0_7.93	10	+
chr1	696717	696925	chr1_686580_686788_6_0.44_2.01_7.81	10	+
chr1	703851	704050	chr1_693714_693913_6_0.42_4.65_7.27	10	+
chr1	709472	710169	chr1_699335_700032_20_0.39_0_7.44	10	+
chr1	713822	714051	chr1_703685_703914_7_0.55_0_8.62	10	+
chr1	716471	716897	chr1_706334_706760_11_0.35_0_7.07	10	+
chr1	717177	717574	chr1_707040_707437_12_0.33_0_7.04	10	+
chr1	725633	725903	chr1_715496_715766_8_0.39_0_9.7	10	+
chr1	756165	756894	chr1_746028_746757_21_0.54_0_8.39	10	+
chr1	758020	758779	chr1_747883_748642_22_0.54_0_8.44	10	+
chr1	762911	763117	chr1_752774_752980_4_0.71_2.76_10.9	10	+
chr1	788776	789499	chr1_778639_779362_21_0.5_0_10.26	10	+
chr1	803709	804026	chr1_793572_793889_9_0.4_0_7.17	10	+
chr1	809060	809457	chr1_798923_799320_12_0.56_0_9.07	10	+
chr1	809576	809776	chr1_799439_799639_6_0.51_0_8.47	10	+
chr1	1022005	1022208	chr1_1011868_1012071_6_0.61_4.65_9.17	10	+
chr1	1043425	1044224	chr1_1033288_1034087_23_0.6_0_9.39	10	+
chr1	1106757	1106987	chr1_1096620_1096850_7_0.63_0_8.92	10	+
chr1	1152428	1152646	chr1_1142291_1142509_6_0.53_0_8.88	10	+
chr1	1152934	1153144	chr1_1142797_1143007_6_0.6_2.76_9.34	10	+
chr1	1153742	1154086	chr1_1143605_1143949_10_0.63_0_9.66	10	+
chr1	1158597	1158796	chr1_1148460_1148659_6_0.53_1.13_9.05	10	+
chr1	1163766	1164163	chr1_1153629_1154026_12_0.62_0_9.31	10	+
chr1	1167025	1167278	chr1_1156888_1157141_7_0.75_0_10.58	10	+
chr1	1167971	1168223	chr1_1157834_1158086_7_0.69_1.13_10.25	10	+
chr1	1181948	1182142	chr1_1171811_1172005_6_0.76_4.65_11.14	10	+
chr1	1248950	1249322	chr1_1238813_1239185_11_0.59_0_9.17	10	+
chr1	1254703	1254943	chr1_1244566_1244806_7_0.58_2.01_9.1	10	+
chr1	1262156	1262474	chr1_1252019_1252337_9_0.55_0_8.55	10	+
chr1	1269899	1270120	chr1_1259762_1259983_7_0.62_2.01_9.15	10	+
chr1	1273186	1273550	chr1_1263049_1263413_7_0.63_0_9.52	10	+
chr1	1275098	1275311	chr1_1264961_1265174_6_0.67_2.76_10.62	10	+
chr1	1309321	1309780	chr1_1299184_1299643_13_0.62_0_9.46	10	+
chr1	1317673	1318152	chr1_1307536_1308015_13_0.46_0_7.7	10	+
chr1	1326037	1326387	chr1_1315900_1316250_10_0.48_0_7.62	10	+
chr1	1326548	1326770	chr1_1316411_1316633_7_0.49_4.06_8.41	10	+
chr1	1326811	1327384	chr1_1316674_1317247_16_0.45_0_8.05	10	+
chr1	1327539	1328108	chr1_1317402_1317971_16_0.41_0_7.67	10	+
chr1	1330681	1330951	chr1_1320544_1320814_8_0.52_0_8.21	10	+
chr1	1335993	1336330	chr1_1325856_1326193_10_0.56_0_9.22	10	+
chr1	1336534	1336928	chr1_1326397_1326791_11_0.56_2.01_8.67	10	+
chr1	1337224	1337723	chr1_1327087_1327586_14_0.48_0_8.5	10	+
chr1	1338975	1339188	chr1_1328838_1329051_6_0.39_4.65_7.07	10	+
chr1	1342173	1342521	chr1_1332036_1332384_9_0.62_0_9.57	10	+
chr1	1370807	1371059	chr1_1360670_1360922_7_0.75_1.13_10.97	10	+
chr1	1396087	1396347	chr1_1385950_1386210_7_0.62_0_9.38	10	+
chr1	1407230	1407442	chr1_1397093_1397305_4_0.73_4.06_11.63	10	+
chr1	1411580	1411790	chr1_1401443_1401653_6_0.55_2.76_9.01	10	+
chr1	1412826	1413056	chr1_1402689_1402919_7_0.58_0_9.14	10	+
chr1	1413844	1414206	chr1_1403707_1404069_11_0.66_0_9.46	10	+
chr1	1417410	1417688	chr1_1407273_1407551_8_0.64_2.01_9.87	10	+
chr1	1421394	1421611	chr1_1411257_1411474_6_0.66_2.01_9.66	10	+
chr1	1425621	1425852	chr1_1415484_1415715_6_0.53_0_8.47	10	+
chr1	1431148	1431436	chr1_1421011_1421299_8_0.62_0_9.27	10	+
chr1	1446832	1447021	chr1_1436695_1436884_6_0.69_3.44_10.44	10	+
chr1	1452578	1452873	chr1_1442441_1442736_9_0.67_1.13_9.56	10	+
chr1	1455472	1455684	chr1_1445335_1445547_6_0.64_2.76_9.83	10	+
chr1	1459080	1459409	chr1_1448943_1449272_9_0.63_0_9.02	10	+
chr1	1461771	1461956	chr1_1451634_1451819_5_0.62_1.13_9.78	10	+
chr1	1463017	1463330	chr1_1452880_1453193_9_0.6_0_9.96	10	+
chr1	1469553	1469822	chr1_1459416_1459685_8_0.64_0_10	10	+
chr1	1476989	1477635	chr1_1466852_1467498_18_0.52_0_9.22	10	+
chr1	1479152	1479388	chr1_1469015_1469251_7_0.61_1.13_9.37	10	+
chr1	1480095	1480456	chr1_1469958_1470319_10_0.54_0_8.46	10	+
chr1	1498419	1498630	chr1_1488282_1488493_6_0.43_2.76_7.61	10	+
chr1	1499366	1499718	chr1_1489229_1489581_10_0.46_0_7.47	10	+
chr1	1500093	1500434	chr1_1489956_1490297_10_0.44_0_8.13	10	+
chr1	1510065	1510263	chr1_1499928_1500126_5_0.78_0_12.19	10	+
chr1	1633994	1634194	chr1_1623854_1624054_6_0.53_4.06_8.84	10	+
chr1	1649029	1649415	chr1_1638889_1639275_11_0.5_1.13_8.32	10	+
chr1	1649740	1650073	chr1_1639600_1639933_10_0.49_0_7.9	10	+
chr1	1650667	1650865	chr1_1640527_1640725_6_0.43_4.65_7.56	10	+
chr1	1658835	1659487	chr1_1648695_1649347_18_0.45_0_7.96	10	+
chr1	1659502	1660823	chr1_1649362_1650683_38_0.47_0_8.2	10	+
chr1	1661559	1661872	chr1_1651419_1651732_9_0.52_0_9.09	10	+
chr1	1669743	1670017	chr1_1659603_1659877_8_0.56_0_8.91	10	+
chr1	1670288	1670564	chr1_1660148_1660424_8_0.55_0_8.13	10	+
chr1	1670671	1670909	chr1_1660531_1660769_7_0.56_2.76_8.51	10	+
chr1	1683365	1683569	chr1_1673225_1673429_6_0.5_3.44_8.12	10	+
chr1	1684060	1684272	chr1_1673920_1674132_6_0.54_3.44_8.62	10	+
chr1	1716716	1718569	chr1_1706576_1708429_51_0.42_0_8.62	10	+
chr1	1720420	1720794	chr1_1710280_1710654_11_0.51_0_9.01	10	+
chr1	1721773	1722136	chr1_1711633_1711996_10_0.56_0_9.08	10	+
chr1	1735781	1736103	chr1_1725641_1725963_9_0.44_0_8.36	10	+
chr1	1747151	1747416	chr1_1737011_1737276_8_0.5_2.01_8.04	10	+
chr1	1756530	1756947	chr1_1746390_1746807_12_0.39_0_7.51	10	+
chr1	1773044	1773211	chr1_1762904_1763071_5_0.35_3.44_7.09	10	+
chr1	1794594	1794866	chr1_1784454_1784726_8_0.45_1.13_7.5	10	+
chr1	1799309	1799507	chr1_1789169_1789367_5_0.32_3.44_6.89	10	+
chr1	1801094	1801291	chr1_1790954_1791151_6_0.41_0_7.63	10	+
chr1	1810261	1810466	chr1_1800121_1800326_6_0.5_2.76_8.17	10	+
chr1	1812420	1812613	chr1_1802280_1802473_6_0.51_2.76_8.33	10	+
chr1	1817908	1818115	chr1_1807768_1807975_6_0.37_2.76_7.22	10	+
chr1	1818621	1818904	chr1_1808481_1808764_8_0.37_0_7.18	10	+
chr1	1820505	1820753	chr1_1810365_1810613_7_0.34_0_6.73	10	+
chr1	1847338	1847534	chr1_1837198_1837394_6_0.65_4.65_9.71	10	+
chr1	2054760	2054963	chr1_2044620_2044823_3_0.64_2.76_11.65	10	+
chr1	2201153	2201494	chr1_2191013_2191354_10_0.68_2.01_10.44	10	+
chr1	2212155	2213177	chr1_2202015_2203037_27_0.61_0_9.81	10	+
chr1	2213319	2213906	chr1_2203179_2203766_16_0.6_0_9.66	10	+
chr1	2230331	2230532	chr1_2220191_2220392_6_0.57_2.76_8.87	10	+
chr1	2236602	2236831	chr1_2226462_2226691_7_0.6_2.01_9.1	10	+
chr1	2237971	2238185	chr1_2227831_2228045_6_0.7_3.44_10.58	10	+
chr1	2324556	2324956	chr1_2314416_2314816_11_0.49_1.13_8.38	10	+
chr1	2325390	2325642	chr1_2315250_2315502_7_0.46_2.76_7.94	10	+
chr1	2327093	2327336	chr1_2316953_2317196_7_0.42_1.13_7.78	10	+
chr1	2328444	2328753	chr1_2318304_2318613_9_0.5_0_7.95	10	+
chr1	2330782	2331055	chr1_2320642_2320915_8_0.49_2.76_7.6	10	+
chr1	2333556	2333881	chr1_2323416_2323741_9_0.58_0_8.97	10	+
chr1	2334303	2334811	chr1_2324163_2324671_14_0.48_0_8.41	10	+
chr1	2334937	2335230	chr1_2324797_2325090_8_0.5_0_8.77	10	+
chr1	2449421	2449706	chr1_2439281_2439566_8_0.64_0_9.04	10	+
chr1	2454216	2454441	chr1_2444076_2444301_7_0.43_1.13_7.69	10	+
chr1	2460071	2460282	chr1_2449931_2450142_6_0.55_0_8.61	10	+
chr1	2497616	2497857	chr1_2476560_2476801_7_0.58_2.76_8.89	10	-
chr1	2486937	2487208	chr1_2487209_2487480_8_0.66_0_9.44	10	-
chr1	2691860	2692198	chr1_2681720_2682058_9_0.55_0_9.34	10	+
chr1	2693754	2694025	chr1_2683614_2683885_7_0.58_0_9.51	10	+
chr1	2714522	2714759	chr1_2704382_2704619_7_0.62_2.01_9.43	10	+
chr1	2838082	2838267	chr1_2827942_2828127_5_0.67_2.01_11.05	10	+
chr1	2986805	2987214	chr1_2976665_2977074_11_0.82_0_11.28	10	+
chr1	3122250	3122458	chr1_3112110_3112318_6_0.61_4.06_8.85	10	+
chr1	3157538	3157845	chr1_3147398_3147705_8_0.63_1.13_9.05	10	+
chr1	3348173	3348380	chr1_3338033_3338240_6_0.63_3.44_8.86	10	+
chr1	3428155	3428379	chr1_3418015_3418239_7_0.61_2.76_8.9	10	+
chr1	3447875	3447935	chr1_3437735_3437795_2_0.84_0_13.58	10	+
chr1	3485022	3485243	chr1_3474882_3475103_6_0.62_3.44_9.34	10	+
chr1	3488137	3489098	chr1_3477997_3478958_26_0.61_0_9.44	10	+
chr1	3489192	3489603	chr1_3479052_3479463_11_0.59_0_9.25	10	+
chr1	3493208	3493401	chr1_3483068_3483261_6_0.63_2.01_9.44	10	+
chr1	3527664	3527938	chr1_3517524_3517798_8_0.7_1.13_10.02	10	+
chr1	3530659	3530903	chr1_3520519_3520763_7_0.57_0_8.55	10	+
chr1	3608059	3608310	chr1_3597919_3598170_7_0.62_2.76_8.85	10	+
chr1	3697001	3697206	chr1_3686861_3687066_6_0.38_0_7.47	10	+
chr1	3697977	3698260	chr1_3687837_3688120_8_0.44_2.01_7.44	10	+
chr1	3699162	3699377	chr1_3689022_3689237_7_0.4_0_7.58	10	+
chr1	3712363	3712771	chr1_3702223_3702631_12_0.71_0_10.54	10	+
chr1	3750370	3750592	chr1_3740230_3740452_6_0.42_4.06_7.37	10	+
chr1	3756170	3756429	chr1_3746030_3746289_8_0.44_3.44_7.42	10	+
chr1	3764044	3764251	chr1_3753904_3754111_6_0.39_4.06_7.3	10	+
chr1	4087879	4088144	chr1_3987739_3988004_7_0.58_0_8.88	10	+
chr1	4151935	4152159	chr1_4051795_4052019_2_0.48_2.76_9.98	10	+
chr1	4391176	4391441	chr1_4291036_4291301_7_0.42_0_7.25	10	+
chr1	4715612	4715825	chr1_4615472_4615685_6_0.77_1.13_10.93	10	+
chr1	5020470	5020675	chr1_4920330_4920535_6_0.63_2.76_9.28	10	+
chr1	5682641	5682921	chr1_5605228_5605508_7_0.45_1.13_7.57	10	+
chr1	5877257	5877457	chr1_5799844_5800044_6_0.54_2.01_8.82	10	+
chr1	5933759	5934064	chr1_5856346_5856651_9_0.57_1.13_9	10	+
chr1	5944624	5944991	chr1_5867211_5867578_10_0.58_0_8.9	10	+
chr1	6052286	6052495	chr1_5974873_5975082_6_0.71_3.44_10.06	10	+
chr1	6081959	6082306	chr1_6004546_6004893_10_0.43_0_7.47	10	+
chr1	6099117	6099322	chr1_6021704_6021909_6_0.68_2.01_9.87	10	+
chr1	6100491	6100682	chr1_6023078_6023269_5_0.53_2.76_8.84	10	+
chr1	6108018	6108407	chr1_6030605_6030994_11_0.53_0_8.18	10	+
chr1	6121845	6122072	chr1_6044432_6044659_6_0.36_3.44_6.81	10	+
chr1	6155291	6155568	chr1_6077878_6078155_8_0.64_1.13_9.04	10	+
chr1	6157584	6157784	chr1_6080171_6080371_6_0.51_3.44_8.29	10	+
chr1	6158403	6159108	chr1_6080990_6081695_19_0.56_0_10.27	10	+
chr1	6159164	6159549	chr1_6081751_6082136_11_0.6_0_9.42	10	+
chr1	6159702	6160028	chr1_6082289_6082615_9_0.6_0_9.32	10	+
chr1	6160782	6161374	chr1_6083369_6083961_17_0.56_0_8.97	10	+
chr1	6214981	6215231	chr1_6137568_6137818_7_0.61_1.13_9.2	10	+
chr1	6245399	6245829	chr1_6167986_6168416_12_0.43_0_7.46	10	+
chr1	6245983	6246959	chr1_6168570_6169546_27_0.42_0_8.44	10	+
chr1	6249152	6249394	chr1_6171739_6171981_7_0.42_4.06_7.46	10	+
chr1	6252886	6253196	chr1_6175473_6175783_9_0.49_0_7.75	10	+
chr1	6257617	6257931	chr1_6180204_6180518_9_0.39_0_7.11	10	+
chr1	6258051	6258313	chr1_6180638_6180900_8_0.42_0_7.76	10	+
chr1	6281519	6281743	chr1_6204106_6204330_7_0.51_2.76_8.36	10	+
chr1	6281801	6282163	chr1_6204388_6204750_11_0.45_0_7.89	10	+
chr1	6282888	6283154	chr1_6205475_6205741_8_0.54_2.76_8.61	10	+
chr1	6283483	6283689	chr1_6206070_6206276_6_0.37_0_8.51	10	+
chr1	6283924	6285400	chr1_6206511_6207987_41_0.48_0_8.29	10	+
chr1	6291932	6292201	chr1_6214519_6214788_8_0.46_0_8.46	10	+
chr1	6293405	6293781	chr1_6215992_6216368_11_0.46_0_7.88	10	+
chr1	6294944	6295111	chr1_6217531_6217698_5_0.54_2.76_8.51	10	+
chr1	6453612	6453943	chr1_6376199_6376530_9_0.72_0_11.5	10	+
chr1	6480677	6480964	chr1_6403264_6403551_8_0.68_0_10.1	10	+
chr1	6583800	6584797	chr1_6506387_6507384_29_0.46_0_7.98	10	+
chr1	6585473	6586057	chr1_6508060_6508644_17_0.43_0_7.8	10	+
chr1	6592459	6592837	chr1_6515046_6515424_11_0.46_0_8.7	10	+
chr1	6604762	6604967	chr1_6527349_6527554_6_0.39_2.01_7.26	10	+
chr1	6608617	6608677	chr1_6531204_6531264_2_0.46_2.76_9.63	10	+
chr1	6609530	6609768	chr1_6532117_6532355_7_0.42_1.13_7.46	10	+
chr1	6610443	6610732	chr1_6533030_6533319_8_0.43_2.01_7.67	10	+
chr1	6652669	6652908	chr1_6575256_6575495_7_0.6_2.01_9.17	10	+
chr1	6654145	6654348	chr1_6576732_6576935_6_0.44_3.44_7.7	10	+
chr1	6663208	6663430	chr1_6585795_6586017_6_0.65_2.01_9.57	10	+
chr1	6674342	6674690	chr1_6596929_6597277_9_0.75_0_10.44	10	+
chr1	6675289	6675504	chr1_6597876_6598091_6_0.66_3.44_9.79	10	+
chr1	6682321	6682576	chr1_6604908_6605163_7_0.46_2.01_7.92	10	+
chr1	6695527	6695807	chr1_6618114_6618394_8_0.46_2.01_7.87	10	+
chr1	6699959	6700170	chr1_6622546_6622757_6_0.51_4.06_8.29	10	+
chr1	6713840	6714197	chr1_6636427_6636784_10_0.45_0_7.65	10	+
chr1	6738356	6738537	chr1_6660943_6661124_5_0.39_4.65_7.54	10	+
chr1	6757254	6757381	chr1_6679841_6679968_4_0.51_0_9.03	10	+
chr1	6845415	6845628	chr1_6768002_6768215_5_0.76_4.65_10.97	10	+
chr1	6854003	6854200	chr1_6776590_6776787_6_0.3_4.06_6.85	10	+
chr1	6880248	6880375	chr1_6802835_6802962_4_0.44_0_9.01	10	+
chr1	6885132	6885414	chr1_6807719_6808001_8_0.34_2.76_6.41	10	+
chr1	6895392	6895529	chr1_6817979_6818116_4_0.48_4.65_8.44	10	+
chr1	6931724	6932286	chr1_6854311_6854873_16_0.39_0_7.39	10	+
chr1	6970797	6971006	chr1_6893384_6893593_6_0.55_4.65_8.86	10	+
chr1	7048281	7048526	chr1_6970868_6971113_7_0.51_0_8.2	10	+
chr1	7397637	7397754	chr1_7320224_7320341_4_0.61_2.76_9.63	10	+
chr1	7499813	7500035	chr1_7422400_7422622_5_0.59_2.76_9.43	10	+
chr1	7542400	7542598	chr1_7464987_7465185_6_0.57_1.13_8.35	10	+
chr1	7723412	7723636	chr1_7645999_7646223_6_0.63_2.76_8.98	10	+
chr1	7764644	7764997	chr1_7687231_7687584_9_0.75_0_10.97	10	+
chr1	7831378	7831614	chr1_7753965_7754201_7_0.73_2.01_10.55	10	+
chr1	7839888	7840271	chr1_7762475_7762858_11_0.4_0_7.43	10	+
chr1	7840570	7841131	chr1_7763157_7763718_16_0.4_0_7.4	10	+
chr1	8021406	8021901	chr1_7943993_7944488_15_0.67_1.13_9.71	10	+
chr1	8022709	8023034	chr1_7945296_7945621_9_0.39_1.13_7.01	10	+
chr1	8025318	8025582	chr1_7947905_7948169_8_0.38_0_7.77	10	+
chr1	8037696	8037809	chr1_7960283_7960396_4_0.36_0_7.89	10	+
chr1	8044834	8045358	chr1_7967421_7967945_15_0.43_0_8.4	10	+
chr1	8373245	8373484	chr1_8295832_8296071_4_0.53_2.76_8.73	10	+
chr1	8390177	8390468	chr1_8312764_8313055_8_0.59_0_8.86	10	+
chr1	8414425	8414766	chr1_8337012_8337353_8_0.44_0_7.7	10	+
chr1	8414778	8415059	chr1_8337365_8337646_8_0.44_1.13_7.9	10	+
chr1	8422685	8422947	chr1_8345272_8345534_7_0.56_0_8.2	10	+
chr1	8435536	8435954	chr1_8358123_8358541_12_0.47_0_8.58	10	+
chr1	8443396	8443601	chr1_8365983_8366188_6_0.41_4.65_7.49	10	+
chr1	8674553	8674749	chr1_8597140_8597336_6_0.49_3.44_8.55	10	+
chr1	8716036	8716251	chr1_8638623_8638838_6_0.46_4.65_7.64	10	+
chr1	8763120	8763400	chr1_8685707_8685987_7_0.73_0_10.98	10	+
chr1	8810390	8811128	chr1_8732977_8733715_21_0.43_0_8.5	10	+
chr1	8846257	8847008	chr1_8768844_8769595_21_0.46_0_9.66	10	+
chr1	8877924	8878186	chr1_8800511_8800773_6_0.7_0_10.75	10	+
chr1	8891168	8891498	chr1_8813755_8814085_10_0.46_0_8.51	10	+
chr1	8920996	8921570	chr1_8843583_8844157_16_0.53_0_10.25	10	+
chr1	8923224	8923533	chr1_8845811_8846120_8_0.58_1.13_8.87	10	+
chr1	8923832	8924287	chr1_8846419_8846874_13_0.54_0_9.44	10	+
chr1	8925209	8925684	chr1_8847796_8848271_14_0.55_0_9.25	10	+
chr1	8926239	8926667	chr1_8848826_8849254_12_0.53_0_9.53	10	+
chr1	8927074	8927408	chr1_8849661_8849995_10_0.52_0_9.08	10	+
chr1	8929052	8929281	chr1_8851639_8851868_7_0.37_1.13_7.2	10	+
chr1	8929360	8929616	chr1_8851947_8852203_8_0.52_3.44_8.3	10	+
chr1	8930419	8930663	chr1_8853006_8853250_7_0.46_2.76_7.97	10	+
chr1	8930999	8931530	chr1_8853586_8854117_15_0.49_0_8.05	10	+
chr1	8931810	8932172	chr1_8854397_8854759_10_0.5_0_8.06	10	+
chr1	8932739	8932952	chr1_8855326_8855539_6_0.37_4.65_7.06	10	+
chr1	8934760	8935106	chr1_8857347_8857693_10_0.46_0_8.16	10	+
chr1	8938495	8938901	chr1_8861082_8861488_11_0.68_0_10.31	10	+
chr1	8953466	8954665	chr1_8876053_8877252_34_0.46_0_9.73	10	+
chr1	9096976	9098196	chr1_9019563_9020783_34_0.51_0_9.26	10	+
chr1	9098716	9099032	chr1_9021303_9021619_9_0.59_3.44_9.05	10	+
chr1	9099645	9100131	chr1_9022232_9022718_14_0.68_0_10.03	10	+
chr1	9101150	9101403	chr1_9023737_9023990_8_0.57_0_9.16	10	+
chr1	9101671	9102075	chr1_9024258_9024662_12_0.52_0_8.82	10	+
chr1	9103250	9103451	chr1_9025837_9026038_6_0.46_3.44_7.88	10	+
chr1	9107530	9107918	chr1_9030117_9030505_11_0.47_0_8.12	10	+
chr1	9117391	9117814	chr1_9039978_9040401_12_0.45_0_8.15	10	+
chr1	9121898	9122183	chr1_9044485_9044770_8_0.48_2.01_7.65	10	+
chr1	9129058	9129770	chr1_9051645_9052357_20_0.47_0_8.09	10	+
chr1	9325055	9325255	chr1_9247642_9247842_6_0.52_4.65_8.29	10	+
chr1	9329446	9329791	chr1_9252033_9252378_10_0.52_2.01_8.14	10	+
chr1	9350975	9350999	chr1_9273562_9273586_1_0.32_2.76_9.78	10	+
chr1	9579772	9579978	chr1_9502359_9502565_6_0.57_1.13_8.84	10	+
chr1	9599908	9600146	chr1_9522495_9522733_7_0.74_3.44_10.48	10	+
chr1	9613711	9613924	chr1_9536298_9536511_6_0.49_3.44_8.28	10	+
chr1	9634843	9634898	chr1_9557430_9557485_2_0.38_0_10.33	10	+
chr1	9636609	9637110	chr1_9559196_9559697_14_0.46_0_8.44	10	+
chr1	9640012	9640289	chr1_9562599_9562876_8_0.45_0_8.29	10	+
chr1	9642324	9642567	chr1_9564911_9565154_7_0.48_3.44_8	10	+
chr1	9649248	9649468	chr1_9571835_9572055_7_0.75_0_10.81	10	+
chr1	9656011	9656198	chr1_9578598_9578785_6_0.63_3.44_9.43	10	+
chr1	9658446	9658792	chr1_9581033_9581379_10_0.6_0_8.74	10	+
chr1	9669732	9669941	chr1_9592319_9592528_6_0.59_4.65_8.73	10	+
chr1	9730278	9730538	chr1_9652865_9653125_8_0.37_1.13_7.33	10	+
chr1	9770371	9770688	chr1_9692958_9693275_9_0.53_0_8.29	10	+
chr1	9775582	9775981	chr1_9698169_9698568_11_0.62_2.01_9.23	10	+
chr1	9788166	9788383	chr1_9710753_9710970_7_0.49_4.65_8.24	10	+
chr1	9789071	9789695	chr1_9711658_9712282_17_0.52_0_8.62	10	+
chr1	9789930	9790333	chr1_9712517_9712920_10_0.54_0_9.02	10	+
chr1	9790421	9790663	chr1_9713008_9713250_7_0.62_2.76_9.67	10	+
chr1	9793366	9793683	chr1_9715953_9716270_9_0.56_0_8.52	10	+
chr1	9794029	9794274	chr1_9716616_9716861_7_0.57_2.01_9.04	10	+
chr1	9794978	9795298	chr1_9717565_9717885_9_0.56_0_9.15	10	+
chr1	9795375	9795728	chr1_9717962_9718315_10_0.48_0_8.27	10	+
chr1	9801101	9801368	chr1_9723688_9723955_8_0.5_2.01_8.05	10	+
chr1	9804437	9804679	chr1_9727024_9727266_7_0.57_2.01_8.96	10	+
chr1	9809510	9810046	chr1_9732097_9732633_15_0.51_0_8.06	10	+
chr1	9811452	9811826	chr1_9734039_9734413_11_0.47_0_8.32	10	+
chr1	9815082	9815476	chr1_9737669_9738063_11_0.45_0_7.88	10	+
chr1	9840840	9840958	chr1_9763427_9763545_4_0.51_4.65_9.18	10	+
chr1	9842179	9842403	chr1_9764766_9764990_6_0.32_2.01_6.68	10	+
chr1	9883907	9884227	chr1_9806494_9806814_6_0.75_2.76_11.3	10	+
chr1	9969771	9970058	chr1_9892358_9892645_8_0.7_0_11.19	10	+
chr1	9986824	9987050	chr1_9909411_9909637_7_0.34_2.01_7.09	10	+
chr1	9990080	9990318	chr1_9912667_9912905_7_0.41_2.76_7.63	10	+
chr1	10092836	10093055	chr1_10015423_10015642_6_0.64_2.76_9.98	10	+
chr1	10093159	10093832	chr1_10015746_10016419_19_0.57_0_9.36	10	+
chr1	10114419	10114696	chr1_10037006_10037283_8_0.44_0_7.75	10	+
chr1	10132504	10132698	chr1_10055091_10055285_6_0.34_4.06_6.97	10	+
chr1	10155510	10155717	chr1_10078097_10078304_6_0.46_0_8.14	10	+
chr1	10165507	10165863	chr1_10088094_10088450_10_0.49_0_8.68	10	+
chr1	10192446	10192657	chr1_10115033_10115244_6_0.43_4.06_7.68	10	+
chr1	10195028	10195340	chr1_10117615_10117927_9_0.43_0_7.61	10	+
chr1	10211353	10211673	chr1_10133940_10134260_9_0.47_0_7.7	10	+
chr1	10221136	10221451	chr1_10143723_10144038_9_0.47_0_7.83	10	+
chr1	10234784	10234995	chr1_10157371_10157582_6_0.43_2.01_7.55	10	+
chr1	10238673	10238950	chr1_10161260_10161537_8_0.48_0_7.76	10	+
chr1	10240062	10240779	chr1_10162649_10163366_19_0.43_0_8.06	10	+
chr1	10240864	10241238	chr1_10163451_10163825_10_0.41_1.13_7.43	10	+
chr1	10292206	10292510	chr1_10214793_10215097_9_0.39_0_7.42	10	+
chr1	10318530	10318799	chr1_10241117_10241386_8_0.38_0_7.09	10	+
chr1	10327391	10327703	chr1_10249978_10250290_9_0.43_0_7.89	10	+
chr1	10328104	10328308	chr1_10250691_10250895_6_0.45_3.44_8.09	10	+
chr1	10331578	10331676	chr1_10254165_10254263_3_0.43_2.76_9.36	10	+
chr1	10336219	10336440	chr1_10258806_10259027_6_0.38_2.01_7.36	10	+
chr1	10337947	10338255	chr1_10260534_10260842_9_0.36_1.13_6.79	10	+
chr1	10355054	10355287	chr1_10277641_10277874_6_0.42_1.13_7.49	10	+
chr1	10358196	10358478	chr1_10280783_10281065_8_0.42_2.76_7.19	10	+
chr1	10363229	10363502	chr1_10285816_10286089_8_0.45_0_8.05	10	+
chr1	10363623	10364005	chr1_10286210_10286592_11_0.47_0_7.98	10	+
chr1	10364021	10364944	chr1_10286608_10287531_25_0.44_0_7.93	10	+
chr1	10365193	10365576	chr1_10287780_10288163_11_0.36_0_7.15	10	+
chr1	10365619	10366121	chr1_10288206_10288708_14_0.4_0_7.47	10	+
chr1	10366941	10367298	chr1_10289528_10289885_10_0.36_0_6.97	10	+
chr1	10383830	10384191	chr1_10306417_10306778_11_0.45_0_7.64	10	+
chr1	10397424	10397663	chr1_10320011_10320250_7_0.47_4.06_7.84	10	+
chr1	10405904	10406099	chr1_10328491_10328686_6_0.41_4.06_7.38	10	+
chr1	10412060	10412448	chr1_10334647_10335035_11_0.51_0_8.38	10	+
chr1	10412569	10413104	chr1_10335156_10335691_15_0.43_0_7.46	10	+
chr1	10425422	10425749	chr1_10348009_10348336_10_0.52_0_8.45	10	+
chr1	10434301	10434542	chr1_10356888_10357129_7_0.43_1.13_7.59	10	+
chr1	10435304	10435437	chr1_10357891_10358024_4_0.5_2.01_8.68	10	+
chr1	10436667	10437369	chr1_10359254_10359956_18_0.43_0_7.75	10	+
chr1	10438031	10438742	chr1_10360618_10361329_20_0.51_0_8.41	10	+
chr1	10438824	10439265	chr1_10361411_10361852_12_0.41_0_7.56	10	+
chr1	10439616	10439825	chr1_10362203_10362412_6_0.39_2.01_7.56	10	+
chr1	10439984	10440406	chr1_10362571_10362993_12_0.42_0_7.84	10	+
chr1	10440784	10441091	chr1_10363371_10363678_9_0.42_0_8.18	10	+
chr1	10441283	10441628	chr1_10363870_10364215_10_0.4_0_7.69	10	+
chr1	10460353	10460715	chr1_10382940_10383302_11_0.46_0_7.63	10	+
chr1	10464134	10464469	chr1_10386721_10387056_10_0.52_0_8.37	10	+
chr1	10472982	10473421	chr1_10395569_10396008_12_0.53_0_8.62	10	+
chr1	10477008	10477297	chr1_10399595_10399884_8_0.49_0_8.54	10	+
chr1	10477419	10477612	chr1_10400006_10400199_6_0.52_3.44_8.24	10	+
chr1	10479645	10480344	chr1_10402232_10402931_21_0.5_0_8.8	10	+
chr1	10490235	10490457	chr1_10412822_10413044_6_0.69_2.76_9.96	10	+
chr1	10490502	10490851	chr1_10413089_10413438_9_0.64_4.06_9.03	10	+
chr1	10493794	10493994	chr1_10416381_10416581_6_0.47_0_8.36	10	+
chr1	10502224	10502647	chr1_10424811_10425234_11_0.44_0_7.8	10	+
chr1	10516564	10516882	chr1_10439151_10439469_8_0.38_1.13_7.24	10	+
chr1	10517773	10517970	chr1_10440360_10440557_6_0.46_3.44_8.27	10	+
chr1	10519380	10519780	chr1_10441967_10442367_12_0.4_0_7.57	10	+
chr1	10521268	10521629	chr1_10443855_10444216_11_0.48_0_8.54	10	+
chr1	10523102	10523308	chr1_10445689_10445895_6_0.57_1.13_9.36	10	+
chr1	10529263	10529474	chr1_10451850_10452061_6_0.45_1.13_7.92	10	+
chr1	10589140	10589347	chr1_10511727_10511934_6_0.5_3.44_8.15	10	+
chr1	10608635	10608849	chr1_10531222_10531436_6_0.38_2.01_7.24	10	+
chr1	10683287	10683637	chr1_10605874_10606224_10_0.48_1.13_7.85	10	+
chr1	10699564	10699873	chr1_10622151_10622460_9_0.64_0_8.94	10	+
chr1	10795185	10795393	chr1_10717772_10717980_6_0.45_3.44_7.63	10	+
chr1	10960324	10960563	chr1_10882911_10883150_7_0.62_1.13_9.57	10	+
chr1	11051126	11051150	chr1_10973713_10973737_1_0.48_2.01_12.15	10	+
chr1	11051682	11051879	chr1_10974269_10974466_6_0.51_3.44_8.26	10	+
chr1	11073718	11074096	chr1_10996305_10996683_11_0.46_0_8.46	10	+
chr1	11076803	11077130	chr1_10999390_10999717_9_0.37_0_7.32	10	+
chr1	11078702	11079066	chr1_11001289_11001653_11_0.39_0_7.44	10	+
chr1	11082036	11084152	chr1_11004623_11006739_59_0.41_0_8.95	10	+
chr1	11084871	11085118	chr1_11007458_11007705_7_0.31_1.13_6.53	10	+
chr1	11105419	11105631	chr1_11028006_11028218_6_0.65_3.44_9.27	10	+
chr1	11114574	11115176	chr1_11037161_11037763_17_0.63_0_9.7	10	+
chr1	11115774	11116015	chr1_11038361_11038602_7_0.62_1.13_9.08	10	+
chr1	11116526	11116917	chr1_11039113_11039504_11_0.57_0_9.23	10	+
chr1	11119206	11119478	chr1_11041793_11042065_8_0.62_0_9.46	10	+
chr1	11120194	11120396	chr1_11042781_11042983_5_0.74_1.13_12.37	10	+
chr1	11133992	11134204	chr1_11056579_11056791_6_0.55_4.65_8.49	10	+
chr1	11140488	11141027	chr1_11063075_11063614_14_0.42_0_7.5	10	+
chr1	11142693	11143005	chr1_11065280_11065592_9_0.45_0_7.93	10	+
chr1	11147409	11147758	chr1_11069996_11070345_10_0.39_0_7.45	10	+
chr1	11151033	11151317	chr1_11073620_11073904_8_0.41_0_7.58	10	+
chr1	11155831	11156035	chr1_11078418_11078622_6_0.42_1.13_7.88	10	+
chr1	11166917	11167383	chr1_11089504_11089970_13_0.46_0_8.25	10	+
chr1	11167549	11167787	chr1_11090136_11090374_7_0.48_2.76_7.6	10	+
chr1	11186697	11186897	chr1_11109284_11109484_6_0.47_4.65_8.05	10	+
chr1	11259593	11259867	chr1_11182180_11182454_8_0.45_0_8	10	+
chr1	11272845	11273098	chr1_11195432_11195685_7_0.46_0_7.68	10	+
chr1	11273430	11273660	chr1_11196017_11196247_7_0.51_2.76_8.37	10	+
chr1	11288839	11289046	chr1_11211426_11211633_6_0.49_4.06_8.09	10	+
chr1	11292965	11293362	chr1_11215552_11215949_12_0.41_0_8.08	10	+
chr1	11298530	11298733	chr1_11221117_11221320_6_0.55_4.06_9.01	10	+
chr1	11313896	11314105	chr1_11236483_11236692_6_0.5_1.13_8.6	10	+
chr1	11333815	11334152	chr1_11256402_11256739_10_0.54_0_8.83	10	+
chr1	11338328	11338673	chr1_11260915_11261260_10_0.37_1.13_7.14	10	+
chr1	11345611	11346230	chr1_11268198_11268817_18_0.56_0_9.04	10	+
chr1	11346319	11346625	chr1_11268906_11269212_8_0.38_1.13_7.58	10	+
chr1	11597567	11597771	chr1_11520154_11520358_6_0.55_4.65_8.4	10	+
chr1	11633915	11634235	chr1_11556502_11556822_9_0.5_2.01_8.01	10	+
chr1	11724388	11724694	chr1_11646975_11647281_9_0.8_1.13_11.37	10	+
chr1	11734465	11734845	chr1_11657052_11657432_11_0.6_0_9.42	10	+
chr1	11736926	11737132	chr1_11659513_11659719_6_0.55_4.65_8.67	10	+
chr1	11889533	11889774	chr1_11812120_11812361_7_0.56_0_8.56	10	+
chr1	11900770	11901078	chr1_11823357_11823665_9_0.45_2.01_7.44	10	+
chr1	11902272	11902715	chr1_11824859_11825302_13_0.5_0_8.1	10	+
chr1	11968337	11968581	chr1_11890924_11891168_8_0.41_0_7.52	10	+
chr1	11980091	11980497	chr1_11902678_11903084_12_0.5_0_8.17	10	+
chr1	11982679	11982885	chr1_11905266_11905472_6_0.58_0_9.31	10	+
chr1	11983336	11983649	chr1_11905923_11906236_9_0.54_0_9.01	10	+
chr1	11986101	11986324	chr1_11908688_11908911_6_0.73_2.76_10.71	10	+
chr1	12010375	12010613	chr1_11932962_11933200_7_0.61_0_9.1	10	+
chr1	12016944	12017185	chr1_11939531_11939772_7_0.59_0_9.17	10	+
chr1	12020630	12020915	chr1_11943217_11943502_9_0.61_0_8.87	10	+
chr1	12030741	12030945	chr1_11953328_11953532_6_0.6_4.65_9.13	10	+
chr1	12032867	12033141	chr1_11955454_11955728_8_0.58_0_8.47	10	+
chr1	12034678	12035574	chr1_11957265_11958161_25_0.55_0_8.94	10	+
chr1	12041986	12042220	chr1_11964573_11964807_7_0.47_1.13_8.23	10	+
chr1	12049148	12049469	chr1_11971735_11972056_10_0.5_0_8.35	10	+
chr1	12057238	12057478	chr1_11979825_11980065_7_0.55_0_9.03	10	+
chr1	12058712	12059253	chr1_11981299_11981840_15_0.54_0_8.43	10	+
chr1	12061944	12062182	chr1_11984531_11984769_7_0.56_4.06_8.62	10	+
chr1	12063971	12064237	chr1_11986558_11986824_8_0.48_0_7.5	10	+
chr1	12065675	12066048	chr1_11988262_11988635_10_0.54_0_8.82	10	+
chr1	12069549	12069747	chr1_11992136_11992334_6_0.55_3.44_8.73	10	+
chr1	12071654	12072028	chr1_11994241_11994615_11_0.55_0_9	10	+
chr1	12072150	12073016	chr1_11994737_11995603_24_0.52_0_8.61	10	+
chr1	12073028	12073483	chr1_11995615_11996070_12_0.42_0_7.91	10	+
chr1	12140309	12140610	chr1_12062896_12063197_9_0.48_0_8.03	10	+
chr1	12222173	12222386	chr1_12144760_12144973_6_0.56_4.06_8.89	10	+
chr1	12224548	12224805	chr1_12147135_12147392_7_0.57_2.01_8.72	10	+
chr1	12253909	12254139	chr1_12176496_12176726_7_0.49_0_8.07	10	+
chr1	12267995	12268582	chr1_12190582_12191169_17_0.54_0_8.79	10	+
chr1	12268629	12268861	chr1_12191216_12191448_7_0.49_2.01_8.18	10	+
chr1	12304286	12304527	chr1_12226873_12227114_7_0.49_0_8.32	10	+
chr1	12333055	12333337	chr1_12255642_12255924_8_0.37_1.13_6.88	10	+
chr1	12335784	12336616	chr1_12258371_12259203_23_0.45_0_7.8	10	+
chr1	12336816	12337827	chr1_12259403_12260414_28_0.41_0_7.65	10	+
chr1	12342767	12343675	chr1_12265354_12266262_26_0.45_0_7.85	10	+
chr1	12374159	12374359	chr1_12296746_12296946_6_0.45_2.76_7.86	10	+
chr1	12378065	12378308	chr1_12300652_12300895_7_0.4_2.01_7.02	10	+
chr1	12414025	12414299	chr1_12336612_12336886_8_0.41_0_7.2	10	+
chr1	12566909	12567119	chr1_12489496_12489706_6_0.51_2.76_8.26	10	+
chr1	12815814	12816024	chr1_12738401_12738611_6_0.46_4.06_7.68	10	+
chr1	12907109	12908211	chr1_12829696_12830798_31_0.47_0_8.5	10	+
chr1	12952854	12953059	chr1_12875441_12875646_6_0.56_4.65_8.43	10	+
chr1	13912191	13912401	chr1_13784778_13784988_6_0.47_4.06_7.9	10	+
chr1	14026651	14027050	chr1_13899238_13899637_8_0.76_0_11.57	10	+
chr1	14068479	14068680	chr1_13941066_13941267_6_0.37_0_7.12	10	+
chr1	14076903	14077138	chr1_13949490_13949725_7_0.38_0_7.08	10	+
chr1	14078854	14079074	chr1_13951441_13951661_6_0.38_4.06_7.19	10	+
chr1	14079935	14080133	chr1_13952522_13952720_6_0.36_4.06_7.23	10	+
chr1	14080284	14080602	chr1_13952871_13953189_9_0.48_2.76_7.69	10	+
chr1	14084383	14084620	chr1_13956970_13957207_7_0.4_1.13_7.59	10	+
chr1	14086493	14086804	chr1_13959080_13959391_9_0.37_1.13_7.12	10	+
chr1	14086922	14087051	chr1_13959509_13959638_4_0.43_0_8.74	10	+
chr1	14093227	14093440	chr1_13965814_13966027_6_0.36_2.76_7.2	10	+
chr1	14099452	14099664	chr1_13972039_13972251_4_0.35_0_8.03	10	+
chr1	14104877	14107372	chr1_13977464_13979959_68_0.49_0_8.84	10	+
chr1	14107518	14109227	chr1_13980105_13981814_49_0.46_0_8.84	10	+
chr1	14110334	14110569	chr1_13982921_13983156_7_0.41_3.44_7.4	10	+
chr1	14111266	14111469	chr1_13983853_13984056_6_0.46_2.76_7.96	10	+
chr1	14112636	14112987	chr1_13985223_13985574_10_0.38_0_7.06	10	+
chr1	14113045	14113253	chr1_13985632_13985840_6_0.49_3.44_8.1	10	+
chr1	14113708	14114271	chr1_13986295_13986858_15_0.37_0_7.7	10	+
chr1	14118008	14118217	chr1_13990595_13990804_6_0.39_2.01_7.07	10	+
chr1	14256030	14256235	chr1_14128617_14128822_6_0.49_4.06_8.32	10	+
chr1	14522659	14522867	chr1_14395246_14395454_6_0.4_2.76_7.43	10	+
chr1	14566911	14567156	chr1_14439498_14439743_7_0.54_1.13_8.46	10	+
chr1	14764330	14764623	chr1_14636917_14637210_7_0.46_4.06_7.9	10	+
chr1	14958312	14958514	chr1_14830899_14831101_6_0.43_3.44_7.47	10	+
chr1	15250770	15250932	chr1_15123357_15123519_5_0.8_4.65_11.87	10	+
chr1	15355280	15355481	chr1_15227867_15228068_6_0.53_4.65_8.2	10	+
chr1	15736582	15736780	chr1_15609169_15609367_6_0.62_1.13_9.75	10	+
chr1	15755128	15755485	chr1_15627715_15628072_10_0.62_0_9.44	10	+
chr1	15756336	15756789	chr1_15628923_15629376_12_0.48_0_8.62	10	+
chr1	15855596	15855804	chr1_15728183_15728391_6_0.45_4.06_7.88	10	+
chr1	15885996	15886198	chr1_15758583_15758785_6_0.43_2.76_7.61	10	+
chr1	15894628	15895042	chr1_15767215_15767629_12_0.46_0_8.03	10	+
chr1	15896601	15896831	chr1_15769188_15769418_7_0.43_2.01_7.4	10	+
chr1	15897326	15897577	chr1_15769913_15770164_7_0.4_2.01_7.55	10	+
chr1	15931033	15931809	chr1_15803620_15804396_22_0.51_0_11	10	+
chr1	15943936	15944121	chr1_15816523_15816708_6_0.73_0_11.26	10	+
chr1	15956767	15957007	chr1_15829354_15829594_7_0.47_1.13_8.73	10	+
chr1	15959811	15960068	chr1_15832398_15832655_7_0.39_2.76_7.14	10	+
chr1	15964663	15964957	chr1_15837250_15837544_9_0.41_0_7.67	10	+
chr1	15967232	15967513	chr1_15839819_15840100_8_0.43_2.01_7.52	10	+
chr1	15978155	15978439	chr1_15850742_15851026_8_0.48_0_8	10	+
chr1	15982938	15983180	chr1_15855525_15855767_7_0.43_2.76_7.5	10	+
chr1	15986314	15988901	chr1_15858901_15861488_72_0.42_0_8.3	10	+
chr1	15988941	15989413	chr1_15861528_15862000_13_0.42_0_7.78	10	+
chr1	15989510	15989792	chr1_15862097_15862379_8_0.37_0_7.12	10	+
chr1	15989971	15990358	chr1_15862558_15862945_11_0.42_0_7.76	10	+
chr1	15990951	15991473	chr1_15863538_15864060_15_0.43_0_8.15	10	+
chr1	15991777	15992160	chr1_15864364_15864747_11_0.4_0_7.49	10	+
chr1	15992251	15992823	chr1_15864838_15865410_16_0.43_0_7.87	10	+
chr1	15992909	15993111	chr1_15865496_15865698_6_0.33_3.44_6.89	10	+
chr1	15993198	15993408	chr1_15865785_15865995_6_0.41_1.13_7.94	10	+
chr1	15993725	15995090	chr1_15866312_15867677_38_0.43_0_8.05	10	+
chr1	15995245	15995443	chr1_15867832_15868030_6_0.41_0_7.89	10	+
chr1	16012485	16012686	chr1_15885072_15885273_6_0.42_3.44_7.41	10	+
chr1	16119222	16119832	chr1_15991809_15992419_18_0.5_0_9.75	10	+
chr1	16133725	16134068	chr1_16006312_16006655_10_0.44_0_8.57	10	+
chr1	16154702	16155217	chr1_16027289_16027804_15_0.53_0_9.62	10	+
chr1	16174977	16175196	chr1_16047564_16047783_6_0.69_0_10.76	10	+
chr1	16199253	16199821	chr1_16071840_16072408_16_0.45_0_8.08	10	+
chr1	16199909	16200832	chr1_16072496_16073419_26_0.38_0_7.52	10	+
chr1	16202575	16203292	chr1_16075162_16075879_20_0.47_0_7.96	10	+
chr1	16204628	16204950	chr1_16077215_16077537_9_0.34_0_6.81	10	+
chr1	16208573	16208775	chr1_16081160_16081362_6_0.41_4.65_7.31	10	+
chr1	16235752	16236025	chr1_16108339_16108612_8_0.43_1.13_7.6	10	+
chr1	16237512	16237922	chr1_16110099_16110509_12_0.39_0_7.59	10	+
chr1	16240743	16240993	chr1_16113330_16113580_7_0.4_4.65_7.12	10	+
chr1	16242544	16242891	chr1_16115131_16115478_10_0.34_0_6.87	10	+
chr1	16245408	16245643	chr1_16117995_16118230_7_0.34_1.13_6.86	10	+
chr1	16247386	16247521	chr1_16119973_16120108_4_0.44_1.13_9.14	10	+
chr1	16248643	16248961	chr1_16121230_16121548_9_0.36_0_6.87	10	+
chr1	16254480	16255016	chr1_16127067_16127603_15_0.46_0_8.26	10	+
chr1	16255021	16258652	chr1_16127608_16131239_101_0.47_0_8.79	10	+
chr1	16258695	16259211	chr1_16131282_16131798_15_0.53_0_8.93	10	+
chr1	16259402	16260276	chr1_16131989_16132863_24_0.54_0_9.14	10	+
chr1	16260327	16261520	chr1_16132914_16134107_34_0.55_0_9.25	10	+
chr1	16261859	16262140	chr1_16134446_16134727_8_0.6_1.13_9.28	10	+
chr1	16262197	16262444	chr1_16134784_16135031_7_0.6_0_9.7	10	+
chr1	16263613	16264207	chr1_16136200_16136794_17_0.58_0_8.95	10	+
chr1	16264263	16264577	chr1_16136850_16137164_9_0.58_0_8.77	10	+
chr1	16265107	16265426	chr1_16137694_16138013_9_0.56_2.01_8.51	10	+
chr1	16265785	16266095	chr1_16138372_16138682_9_0.54_0_8.48	10	+
chr1	16266109	16266914	chr1_16138696_16139501_19_0.45_0_8.45	10	+
chr1	16357640	16357889	chr1_16230227_16230476_5_0.5_1.13_8.54	10	+
chr1	16477120	16477464	chr1_16349707_16350051_10_0.59_2.01_8.79	10	+
chr1	16563542	16563784	chr1_16436129_16436371_7_0.73_0_10.73	10	+
chr1	16619666	16619690	chr1_16492253_16492277_1_0.56_1.13_13.86	10	+
chr1	16641595	16641946	chr1_16514182_16514533_10_0.46_0_8	10	+
chr1	16693649	16693929	chr1_16566236_16566516_8_0.65_2.76_9.47	10	+
chr1	16695717	16695984	chr1_16568304_16568571_8_0.44_0_7.75	10	+
chr1	16719669	16719980	chr1_16592256_16592567_9_0.59_0_9.91	10	+
chr1	16721478	16723022	chr1_16594065_16595609_42_0.51_0_8.77	10	+
chr1	16723289	16724000	chr1_16595876_16596587_21_0.51_0_8.54	10	+
chr1	16785390	16785735	chr1_16657977_16658322_10_0.5_0_8.46	10	+
chr1	16786351	16786550	chr1_16658938_16659137_6_0.41_3.44_7.46	10	+
chr1	16840176	16840558	chr1_16712763_16713145_11_0.49_0_8.18	10	+
chr1	16862072	16862273	chr1_16734659_16734860_6_0.65_3.44_9.47	10	+
chr1	16889743	16890273	chr1_16762330_16762860_15_0.45_0_8.12	10	+
chr1	16890468	16890671	chr1_16763055_16763258_6_0.45_2.76_8.21	10	+
chr1	16891672	16891911	chr1_16764259_16764498_7_0.4_1.13_7.68	10	+
chr1	16892070	16892384	chr1_16764657_16764971_9_0.46_0_7.93	10	+
chr1	16893611	16894003	chr1_16766198_16766590_11_0.46_0_7.9	10	+
chr1	16902754	16903112	chr1_16775341_16775699_11_0.5_0_8.02	10	+
chr1	16903227	16903429	chr1_16775814_16776016_6_0.46_3.44_8.01	10	+
chr1	16905679	16906098	chr1_16778266_16778685_12_0.44_0_7.69	10	+
chr1	16908505	16908707	chr1_16781092_16781294_6_0.43_1.13_7.7	10	+
chr1	16911975	16912329	chr1_16784562_16784916_10_0.44_0_7.84	10	+
chr1	16913503	16913706	chr1_16786090_16786293_6_0.45_0_7.96	10	+
chr1	16914144	16914359	chr1_16786731_16786946_6_0.45_1.13_7.98	10	+
chr1	16918289	16918712	chr1_16790876_16791299_12_0.43_0_8.55	10	+
chr1	16918914	16919151	chr1_16791501_16791738_7_0.47_3.44_7.68	10	+
chr1	16931259	16931426	chr1_16803846_16804013_5_0.43_4.06_7.95	10	+
chr1	16945151	16945395	chr1_16817738_16817982_7_0.42_1.13_7.96	10	+
chr1	16952563	16952690	chr1_16825150_16825277_4_0.63_2.01_9.66	10	+
chr1	16963658	16963753	chr1_16836245_16836340_3_0.48_3.44_10.01	10	+
chr1	16991307	16991516	chr1_16863894_16864103_6_0.4_2.01_7.22	10	+
chr1	16992785	16993274	chr1_16865372_16865861_14_0.46_0_8.42	10	+
chr1	16996191	16996395	chr1_16868778_16868982_6_0.39_4.06_7.09	10	+
chr1	17009602	17009873	chr1_16882189_16882460_8_0.37_1.13_7.27	10	+
chr1	17010168	17012780	chr1_16882755_16885367_69_0.38_0_8.22	10	+
chr1	17067178	17067676	chr1_16939765_16940263_14_0.49_0_8.73	10	+
chr1	17067842	17068111	chr1_16940429_16940698_8_0.48_0_8.1	10	+
chr1	17222643	17223087	chr1_17095230_17095674_12_0.51_0_9.07	10	+
chr1	17223308	17223593	chr1_17095895_17096180_8_0.48_0_8.13	10	+
chr1	17224644	17224850	chr1_17097231_17097437_6_0.33_3.44_6.68	10	+
chr1	17279148	17279349	chr1_17151735_17151936_6_0.51_1.13_8.64	10	+
chr1	17285162	17285369	chr1_17157749_17157956_6_0.61_2.76_9.27	10	+
chr1	17287416	17287687	chr1_17160003_17160274_8_0.77_0_11.13	10	+
chr1	17312820	17313022	chr1_17185407_17185609_6_0.66_4.65_10.16	10	+
chr1	17355008	17355350	chr1_17227595_17227937_10_0.48_0_7.93	10	+
chr1	17394531	17394768	chr1_17267118_17267355_7_0.55_2.01_8.49	10	+
chr1	17733331	17735812	chr1_17605918_17608399_69_0.51_0_9.18	10	+
chr1	17739448	17739780	chr1_17612035_17612367_9_0.55_0_8.17	10	+
chr1	17742971	17743215	chr1_17615558_17615802_7_0.55_0_8.86	10	+
chr1	17745168	17745373	chr1_17617755_17617960_6_0.41_4.65_7.28	10	+
chr1	17745866	17746062	chr1_17618453_17618649_6_0.46_2.76_8.1	10	+
chr1	17746295	17746555	chr1_17618882_17619142_8_0.61_1.13_9.1	10	+
chr1	17747114	17747412	chr1_17619701_17619999_9_0.42_0_7.08	10	+
chr1	17748639	17748881	chr1_17621226_17621468_7_0.42_2.76_7.61	10	+
chr1	17749166	17749379	chr1_17621753_17621966_6_0.53_3.44_8.49	10	+
chr1	17756380	17756674	chr1_17628967_17629261_9_0.45_0_7.57	10	+
chr1	17764620	17765106	chr1_17637207_17637693_11_0.75_1.13_11.18	10	+
chr1	18149427	18149849	chr1_18022014_18022436_12_0.57_0_9.27	10	+
chr1	18152183	18152387	chr1_18024770_18024974_6_0.59_2.01_9.37	10	+
chr1	18152411	18152735	chr1_18024998_18025322_9_0.6_0_9.21	10	+
chr1	18152747	18153182	chr1_18025334_18025769_12_0.53_0_9.07	10	+
chr1	18385097	18385338	chr1_18257684_18257925_7_0.62_4.06_9.56	10	+
chr1	18437476	18437686	chr1_18310063_18310273_6_0.59_2.01_9.41	10	+
chr1	18493512	18493744	chr1_18366099_18366331_7_0.53_1.13_8	10	+
chr1	18812203	18812447	chr1_18684790_18685034_7_0.41_1.13_7.65	10	+
chr1	18839638	18839884	chr1_18712225_18712471_7_0.45_0_8.26	10	+
chr1	18896387	18896583	chr1_18768974_18769170_6_0.54_2.01_8.84	10	+
chr1	18931306	18931682	chr1_18803893_18804269_11_0.64_1.13_10.08	10	+
chr1	19043381	19043595	chr1_18915968_18916182_5_0.76_1.13_11.11	10	+
chr1	19155763	19155975	chr1_19028350_19028562_6_0.46_2.01_7.6	10	+
chr1	19283182	19283405	chr1_19155769_19155992_6_0.75_3.44_10.95	10	+
chr1	19403229	19403437	chr1_19275816_19276024_6_0.53_4.06_8.35	10	+
chr1	19405540	19405780	chr1_19278127_19278367_7_0.39_1.13_7.18	10	+
chr1	19410977	19411208	chr1_19283564_19283795_7_0.56_0_8.69	10	+
chr1	19413118	19413344	chr1_19285705_19285931_7_0.53_3.44_8.03	10	+
chr1	19419830	19420038	chr1_19292417_19292625_6_0.47_2.76_8.31	10	+
chr1	19420370	19420692	chr1_19292957_19293279_9_0.49_0_7.76	10	+
chr1	19426834	19427073	chr1_19299421_19299660_7_0.55_0_8.79	10	+
chr1	19430542	19430809	chr1_19303129_19303396_8_0.52_0_8.19	10	+
chr1	19436466	19436749	chr1_19309053_19309336_8_0.53_0_8.15	10	+
chr1	19439079	19439418	chr1_19311666_19312005_10_0.5_0_8.42	10	+
chr1	19440154	19440353	chr1_19312741_19312940_6_0.5_4.06_7.92	10	+
chr1	19441875	19442153	chr1_19314462_19314740_8_0.5_0_8.36	10	+
chr1	19443746	19443941	chr1_19316333_19316528_6_0.45_4.65_8.13	10	+
chr1	19446605	19446874	chr1_19319192_19319461_8_0.52_0_8.09	10	+
chr1	19449267	19449638	chr1_19321854_19322225_11_0.51_0_8.11	10	+
chr1	19450962	19451314	chr1_19323549_19323901_10_0.47_0_7.87	10	+
chr1	19472225	19472520	chr1_19344812_19345107_9_0.43_0_6.96	10	+
chr1	19473258	19473529	chr1_19345845_19346116_8_0.54_1.13_8.34	10	+
chr1	19477101	19477311	chr1_19349688_19349898_6_0.49_1.13_8.38	10	+
chr1	19478128	19478366	chr1_19350715_19350953_7_0.52_3.44_8.12	10	+
chr1	19481935	19482143	chr1_19354522_19354730_6_0.43_2.76_7.94	10	+
chr1	19482718	19482998	chr1_19355305_19355585_9_0.42_1.13_7.2	10	+
chr1	19483196	19483398	chr1_19355783_19355985_6_0.49_2.76_8.57	10	+
chr1	19484347	19484550	chr1_19356934_19357137_6_0.52_4.65_8.28	10	+
chr1	19486558	19486841	chr1_19359145_19359428_8_0.47_1.13_8.15	10	+
chr1	19487320	19487678	chr1_19359907_19360265_11_0.52_0_8.21	10	+
chr1	19488903	19489143	chr1_19361490_19361730_7_0.52_0_8.39	10	+
chr1	19490711	19490954	chr1_19363298_19363541_7_0.5_4.06_8.14	10	+
chr1	19493457	19493837	chr1_19366044_19366424_11_0.49_0_8.11	10	+
chr1	19494462	19494674	chr1_19367049_19367261_6_0.49_2.76_8.11	10	+
chr1	19499215	19499680	chr1_19371802_19372267_13_0.45_0_8.09	10	+
chr1	19499872	19500183	chr1_19372459_19372770_9_0.48_0_7.75	10	+
chr1	19500840	19501041	chr1_19373427_19373628_6_0.43_4.06_7.78	10	+
chr1	19501446	19501610	chr1_19374033_19374197_5_0.41_4.06_7.92	10	+
chr1	19503987	19504345	chr1_19376574_19376932_10_0.47_2.01_7.76	10	+
chr1	19510448	19510806	chr1_19383035_19383393_10_0.41_0_7.67	10	+
chr1	19511547	19511865	chr1_19384134_19384452_9_0.45_0_7.71	10	+
chr1	19513660	19513859	chr1_19386247_19386446_6_0.47_2.01_8.16	10	+
chr1	19523541	19523839	chr1_19396128_19396426_9_0.4_0_7.11	10	+
chr1	19524144	19524385	chr1_19396731_19396972_7_0.45_0_7.89	10	+
chr1	19528166	19528319	chr1_19400753_19400906_5_0.42_0_8.12	10	+
chr1	19537147	19537492	chr1_19409734_19410079_10_0.44_1.13_7.44	10	+
chr1	19544233	19544663	chr1_19416820_19417250_12_0.38_0_7.13	10	+
chr1	19544938	19545252	chr1_19417525_19417839_9_0.41_0_7.35	10	+
chr1	19545488	19546071	chr1_19418075_19418658_16_0.48_0_8.12	10	+
chr1	19549113	19549431	chr1_19421700_19422018_9_0.55_2.01_8.72	10	+
chr1	19553830	19554044	chr1_19426417_19426631_6_0.5_3.44_8.24	10	+
chr1	19557673	19557994	chr1_19430260_19430581_9_0.5_0_8.19	10	+
chr1	19559038	19559282	chr1_19431625_19431869_7_0.49_4.06_8.15	10	+
chr1	19578166	19578350	chr1_19450753_19450937_5_0.69_4.65_10.65	10	+
chr1	19583921	19584139	chr1_19456508_19456726_6_0.51_2.76_8.28	10	+
chr1	19584202	19584406	chr1_19456789_19456993_6_0.59_2.01_9.19	10	+
chr1	19585126	19585453	chr1_19457713_19458040_9_0.5_0_8.9	10	+
chr1	19586060	19586404	chr1_19458647_19458991_10_0.53_0_9.13	10	+
chr1	19630552	19630867	chr1_19503139_19503454_9_0.51_0_8.05	10	+
chr1	19665477	19666085	chr1_19538064_19538672_18_0.5_0_8.88	10	+
chr1	19670698	19670910	chr1_19543285_19543497_3_0.41_0_10.49	10	+
chr1	19671538	19671785	chr1_19544125_19544372_7_0.55_2.01_8.79	10	+
chr1	19683833	19684145	chr1_19556420_19556732_9_0.52_0_7.76	10	+
chr1	19711955	19712151	chr1_19584542_19584738_6_0.5_1.13_8.36	10	+
chr1	19928639	19928840	chr1_19801226_19801427_6_0.39_4.65_7.37	10	+
chr1	19932551	19932788	chr1_19805138_19805375_7_0.45_1.13_7.77	10	+
chr1	19934588	19935102	chr1_19807175_19807689_15_0.53_0_10.6	10	+
chr1	19949840	19950163	chr1_19822427_19822750_9_0.36_2.01_6.51	10	+
chr1	19952788	19953203	chr1_19825375_19825790_12_0.47_0_8.41	10	+
chr1	19971680	19971885	chr1_19844267_19844472_6_0.63_1.13_10.25	10	+
chr1	20152954	20152978	chr1_20025541_20025565_1_0.28_1.13_10.1	10	+
chr1	20208957	20209173	chr1_20081544_20081760_6_0.71_3.44_10.52	10	+
chr1	20548649	20548864	chr1_20421236_20421451_6_0.47_4.06_7.91	10	+
chr1	20669929	20670187	chr1_20542516_20542774_8_0.69_2.01_10.5	10	+
chr1	20692993	20693362	chr1_20565580_20565949_10_0.7_2.76_9.71	10	+
chr1	20693374	20693527	chr1_20565961_20566114_5_0.69_2.76_11.24	10	+
chr1	20852838	20853279	chr1_20725425_20725866_13_0.47_0_8.35	10	+
chr1	20978626	20979576	chr1_20851213_20852163_26_0.52_0_9.08	10	+
chr1	20980571	20980943	chr1_20853158_20853530_10_0.54_0_8.35	10	+
chr1	20980979	20981186	chr1_20853566_20853773_6_0.49_3.44_7.84	10	+
chr1	20982038	20982391	chr1_20854625_20854978_10_0.53_0_8.45	10	+
chr1	20982486	20982785	chr1_20855073_20855372_9_0.56_2.01_8.31	10	+
chr1	21069303	21069502	chr1_20941890_20942089_6_0.41_2.01_7.53	10	+
chr1	21069622	21069830	chr1_20942209_20942417_6_0.34_0_7.77	10	+
chr1	21070604	21071586	chr1_20943191_20944173_27_0.43_0_8.59	10	+
chr1	21071923	21072224	chr1_20944510_20944811_8_0.42_0_7.48	10	+
chr1	21073937	21074258	chr1_20946524_20946845_9_0.38_0_6.96	10	+
chr1	21076164	21076434	chr1_20948751_20949021_8_0.46_1.13_7.95	10	+
chr1	21087382	21087515	chr1_20959969_20960102_4_0.43_3.44_8.31	10	+
chr1	21088269	21088574	chr1_20960856_20961161_9_0.4_0_7.29	10	+
chr1	21097337	21097659	chr1_20969924_20970246_9_0.36_0_6.61	10	+
chr1	21099866	21100411	chr1_20972453_20972998_15_0.35_0_7.13	10	+
chr1	21102620	21103297	chr1_20975207_20975884_19_0.37_0_7.18	10	+
chr1	21106556	21107152	chr1_20979143_20979739_17_0.38_0_7.45	10	+
chr1	21108434	21108632	chr1_20981021_20981219_6_0.37_2.76_7	10	+
chr1	21137209	21137435	chr1_21009796_21010022_7_0.38_2.76_7.04	10	+
chr1	21155601	21155919	chr1_21028188_21028506_9_0.39_0_7	10	+
chr1	21190932	21191248	chr1_21063519_21063835_9_0.46_0_7.58	10	+
chr1	21226245	21226465	chr1_21098832_21099052_7_0.4_2.01_7.46	10	+
chr1	21267916	21268864	chr1_21140503_21141451_25_0.43_0_7.79	10	+
chr1	21299385	21299583	chr1_21171972_21172170_6_0.35_3.44_6.68	10	+
chr1	21307599	21307822	chr1_21180186_21180409_6_0.43_2.01_7.76	10	+
chr1	21415456	21415791	chr1_21288043_21288378_10_0.38_0_7.11	10	+
chr1	21451194	21451383	chr1_21323781_21323970_5_0.3_1.13_6.73	10	+
chr1	21461471	21461705	chr1_21334058_21334292_7_0.34_3.44_6.76	10	+
chr1	21543853	21544048	chr1_21416440_21416635_6_0.6_4.06_8.58	10	+
chr1	21544217	21544424	chr1_21416804_21417011_6_0.62_2.76_9.23	10	+
chr1	21572388	21572468	chr1_21444975_21445055_3_0.44_2.76_9.45	10	+
chr1	21583178	21583392	chr1_21455765_21455979_6_0.51_4.65_8.2	10	+
chr1	21595407	21595649	chr1_21467994_21468236_7_0.63_0_9.07	10	+
chr1	21597572	21597890	chr1_21470159_21470477_9_0.52_0_7.75	10	+
chr1	21672818	21673169	chr1_21545405_21545756_10_0.48_1.13_8.09	10	+
chr1	21752240	21752476	chr1_21624827_21625063_7_0.4_0_7.87	10	+
chr1	21753458	21753815	chr1_21626045_21626402_10_0.45_1.13_7.65	10	+
chr1	21753862	21754055	chr1_21626449_21626642_6_0.47_4.65_7.73	10	+
chr1	21754390	21754455	chr1_21626977_21627042_2_0.54_4.65_10.37	10	+
chr1	21771400	21771636	chr1_21643987_21644223_7_0.55_1.13_8.46	10	+
chr1	21778183	21778479	chr1_21650770_21651066_8_0.42_3.44_7.21	10	+
chr1	21785995	21786505	chr1_21658582_21659092_14_0.51_0_8.44	10	+
chr1	21786549	21786722	chr1_21659136_21659309_5_0.64_1.13_10.25	10	+
chr1	21797811	21798306	chr1_21670398_21670893_14_0.48_0_8.31	10	+
chr1	21806467	21806741	chr1_21679054_21679328_8_0.49_0_8.17	10	+
chr1	21810153	21810387	chr1_21682740_21682974_7_0.45_0_7.83	10	+
chr1	21917529	21917719	chr1_21790116_21790306_6_0.57_2.76_9.09	10	+
chr1	22005689	22006078	chr1_21878276_21878665_11_0.4_0_7.42	10	+
chr1	22014500	22014704	chr1_21887087_21887291_6_0.45_4.06_7.64	10	+
chr1	22021516	22021835	chr1_21894103_21894422_9_0.39_1.13_7.02	10	+
chr1	22027928	22028159	chr1_21900515_21900746_7_0.47_1.13_8	10	+
chr1	22032832	22033065	chr1_21905419_21905652_7_0.39_1.13_7.27	10	+
chr1	22033257	22033469	chr1_21905844_21906056_6_0.39_1.13_7.57	10	+
chr1	22047640	22047937	chr1_21920227_21920524_9_0.4_0_7.42	10	+
chr1	22050346	22050659	chr1_21922933_21923246_9_0.39_1.13_7.09	10	+
chr1	22050708	22051542	chr1_21923295_21924129_24_0.39_0_7.45	10	+
chr1	22052275	22053054	chr1_21924862_21925641_22_0.42_0_7.43	10	+
chr1	22053063	22053271	chr1_21925650_21925858_6_0.4_3.44_7.6	10	+
chr1	22054956	22055296	chr1_21927543_21927883_10_0.38_0_7.15	10	+
chr1	22056088	22056425	chr1_21928675_21929012_10_0.36_0_6.69	10	+
chr1	22062840	22063179	chr1_21935427_21935766_9_0.4_0_7.75	10	+
chr1	22074496	22074857	chr1_21947083_21947444_11_0.35_0_6.82	10	+
chr1	22074905	22075118	chr1_21947492_21947705_6_0.35_2.76_6.96	10	+
chr1	22077546	22077935	chr1_21950133_21950522_11_0.34_4.06_6.69	10	+
chr1	22079330	22079725	chr1_21951917_21952312_7_0.39_0_7.43	10	+
chr1	22082998	22083298	chr1_21955585_21955885_8_0.43_0_7.84	10	+
chr1	22084064	22084284	chr1_21956651_21956871_6_0.43_1.13_7.45	10	+
chr1	22095468	22095679	chr1_21968055_21968266_6_0.37_4.65_7.37	10	+
chr1	22109217	22109518	chr1_21981804_21982105_9_0.71_1.13_10.29	10	+
chr1	22234556	22235139	chr1_22107143_22107726_16_0.46_0_9.99	10	+
chr1	22357099	22357308	chr1_22229686_22229895_6_0.54_2.76_8.85	10	+
chr1	22404802	22405186	chr1_22277389_22277773_11_0.37_0_7.68	10	+
chr1	22412807	22413477	chr1_22285394_22286064_19_0.41_0_8.14	10	+
chr1	22416808	22417090	chr1_22289395_22289677_8_0.41_0_7.25	10	+
chr1	22417319	22417537	chr1_22289906_22290124_6_0.46_2.76_7.63	10	+
chr1	22417773	22419496	chr1_22290360_22292083_45_0.4_0_8.54	10	+
chr1	22469979	22470194	chr1_22342566_22342781_6_0.78_4.65_11.21	10	+
chr1	22649169	22649803	chr1_22521756_22522390_18_0.46_0_8.57	10	+
chr1	22816539	22816746	chr1_22689126_22689333_6_0.5_4.06_8.23	10	+
chr1	22827977	22828467	chr1_22700564_22701054_14_0.41_1.13_7.35	10	+
chr1	22834406	22834752	chr1_22706993_22707339_8_0.38_2.01_7.45	10	+
chr1	22837676	22837925	chr1_22710263_22710512_7_0.51_2.76_8.43	10	+
chr1	22838223	22838641	chr1_22710810_22711228_12_0.53_0_8.56	10	+
chr1	22852828	22853334	chr1_22725415_22725921_14_0.55_0_8.61	10	+
chr1	22853346	22853698	chr1_22725933_22726285_10_0.51_0_8.12	10	+
chr1	22854342	22854658	chr1_22726929_22727245_9_0.53_0_7.99	10	+
chr1	22888142	22888202	chr1_22760729_22760789_2_0.6_2.76_10.84	10	+
chr1	22889817	22890039	chr1_22762404_22762626_5_0.78_3.44_11.56	10	+
chr1	23067139	23067283	chr1_22939726_22939870_5_0.61_4.06_9.89	10	+
chr1	23345903	23346209	chr1_23218490_23218796_7_0.73_2.01_11.39	10	+
chr1	23356973	23357205	chr1_23229560_23229792_7_0.41_2.01_7.53	10	+
chr1	23360299	23360523	chr1_23232886_23233110_7_0.39_4.65_7.06	10	+
chr1	23376777	23377018	chr1_23249364_23249605_7_0.47_2.76_7.58	10	+
chr1	23381436	23381754	chr1_23254023_23254341_9_0.37_2.76_6.79	10	+
chr1	23385461	23385738	chr1_23258048_23258325_8_0.35_2.01_6.88	10	+
chr1	23394937	23395298	chr1_23267524_23267885_10_0.34_0_7.27	10	+
chr1	23397607	23397947	chr1_23270194_23270534_10_0.4_0_7.44	10	+
chr1	23399695	23399973	chr1_23272282_23272560_8_0.38_0_7.1	10	+
chr1	23405425	23405778	chr1_23278012_23278365_10_0.5_0_8.28	10	+
chr1	23405934	23406245	chr1_23278521_23278832_9_0.43_1.13_7.26	10	+
chr1	23407866	23408146	chr1_23280453_23280733_8_0.46_0_7.77	10	+
chr1	23408707	23408958	chr1_23281294_23281545_7_0.47_2.01_7.85	10	+
chr1	23409565	23410132	chr1_23282152_23282719_16_0.5_0_8.6	10	+
chr1	23571131	23571696	chr1_23443718_23444283_16_0.56_0_9.1	10	+
chr1	23575164	23575188	chr1_23447751_23447775_1_0.64_4.65_13.26	10	+
chr1	23611846	23612047	chr1_23484433_23484634_6_0.38_0_7.33	10	+
chr1	23622899	23623220	chr1_23495486_23495807_9_0.35_1.13_7.13	10	+
chr1	23631337	23631700	chr1_23503924_23504287_10_0.38_0_6.93	10	+
chr1	23632074	23632437	chr1_23504661_23505024_10_0.33_0_6.84	10	+
chr1	23634697	23635305	chr1_23507284_23507892_17_0.32_0_6.92	10	+
chr1	23635601	23636014	chr1_23508188_23508601_12_0.36_0_7.06	10	+
chr1	23636379	23637942	chr1_23508966_23510529_44_0.41_0_8.35	10	+
chr1	23639930	23640245	chr1_23512517_23512832_9_0.36_0_7.54	10	+
chr1	23644843	23645285	chr1_23517430_23517872_13_0.41_0_7.91	10	+
chr1	23645662	23646075	chr1_23518249_23518662_12_0.39_0_7.51	10	+
chr1	23646686	23647157	chr1_23519273_23519744_13_0.43_0_7.61	10	+
chr1	23647943	23648287	chr1_23520530_23520874_10_0.39_0_7.52	10	+
chr1	23649872	23650297	chr1_23522459_23522884_13_0.38_0_7.24	10	+
chr1	23652667	23652875	chr1_23525254_23525462_6_0.37_4.06_6.92	10	+
chr1	23654774	23654974	chr1_23527361_23527561_6_0.41_3.44_7.46	10	+
chr1	23663597	23663826	chr1_23536184_23536413_7_0.38_2.01_7.28	10	+
chr1	23664210	23664509	chr1_23536797_23537096_9_0.4_1.13_7.68	10	+
chr1	23664889	23665210	chr1_23537476_23537797_9_0.37_0_6.97	10	+
chr1	23667280	23667519	chr1_23539867_23540106_7_0.38_0_7.34	10	+
chr1	23670432	23670624	chr1_23543019_23543211_5_0.74_3.44_10.66	10	+
chr1	23671130	23671392	chr1_23543717_23543979_8_0.65_0_9.34	10	+
chr1	23779505	23779710	chr1_23652092_23652297_6_0.59_4.65_8.6	10	+
chr1	23833063	23833674	chr1_23705650_23706261_17_0.51_0_8.78	10	+
chr1	23834253	23834944	chr1_23706840_23707531_20_0.52_0_8.57	10	+
chr1	23835110	23835590	chr1_23707697_23708177_14_0.53_0_8.72	10	+
chr1	23836258	23836651	chr1_23708845_23709238_12_0.6_0_9.26	10	+
chr1	23838040	23838240	chr1_23710627_23710827_6_0.49_3.44_7.91	10	+
chr1	23839056	23839298	chr1_23711643_23711885_7_0.45_0_8.24	10	+
chr1	23842796	23843050	chr1_23715383_23715637_7_0.58_2.76_8.9	10	+
chr1	23845449	23845730	chr1_23718036_23718317_8_0.54_1.13_8.15	10	+
chr1	23848168	23848570	chr1_23720755_23721157_11_0.55_0_8.69	10	+
chr1	23946140	23946357	chr1_23818727_23818944_7_0.68_0_10.13	10	+
chr1	24018947	24019378	chr1_23891534_23891965_12_0.48_0_8.69	10	+
chr1	24019974	24020522	chr1_23892561_23893109_16_0.43_0_7.9	10	+
chr1	24021010	24021409	chr1_23893597_23893996_12_0.43_0_8.76	10	+
chr1	24021645	24022546	chr1_23894232_23895133_26_0.46_0_8.5	10	+
chr1	24022726	24022926	chr1_23895313_23895513_6_0.39_3.44_7.32	10	+
chr1	24077744	24078643	chr1_23950331_23951230_25_0.52_0_8.91	10	+
chr1	24078849	24079039	chr1_23951436_23951626_5_0.48_2.76_8.49	10	+
chr1	24080494	24080840	chr1_23953081_23953427_10_0.45_0_7.49	10	+
chr1	24082295	24082568	chr1_23954882_23955155_8_0.48_1.13_7.83	10	+
chr1	24086235	24086435	chr1_23958822_23959022_6_0.39_4.65_7.4	10	+
chr1	24087312	24087785	chr1_23959899_23960372_13_0.44_0_7.71	10	+
chr1	24113752	24114753	chr1_23986339_23987340_27_0.47_0_8.38	10	+
chr1	24119151	24119358	chr1_23991738_23991945_6_0.63_4.65_9.65	10	+
chr1	24120583	24120779	chr1_23993170_23993366_6_0.63_2.76_9.23	10	+
chr1	24482109	24482314	chr1_24354696_24354901_6_0.49_2.76_8.17	10	+
chr1	24648196	24648450	chr1_24520783_24521037_7_0.7_0_11.23	10	+
chr1	24652360	24652409	chr1_24524947_24524996_2_0.6_3.44_10.83	10	+
chr1	24671329	24671562	chr1_24543916_24544149_7_0.61_0_9.32	10	+
chr1	24759871	24760116	chr1_24632458_24632703_7_0.44_1.13_7.5	10	+
chr1	24790381	24790725	chr1_24662968_24663312_10_0.48_0_7.8	10	+
chr1	24795385	24795929	chr1_24667972_24668516_15_0.48_0_7.83	10	+
chr1	24796082	24796674	chr1_24668669_24669261_17_0.47_0_8.24	10	+
chr1	24797106	24797640	chr1_24669693_24670227_15_0.45_0_7.87	10	+
chr1	24798102	24798478	chr1_24670689_24671065_11_0.44_0_8.02	10	+
chr1	24798623	24799224	chr1_24671210_24671811_17_0.53_0_8.63	10	+
chr1	24973072	24973454	chr1_24845659_24846041_11_0.36_0_7.2	10	+
chr1	24973844	24974055	chr1_24846431_24846642_6_0.33_4.06_6.7	10	+
chr1	24975215	24975624	chr1_24847802_24848211_9_0.41_0_8.08	10	+
chr1	24976337	24976700	chr1_24848924_24849287_10_0.41_0_7.46	10	+
chr1	24977837	24978190	chr1_24850424_24850777_10_0.4_0_7.42	10	+
chr1	24978779	24979175	chr1_24851366_24851762_11_0.44_0_8.12	10	+
chr1	24979307	24979630	chr1_24851894_24852217_9_0.41_0_7.01	10	+
chr1	24981238	24981687	chr1_24853825_24854274_13_0.47_0_8.52	10	+
chr1	24989075	24989380	chr1_24861662_24861967_9_0.44_0_7.73	10	+
chr1	24995574	24996173	chr1_24868161_24868760_17_0.49_0_8.89	10	+
chr1	24996553	24996933	chr1_24869140_24869520_10_0.46_0_7.85	10	+
chr1	24998609	24999102	chr1_24871196_24871689_14_0.39_0_8.22	10	+
chr1	24999178	24999587	chr1_24871765_24872174_11_0.39_0_8.49	10	+
chr1	25072890	25073084	chr1_24945477_24945671_6_0.38_1.13_7.33	10	+
chr1	25124134	25124482	chr1_24996721_24997069_10_0.39_1.13_7.04	10	+
chr1	25140511	25140789	chr1_25013098_25013376_8_0.36_1.13_6.98	10	+
chr1	25166314	25166637	chr1_25038901_25039224_9_0.4_0_7.36	10	+
chr1	25167127	25170737	chr1_25039714_25043324_100_0.36_0_8.02	10	+
chr1	25226700	25227296	chr1_25099287_25099883_17_0.55_0_8.68	10	+
chr1	25227676	25228020	chr1_25100263_25100607_10_0.5_2.01_7.84	10	+
chr1	25228653	25228863	chr1_25101240_25101450_6_0.65_1.13_9.95	10	+
chr1	25233682	25233974	chr1_25106269_25106561_8_0.62_1.13_8.64	10	+
chr1	25233986	25234807	chr1_25106573_25107394_23_0.51_0_8.84	10	+
chr1	25245433	25245632	chr1_25118020_25118219_6_0.57_4.06_8.52	10	+
chr1	25256338	25256402	chr1_25128925_25128989_2_0.66_2.01_11.38	10	+
chr1	25367681	25367890	chr1_25240268_25240477_6_0.5_1.13_8.19	10	+
chr1	25483506	25483607	chr1_25356093_25356194_3_0.55_0_12.31	10	+
chr1	25549504	25550004	chr1_25422091_25422591_14_0.33_0_6.87	10	+
chr1	25553837	25554095	chr1_25426424_25426682_8_0.36_0_7.3	10	+
chr1	25555432	25555658	chr1_25428019_25428245_7_0.38_0_7.44	10	+
chr1	25570248	25570539	chr1_25442835_25443126_8_0.37_0_7.53	10	+
chr1	25570630	25571105	chr1_25443217_25443692_14_0.38_0_7.36	10	+
chr1	25571494	25571834	chr1_25444081_25444421_10_0.38_0_7.53	10	+
chr1	25573272	25573485	chr1_25445859_25446072_6_0.59_2.76_9.25	10	+
chr1	25620050	25621247	chr1_25492637_25493834_63_0.47_0_8.44	10	+
chr1	25662042	25662272	chr1_25534629_25534859_15_0.47_0_7.76	10	+
chr1	25664787	25664994	chr1_25537374_25537581_6_0.65_4.06_9.9	10	+
chr1	25669325	25669648	chr1_25541912_25542235_9_0.36_0_7.38	10	+
chr1	25687006	25688110	chr1_25559593_25560697_31_0.41_0_8.08	10	+
chr1	25688153	25688354	chr1_25560740_25560941_7_0.41_0_7.54	10	+
chr1	25688483	25688773	chr1_25561070_25561360_8_0.41_0_7.64	10	+
chr1	25725141	25726295	chr1_25597728_25598882_36_0.44_0_8.25	10	+
chr1	25892531	25892720	chr1_25765118_25765307_6_0.41_1.13_7.6	10	+
chr1	25893409	25894288	chr1_25765996_25766875_25_0.57_0_9.3	10	+
chr1	25894557	25895151	chr1_25767144_25767738_16_0.51_0_9.23	10	+
chr1	26090492	26090696	chr1_25963079_25963283_6_0.61_4.65_8.88	10	+
chr1	26158792	26159104	chr1_26031379_26031691_9_0.52_2.01_8.26	10	+
chr1	26162169	26162411	chr1_26034756_26034998_7_0.43_0_7.55	10	+
chr1	26174756	26174780	chr1_26047343_26047367_1_0.64_3.44_13.3	10	+
chr1	26189830	26190229	chr1_26062417_26062816_11_0.58_2.76_9	10	+
chr1	26213977	26214168	chr1_26086564_26086755_6_0.35_0_7.23	10	+
chr1	26215364	26215809	chr1_26087951_26088396_13_0.42_0_8.56	10	+
chr1	26226625	26227726	chr1_26099212_26100313_31_0.42_0_8.8	10	+
chr1	26227842	26228217	chr1_26100429_26100804_11_0.44_0_9.62	10	+
chr1	26229993	26230374	chr1_26102580_26102961_11_0.39_0_7.6	10	+
chr1	26231055	26231346	chr1_26103642_26103933_9_0.36_0_6.67	10	+
chr1	26440718	26441061	chr1_26313305_26313648_10_0.47_0_8.21	10	+
chr1	26448237	26448756	chr1_26320824_26321343_15_0.42_0_7.75	10	+
chr1	26448803	26449348	chr1_26321390_26321935_15_0.39_0_7.73	10	+
chr1	26449433	26450268	chr1_26322020_26322855_23_0.39_0_7.75	10	+
chr1	26450314	26451281	chr1_26322901_26323868_27_0.34_0_7.12	10	+
chr1	26451319	26451923	chr1_26323906_26324510_18_0.36_0_7.06	10	+
chr1	26496934	26497139	chr1_26369521_26369726_6_0.51_0_8.28	10	+
chr1	26570625	26570907	chr1_26443212_26443494_8_0.43_2.01_7.59	10	+
chr1	26581596	26582456	chr1_26454183_26455043_24_0.47_0_8.72	10	+
chr1	26586072	26586353	chr1_26458659_26458940_8_0.46_0_7.92	10	+
chr1	26589041	26589275	chr1_26461628_26461862_7_0.41_0_7.33	10	+
chr1	26589529	26589771	chr1_26462116_26462358_7_0.45_4.06_7.88	10	+
chr1	26594935	26595227	chr1_26467522_26467814_8_0.5_0_8.92	10	+
chr1	26597721	26597928	chr1_26470308_26470515_6_0.39_2.01_7.1	10	+
chr1	26598812	26599009	chr1_26471399_26471596_6_0.46_3.44_8.01	10	+
chr1	26602912	26603187	chr1_26475499_26475774_8_0.51_0_8.36	10	+
chr1	26603508	26603895	chr1_26476095_26476482_11_0.49_0_8.21	10	+
chr1	26603952	26604664	chr1_26476539_26477251_20_0.48_0_8.1	10	+
chr1	26607483	26607989	chr1_26480070_26480576_15_0.55_0_9.01	10	+
chr1	26653207	26653504	chr1_26525794_26526091_8_0.46_0_8	10	+
chr1	26758844	26759192	chr1_26631431_26631779_10_0.52_0_8.06	10	+
chr1	26759274	26759584	chr1_26631861_26632171_9_0.43_1.13_7.34	10	+
chr1	26781145	26781849	chr1_26653732_26654436_20_0.46_0_9.08	10	+
chr1	26784250	26784455	chr1_26656837_26657042_6_0.46_1.13_7.85	10	+
chr1	26795719	26796083	chr1_26668306_26668670_10_0.47_0_7.82	10	+
chr1	26796104	26796640	chr1_26668691_26669227_15_0.54_0_8.94	10	+
chr1	26798898	26799146	chr1_26671485_26671733_7_0.7_0_11.05	10	+
chr1	26799290	26799624	chr1_26671877_26672211_9_0.74_4.06_10.46	10	+
chr1	26799965	26800711	chr1_26672552_26673298_21_0.43_0_7.99	10	+
chr1	26800914	26801295	chr1_26673501_26673882_11_0.4_0_8.04	10	+
chr1	26801490	26802554	chr1_26674077_26675141_29_0.41_0_10.36	10	+
chr1	26874013	26874269	chr1_26746600_26746856_8_0.58_3.44_8.13	10	+
chr1	26883390	26883689	chr1_26755977_26756276_8_0.56_0_7.99	10	+
chr1	26888000	26888212	chr1_26760587_26760799_6_0.55_2.01_8.31	10	+
chr1	26900803	26901000	chr1_26773390_26773587_6_0.53_3.44_8.85	10	+
chr1	27023873	27024076	chr1_26896460_26896663_5_0.72_2.01_11	10	+
chr1	27024675	27025207	chr1_26897262_26897794_15_0.42_0_8.09	10	+
chr1	27026309	27026661	chr1_26898896_26899248_10_0.42_2.01_7.24	10	+
chr1	27026710	27026918	chr1_26899297_26899505_6_0.41_4.06_7.78	10	+
chr1	27027270	27027477	chr1_26899857_26900064_6_0.49_4.65_8.13	10	+
chr1	27028832	27029056	chr1_26901419_26901643_6_0.41_4.65_7.5	10	+
chr1	27029204	27029568	chr1_26901791_26902155_10_0.43_0_7.72	10	+
chr1	27029781	27030262	chr1_26902368_26902849_14_0.4_0_7.4	10	+
chr1	27030839	27031062	chr1_26903426_26903649_7_0.41_3.44_7.29	10	+
chr1	27032302	27032546	chr1_26904889_26905133_7_0.42_1.13_7.52	10	+
chr1	27033160	27033435	chr1_26905747_26906022_8_0.43_0_7.51	10	+
chr1	27035695	27036110	chr1_26908282_26908697_12_0.46_1.13_8.16	10	+
chr1	27037231	27037365	chr1_26909818_26909952_4_0.41_2.01_9.15	10	+
chr1	27038598	27038795	chr1_26911185_26911382_6_0.48_4.65_8.34	10	+
chr1	27041398	27041589	chr1_26913985_26914176_6_0.38_0_7.43	10	+
chr1	27041801	27042107	chr1_26914388_26914694_9_0.43_1.13_7.14	10	+
chr1	27047566	27047675	chr1_26920153_26920262_3_0.4_4.06_8.83	10	+
chr1	27048344	27048725	chr1_26920931_26921312_11_0.42_2.76_7.55	10	+
chr1	27052977	27053174	chr1_26925564_26925761_6_0.42_1.13_7.75	10	+
chr1	27053576	27053836	chr1_26926163_26926423_6_0.39_0_7.86	10	+
chr1	27057125	27057338	chr1_26929712_26929925_6_0.37_4.06_7.35	10	+
chr1	27057533	27058139	chr1_26930120_26930726_17_0.54_0_9.62	10	+
chr1	27067637	27068276	chr1_26940224_26940863_18_0.45_0_7.6	10	+
chr1	27069663	27069869	chr1_26942250_26942456_6_0.45_2.76_7.51	10	+
chr1	27070384	27070598	chr1_26942971_26943185_6_0.49_4.65_8.09	10	+
chr1	27070610	27070815	chr1_26943197_26943402_6_0.55_3.44_8.7	10	+
chr1	27072611	27072857	chr1_26945198_26945444_7_0.39_3.44_7.35	10	+
chr1	27089385	27089927	chr1_26961972_26962514_15_0.51_0_8.15	10	+
chr1	27092604	27092919	chr1_26965191_26965506_9_0.45_1.13_7.18	10	+
chr1	27094266	27094534	chr1_26966853_26967121_8_0.54_0_8.4	10	+
chr1	27097501	27097861	chr1_26970088_26970448_10_0.51_0_8.04	10	+
chr1	27098869	27099529	chr1_26971456_26972116_18_0.51_0_7.96	10	+
chr1	27099969	27100501	chr1_26972556_26973088_14_0.49_0_8.21	10	+
chr1	27100796	27101789	chr1_26973383_26974376_27_0.56_0_9.32	10	+
chr1	27102024	27102225	chr1_26974611_26974812_6_0.51_4.06_8.13	10	+
chr1	27105599	27108410	chr1_26978186_26980997_75_0.5_0_9.39	10	+
chr1	27154533	27154763	chr1_27027120_27027350_7_0.51_3.44_8.33	10	+
chr1	27180195	27180654	chr1_27052782_27053241_13_0.58_2.76_9.01	10	+
chr1	27181088	27181386	chr1_27053675_27053973_8_0.46_0_8.57	10	+
chr1	27181875	27182073	chr1_27054462_27054660_6_0.53_2.01_8.44	10	+
chr1	27189528	27190741	chr1_27062115_27063328_34_0.61_0_9.84	10	+
chr1	27217703	27217952	chr1_27090290_27090539_7_0.42_4.65_7.09	10	+
chr1	27267927	27268472	chr1_27140514_27141059_15_0.56_0_9.26	10	+
chr1	27269045	27269595	chr1_27141632_27142182_16_0.56_0_8.73	10	+
chr1	27271856	27272179	chr1_27144443_27144766_9_0.52_0_8.88	10	+
chr1	27272602	27272898	chr1_27145189_27145485_8_0.53_2.76_8.75	10	+
chr1	27306581	27306997	chr1_27179168_27179584_12_0.5_0_9.69	10	+
chr1	27307326	27307518	chr1_27179913_27180105_6_0.49_0_8.4	10	+
chr1	27310176	27310411	chr1_27182763_27182998_7_0.47_0_8.25	10	+
chr1	27312096	27312625	chr1_27184683_27185212_15_0.37_0_7.94	10	+
chr1	27457633	27457800	chr1_27330220_27330387_5_0.53_2.01_8.66	10	+
chr1	27467293	27467317	chr1_27339880_27339904_1_0.32_4.06_9.35	10	+
chr1	27503201	27503803	chr1_27375788_27376390_17_0.58_0_9.66	10	+
chr1	27526601	27526922	chr1_27399188_27399509_9_0.41_1.13_7.26	10	+
chr1	27526972	27528004	chr1_27399559_27400591_29_0.48_0_8.42	10	+
chr1	27533284	27534365	chr1_27405871_27406952_28_0.43_0_10.33	10	+
chr1	27534955	27535194	chr1_27407542_27407781_7_0.43_0_9.39	10	+
chr1	27537731	27537958	chr1_27410318_27410545_7_0.42_0_8.7	10	+
chr1	27561087	27561403	chr1_27433674_27433990_9_0.68_2.01_10.2	10	+
chr1	27609753	27609960	chr1_27482340_27482547_6_0.53_4.06_8.47	10	+
chr1	27631455	27631739	chr1_27504042_27504326_9_0.59_1.13_8.75	10	+
chr1	27638213	27638453	chr1_27510800_27511040_7_0.38_0_7.1	10	+
chr1	27651825	27652667	chr1_27524412_27525254_23_0.51_0_9.8	10	+
chr1	27652747	27653091	chr1_27525334_27525678_10_0.39_0_7.42	10	+
chr1	27661931	27662148	chr1_27534518_27534735_6_0.62_0_9.25	10	+
chr1	27662524	27662772	chr1_27535111_27535359_7_0.58_1.13_9.02	10	+
chr1	27730721	27731411	chr1_27603308_27603998_19_0.48_0_8.16	10	+
chr1	27731860	27732217	chr1_27604447_27604804_10_0.54_0_8.52	10	+
chr1	27732227	27732439	chr1_27604814_27605026_6_0.51_4.65_8.37	10	+
chr1	27732912	27733304	chr1_27605499_27605891_11_0.54_0_8.26	10	+
chr1	27733352	27733698	chr1_27605939_27606285_10_0.54_0_8.65	10	+
chr1	27733856	27734145	chr1_27606443_27606732_8_0.52_1.13_8.4	10	+
chr1	27734154	27734509	chr1_27606741_27607096_11_0.54_0_8.32	10	+
chr1	27734521	27734862	chr1_27607108_27607449_10_0.52_0_8.52	10	+
chr1	27741345	27741547	chr1_27613932_27614134_6_0.4_4.65_7.17	10	+
chr1	27744687	27745053	chr1_27617274_27617640_11_0.49_1.13_8.05	10	+
chr1	27850262	27850455	chr1_27722849_27723042_6_0.54_4.06_8.26	10	+
chr1	27897785	27897976	chr1_27770372_27770563_6_0.55_3.44_8.43	10	+
chr1	27975836	27976448	chr1_27848423_27849035_16_0.45_0_8.19	10	+
chr1	28071146	28071352	chr1_27943733_27943939_6_0.5_4.06_7.85	10	+
chr1	28115912	28116310	chr1_27988499_27988897_12_0.44_0_7.43	10	+
chr1	28119931	28120217	chr1_27992518_27992804_8_0.41_0_7.08	10	+
chr1	28149343	28149542	chr1_28021930_28022129_6_0.38_3.44_7.41	10	+
chr1	28149820	28150266	chr1_28022407_28022853_13_0.34_0_6.94	10	+
chr1	28160809	28161185	chr1_28033396_28033772_11_0.43_0_7.35	10	+
chr1	28165108	28165413	chr1_28037695_28038000_8_0.39_0_7.09	10	+
chr1	28167399	28167810	chr1_28039986_28040397_12_0.47_0_7.88	10	+
chr1	28169609	28169848	chr1_28042196_28042435_7_0.48_2.01_8.07	10	+
chr1	28176652	28177879	chr1_28049239_28050466_35_0.46_0_8.57	10	+
chr1	28201975	28202187	chr1_28074562_28074774_6_0.53_3.44_8.25	10	+
chr1	28202973	28203291	chr1_28075560_28075878_9_0.61_0_8.86	10	+
chr1	28206046	28206358	chr1_28078633_28078945_9_0.59_0_8.82	10	+
chr1	28208947	28209636	chr1_28081534_28082223_19_0.57_0_8.99	10	+
chr1	28211659	28211943	chr1_28084246_28084530_8_0.5_0_8.4	10	+
chr1	28212353	28213180	chr1_28084940_28085767_23_0.48_0_8.61	10	+
chr1	28218044	28218803	chr1_28090631_28091390_21_0.43_0_8.3	10	+
chr1	28220751	28220952	chr1_28093338_28093539_6_0.47_2.01_8.16	10	+
chr1	28223375	28223750	chr1_28095962_28096337_11_0.39_0_7.51	10	+
chr1	28233320	28233826	chr1_28105907_28106413_14_0.37_0_7.47	10	+
chr1	28279713	28279895	chr1_28152300_28152482_6_0.43_2.76_7.69	10	+
chr1	28294188	28294401	chr1_28166775_28166988_6_0.53_2.76_8.57	10	+
chr1	28297639	28297804	chr1_28170226_28170391_5_0.5_4.65_8.58	10	+
chr1	28300230	28300551	chr1_28172817_28173138_9_0.41_0_7.43	10	+
chr1	28300709	28300926	chr1_28173296_28173513_3_0.48_4.06_9.43	10	+
chr1	28304791	28305058	chr1_28177378_28177645_8_0.38_2.01_6.77	10	+
chr1	28341389	28341589	chr1_28213976_28214176_6_0.35_4.65_7.05	10	+
chr1	28343550	28343881	chr1_28216137_28216468_10_0.41_0_7	10	+
chr1	28354263	28354461	chr1_28226850_28227048_6_0.41_4.06_7.39	10	+
chr1	28366533	28366811	chr1_28239120_28239398_8_0.38_1.13_6.88	10	+
chr1	28421599	28423012	chr1_28294186_28295599_38_0.43_0_9.26	10	+
chr1	28446700	28446946	chr1_28319287_28319533_7_0.41_1.13_7.31	10	+
chr1	28447499	28447894	chr1_28320086_28320481_11_0.52_0_8.34	10	+
chr1	28500190	28500394	chr1_28372777_28372981_6_0.49_4.65_7.85	10	+
chr1	28500404	28500602	chr1_28372991_28373189_6_0.55_2.01_8.6	10	+
chr1	28527059	28527996	chr1_28399646_28400583_26_0.47_0_8.31	10	+
chr1	28537047	28537305	chr1_28409634_28409892_7_0.39_0_7.13	10	+
chr1	28555400	28555602	chr1_28427987_28428189_6_0.36_2.01_7.32	10	+
chr1	28562632	28562944	chr1_28435219_28435531_9_0.65_0_10.25	10	+
chr1	28563452	28563764	chr1_28436039_28436351_9_0.51_0_8.38	10	+
chr1	28564172	28564665	chr1_28436759_28437252_14_0.42_0_8.18	10	+
chr1	28566597	28566802	chr1_28439184_28439389_6_0.35_2.76_6.82	10	+
chr1	28599001	28599334	chr1_28471588_28471921_10_0.62_0_8.81	10	+
chr1	28660993	28661445	chr1_28533580_28534032_13_0.54_0_8.61	10	+
chr1	28679486	28679723	chr1_28552073_28552310_7_0.39_2.76_7.23	10	+
chr1	28822988	28823707	chr1_28695575_28696294_20_0.46_0_8.23	10	+
chr1	28824537	28825293	chr1_28697124_28697880_22_0.42_0_7.56	10	+
chr1	28826300	28826835	chr1_28698887_28699422_16_0.4_0_7.49	10	+
chr1	28832465	28832698	chr1_28705052_28705285_7_0.5_0_8.6	10	+
chr1	28833012	28833284	chr1_28705599_28705871_8_0.43_0_10.25	10	+
chr1	28833605	28833862	chr1_28706192_28706449_7_0.4_0_9.08	10	+
chr1	28834598	28835060	chr1_28707185_28707647_13_0.39_0_10	10	+
chr1	28835282	28835815	chr1_28707869_28708402_13_0.4_0_9.48	10	+
chr1	28836054	28836862	chr1_28708641_28709449_23_0.44_0_8.62	10	+
chr1	28837280	28837598	chr1_28709867_28710185_9_0.46_0_8.32	10	+
chr1	28849993	28850226	chr1_28722580_28722813_7_0.45_2.76_7.58	10	+
chr1	28852829	28853124	chr1_28725416_28725711_9_0.46_0_9.23	10	+
chr1	28853433	28853639	chr1_28726020_28726226_6_0.45_4.06_7.87	10	+
chr1	28856346	28856604	chr1_28728933_28729191_8_0.5_0_8.48	10	+
chr1	28858270	28858552	chr1_28730857_28731139_8_0.62_0_9.01	10	+
chr1	28858604	28858960	chr1_28731191_28731547_10_0.54_0_8.63	10	+
chr1	28861452	28862011	chr1_28734039_28734598_16_0.56_0_8.74	10	+
chr1	28862333	28862571	chr1_28734920_28735158_7_0.55_0_8.73	10	+
chr1	28863225	28863502	chr1_28735812_28736089_8_0.57_0_8.27	10	+
chr1	28864307	28865406	chr1_28736894_28737993_31_0.51_0_9.32	10	+
chr1	28865492	28865697	chr1_28738079_28738284_6_0.4_0_7.54	10	+
chr1	28893701	28893903	chr1_28766288_28766490_6_0.45_1.13_7.85	10	+
chr1	28897672	28897877	chr1_28770259_28770464_6_0.49_0_8.57	10	+
chr1	28906064	28906484	chr1_28778651_28779071_12_0.42_0_7.98	10	+
chr1	28906890	28907561	chr1_28779477_28780148_19_0.47_0_8.3	10	+
chr1	28929714	28930111	chr1_28802301_28802698_11_0.39_0_7.46	10	+
chr1	28948459	28948748	chr1_28821046_28821335_9_0.44_1.13_7.71	10	+
chr1	28975012	28975390	chr1_28847599_28847977_11_0.44_0_8.4	10	+
chr1	29040578	29040819	chr1_28913165_28913406_7_0.54_1.13_8.87	10	+
chr1	29041038	29041458	chr1_28913625_28914045_12_0.44_0_7.82	10	+
chr1	29064657	29064856	chr1_28937244_28937443_6_0.38_2.76_7.1	10	+
chr1	29065339	29065602	chr1_28937926_28938189_8_0.37_2.76_6.95	10	+
chr1	29066126	29066330	chr1_28938713_28938917_6_0.38_0_7.28	10	+
chr1	29068823	29070619	chr1_28941410_28943206_50_0.47_0_9.56	10	+
chr1	29070908	29071175	chr1_28943495_28943762_8_0.37_2.01_7.17	10	+
chr1	29072726	29072921	chr1_28945313_28945508_6_0.37_4.65_7.34	10	+
chr1	29075988	29076314	chr1_28948575_28948901_9_0.37_2.76_7.09	10	+
chr1	29077023	29077238	chr1_28949610_28949825_6_0.37_4.06_6.94	10	+
chr1	29077816	29078017	chr1_28950403_28950604_6_0.37_4.65_6.97	10	+
chr1	29081550	29081826	chr1_28954137_28954413_8_0.42_0_7.3	10	+
chr1	29095389	29096364	chr1_28967976_28968951_26_0.38_0_7.73	10	+
chr1	29138511	29138841	chr1_29011098_29011428_8_0.77_0_11.7	10	+
chr1	29234070	29234125	chr1_29106657_29106712_2_0.54_2.01_10.23	10	+
chr1	29246782	29246982	chr1_29119369_29119569_6_0.39_4.06_7.13	10	+
chr1	29247977	29248185	chr1_29120564_29120772_6_0.45_4.65_7.48	10	+
chr1	29252036	29252239	chr1_29124623_29124826_6_0.45_4.65_7.46	10	+
chr1	29308845	29309154	chr1_29181432_29181741_9_0.51_0_9.44	10	+
chr1	29313834	29314467	chr1_29186421_29187054_18_0.42_0_9.39	10	+
chr1	29319724	29320149	chr1_29192311_29192736_12_0.37_0_7.77	10	+
chr1	29341252	29341374	chr1_29213839_29213961_4_0.3_4.65_6.99	10	+
chr1	29344690	29345009	chr1_29217277_29217596_9_0.41_0_7.61	10	+
chr1	29359507	29359840	chr1_29232094_29232427_10_0.4_0_7.03	10	+
chr1	29362313	29362572	chr1_29234900_29235159_8_0.34_1.13_6.94	10	+
chr1	29365614	29366021	chr1_29238201_29238608_11_0.37_0_7.29	10	+
chr1	29379507	29379927	chr1_29252094_29252514_12_0.45_0_8.27	10	+
chr1	29386761	29387049	chr1_29259348_29259636_7_0.41_4.06_7.43	10	+
chr1	29390136	29390391	chr1_29262723_29262978_7_0.34_1.13_7.08	10	+
chr1	29390822	29391212	chr1_29263409_29263799_11_0.41_2.76_7.24	10	+
chr1	29391395	29391754	chr1_29263982_29264341_10_0.42_0_7.54	10	+
chr1	29409444	29409642	chr1_29282031_29282229_6_0.4_4.65_7.35	10	+
chr1	29424198	29424572	chr1_29296785_29297159_11_0.42_0_7.49	10	+
chr1	29435767	29436048	chr1_29308354_29308635_8_0.49_2.01_7.66	10	+
chr1	29442117	29442438	chr1_29314704_29315025_9_0.53_0_7.93	10	+
chr1	29443242	29444585	chr1_29315829_29317172_36_0.46_0_8.52	10	+
chr1	29444924	29446600	chr1_29317511_29319187_45_0.48_0_9.11	10	+
chr1	29474389	29475259	chr1_29346976_29347846_25_0.49_0_8.83	10	+
chr1	29475512	29475755	chr1_29348099_29348342_7_0.56_0_9.11	10	+
chr1	29481105	29481572	chr1_29353692_29354159_13_0.4_0_7.94	10	+
chr1	29485912	29486122	chr1_29358499_29358709_6_0.41_4.65_7.37	10	+
chr1	29486788	29487151	chr1_29359375_29359738_10_0.4_0_7.69	10	+
chr1	29488520	29488753	chr1_29361107_29361340_7_0.4_0_7.53	10	+
chr1	29492711	29493014	chr1_29365298_29365601_9_0.44_4.06_7.47	10	+
chr1	29493462	29493838	chr1_29366049_29366425_11_0.41_0_7.59	10	+
chr1	29495086	29495432	chr1_29367673_29368019_10_0.41_2.76_7.73	10	+
chr1	29495809	29496018	chr1_29368396_29368605_6_0.41_4.65_7.44	10	+
chr1	29496431	29496832	chr1_29369018_29369419_11_0.36_1.13_7.11	10	+
chr1	29497049	29497253	chr1_29369636_29369840_6_0.41_0_7.35	10	+
chr1	29497320	29497643	chr1_29369907_29370230_9_0.44_1.13_7.78	10	+
chr1	29498265	29498724	chr1_29370852_29371311_11_0.34_0_7.12	10	+
chr1	29503026	29503314	chr1_29375613_29375901_8_0.4_0_7.6	10	+
chr1	29503585	29503781	chr1_29376172_29376368_6_0.41_2.76_7.58	10	+
chr1	29504093	29504404	chr1_29376680_29376991_9_0.41_0_7.64	10	+
chr1	29505161	29505548	chr1_29377748_29378135_11_0.39_0_7.24	10	+
chr1	29505613	29505878	chr1_29378200_29378465_8_0.34_0_7.33	10	+
chr1	29506300	29506578	chr1_29378887_29379165_8_0.44_0_8.12	10	+
chr1	29506746	29507373	chr1_29379333_29379960_17_0.38_1.13_7.08	10	+
chr1	29507419	29507626	chr1_29380006_29380213_6_0.46_1.13_7.95	10	+
chr1	29563831	29564060	chr1_29436418_29436647_7_0.65_1.13_9.73	10	+
chr1	29586403	29586598	chr1_29458990_29459185_6_0.69_1.13_10.3	10	+
chr1	29831430	29831524	chr1_29704017_29704111_3_0.51_3.44_9.44	10	+
chr1	30745297	30745489	chr1_30517884_30518076_6_0.58_4.65_8.67	10	+
chr1	30848622	30848996	chr1_30621209_30621583_12_0.6_0_8.93	10	+
chr1	31404408	31404648	chr1_31176995_31177235_7_0.35_2.01_6.93	10	+
chr1	31404696	31405401	chr1_31177283_31177988_19_0.36_0_7.28	10	+
chr1	31405817	31406136	chr1_31178404_31178723_9_0.48_3.44_8.16	10	+
chr1	31408198	31408514	chr1_31180785_31181101_9_0.44_2.76_7.45	10	+
chr1	31426606	31426811	chr1_31199193_31199398_6_0.5_4.65_7.94	10	+
chr1	31434597	31434846	chr1_31207184_31207433_6_0.41_2.01_7.4	10	+
chr1	31437386	31437742	chr1_31209973_31210329_10_0.5_4.06_8.26	10	+
chr1	31438794	31439133	chr1_31211381_31211720_9_0.51_0_8.36	10	+
chr1	31440020	31440227	chr1_31212607_31212814_6_0.48_4.65_7.81	10	+
chr1	31442499	31442523	chr1_31215086_31215110_1_0.8_4.06_14.6	10	+
chr1	31454010	31454207	chr1_31226597_31226794_6_0.48_2.01_8.3	10	+
chr1	31455881	31456085	chr1_31228468_31228672_6_0.49_4.65_7.82	10	+
chr1	31457028	31457352	chr1_31229615_31229939_9_0.39_3.44_7.24	10	+
chr1	31459270	31459556	chr1_31231857_31232143_8_0.36_2.01_6.99	10	+
chr1	31467757	31468146	chr1_31240344_31240733_11_0.41_0_7.84	10	+
chr1	31501233	31501441	chr1_31273820_31274028_6_0.33_4.06_6.77	10	+
chr1	31509778	31509976	chr1_31282365_31282563_6_0.36_3.44_7.17	10	+
chr1	31527523	31527767	chr1_31300110_31300354_7_0.38_1.13_7.1	10	+
chr1	31531970	31532518	chr1_31304557_31305105_16_0.48_0_8.17	10	+
chr1	31581116	31581462	chr1_31353703_31354049_10_0.43_0_7.78	10	+
chr1	31604014	31604038	chr1_31376601_31376625_1_0.48_4.65_11.7	10	+
chr1	31732691	31733040	chr1_31505278_31505627_10_0.48_0_8.39	10	+
chr1	31742996	31743194	chr1_31515583_31515781_6_0.33_3.44_6.66	10	+
chr1	31754176	31754418	chr1_31526763_31527005_7_0.39_3.44_7	10	+
chr1	31761999	31762392	chr1_31534586_31534979_12_0.44_0_7.72	10	+
chr1	31765724	31765927	chr1_31538311_31538514_6_0.41_4.06_7.2	10	+
chr1	31791880	31792090	chr1_31564467_31564677_6_0.41_3.44_7.76	10	+
chr1	31809941	31810229	chr1_31582528_31582816_8_0.44_0_7.49	10	+
chr1	31821627	31821869	chr1_31594214_31594456_7_0.41_0_7.36	10	+
chr1	31829479	31829682	chr1_31602066_31602269_6_0.46_3.44_7.82	10	+
chr1	31836810	31837164	chr1_31609397_31609751_10_0.42_0_7.51	10	+
chr1	31837176	31837434	chr1_31609763_31610021_7_0.53_2.76_8.47	10	+
chr1	31860231	31860574	chr1_31632818_31633161_10_0.58_0_9.15	10	+
chr1	31912264	31912434	chr1_31684851_31685021_5_0.52_4.06_8.7	10	+
chr1	31960308	31960623	chr1_31732895_31733210_9_0.42_1.13_7.04	10	+
chr1	31960669	31961057	chr1_31733256_31733644_11_0.49_0_8.1	10	+
chr1	31961325	31961564	chr1_31733912_31734151_7_0.47_1.13_7.75	10	+
chr1	32091780	32091804	chr1_31864367_31864391_1_0.64_4.65_12.78	10	+
chr1	32095950	32096338	chr1_31868537_31868925_11_0.54_0_8.77	10	+
chr1	32098671	32098946	chr1_31871258_31871533_8_0.55_0_8.77	10	+
chr1	32105174	32105392	chr1_31877761_31877979_6_0.51_4.06_8.13	10	+
chr1	32372301	32373707	chr1_32144888_32146294_38_0.42_0_7.9	10	+
chr1	32373945	32374579	chr1_32146532_32147166_17_0.38_0_7.58	10	+
chr1	32381442	32381575	chr1_32154029_32154162_4_0.37_2.01_7.48	10	+
chr1	32384492	32385330	chr1_32157079_32157917_23_0.4_0_7.87	10	+
chr1	32396491	32396724	chr1_32169078_32169311_7_0.42_1.13_7.15	10	+
chr1	32479776	32480098	chr1_32252363_32252685_9_0.66_1.13_9.43	10	+
chr1	32480819	32481034	chr1_32253406_32253621_6_0.42_3.44_7.41	10	+
chr1	32495819	32496122	chr1_32268406_32268709_9_0.37_0_6.82	10	+
chr1	32497157	32497361	chr1_32269744_32269948_6_0.44_2.76_7.63	10	+
chr1	32498651	32499027	chr1_32271238_32271614_10_0.45_0_7.8	10	+
chr1	32502423	32502627	chr1_32275010_32275214_6_0.51_2.01_8.61	10	+
chr1	32503322	32503775	chr1_32275909_32276362_13_0.48_0_7.88	10	+
chr1	32505135	32505343	chr1_32277722_32277930_6_0.45_4.06_7.48	10	+
chr1	32508045	32509497	chr1_32280632_32282084_41_0.38_0_8.41	10	+
chr1	32538500	32538742	chr1_32311087_32311329_7_0.66_3.44_10.11	10	+
chr1	32541163	32541521	chr1_32313750_32314108_8_0.52_0_8.36	10	+
chr1	32542730	32542923	chr1_32315317_32315510_5_0.6_4.65_9.09	10	+
chr1	32557167	32557530	chr1_32329754_32330117_10_0.6_1.13_9.18	10	+
chr1	32567969	32568273	chr1_32340556_32340860_9_0.56_0_9.06	10	+
chr1	32626182	32626428	chr1_32398769_32399015_7_0.45_1.13_7.99	10	+
chr1	32631680	32631881	chr1_32404267_32404468_6_0.45_2.01_8.05	10	+
chr1	32635406	32635674	chr1_32407993_32408261_8_0.54_0_8.65	10	+
chr1	32636247	32637157	chr1_32408834_32409744_24_0.49_0_8.14	10	+
chr1	32637167	32637419	chr1_32409754_32410006_7_0.49_2.76_7.38	10	+
chr1	32637815	32638018	chr1_32410402_32410605_6_0.49_4.06_8.33	10	+
chr1	32638319	32639159	chr1_32410906_32411746_23_0.46_0_8.17	10	+
chr1	32639554	32640316	chr1_32412141_32412903_22_0.48_0_8.32	10	+
chr1	32640361	32641102	chr1_32412948_32413689_21_0.47_0_8.18	10	+
chr1	32641707	32642128	chr1_32414294_32414715_12_0.4_1.13_7.55	10	+
chr1	32645813	32646113	chr1_32418400_32418700_8_0.54_0_9.16	10	+
chr1	32646834	32647244	chr1_32419421_32419831_12_0.55_0_9.18	10	+
chr1	32649981	32650195	chr1_32422568_32422782_6_0.52_2.01_8.31	10	+
chr1	32652100	32652377	chr1_32424687_32424964_8_0.4_4.06_7.3	10	+
chr1	32653421	32653767	chr1_32426008_32426354_10_0.59_0_8.66	10	+
chr1	32655636	32655900	chr1_32428223_32428487_8_0.55_0_8.95	10	+
chr1	32658654	32658906	chr1_32431241_32431493_7_0.44_0_7.46	10	+
chr1	32660390	32660760	chr1_32432977_32433347_10_0.6_1.13_9.25	10	+
chr1	32661071	32662722	chr1_32433658_32435309_45_0.5_0_8.82	10	+
chr1	32663186	32663588	chr1_32435773_32436175_12_0.49_0_8.45	10	+
chr1	32663599	32663852	chr1_32436186_32436439_7_0.53_2.01_8.7	10	+
chr1	32688032	32688286	chr1_32460619_32460873_7_0.58_3.44_8.85	10	+
chr1	32691657	32692166	chr1_32464244_32464753_14_0.5_0_9.4	10	+
chr1	32694016	32694377	chr1_32466603_32466964_10_0.52_0_8.5	10	+
chr1	32696681	32696809	chr1_32469268_32469396_4_0.54_4.06_9.47	10	+
chr1	32757616	32757825	chr1_32530203_32530412_5_0.69_1.13_11.25	10	+
chr1	32768120	32768459	chr1_32540707_32541046_10_0.46_0_7.87	10	+
chr1	32775647	32775862	chr1_32548234_32548449_4_0.47_3.44_8.02	10	+
chr1	32782157	32782465	chr1_32554744_32555052_9_0.49_0_7.83	10	+
chr1	32792439	32792766	chr1_32565026_32565353_9_0.52_1.13_7.71	10	+
chr1	32793087	32793337	chr1_32565674_32565924_7_0.51_0_8.33	10	+
chr1	32796273	32796491	chr1_32568860_32569078_6_0.51_4.06_8.36	10	+
chr1	32797106	32797534	chr1_32569693_32570121_12_0.53_0_8.79	10	+
chr1	32797621	32797974	chr1_32570208_32570561_11_0.52_0_8.36	10	+
chr1	32798633	32799249	chr1_32571220_32571836_17_0.47_0_8.62	10	+
chr1	32855833	32856041	chr1_32628420_32628628_6_0.45_3.44_7.61	10	+
chr1	32890505	32890717	chr1_32663092_32663304_6_0.57_1.13_9	10	+
chr1	33099434	33099790	chr1_32872021_32872377_10_0.38_0_7.12	10	+
chr1	33115911	33116147	chr1_32888498_32888734_7_0.49_1.13_7.8	10	+
chr1	33117420	33117752	chr1_32890007_32890339_9_0.45_0_8.13	10	+
chr1	33122928	33123316	chr1_32895515_32895903_11_0.4_0_8.45	10	+
chr1	33124761	33124870	chr1_32897348_32897457_4_0.34_3.44_7.32	10	+
chr1	33133673	33134183	chr1_32906260_32906770_14_0.37_0_7.56	10	+
chr1	33134235	33135202	chr1_32906822_32907789_28_0.41_0_8.42	10	+
chr1	33138219	33138658	chr1_32910806_32911245_12_0.38_0_7.82	10	+
chr1	33140975	33141074	chr1_32913562_32913661_3_0.35_4.65_7.74	10	+
chr1	33145161	33146004	chr1_32917748_32918591_23_0.38_0_8.53	10	+
chr1	33146016	33146482	chr1_32918603_32919069_14_0.38_0_7.34	10	+
chr1	33146688	33147856	chr1_32919275_32920443_33_0.39_0_7.95	10	+
chr1	33148383	33148597	chr1_32920970_32921184_6_0.37_1.13_7.68	10	+
chr1	33148892	33149139	chr1_32921479_32921726_7_0.37_0_7.64	10	+
chr1	33149542	33150594	chr1_32922129_32923181_28_0.41_0_7.6	10	+
chr1	33150761	33151618	chr1_32923348_32924205_24_0.44_0_7.93	10	+
chr1	33169529	33169738	chr1_32942116_32942325_6_0.46_4.65_7.73	10	+
chr1	33226106	33226172	chr1_32998693_32998759_2_0.54_4.06_10.29	10	+
chr1	33240795	33241738	chr1_33013382_33014325_26_0.48_0_9.19	10	+
chr1	33244921	33245195	chr1_33017508_33017782_8_0.52_0_8.38	10	+
chr1	33245528	33245936	chr1_33018115_33018523_12_0.53_0_8.81	10	+
chr1	33247987	33248257	chr1_33020574_33020844_8_0.45_0_7.5	10	+
chr1	33251827	33252750	chr1_33024414_33025337_27_0.41_0_7.68	10	+
chr1	33256624	33257003	chr1_33029211_33029590_11_0.43_0_7.9	10	+
chr1	33263380	33263468	chr1_33035967_33036055_3_0.37_2.01_9.15	10	+
chr1	33266668	33266854	chr1_33039255_33039441_6_0.41_4.65_7.28	10	+
chr1	33272041	33272324	chr1_33044628_33044911_8_0.5_0_8.17	10	+
chr1	33276105	33276419	chr1_33048692_33049006_9_0.44_1.13_7.8	10	+
chr1	33276439	33276708	chr1_33049026_33049295_7_0.47_2.01_7.86	10	+
chr1	33291652	33292571	chr1_33064239_33065158_26_0.43_0_8.46	10	+
chr1	33295799	33296197	chr1_33068386_33068784_12_0.4_2.01_7.28	10	+
chr1	33296707	33296911	chr1_33069294_33069498_6_0.39_4.06_7.4	10	+
chr1	33297040	33297245	chr1_33069627_33069832_6_0.33_4.06_6.69	10	+
chr1	33297282	33297582	chr1_33069869_33070169_9_0.42_0_7.29	10	+
chr1	33314039	33314382	chr1_33086626_33086969_10_0.41_0_7.45	10	+
chr1	33315596	33315907	chr1_33088183_33088494_9_0.34_0_6.92	10	+
chr1	33316327	33316539	chr1_33088914_33089126_6_0.33_4.06_6.75	10	+
chr1	33318545	33318749	chr1_33091132_33091336_6_0.45_0_7.83	10	+
chr1	33321410	33321917	chr1_33093997_33094504_14_0.42_0_7.49	10	+
chr1	33321929	33322363	chr1_33094516_33094950_12_0.37_0_7.2	10	+
chr1	33322444	33322823	chr1_33095031_33095410_11_0.46_1.13_8.14	10	+
chr1	33323255	33323868	chr1_33095842_33096455_17_0.44_0_8.03	10	+
chr1	33323915	33324447	chr1_33096502_33097034_15_0.38_0_7.42	10	+
chr1	33340972	33341180	chr1_33113559_33113767_6_0.51_4.65_8.17	10	+
chr1	33393664	33393688	chr1_33166251_33166275_1_0.28_2.01_9.48	10	+
chr1	33402630	33402829	chr1_33175217_33175416_6_0.54_4.06_8.52	10	+
chr1	33429478	33429780	chr1_33202065_33202367_9_0.68_0_9.79	10	+
chr1	33445623	33446007	chr1_33218210_33218594_11_0.52_0_8.36	10	+
chr1	33474441	33475094	chr1_33247028_33247681_18_0.43_0_8.14	10	+
chr1	33475343	33476497	chr1_33247930_33249084_30_0.44_0_8.61	10	+
chr1	33477259	33477462	chr1_33249846_33250049_6_0.46_4.06_7.64	10	+
chr1	33477547	33477821	chr1_33250134_33250408_7_0.41_2.01_7.43	10	+
chr1	33478621	33479031	chr1_33251208_33251618_12_0.5_0_8.44	10	+
chr1	33486826	33487061	chr1_33259413_33259648_7_0.46_1.13_8.26	10	+
chr1	33490005	33490205	chr1_33262592_33262792_6_0.45_0_8.09	10	+
chr1	33502508	33502720	chr1_33275095_33275307_6_0.6_4.06_9.41	10	+
chr1	33646770	33646990	chr1_33419357_33419577_6_0.69_3.44_10.05	10	+
chr1	33896701	33896911	chr1_33669288_33669498_6_0.62_4.06_9.16	10	+
chr1	35320947	35321484	chr1_35093534_35094071_15_0.54_0_8.7	10	+
chr1	35438858	35439098	chr1_35211445_35211685_7_0.46_2.76_7.67	10	+
chr1	35450683	35450927	chr1_35223270_35223514_7_0.7_0_10.08	10	+
chr1	35476334	35476581	chr1_35248921_35249168_7_0.5_3.44_8.27	10	+
chr1	35480330	35480568	chr1_35252917_35253155_7_0.41_0_7.41	10	+
chr1	35484848	35485202	chr1_35257435_35257789_10_0.41_0_7.47	10	+
chr1	35643574	35644026	chr1_35416161_35416613_12_0.34_0_6.99	10	+
chr1	35644249	35644719	chr1_35416836_35417306_13_0.41_0_7.66	10	+
chr1	35645048	35645387	chr1_35417635_35417974_9_0.35_2.01_7.14	10	+
chr1	35645976	35647225	chr1_35418563_35419812_35_0.4_0_7.35	10	+
chr1	35647317	35648458	chr1_35419904_35421045_31_0.37_0_7.37	10	+
chr1	35648510	35648821	chr1_35421097_35421408_9_0.4_0_7.83	10	+
chr1	35649164	35651702	chr1_35421751_35424289_71_0.38_0_7.93	10	+
chr1	35651713	35652892	chr1_35424300_35425479_33_0.4_0_7.82	10	+
chr1	35653448	35653844	chr1_35426035_35426431_11_0.4_0_7.67	10	+
chr1	35654625	35655133	chr1_35427212_35427720_15_0.4_0_8.46	10	+
chr1	35655962	35657282	chr1_35428549_35429869_36_0.4_0_8.59	10	+
chr1	35658039	35658852	chr1_35430626_35431439_18_0.65_0_10.39	10	+
chr1	35734428	35734647	chr1_35507015_35507234_6_0.79_3.44_11.28	10	+
chr1	35736472	35736741	chr1_35509059_35509328_8_0.35_0_6.85	10	+
chr1	35739557	35739784	chr1_35512144_35512371_6_0.34_0_7.12	10	+
chr1	35752975	35753175	chr1_35525562_35525762_6_0.4_4.06_7.29	10	+
chr1	35754582	35754790	chr1_35527169_35527377_6_0.4_4.65_7.24	10	+
chr1	35816202	35817275	chr1_35588789_35589862_30_0.44_0_9.06	10	+
chr1	35824514	35825084	chr1_35597101_35597671_16_0.36_0_7.46	10	+
chr1	35827149	35827540	chr1_35599736_35600127_11_0.4_0_7.6	10	+
chr1	35846816	35847401	chr1_35619403_35619988_16_0.39_0_7.43	10	+
chr1	35852978	35853243	chr1_35625565_35625830_8_0.36_2.01_6.94	10	+
chr1	35854437	35854755	chr1_35627024_35627342_9_0.36_0_7.01	10	+
chr1	35855485	35855768	chr1_35628072_35628355_8_0.4_1.13_7.16	10	+
chr1	35859073	35859399	chr1_35631660_35631986_8_0.4_0_8.15	10	+
chr1	35864386	35864685	chr1_35636973_35637272_9_0.4_1.13_7.03	10	+
chr1	35881019	35881325	chr1_35653606_35653912_9_0.45_0_8	10	+
chr1	35885051	35885839	chr1_35657638_35658426_22_0.42_0_7.65	10	+
chr1	35885876	35886075	chr1_35658463_35658662_6_0.43_1.13_7.88	10	+
chr1	35886218	35886782	chr1_35658805_35659369_16_0.4_0_7.72	10	+
chr1	36025964	36026173	chr1_35798551_35798760_6_0.58_4.06_8.62	10	+
chr1	36026594	36026903	chr1_35799181_35799490_9_0.61_0_9.21	10	+
chr1	36027008	36027304	chr1_35799595_35799891_7_0.51_2.76_8.36	10	+
chr1	36031935	36032144	chr1_35804522_35804731_6_0.53_1.13_8.89	10	+
chr1	36067963	36068090	chr1_35840550_35840677_4_0.39_0_9.92	10	+
chr1	36068510	36069141	chr1_35841097_35841728_18_0.44_0_8.56	10	+
chr1	36074793	36075070	chr1_35847380_35847657_8_0.51_0_8.23	10	+
chr1	36096782	36097091	chr1_35869369_35869678_9_0.42_0_7.26	10	+
chr1	36101896	36102116	chr1_35874483_35874703_7_0.38_0_8.06	10	+
chr1	36106828	36107075	chr1_35879415_35879662_8_0.58_1.13_8.89	10	+
chr1	36180723	36181004	chr1_35953310_35953591_8_0.45_1.13_8.03	10	+
chr1	36200394	36200747	chr1_35972981_35973334_10_0.4_2.76_7.52	10	+
chr1	36200792	36201013	chr1_35973379_35973600_6_0.45_2.01_7.82	10	+
chr1	36201879	36202162	chr1_35974466_35974749_8_0.42_2.01_7.57	10	+
chr1	36204913	36205191	chr1_35977500_35977778_8_0.41_0_7.4	10	+
chr1	36208704	36208907	chr1_35981291_35981494_6_0.39_1.13_7.64	10	+
chr1	36212298	36212640	chr1_35984885_35985227_10_0.43_0_7.74	10	+
chr1	36213517	36213719	chr1_35986104_35986306_6_0.47_1.13_8.32	10	+
chr1	36219293	36219531	chr1_35991880_35992118_7_0.46_1.13_7.96	10	+
chr1	36225926	36226563	chr1_35998513_35999150_18_0.42_0_7.69	10	+
chr1	36228685	36228956	chr1_36001272_36001543_8_0.33_1.13_6.87	10	+
chr1	36229875	36230389	chr1_36002462_36002976_15_0.38_0_7.25	10	+
chr1	36282446	36282725	chr1_36055033_36055312_8_0.4_0_6.93	10	+
chr1	36288357	36288637	chr1_36060944_36061224_8_0.38_0_6.91	10	+
chr1	36291555	36291687	chr1_36064142_36064274_4_0.4_2.01_8.04	10	+
chr1	36299507	36299807	chr1_36072094_36072394_9_0.41_0_7.29	10	+
chr1	36319240	36319439	chr1_36091827_36092026_6_0.43_0_8.3	10	+
chr1	36320674	36320933	chr1_36093261_36093520_7_0.51_0_8.51	10	+
chr1	36321882	36322133	chr1_36094469_36094720_7_0.38_0_7.17	10	+
chr1	36322984	36323300	chr1_36095571_36095887_9_0.37_0_7.01	10	+
chr1	36359252	36359472	chr1_36131839_36132059_6_0.6_3.44_8.92	10	+
chr1	36367801	36368029	chr1_36140388_36140616_7_0.55_2.01_8.64	10	+
chr1	36372539	36372738	chr1_36145126_36145325_6_0.5_3.44_8.14	10	+
chr1	36380905	36381174	chr1_36153492_36153761_8_0.54_3.44_7.94	10	+
chr1	36383211	36383429	chr1_36155798_36156016_6_0.51_4.65_8.42	10	+
chr1	36383818	36384062	chr1_36156405_36156649_7_0.49_3.44_7.87	10	+
chr1	36385183	36385456	chr1_36157770_36158043_8_0.52_0_8.72	10	+
chr1	36385666	36385968	chr1_36158253_36158555_9_0.46_1.13_8.19	10	+
chr1	36386340	36386758	chr1_36158927_36159345_11_0.44_1.13_7.44	10	+
chr1	36387074	36387322	chr1_36159661_36159909_7_0.48_1.13_8.56	10	+
chr1	36387806	36388046	chr1_36160393_36160633_7_0.41_1.13_7.84	10	+
chr1	36388722	36389082	chr1_36161309_36161669_11_0.45_0_7.73	10	+
chr1	36389277	36389790	chr1_36161864_36162377_14_0.46_0_7.93	10	+
chr1	36391650	36391933	chr1_36164237_36164520_8_0.43_1.13_7.76	10	+
chr1	36392053	36392250	chr1_36164640_36164837_6_0.45_4.06_7.87	10	+
chr1	36437580	36437888	chr1_36210167_36210475_9_0.43_0_7.47	10	+
chr1	36453123	36453354	chr1_36225710_36225941_7_0.34_1.13_7.12	10	+
chr1	36508087	36508357	chr1_36280674_36280944_8_0.36_0_7.08	10	+
chr1	36521948	36522245	chr1_36294535_36294832_7_0.37_0_7	10	+
chr1	36524052	36524261	chr1_36296639_36296848_6_0.43_4.06_7.59	10	+
chr1	36527187	36527511	chr1_36299774_36300098_9_0.39_0_7.52	10	+
chr1	36528149	36528443	chr1_36300736_36301030_8_0.36_1.13_6.86	10	+
chr1	36531656	36531862	chr1_36304243_36304449_6_0.42_2.01_7.88	10	+
chr1	36554322	36554635	chr1_36326909_36327222_9_0.7_0_10.64	10	+
chr1	36558734	36558973	chr1_36331321_36331560_7_0.53_3.44_8.52	10	+
chr1	36559128	36559442	chr1_36331715_36332029_9_0.55_0_8.95	10	+
chr1	36602447	36602833	chr1_36375034_36375420_11_0.49_0_8.3	10	+
chr1	36603420	36603665	chr1_36376007_36376252_7_0.46_3.44_7.78	10	+
chr1	36622002	36622248	chr1_36394589_36394835_7_0.67_1.13_9.91	10	+
chr1	36632563	36632768	chr1_36405150_36405355_6_0.45_4.06_7.61	10	+
chr1	36636563	36636921	chr1_36409150_36409508_10_0.6_0_9.41	10	+
chr1	36637984	36638231	chr1_36410571_36410818_7_0.6_1.13_9.33	10	+
chr1	36644547	36644747	chr1_36417134_36417334_6_0.68_2.76_10.7	10	+
chr1	36645112	36645318	chr1_36417699_36417905_4_0.63_4.06_11.04	10	+
chr1	36645443	36645634	chr1_36418030_36418221_6_0.58_4.06_8.93	10	+
chr1	36645858	36646228	chr1_36418445_36418815_10_0.52_0_8.76	10	+
chr1	36689998	36690205	chr1_36462585_36462792_6_0.57_3.44_9.22	10	+
chr1	36691598	36691806	chr1_36464185_36464393_6_0.34_1.13_6.96	10	+
chr1	36706869	36707120	chr1_36479456_36479707_5_0.35_1.13_7.46	10	+
chr1	36724837	36725142	chr1_36497424_36497729_9_0.39_0_7.46	10	+
chr1	36744896	36745109	chr1_36517483_36517696_6_0.35_4.06_7.08	10	+
chr1	36748060	36748444	chr1_36520647_36521031_11_0.41_0_8.02	10	+
chr1	36751126	36751526	chr1_36523713_36524113_12_0.44_2.01_7.33	10	+
chr1	36751576	36752943	chr1_36524163_36525530_38_0.48_0_8.98	10	+
chr1	36754473	36755441	chr1_36527060_36528028_27_0.48_0_9.23	10	+
chr1	36756857	36757292	chr1_36529444_36529879_12_0.42_0_8.23	10	+
chr1	36759437	36759953	chr1_36532024_36532540_15_0.36_0_7.06	10	+
chr1	36762107	36762451	chr1_36534694_36535038_10_0.42_0_7.74	10	+
chr1	36766474	36766684	chr1_36539061_36539271_6_0.51_2.01_8.41	10	+
chr1	36767032	36767380	chr1_36539619_36539967_10_0.44_0_7.63	10	+
chr1	36769330	36770927	chr1_36541917_36543514_42_0.47_0_8.89	10	+
chr1	36773074	36773298	chr1_36545661_36545885_7_0.58_4.06_8.54	10	+
chr1	36786062	36786415	chr1_36558649_36559002_10_0.56_0_8.99	10	+
chr1	36800420	36800760	chr1_36573007_36573347_10_0.48_0_7.7	10	+
chr1	36800783	36801045	chr1_36573370_36573632_8_0.46_3.44_7.82	10	+
chr1	36806692	36806898	chr1_36579279_36579485_6_0.53_4.06_8.57	10	+
chr1	36820864	36821074	chr1_36593451_36593661_6_0.53_4.65_8.57	10	+
chr1	36859301	36859618	chr1_36631888_36632205_9_0.59_1.13_8.94	10	+
chr1	36859666	36859886	chr1_36632253_36632473_7_0.51_3.44_8.31	10	+
chr1	36877143	36877359	chr1_36649730_36649946_7_0.51_2.76_8.06	10	+
chr1	36921737	36922078	chr1_36694324_36694665_10_0.45_0_7.7	10	+
chr1	36929673	36929886	chr1_36702260_36702473_6_0.58_2.01_8.88	10	+
chr1	37424465	37424667	chr1_37197052_37197254_6_0.6_2.01_9.14	10	+
chr1	37500426	37500613	chr1_37273013_37273200_6_0.75_4.65_11.33	10	+
chr1	37568749	37569093	chr1_37341336_37341680_10_0.44_0_7.56	10	+
chr1	37860525	37860792	chr1_37633112_37633379_8_0.52_2.76_7.86	10	+
chr1	37919098	37919299	chr1_37691685_37691886_6_0.54_3.44_8.5	10	+
chr1	37940094	37940305	chr1_37712681_37712892_7_0.77_4.06_10.78	10	+
chr1	37967348	37967631	chr1_37739935_37740218_8_0.48_3.44_7.66	10	+
chr1	38003341	38003582	chr1_37775928_37776169_7_0.46_1.13_8.15	10	+
chr1	38010195	38010729	chr1_37782782_37783316_13_0.57_0_9.11	10	+
chr1	38021807	38022205	chr1_37794394_37794792_12_0.48_0_10.2	10	+
chr1	38034409	38034982	chr1_37806996_37807569_16_0.44_0_8.23	10	+
chr1	38038900	38039154	chr1_37811487_37811741_7_0.49_4.06_7.73	10	+
chr1	38040196	38040512	chr1_37812783_37813099_9_0.42_0_7.09	10	+
chr1	38041068	38041362	chr1_37813655_37813949_9_0.44_0_7.06	10	+
chr1	38041719	38042253	chr1_37814306_37814840_15_0.4_0_7.23	10	+
chr1	38048276	38048606	chr1_37820863_37821193_10_0.4_0_7.15	10	+
chr1	38052907	38053149	chr1_37825494_37825736_7_0.41_0_8.16	10	+
chr1	38077354	38077485	chr1_37849941_37850072_4_0.51_2.01_10.04	10	+
chr1	38081810	38082202	chr1_37854397_37854789_11_0.53_4.06_8.27	10	+
chr1	38100162	38100383	chr1_37872749_37872970_7_0.74_2.76_10.21	10	+
chr1	38148057	38148338	chr1_37920644_37920925_7_0.46_2.01_7.67	10	+
chr1	38158327	38158532	chr1_37930914_37931119_6_0.64_4.65_9.49	10	+
chr1	38164753	38164956	chr1_37937340_37937543_6_0.41_4.06_7.19	10	+
chr1	38167289	38167480	chr1_37939876_37940067_5_0.35_4.65_7.29	10	+
chr1	38171049	38171253	chr1_37943636_37943840_6_0.51_4.65_8.54	10	+
chr1	38173930	38175087	chr1_37946517_37947674_31_0.5_0_8.63	10	+
chr1	38207136	38207318	chr1_37979723_37979905_5_0.42_4.65_7.81	10	+
chr1	38218362	38218680	chr1_37990949_37991267_9_0.73_0_10.25	10	+
chr1	38265338	38265904	chr1_38037925_38038491_16_0.54_0_8.84	10	+
chr1	38268694	38268933	chr1_38041281_38041520_7_0.39_1.13_7.41	10	+
chr1	38269223	38269420	chr1_38041810_38042007_6_0.42_1.13_7.74	10	+
chr1	38423390	38423948	chr1_38195977_38196535_16_0.44_0_8.25	10	+
chr1	38434914	38435118	chr1_38207501_38207705_6_0.45_3.44_8.08	10	+
chr1	38444320	38444847	chr1_38216907_38217434_15_0.45_0_7.79	10	+
chr1	38446181	38446496	chr1_38218768_38219083_9_0.41_0_7.24	10	+
chr1	38450239	38450472	chr1_38222826_38223059_7_0.45_1.13_7.67	10	+
chr1	38453189	38453504	chr1_38225776_38226091_9_0.43_0_7.62	10	+
chr1	38484047	38484382	chr1_38256634_38256969_10_0.34_0_7.01	10	+
chr1	38484712	38485099	chr1_38257299_38257686_11_0.41_0_7.86	10	+
chr1	38488258	38488582	chr1_38260845_38261169_9_0.4_1.13_7.01	10	+
chr1	38489171	38489499	chr1_38261758_38262086_10_0.36_0_7.85	10	+
chr1	38942213	38942453	chr1_38714800_38715040_7_0.62_0_9.65	10	+
chr1	39174421	39176911	chr1_38947008_38949498_70_0.47_0_9.64	10	+
chr1	39198861	39199063	chr1_38971448_38971650_5_0.39_1.13_7.32	10	+
chr1	39304587	39305072	chr1_39077174_39077659_14_0.4_0_7.25	10	+
chr1	39325305	39325502	chr1_39097892_39098089_4_0.75_4.65_10.66	10	+
chr1	39329353	39330409	chr1_39101940_39102996_29_0.4_0_7.78	10	+
chr1	39338946	39339150	chr1_39111533_39111737_6_0.64_1.13_10.02	10	+
chr1	39423773	39424086	chr1_39196360_39196673_9_0.43_0_7.3	10	+
chr1	39456988	39457234	chr1_39229575_39229821_7_0.76_4.06_10.32	10	+
chr1	39457972	39458315	chr1_39230559_39230902_10_0.44_1.13_7.39	10	+
chr1	39458367	39458667	chr1_39230954_39231254_9_0.42_0_7.21	10	+
chr1	39462792	39463150	chr1_39235379_39235737_10_0.41_0_7.56	10	+
chr1	39463710	39464033	chr1_39236297_39236620_10_0.4_0_7.1	10	+
chr1	39466633	39466870	chr1_39239220_39239457_7_0.45_1.13_7.67	10	+
chr1	39469626	39470652	chr1_39242213_39243239_28_0.43_0_8.44	10	+
chr1	39471004	39471437	chr1_39243591_39244024_12_0.42_0_7.98	10	+
chr1	39480902	39481087	chr1_39253489_39253674_5_0.44_2.01_8.43	10	+
chr1	39494322	39494654	chr1_39266909_39267241_10_0.42_0_9.22	10	+
chr1	39499977	39500314	chr1_39272564_39272901_10_0.46_0_7.67	10	+
chr1	39680883	39681154	chr1_39453470_39453741_8_0.54_2.01_8.52	10	+
chr1	39748750	39749048	chr1_39521337_39521635_9_0.46_0_7.75	10	+
chr1	39749640	39749980	chr1_39522227_39522567_9_0.43_0_8.08	10	+
chr1	39750636	39750874	chr1_39523223_39523461_7_0.44_2.01_7.73	10	+
chr1	39751261	39751506	chr1_39523848_39524093_7_0.49_0_7.71	10	+
chr1	39752864	39753330	chr1_39525451_39525917_13_0.43_0_8.01	10	+
chr1	39757499	39757809	chr1_39530086_39530396_9_0.47_0_7.7	10	+
chr1	39759060	39759368	chr1_39531647_39531955_9_0.42_0_7.6	10	+
chr1	39760589	39760883	chr1_39533176_39533470_8_0.4_1.13_7.27	10	+
chr1	39761390	39761630	chr1_39533977_39534217_7_0.44_1.13_7.72	10	+
chr1	39765791	39766135	chr1_39538378_39538722_10_0.46_0_7.76	10	+
chr1	39768452	39768841	chr1_39541039_39541428_11_0.46_0_7.59	10	+
chr1	39769975	39770211	chr1_39542562_39542798_7_0.41_0_8.02	10	+
chr1	39775255	39775448	chr1_39547842_39548035_6_0.41_4.06_7.24	10	+
chr1	39776443	39776763	chr1_39549030_39549350_9_0.48_0_7.72	10	+
chr1	39781161	39781442	chr1_39553748_39554029_8_0.42_0_8.16	10	+
chr1	39781962	39782308	chr1_39554549_39554895_10_0.41_0_7.25	10	+
chr1	39782845	39783151	chr1_39555432_39555738_9_0.46_0_8.1	10	+
chr1	39784071	39784400	chr1_39556658_39556987_9_0.44_0_7.7	10	+
chr1	39788173	39788468	chr1_39560760_39561055_9_0.46_0_7.35	10	+
chr1	39789763	39790083	chr1_39562350_39562670_9_0.41_0_7.04	10	+
chr1	39792759	39793102	chr1_39565346_39565689_10_0.41_0_7.07	10	+
chr1	39796887	39797277	chr1_39569474_39569864_11_0.52_0_8.62	10	+
chr1	39797288	39802326	chr1_39569875_39574913_141_0.43_0_8.26	10	+
chr1	39802759	39802957	chr1_39575346_39575544_6_0.43_2.76_7.58	10	+
chr1	39806134	39806533	chr1_39578721_39579120_11_0.42_0_7.58	10	+
chr1	39812938	39813135	chr1_39585525_39585722_6_0.43_2.76_7.31	10	+
chr1	39813399	39813606	chr1_39585986_39586193_5_0.33_2.01_6.95	10	+
chr1	39813655	39813847	chr1_39586242_39586434_6_0.35_4.65_6.99	10	+
chr1	39814254	39814463	chr1_39586841_39587050_6_0.46_4.06_7.78	10	+
chr1	39814691	39814934	chr1_39587278_39587521_7_0.41_2.76_7.29	10	+
chr1	39815015	39815269	chr1_39587602_39587856_8_0.44_1.13_7.88	10	+
chr1	39816405	39816721	chr1_39588992_39589308_9_0.5_1.13_8.17	10	+
chr1	39818684	39818926	chr1_39591271_39591513_7_0.53_0_8.74	10	+
chr1	39822966	39823606	chr1_39595553_39596193_18_0.48_0_8.49	10	+
chr1	39824339	39824606	chr1_39596926_39597193_8_0.48_0_7.97	10	+
chr1	39824723	39825067	chr1_39597310_39597654_10_0.42_0_7.35	10	+
chr1	39826417	39826737	chr1_39599004_39599324_9_0.47_0_8.22	10	+
chr1	39826915	39827393	chr1_39599502_39599980_14_0.49_0_8.05	10	+
chr1	39835600	39835913	chr1_39608187_39608500_9_0.44_0_7.32	10	+
chr1	39838126	39838370	chr1_39610713_39610957_7_0.39_0_7.29	10	+
chr1	39844830	39845174	chr1_39617417_39617761_10_0.46_0_8.02	10	+
chr1	39845825	39846130	chr1_39618412_39618717_9_0.4_1.13_6.98	10	+
chr1	39851039	39851608	chr1_39623626_39624195_16_0.48_0_8.88	10	+
chr1	39852771	39854380	chr1_39625358_39626967_46_0.47_0_8.85	10	+
chr1	39874764	39875058	chr1_39647351_39647645_8_0.7_2.01_10.12	10	+
chr1	39875239	39877419	chr1_39647826_39650006_61_0.46_0_8.55	10	+
chr1	39877430	39878588	chr1_39650017_39651175_32_0.46_0_8.37	10	+
chr1	39878792	39880071	chr1_39651379_39652658_36_0.64_0_10.27	10	+
chr1	39883731	39883935	chr1_39656318_39656522_6_0.38_4.65_6.9	10	+
chr1	39887964	39888674	chr1_39660551_39661261_20_0.41_0_8.08	10	+
chr1	39889632	39889995	chr1_39662219_39662582_10_0.41_0_7.44	10	+
chr1	39890008	39890355	chr1_39662595_39662942_10_0.36_0_7.01	10	+
chr1	39890664	39890887	chr1_39663251_39663474_6_0.37_2.76_7.32	10	+
chr1	39893000	39893384	chr1_39665587_39665971_11_0.38_0_7.51	10	+
chr1	39893600	39894065	chr1_39666187_39666652_13_0.44_0_8.27	10	+
chr1	39894777	39894973	chr1_39667364_39667560_6_0.31_2.01_6.87	10	+
chr1	39895416	39895801	chr1_39668003_39668388_11_0.47_0_8.03	10	+
chr1	39896284	39896681	chr1_39668871_39669268_12_0.42_0_7.96	10	+
chr1	39898082	39898434	chr1_39670669_39671021_10_0.42_1.13_7.39	10	+
chr1	39900027	39900422	chr1_39672614_39673009_11_0.39_0_7.95	10	+
chr1	39901127	39901529	chr1_39673714_39674116_12_0.41_0_7.64	10	+
chr1	39903336	39903769	chr1_39675923_39676356_12_0.44_0_8.43	10	+
chr1	39904881	39905282	chr1_39677468_39677869_12_0.43_0_7.93	10	+
chr1	39906561	39906971	chr1_39679148_39679558_12_0.4_0_7.92	10	+
chr1	39907504	39908632	chr1_39680091_39681219_31_0.43_0_7.88	10	+
chr1	39909008	39909317	chr1_39681595_39681904_9_0.44_1.13_7.71	10	+
chr1	39910324	39910602	chr1_39682911_39683189_8_0.41_0_7.39	10	+
chr1	39910929	39911199	chr1_39683516_39683786_8_0.4_2.76_7.11	10	+
chr1	39913277	39913921	chr1_39685864_39686508_18_0.4_0_7.58	10	+
chr1	39916665	39916978	chr1_39689252_39689565_9_0.52_1.13_8.45	10	+
chr1	39917726	39918112	chr1_39690313_39690699_11_0.47_0_7.74	10	+
chr1	39918245	39918667	chr1_39690832_39691254_12_0.47_0_8.08	10	+
chr1	39919306	39919595	chr1_39691893_39692182_9_0.44_0_7.6	10	+
chr1	39920503	39920816	chr1_39693090_39693403_9_0.5_0_8.14	10	+
chr1	39923897	39924291	chr1_39696484_39696878_12_0.46_0_7.97	10	+
chr1	39924437	39924990	chr1_39697024_39697577_16_0.43_0_7.68	10	+
chr1	39926164	39926549	chr1_39698751_39699136_11_0.43_0_7.76	10	+
chr1	39927490	39927817	chr1_39700077_39700404_9_0.41_0_7.63	10	+
chr1	39933218	39933477	chr1_39705805_39706064_7_0.35_0_7.36	10	+
chr1	39934230	39934526	chr1_39706817_39707113_8_0.44_2.01_7.34	10	+
chr1	39945459	39945811	chr1_39718046_39718398_10_0.45_0_7.94	10	+
chr1	39951208	39952647	chr1_39723795_39725234_39_0.42_0_8.24	10	+
chr1	39957071	39957315	chr1_39729658_39729902_6_0.77_0_11.22	10	+
chr1	39961393	39961682	chr1_39733980_39734269_8_0.56_0_9.06	10	+
chr1	39963945	39964331	chr1_39736532_39736918_11_0.51_0_8.48	10	+
chr1	39965011	39965261	chr1_39737598_39737848_7_0.52_2.76_7.87	10	+
chr1	39975557	39975753	chr1_39748144_39748340_6_0.52_4.06_8.53	10	+
chr1	39975954	39976150	chr1_39748541_39748737_6_0.53_3.44_8.53	10	+
chr1	39976764	39977153	chr1_39749351_39749740_11_0.59_0_9.56	10	+
chr1	39977341	39977651	chr1_39749928_39750238_9_0.63_0_8.99	10	+
chr1	39977959	39978203	chr1_39750546_39750790_7_0.56_0_9.7	10	+
chr1	39978957	39980111	chr1_39751544_39752698_31_0.52_0_9.39	10	+
chr1	39981240	39982152	chr1_39753827_39754739_26_0.56_0_9.33	10	+
chr1	39982272	39982645	chr1_39754859_39755232_11_0.45_0_8.32	10	+
chr1	39983494	39983762	chr1_39756081_39756349_8_0.5_0_8.25	10	+
chr1	39984645	39984921	chr1_39757232_39757508_8_0.6_0_9	10	+
chr1	39984968	39985392	chr1_39757555_39757979_12_0.56_1.13_8.93	10	+
chr1	39985520	39985791	chr1_39758107_39758378_8_0.4_0_8.53	10	+
chr1	39986111	39986352	chr1_39758698_39758939_7_0.43_2.76_8.17	10	+
chr1	39986427	39986959	chr1_39759014_39759546_15_0.55_0_9.17	10	+
chr1	39991195	39991591	chr1_39763782_39764178_12_0.61_0_9.34	10	+
chr1	39991745	39992008	chr1_39764332_39764595_8_0.52_0_8.47	10	+
chr1	39992751	39993017	chr1_39765338_39765604_8_0.52_2.01_8.43	10	+
chr1	39993642	39994028	chr1_39766229_39766615_11_0.5_0_8.14	10	+
chr1	39994861	39995120	chr1_39767448_39767707_8_0.52_0_8.63	10	+
chr1	40026398	40026862	chr1_39798985_39799449_12_0.38_0_7.85	10	+
chr1	40027088	40027572	chr1_39799675_39800159_14_0.47_0_8.04	10	+
chr1	40027651	40028005	chr1_39800238_39800592_10_0.52_0_8	10	+
chr1	40028132	40028708	chr1_39800719_39801295_17_0.4_0_7.61	10	+
chr1	40028715	40028981	chr1_39801302_39801568_8_0.45_0_7.48	10	+
chr1	40029168	40029938	chr1_39801755_39802525_22_0.49_0_8.49	10	+
chr1	40030061	40030559	chr1_39802648_39803146_14_0.5_0_8.59	10	+
chr1	40030661	40031082	chr1_39803248_39803669_12_0.51_0_9.93	10	+
chr1	40031843	40032048	chr1_39804430_39804635_6_0.39_2.76_7.46	10	+
chr1	40032133	40032527	chr1_39804720_39805114_11_0.43_1.13_7.66	10	+
chr1	40032675	40033574	chr1_39805262_39806161_25_0.41_0_7.76	10	+
chr1	40034354	40034921	chr1_39806941_39807508_15_0.41_0_7.85	10	+
chr1	40035118	40035760	chr1_39807705_39808347_18_0.44_0_7.67	10	+
chr1	40036672	40037156	chr1_39809259_39809743_14_0.54_0_8.99	10	+
chr1	40037926	40038398	chr1_39810513_39810985_13_0.38_0_7.87	10	+
chr1	40038714	40038978	chr1_39811301_39811565_8_0.36_2.01_6.94	10	+
chr1	40040678	40041147	chr1_39813265_39813734_13_0.53_1.13_8.4	10	+
chr1	40041393	40041625	chr1_39813980_39814212_6_0.63_0_9.9	10	+
chr1	40041675	40042102	chr1_39814262_39814689_11_0.61_0_9.7	10	+
chr1	40042235	40042559	chr1_39814822_39815146_8_0.62_0_10.49	10	+
chr1	40098553	40098683	chr1_39871140_39871270_4_0.75_2.01_11.65	10	+
chr1	40098851	40099067	chr1_39871438_39871654_6_0.64_4.06_9.8	10	+
chr1	40137728	40137837	chr1_39910315_39910424_3_0.77_0_14.12	10	+
chr1	40183791	40184661	chr1_39956378_39957248_24_0.4_0_7.47	10	+
chr1	40185291	40185602	chr1_39957878_39958189_9_0.45_2.01_7.14	10	+
chr1	40205727	40206018	chr1_39978314_39978605_8_0.47_1.13_7.98	10	+
chr1	40211327	40211543	chr1_39983914_39984130_6_0.31_2.76_7.1	10	+
chr1	40214460	40215055	chr1_39987047_39987642_15_0.51_0_8.8	10	+
chr1	40218439	40218819	chr1_39991026_39991406_11_0.56_0_8.55	10	+
chr1	40218838	40219163	chr1_39991425_39991750_9_0.6_0_9.24	10	+
chr1	40223068	40223895	chr1_39995655_39996482_23_0.45_0_8.71	10	+
chr1	40224213	40224451	chr1_39996800_39997038_7_0.5_1.13_8.79	10	+
chr1	40224569	40225078	chr1_39997156_39997665_14_0.56_0_9.05	10	+
chr1	40225270	40225902	chr1_39997857_39998489_18_0.51_0_8.66	10	+
chr1	40226989	40227278	chr1_39999576_39999865_9_0.59_0_8.76	10	+
chr1	40228084	40228294	chr1_40000671_40000881_6_0.47_1.13_8.03	10	+
chr1	40230855	40231097	chr1_40003442_40003684_7_0.57_2.01_8.6	10	+
chr1	40231178	40231384	chr1_40003765_40003971_6_0.5_4.65_8.28	10	+
chr1	40231736	40232536	chr1_40004323_40005123_20_0.49_0_8.47	10	+
chr1	40233790	40234066	chr1_40006377_40006653_8_0.52_1.13_8.1	10	+
chr1	40234898	40235137	chr1_40007485_40007724_7_0.49_0_8.37	10	+
chr1	40235401	40235845	chr1_40007988_40008432_12_0.55_0_9.18	10	+
chr1	40236002	40236274	chr1_40008589_40008861_8_0.52_2.01_8.24	10	+
chr1	40237457	40238027	chr1_40010044_40010614_16_0.57_0_9.11	10	+
chr1	40238070	40238597	chr1_40010657_40011184_15_0.46_0_8.21	10	+
chr1	40239355	40239588	chr1_40011942_40012175_7_0.58_0_9.54	10	+
chr1	40240439	40240790	chr1_40013026_40013377_10_0.63_0_9.55	10	+
chr1	40242480	40242742	chr1_40015067_40015329_8_0.4_0_7.59	10	+
chr1	40244214	40244466	chr1_40016801_40017053_7_0.5_0_8.15	10	+
chr1	40245076	40245377	chr1_40017663_40017964_9_0.52_0_8.24	10	+
chr1	40246695	40246961	chr1_40019282_40019548_8_0.44_0_7.88	10	+
chr1	40249131	40249265	chr1_40021718_40021852_4_0.37_1.13_8.35	10	+
chr1	40250490	40250696	chr1_40023077_40023283_6_0.54_3.44_8.55	10	+
chr1	40252412	40252615	chr1_40024999_40025202_6_0.58_3.44_8.68	10	+
chr1	40266427	40266651	chr1_40039014_40039238_7_0.4_0_7.36	10	+
chr1	40306784	40307267	chr1_40079371_40079854_13_0.39_0_7.46	10	+
chr1	40315791	40315983	chr1_40088378_40088570_6_0.43_2.01_7.7	10	+
chr1	40330519	40330798	chr1_40103106_40103385_8_0.4_2.01_6.96	10	+
chr1	40428094	40429115	chr1_40200681_40201702_29_0.55_0_10.14	10	+
chr1	40506144	40506358	chr1_40278731_40278945_6_0.67_4.65_10.01	10	+
chr1	40524908	40525262	chr1_40297495_40297849_10_0.45_0_7.75	10	+
chr1	40529768	40530242	chr1_40302355_40302829_13_0.48_0_8.14	10	+
chr1	40531834	40532001	chr1_40304421_40304588_5_0.47_0_8.44	10	+
chr1	40533169	40533443	chr1_40305756_40306030_8_0.55_0_8.76	10	+
chr1	40535214	40535559	chr1_40307801_40308146_10_0.48_0_9.51	10	+
chr1	40535692	40536310	chr1_40308279_40308897_17_0.43_0_7.81	10	+
chr1	40536365	40536790	chr1_40308952_40309377_12_0.45_0_8.37	10	+
chr1	40537037	40538338	chr1_40309624_40310925_36_0.45_0_9.28	10	+
chr1	40538390	40538634	chr1_40310977_40311221_7_0.41_0_7.72	10	+
chr1	40538788	40539969	chr1_40311375_40312556_33_0.43_0_9.16	10	+
chr1	40557637	40558230	chr1_40330224_40330817_17_0.42_0_7.39	10	+
chr1	40598454	40598679	chr1_40371041_40371266_7_0.63_2.76_9.45	10	+
chr1	40598805	40599231	chr1_40371392_40371818_12_0.58_0_9.59	10	+
chr1	40701481	40702558	chr1_40474068_40475145_31_0.4_0_7.48	10	+
chr1	40702571	40703510	chr1_40475158_40476097_26_0.4_0_7.55	10	+
chr1	40703706	40704081	chr1_40476293_40476668_11_0.39_0_7.6	10	+
chr1	40704418	40705324	chr1_40477005_40477911_26_0.43_0_7.65	10	+
chr1	40705337	40706312	chr1_40477924_40478899_28_0.42_0_7.63	10	+
chr1	40726404	40726725	chr1_40498991_40499312_9_0.35_0_6.79	10	+
chr1	40737446	40737761	chr1_40510033_40510348_10_0.34_0_7.05	10	+
chr1	40746979	40747224	chr1_40519566_40519811_7_0.4_1.13_7.31	10	+
chr1	40751459	40751682	chr1_40524046_40524269_4_0.38_4.06_7.93	10	+
chr1	40756449	40756717	chr1_40529036_40529304_8_0.37_2.01_6.77	10	+
chr1	40758060	40759954	chr1_40530647_40532541_49_0.37_0_8.02	10	+
chr1	40769491	40769699	chr1_40542078_40542286_6_0.73_4.65_10.46	10	+
chr1	40798550	40799258	chr1_40571137_40571845_20_0.42_0_8.83	10	+
chr1	40830504	40830866	chr1_40603091_40603453_11_0.47_0_8.37	10	+
chr1	40881816	40882025	chr1_40654403_40654612_6_0.49_0_8.16	10	+
chr1	40887587	40888229	chr1_40660174_40660816_18_0.48_0_8.2	10	+
chr1	40888241	40888541	chr1_40660828_40661128_8_0.48_2.76_7.83	10	+
chr1	40961470	40961748	chr1_40734057_40734335_8_0.39_2.01_7.2	10	+
chr1	41019289	41019494	chr1_40791876_40792081_6_0.3_1.13_6.71	10	+
chr1	41119736	41119957	chr1_40892323_40892544_5_0.66_4.65_9.93	10	+
chr1	41163008	41163212	chr1_40935595_40935799_6_0.43_2.76_7.83	10	+
chr1	41204475	41204719	chr1_40977062_40977306_7_0.41_1.13_7.45	10	+
chr1	41213181	41213428	chr1_40985768_40986015_7_0.36_0_7.39	10	+
chr1	41215128	41215479	chr1_40987715_40988066_10_0.48_0_7.71	10	+
chr1	41218698	41219023	chr1_40991285_40991610_9_0.44_0_7.28	10	+
chr1	41223724	41224032	chr1_40996311_40996619_9_0.58_0_9.41	10	+
chr1	41228472	41228786	chr1_41001059_41001373_9_0.49_0_8.11	10	+
chr1	41234354	41234565	chr1_41006941_41007152_6_0.47_3.44_7.75	10	+
chr1	41236376	41237291	chr1_41008963_41009878_23_0.49_0_8.67	10	+
chr1	41249325	41249583	chr1_41021912_41022170_7_0.71_0_11.11	10	+
chr1	41446026	41446219	chr1_41218613_41218806_5_0.66_2.76_10.16	10	+
chr1	41448922	41449229	chr1_41221509_41221816_9_0.36_0_7.23	10	+
chr1	41450416	41450770	chr1_41223003_41223357_10_0.42_0_7.6	10	+
chr1	41452911	41453196	chr1_41225498_41225783_8_0.42_1.13_7.76	10	+
chr1	41457300	41457616	chr1_41229887_41230203_9_0.38_0_7.22	10	+
chr1	41461531	41461893	chr1_41234118_41234480_10_0.48_0_8.1	10	+
chr1	41462992	41463387	chr1_41235579_41235974_11_0.43_0_7.73	10	+
chr1	41468735	41468974	chr1_41241322_41241561_7_0.53_2.01_8.01	10	+
chr1	41473142	41473352	chr1_41245729_41245939_6_0.55_3.44_8.93	10	+
chr1	41474319	41474663	chr1_41246906_41247250_10_0.43_0_8.04	10	+
chr1	41475044	41475357	chr1_41247631_41247944_9_0.48_0_7.9	10	+
chr1	41475781	41476083	chr1_41248368_41248670_9_0.41_0_7.33	10	+
chr1	41477247	41478311	chr1_41249834_41250898_29_0.47_0_8.62	10	+
chr1	41479782	41480075	chr1_41252369_41252662_8_0.48_1.13_8.15	10	+
chr1	41480111	41480324	chr1_41252698_41252911_6_0.48_2.76_7.95	10	+
chr1	41480373	41480594	chr1_41252960_41253181_7_0.49_1.13_8.07	10	+
chr1	41484875	41485187	chr1_41257462_41257774_9_0.48_1.13_8.22	10	+
chr1	41485533	41485755	chr1_41258120_41258342_7_0.49_2.76_8.07	10	+
chr1	41493287	41493533	chr1_41265874_41266120_7_0.51_2.01_8.11	10	+
chr1	41497891	41498315	chr1_41270478_41270902_12_0.43_0_7.85	10	+
chr1	41500464	41500860	chr1_41273051_41273447_12_0.46_0_7.72	10	+
chr1	41503891	41504171	chr1_41276478_41276758_8_0.46_2.76_7.86	10	+
chr1	41504668	41504794	chr1_41277255_41277381_4_0.37_4.06_7.81	10	+
chr1	41509776	41509984	chr1_41282363_41282571_6_0.49_4.06_7.79	10	+
chr1	41511991	41512304	chr1_41284578_41284891_9_0.55_0_8.85	10	+
chr1	41514358	41514557	chr1_41286945_41287144_6_0.49_0_8.19	10	+
chr1	41540888	41541105	chr1_41313475_41313692_6_0.52_4.06_8.58	10	+
chr1	41608509	41608854	chr1_41381096_41381441_10_0.46_0_7.82	10	+
chr1	41702085	41702284	chr1_41474672_41474871_6_0.39_4.06_7.19	10	+
chr1	41730289	41730496	chr1_41502876_41503083_6_0.47_2.76_7.88	10	+
chr1	41827825	41828065	chr1_41600412_41600652_7_0.62_0_9.02	10	+
chr1	41847771	41848020	chr1_41620358_41620607_6_0.78_1.13_11.42	10	+
chr1	41899891	41900113	chr1_41672478_41672700_6_0.57_4.06_8.71	10	+
chr1	42051456	42051668	chr1_41824043_41824255_6_0.49_2.76_8.39	10	+
chr1	42234820	42235019	chr1_42007407_42007606_6_0.45_2.76_7.58	10	+
chr1	42642934	42643244	chr1_42415521_42415831_9_0.39_0_7.44	10	+
chr1	42643256	42643425	chr1_42415843_42416012_5_0.43_0_8.4	10	+
chr1	42643604	42643933	chr1_42416191_42416520_10_0.37_1.13_7.29	10	+
chr1	42643980	42644172	chr1_42416567_42416759_6_0.39_2.01_7.58	10	+
chr1	42644483	42645013	chr1_42417070_42417600_14_0.37_0_7.03	10	+
chr1	42645179	42645548	chr1_42417766_42418135_11_0.43_0_7.68	10	+
chr1	42649665	42649872	chr1_42422252_42422459_6_0.45_2.76_7.61	10	+
chr1	42656958	42657426	chr1_42429545_42430013_12_0.48_0_8.41	10	+
chr1	42743955	42744446	chr1_42516542_42517033_14_0.42_0_7.93	10	+
chr1	42846712	42846906	chr1_42619299_42619493_6_0.71_2.76_10.55	10	+
chr1	42859097	42859330	chr1_42631684_42631917_7_0.42_3.44_6.99	10	+
chr1	42878206	42878456	chr1_42650793_42651043_7_0.46_1.13_7.65	10	+
chr1	42922242	42922490	chr1_42694829_42695077_7_0.66_4.06_9.6	10	+
chr1	42925163	42926092	chr1_42697750_42698679_26_0.38_0_7.81	10	+
chr1	42957458	42957860	chr1_42730045_42730447_12_0.4_0_8.07	10	+
chr1	42965484	42966064	chr1_42738071_42738651_16_0.46_0_9.03	10	+
chr1	43124070	43124318	chr1_42896657_42896905_7_0.61_2.01_9.39	10	+
chr1	43140885	43141133	chr1_42913472_42913720_7_0.43_4.06_7.31	10	+
chr1	43142163	43142405	chr1_42914750_42914992_7_0.47_0_7.81	10	+
chr1	43148918	43149233	chr1_42921505_42921820_9_0.56_1.13_8.67	10	+
chr1	43149242	43149507	chr1_42921829_42922094_8_0.4_2.76_7.24	10	+
chr1	43150656	43150927	chr1_42923243_42923514_8_0.37_0_7.19	10	+
chr1	43151297	43151697	chr1_42923884_42924284_12_0.36_0_7.09	10	+
chr1	43155179	43155514	chr1_42927766_42928101_9_0.37_0_7.22	10	+
chr1	43155943	43156280	chr1_42928530_42928867_10_0.34_0_7.12	10	+
chr1	43156760	43156964	chr1_42929347_42929551_6_0.36_4.06_7.08	10	+
chr1	43157195	43157527	chr1_42929782_42930114_10_0.36_0_7.7	10	+
chr1	43157947	43158260	chr1_42930534_42930847_9_0.38_4.65_7.17	10	+
chr1	43158719	43159050	chr1_42931306_42931637_9_0.39_2.01_7.63	10	+
chr1	43159099	43159436	chr1_42931686_42932023_9_0.36_1.13_7.26	10	+
chr1	43159452	43159802	chr1_42932039_42932389_9_0.38_0_7.22	10	+
chr1	43159852	43160094	chr1_42932439_42932681_7_0.38_2.01_7.27	10	+
chr1	43160147	43160970	chr1_42932734_42933557_23_0.4_0_7.39	10	+
chr1	43161648	43162107	chr1_42934235_42934694_13_0.4_0_8	10	+
chr1	43162217	43163143	chr1_42934804_42935730_26_0.44_0_9.18	10	+
chr1	43163235	43163444	chr1_42935822_42936031_6_0.42_2.76_7.79	10	+
chr1	43163562	43163776	chr1_42936149_42936363_6_0.39_3.44_7.51	10	+
chr1	43163847	43164343	chr1_42936434_42936930_14_0.39_2.01_7.47	10	+
chr1	43164391	43165158	chr1_42936978_42937745_22_0.42_0_7.5	10	+
chr1	43166317	43166841	chr1_42938904_42939428_14_0.47_0_9.81	10	+
chr1	43167485	43168177	chr1_42940072_42940764_18_0.35_0_7.95	10	+
chr1	43170831	43171047	chr1_42943418_42943634_6_0.41_4.06_7.46	10	+
chr1	43201526	43201718	chr1_42974113_42974305_6_0.63_1.13_9.7	10	+
chr1	43233125	43233365	chr1_43005712_43005952_6_0.68_1.13_11.22	10	+
chr1	43240325	43240562	chr1_43012912_43013149_7_0.42_1.13_7.38	10	+
chr1	43273987	43274011	chr1_43046574_43046598_1_0.64_0_13.97	10	+
chr1	43357697	43357907	chr1_43130284_43130494_6_0.43_2.01_7.73	10	+
chr1	43369027	43369365	chr1_43141614_43141952_10_0.44_0_7.57	10	+
chr1	43423798	43424140	chr1_43196385_43196727_9_0.79_0_11.08	10	+
chr1	43629952	43630198	chr1_43402539_43402785_7_0.39_1.13_7.05	10	+
chr1	43632410	43632627	chr1_43404997_43405214_6_0.48_1.13_8.32	10	+
chr1	43637088	43637416	chr1_43409675_43410003_10_0.51_0_8.55	10	+
chr1	43637540	43637891	chr1_43410127_43410478_10_0.62_1.13_9.69	10	+
chr1	43766565	43766806	chr1_43539152_43539393_7_0.6_1.13_8.52	10	+
chr1	43824727	43824983	chr1_43597314_43597570_7_0.66_4.65_9.29	10	+
chr1	43825005	43825397	chr1_43597592_43597984_11_0.57_0_8.97	10	+
chr1	43825663	43826247	chr1_43598250_43598834_17_0.53_0_9.2	10	+
chr1	43826361	43827050	chr1_43598948_43599637_19_0.52_0_8.64	10	+
chr1	43827720	43827944	chr1_43600307_43600531_7_0.51_0_8.58	10	+
chr1	43828553	43828969	chr1_43601140_43601556_12_0.52_0_8.77	10	+
chr1	43829550	43829794	chr1_43602137_43602381_7_0.49_1.13_8.43	10	+
chr1	43829878	43830297	chr1_43602465_43602884_12_0.53_1.13_8.12	10	+
chr1	43830804	43831008	chr1_43603391_43603595_6_0.51_3.44_8.4	10	+
chr1	43851581	43851922	chr1_43624168_43624509_10_0.52_0_8.22	10	+
chr1	43852500	43852698	chr1_43625087_43625285_6_0.52_4.06_8.59	10	+
chr1	43853068	43853395	chr1_43625655_43625982_9_0.41_1.13_6.82	10	+
chr1	44026043	44026333	chr1_43798630_43798920_8_0.57_3.44_8.24	10	+
chr1	44041562	44041804	chr1_43814149_43814391_7_0.57_2.76_8.31	10	+
chr1	44048442	44048636	chr1_43821029_43821223_6_0.61_2.01_9.14	10	+
chr1	44121240	44121444	chr1_43893827_43894031_6_0.49_4.06_8.14	10	+
chr1	44133459	44133657	chr1_43906046_43906244_6_0.5_4.65_7.89	10	+
chr1	44135672	44135881	chr1_43908259_43908468_6_0.44_2.76_7.94	10	+
chr1	44137274	44137531	chr1_43909861_43910118_7_0.51_1.13_8.67	10	+
chr1	44160416	44160630	chr1_43933003_43933217_6_0.49_4.06_8.19	10	+
chr1	44169833	44170247	chr1_43942420_43942834_12_0.49_0_8.05	10	+
chr1	44209019	44209232	chr1_43981606_43981819_6_0.46_2.01_8.02	10	+
chr1	44361825	44362019	chr1_44134412_44134606_6_0.44_4.65_7.66	10	+
chr1	44399322	44399543	chr1_44171909_44172130_6_0.69_4.06_10.12	10	+
chr1	44435712	44436009	chr1_44208299_44208596_9_0.6_3.44_8.47	10	+
chr1	44438207	44438570	chr1_44210794_44211157_10_0.56_0_8.9	10	+
chr1	44443508	44443973	chr1_44216095_44216560_13_0.54_0_8.69	10	+
chr1	44446893	44447096	chr1_44219480_44219683_6_0.65_4.65_10.15	10	+
chr1	44447302	44447710	chr1_44219889_44220297_12_0.6_0_9.3	10	+
chr1	44450476	44450790	chr1_44223063_44223377_9_0.58_2.01_8.97	10	+
chr1	44451122	44451598	chr1_44223709_44224185_14_0.56_0_8.75	10	+
chr1	44455932	44456344	chr1_44228519_44228931_12_0.55_0_8.81	10	+
chr1	44587734	44588215	chr1_44360321_44360802_12_0.41_0_7.73	10	+
chr1	44680301	44680575	chr1_44452888_44453162_8_0.56_0_8.52	10	+
chr1	44682952	44683213	chr1_44455539_44455800_7_0.47_2.76_7.76	10	+
chr1	44683871	44684200	chr1_44456458_44456787_9_0.53_1.13_8.45	10	+
chr1	44688224	44688428	chr1_44460811_44461015_6_0.55_4.06_8.24	10	+
chr1	44804718	44804999	chr1_44577305_44577586_8_0.48_2.01_8.19	10	+
chr1	44813329	44813612	chr1_44585916_44586199_8_0.32_1.13_6.78	10	+
chr1	44873330	44873514	chr1_44645917_44646101_6_0.77_4.65_10.96	10	+
chr1	44883113	44883329	chr1_44655700_44655916_6_0.66_2.76_9.39	10	+
chr1	44973261	44973547	chr1_44745848_44746134_8_0.57_2.01_8.68	10	+
chr1	45085084	45085305	chr1_44857671_44857892_7_0.45_2.76_7.43	10	+
chr1	45097474	45097853	chr1_44870061_44870440_11_0.7_0_9.97	10	+
chr1	45101208	45101409	chr1_44873795_44873996_6_0.56_1.13_8.6	10	+
chr1	45101602	45101916	chr1_44874189_44874503_9_0.6_1.13_8.26	10	+
chr1	45101969	45102169	chr1_44874556_44874756_6_0.49_4.06_8.21	10	+
chr1	45108868	45109072	chr1_44881455_44881659_6_0.45_4.65_7.63	10	+
chr1	45110990	45111198	chr1_44883577_44883785_6_0.57_2.76_9.16	10	+
chr1	45115244	45115449	chr1_44887831_44888036_6_0.51_3.44_8.28	10	+
chr1	45116317	45116524	chr1_44888904_44889111_6_0.6_0_9.67	10	+
chr1	45116621	45117062	chr1_44889208_44889649_13_0.53_1.13_8.53	10	+
chr1	45205432	45205777	chr1_44978019_44978364_10_0.56_0_8.39	10	+
chr1	45218811	45219014	chr1_44991398_44991601_6_0.53_2.01_8.72	10	+
chr1	45221631	45221981	chr1_44994218_44994568_10_0.47_0_7.96	10	+
chr1	45223571	45223809	chr1_44996158_44996396_7_0.51_0_8.23	10	+
chr1	45224830	45225092	chr1_44997417_44997679_8_0.58_0_8.94	10	+
chr1	45225815	45226202	chr1_44998402_44998789_11_0.54_0_8.59	10	+
chr1	45228205	45228434	chr1_45000792_45001021_7_0.53_2.01_8.52	10	+
chr1	45232440	45232747	chr1_45005027_45005334_9_0.52_0_8.11	10	+
chr1	45232760	45232973	chr1_45005347_45005560_7_0.53_2.76_8.68	10	+
chr1	45240806	45241074	chr1_45013393_45013661_8_0.56_0_9.28	10	+
chr1	45241528	45241943	chr1_45014115_45014530_12_0.61_0_10	10	+
chr1	45242049	45242420	chr1_45014636_45015007_11_0.51_0_8.59	10	+
chr1	45243166	45243931	chr1_45015753_45016518_21_0.51_0_9.15	10	+
chr1	45244126	45244520	chr1_45016713_45017107_11_0.46_0_8.36	10	+
chr1	45245956	45246443	chr1_45018543_45019030_14_0.48_0_10.29	10	+
chr1	45268382	45268592	chr1_45040969_45041179_6_0.59_3.44_9.2	10	+
chr1	45308355	45308550	chr1_45080942_45081137_6_0.58_2.76_8.8	10	+
chr1	45309561	45309908	chr1_45082148_45082495_10_0.48_0_8.94	10	+
chr1	45336146	45336327	chr1_45108733_45108914_6_0.4_4.65_7.07	10	+
chr1	45345424	45345741	chr1_45118011_45118328_9_0.45_0_7.5	10	+
chr1	45407121	45407397	chr1_45179708_45179984_8_0.4_1.13_7.17	10	+
chr1	45424206	45424408	chr1_45196793_45196995_6_0.41_2.01_7.47	10	+
chr1	45425639	45425822	chr1_45198226_45198409_5_0.35_4.65_7.24	10	+
chr1	45443918	45444192	chr1_45216505_45216779_8_0.36_0_6.91	10	+
chr1	45446632	45446951	chr1_45219219_45219538_9_0.41_1.13_6.95	10	+
chr1	45453835	45454294	chr1_45226422_45226881_13_0.49_0_9.97	10	+
chr1	45457641	45457922	chr1_45230228_45230509_8_0.47_0_7.85	10	+
chr1	45479224	45479525	chr1_45251811_45252112_9_0.58_0_8.56	10	+
chr1	45480377	45480652	chr1_45252964_45253239_8_0.55_1.13_8.65	10	+
chr1	45481000	45481260	chr1_45253587_45253847_8_0.5_0_8.69	10	+
chr1	45672013	45672389	chr1_45444600_45444976_9_0.75_0_10.87	10	+
chr1	45792674	45792860	chr1_45565261_45565447_5_0.6_4.06_9.55	10	+
chr1	45793642	45794188	chr1_45566229_45566775_15_0.52_0_8.6	10	+
chr1	45798042	45798258	chr1_45570629_45570845_7_0.58_2.01_8.79	10	+
chr1	45808013	45808401	chr1_45580600_45580988_11_0.51_0_8.67	10	+
chr1	45808447	45808656	chr1_45581034_45581243_6_0.54_1.13_8.39	10	+
chr1	45808775	45809440	chr1_45581362_45582027_19_0.53_0_8.83	10	+
chr1	45809479	45809675	chr1_45582066_45582262_6_0.39_4.06_7.32	10	+
chr1	45880712	45881209	chr1_45653299_45653796_14_0.46_0_8.65	10	+
chr1	45973769	45974089	chr1_45746356_45746676_9_0.52_0_7.94	10	+
chr1	45976212	45976488	chr1_45748799_45749075_8_0.5_0_8.37	10	+
chr1	45976683	45977414	chr1_45749270_45750001_20_0.42_0_8.27	10	+
chr1	45980139	45980765	chr1_45752726_45753352_18_0.46_0_8.38	10	+
chr1	45981311	45981598	chr1_45753898_45754185_8_0.42_0_8.29	10	+
chr1	45984464	45984851	chr1_45757051_45757438_11_0.41_0_7.72	10	+
chr1	45997259	45997306	chr1_45769846_45769893_2_0.44_1.13_10.21	10	+
chr1	46016512	46016896	chr1_45789099_45789483_11_0.58_0_9.55	10	+
chr1	46030010	46030211	chr1_45802597_45802798_6_0.45_2.01_8.01	10	+
chr1	46033607	46033913	chr1_45806194_45806500_9_0.55_0_9.09	10	+
chr1	46034134	46034371	chr1_45806721_45806958_7_0.53_2.01_8.67	10	+
chr1	46034448	46034732	chr1_45807035_45807319_8_0.5_0_7.78	10	+
chr1	46035500	46035809	chr1_45808087_45808396_9_0.51_0_8.13	10	+
chr1	46049571	46049987	chr1_45822158_45822574_12_0.59_0_9.47	10	+
chr1	46050032	46050335	chr1_45822619_45822922_9_0.66_0_9.64	10	+
chr1	46064095	46064311	chr1_45836682_45836898_6_0.46_2.01_7.83	10	+
chr1	46067805	46068111	chr1_45840392_45840698_9_0.37_0_6.86	10	+
chr1	46072109	46072311	chr1_45844696_45844898_6_0.43_4.65_7.89	10	+
chr1	46072467	46072763	chr1_45845054_45845350_8_0.36_1.13_7.12	10	+
chr1	46072843	46073615	chr1_45845430_45846202_22_0.45_0_8.23	10	+
chr1	46073663	46074103	chr1_45846250_45846690_13_0.49_1.13_8.08	10	+
chr1	46074343	46074699	chr1_45846930_45847286_10_0.44_0_7.44	10	+
chr1	46074744	46075343	chr1_45847331_45847930_17_0.37_0_7.73	10	+
chr1	46076126	46076255	chr1_45848713_45848842_4_0.45_0_9.03	10	+
chr1	46077963	46078338	chr1_45850550_45850925_11_0.38_1.13_7.31	10	+
chr1	46078423	46078927	chr1_45851010_45851514_14_0.41_0_7.76	10	+
chr1	46079767	46080018	chr1_45852354_45852605_7_0.43_0_8.57	10	+
chr1	46080613	46081255	chr1_45853200_45853842_18_0.43_0_8.6	10	+
chr1	46082238	46082504	chr1_45854825_45855091_8_0.41_0_7.25	10	+
chr1	46083046	46083371	chr1_45855633_45855958_9_0.48_0_7.54	10	+
chr1	46083595	46083920	chr1_45856182_45856507_9_0.45_0_7.81	10	+
chr1	46093133	46094101	chr1_45865720_45866688_26_0.4_0_7.75	10	+
chr1	46095138	46095341	chr1_45867725_45867928_6_0.48_4.06_8.02	10	+
chr1	46099017	46099369	chr1_45871604_45871956_10_0.47_0_7.84	10	+
chr1	46099669	46100016	chr1_45872256_45872603_10_0.43_0_7.43	10	+
chr1	46105746	46106134	chr1_45878333_45878721_11_0.45_0_8.3	10	+
chr1	46116613	46117040	chr1_45889200_45889627_12_0.44_0_8.04	10	+
chr1	46117159	46117545	chr1_45889746_45890132_11_0.51_0_8.57	10	+
chr1	46125832	46126982	chr1_45898419_45899569_30_0.39_0_8.36	10	+
chr1	46156557	46156868	chr1_45929144_45929455_9_0.38_0_6.94	10	+
chr1	46158788	46159584	chr1_45931375_45932171_23_0.41_0_8.03	10	+
chr1	46159759	46159953	chr1_45932346_45932540_4_0.36_2.01_7.9	10	+
chr1	46164158	46164373	chr1_45936745_45936960_6_0.37_4.06_7.23	10	+
chr1	46164751	46164989	chr1_45937338_45937576_7_0.38_2.01_7.15	10	+
chr1	46165072	46165333	chr1_45937659_45937920_8_0.35_1.13_6.88	10	+
chr1	46246865	46247615	chr1_46019452_46020202_21_0.49_0_10.52	10	+
chr1	46269446	46269717	chr1_46042033_46042304_7_0.74_1.13_10.99	10	+
chr1	46289995	46290350	chr1_46062582_46062937_10_0.38_0_7.12	10	+
chr1	46312823	46313022	chr1_46085410_46085609_6_0.46_4.65_7.98	10	+
chr1	46424956	46425154	chr1_46197543_46197741_6_0.51_2.76_8.37	10	+
chr1	46476316	46476675	chr1_46248903_46249262_10_0.48_0_8	10	+
[truncated: 57,175 more rows]
