# Supplementary material for: Cell cycle, oncogenic and tumor suppressor pathways regulate numerous long and macro non-protein-coding RNAs
Source: Genome Biol. 2014 Mar 4;15(3):R48. doi: 10.1186/gb-2014-15-3-r48 (PMC4054595; doi:10.1186/gb-2014-15-3-r48)
Supplement: Additional file 2 — Online supplemental material containing BED formatted files of differentially expressed regions and macroRNAs, as well as CSV tables listing all proximal ncRNA-mRNA pairs regulated in astrocytoma. [file gb-2014-15-3-r48-S2.zip › online_data/IL6/INA6_P_high.hg19.bed]

chr1	14385	14587	chr1_4248_4450_6_0.55_4.78_8.57	10	+
chr1	16786	17445	chr1_6649_7308_19_0.58_0_9.08	10	+
chr1	18946	19716	chr1_8809_9579_22_0.55_0_8.56	10	+
chr1	21000	21647	chr1_10863_11510_18_0.57_0_9.13	10	+
chr1	22167	22599	chr1_12030_12462_12_0.51_0_8.75	10	+
chr1	22913	23118	chr1_12776_12981_6_0.49_0_8.41	10	+
chr1	23773	24086	chr1_13636_13949_10_0.52_0_8.38	10	+
chr1	24266	24598	chr1_14129_14461_10_0.5_0_8.28	10	+
chr1	25791	26312	chr1_15654_16175_15_0.5_0_8.07	10	+
chr1	26487	26719	chr1_16350_16582_7_0.46_2.81_7.75	10	+
chr1	27067	27262	chr1_16930_17125_6_0.45_1.15_8.46	10	+
chr1	27630	27831	chr1_17493_17694_6_0.39_3.51_7.51	10	+
chr1	28422	28700	chr1_18285_18563_7_0.41_0_7.77	10	+
chr1	29133	29538	chr1_18996_19401_11_0.77_1.15_11.23	10	+
chr1	135800	136112	chr1_125663_125975_9_0.61_2.04_9.44	10	+
chr1	137394	137940	chr1_127257_127803_15_0.61_1.15_9.31	10	+
chr1	138366	138643	chr1_128229_128506_8_0.56_0_8.67	10	+
chr1	138760	139705	chr1_128623_129568_26_0.57_0_9.38	10	+
chr1	140128	140397	chr1_129991_130260_8_0.5_0_8.72	10	+
chr1	142513	142753	chr1_132376_132616_7_0.45_0_7.85	10	+
chr1	142797	143070	chr1_132660_132933_8_0.41_3.51_7.42	10	+
chr1	143879	144239	chr1_133742_134102_11_0.46_0_9.38	10	+
chr1	145401	145901	chr1_135264_135764_14_0.51_0_8.77	10	+
chr1	145912	146054	chr1_135775_135917_4_0.43_4.16_8.46	10	+
chr1	150993	151296	chr1_140856_141159_9_0.51_0_8.3	10	+
chr1	155435	155991	chr1_145298_145854_15_0.4_0_7.57	10	+
chr1	158387	158694	chr1_148250_148557_9_0.4_0_7.68	10	+
chr1	160873	161154	chr1_150736_151017_8_0.42_1.15_7.5	10	+
chr1	173745	174372	chr1_163608_164235_18_0.38_0_7.39	10	+
chr1	228444	228787	chr1_218307_218650_10_0.52_0_8.9	10	+
chr1	317735	318216	chr1_307598_308079_14_0.44_0_8.15	10	+
chr1	320329	320599	chr1_310192_310462_8_0.5_0_9.12	10	+
chr1	321023	321271	chr1_310886_311134_7_0.57_0_11.26	10	+
chr1	321433	321660	chr1_311296_311523_7_0.34_0_7.17	10	+
chr1	322725	322943	chr1_312588_312806_6_0.38_3.51_7.25	10	+
chr1	323752	324005	chr1_313615_313868_7_0.54_0_9.17	10	+
chr1	324430	326053	chr1_314293_315916_45_0.59_0_9.83	10	+
chr1	326223	326717	chr1_316086_316580_13_0.64_2.04_9.88	10	+
chr1	327391	328124	chr1_317254_317987_20_0.64_0_9.98	10	+
chr1	328459	328728	chr1_318322_318591_8_0.5_2.04_8.65	10	+
chr1	334146	334422	chr1_324009_324285_8_0.37_0_7.2	10	+
chr1	334839	335243	chr1_324702_325106_12_0.32_2.81_6.74	10	+
chr1	335758	335951	chr1_325621_325814_6_0.35_2.04_7.04	10	+
chr1	337789	338006	chr1_327652_327869_6_0.3_2.81_6.43	10	+
chr1	339489	339685	chr1_329352_329548_6_0.39_2.81_7.23	10	+
chr1	436703	436905	chr1_426566_426768_6_0.49_1.15_7.86	10	+
chr1	470856	471351	chr1_460719_461214_14_0.49_0_9.53	10	+
chr1	544780	545388	chr1_534643_535251_17_0.74_0_11.62	10	+
chr1	545769	545993	chr1_535632_535856_7_0.73_2.81_11.05	10	+
chr1	564367	570424	chr1_554230_560287_160_0.44_0_12.43	10	+
chr1	662166	662446	chr1_652029_652309_8_0.61_2.04_9.3	10	+
chr1	662521	662756	chr1_652384_652619_7_0.62_2.04_8.97	10	+
chr1	663160	663428	chr1_653023_653291_8_0.61_2.04_9.08	10	+
chr1	664287	665193	chr1_654150_655056_25_0.56_0_9.37	10	+
chr1	665652	665885	chr1_655515_655748_7_0.52_0_8.82	10	+
chr1	667631	668196	chr1_657494_658059_16_0.38_0_7.54	10	+
chr1	668354	668602	chr1_658217_658465_7_0.55_0_9.79	10	+
chr1	669025	669293	chr1_658888_659156_8_0.51_0_8.7	10	+
chr1	670174	670321	chr1_660037_660184_5_0.4_3.51_7.48	10	+
chr1	671037	671538	chr1_660900_661401_14_0.37_0_7.46	10	+
chr1	671761	672008	chr1_661624_661871_7_0.55_0_9.59	10	+
chr1	672431	672700	chr1_662294_662563_8_0.51_0_8.73	10	+
chr1	673581	673730	chr1_663444_663593_5_0.4_4.16_7.56	10	+
chr1	674453	674874	chr1_664316_664737_12_0.38_0_7.51	10	+
chr1	675176	675424	chr1_665039_665287_7_0.55_0_9.61	10	+
chr1	675847	676116	chr1_665710_665979_8_0.5_0_8.66	10	+
chr1	678232	678754	chr1_668095_668617_15_0.45_0_8.09	10	+
chr1	679598	679958	chr1_669461_669821_11_0.46_0_9.41	10	+
chr1	681090	681743	chr1_670953_671606_18_0.49_0_8.76	10	+
chr1	685578	685799	chr1_675441_675662_4_0.4_4.78_7.69	10	+
chr1	686715	686986	chr1_676578_676849_8_0.52_0_8.28	10	+
chr1	691044	691679	chr1_680907_681542_16_0.41_0_7.58	10	+
chr1	694216	694523	chr1_684079_684386_9_0.4_0_7.83	10	+
chr1	709472	710169	chr1_699335_700032_20_0.39_0_7.2	10	+
chr1	716509	716897	chr1_706372_706760_10_0.35_0_7.15	10	+
chr1	717244	717574	chr1_707107_707437_10_0.34_0_6.95	10	+
chr1	725633	725903	chr1_715496_715766_8_0.39_0_9.95	10	+
chr1	756165	756831	chr1_746028_746694_19_0.54_1.15_8.59	10	+
chr1	758132	758429	chr1_747995_748292_9_0.56_0_8.64	10	+
chr1	758549	758744	chr1_748412_748607_6_0.55_2.81_8.69	10	+
chr1	762911	763117	chr1_752774_752980_4_0.71_4.16_11.13	10	+
chr1	764780	764974	chr1_754643_754837_6_0.43_4.16_7.58	10	+
chr1	788776	789538	chr1_778639_779401_22_0.49_0_10.17	10	+
chr1	792515	792716	chr1_782378_782579_6_0.43_0_7.67	10	+
chr1	803709	803991	chr1_793572_793854_8_0.4_0_7.4	10	+
chr1	809060	809457	chr1_798923_799320_12_0.56_0_9.02	10	+
chr1	1022005	1022208	chr1_1011868_1012071_6_0.61_1.15_9.37	10	+
chr1	1043425	1044224	chr1_1033288_1034087_23_0.6_0_9.64	10	+
chr1	1106757	1107020	chr1_1096620_1096883_8_0.64_0_9.45	10	+
chr1	1153742	1154050	chr1_1143605_1143913_9_0.62_1.15_9.37	10	+
chr1	1154165	1154389	chr1_1144028_1144252_7_0.58_4.16_8.52	10	+
chr1	1158597	1158796	chr1_1148460_1148659_6_0.53_0_9.19	10	+
chr1	1159147	1159366	chr1_1149010_1149229_6_0.63_2.04_9.76	10	+
chr1	1163789	1164253	chr1_1153652_1154116_13_0.62_0_9.73	10	+
chr1	1167025	1167278	chr1_1156888_1157141_7_0.75_2.04_10.69	10	+
chr1	1167971	1168166	chr1_1157834_1158029_6_0.7_2.04_10.8	10	+
chr1	1181948	1182142	chr1_1171811_1172005_6_0.76_2.81_11.23	10	+
chr1	1209400	1209638	chr1_1199263_1199501_7_0.76_2.81_10.57	10	+
chr1	1246198	1246401	chr1_1236061_1236264_6_0.63_4.78_9.73	10	+
chr1	1248950	1249348	chr1_1238813_1239211_12_0.59_0_9.24	10	+
chr1	1250223	1250568	chr1_1240086_1240431_10_0.59_2.04_8.86	10	+
chr1	1250753	1251009	chr1_1240616_1240872_7_0.54_1.15_8.36	10	+
chr1	1254667	1254943	chr1_1244530_1244806_8_0.59_0_9.2	10	+
chr1	1262156	1262474	chr1_1252019_1252337_9_0.55_0_8.66	10	+
chr1	1269822	1270120	chr1_1259685_1259983_9_0.61_2.81_9	10	+
chr1	1273186	1273550	chr1_1263049_1263413_7_0.63_3.51_9.32	10	+
chr1	1275062	1275311	chr1_1264925_1265174_7_0.68_2.04_10.62	10	+
chr1	1309137	1309780	chr1_1299000_1299643_18_0.62_0_9.43	10	+
chr1	1317673	1318215	chr1_1307536_1308078_15_0.45_0_7.77	10	+
chr1	1326075	1326387	chr1_1315938_1316250_9_0.48_0_7.91	10	+
chr1	1326476	1326770	chr1_1316339_1316633_9_0.47_0_8.39	10	+
chr1	1326811	1327384	chr1_1316674_1317247_16_0.45_0_8.41	10	+
chr1	1327576	1328108	chr1_1317439_1317971_15_0.41_0_7.74	10	+
chr1	1330681	1330951	chr1_1320544_1320814_8_0.52_0_8.3	10	+
chr1	1336067	1336330	chr1_1325930_1326193_8_0.59_0_9.05	10	+
chr1	1336463	1336780	chr1_1326326_1326643_9_0.59_0_8.88	10	+
chr1	1337258	1337723	chr1_1327121_1327586_13_0.47_0_8.25	10	+
chr1	1342173	1342521	chr1_1332036_1332384_9_0.62_0_9.55	10	+
chr1	1355542	1355744	chr1_1345405_1345607_5_0.82_4.16_11.56	10	+
chr1	1370807	1371059	chr1_1360670_1360922_7_0.75_0_11.13	10	+
chr1	1390776	1390967	chr1_1380639_1380830_6_0.67_3.51_9.98	10	+
chr1	1394479	1394662	chr1_1384342_1384525_5_0.62_0_9.86	10	+
chr1	1396087	1396347	chr1_1385950_1386210_7_0.62_0_9.92	10	+
chr1	1411511	1411838	chr1_1401374_1401701_9_0.55_1.15_8.8	10	+
chr1	1412862	1413056	chr1_1402725_1402919_6_0.57_1.15_9.2	10	+
chr1	1413773	1414206	chr1_1403636_1404069_13_0.65_0_9.42	10	+
chr1	1416214	1416434	chr1_1406077_1406297_7_0.58_2.81_8.74	10	+
chr1	1417479	1417688	chr1_1407342_1407551_6_0.62_2.81_9.87	10	+
chr1	1425621	1425898	chr1_1415484_1415761_7_0.54_0_8.51	10	+
chr1	1431148	1431436	chr1_1421011_1421299_8_0.62_0_9.78	10	+
chr1	1452578	1452873	chr1_1442441_1442736_9_0.67_1.15_9.28	10	+
chr1	1455432	1455762	chr1_1445295_1445625_9_0.68_1.15_9.96	10	+
chr1	1459080	1459409	chr1_1448943_1449272_9_0.63_0_9.28	10	+
chr1	1461771	1461956	chr1_1451634_1451819_5_0.62_3.51_9.44	10	+
chr1	1463017	1463330	chr1_1452880_1453193_9_0.6_0_10.15	10	+
chr1	1469509	1469822	chr1_1459372_1459685_9_0.64_0_9.99	10	+
chr1	1476989	1477635	chr1_1466852_1467498_18_0.52_0_8.97	10	+
chr1	1479187	1479388	chr1_1469050_1469251_6_0.59_3.51_9.21	10	+
chr1	1480095	1480499	chr1_1469958_1470362_11_0.55_0_8.63	10	+
chr1	1499440	1499754	chr1_1489303_1489617_9_0.46_0_7.97	10	+
chr1	1500093	1500410	chr1_1489956_1490273_9_0.47_0_7.95	10	+
chr1	1510065	1510263	chr1_1499928_1500126_5_0.78_0_12.21	10	+
chr1	1633960	1634243	chr1_1623820_1624103_8_0.52_2.81_8.87	10	+
chr1	1634893	1635086	chr1_1624753_1624946_6_0.58_4.16_8.7	10	+
chr1	1649029	1649238	chr1_1638889_1639098_6_0.51_2.04_8.83	10	+
chr1	1649713	1650073	chr1_1639573_1639933_11_0.49_0_8.13	10	+
chr1	1658907	1659377	chr1_1648767_1649237_13_0.43_1.15_7.8	10	+
chr1	1659425	1660096	chr1_1649285_1649956_19_0.45_0_7.78	10	+
chr1	1660625	1660823	chr1_1650485_1650683_6_0.53_2.04_8.58	10	+
chr1	1661559	1661835	chr1_1651419_1651695_8_0.5_1.15_8.69	10	+
chr1	1669743	1670017	chr1_1659603_1659877_8_0.56_0_9.2	10	+
chr1	1670288	1670498	chr1_1660148_1660358_6_0.51_3.51_8.13	10	+
chr1	1683056	1683271	chr1_1672916_1673131_6_0.59_1.15_9.28	10	+
chr1	1683365	1683605	chr1_1673225_1673465_7_0.48_2.81_8.16	10	+
chr1	1683991	1684311	chr1_1673851_1674171_9_0.55_0_8.46	10	+
chr1	1707379	1707577	chr1_1697239_1697437_6_0.57_4.78_8.86	10	+
chr1	1716716	1718569	chr1_1706576_1708429_51_0.42_0_8.84	10	+
chr1	1720385	1720794	chr1_1710245_1710654_12_0.51_0_8.44	10	+
chr1	1721773	1722164	chr1_1711633_1712024_11_0.53_0_9.11	10	+
chr1	1733115	1733323	chr1_1722975_1723183_5_0.4_1.15_7.54	10	+
chr1	1735781	1736103	chr1_1725641_1725963_9_0.44_0_8.39	10	+
chr1	1747106	1747416	chr1_1736966_1737276_9_0.5_1.15_7.95	10	+
chr1	1756706	1756912	chr1_1746566_1746772_6_0.42_0_8.28	10	+
chr1	1794594	1794866	chr1_1784454_1784726_8_0.45_0_7.54	10	+
chr1	1800983	1801291	chr1_1790843_1791151_9_0.41_0_7.6	10	+
chr1	1804137	1804451	chr1_1793997_1794311_9_0.47_2.81_8.11	10	+
chr1	1810261	1810466	chr1_1800121_1800326_6_0.5_1.15_8.02	10	+
chr1	1812420	1812613	chr1_1802280_1802473_6_0.51_3.51_8.63	10	+
chr1	1815098	1815306	chr1_1804958_1805166_6_0.46_3.51_7.93	10	+
chr1	1817908	1818139	chr1_1807768_1807999_7_0.35_0_7.38	10	+
chr1	1818584	1818973	chr1_1808444_1808833_11_0.37_0_7.18	10	+
chr1	1820542	1820788	chr1_1810402_1810648_7_0.33_2.04_6.84	10	+
chr1	2122093	2122301	chr1_2111953_2112161_6_0.61_3.51_8.95	10	+
chr1	2168148	2168351	chr1_2158008_2158211_6_0.52_4.16_8.34	10	+
chr1	2201153	2201416	chr1_2191013_2191276_8_0.69_1.15_10.84	10	+
chr1	2212155	2212484	chr1_2202015_2202344_9_0.63_0_9.65	10	+
chr1	2212500	2213177	chr1_2202360_2203037_18_0.6_0_9.92	10	+
chr1	2213319	2213906	chr1_2203179_2203766_16_0.6_0_9.69	10	+
chr1	2230302	2230532	chr1_2220162_2220392_7_0.58_3.51_8.59	10	+
chr1	2236635	2236831	chr1_2226495_2226691_6_0.6_3.51_9.19	10	+
chr1	2237971	2238185	chr1_2227831_2228045_6_0.7_3.51_10.79	10	+
chr1	2324520	2324914	chr1_2314380_2314774_11_0.48_1.15_8.12	10	+
chr1	2327093	2327336	chr1_2316953_2317196_7_0.42_2.81_7.91	10	+
chr1	2328403	2328789	chr1_2318263_2318649_11_0.47_0_7.95	10	+
chr1	2333556	2333917	chr1_2323416_2323777_10_0.58_0_8.91	10	+
chr1	2334303	2334850	chr1_2324163_2324710_15_0.49_0_8.65	10	+
chr1	2334937	2335230	chr1_2324797_2325090_8_0.5_0_8.95	10	+
chr1	2390877	2391092	chr1_2380737_2380952_6_0.63_4.78_9.26	10	+
chr1	2422726	2422977	chr1_2412586_2412837_7_0.61_2.81_9	10	+
chr1	2449421	2449665	chr1_2439281_2439525_7_0.65_2.04_9.34	10	+
chr1	2454216	2454477	chr1_2444076_2444337_8_0.44_2.04_7.38	10	+
chr1	2460071	2460282	chr1_2449931_2450142_6_0.55_0_9	10	+
chr1	2497616	2497788	chr1_2476629_2476801_5_0.61_0_9.89	10	-
chr1	2486937	2487208	chr1_2487209_2487480_8_0.66_0_9.45	10	-
chr1	2518721	2518943	chr1_2508581_2508803_6_0.67_4.78_9.96	10	+
chr1	2691860	2692198	chr1_2681720_2682058_9_0.55_0_8.95	10	+
chr1	2693754	2693984	chr1_2683614_2683844_6_0.59_2.04_9.58	10	+
chr1	2714522	2714759	chr1_2704382_2704619_7_0.62_0_9.83	10	+
chr1	2792891	2793109	chr1_2782751_2782969_6_0.61_4.16_9.99	10	+
chr1	2837967	2838267	chr1_2827827_2828127_8_0.66_2.81_10.21	10	+
chr1	2888304	2888510	chr1_2878164_2878370_6_0.66_2.04_10.63	10	+
chr1	2985508	2985781	chr1_2975368_2975641_7_0.54_3.51_8.6	10	+
chr1	2986805	2987214	chr1_2976665_2977074_11_0.82_0_11.39	10	+
chr1	3018596	3018700	chr1_3008456_3008560_3_0.55_4.16_9.71	10	+
chr1	3071105	3071311	chr1_3060965_3061171_6_0.66_1.15_9.98	10	+
chr1	3097779	3097989	chr1_3087639_3087849_6_0.5_4.16_8.33	10	+
chr1	3122219	3122421	chr1_3112079_3112281_6_0.57_1.15_8.99	10	+
chr1	3157538	3157803	chr1_3147398_3147663_7_0.63_0_9.43	10	+
chr1	3218301	3218521	chr1_3208161_3208381_6_0.57_2.81_8.73	10	+
chr1	3277477	3277684	chr1_3267337_3267544_6_0.59_1.15_9.31	10	+
chr1	3327410	3327628	chr1_3317270_3317488_6_0.55_2.81_8.52	10	+
chr1	3348023	3348380	chr1_3337883_3338240_10_0.62_2.04_8.89	10	+
chr1	3428125	3428379	chr1_3417985_3418239_8_0.6_2.04_8.84	10	+
chr1	3447875	3447935	chr1_3437735_3437795_2_0.84_1.15_13.54	10	+
chr1	3485022	3485243	chr1_3474882_3475103_6_0.62_2.81_9.52	10	+
chr1	3488137	3488676	chr1_3477997_3478536_15_0.61_2.04_9.35	10	+
chr1	3488733	3489098	chr1_3478593_3478958_10_0.62_0_9.68	10	+
chr1	3489192	3489646	chr1_3479052_3479506_12_0.6_0_9.26	10	+
chr1	3493145	3493401	chr1_3483005_3483261_8_0.63_1.15_9.38	10	+
chr1	3500096	3500478	chr1_3489956_3490338_10_0.66_2.81_10.21	10	+
chr1	3527664	3527869	chr1_3517524_3517729_6_0.69_4.16_10.08	10	+
chr1	3530659	3530939	chr1_3520519_3520799_8_0.56_0_8.29	10	+
chr1	3551782	3551991	chr1_3541642_3541851_6_0.54_3.51_8.19	10	+
chr1	3608059	3608310	chr1_3597919_3598170_7_0.62_1.15_8.74	10	+
chr1	3611352	3611588	chr1_3601212_3601448_5_0.61_1.15_9.48	10	+
chr1	3663654	3663859	chr1_3653514_3653719_6_0.77_3.51_11.23	10	+
chr1	3697001	3697206	chr1_3686861_3687066_6_0.38_0_7.52	10	+
chr1	3698078	3698260	chr1_3687938_3688120_5_0.38_2.04_7.4	10	+
chr1	3699162	3699377	chr1_3689022_3689237_7_0.4_0_7.62	10	+
chr1	3705886	3706132	chr1_3695746_3695992_7_0.58_1.15_8.8	10	+
chr1	3712363	3712771	chr1_3702223_3702631_12_0.71_0_10.66	10	+
chr1	3746396	3746598	chr1_3736256_3736458_6_0.45_4.78_8.08	10	+
chr1	3755476	3755724	chr1_3745336_3745584_7_0.53_2.04_8.26	10	+
chr1	3756170	3756362	chr1_3746030_3746222_6_0.4_4.78_7.47	10	+
chr1	3817904	3818114	chr1_3807764_3807974_6_0.65_3.51_9.52	10	+
chr1	4087879	4088144	chr1_3987739_3988004_7_0.58_2.04_8.68	10	+
chr1	4235486	4235772	chr1_4135346_4135632_8_0.52_0_8.04	10	+
chr1	4285068	4285296	chr1_4184928_4185156_7_0.45_1.15_7.72	10	+
chr1	4391176	4391441	chr1_4291036_4291301_7_0.42_0_7.47	10	+
chr1	4580582	4580788	chr1_4480442_4480648_6_0.53_4.16_8.51	10	+
chr1	4715661	4715825	chr1_4615521_4615685_5_0.79_2.04_11.57	10	+
chr1	5399227	5399251	chr1_5299087_5299111_1_0.4_2.04_12.08	10	+
chr1	5627544	5627658	chr1_5550131_5550245_4_0.43_2.04_8.28	10	+
chr1	5877257	5877493	chr1_5799844_5800080_7_0.54_3.51_8.81	10	+
chr1	5933719	5934064	chr1_5856306_5856651_10_0.56_1.15_9.07	10	+
chr1	5944593	5944991	chr1_5867180_5867578_11_0.58_0_9.08	10	+
chr1	6081708	6082342	chr1_6004295_6004929_18_0.42_0_7.59	10	+
chr1	6100456	6100646	chr1_6023043_6023233_5_0.5_3.51_8.28	10	+
chr1	6108113	6108371	chr1_6030700_6030958_7_0.49_2.81_8.08	10	+
chr1	6130974	6131164	chr1_6053561_6053751_5_0.42_3.51_7.51	10	+
chr1	6142221	6142415	chr1_6064808_6065002_6_0.55_2.81_8.71	10	+
chr1	6155291	6155517	chr1_6077878_6078104_7_0.63_2.04_9.12	10	+
chr1	6155580	6155802	chr1_6078167_6078389_7_0.58_1.15_8.81	10	+
chr1	6158403	6159108	chr1_6080990_6081695_19_0.56_0_10.19	10	+
chr1	6159164	6159549	chr1_6081751_6082136_11_0.6_0_9.41	10	+
chr1	6159702	6160028	chr1_6082289_6082615_9_0.6_0_9.39	10	+
chr1	6160899	6161374	chr1_6083486_6083961_13_0.55_0_8.93	10	+
chr1	6214981	6215195	chr1_6137568_6137782_6_0.62_1.15_9.33	10	+
chr1	6245399	6245829	chr1_6167986_6168416_12_0.43_0_7.64	10	+
chr1	6246058	6246959	chr1_6168645_6169546_25_0.41_0_8.49	10	+
chr1	6249152	6249470	chr1_6171739_6172057_9_0.41_0_7.51	10	+
chr1	6252886	6253196	chr1_6175473_6175783_9_0.49_0_7.39	10	+
chr1	6257617	6257931	chr1_6180204_6180518_9_0.39_0_7.21	10	+
chr1	6258051	6258349	chr1_6180638_6180936_9_0.43_3.51_7.6	10	+
chr1	6258722	6258937	chr1_6181309_6181524_7_0.42_2.04_7.61	10	+
chr1	6265275	6265479	chr1_6187862_6188066_3_0.57_4.78_11.06	10	+
chr1	6281719	6282163	chr1_6204306_6204750_13_0.45_0_7.79	10	+
chr1	6282625	6282844	chr1_6205212_6205431_7_0.56_4.16_8.49	10	+
chr1	6282888	6283154	chr1_6205475_6205741_8_0.54_1.15_8.78	10	+
chr1	6283483	6283689	chr1_6206070_6206276_6_0.37_0_8.63	10	+
chr1	6284067	6285400	chr1_6206654_6207987_37_0.48_0_8.45	10	+
chr1	6291932	6292201	chr1_6214519_6214788_8_0.46_0_8.31	10	+
chr1	6293513	6293781	chr1_6216100_6216368_8_0.45_0_8	10	+
chr1	6294908	6295111	chr1_6217495_6217698_6_0.53_0_8.52	10	+
chr1	6354780	6355031	chr1_6277367_6277618_7_0.52_2.81_8.45	10	+
chr1	6453582	6454024	chr1_6376169_6376611_12_0.71_0_10.82	10	+
chr1	6480589	6480964	chr1_6403176_6403551_10_0.65_1.15_9.76	10	+
chr1	6489545	6489755	chr1_6412132_6412342_6_0.63_4.16_9.27	10	+
chr1	6583703	6584797	chr1_6506290_6507384_32_0.47_0_8.08	10	+
chr1	6585473	6586093	chr1_6508060_6508680_18_0.43_0_7.85	10	+
chr1	6592459	6592837	chr1_6515046_6515424_11_0.46_0_8.86	10	+
chr1	6608617	6608677	chr1_6531204_6531264_2_0.46_2.04_9.65	10	+
chr1	6609530	6609768	chr1_6532117_6532355_7_0.42_1.15_7.42	10	+
chr1	6610443	6610696	chr1_6533030_6533283_7_0.44_0_7.78	10	+
chr1	6652485	6652908	chr1_6575072_6575495_12_0.55_2.81_8.85	10	+
chr1	6654108	6654313	chr1_6576695_6576900_6_0.45_2.81_7.89	10	+
chr1	6663208	6663430	chr1_6585795_6586017_6_0.65_4.78_9.65	10	+
chr1	6673164	6673347	chr1_6595751_6595934_6_0.79_3.51_11.21	10	+
chr1	6674342	6674690	chr1_6596929_6597277_9_0.75_0_10.37	10	+
chr1	6675289	6675504	chr1_6597876_6598091_6_0.66_1.15_9.7	10	+
chr1	6695527	6695736	chr1_6618114_6618323_6_0.44_4.78_7.91	10	+
chr1	6699959	6700170	chr1_6622546_6622757_6_0.51_3.51_8.34	10	+
chr1	6713840	6714236	chr1_6636427_6636823_11_0.45_0_7.76	10	+
chr1	6738319	6738582	chr1_6660906_6661169_7_0.41_4.16_7.3	10	+
chr1	6757254	6757381	chr1_6679841_6679968_4_0.51_1.15_9.38	10	+
chr1	6861383	6861617	chr1_6783970_6784204_7_0.47_0_7.86	10	+
chr1	6880248	6880375	chr1_6802835_6802962_4_0.44_1.15_8.73	10	+
chr1	6885056	6885414	chr1_6807643_6808001_10_0.34_0_6.57	10	+
chr1	6892579	6892844	chr1_6815166_6815431_8_0.39_4.78_7.14	10	+
chr1	6931688	6932216	chr1_6854275_6854803_15_0.38_0_7.4	10	+
chr1	6970797	6971006	chr1_6893384_6893593_6_0.55_3.51_9.04	10	+
chr1	7048281	7048526	chr1_6970868_6971113_7_0.51_1.15_8.38	10	+
chr1	7113974	7114177	chr1_7036561_7036764_6_0.59_0_8.74	10	+
chr1	7397637	7397754	chr1_7320224_7320341_4_0.61_3.51_9.66	10	+
chr1	7723412	7723636	chr1_7645999_7646223_6_0.63_4.78_8.95	10	+
chr1	7764644	7764997	chr1_7687231_7687584_9_0.75_2.04_11.06	10	+
chr1	7831378	7831580	chr1_7753965_7754167_6_0.73_4.16_10.75	10	+
chr1	7839888	7840374	chr1_7762475_7762961_14_0.38_0_7.49	10	+
chr1	7840536	7841167	chr1_7763123_7763754_18_0.4_0_7.76	10	+
chr1	8021592	8021901	chr1_7944179_7944488_10_0.69_2.04_9.88	10	+
chr1	8022775	8023034	chr1_7945362_7945621_7_0.37_3.51_7.41	10	+
chr1	8025318	8025625	chr1_7947905_7948212_9_0.4_0_7.96	10	+
chr1	8037696	8037809	chr1_7960283_7960396_4_0.36_0_8.11	10	+
chr1	8044834	8045398	chr1_7967421_7967985_16_0.42_0_8.5	10	+
chr1	8373245	8373326	chr1_8295832_8295913_3_0.53_4.78_11.24	10	+
chr1	8390177	8390468	chr1_8312764_8313055_8_0.59_0_9.04	10	+
chr1	8414425	8414766	chr1_8337012_8337353_8_0.44_1.15_7.51	10	+
chr1	8422685	8422876	chr1_8345272_8345463_5_0.55_0_8.93	10	+
chr1	8435536	8435977	chr1_8358123_8358564_13_0.45_0_8.16	10	+
chr1	8699241	8699488	chr1_8621828_8622075_7_0.45_3.51_7.5	10	+
chr1	8716260	8716557	chr1_8638847_8639144_7_0.43_2.04_7.44	10	+
chr1	8723658	8723877	chr1_8646245_8646464_4_0.56_3.51_9.2	10	+
chr1	8763120	8763400	chr1_8685707_8685987_7_0.73_1.15_11.11	10	+
chr1	8810390	8811128	chr1_8732977_8733715_21_0.43_0_8.34	10	+
chr1	8846295	8847008	chr1_8768882_8769595_20_0.46_0_9.8	10	+
chr1	8877951	8878186	chr1_8800538_8800773_5_0.75_0_11.48	10	+
chr1	8891204	8891498	chr1_8813791_8814085_9_0.46_0_8.07	10	+
chr1	8920996	8921570	chr1_8843583_8844157_16_0.53_0_10.41	10	+
chr1	8923224	8923533	chr1_8845811_8846120_8_0.58_2.81_8.7	10	+
chr1	8923865	8924287	chr1_8846452_8846874_12_0.55_0_9.78	10	+
chr1	8925209	8925684	chr1_8847796_8848271_14_0.55_0_9.34	10	+
chr1	8926201	8926667	chr1_8848788_8849254_13_0.52_0_9.74	10	+
chr1	8927074	8927440	chr1_8849661_8850027_11_0.51_0_9.14	10	+
chr1	8927992	8928235	chr1_8850579_8850822_7_0.44_2.04_7.58	10	+
chr1	8929086	8929281	chr1_8851673_8851868_6_0.39_4.78_7.38	10	+
chr1	8929360	8929616	chr1_8851947_8852203_8_0.52_3.51_8.28	10	+
chr1	8930459	8930663	chr1_8853046_8853250_6_0.48_2.81_8.14	10	+
chr1	8930999	8931530	chr1_8853586_8854117_15_0.49_0_8.19	10	+
chr1	8931810	8932172	chr1_8854397_8854759_10_0.5_0_8.14	10	+
chr1	8933914	8934120	chr1_8856501_8856707_6_0.49_4.78_7.94	10	+
chr1	8934679	8935106	chr1_8857266_8857693_12_0.47_0_8.32	10	+
chr1	8936233	8936475	chr1_8858820_8859062_6_0.37_2.04_7.43	10	+
chr1	8938462	8938901	chr1_8861049_8861488_12_0.69_0_10.41	10	+
chr1	8953466	8953971	chr1_8876053_8876558_14_0.49_0_9.87	10	+
chr1	8953975	8954665	chr1_8876562_8877252_20_0.43_0_9.38	10	+
chr1	9023151	9023361	chr1_8945738_8945948_6_0.55_2.81_8.81	10	+
chr1	9097011	9097893	chr1_9019598_9020480_25_0.49_0_9.08	10	+
chr1	9097901	9098196	chr1_9020488_9020783_8_0.59_0_8.62	10	+
chr1	9098832	9099032	chr1_9021419_9021619_6_0.63_3.51_9.69	10	+
chr1	9099645	9100090	chr1_9022232_9022677_13_0.69_0_10.18	10	+
chr1	9101150	9101403	chr1_9023737_9023990_8_0.57_3.51_8.56	10	+
chr1	9101707	9102075	chr1_9024294_9024662_11_0.51_0_8.37	10	+
chr1	9107530	9107882	chr1_9030117_9030469_10_0.46_0_7.94	10	+
chr1	9117391	9117814	chr1_9039978_9040401_12_0.45_0_8.08	10	+
chr1	9121972	9122183	chr1_9044559_9044770_6_0.46_4.78_7.51	10	+
chr1	9129163	9129770	chr1_9051750_9052357_17_0.48_0_8.01	10	+
chr1	9325129	9325383	chr1_9247716_9247970_8_0.5_2.04_7.9	10	+
chr1	9350975	9350999	chr1_9273562_9273586_1_0.32_4.78_9.42	10	+
chr1	9579736	9579978	chr1_9502323_9502565_7_0.57_2.81_8.95	10	+
chr1	9599371	9599620	chr1_9521958_9522207_7_0.77_2.04_10.94	10	+
chr1	9599908	9600146	chr1_9522495_9522733_7_0.74_0_10.72	10	+
chr1	9630139	9630408	chr1_9552726_9552995_8_0.42_3.51_7.63	10	+
chr1	9634843	9634898	chr1_9557430_9557485_2_0.38_0_10.01	10	+
chr1	9636527	9637110	chr1_9559114_9559697_16_0.46_0_8.08	10	+
chr1	9640012	9640325	chr1_9562599_9562912_9_0.44_0_8.16	10	+
chr1	9642288	9642682	chr1_9564875_9565269_11_0.44_0_7.88	10	+
chr1	9649282	9649468	chr1_9571869_9572055_6_0.77_4.16_11.43	10	+
chr1	9658446	9658792	chr1_9581033_9581379_10_0.6_0_9.14	10	+
chr1	9670646	9670851	chr1_9593233_9593438_6_0.65_2.81_10.25	10	+
chr1	9770445	9770688	chr1_9693032_9693275_7_0.51_2.04_8	10	+
chr1	9775582	9775981	chr1_9698169_9698568_11_0.62_0_9.52	10	+
chr1	9783208	9783428	chr1_9705795_9706015_6_0.59_1.15_9.63	10	+
chr1	9787220	9787423	chr1_9709807_9710010_6_0.54_4.16_8.6	10	+
chr1	9788166	9788383	chr1_9710753_9710970_7_0.49_0_8.95	10	+
chr1	9788523	9788761	chr1_9711110_9711348_7_0.55_2.04_8.73	10	+
chr1	9788772	9789011	chr1_9711359_9711598_7_0.43_1.15_7.57	10	+
chr1	9789107	9789475	chr1_9711694_9712062_10_0.52_0_8.84	10	+
chr1	9789526	9789732	chr1_9712113_9712319_6_0.55_2.81_8.81	10	+
chr1	9789930	9790333	chr1_9712517_9712920_10_0.54_0_9.12	10	+
chr1	9790459	9790699	chr1_9713046_9713286_7_0.59_0_9.78	10	+
chr1	9793329	9793683	chr1_9715916_9716270_10_0.56_0_8.68	10	+
chr1	9794029	9794274	chr1_9716616_9716861_7_0.57_0_9.43	10	+
chr1	9794978	9795331	chr1_9717565_9717918_10_0.56_0_9.07	10	+
chr1	9795411	9795728	chr1_9717998_9718315_9_0.48_0_8.46	10	+
chr1	9801101	9801368	chr1_9723688_9723955_8_0.5_2.04_7.75	10	+
chr1	9804473	9804679	chr1_9727060_9727266_6_0.59_4.16_9.07	10	+
chr1	9809438	9810046	chr1_9732025_9732633_17_0.5_0_8.15	10	+
chr1	9811452	9811826	chr1_9734039_9734413_11_0.47_0_8.03	10	+
chr1	9815082	9815476	chr1_9737669_9738063_11_0.45_0_7.93	10	+
chr1	9833325	9833538	chr1_9755912_9756125_7_0.45_2.04_7.99	10	+
chr1	9842033	9842283	chr1_9764620_9764870_7_0.34_2.04_7.03	10	+
chr1	9883907	9884227	chr1_9806494_9806814_6_0.75_2.81_11.24	10	+
chr1	9969771	9970058	chr1_9892358_9892645_8_0.7_1.15_11.22	10	+
chr1	10093203	10093794	chr1_10015790_10016381_17_0.55_0_9.18	10	+
chr1	10114419	10114819	chr1_10037006_10037406_11_0.45_1.15_7.66	10	+
chr1	10155510	10155752	chr1_10078097_10078339_7_0.46_2.81_7.75	10	+
chr1	10162873	10163084	chr1_10085460_10085671_6_0.39_4.78_7.19	10	+
chr1	10165507	10165863	chr1_10088094_10088450_10_0.49_0_8.57	10	+
chr1	10177419	10177626	chr1_10100006_10100213_6_0.43_2.81_7.79	10	+
chr1	10192410	10192657	chr1_10114997_10115244_7_0.41_1.15_7.49	10	+
chr1	10195028	10195340	chr1_10117615_10117927_9_0.43_0_7.58	10	+
chr1	10206998	10207200	chr1_10129585_10129787_6_0.55_4.16_8.77	10	+
chr1	10211391	10211636	chr1_10133978_10134223_7_0.46_1.15_7.48	10	+
chr1	10221136	10221451	chr1_10143723_10144038_9_0.47_0_7.82	10	+
chr1	10230829	10231021	chr1_10153416_10153608_6_0.31_2.81_6.43	10	+
chr1	10234784	10234995	chr1_10157371_10157582_6_0.43_0_7.64	10	+
chr1	10238637	10238950	chr1_10161224_10161537_9_0.48_0_7.68	10	+
chr1	10240096	10240743	chr1_10162683_10163330_17_0.41_0_7.8	10	+
chr1	10241015	10241238	chr1_10163602_10163825_6_0.41_0_8.14	10	+
chr1	10270567	10270774	chr1_10193154_10193361_6_0.8_4.78_11.16	10	+
chr1	10292242	10292510	chr1_10214829_10215097_8_0.4_0_7.51	10	+
chr1	10318565	10318799	chr1_10241152_10241386_7_0.37_3.51_6.98	10	+
chr1	10327391	10327703	chr1_10249978_10250290_9_0.43_0_8.19	10	+
chr1	10328104	10328411	chr1_10250691_10250998_9_0.47_1.15_7.72	10	+
chr1	10331541	10331676	chr1_10254128_10254263_4_0.4_3.51_8.07	10	+
chr1	10336219	10336440	chr1_10258806_10259027_6_0.38_3.51_7.28	10	+
chr1	10337947	10338255	chr1_10260534_10260842_9_0.36_0_6.77	10	+
chr1	10340984	10341173	chr1_10263571_10263760_6_0.45_4.16_7.53	10	+
chr1	10355054	10355287	chr1_10277641_10277874_6_0.42_2.04_7.78	10	+
chr1	10357000	10357204	chr1_10279587_10279791_6_0.49_3.51_8.2	10	+
chr1	10358276	10358478	chr1_10280863_10281065_6_0.43_4.78_7.35	10	+
chr1	10363229	10363502	chr1_10285816_10286089_8_0.45_0_8.3	10	+
chr1	10363623	10366166	chr1_10286210_10288753_70_0.41_0_7.81	10	+
chr1	10366941	10367261	chr1_10289528_10289848_9_0.37_0_7.17	10	+
chr1	10367934	10368124	chr1_10290521_10290711_6_0.38_3.51_7.4	10	+
chr1	10368325	10368527	chr1_10290912_10291114_6_0.37_2.04_7.3	10	+
chr1	10383830	10384191	chr1_10306417_10306778_11_0.45_0_7.89	10	+
chr1	10397424	10397663	chr1_10320011_10320250_7_0.47_1.15_7.96	10	+
chr1	10412094	10412416	chr1_10334681_10335003_9_0.52_0_8.61	10	+
chr1	10412569	10412779	chr1_10335156_10335366_6_0.45_2.04_7.85	10	+
chr1	10420870	10421075	chr1_10343457_10343662_6_0.45_4.16_7.78	10	+
chr1	10425422	10425749	chr1_10348009_10348336_10_0.52_0_8.55	10	+
chr1	10434301	10434585	chr1_10356888_10357172_8_0.43_2.04_7.43	10	+
chr1	10434845	10435189	chr1_10357432_10357776_10_0.48_2.81_7.72	10	+
chr1	10435304	10435437	chr1_10357891_10358024_4_0.5_2.04_8.82	10	+
chr1	10436805	10437474	chr1_10359392_10360061_17_0.46_0_8.3	10	+
chr1	10437520	10437713	chr1_10360107_10360300_6_0.45_4.78_7.77	10	+
chr1	10438031	10438742	chr1_10360618_10361329_20_0.51_0_8.52	10	+
chr1	10438895	10439265	chr1_10361482_10361852_10_0.41_1.15_7.44	10	+
chr1	10439551	10439937	chr1_10362138_10362524_11_0.47_0_8.01	10	+
chr1	10439949	10440406	chr1_10362536_10362993_13_0.44_0_8.23	10	+
chr1	10440784	10441163	chr1_10363371_10363750_11_0.44_0_8.14	10	+
chr1	10441210	10441628	chr1_10363797_10364215_12_0.41_0_7.65	10	+
chr1	10460390	10460715	chr1_10382977_10383302_10_0.46_0_7.94	10	+
chr1	10464201	10464469	chr1_10386788_10387056_8_0.56_0_8.74	10	+
chr1	10468079	10468304	chr1_10390666_10390891_7_0.51_1.15_8.13	10	+
chr1	10471494	10471694	chr1_10394081_10394281_6_0.55_4.16_9.21	10	+
chr1	10472982	10473385	chr1_10395569_10395972_11_0.54_0_8.75	10	+
chr1	10477008	10477297	chr1_10399595_10399884_8_0.49_0_8.58	10	+
chr1	10477348	10477674	chr1_10399935_10400261_10_0.51_0_7.48	10	+
chr1	10479537	10480344	chr1_10402124_10402931_24_0.51_0_9.02	10	+
chr1	10490275	10490457	chr1_10412862_10413044_5_0.7_2.04_10.86	10	+
chr1	10490502	10490851	chr1_10413089_10413438_9_0.64_2.81_9.14	10	+
chr1	10502268	10502609	chr1_10424855_10425196_9_0.43_1.15_8.05	10	+
chr1	10516564	10516950	chr1_10439151_10439537_10_0.4_0_7.5	10	+
chr1	10517773	10517970	chr1_10440360_10440557_6_0.46_0_8.66	10	+
chr1	10519334	10519780	chr1_10441921_10442367_13_0.4_0_7.8	10	+
chr1	10521268	10521658	chr1_10443855_10444245_12_0.49_0_8.49	10	+
chr1	10522490	10522687	chr1_10445077_10445274_6_0.47_4.16_7.69	10	+
chr1	10522954	10523308	chr1_10445541_10445895_10_0.54_0_8.8	10	+
chr1	10529152	10529474	chr1_10451739_10452061_9_0.44_0_7.47	10	+
chr1	10589140	10589347	chr1_10511727_10511934_6_0.5_0_8.37	10	+
chr1	10683287	10683530	chr1_10605874_10606117_7_0.45_0_7.94	10	+
chr1	10699564	10699812	chr1_10622151_10622399_7_0.63_2.04_9.31	10	+
chr1	10865949	10866132	chr1_10788536_10788719_5_0.55_1.15_9.01	10	+
chr1	10960324	10960527	chr1_10882911_10883114_6_0.62_3.51_9.45	10	+
chr1	10964771	10964989	chr1_10887358_10887576_6_0.65_4.78_9.66	10	+
chr1	11051103	11051150	chr1_10973690_10973737_2_0.46_2.04_9.4	10	+
chr1	11073681	11074096	chr1_10996268_10996683_12_0.46_0_8.31	10	+
chr1	11076767	11077130	chr1_10999354_10999717_10_0.37_0_7.51	10	+
chr1	11078702	11079066	chr1_11001289_11001653_11_0.39_0_7.34	10	+
chr1	11082036	11084370	chr1_11004623_11006957_65_0.41_0_8.9	10	+
chr1	11084871	11085364	chr1_11007458_11007951_14_0.35_0_7.04	10	+
chr1	11087642	11087839	chr1_11010229_11010426_6_0.41_4.78_7.43	10	+
chr1	11105419	11105696	chr1_11028006_11028283_8_0.64_1.15_8.91	10	+
chr1	11114574	11115176	chr1_11037161_11037763_17_0.63_0_9.92	10	+
chr1	11115774	11116147	chr1_11038361_11038734_10_0.61_1.15_9.58	10	+
chr1	11116526	11116917	chr1_11039113_11039504_11_0.57_0_9.18	10	+
chr1	11119206	11119514	chr1_11041793_11042101_9_0.63_0_9.3	10	+
chr1	11120194	11120433	chr1_11042781_11043020_6_0.75_0_11.52	10	+
chr1	11132111	11132367	chr1_11054698_11054954_7_0.45_2.81_7.43	10	+
chr1	11133992	11134204	chr1_11056579_11056791_6_0.55_4.16_8.54	10	+
chr1	11140522	11141027	chr1_11063109_11063614_13_0.43_0_7.66	10	+
chr1	11141136	11141408	chr1_11063723_11063995_8_0.53_1.15_8.36	10	+
chr1	11142693	11143005	chr1_11065280_11065592_9_0.45_0_7.83	10	+
chr1	11147409	11147727	chr1_11069996_11070314_9_0.42_0_7.48	10	+
chr1	11147782	11147996	chr1_11070369_11070583_6_0.38_4.16_7.26	10	+
chr1	11151033	11151354	chr1_11073620_11073941_9_0.41_1.15_7.04	10	+
chr1	11155798	11156035	chr1_11078385_11078622_7_0.42_1.15_7.58	10	+
chr1	11166917	11167500	chr1_11089504_11090087_16_0.43_0_8.23	10	+
chr1	11186697	11186934	chr1_11109284_11109521_7_0.45_1.15_8.04	10	+
chr1	11259558	11259867	chr1_11182145_11182454_9_0.47_0_8.07	10	+
chr1	11269377	11269577	chr1_11191964_11192164_6_0.46_3.51_8.43	10	+
chr1	11272877	11273098	chr1_11195464_11195685_6_0.45_2.81_8.01	10	+
chr1	11292965	11293293	chr1_11215552_11215880_10_0.42_0_8.7	10	+
chr1	11313896	11314105	chr1_11236483_11236692_6_0.5_4.16_8.52	10	+
chr1	11316073	11316314	chr1_11238660_11238901_7_0.54_1.15_8.34	10	+
chr1	11333815	11334152	chr1_11256402_11256739_10_0.54_1.15_8.87	10	+
chr1	11338367	11338709	chr1_11260954_11261296_10_0.4_0_7.39	10	+
chr1	11345680	11346304	chr1_11268267_11268891_18_0.56_0_9.23	10	+
chr1	11346382	11346625	chr1_11268969_11269212_7_0.41_1.15_7.88	10	+
chr1	11346786	11346994	chr1_11269373_11269581_6_0.46_2.04_8.04	10	+
chr1	11587987	11588196	chr1_11510574_11510783_6_0.51_4.78_8.25	10	+
chr1	11633988	11634194	chr1_11556575_11556781_6_0.49_4.78_8.05	10	+
chr1	11724388	11724694	chr1_11646975_11647281_9_0.8_0_11.52	10	+
chr1	11734465	11734845	chr1_11657052_11657432_11_0.6_1.15_9.29	10	+
chr1	11736890	11737101	chr1_11659477_11659688_6_0.56_4.78_8.88	10	+
chr1	11753246	11753462	chr1_11675833_11676049_6_0.55_2.81_8.76	10	+
chr1	11807498	11807692	chr1_11730085_11730279_6_0.58_4.78_8.61	10	+
chr1	11846815	11847017	chr1_11769402_11769604_6_0.41_1.15_7.49	10	+
chr1	11900663	11901078	chr1_11823250_11823665_12_0.46_2.04_7.7	10	+
chr1	11902272	11902715	chr1_11824859_11825302_13_0.5_1.15_8.06	10	+
chr1	11968337	11968581	chr1_11890924_11891168_8_0.41_0_7.43	10	+
chr1	11980055	11980497	chr1_11902642_11903084_13_0.49_0_8.15	10	+
chr1	11983005	11983201	chr1_11905592_11905788_6_0.59_4.78_9.22	10	+
chr1	11983289	11983756	chr1_11905876_11906343_13_0.53_0_8.85	10	+
chr1	11986101	11986324	chr1_11908688_11908911_6_0.73_2.04_10.93	10	+
chr1	12010375	12010572	chr1_11932962_11933159_6_0.59_0_9.11	10	+
chr1	12012701	12012887	chr1_11935288_11935474_6_0.62_3.51_9.61	10	+
chr1	12016944	12017185	chr1_11939531_11939772_7_0.59_1.15_8.91	10	+
chr1	12020590	12020915	chr1_11943177_11943502_10_0.61_1.15_8.98	10	+
chr1	12024632	12024916	chr1_11947219_11947503_8_0.59_3.51_9.38	10	+
chr1	12026974	12027237	chr1_11949561_11949824_8_0.6_2.81_8.8	10	+
chr1	12032831	12033141	chr1_11955418_11955728_9_0.6_1.15_8.76	10	+
chr1	12034678	12035649	chr1_11957265_11958236_27_0.54_0_8.97	10	+
chr1	12041937	12042220	chr1_11964524_11964807_8_0.46_0_7.94	10	+
chr1	12049148	12049469	chr1_11971735_11972056_10_0.5_0_8.18	10	+
chr1	12054001	12054215	chr1_11976588_11976802_6_0.44_4.78_7.56	10	+
chr1	12057278	12057478	chr1_11979865_11980065_6_0.56_2.81_9.26	10	+
chr1	12058892	12059253	chr1_11981479_11981840_10_0.56_0_8.7	10	+
chr1	12061944	12062182	chr1_11984531_11984769_7_0.56_2.04_8.51	10	+
chr1	12063971	12064237	chr1_11986558_11986824_8_0.48_1.15_7.48	10	+
chr1	12064463	12064667	chr1_11987050_11987254_6_0.49_4.16_8.33	10	+
chr1	12065675	12066048	chr1_11988262_11988635_10_0.54_0_8.84	10	+
chr1	12069549	12069819	chr1_11992136_11992406_8_0.55_2.81_8.4	10	+
chr1	12071654	12072028	chr1_11994241_11994615_11_0.55_0_9.29	10	+
chr1	12072150	12073483	chr1_11994737_11996070_36_0.49_0_8.54	10	+
chr1	12140309	12140610	chr1_12062896_12063197_9_0.48_1.15_8.29	10	+
chr1	12224548	12224805	chr1_12147135_12147392_7_0.57_1.15_8.75	10	+
chr1	12267995	12268333	chr1_12190582_12190920_10_0.52_0_8.79	10	+
chr1	12268338	12268551	chr1_12190925_12191138_6_0.58_2.04_8.95	10	+
chr1	12268629	12268861	chr1_12191216_12191448_7_0.49_0_8.45	10	+
chr1	12304286	12304527	chr1_12226873_12227114_7_0.49_3.51_8.04	10	+
chr1	12309252	12309460	chr1_12231839_12232047_6_0.45_4.78_7.73	10	+
chr1	12335871	12336580	chr1_12258458_12259167_20_0.45_0_8.06	10	+
chr1	12336816	12337827	chr1_12259403_12260414_28_0.41_0_7.55	10	+
chr1	12342730	12343675	chr1_12265317_12266262_27_0.44_1.15_7.68	10	+
chr1	12378065	12378379	chr1_12300652_12300966_9_0.43_2.81_7.42	10	+
chr1	12413990	12414299	chr1_12336577_12336886_9_0.4_0_7.21	10	+
chr1	12662095	12662316	chr1_12584682_12584903_6_0.6_2.04_8.88	10	+
chr1	12815753	12816024	chr1_12738340_12738611_8_0.49_0_7.77	10	+
chr1	12906960	12908211	chr1_12829547_12830798_35_0.46_0_8.44	10	+
chr1	12952854	12953059	chr1_12875441_12875646_6_0.56_4.16_8.49	10	+
chr1	14026678	14027050	chr1_13899265_13899637_7_0.75_0_11.74	10	+
chr1	14032500	14032696	chr1_13905087_13905283_6_0.39_4.78_7.27	10	+
chr1	14068431	14068680	chr1_13941018_13941267_7_0.35_3.51_6.78	10	+
chr1	14076116	14076305	chr1_13948703_13948892_6_0.69_2.04_10.38	10	+
chr1	14076903	14077138	chr1_13949490_13949725_7_0.38_2.81_6.95	10	+
chr1	14078854	14079074	chr1_13951441_13951661_6_0.38_4.16_7.28	10	+
chr1	14079897	14080167	chr1_13952484_13952754_8_0.38_1.15_7.4	10	+
chr1	14084383	14084654	chr1_13956970_13957241_8_0.39_2.04_7.32	10	+
chr1	14085405	14085611	chr1_13957992_13958198_6_0.33_3.51_6.82	10	+
chr1	14086922	14087051	chr1_13959509_13959638_4_0.43_2.04_8.87	10	+
chr1	14089493	14089698	chr1_13962080_13962285_6_0.43_3.51_7.8	10	+
chr1	14093345	14093620	chr1_13965932_13966207_8_0.32_1.15_6.85	10	+
chr1	14099452	14099803	chr1_13972039_13972390_8_0.37_2.04_6.82	10	+
chr1	14104877	14107372	chr1_13977464_13979959_68_0.49_0_8.93	10	+
chr1	14107518	14109261	chr1_13980105_13981848_50_0.46_0_8.83	10	+
chr1	14110772	14110981	chr1_13983359_13983568_6_0.44_2.81_7.69	10	+
chr1	14112636	14112987	chr1_13985223_13985574_10_0.38_0_7.15	10	+
chr1	14113045	14113253	chr1_13985632_13985840_6_0.49_2.81_8.41	10	+
chr1	14113335	14114235	chr1_13985922_13986822_24_0.39_0_7.95	10	+
chr1	14522659	14522867	chr1_14395246_14395454_6_0.4_2.81_7.28	10	+
chr1	14636486	14636691	chr1_14509073_14509278_6_0.45_3.51_7.65	10	+
chr1	14653830	14654019	chr1_14526417_14526606_6_0.51_4.78_8.29	10	+
chr1	14764413	14764623	chr1_14637000_14637210_5_0.44_4.78_7.84	10	+
chr1	14770210	14770443	chr1_14642797_14643030_7_0.41_1.15_7.56	10	+
chr1	14801211	14801435	chr1_14673798_14674022_7_0.39_2.81_7.42	10	+
chr1	14925091	14925305	chr1_14797678_14797892_5_0.71_2.81_10.95	10	+
chr1	14958312	14958625	chr1_14830899_14831212_9_0.42_1.15_7.67	10	+
chr1	15086907	15087092	chr1_14959494_14959679_6_0.55_2.81_8.28	10	+
chr1	15250770	15250932	chr1_15123357_15123519_5_0.8_0_12.01	10	+
chr1	15354685	15354905	chr1_15227272_15227492_6_0.6_3.51_9.02	10	+
chr1	15541740	15541929	chr1_15414327_15414516_6_0.59_2.81_9.38	10	+
chr1	15736582	15736780	chr1_15609169_15609367_6_0.62_3.51_9.78	10	+
chr1	15752305	15752507	chr1_15624892_15625094_6_0.54_4.78_8.48	10	+
chr1	15755020	15755522	chr1_15627607_15628109_14_0.63_1.15_9.58	10	+
chr1	15756336	15756858	chr1_15628923_15629445_14_0.45_0_8.22	10	+
chr1	15764673	15764881	chr1_15637260_15637468_6_0.5_4.78_8.52	10	+
chr1	15894663	15895006	chr1_15767250_15767593_10_0.44_0_7.67	10	+
chr1	15931033	15931809	chr1_15803620_15804396_22_0.51_0_10.91	10	+
chr1	15943936	15944121	chr1_15816523_15816708_6_0.73_1.15_11.48	10	+
chr1	15959968	15960175	chr1_15832555_15832762_6_0.44_3.51_7.67	10	+
chr1	15964693	15965024	chr1_15837280_15837611_10_0.43_0_7.5	10	+
chr1	15967304	15967549	chr1_15839891_15840136_7_0.46_0_7.85	10	+
chr1	15978121	15978439	chr1_15850708_15851026_9_0.46_0_7.63	10	+
chr1	15982938	15983140	chr1_15855525_15855727_6_0.41_2.81_7.5	10	+
chr1	15986314	15989413	chr1_15858901_15862000_86_0.42_0_8.35	10	+
chr1	15989618	15990432	chr1_15862205_15863019_23_0.37_0_7.34	10	+
chr1	15990951	15991473	chr1_15863538_15864060_15_0.43_0_8.11	10	+
chr1	15991777	15992823	chr1_15864364_15865410_28_0.42_0_7.77	10	+
chr1	15992836	15993111	chr1_15865423_15865698_8_0.38_0_7.35	10	+
chr1	15993725	15995167	chr1_15866312_15867754_40_0.42_0_7.94	10	+
chr1	15995214	15995443	chr1_15867801_15868030_7_0.43_2.04_7.75	10	+
chr1	16119222	16119832	chr1_15991809_15992419_18_0.5_0_9.69	10	+
chr1	16133762	16134068	chr1_16006349_16006655_9_0.44_0_8.36	10	+
chr1	16154702	16155217	chr1_16027289_16027804_15_0.53_0_9.78	10	+
chr1	16174977	16175196	chr1_16047564_16047783_6_0.69_0_10.6	10	+
chr1	16199253	16199641	chr1_16071840_16072228_11_0.47_0_8.39	10	+
chr1	16199797	16200718	chr1_16072384_16073305_26_0.38_0_7.83	10	+
chr1	16202649	16203328	chr1_16075236_16075915_19_0.47_0_8.18	10	+
chr1	16204628	16204950	chr1_16077215_16077537_9_0.34_0_6.81	10	+
chr1	16212309	16212508	chr1_16084896_16085095_6_0.43_2.81_7.53	10	+
chr1	16235714	16236025	chr1_16108301_16108612_9_0.41_0_7.44	10	+
chr1	16237512	16237922	chr1_16110099_16110509_12_0.39_0_7.68	10	+
chr1	16240780	16241028	chr1_16113367_16113615_7_0.39_2.04_7.26	10	+
chr1	16242544	16242891	chr1_16115131_16115478_10_0.34_0_6.74	10	+
chr1	16245340	16245601	chr1_16117927_16118188_8_0.35_2.04_6.77	10	+
chr1	16245835	16246154	chr1_16118422_16118741_9_0.38_0_7.35	10	+
chr1	16248743	16248961	chr1_16121330_16121548_6_0.37_4.16_7.26	10	+
chr1	16254480	16258652	chr1_16127067_16131239_116_0.46_0_8.87	10	+
chr1	16258695	16259211	chr1_16131282_16131798_15_0.53_0_9.01	10	+
chr1	16259332	16260276	chr1_16131919_16132863_26_0.54_0_9.35	10	+
chr1	16260363	16261803	chr1_16132950_16134390_41_0.55_0_9.23	10	+
chr1	16261859	16262140	chr1_16134446_16134727_8_0.6_0_9.41	10	+
chr1	16262197	16262444	chr1_16134784_16135031_7_0.6_0_9.95	10	+
chr1	16263577	16264248	chr1_16136164_16136835_19_0.57_0_8.87	10	+
chr1	16264289	16264607	chr1_16136876_16137194_9_0.56_0_8.64	10	+
chr1	16265107	16265426	chr1_16137694_16138013_9_0.56_0_8.7	10	+
chr1	16265785	16266058	chr1_16138372_16138645_8_0.54_0_8.29	10	+
chr1	16266109	16266914	chr1_16138696_16139501_19_0.45_0_8.57	10	+
chr1	16357640	16357889	chr1_16230227_16230476_5_0.5_1.15_8.4	10	+
chr1	16477159	16477464	chr1_16349746_16350051_9_0.59_2.04_8.73	10	+
chr1	16563542	16563784	chr1_16436129_16436371_7_0.73_1.15_10.61	10	+
chr1	16619666	16619690	chr1_16492253_16492277_1_0.56_0_13.83	10	+
chr1	16641595	16641946	chr1_16514182_16514533_10_0.46_0_8.12	10	+
chr1	16694073	16694264	chr1_16566660_16566851_6_0.61_3.51_9.58	10	+
chr1	16695717	16696056	chr1_16568304_16568643_10_0.45_0_8.02	10	+
chr1	16719633	16719980	chr1_16592220_16592567_10_0.58_0_9.52	10	+
chr1	16721478	16723022	chr1_16594065_16595609_42_0.51_0_8.89	10	+
chr1	16723289	16724000	chr1_16595876_16596587_21_0.51_0_8.5	10	+
chr1	16785390	16785735	chr1_16657977_16658322_10_0.5_0_8.5	10	+
chr1	16786245	16786550	chr1_16658832_16659137_9_0.43_0_7.39	10	+
chr1	16840202	16840417	chr1_16712789_16713004_6_0.51_0_8.57	10	+
chr1	16862072	16862273	chr1_16734659_16734860_6_0.65_4.16_9.39	10	+
chr1	16889779	16890128	chr1_16762366_16762715_10_0.44_0_7.77	10	+
chr1	16890504	16890772	chr1_16763091_16763359_8_0.44_4.16_7.59	10	+
chr1	16891672	16891947	chr1_16764259_16764534_8_0.42_0_7.36	10	+
chr1	16891997	16892384	chr1_16764584_16764971_11_0.47_0_8.1	10	+
chr1	16892432	16892672	chr1_16765019_16765259_6_0.48_4.16_8.3	10	+
chr1	16892855	16893058	chr1_16765442_16765645_6_0.44_3.51_8.19	10	+
chr1	16893105	16893414	chr1_16765692_16766001_9_0.36_3.51_7.06	10	+
chr1	16893574	16894110	chr1_16766161_16766697_14_0.47_0_8.32	10	+
chr1	16905640	16906133	chr1_16778227_16778720_14_0.43_0_7.63	10	+
chr1	16907355	16907568	chr1_16779942_16780155_6_0.51_2.81_8.32	10	+
chr1	16908505	16908707	chr1_16781092_16781294_6_0.43_4.78_7.57	10	+
chr1	16911441	16911638	chr1_16784028_16784225_6_0.47_4.16_7.71	10	+
chr1	16911975	16912329	chr1_16784562_16784916_10_0.44_0_7.93	10	+
chr1	16914924	16915123	chr1_16787511_16787710_6_0.48_3.51_7.82	10	+
chr1	16915901	16916067	chr1_16788488_16788654_5_0.48_0_8.03	10	+
chr1	16917936	16918205	chr1_16790523_16790792_8_0.39_2.81_7.17	10	+
chr1	16918252	16918748	chr1_16790839_16791335_14_0.43_0_8.18	10	+
chr1	16918877	16919118	chr1_16791464_16791705_7_0.49_1.15_7.84	10	+
chr1	16952563	16952690	chr1_16825150_16825277_4_0.63_1.15_9.92	10	+
chr1	16992858	16993274	chr1_16865445_16865861_12_0.45_0_8.07	10	+
chr1	16996191	16996395	chr1_16868778_16868982_6_0.39_4.16_7.23	10	+
chr1	17009636	17010026	chr1_16882223_16882613_11_0.35_0_7.1	10	+
chr1	17010168	17012808	chr1_16882755_16885395_70_0.38_0_8.18	10	+
chr1	17067285	17067676	chr1_16939872_16940263_11_0.51_0_8.49	10	+
chr1	17067842	17068075	chr1_16940429_16940662_7_0.47_2.04_7.78	10	+
chr1	17222643	17223087	chr1_17095230_17095674_12_0.51_0_8.54	10	+
chr1	17249515	17249723	chr1_17122102_17122310_6_0.57_4.16_8.66	10	+
chr1	17287416	17287646	chr1_17160003_17160233_7_0.75_2.81_11.29	10	+
chr1	17355008	17355350	chr1_17227595_17227937_10_0.48_0_7.66	10	+
chr1	17394531	17394804	chr1_17267118_17267391_8_0.55_1.15_8.33	10	+
chr1	17733396	17735812	chr1_17605983_17608399_67_0.51_0_9.07	10	+
chr1	17739570	17739780	chr1_17612157_17612367_6_0.53_2.81_8.45	10	+
chr1	17742971	17743215	chr1_17615558_17615802_7_0.55_0_8.81	10	+
chr1	17746334	17746555	chr1_17618921_17619142_7_0.61_0_9.31	10	+
chr1	17748675	17748881	chr1_17621262_17621468_6_0.45_3.51_8.16	10	+
chr1	17749081	17749379	chr1_17621668_17621966_8_0.54_2.04_8.38	10	+
chr1	17755555	17755828	chr1_17628142_17628415_8_0.46_0_8.02	10	+
chr1	17764620	17764786	chr1_17637207_17637373_5_0.78_2.04_11.41	10	+
chr1	17764893	17765106	chr1_17637480_17637693_6_0.72_2.81_11.28	10	+
chr1	18149427	18149849	chr1_18022014_18022436_12_0.57_0_9.36	10	+
chr1	18152089	18152285	chr1_18024676_18024872_6_0.56_2.04_8.78	10	+
chr1	18152411	18152693	chr1_18024998_18025280_8_0.57_0_9.03	10	+
chr1	18152747	18153182	chr1_18025334_18025769_12_0.53_0_8.82	10	+
chr1	18185918	18186001	chr1_18058505_18058588_3_0.48_4.16_9.46	10	+
chr1	18368518	18368759	chr1_18241105_18241346_7_0.53_2.04_8.55	10	+
chr1	18375652	18375703	chr1_18248239_18248290_2_0.52_4.16_10.25	10	+
chr1	18385097	18385302	chr1_18257684_18257889_6_0.63_4.16_9.76	10	+
chr1	18437476	18437686	chr1_18310063_18310273_6_0.59_2.04_9.49	10	+
chr1	18493547	18493744	chr1_18366134_18366331_6_0.54_4.16_8.23	10	+
chr1	18567628	18567841	chr1_18440215_18440428_6_0.49_4.78_7.93	10	+
chr1	18812203	18812447	chr1_18684790_18685034_7_0.41_1.15_7.55	10	+
chr1	18839638	18839846	chr1_18712225_18712433_6_0.47_0_8.43	10	+
chr1	18896387	18896583	chr1_18768974_18769170_6_0.54_2.81_8.68	10	+
chr1	18931240	18931612	chr1_18803827_18804199_11_0.67_0_10.9	10	+
chr1	19043381	19043595	chr1_18915968_18916182_5_0.76_0_11.23	10	+
chr1	19057163	19057374	chr1_18929750_18929961_6_0.56_2.81_8.75	10	+
chr1	19401014	19401272	chr1_19273601_19273859_8_0.47_2.81_7.85	10	+
chr1	19403192	19403437	chr1_19275779_19276024_7_0.52_3.51_8.45	10	+
chr1	19410977	19411208	chr1_19283564_19283795_7_0.56_0_8.72	10	+
chr1	19419830	19420038	chr1_19292417_19292625_6_0.47_4.16_8.05	10	+
chr1	19420370	19420652	chr1_19292957_19293239_8_0.48_0_7.98	10	+
chr1	19426834	19427098	chr1_19299421_19299685_8_0.55_0_8.78	10	+
chr1	19430506	19430809	chr1_19303093_19303396_9_0.52_0_8.23	10	+
chr1	19436466	19436712	chr1_19309053_19309299_7_0.53_2.04_8.37	10	+
chr1	19439114	19439418	chr1_19311701_19312005_9_0.52_0_8.54	10	+
chr1	19440154	19440353	chr1_19312741_19312940_6_0.5_2.04_8.21	10	+
chr1	19441839	19442120	chr1_19314426_19314707_8_0.5_0_8.21	10	+
chr1	19443710	19443978	chr1_19316297_19316565_8_0.42_2.81_7.43	10	+
chr1	19446605	19446874	chr1_19319192_19319461_8_0.52_2.81_8.09	10	+
chr1	19449267	19449610	chr1_19321854_19322197_10_0.51_1.15_8.36	10	+
chr1	19450962	19451278	chr1_19323549_19323865_9_0.47_0_7.62	10	+
chr1	19452865	19453122	chr1_19325452_19325709_7_0.51_2.04_7.9	10	+
chr1	19466515	19466694	chr1_19339102_19339281_5_0.42_4.16_7.51	10	+
chr1	19471190	19471437	chr1_19343777_19344024_7_0.41_1.15_7.16	10	+
chr1	19472225	19472488	chr1_19344812_19345075_8_0.4_1.15_7.3	10	+
chr1	19473222	19473529	chr1_19345809_19346116_9_0.53_0_8.61	10	+
chr1	19481935	19482143	chr1_19354522_19354730_6_0.43_2.04_8.17	10	+
chr1	19486558	19486841	chr1_19359145_19359428_8_0.47_1.15_8.16	10	+
chr1	19487382	19487715	chr1_19359969_19360302_10_0.53_0_8.23	10	+
chr1	19488903	19489180	chr1_19361490_19361767_8_0.5_0_8.15	10	+
chr1	19491266	19491466	chr1_19363853_19364053_6_0.5_2.04_8.43	10	+
chr1	19493457	19493837	chr1_19366044_19366424_11_0.49_0_8.05	10	+
chr1	19497209	19497416	chr1_19369796_19370003_6_0.41_2.04_7.48	10	+
chr1	19499256	19499640	chr1_19371843_19372227_11_0.47_0_8.53	10	+
chr1	19499872	19500223	chr1_19372459_19372810_10_0.47_0_7.39	10	+
chr1	19504021	19504308	chr1_19376608_19376895_8_0.49_2.81_8.03	10	+
chr1	19510448	19510806	chr1_19383035_19383393_10_0.41_0_7.47	10	+
chr1	19511547	19511755	chr1_19384134_19384342_6_0.51_1.15_8.84	10	+
chr1	19513944	19514159	chr1_19386531_19386746_6_0.41_2.81_7.52	10	+
chr1	19523541	19523839	chr1_19396128_19396426_9_0.4_0_6.83	10	+
chr1	19524144	19524420	chr1_19396731_19397007_8_0.45_0_7.73	10	+
chr1	19528201	19528319	chr1_19400788_19400906_4_0.4_0_8.2	10	+
chr1	19537147	19537457	chr1_19409734_19410044_9_0.44_0_7.51	10	+
chr1	19538069	19538266	chr1_19410656_19410853_6_0.35_4.16_6.92	10	+
chr1	19538674	19538882	chr1_19411261_19411469_6_0.37_4.16_7.19	10	+
chr1	19544973	19545359	chr1_19417560_19417946_11_0.45_0_7.83	10	+
chr1	19545446	19546035	chr1_19418033_19418622_16_0.48_0_8.2	10	+
chr1	19549186	19549431	chr1_19421773_19422018_7_0.54_3.51_8.87	10	+
chr1	19549844	19550085	chr1_19422431_19422672_7_0.55_2.81_8.43	10	+
chr1	19557708	19558037	chr1_19430295_19430624_9_0.49_0_7.58	10	+
chr1	19559004	19559315	chr1_19431591_19431902_9_0.47_0_7.82	10	+
chr1	19571303	19571505	chr1_19443890_19444092_6_0.45_4.78_7.49	10	+
chr1	19578166	19578350	chr1_19450753_19450937_5_0.69_4.78_10.79	10	+
chr1	19579940	19580177	chr1_19452527_19452764_7_0.49_2.81_7.8	10	+
chr1	19583921	19584139	chr1_19456508_19456726_6_0.51_1.15_8.47	10	+
chr1	19584202	19584406	chr1_19456789_19456993_6_0.59_2.81_9.24	10	+
chr1	19585126	19585453	chr1_19457713_19458040_9_0.5_0_9.07	10	+
chr1	19586060	19586404	chr1_19458647_19458991_10_0.53_0_9.18	10	+
chr1	19630590	19630792	chr1_19503177_19503379_6_0.49_4.16_7.86	10	+
chr1	19665477	19666085	chr1_19538064_19538672_18_0.5_0_8.81	10	+
chr1	19670698	19671050	chr1_19543285_19543637_7_0.53_0_8.84	10	+
chr1	19671538	19671748	chr1_19544125_19544335_6_0.57_2.04_9.3	10	+
chr1	19683833	19684145	chr1_19556420_19556732_9_0.52_0_7.91	10	+
chr1	19796320	19796493	chr1_19668907_19669080_5_0.47_4.78_8.06	10	+
chr1	19932551	19932900	chr1_19805138_19805487_10_0.4_2.04_7.27	10	+
chr1	19934588	19935074	chr1_19807175_19807661_14_0.55_0_10.71	10	+
chr1	19943749	19943950	chr1_19816336_19816537_6_0.45_3.51_7.94	10	+
chr1	19949840	19950199	chr1_19822427_19822786_10_0.38_3.51_6.59	10	+
chr1	19952788	19953203	chr1_19825375_19825790_12_0.47_0_8.23	10	+
chr1	19971680	19971885	chr1_19844267_19844472_6_0.63_2.04_10.13	10	+
chr1	20152926	20152978	chr1_20025513_20025565_2_0.3_0_7.58	10	+
chr1	20669929	20670187	chr1_20542516_20542774_8_0.69_2.04_10.62	10	+
chr1	20692993	20693495	chr1_20565580_20566082_14_0.68_1.15_10.09	10	+
chr1	20852898	20853279	chr1_20725485_20725866_11_0.48_0_8.58	10	+
chr1	20978626	20979576	chr1_20851213_20852163_26_0.52_0_9.13	10	+
chr1	20980607	20980943	chr1_20853194_20853530_9_0.55_0_8.69	10	+
chr1	20982038	20982391	chr1_20854625_20854978_10_0.53_0_8.5	10	+
chr1	20982486	20982785	chr1_20855073_20855372_9_0.56_2.04_8.17	10	+
chr1	21069622	21069830	chr1_20942209_20942417_6_0.34_0_7.41	10	+
chr1	21070604	21071586	chr1_20943191_20944173_27_0.43_0_8.53	10	+
chr1	21071923	21072224	chr1_20944510_20944811_8_0.42_0_7.4	10	+
chr1	21073937	21074258	chr1_20946524_20946845_9_0.38_1.15_6.8	10	+
chr1	21076164	21076434	chr1_20948751_20949021_8_0.46_0_7.72	10	+
chr1	21097337	21097659	chr1_20969924_20970246_9_0.36_1.15_6.64	10	+
chr1	21099985	21100411	chr1_20972572_20972998_12_0.35_0_7.27	10	+
chr1	21102696	21102985	chr1_20975283_20975572_8_0.34_0_7.19	10	+
chr1	21102994	21103362	chr1_20975581_20975949_11_0.4_0_7.32	10	+
chr1	21106265	21106478	chr1_20978852_20979065_6_0.43_3.51_7.71	10	+
chr1	21106752	21107152	chr1_20979339_20979739_11_0.43_0_7.88	10	+
chr1	21113088	21113312	chr1_20985675_20985899_6_0.7_4.16_10.73	10	+
chr1	21137173	21137435	chr1_21009760_21010022_8_0.38_0_6.93	10	+
chr1	21155601	21155884	chr1_21028188_21028471_8_0.39_1.15_7.07	10	+
chr1	21191006	21191248	chr1_21063593_21063835_7_0.47_3.51_7.97	10	+
chr1	21267879	21268708	chr1_21140466_21141295_22_0.43_0_8.05	10	+
chr1	21415487	21415791	chr1_21288074_21288378_9_0.4_1.15_7.22	10	+
chr1	21543735	21543983	chr1_21416322_21416570_7_0.53_2.04_8.53	10	+
chr1	21572388	21572468	chr1_21444975_21445055_3_0.44_2.81_9.54	10	+
chr1	21595442	21595649	chr1_21468029_21468236_6_0.64_0_9.63	10	+
chr1	21597572	21597890	chr1_21470159_21470477_9_0.52_0_7.99	10	+
chr1	21672854	21673131	chr1_21545441_21545718_8_0.46_1.15_8.1	10	+
chr1	21750638	21750847	chr1_21623225_21623434_6_0.46_4.16_8.06	10	+
chr1	21752203	21752548	chr1_21624790_21625135_10_0.43_0_7.43	10	+
chr1	21753418	21753983	chr1_21626005_21626570_16_0.46_0_7.48	10	+
chr1	21754390	21754455	chr1_21626977_21627042_2_0.54_3.51_10.48	10	+
chr1	21771364	21771570	chr1_21643951_21644157_6_0.53_4.78_8.4	10	+
chr1	21778183	21778443	chr1_21650770_21651030_7_0.41_4.78_7.03	10	+
chr1	21785959	21786401	chr1_21658546_21658988_12_0.51_0_8.5	10	+
chr1	21786549	21786722	chr1_21659136_21659309_5_0.64_2.04_10.56	10	+
chr1	21797879	21798343	chr1_21670466_21670930_13_0.48_0_8.25	10	+
chr1	21806467	21806777	chr1_21679054_21679364_9_0.49_0_8.01	10	+
chr1	21807223	21807428	chr1_21679810_21680015_6_0.45_3.51_7.88	10	+
chr1	21810153	21810387	chr1_21682740_21682974_7_0.45_3.51_7.82	10	+
chr1	21917562	21917719	chr1_21790149_21790306_5_0.58_0_9.69	10	+
chr1	22004420	22004706	chr1_21877007_21877293_9_0.47_0_7.4	10	+
chr1	22005689	22006038	chr1_21878276_21878625_10_0.39_0_7.48	10	+
chr1	22007109	22007324	chr1_21879696_21879911_6_0.39_2.04_7.22	10	+
chr1	22021144	22021502	chr1_21893731_21894089_10_0.41_1.15_7.46	10	+
chr1	22021516	22021835	chr1_21894103_21894422_9_0.39_0_7.27	10	+
chr1	22026309	22026516	chr1_21898896_21899103_6_0.43_1.15_7.87	10	+
chr1	22027968	22028159	chr1_21900555_21900746_6_0.46_2.81_8.14	10	+
chr1	22032832	22033065	chr1_21905419_21905652_7_0.39_2.81_7.15	10	+
chr1	22033257	22033469	chr1_21905844_21906056_6_0.39_0_7.85	10	+
chr1	22036790	22037020	chr1_21909377_21909607_7_0.38_4.16_6.9	10	+
chr1	22041811	22042019	chr1_21914398_21914606_6_0.33_3.51_6.81	10	+
chr1	22047529	22048012	chr1_21920116_21920599_14_0.41_0_7.5	10	+
chr1	22048154	22048387	chr1_21920741_21920974_7_0.39_0_7.46	10	+
chr1	22050308	22050659	chr1_21922895_21923246_10_0.39_0_7.47	10	+
chr1	22050708	22051161	chr1_21923295_21923748_13_0.42_0_7.79	10	+
chr1	22051172	22051674	chr1_21923759_21924261_15_0.35_0_7.17	10	+
chr1	22052275	22052690	chr1_21924862_21925277_12_0.41_0_7.67	10	+
chr1	22052776	22053813	chr1_21925363_21926400_30_0.37_0_7.36	10	+
chr1	22053895	22054111	chr1_21926482_21926698_6_0.38_4.16_7.17	10	+
chr1	22054923	22055296	chr1_21927510_21927883_11_0.39_0_7.34	10	+
chr1	22056088	22056425	chr1_21928675_21929012_10_0.36_0_6.86	10	+
chr1	22062809	22063215	chr1_21935396_21935802_11_0.38_0_7.56	10	+
chr1	22074527	22074857	chr1_21947114_21947444_10_0.35_0_6.76	10	+
chr1	22078941	22079206	chr1_21951528_21951793_8_0.33_1.15_6.71	10	+
chr1	22079330	22079687	chr1_21951917_21952274_6_0.4_1.15_7.51	10	+
chr1	22082998	22083261	chr1_21955585_21955848_7_0.44_0_8.44	10	+
chr1	22084064	22084284	chr1_21956651_21956871_6_0.43_3.51_7.46	10	+
chr1	22109217	22109518	chr1_21981804_21982105_9_0.71_1.15_10.4	10	+
chr1	22223277	22223522	chr1_22095864_22096109_7_0.63_4.16_9.34	10	+
chr1	22234556	22235139	chr1_22107143_22107726_16_0.46_0_9.86	10	+
chr1	22404802	22405186	chr1_22277389_22277773_11_0.37_0_7.47	10	+
chr1	22412807	22413477	chr1_22285394_22286064_19_0.41_0_8.2	10	+
chr1	22417811	22419527	chr1_22290398_22292114_45_0.4_0_8.55	10	+
chr1	22469979	22470194	chr1_22342566_22342781_6_0.78_4.78_11.18	10	+
chr1	22574982	22575177	chr1_22447569_22447764_6_0.49_2.81_8.08	10	+
chr1	22604830	22604894	chr1_22477417_22477481_2_0.54_3.51_10.1	10	+
chr1	22649169	22649803	chr1_22521756_22522390_18_0.46_0_8.62	10	+
chr1	22725159	22725383	chr1_22597746_22597970_6_0.39_1.15_7.87	10	+
chr1	22816503	22816746	chr1_22689090_22689333_7_0.5_4.16_8.39	10	+
chr1	22827943	22828467	chr1_22700530_22701054_15_0.41_0_7.43	10	+
chr1	22832515	22832717	chr1_22705102_22705304_6_0.47_2.81_8.01	10	+
chr1	22834442	22834752	chr1_22707029_22707339_7_0.38_0_7.74	10	+
chr1	22838223	22838641	chr1_22710810_22711228_12_0.53_0_8.6	10	+
chr1	22847978	22848166	chr1_22720565_22720753_5_0.49_2.81_8.6	10	+
chr1	22852828	22853370	chr1_22725415_22725957_15_0.55_0_8.84	10	+
chr1	22853377	22853698	chr1_22725964_22726285_9_0.51_0_8.28	10	+
chr1	22854416	22854721	chr1_22727003_22727308_9_0.5_2.81_8.35	10	+
chr1	22856873	22857088	chr1_22729460_22729675_6_0.49_4.78_8.24	10	+
chr1	22888142	22888202	chr1_22760729_22760789_2_0.6_4.78_10.65	10	+
chr1	23345903	23346209	chr1_23218490_23218796_7_0.73_2.04_11.34	10	+
chr1	23356821	23357169	chr1_23229408_23229756_10_0.41_0_7.26	10	+
chr1	23381436	23381754	chr1_23254023_23254341_9_0.37_1.15_6.9	10	+
chr1	23382321	23382536	chr1_23254908_23255123_6_0.39_2.04_7.47	10	+
chr1	23383918	23384117	chr1_23256505_23256704_6_0.39_4.16_7.59	10	+
chr1	23385505	23385712	chr1_23258092_23258299_6_0.36_4.16_6.97	10	+
chr1	23394937	23395298	chr1_23267524_23267885_10_0.34_0_7.3	10	+
chr1	23397607	23397947	chr1_23270194_23270534_10_0.4_0_7.28	10	+
chr1	23399695	23399973	chr1_23272282_23272560_8_0.38_2.04_6.96	10	+
chr1	23403656	23403939	chr1_23276243_23276526_8_0.46_4.16_7.51	10	+
chr1	23405389	23405743	chr1_23277976_23278330_10_0.49_0_8.3	10	+
chr1	23406048	23406245	chr1_23278635_23278832_6_0.41_1.15_7.66	10	+
chr1	23407835	23408146	chr1_23280422_23280733_9_0.47_1.15_7.95	10	+
chr1	23408634	23408958	chr1_23281221_23281545_9_0.47_2.04_7.59	10	+
chr1	23409565	23410099	chr1_23282152_23282686_15_0.49_0_8.57	10	+
chr1	23571131	23571696	chr1_23443718_23444283_16_0.56_0_9.22	10	+
chr1	23575127	23575188	chr1_23447714_23447775_2_0.44_2.04_9.62	10	+
chr1	23611846	23612124	chr1_23484433_23484711_8_0.38_0_7.11	10	+
chr1	23620883	23621080	chr1_23493470_23493667_6_0.39_3.51_7.43	10	+
chr1	23623085	23623395	chr1_23495672_23495982_9_0.34_0_6.79	10	+
chr1	23630988	23631190	chr1_23503575_23503777_6_0.39_2.81_7.28	10	+
chr1	23631301	23631665	chr1_23503888_23504252_10_0.39_0_7.04	10	+
chr1	23634926	23635198	chr1_23507513_23507785_8_0.31_3.51_6.51	10	+
chr1	23635643	23636267	chr1_23508230_23508854_17_0.35_0_7	10	+
chr1	23636406	23637586	chr1_23508993_23510173_33_0.43_0_8.65	10	+
chr1	23637597	23637898	chr1_23510184_23510485_9_0.36_2.04_6.99	10	+
chr1	23639894	23640245	chr1_23512481_23512832_10_0.36_0_7.43	10	+
chr1	23644843	23645285	chr1_23517430_23517872_13_0.41_0_7.83	10	+
chr1	23645741	23645948	chr1_23518328_23518535_6_0.42_1.15_7.65	10	+
chr1	23647896	23648287	chr1_23520483_23520874_11_0.39_0_7.41	10	+
chr1	23650001	23650297	chr1_23522588_23522884_9_0.42_0_7.24	10	+
chr1	23664889	23665210	chr1_23537476_23537797_9_0.37_0_7.08	10	+
chr1	23667315	23667586	chr1_23539902_23540173_8_0.37_4.78_7.37	10	+
chr1	23671130	23671355	chr1_23543717_23543942_7_0.68_2.81_9.84	10	+
chr1	23833063	23833552	chr1_23705650_23706139_14_0.51_1.15_8.49	10	+
chr1	23834253	23834476	chr1_23706840_23707063_7_0.52_3.51_8.48	10	+
chr1	23834626	23834870	chr1_23707213_23707457_7_0.5_0_8.86	10	+
chr1	23835242	23835557	chr1_23707829_23708144_9_0.52_0_8.61	10	+
chr1	23836258	23836575	chr1_23708845_23709162_10_0.6_0_9.02	10	+
chr1	23845512	23845730	chr1_23718099_23718317_6_0.53_4.16_8.35	10	+
chr1	23848204	23848570	chr1_23720791_23721157_10_0.56_0_8.6	10	+
chr1	23946097	23946357	chr1_23818684_23818944_8_0.68_0_10.03	10	+
chr1	24018947	24019378	chr1_23891534_23891965_12_0.48_0_8.62	10	+
chr1	24019974	24020522	chr1_23892561_23893109_16_0.43_0_8.08	10	+
chr1	24020974	24021445	chr1_23893561_23894032_14_0.42_0_8.9	10	+
chr1	24021601	24022546	chr1_23894188_23895133_27_0.46_0_8.45	10	+
chr1	24023180	24023385	chr1_23895767_23895972_6_0.43_1.15_7.9	10	+
chr1	24077425	24077733	chr1_23950012_23950320_9_0.5_3.51_8.29	10	+
chr1	24077813	24078643	chr1_23950400_23951230_23_0.51_0_9.1	10	+
chr1	24078849	24079039	chr1_23951436_23951626_5_0.48_2.04_8.61	10	+
chr1	24080530	24080806	chr1_23953117_23953393_8_0.44_0_7.1	10	+
chr1	24082295	24082568	chr1_23954882_23955155_8_0.48_0_8.42	10	+
chr1	24085957	24086221	chr1_23958544_23958808_8_0.54_1.15_8.48	10	+
chr1	24087025	24087222	chr1_23959612_23959809_6_0.4_4.78_7.48	10	+
chr1	24087312	24087740	chr1_23959899_23960327_12_0.44_0_8.09	10	+
chr1	24112696	24113025	chr1_23985283_23985612_10_0.41_0_6.87	10	+
chr1	24113716	24114753	chr1_23986303_23987340_28_0.47_0_8.39	10	+
chr1	24119080	24119358	chr1_23991667_23991945_8_0.64_1.15_9.07	10	+
chr1	24120473	24120779	chr1_23993060_23993366_9_0.62_2.04_9.33	10	+
chr1	24120989	24121232	chr1_23993576_23993819_7_0.57_1.15_8.87	10	+
chr1	24194559	24194772	chr1_24067146_24067359_6_0.7_2.81_10.27	10	+
chr1	24482109	24482314	chr1_24354696_24354901_6_0.49_2.04_8.23	10	+
chr1	24611352	24611547	chr1_24483939_24484134_6_0.56_4.16_8.9	10	+
chr1	24648196	24648450	chr1_24520783_24521037_7_0.7_0_11.41	10	+
chr1	24671401	24671596	chr1_24543988_24544183_6_0.65_4.78_9.7	10	+
chr1	24745906	24746110	chr1_24618493_24618697_6_0.59_3.51_8.91	10	+
chr1	24790414	24790725	chr1_24663001_24663312_9_0.46_0_7.51	10	+
chr1	24795356	24795608	chr1_24667943_24668195_7_0.47_1.15_7.89	10	+
chr1	24795650	24796034	chr1_24668237_24668621_11_0.47_0_7.78	10	+
chr1	24796082	24796639	chr1_24668669_24669226_16_0.47_1.15_8.09	10	+
chr1	24797106	24797706	chr1_24669693_24670293_17_0.45_0_7.85	10	+
chr1	24798102	24798478	chr1_24670689_24671065_11_0.44_0_7.81	10	+
chr1	24798623	24799224	chr1_24671210_24671811_17_0.53_0_8.57	10	+
chr1	24799305	24799507	chr1_24671892_24672094_6_0.36_2.81_7.27	10	+
chr1	24823533	24823592	chr1_24696120_24696179_2_0.42_2.81_9.25	10	+
chr1	24829447	24829652	chr1_24702034_24702239_6_0.78_3.51_11.08	10	+
chr1	24973072	24973350	chr1_24845659_24845937_8_0.37_1.15_7.02	10	+
chr1	24974467	24974831	chr1_24847054_24847418_11_0.41_2.81_7.13	10	+
chr1	24975215	24975624	chr1_24847802_24848211_9_0.41_0_7.92	10	+
chr1	24976372	24976700	chr1_24848959_24849287_9_0.4_0_7.31	10	+
chr1	24977837	24978190	chr1_24850424_24850777_10_0.4_0_7.22	10	+
chr1	24978814	24979175	chr1_24851401_24851762_10_0.45_0_8.03	10	+
chr1	24979379	24979630	chr1_24851966_24852217_7_0.42_2.81_7.07	10	+
chr1	24981238	24981722	chr1_24853825_24854309_14_0.45_0_8.55	10	+
chr1	24984454	24984661	chr1_24857041_24857248_6_0.31_3.51_6.62	10	+
chr1	24989075	24989380	chr1_24861662_24861967_9_0.44_0_7.89	10	+
chr1	24995574	24996142	chr1_24868161_24868729_16_0.5_0_9.2	10	+
chr1	24996553	24996933	chr1_24869140_24869520_10_0.46_0_7.98	10	+
chr1	24998609	24999102	chr1_24871196_24871689_14_0.39_0_8.31	10	+
chr1	24999178	24999546	chr1_24871765_24872133_10_0.4_0_8.52	10	+
chr1	25124134	25124449	chr1_24996721_24997036_9_0.39_0_7.29	10	+
chr1	25140511	25140789	chr1_25013098_25013376_8_0.36_0_6.89	10	+
chr1	25153436	25153721	chr1_25026023_25026308_8_0.38_0_7.09	10	+
chr1	25166280	25166637	chr1_25038867_25039224_10_0.41_0_7.44	10	+
chr1	25167127	25170737	chr1_25039714_25043324_100_0.36_0_8	10	+
chr1	25226112	25226399	chr1_25098699_25098986_8_0.49_2.04_7.99	10	+
chr1	25226626	25227333	chr1_25099213_25099920_20_0.54_0_8.74	10	+
chr1	25227641	25228020	chr1_25100228_25100607_11_0.51_0_8.28	10	+
chr1	25228653	25228863	chr1_25101240_25101450_6_0.65_2.81_9.97	10	+
chr1	25233682	25233940	chr1_25106269_25106527_7_0.65_0_9.06	10	+
chr1	25233986	25234733	chr1_25106573_25107320_21_0.5_0_8.81	10	+
chr1	25367645	25367890	chr1_25240232_25240477_7_0.49_1.15_8.09	10	+
chr1	25483506	25483607	chr1_25356093_25356194_3_0.55_0_12.46	10	+
chr1	25549438	25549888	chr1_25422025_25422475_13_0.32_0_6.87	10	+
chr1	25553837	25554095	chr1_25426424_25426682_8_0.36_0_7.14	10	+
chr1	25555432	25555720	chr1_25428019_25428307_9_0.4_0_7.16	10	+
chr1	25570285	25570539	chr1_25442872_25443126_7_0.37_2.81_7.32	10	+
chr1	25570702	25571076	chr1_25443289_25443663_11_0.36_0_7.37	10	+
chr1	25571494	25571867	chr1_25444081_25444454_11_0.39_0_7.23	10	+
chr1	25619901	25621247	chr1_25492488_25493834_69_0.45_0_8.32	10	+
chr1	25662042	25662272	chr1_25534629_25534859_15_0.47_0_7.85	10	+
chr1	25669325	25669648	chr1_25541912_25542235_9_0.36_0_7.19	10	+
chr1	25687006	25687801	chr1_25559593_25560388_22_0.38_0_7.92	10	+
chr1	25687813	25688354	chr1_25560400_25560941_17_0.45_0_8.01	10	+
chr1	25688483	25688773	chr1_25561070_25561360_8_0.41_0_7.65	10	+
chr1	25725141	25726458	chr1_25597728_25599045_43_0.42_0_7.96	10	+
chr1	25756808	25757008	chr1_25629395_25629595_6_0.59_2.81_8.98	10	+
chr1	25892531	25892720	chr1_25765118_25765307_6_0.41_2.81_7.47	10	+
chr1	25893508	25894324	chr1_25766095_25766911_23_0.57_0_9.16	10	+
chr1	25894557	25894975	chr1_25767144_25767562_11_0.49_0_9.15	10	+
chr1	25910483	25910727	chr1_25783070_25783314_7_0.56_4.16_8.24	10	+
chr1	26155927	26156227	chr1_26028514_26028814_9_0.48_2.81_8.13	10	+
chr1	26158402	26158680	chr1_26030989_26031267_8_0.45_2.04_7.77	10	+
chr1	26158792	26159147	chr1_26031379_26031734_10_0.49_0_8.37	10	+
chr1	26161609	26161925	chr1_26034196_26034512_9_0.46_1.15_7.44	10	+
chr1	26162169	26162376	chr1_26034756_26034963_6_0.43_3.51_7.94	10	+
chr1	26167780	26167804	chr1_26040367_26040391_1_0.36_4.16_11.45	10	+
chr1	26174756	26174780	chr1_26047343_26047367_1_0.64_4.78_13.28	10	+
chr1	26189939	26190229	chr1_26062526_26062816_8_0.6_2.04_9.26	10	+
chr1	26213977	26214168	chr1_26086564_26086755_6_0.35_1.15_7.08	10	+
chr1	26215364	26215809	chr1_26087951_26088396_13_0.42_0_8.5	10	+
chr1	26226625	26227726	chr1_26099212_26100313_31_0.42_0_8.72	10	+
chr1	26227842	26228217	chr1_26100429_26100804_11_0.44_0_9.02	10	+
chr1	26230065	26230415	chr1_26102652_26103002_10_0.38_0_7.54	10	+
chr1	26231090	26231397	chr1_26103677_26103984_9_0.35_0_7.02	10	+
chr1	26440756	26441093	chr1_26313343_26313680_10_0.47_0_8.29	10	+
chr1	26448237	26448720	chr1_26320824_26321307_14_0.42_0_7.9	10	+
chr1	26448877	26449268	chr1_26321464_26321855_11_0.4_0_7.58	10	+
chr1	26449405	26450053	chr1_26321992_26322640_18_0.38_0_7.55	10	+
chr1	26450314	26451180	chr1_26322901_26323767_24_0.34_0_7.21	10	+
chr1	26451319	26451766	chr1_26323906_26324353_13_0.37_0_7.22	10	+
chr1	26496351	26496641	chr1_26368938_26369228_8_0.69_2.04_10.04	10	+
chr1	26496896	26497211	chr1_26369483_26369798_9_0.52_0_8.09	10	+
chr1	26570661	26570907	chr1_26443248_26443494_7_0.42_4.16_7.8	10	+
chr1	26581560	26582456	chr1_26454147_26455043_25_0.47_0_8.8	10	+
chr1	26586002	26586317	chr1_26458589_26458904_9_0.43_0_7.5	10	+
chr1	26589041	26589275	chr1_26461628_26461862_7_0.41_0_7.45	10	+
chr1	26589529	26589844	chr1_26462116_26462431_9_0.46_4.16_7.83	10	+
chr1	26594935	26595227	chr1_26467522_26467814_8_0.5_0_8.97	10	+
chr1	26595947	26596119	chr1_26468534_26468706_5_0.47_2.81_8.44	10	+
chr1	26597530	26597817	chr1_26470117_26470404_8_0.44_2.81_8.06	10	+
chr1	26602912	26603187	chr1_26475499_26475774_8_0.51_0_8.39	10	+
chr1	26603465	26603895	chr1_26476052_26476482_12_0.49_0_8.34	10	+
chr1	26603952	26604794	chr1_26476539_26477381_23_0.47_0_8.25	10	+
chr1	26607483	26607989	chr1_26480070_26480576_15_0.55_0_8.87	10	+
chr1	26653289	26653504	chr1_26525876_26526091_6_0.46_1.15_8.76	10	+
chr1	26758915	26759192	chr1_26631502_26631779_8_0.51_1.15_8.4	10	+
chr1	26759390	26759584	chr1_26631977_26632171_6_0.44_4.16_7.89	10	+
chr1	26781145	26781849	chr1_26653732_26654436_20_0.46_0_9.13	10	+
chr1	26784177	26784504	chr1_26656764_26657091_9_0.45_0_7.27	10	+
chr1	26795791	26796640	chr1_26668378_26669227_23_0.51_0_8.63	10	+
chr1	26798898	26799146	chr1_26671485_26671733_7_0.7_0_11.04	10	+
chr1	26799290	26799546	chr1_26671877_26672133_7_0.73_2.04_10.52	10	+
chr1	26799836	26800711	chr1_26672423_26673298_25_0.43_0_8.06	10	+
chr1	26800914	26801332	chr1_26673501_26673919_12_0.41_0_8.1	10	+
chr1	26801490	26802554	chr1_26674077_26675141_29_0.41_0_10.32	10	+
chr1	26871520	26871649	chr1_26744107_26744236_4_0.55_4.78_9.17	10	+
chr1	26874013	26874235	chr1_26746600_26746822_7_0.6_2.04_8.61	10	+
chr1	26883390	26883689	chr1_26755977_26756276_8_0.56_1.15_8.5	10	+
chr1	26887496	26887711	chr1_26760083_26760298_6_0.49_2.04_8.11	10	+
chr1	26887965	26888212	chr1_26760552_26760799_7_0.55_1.15_8.35	10	+
chr1	26898619	26898889	chr1_26771206_26771476_8_0.51_1.15_8.16	10	+
chr1	26927196	26927252	chr1_26799783_26799839_2_0.38_0_9.22	10	+
chr1	27023873	27024076	chr1_26896460_26896663_5_0.72_2.04_10.99	10	+
chr1	27024709	27025207	chr1_26897296_26897794_14_0.42_0_7.73	10	+
chr1	27025286	27025740	chr1_26897873_26898327_12_0.38_0_7.3	10	+
chr1	27026144	27026698	chr1_26898731_26899285_16_0.4_1.15_7.08	10	+
chr1	27026710	27026943	chr1_26899297_26899530_7_0.39_1.15_7.44	10	+
chr1	27029204	27029568	chr1_26901791_26902155_10_0.43_0_7.64	10	+
chr1	27029960	27030157	chr1_26902547_26902744_6_0.43_3.51_7.89	10	+
chr1	27030446	27030654	chr1_26903033_26903241_6_0.41_3.51_7.61	10	+
chr1	27032302	27032618	chr1_26904889_26905205_9_0.44_1.15_7.7	10	+
chr1	27033160	27033468	chr1_26905747_26906055_9_0.42_2.04_7.41	10	+
chr1	27035695	27035977	chr1_26908282_26908564_8_0.48_1.15_8.1	10	+
chr1	27037231	27037365	chr1_26909818_26909952_4_0.41_2.04_8.64	10	+
chr1	27038598	27038795	chr1_26911185_26911382_6_0.48_2.04_8.48	10	+
chr1	27041398	27041589	chr1_26913985_26914176_6_0.38_2.81_7.5	10	+
chr1	27041904	27042208	chr1_26914491_26914795_9_0.4_3.51_7.33	10	+
chr1	27044130	27044335	chr1_26916717_26916922_6_0.35_3.51_7.13	10	+
chr1	27047566	27047675	chr1_26920153_26920262_3_0.4_4.16_8.8	10	+
chr1	27048270	27048520	chr1_26920857_26921107_7_0.43_4.16_7.53	10	+
chr1	27055100	27055310	chr1_26927687_26927897_6_0.44_2.81_7.88	10	+
chr1	27057533	27058139	chr1_26930120_26930726_17_0.54_0_9.64	10	+
chr1	27067671	27067912	chr1_26940258_26940499_7_0.42_3.51_7.62	10	+
chr1	27070530	27070743	chr1_26943117_26943330_6_0.57_4.78_8.72	10	+
chr1	27087373	27087613	chr1_26959960_26960200_7_0.6_2.81_9.09	10	+
chr1	27089385	27089927	chr1_26961972_26962514_15_0.51_0_8.07	10	+
chr1	27092678	27092919	chr1_26965265_26965506_7_0.48_2.81_8.07	10	+
chr1	27094302	27094619	chr1_26966889_26967206_9_0.53_3.51_8.31	10	+
chr1	27095180	27095395	chr1_26967767_26967982_6_0.51_4.78_8.23	10	+
chr1	27097501	27097825	chr1_26970088_26970412_9_0.49_0_8.16	10	+
chr1	27099220	27099529	chr1_26971807_26972116_9_0.48_1.15_7.85	10	+
chr1	27100017	27100279	chr1_26972604_26972866_7_0.54_0_8.36	10	+
chr1	27100796	27101789	chr1_26973383_26974376_27_0.56_0_9.36	10	+
chr1	27102024	27102225	chr1_26974611_26974812_6_0.51_2.81_8.34	10	+
chr1	27105492	27108488	chr1_26978079_26981075_80_0.49_0_9.23	10	+
chr1	27124592	27124794	chr1_26997179_26997381_6_0.41_3.51_7.63	10	+
chr1	27155997	27156202	chr1_27028584_27028789_6_0.48_3.51_8.06	10	+
chr1	27180114	27180503	chr1_27052701_27053090_11_0.57_2.04_8.87	10	+
chr1	27180594	27180838	chr1_27053181_27053425_7_0.56_2.04_8.8	10	+
chr1	27181088	27181386	chr1_27053675_27053973_8_0.46_0_8.49	10	+
chr1	27181740	27182073	chr1_27054327_27054660_10_0.52_2.81_8.24	10	+
chr1	27189528	27190412	chr1_27062115_27062999_25_0.6_0_9.64	10	+
chr1	27190430	27190741	chr1_27063017_27063328_9_0.64_3.51_9.77	10	+
chr1	27203636	27203911	chr1_27076223_27076498_8_0.5_3.51_7.98	10	+
chr1	27203957	27204232	chr1_27076544_27076819_8_0.46_2.81_7.97	10	+
chr1	27226560	27226774	chr1_27099147_27099361_6_0.6_4.16_9.19	10	+
chr1	27267927	27268472	chr1_27140514_27141059_15_0.56_0_9.17	10	+
chr1	27269045	27269595	chr1_27141632_27142182_16_0.56_0_8.75	10	+
chr1	27271856	27272202	chr1_27144443_27144789_10_0.52_0_8.78	10	+
chr1	27272528	27272898	chr1_27145115_27145485_10_0.51_1.15_8.49	10	+
chr1	27306581	27306997	chr1_27179168_27179584_12_0.5_0_9.58	10	+
chr1	27307326	27307518	chr1_27179913_27180105_6_0.49_0_8.61	10	+
chr1	27310212	27310411	chr1_27182799_27182998_6_0.49_2.04_8.44	10	+
chr1	27312096	27312625	chr1_27184683_27185212_15_0.37_0_7.68	10	+
chr1	27457633	27457800	chr1_27330220_27330387_5_0.53_0_8.79	10	+
chr1	27503201	27503803	chr1_27375788_27376390_17_0.58_0_9.86	10	+
chr1	27526601	27526922	chr1_27399188_27399509_9_0.41_0_7.82	10	+
chr1	27527010	27528004	chr1_27399597_27400591_28_0.48_0_8.59	10	+
chr1	27533284	27534365	chr1_27405871_27406952_28_0.43_0_10.26	10	+
chr1	27534955	27535194	chr1_27407542_27407781_7_0.43_0_9.13	10	+
chr1	27537694	27537958	chr1_27410281_27410545_8_0.43_0_8.85	10	+
chr1	27561087	27561403	chr1_27433674_27433990_9_0.68_1.15_10.1	10	+
chr1	27631491	27631739	chr1_27504078_27504326_8_0.58_2.04_8.49	10	+
chr1	27638213	27638453	chr1_27510800_27511040_7_0.38_0_7.36	10	+
chr1	27651825	27652667	chr1_27524412_27525254_23_0.51_0_9.66	10	+
chr1	27652747	27653091	chr1_27525334_27525678_10_0.39_0_7.46	10	+
chr1	27654772	27655009	chr1_27527359_27527596_7_0.48_4.16_7.79	10	+
chr1	27661931	27662148	chr1_27534518_27534735_6_0.62_1.15_9.34	10	+
chr1	27662460	27662810	chr1_27535047_27535397_10_0.59_1.15_8.7	10	+
chr1	27718841	27719034	chr1_27591428_27591621_5_0.62_1.15_9.84	10	+
chr1	27730803	27731364	chr1_27603390_27603951_16_0.48_0_8.13	10	+
chr1	27731908	27732217	chr1_27604495_27604804_9_0.53_0_8.69	10	+
chr1	27732948	27733304	chr1_27605535_27605891_10_0.53_0_8.08	10	+
chr1	27733467	27733698	chr1_27606054_27606285_7_0.55_2.04_8.88	10	+
chr1	27733856	27734178	chr1_27606443_27606765_9_0.53_0_8.35	10	+
chr1	27734213	27734862	chr1_27606800_27607449_19_0.51_0_8.55	10	+
chr1	27741284	27741547	chr1_27613871_27614134_8_0.42_0_6.99	10	+
chr1	27744717	27745053	chr1_27617304_27617640_10_0.5_0_8.18	10	+
chr1	27850262	27850455	chr1_27722849_27723042_6_0.54_4.16_8.23	10	+
chr1	27975876	27976338	chr1_27848463_27848925_12_0.46_0_8.52	10	+
chr1	28114640	28114835	chr1_27987227_27987422_6_0.39_4.16_7.16	10	+
chr1	28116086	28116310	chr1_27988673_27988897_7_0.46_4.78_7.64	10	+
chr1	28148935	28149328	chr1_28021522_28021915_10_0.34_2.04_7.03	10	+
chr1	28149343	28149619	chr1_28021930_28022206_8_0.38_2.04_7.3	10	+
chr1	28149820	28150266	chr1_28022407_28022853_13_0.34_0_6.86	10	+
chr1	28160809	28161112	chr1_28033396_28033699_9_0.43_0_7.55	10	+
chr1	28165108	28165413	chr1_28037695_28038000_8_0.39_0_7.07	10	+
chr1	28167433	28167774	chr1_28040020_28040361_10_0.48_0_7.95	10	+
chr1	28169609	28169884	chr1_28042196_28042471_8_0.46_0_7.78	10	+
chr1	28176652	28177913	chr1_28049239_28050500_36_0.45_0_8.7	10	+
chr1	28203087	28203291	chr1_28075674_28075878_6_0.6_1.15_9.47	10	+
chr1	28206046	28206358	chr1_28078633_28078945_9_0.59_0_9.02	10	+
chr1	28208947	28209564	chr1_28081534_28082151_17_0.58_0_9.12	10	+
chr1	28211701	28211909	chr1_28084288_28084496_6_0.47_0_8.23	10	+
chr1	28212353	28213180	chr1_28084940_28085767_23_0.48_0_8.62	10	+
chr1	28218044	28218839	chr1_28090631_28091426_22_0.43_0_8.43	10	+
chr1	28220751	28220990	chr1_28093338_28093577_7_0.45_3.51_7.77	10	+
chr1	28223411	28223750	chr1_28095998_28096337_10_0.39_0_7.21	10	+
chr1	28233284	28233826	chr1_28105871_28106413_15_0.37_0_7.33	10	+
chr1	28279713	28279895	chr1_28152300_28152482_6_0.43_2.04_7.92	10	+
chr1	28282457	28282655	chr1_28155044_28155242_6_0.59_4.16_9.14	10	+
chr1	28293528	28293768	chr1_28166115_28166355_7_0.55_2.81_8.78	10	+
chr1	28294188	28294439	chr1_28166775_28167026_7_0.53_2.04_8.63	10	+
chr1	28296841	28297079	chr1_28169428_28169666_7_0.41_2.81_7.6	10	+
chr1	28297609	28297804	chr1_28170196_28170391_6_0.51_1.15_8.56	10	+
chr1	28298880	28299193	chr1_28171467_28171780_9_0.48_1.15_8.04	10	+
chr1	28300194	28300521	chr1_28172781_28173108_9_0.4_0_7.62	10	+
chr1	28300709	28300926	chr1_28173296_28173513_3_0.48_2.81_9.57	10	+
chr1	28304791	28305058	chr1_28177378_28177645_8_0.38_1.15_7.18	10	+
chr1	28319858	28320085	chr1_28192445_28192672_7_0.46_0_7.7	10	+
chr1	28368959	28369213	chr1_28241546_28241800_7_0.41_1.15_7.25	10	+
chr1	28421666	28423047	chr1_28294253_28295634_37_0.43_0_9.28	10	+
chr1	28446700	28446946	chr1_28319287_28319533_7_0.41_2.04_7.28	10	+
chr1	28447499	28447857	chr1_28320086_28320444_10_0.52_0_8.33	10	+
chr1	28480862	28481035	chr1_28353449_28353622_5_0.46_0_8.43	10	+
chr1	28500190	28500394	chr1_28372777_28372981_6_0.49_3.51_8.05	10	+
chr1	28500440	28500643	chr1_28373027_28373230_6_0.57_2.04_8.84	10	+
chr1	28527059	28527281	chr1_28399646_28399868_6_0.51_4.16_8.36	10	+
chr1	28527293	28527996	chr1_28399880_28400583_20_0.46_0_8.19	10	+
chr1	28536448	28536685	chr1_28409035_28409272_7_0.45_2.04_7.69	10	+
chr1	28536940	28537144	chr1_28409527_28409731_6_0.44_2.81_7.66	10	+
chr1	28555320	28555637	chr1_28427907_28428224_9_0.35_0_6.54	10	+
chr1	28562632	28562874	chr1_28435219_28435461_7_0.65_0_10.13	10	+
chr1	28563199	28563431	chr1_28435786_28436018_7_0.57_3.51_9.15	10	+
chr1	28563452	28563861	chr1_28436039_28436448_10_0.5_0_8.62	10	+
chr1	28564172	28564630	chr1_28436759_28437217_13_0.41_0_8.27	10	+
chr1	28570508	28570706	chr1_28443095_28443293_6_0.43_2.81_7.44	10	+
chr1	28599001	28599279	chr1_28471588_28471866_8_0.63_2.81_9.3	10	+
chr1	28660993	28661409	chr1_28533580_28533996_12_0.54_2.81_8.59	10	+
chr1	28679486	28679723	chr1_28552073_28552310_7_0.39_0_7.51	10	+
chr1	28822988	28823674	chr1_28695575_28696261_19_0.47_0_8.3	10	+
chr1	28824537	28824976	chr1_28697124_28697563_13_0.47_2.04_8.01	10	+
chr1	28825061	28825257	chr1_28697648_28697844_6_0.34_2.04_6.96	10	+
chr1	28826300	28826835	chr1_28698887_28699422_16_0.4_0_7.66	10	+
chr1	28832465	28832698	chr1_28705052_28705285_7_0.5_0_8.38	10	+
chr1	28833012	28833284	chr1_28705599_28705871_8_0.43_0_10.09	10	+
chr1	28833605	28833862	chr1_28706192_28706449_7_0.4_0_9.05	10	+
chr1	28834598	28835060	chr1_28707185_28707647_13_0.39_0_10.14	10	+
chr1	28835282	28835815	chr1_28707869_28708402_13_0.4_0_9.68	10	+
chr1	28836054	28836862	chr1_28708641_28709449_23_0.44_0_8.76	10	+
chr1	28837280	28837635	chr1_28709867_28710222_10_0.46_0_8.44	10	+
chr1	28849993	28850226	chr1_28722580_28722813_7_0.45_0_7.96	10	+
chr1	28852829	28853124	chr1_28725416_28725711_9_0.46_0_9.26	10	+
chr1	28853433	28853676	chr1_28726020_28726263_7_0.47_0_8.39	10	+
chr1	28856346	28856604	chr1_28728933_28729191_8_0.5_1.15_8.13	10	+
chr1	28858270	28858522	chr1_28730857_28731109_7_0.61_1.15_9.15	10	+
chr1	28858604	28858960	chr1_28731191_28731547_10_0.54_0_8.69	10	+
chr1	28861452	28862011	chr1_28734039_28734598_16_0.56_0_8.86	10	+
chr1	28862333	28862571	chr1_28734920_28735158_7_0.55_1.15_8.86	10	+
chr1	28863225	28863477	chr1_28735812_28736064_7_0.57_2.81_8.63	10	+
chr1	28864271	28865697	chr1_28736858_28738284_39_0.49_0_8.74	10	+
chr1	28887836	28888047	chr1_28760423_28760634_6_0.51_4.78_8.18	10	+
chr1	28897672	28897877	chr1_28770259_28770464_6_0.49_1.15_8.34	10	+
chr1	28905250	28905451	chr1_28777837_28778038_6_0.48_2.81_8.42	10	+
chr1	28905989	28906516	chr1_28778576_28779103_15_0.43_0_8.07	10	+
chr1	28906854	28907523	chr1_28779441_28780110_19_0.47_0_8.43	10	+
chr1	28929714	28930111	chr1_28802301_28802698_11_0.39_0_7.68	10	+
chr1	28948491	28948694	chr1_28821078_28821281_6_0.47_2.04_8.34	10	+
chr1	28975012	28975390	chr1_28847599_28847977_11_0.44_0_8.01	10	+
chr1	29040578	29040819	chr1_28913165_28913406_7_0.54_0_8.95	10	+
chr1	29040932	29041526	chr1_28913519_28914113_17_0.46_2.04_7.95	10	+
chr1	29064760	29064922	chr1_28937347_28937509_5_0.4_4.78_7.54	10	+
chr1	29068823	29070619	chr1_28941410_28943206_50_0.47_0_9.5	10	+
chr1	29070980	29071175	chr1_28943567_28943762_6_0.38_2.81_7.09	10	+
chr1	29072726	29072953	chr1_28945313_28945540_7_0.37_2.04_7.15	10	+
chr1	29076209	29076403	chr1_28948796_28948990_6_0.37_3.51_7.09	10	+
chr1	29081550	29081856	chr1_28954137_28954443_9_0.4_1.15_7.05	10	+
chr1	29082627	29082826	chr1_28955214_28955413_6_0.37_2.81_7.18	10	+
chr1	29083657	29083872	chr1_28956244_28956459_6_0.33_4.16_6.72	10	+
chr1	29095426	29096364	chr1_28968013_28968951_25_0.38_0_8	10	+
chr1	29123342	29123543	chr1_28995929_28996130_6_0.57_4.16_8.69	10	+
chr1	29138557	29138841	chr1_29011144_29011428_7_0.78_0_12.09	10	+
chr1	29222371	29222525	chr1_29094958_29095112_5_0.45_2.04_8.11	10	+
chr1	29234070	29234125	chr1_29106657_29106712_2_0.54_3.51_10.59	10	+
chr1	29246782	29247017	chr1_29119369_29119604_7_0.37_1.15_7.02	10	+
chr1	29252036	29252310	chr1_29124623_29124897_8_0.43_1.15_7.38	10	+
chr1	29253277	29253511	chr1_29125864_29126098_7_0.35_2.81_7.02	10	+
chr1	29259217	29259528	chr1_29131804_29132115_9_0.35_1.15_6.86	10	+
chr1	29308845	29309154	chr1_29181432_29181741_9_0.51_0_9.47	10	+
chr1	29313834	29314467	chr1_29186421_29187054_18_0.42_0_9.25	10	+
chr1	29319724	29320149	chr1_29192311_29192736_12_0.37_0_7.53	10	+
chr1	29344690	29345009	chr1_29217277_29217596_9_0.41_0_7.83	10	+
chr1	29356925	29357127	chr1_29229512_29229714_6_0.33_4.78_6.77	10	+
chr1	29359507	29359840	chr1_29232094_29232427_10_0.4_0_7.25	10	+
chr1	29362204	29362468	chr1_29234791_29235055_8_0.34_3.51_6.63	10	+
chr1	29365614	29366021	chr1_29238201_29238608_11_0.37_0_7.3	10	+
chr1	29379507	29379927	chr1_29252094_29252514_12_0.45_0_8.26	10	+
chr1	29386761	29386978	chr1_29259348_29259565_5_0.38_2.04_7.3	10	+
chr1	29390136	29390391	chr1_29262723_29262978_7_0.34_2.04_6.97	10	+
chr1	29391395	29391754	chr1_29263982_29264341_10_0.42_0_7.55	10	+
chr1	29417510	29417778	chr1_29290097_29290365_8_0.38_2.81_7.12	10	+
chr1	29424234	29424572	chr1_29296821_29297159_10_0.42_0_7.63	10	+
chr1	29435803	29436048	chr1_29308390_29308635_7_0.48_3.51_7.72	10	+
chr1	29442153	29442438	chr1_29314740_29315025_8_0.55_1.15_8.49	10	+
chr1	29443242	29443626	chr1_29315829_29316213_11_0.41_0_7.67	10	+
chr1	29443685	29444585	chr1_29316272_29317172_24_0.47_0_8.69	10	+
chr1	29444924	29446600	chr1_29317511_29319187_45_0.48_0_8.95	10	+
chr1	29451044	29451252	chr1_29323631_29323839_6_0.69_2.04_10.23	10	+
chr1	29474424	29475259	chr1_29347011_29347846_24_0.49_0_8.91	10	+
chr1	29475512	29475709	chr1_29348099_29348296_6_0.55_0_9.35	10	+
chr1	29481105	29481572	chr1_29353692_29354159_13_0.4_0_7.89	10	+
chr1	29486788	29487151	chr1_29359375_29359738_10_0.4_0_7.52	10	+
chr1	29488520	29488932	chr1_29361107_29361519_12_0.38_0_7.17	10	+
chr1	29493606	29493875	chr1_29366193_29366462_8_0.36_0_6.93	10	+
chr1	29494969	29495185	chr1_29367556_29367772_6_0.45_0_7.87	10	+
chr1	29495231	29495568	chr1_29367818_29368155_10_0.37_0_7.35	10	+
chr1	29496545	29496793	chr1_29369132_29369380_7_0.38_3.51_7.19	10	+
chr1	29498060	29498249	chr1_29370647_29370836_6_0.35_2.04_7.02	10	+
chr1	29503026	29503232	chr1_29375613_29375819_6_0.43_4.16_7.66	10	+
chr1	29503585	29503781	chr1_29376172_29376368_6_0.41_4.78_7.48	10	+
chr1	29504093	29504298	chr1_29376680_29376885_6_0.42_4.16_7.41	10	+
chr1	29506300	29506578	chr1_29378887_29379165_8_0.44_0_8.15	10	+
chr1	29506991	29507214	chr1_29379578_29379801_6_0.4_3.51_7.18	10	+
chr1	29507419	29507626	chr1_29380006_29380213_6_0.46_3.51_7.91	10	+
chr1	29543127	29543331	chr1_29415714_29415918_6_0.5_2.81_8.04	10	+
chr1	29563831	29564060	chr1_29436418_29436647_7_0.65_0_9.83	10	+
chr1	29585894	29586101	chr1_29458481_29458688_6_0.67_0_10.23	10	+
chr1	29586403	29586598	chr1_29458990_29459185_6_0.69_1.15_10.32	10	+
chr1	29775148	29775351	chr1_29647735_29647938_6_0.53_4.78_8.2	10	+
chr1	29865078	29865102	chr1_29737665_29737689_1_0.4_4.16_11.52	10	+
chr1	30421391	30421602	chr1_30193978_30194189_5_0.54_3.51_8.77	10	+
chr1	30745297	30745489	chr1_30517884_30518076_6_0.58_4.78_8.67	10	+
chr1	30848622	30848996	chr1_30621209_30621583_12_0.6_0_9.11	10	+
chr1	31404440	31404648	chr1_31177027_31177235_6_0.37_3.51_7.26	10	+
chr1	31404696	31405401	chr1_31177283_31177988_19_0.36_0_7.3	10	+
chr1	31405713	31405913	chr1_31178300_31178500_6_0.38_2.04_7.58	10	+
chr1	31408311	31408549	chr1_31180898_31181136_7_0.45_1.15_7.75	10	+
chr1	31426463	31426844	chr1_31199050_31199431_11_0.45_1.15_7.6	10	+
chr1	31434434	31434651	chr1_31207021_31207238_6_0.41_0_7.25	10	+
chr1	31437386	31437742	chr1_31209973_31210329_10_0.5_2.81_8.25	10	+
chr1	31438794	31439133	chr1_31211381_31211720_9_0.51_0_8.39	10	+
chr1	31440020	31440265	chr1_31212607_31212852_7_0.48_1.15_8.01	10	+
chr1	31442499	31442523	chr1_31215086_31215110_1_0.8_2.81_14.64	10	+
chr1	31453644	31453887	chr1_31226231_31226474_7_0.35_2.04_6.98	10	+
chr1	31456832	31457090	chr1_31229419_31229677_8_0.36_1.15_7.06	10	+
chr1	31467779	31468146	chr1_31240366_31240733_10_0.41_0_7.91	10	+
chr1	31479579	31480065	chr1_31252166_31252652_14_0.39_2.04_7.15	10	+
chr1	31485994	31486200	chr1_31258581_31258787_6_0.43_4.78_7.5	10	+
chr1	31527570	31527767	chr1_31300157_31300354_6_0.39_3.51_7.31	10	+
chr1	31531970	31532518	chr1_31304557_31305105_16_0.48_0_8.16	10	+
chr1	31581116	31581499	chr1_31353703_31354086_11_0.43_0_7.74	10	+
chr1	31604014	31604038	chr1_31376601_31376625_1_0.48_4.78_11.68	10	+
chr1	31732691	31733040	chr1_31505278_31505627_10_0.48_0_8.61	10	+
chr1	31754142	31754418	chr1_31526729_31527005_8_0.38_0_7	10	+
chr1	31761963	31762358	chr1_31534550_31534945_12_0.42_0_7.78	10	+
chr1	31791810	31792009	chr1_31564397_31564596_6_0.4_4.78_7.63	10	+
chr1	31809895	31810301	chr1_31582482_31582888_11_0.42_0_7.45	10	+
chr1	31811785	31811949	chr1_31584372_31584536_5_0.38_2.81_7.47	10	+
chr1	31821627	31821891	chr1_31594214_31594478_8_0.39_1.15_7.25	10	+
chr1	31829479	31829682	chr1_31602066_31602269_6_0.46_4.16_7.86	10	+
chr1	31836810	31837124	chr1_31609397_31609711_9_0.4_0_7.54	10	+
chr1	31837140	31837808	chr1_31609727_31610395_18_0.48_0_8.14	10	+
chr1	31838659	31838872	chr1_31611246_31611459_6_0.52_3.51_8.28	10	+
chr1	31860194	31860574	chr1_31632781_31633161_11_0.57_0_9.17	10	+
chr1	31905807	31906078	chr1_31678394_31678665_8_0.63_2.81_9.08	10	+
chr1	31960308	31960659	chr1_31732895_31733246_10_0.42_1.15_7.04	10	+
chr1	31960669	31961097	chr1_31733256_31733684_12_0.49_0_8.32	10	+
chr1	31961325	31961529	chr1_31733912_31734116_6_0.47_2.81_7.93	10	+
chr1	32044324	32044477	chr1_31816911_31817064_5_0.39_4.78_7.4	10	+
chr1	32082716	32082897	chr1_31855303_31855484_5_0.54_4.16_8.84	10	+
chr1	32095764	32096338	chr1_31868351_31868925_16_0.54_0_8.81	10	+
chr1	32098671	32098867	chr1_31871258_31871454_6_0.55_2.81_8.93	10	+
chr1	32105174	32105392	chr1_31877761_31877979_6_0.51_4.16_8.1	10	+
chr1	32135579	32135789	chr1_31908166_31908376_6_0.57_4.16_8.66	10	+
chr1	32226564	32226750	chr1_31999151_31999337_4_0.63_2.81_10.56	10	+
chr1	32237443	32237632	chr1_32010030_32010219_5_0.64_4.78_9.91	10	+
chr1	32238485	32238705	chr1_32011072_32011292_6_0.7_4.78_10.05	10	+
chr1	32372301	32373707	chr1_32144888_32146294_38_0.42_0_7.9	10	+
chr1	32373870	32374619	chr1_32146457_32147206_20_0.4_0_7.71	10	+
chr1	32381442	32381575	chr1_32154029_32154162_4_0.37_4.16_7.38	10	+
chr1	32384528	32385295	chr1_32157115_32157882_21_0.4_0_7.9	10	+
chr1	32396491	32396691	chr1_32169078_32169278_6_0.41_1.15_7.23	10	+
chr1	32479703	32480098	chr1_32252290_32252685_10_0.68_0_10.21	10	+
chr1	32495819	32496122	chr1_32268406_32268709_9_0.37_0_6.79	10	+
chr1	32497121	32497361	chr1_32269708_32269948_7_0.43_1.15_7.68	10	+
chr1	32498688	32499063	chr1_32271275_32271650_10_0.44_0_7.68	10	+
chr1	32502172	32502375	chr1_32274759_32274962_6_0.45_4.78_7.68	10	+
chr1	32502423	32502627	chr1_32275010_32275214_6_0.51_4.16_8.46	10	+
chr1	32503402	32503775	chr1_32275989_32276362_11_0.51_0_8.41	10	+
chr1	32504061	32504297	chr1_32276648_32276884_7_0.43_2.81_7.55	10	+
chr1	32505058	32505343	chr1_32277645_32277930_8_0.44_1.15_7.57	10	+
chr1	32508081	32509497	chr1_32280668_32282084_40_0.38_0_8.48	10	+
chr1	32538500	32538707	chr1_32311087_32311294_6_0.67_2.81_10.86	10	+
chr1	32541163	32541402	chr1_32313750_32313989_7_0.55_0_8.68	10	+
chr1	32557167	32557490	chr1_32329754_32330077_9_0.61_0_9.18	10	+
chr1	32567969	32568308	chr1_32340556_32340895_10_0.56_0_9.01	10	+
chr1	32626217	32626428	chr1_32398804_32399015_6_0.45_1.15_8.15	10	+
chr1	32631680	32631918	chr1_32404267_32404505_7_0.43_0_8.06	10	+
chr1	32635406	32635736	chr1_32407993_32408323_10_0.53_0_8.35	10	+
chr1	32636585	32637157	chr1_32409172_32409744_15_0.47_0_8.46	10	+
chr1	32638245	32639333	chr1_32410832_32411920_30_0.46_0_8.32	10	+
chr1	32639527	32640316	chr1_32412114_32412903_23_0.47_0_8.3	10	+
chr1	32640326	32640745	chr1_32412913_32413332_12_0.46_0_8.21	10	+
chr1	32640938	32641102	chr1_32413525_32413689_5_0.49_2.04_9.01	10	+
chr1	32641707	32642173	chr1_32414294_32414760_13_0.4_0_7.58	10	+
chr1	32645813	32646113	chr1_32418400_32418700_8_0.54_0_9.28	10	+
chr1	32646796	32647244	chr1_32419383_32419831_13_0.54_0_9.09	10	+
chr1	32653503	32653767	chr1_32426090_32426354_8_0.58_2.04_8.86	10	+
chr1	32655636	32655900	chr1_32428223_32428487_8_0.55_0_9.03	10	+
chr1	32658737	32658950	chr1_32431324_32431537_6_0.5_4.78_8.22	10	+
chr1	32660390	32660760	chr1_32432977_32433347_10_0.6_1.15_9.08	10	+
chr1	32661034	32662722	chr1_32433621_32435309_46_0.49_0_8.85	10	+
chr1	32662734	32663104	chr1_32435321_32435691_11_0.56_1.15_9.03	10	+
chr1	32663186	32663588	chr1_32435773_32436175_12_0.49_0_8.62	10	+
chr1	32663599	32663852	chr1_32436186_32436439_7_0.53_1.15_8.66	10	+
chr1	32691657	32692166	chr1_32464244_32464753_14_0.5_0_9.5	10	+
chr1	32694052	32694377	chr1_32466639_32466964_9_0.53_0_8.66	10	+
chr1	32696681	32696809	chr1_32469268_32469396_4_0.54_2.04_9.81	10	+
chr1	32768120	32768459	chr1_32540707_32541046_10_0.46_0_7.77	10	+
chr1	32782157	32782465	chr1_32554744_32555052_9_0.49_0_7.93	10	+
chr1	32792439	32792766	chr1_32565026_32565353_9_0.52_1.15_7.81	10	+
chr1	32793087	32793301	chr1_32565674_32565888_6_0.51_2.04_8.49	10	+
chr1	32796202	32796569	chr1_32568789_32569156_10_0.52_0_8.62	10	+
chr1	32796955	32797498	chr1_32569542_32570085_15_0.52_0_8.39	10	+
chr1	32797621	32797974	chr1_32570208_32570561_11_0.52_0_8.56	10	+
chr1	32798633	32799213	chr1_32571220_32571800_16_0.47_0_8.8	10	+
chr1	33099434	33099814	chr1_32872021_32872401_11_0.39_0_7.11	10	+
chr1	33115911	33116111	chr1_32888498_32888698_6_0.48_3.51_8.04	10	+
chr1	33117384	33117752	chr1_32889971_32890339_10_0.46_0_8.19	10	+
chr1	33122928	33123287	chr1_32895515_32895874_10_0.42_0_8.48	10	+
chr1	33133673	33134098	chr1_32906260_32906685_12_0.39_0_7.91	10	+
chr1	33134196	33135202	chr1_32906783_32907789_29_0.41_0_8.23	10	+
chr1	33138263	33138658	chr1_32910850_32911245_11_0.4_0_7.88	10	+
chr1	33138700	33138908	chr1_32911287_32911495_5_0.4_4.16_7.76	10	+
chr1	33140938	33141074	chr1_32913525_32913661_4_0.33_4.16_7.19	10	+
chr1	33145161	33146004	chr1_32917748_32918591_23_0.38_0_8.64	10	+
chr1	33146016	33146482	chr1_32918603_32919069_14_0.38_0_7.25	10	+
chr1	33146812	33147856	chr1_32919399_32920443_30_0.39_0_8.18	10	+
chr1	33148383	33148597	chr1_32920970_32921184_6_0.37_0_7.67	10	+
chr1	33148892	33149139	chr1_32921479_32921726_7_0.37_0_7.74	10	+
chr1	33149542	33150594	chr1_32922129_32923181_28_0.41_0_7.62	10	+
chr1	33150761	33151618	chr1_32923348_32924205_24_0.44_0_7.87	10	+
chr1	33169488	33169700	chr1_32942075_32942287_6_0.46_1.15_8.11	10	+
chr1	33240795	33241738	chr1_33013382_33014325_26_0.48_0_9.25	10	+
chr1	33244847	33245195	chr1_33017434_33017782_10_0.54_0_8.36	10	+
chr1	33245528	33245936	chr1_33018115_33018523_12_0.53_0_8.83	10	+
chr1	33247987	33248257	chr1_33020574_33020844_8_0.45_0_7.69	10	+
chr1	33251892	33252205	chr1_33024479_33024792_9_0.39_0_7.82	10	+
chr1	33252416	33252750	chr1_33025003_33025337_10_0.42_0_7.87	10	+
chr1	33256585	33257003	chr1_33029172_33029590_12_0.43_0_7.93	10	+
chr1	33263380	33263468	chr1_33035967_33036055_3_0.37_2.81_8.93	10	+
chr1	33272077	33272324	chr1_33044664_33044911_7_0.49_2.81_8.19	10	+
chr1	33276105	33276419	chr1_33048692_33049006_9_0.44_0_7.93	10	+
chr1	33276517	33276708	chr1_33049104_33049295_5_0.47_2.81_8.24	10	+
chr1	33284069	33284269	chr1_33056656_33056856_6_0.45_4.16_7.85	10	+
chr1	33284349	33284624	chr1_33056936_33057211_8_0.44_2.81_7.58	10	+
chr1	33291652	33292571	chr1_33064239_33065158_26_0.43_0_8.31	10	+
chr1	33295799	33296197	chr1_33068386_33068784_12_0.4_0_7.22	10	+
chr1	33296707	33296911	chr1_33069294_33069498_6_0.39_2.04_7.39	10	+
chr1	33297351	33297618	chr1_33069938_33070205_8_0.4_1.15_7.27	10	+
chr1	33314075	33314317	chr1_33086662_33086904_7_0.42_3.51_7.38	10	+
chr1	33314320	33314648	chr1_33086907_33087235_9_0.39_4.16_7.15	10	+
chr1	33318517	33318804	chr1_33091104_33091391_9_0.45_0_7.46	10	+
chr1	33321446	33321647	chr1_33094033_33094234_6_0.46_4.78_7.96	10	+
chr1	33322546	33322823	chr1_33095133_33095410_8_0.44_1.15_8.07	10	+
chr1	33323220	33324416	chr1_33095807_33097003_33_0.41_0_7.6	10	+
chr1	33326209	33326451	chr1_33098796_33099038_7_0.41_3.51_7.14	10	+
chr1	33354685	33354883	chr1_33127272_33127470_6_0.59_4.16_8.84	10	+
chr1	33429547	33429780	chr1_33202134_33202367_7_0.7_1.15_10.19	10	+
chr1	33445623	33446007	chr1_33218210_33218594_11_0.52_2.04_8.36	10	+
chr1	33474409	33475094	chr1_33246996_33247681_19_0.43_0_8.37	10	+
chr1	33475343	33476497	chr1_33247930_33249084_30_0.44_0_8.53	10	+
chr1	33476689	33476960	chr1_33249276_33249547_8_0.43_2.81_7.59	10	+
chr1	33477585	33477783	chr1_33250172_33250370_5_0.4_4.16_7.63	10	+
chr1	33477948	33478186	chr1_33250535_33250773_7_0.41_2.81_7.51	10	+
chr1	33478621	33479031	chr1_33251208_33251618_12_0.5_0_8.76	10	+
chr1	33480103	33480357	chr1_33252690_33252944_7_0.5_1.15_8.22	10	+
chr1	33486826	33487097	chr1_33259413_33259684_8_0.48_2.04_7.88	10	+
chr1	33490040	33490205	chr1_33262627_33262792_5_0.46_0_8.65	10	+
chr1	33516697	33516849	chr1_33289284_33289436_5_0.74_2.81_10.78	10	+
chr1	33547688	33547886	chr1_33320275_33320473_6_0.63_4.78_9.23	10	+
chr1	33658831	33658891	chr1_33431418_33431478_2_0.38_2.04_9.22	10	+
chr1	33960080	33960281	chr1_33732667_33732868_6_0.46_4.78_7.58	10	+
chr1	34837951	34838147	chr1_34610538_34610734_6_0.5_4.78_7.73	10	+
chr1	35320804	35321179	chr1_35093391_35093766_11_0.53_1.15_8.68	10	+
chr1	35321191	35321484	chr1_35093778_35094071_8_0.52_0_8.54	10	+
chr1	35450729	35450927	chr1_35223316_35223514_6_0.71_2.81_10.45	10	+
chr1	35484886	35485246	chr1_35257473_35257833_10_0.4_0_7.56	10	+
chr1	35563034	35563242	chr1_35335621_35335829_6_0.39_2.04_7.33	10	+
chr1	35564782	35564990	chr1_35337369_35337577_6_0.43_2.04_7.46	10	+
chr1	35643752	35644061	chr1_35416339_35416648_9_0.38_0_7.28	10	+
chr1	35644109	35644896	chr1_35416696_35417483_22_0.43_0_7.69	10	+
chr1	35645823	35647015	chr1_35418410_35419602_33_0.4_0_7.44	10	+
chr1	35647033	35648458	chr1_35419620_35421045_39_0.37_0_7.37	10	+
chr1	35648541	35648821	chr1_35421128_35421408_8_0.39_1.15_7.67	10	+
chr1	35649232	35651386	chr1_35421819_35423973_60_0.39_0_8.23	10	+
chr1	35651458	35652856	chr1_35424045_35425443_39_0.4_0_7.73	10	+
chr1	35653487	35654015	chr1_35426074_35426602_15_0.38_0_7.32	10	+
chr1	35654587	35655133	chr1_35427174_35427720_16_0.39_0_8.38	10	+
chr1	35655962	35656679	chr1_35428549_35429266_20_0.4_0_8.62	10	+
chr1	35656791	35657282	chr1_35429378_35429869_13_0.4_0_8.54	10	+
chr1	35657568	35657745	chr1_35430155_35430332_4_0.75_4.16_11.65	10	+
chr1	35658039	35658852	chr1_35430626_35431439_18_0.65_0_10.48	10	+
chr1	35673190	35673247	chr1_35445777_35445834_2_0.38_2.04_8.69	10	+
chr1	35734428	35734647	chr1_35507015_35507234_6_0.79_4.78_11.43	10	+
chr1	35760836	35761036	chr1_35533423_35533623_6_0.45_2.04_7.68	10	+
chr1	35816202	35817275	chr1_35588789_35589862_30_0.44_0_9.19	10	+
chr1	35824514	35825084	chr1_35597101_35597671_16_0.36_0_7.56	10	+
chr1	35827149	35827540	chr1_35599736_35600127_11_0.4_0_7.64	10	+
chr1	35835842	35836213	chr1_35608429_35608800_9_0.46_1.15_8	10	+
chr1	35846816	35847028	chr1_35619403_35619615_6_0.34_0_6.99	10	+
chr1	35847086	35847401	chr1_35619673_35619988_9_0.42_0_7.56	10	+
chr1	35850988	35851253	chr1_35623575_35623840_8_0.33_1.15_6.55	10	+
chr1	35852935	35853278	chr1_35625522_35625865_10_0.35_0_7.1	10	+
chr1	35854437	35854719	chr1_35627024_35627306_8_0.37_0_7.1	10	+
chr1	35855485	35855768	chr1_35628072_35628355_8_0.4_2.04_7.02	10	+
chr1	35859073	35859399	chr1_35631660_35631986_8_0.4_0_8.04	10	+
chr1	35864386	35864685	chr1_35636973_35637272_9_0.4_0_7.21	10	+
chr1	35873645	35873764	chr1_35646232_35646351_4_0.44_3.51_8.18	10	+
chr1	35881054	35881325	chr1_35653641_35653912_8_0.45_0_8.21	10	+
chr1	35883951	35884229	chr1_35656538_35656816_8_0.39_0_7.05	10	+
chr1	35885090	35885304	chr1_35657677_35657891_6_0.47_3.51_8.22	10	+
chr1	35885352	35886075	chr1_35657939_35658662_21_0.42_0_7.52	10	+
chr1	35886218	35886782	chr1_35658805_35659369_16_0.4_0_7.73	10	+
chr1	36025964	36026210	chr1_35798551_35798797_7_0.58_2.81_9.49	10	+
chr1	36026629	36026903	chr1_35799216_35799490_8_0.6_0_9.33	10	+
chr1	36027008	36027232	chr1_35799595_35799819_5_0.54_2.04_9.36	10	+
chr1	36053945	36054138	chr1_35826532_35826725_6_0.65_2.81_10.07	10	+
chr1	36066136	36066339	chr1_35838723_35838926_6_0.45_2.81_7.84	10	+
chr1	36067075	36067315	chr1_35839662_35839902_7_0.33_1.15_6.83	10	+
chr1	36067963	36068090	chr1_35840550_35840677_4_0.39_0_9.95	10	+
chr1	36068510	36069141	chr1_35841097_35841728_18_0.44_0_8.76	10	+
chr1	36074793	36075070	chr1_35847380_35847657_8_0.51_1.15_8.54	10	+
chr1	36083636	36083860	chr1_35856223_35856447_6_0.43_4.16_7.44	10	+
chr1	36096853	36097053	chr1_35869440_35869640_6_0.44_2.81_7.74	10	+
chr1	36101896	36102116	chr1_35874483_35874703_7_0.38_0_7.56	10	+
chr1	36106880	36107144	chr1_35879467_35879731_8_0.6_2.04_8.67	10	+
chr1	36180687	36181039	chr1_35953274_35953626_10_0.45_0_7.76	10	+
chr1	36181050	36181256	chr1_35953637_35953843_6_0.51_2.04_8.43	10	+
chr1	36200541	36201013	chr1_35973128_35973600_13_0.43_0_7.83	10	+
chr1	36201844	36202162	chr1_35974431_35974749_9_0.42_0_7.71	10	+
chr1	36204913	36205191	chr1_35977500_35977778_8_0.41_0_7.21	10	+
chr1	36208704	36208907	chr1_35981291_35981494_6_0.39_1.15_7.64	10	+
chr1	36211031	36211278	chr1_35983618_35983865_7_0.48_4.78_7.54	10	+
chr1	36212298	36212640	chr1_35984885_35985227_10_0.43_0_7.53	10	+
chr1	36215247	36215445	chr1_35987834_35988032_6_0.38_2.04_7.87	10	+
chr1	36219293	36219531	chr1_35991880_35992118_7_0.46_2.04_7.93	10	+
chr1	36225926	36226532	chr1_35998513_35999119_17_0.43_0_7.81	10	+
chr1	36226708	36226898	chr1_35999295_35999485_6_0.37_1.15_7.24	10	+
chr1	36228007	36228223	chr1_36000594_36000810_7_0.4_3.51_7.1	10	+
chr1	36229841	36230389	chr1_36002428_36002976_16_0.37_0_7.24	10	+
chr1	36299535	36299772	chr1_36072122_36072359_7_0.42_2.04_7.26	10	+
chr1	36321922	36322133	chr1_36094509_36094720_6_0.38_1.15_7.27	10	+
chr1	36360729	36360924	chr1_36133316_36133511_6_0.45_3.51_7.85	10	+
chr1	36379394	36379664	chr1_36151981_36152251_8_0.47_0_7.95	10	+
chr1	36380905	36381174	chr1_36153492_36153761_8_0.54_0_8.17	10	+
chr1	36385183	36385456	chr1_36157770_36158043_8_0.52_0_8.76	10	+
chr1	36385570	36385932	chr1_36158157_36158519_11_0.44_0_7.94	10	+
chr1	36386383	36386758	chr1_36158970_36159345_10_0.44_0_7.48	10	+
chr1	36387111	36387322	chr1_36159698_36159909_6_0.46_0_8.61	10	+
chr1	36387662	36388046	chr1_36160249_36160633_11_0.44_1.15_7.96	10	+
chr1	36388801	36389003	chr1_36161388_36161590_6_0.45_3.51_7.81	10	+
chr1	36389277	36389824	chr1_36161864_36162411_15_0.46_0_8.06	10	+
chr1	36390078	36390281	chr1_36162665_36162868_6_0.44_2.81_7.92	10	+
chr1	36391650	36391969	chr1_36164237_36164556_9_0.42_0_7.71	10	+
chr1	36437614	36437924	chr1_36210201_36210511_9_0.43_0_7.6	10	+
chr1	36469867	36470139	chr1_36242454_36242726_8_0.36_2.04_7	10	+
chr1	36508225	36508427	chr1_36280812_36281014_6_0.35_2.04_6.73	10	+
chr1	36521948	36522156	chr1_36294535_36294743_6_0.35_0_7.15	10	+
chr1	36525251	36525454	chr1_36297838_36298041_6_0.41_4.78_7.21	10	+
chr1	36527187	36527511	chr1_36299774_36300098_9_0.39_1.15_7.53	10	+
chr1	36528149	36528477	chr1_36300736_36301064_9_0.36_0_6.87	10	+
chr1	36529187	36529394	chr1_36301774_36301981_5_0.34_4.16_6.96	10	+
chr1	36531656	36531862	chr1_36304243_36304449_6_0.42_2.04_7.69	10	+
chr1	36554322	36554635	chr1_36326909_36327222_9_0.7_0_10.65	10	+
chr1	36558734	36558937	chr1_36331321_36331524_6_0.51_0_8.88	10	+
chr1	36559171	36559442	chr1_36331758_36332029_8_0.55_0_9.17	10	+
chr1	36602447	36602907	chr1_36375034_36375494_13_0.5_0_8.5	10	+
chr1	36603420	36603665	chr1_36376007_36376252_7_0.46_2.04_7.88	10	+
chr1	36616545	36616741	chr1_36389132_36389328_6_0.58_1.15_9.22	10	+
chr1	36622002	36622248	chr1_36394589_36394835_7_0.67_0_9.97	10	+
chr1	36636563	36636921	chr1_36409150_36409508_10_0.6_1.15_9.51	10	+
chr1	36637984	36638268	chr1_36410571_36410855_8_0.59_2.04_8.97	10	+
chr1	36644014	36644219	chr1_36416601_36416806_6_0.63_3.51_9.22	10	+
chr1	36644480	36644747	chr1_36417067_36417334_8_0.66_3.51_9.89	10	+
chr1	36645368	36646314	chr1_36417955_36418901_26_0.57_0_8.54	10	+
chr1	36690629	36690838	chr1_36463216_36463425_6_0.47_2.81_7.81	10	+
chr1	36691598	36691845	chr1_36464185_36464432_7_0.36_0_7.25	10	+
chr1	36693225	36693352	chr1_36465812_36465939_4_0.35_2.81_7.62	10	+
chr1	36706905	36707120	chr1_36479492_36479707_4_0.37_1.15_7.75	10	+
chr1	36711117	36711390	chr1_36483704_36483977_8_0.44_1.15_7.62	10	+
chr1	36724870	36725142	chr1_36497457_36497729_8_0.4_0_7.41	10	+
chr1	36738325	36738561	chr1_36510912_36511148_7_0.35_4.16_7.07	10	+
chr1	36748060	36748444	chr1_36520647_36521031_11_0.41_0_7.78	10	+
chr1	36751833	36752943	chr1_36524420_36525530_31_0.5_0_9.32	10	+
chr1	36754519	36755441	chr1_36527106_36528028_26_0.48_0_8.99	10	+
chr1	36756857	36757227	chr1_36529444_36529814_10_0.41_0_7.94	10	+
chr1	36759590	36759922	chr1_36532177_36532509_10_0.35_0_6.84	10	+
chr1	36762107	36762451	chr1_36534694_36535038_10_0.42_0_7.69	10	+
chr1	36766474	36766684	chr1_36539061_36539271_6_0.51_1.15_8.55	10	+
chr1	36767032	36767380	chr1_36539619_36539967_10_0.44_0_7.76	10	+
chr1	36769330	36770589	chr1_36541917_36543176_34_0.48_0_8.98	10	+
chr1	36770717	36770964	chr1_36543304_36543551_7_0.44_0_8.25	10	+
chr1	36773074	36773298	chr1_36545661_36545885_7_0.58_4.78_8.69	10	+
chr1	36785954	36786415	chr1_36558541_36559002_13_0.56_1.15_9.14	10	+
chr1	36800456	36801045	chr1_36573043_36573632_17_0.47_0_8.04	10	+
chr1	36809776	36810074	chr1_36582363_36582661_9_0.6_4.78_8.81	10	+
chr1	36820822	36821030	chr1_36593409_36593617_6_0.53_3.51_8.77	10	+
chr1	36859301	36859654	chr1_36631888_36632241_10_0.6_0_9.18	10	+
chr1	36859666	36859886	chr1_36632253_36632473_7_0.51_2.04_8.48	10	+
chr1	36921737	36922078	chr1_36694324_36694665_10_0.45_0_7.77	10	+
chr1	36929587	36929886	chr1_36702174_36702473_9_0.56_0_8.57	10	+
chr1	37412767	37412960	chr1_37185354_37185547_6_0.57_2.81_8.56	10	+
chr1	37423708	37423959	chr1_37196295_37196546_7_0.59_2.81_8.66	10	+
chr1	37424427	37424702	chr1_37197014_37197289_8_0.58_0_8.89	10	+
chr1	37425324	37425819	chr1_37197911_37198406_14_0.62_0_9.07	10	+
chr1	37500392	37500613	chr1_37272979_37273200_7_0.74_3.51_10.86	10	+
chr1	37568749	37569057	chr1_37341336_37341644_9_0.44_0_7.56	10	+
chr1	37577509	37577566	chr1_37350096_37350153_2_0.48_3.51_9.86	10	+
chr1	37940094	37940305	chr1_37712681_37712892_7_0.77_1.15_10.99	10	+
chr1	37967348	37967631	chr1_37739935_37740218_8_0.48_0_8.02	10	+
chr1	38003379	38003582	chr1_37775966_37776169_6_0.46_4.78_8.04	10	+
chr1	38010195	38010729	chr1_37782782_37783316_13_0.57_0_9.18	10	+
chr1	38021807	38022205	chr1_37794394_37794792_12_0.48_0_10.24	10	+
chr1	38034336	38034982	chr1_37806923_37807569_18_0.44_0_8.01	10	+
chr1	38039870	38040096	chr1_37812457_37812683_6_0.51_2.04_8.13	10	+
chr1	38040196	38040548	chr1_37812783_37813135_10_0.44_0_7.34	10	+
chr1	38041090	38041362	chr1_37813677_37813949_8_0.43_1.15_7.13	10	+
chr1	38042048	38042253	chr1_37814635_37814840_6_0.39_2.81_7.48	10	+
chr1	38048314	38048666	chr1_37820901_37821253_10_0.41_0_7.31	10	+
chr1	38052907	38053149	chr1_37825494_37825736_7_0.41_0_8.07	10	+
chr1	38077354	38077485	chr1_37849941_37850072_4_0.51_1.15_10.1	10	+
chr1	38082004	38082202	chr1_37854591_37854789_6_0.55_3.51_9.13	10	+
chr1	38147811	38148825	chr1_37920398_37921412_27_0.45_0_7.85	10	+
chr1	38158327	38158532	chr1_37930914_37931119_6_0.64_3.51_9.75	10	+
chr1	38164452	38164777	chr1_37937039_37937364_9_0.42_0_7.42	10	+
chr1	38167289	38167515	chr1_37939876_37940102_6_0.35_2.81_7.21	10	+
chr1	38173930	38175149	chr1_37946517_37947736_33_0.5_0_8.64	10	+
chr1	38218418	38218680	chr1_37991005_37991267_7_0.74_2.04_10.63	10	+
chr1	38265417	38265904	chr1_38038004_38038491_14_0.53_0_8.61	10	+
chr1	38266529	38266769	chr1_38039116_38039356_7_0.49_3.51_7.83	10	+
chr1	38268694	38268933	chr1_38041281_38041520_7_0.39_0_7.41	10	+
chr1	38269223	38269459	chr1_38041810_38042046_7_0.44_2.04_7.82	10	+
chr1	38274708	38274994	chr1_38047295_38047581_8_0.56_2.04_8.82	10	+
chr1	38422745	38422947	chr1_38195332_38195534_6_0.47_3.51_8.04	10	+
chr1	38423390	38423948	chr1_38195977_38196535_16_0.44_0_8.2	10	+
chr1	38434914	38435118	chr1_38207501_38207705_6_0.45_4.16_8.08	10	+
chr1	38444320	38444847	chr1_38216907_38217434_15_0.45_0_7.94	10	+
chr1	38446148	38446496	chr1_38218735_38219083_10_0.4_0_7.09	10	+
chr1	38450239	38450472	chr1_38222826_38223059_7_0.45_0_7.73	10	+
chr1	38453296	38453504	chr1_38225883_38226091_6_0.45_0_8.1	10	+
chr1	38481999	38482201	chr1_38254586_38254788_6_0.46_4.16_8.37	10	+
chr1	38483313	38483533	chr1_38255900_38256120_6_0.43_3.51_7.35	10	+
chr1	38484047	38484382	chr1_38256634_38256969_10_0.34_0_6.59	10	+
chr1	38484611	38485063	chr1_38257198_38257650_13_0.4_0_7.47	10	+
chr1	38488258	38488582	chr1_38260845_38261169_9_0.4_1.15_6.99	10	+
chr1	38489171	38489499	chr1_38261758_38262086_10_0.36_0_7.63	10	+
chr1	38942213	38942418	chr1_38714800_38715005_6_0.65_2.04_10.21	10	+
chr1	39042060	39042259	chr1_38814647_38814846_6_0.57_3.51_8.86	10	+
chr1	39159568	39159779	chr1_38932155_38932366_6_0.53_4.78_7.96	10	+
chr1	39174389	39176911	chr1_38946976_38949498_71_0.47_0_9.9	10	+
chr1	39304622	39304899	chr1_39077209_39077486_8_0.4_3.51_7.13	10	+
chr1	39322585	39322787	chr1_39095172_39095374_6_0.38_2.81_7.32	10	+
chr1	39325305	39325537	chr1_39097892_39098124_5_0.72_3.51_10.32	10	+
chr1	39329353	39330214	chr1_39101940_39102801_24_0.4_0_7.92	10	+
chr1	39338946	39339150	chr1_39111533_39111737_6_0.64_3.51_9.99	10	+
chr1	39423773	39424086	chr1_39196360_39196673_9_0.43_0_7.28	10	+
chr1	39456988	39457234	chr1_39229575_39229821_7_0.76_3.51_10.49	10	+
chr1	39457972	39458351	chr1_39230559_39230938_11_0.43_0_7.43	10	+
chr1	39458367	39458667	chr1_39230954_39231254_9_0.42_0_7.55	10	+
chr1	39460814	39461015	chr1_39233401_39233602_6_0.38_4.78_7.37	10	+
chr1	39462866	39463199	chr1_39235453_39235786_9_0.41_0_7.47	10	+
chr1	39463744	39464033	chr1_39236331_39236620_9_0.39_0_7.3	10	+
chr1	39466633	39466870	chr1_39239220_39239457_7_0.45_1.15_7.79	10	+
chr1	39469626	39470652	chr1_39242213_39243239_28_0.43_0_8.76	10	+
chr1	39471004	39471538	chr1_39243591_39244125_15_0.39_0_7.82	10	+
chr1	39480902	39481087	chr1_39253489_39253674_5_0.44_0_8.44	10	+
chr1	39494322	39494654	chr1_39266909_39267241_10_0.42_0_9.05	10	+
chr1	39500013	39500295	chr1_39272600_39272882_8_0.49_0_8.06	10	+
chr1	39510734	39510932	chr1_39283321_39283519_6_0.49_4.16_7.89	10	+
chr1	39748750	39749048	chr1_39521337_39521635_9_0.46_0_7.53	10	+
chr1	39749640	39749980	chr1_39522227_39522567_9_0.43_0_7.84	10	+
chr1	39750636	39750874	chr1_39523223_39523461_7_0.44_0_7.66	10	+
chr1	39752864	39753257	chr1_39525451_39525844_11_0.44_0_7.74	10	+
chr1	39757499	39757739	chr1_39530086_39530326_7_0.46_2.81_7.73	10	+
chr1	39759060	39759329	chr1_39531647_39531916_8_0.4_0_7.25	10	+
chr1	39760744	39760953	chr1_39533331_39533540_6_0.42_2.04_7.58	10	+
chr1	39761390	39761595	chr1_39533977_39534182_6_0.44_3.51_7.87	10	+
chr1	39763225	39763433	chr1_39535812_39536020_6_0.43_3.51_8.09	10	+
chr1	39765791	39766135	chr1_39538378_39538722_10_0.46_0_7.81	10	+
chr1	39768452	39768841	chr1_39541039_39541428_11_0.46_0_7.56	10	+
chr1	39769942	39770211	chr1_39542529_39542798_8_0.4_0_8.25	10	+
chr1	39776443	39776727	chr1_39549030_39549314_8_0.48_0_7.61	10	+
chr1	39781161	39781442	chr1_39553748_39554029_8_0.42_1.15_7.91	10	+
chr1	39781996	39782271	chr1_39554583_39554858_8_0.44_0_7.32	10	+
chr1	39782845	39783151	chr1_39555432_39555738_9_0.46_0_7.97	10	+
chr1	39784108	39784364	chr1_39556695_39556951_7_0.47_2.81_7.93	10	+
chr1	39789800	39790083	chr1_39562387_39562670_8_0.42_1.15_7.21	10	+
chr1	39792866	39793102	chr1_39565453_39565689_7_0.43_4.16_7.34	10	+
chr1	39797288	39798398	chr1_39569875_39570985_31_0.46_0_8.43	10	+
chr1	39798630	39799203	chr1_39571217_39571790_17_0.41_0_8.05	10	+
chr1	39799251	39799952	chr1_39571838_39572539_20_0.4_0_7.41	10	+
chr1	39800248	39800636	chr1_39572835_39573223_11_0.4_0_7.58	10	+
chr1	39800681	39802260	chr1_39573268_39574847_44_0.42_0_7.84	10	+
chr1	39806134	39806430	chr1_39578721_39579017_8_0.42_2.04_7.07	10	+
chr1	39806438	39806679	chr1_39579025_39579266_7_0.38_3.51_7.13	10	+
chr1	39816442	39816721	chr1_39589029_39589308_8_0.51_1.15_8.26	10	+
chr1	39818684	39818890	chr1_39591271_39591477_6_0.54_1.15_8.93	10	+
chr1	39822966	39823606	chr1_39595553_39596193_18_0.48_0_8.3	10	+
chr1	39824267	39824606	chr1_39596854_39597193_10_0.49_0_7.97	10	+
chr1	39824723	39825067	chr1_39597310_39597654_10_0.42_0_7.13	10	+
chr1	39826417	39826737	chr1_39599004_39599324_9_0.47_1.15_7.73	10	+
chr1	39826991	39827258	chr1_39599578_39599845_8_0.52_0_8.26	10	+
chr1	39835600	39835913	chr1_39608187_39608500_9_0.44_0_7.54	10	+
chr1	39838088	39838328	chr1_39610675_39610915_7_0.41_3.51_7.3	10	+
chr1	39844794	39845174	chr1_39617381_39617761_11_0.46_0_7.67	10	+
chr1	39851039	39851608	chr1_39623626_39624195_16_0.48_0_8.57	10	+
chr1	39852807	39854342	chr1_39625394_39626929_44_0.47_0_8.65	10	+
chr1	39874847	39875058	chr1_39647434_39647645_6_0.71_3.51_10.22	10	+
chr1	39875203	39878588	chr1_39647790_39651175_94_0.47_0_8.45	10	+
chr1	39878866	39880283	chr1_39651453_39652870_40_0.62_0_10.06	10	+
chr1	39881752	39881954	chr1_39654339_39654541_6_0.37_4.78_7.02	10	+
chr1	39887964	39888674	chr1_39660551_39661261_20_0.41_0_7.9	10	+
chr1	39889632	39889953	chr1_39662219_39662540_9_0.43_0_7.84	10	+
chr1	39893038	39893384	chr1_39665625_39665971_10_0.39_0_7.55	10	+
chr1	39893497	39894028	chr1_39666084_39666615_15_0.41_0_8.05	10	+
chr1	39895416	39895766	chr1_39668003_39668353_10_0.48_0_8.13	10	+
chr1	39896248	39896717	chr1_39668835_39669304_14_0.42_0_7.94	10	+
chr1	39898118	39898434	chr1_39670705_39671021_9_0.43_0_7.28	10	+
chr1	39900027	39900422	chr1_39672614_39673009_11_0.39_0_7.53	10	+
chr1	39901082	39901495	chr1_39673669_39674082_12_0.41_0_7.42	10	+
chr1	39903300	39903734	chr1_39675887_39676321_12_0.44_0_8.42	10	+
chr1	39904881	39905224	chr1_39677468_39677811_10_0.44_0_8.23	10	+
chr1	39906561	39906971	chr1_39679148_39679558_12_0.4_0_7.77	10	+
chr1	39907504	39908596	chr1_39680091_39681183_30_0.43_0_7.77	10	+
chr1	39909039	39909317	chr1_39681626_39681904_8_0.44_0_7.5	10	+
chr1	39910360	39910602	chr1_39682947_39683189_7_0.41_2.81_7.32	10	+
chr1	39913022	39913231	chr1_39685609_39685818_6_0.45_4.78_7.86	10	+
chr1	39913277	39913921	chr1_39685864_39686508_18_0.4_0_7.38	10	+
chr1	39916665	39916870	chr1_39689252_39689457_6_0.52_3.51_8.59	10	+
chr1	39917762	39918112	chr1_39690349_39690699_10_0.47_0_7.64	10	+
chr1	39918280	39918667	chr1_39690867_39691254_11_0.47_0_8.02	10	+
chr1	39919306	39919650	chr1_39691893_39692237_11_0.42_0_7.21	10	+
chr1	39920539	39920816	chr1_39693126_39693403_8_0.52_0_8.16	10	+
chr1	39923934	39924240	chr1_39696521_39696827_10_0.46_0_7.65	10	+
chr1	39924683	39924990	chr1_39697270_39697577_9_0.48_0_8.35	10	+
chr1	39926164	39926549	chr1_39698751_39699136_11_0.43_0_7.83	10	+
chr1	39927490	39927854	chr1_39700077_39700441_10_0.4_0_7.77	10	+
chr1	39933218	39933477	chr1_39705805_39706064_7_0.35_1.15_7.34	10	+
chr1	39945459	39945811	chr1_39718046_39718398_10_0.45_0_7.84	10	+
chr1	39951208	39952539	chr1_39723795_39725126_36_0.43_0_8.11	10	+
chr1	39957071	39957381	chr1_39729658_39729968_8_0.77_4.16_11.12	10	+
chr1	39961476	39961682	chr1_39734063_39734269_6_0.51_3.51_8.37	10	+
chr1	39964086	39964331	chr1_39736673_39736918_7_0.53_1.15_8.59	10	+
chr1	39976798	39977153	chr1_39749385_39749740_10_0.58_0_9.26	10	+
chr1	39977375	39977651	chr1_39749962_39750238_8_0.61_2.04_8.91	10	+
chr1	39978957	39979881	chr1_39751544_39752468_25_0.51_0_8.76	10	+
chr1	39981336	39981620	chr1_39753923_39754207_8_0.56_1.15_9	10	+
chr1	39981726	39982044	chr1_39754313_39754631_9_0.55_0_9.07	10	+
chr1	39982378	39982645	chr1_39754965_39755232_8_0.45_0_7.86	10	+
chr1	39985520	39985791	chr1_39758107_39758378_8_0.4_0_7.62	10	+
chr1	39991195	39991591	chr1_39763782_39764178_12_0.61_0_9.22	10	+
chr1	39991745	39992008	chr1_39764332_39764595_8_0.52_0_8.52	10	+
chr1	39992825	39993053	chr1_39765412_39765640_7_0.53_1.15_8.23	10	+
chr1	39993642	39993958	chr1_39766229_39766545_9_0.5_0_8.33	10	+
chr1	39994861	39995055	chr1_39767448_39767642_6_0.47_0_8.37	10	+
chr1	40026432	40026862	chr1_39799019_39799449_11_0.38_0_7.76	10	+
chr1	40027052	40027572	chr1_39799639_39800159_15_0.48_0_8.17	10	+
chr1	40027651	40028005	chr1_39800238_39800592_10_0.52_0_8.44	10	+
chr1	40028200	40028951	chr1_39800787_39801538_22_0.41_0_7.36	10	+
chr1	40029168	40029938	chr1_39801755_39802525_22_0.49_1.15_8.34	10	+
chr1	40030061	40030559	chr1_39802648_39803146_14_0.5_0_8.61	10	+
chr1	40030661	40031082	chr1_39803248_39803669_12_0.51_0_9.86	10	+
chr1	40031769	40032048	chr1_39804356_39804635_8_0.38_2.81_7.29	10	+
chr1	40032743	40033574	chr1_39805330_39806161_23_0.41_0_7.75	10	+
chr1	40034354	40034748	chr1_39806941_39807335_11_0.42_0_8.21	10	+
chr1	40035118	40035367	chr1_39807705_39807954_7_0.46_1.15_7.91	10	+
chr1	40035451	40035760	chr1_39808038_39808347_9_0.42_2.04_7.47	10	+
chr1	40036672	40037156	chr1_39809259_39809743_14_0.54_0_9.05	10	+
chr1	40037926	40038398	chr1_39810513_39810985_13_0.38_0_7.89	10	+
chr1	40040739	40041077	chr1_39813326_39813664_9_0.54_0_8.62	10	+
chr1	40041393	40041625	chr1_39813980_39814212_6_0.63_1.15_9.91	10	+
chr1	40041711	40042023	chr1_39814298_39814610_8_0.61_0_9.85	10	+
chr1	40042235	40042559	chr1_39814822_39815146_8_0.62_0_10.34	10	+
chr1	40098851	40099105	chr1_39871438_39871692_7_0.64_2.81_9.99	10	+
chr1	40137728	40137837	chr1_39910315_39910424_3_0.77_0_14.18	10	+
chr1	40183900	40184141	chr1_39956487_39956728_7_0.42_2.04_7.82	10	+
chr1	40184191	40184552	chr1_39956778_39957139_10_0.38_0_7.59	10	+
chr1	40184750	40184957	chr1_39957337_39957544_6_0.45_2.04_7.99	10	+
chr1	40185327	40185602	chr1_39957914_39958189_8_0.46_0_7.42	10	+
chr1	40205727	40206054	chr1_39978314_39978641_9_0.46_2.81_7.27	10	+
chr1	40210971	40211246	chr1_39983558_39983833_8_0.55_0_8.78	10	+
chr1	40211258	40211480	chr1_39983845_39984067_6_0.34_4.16_7.27	10	+
chr1	40214460	40214939	chr1_39987047_39987526_12_0.51_0_8.82	10	+
chr1	40218475	40218819	chr1_39991062_39991406_10_0.56_0_8.45	10	+
chr1	40218838	40219163	chr1_39991425_39991750_9_0.6_0_9.26	10	+
chr1	40223068	40223895	chr1_39995655_39996482_23_0.45_0_8.49	10	+
chr1	40224213	40224451	chr1_39996800_39997038_7_0.5_0_8.81	10	+
chr1	40224569	40225078	chr1_39997156_39997665_14_0.56_0_9.04	10	+
chr1	40225270	40225758	chr1_39997857_39998345_14_0.49_0_8.71	10	+
chr1	40231736	40231978	chr1_40004323_40004565_7_0.42_1.15_7.63	10	+
chr1	40235477	40235763	chr1_40008064_40008350_8_0.54_0_8.74	10	+
chr1	40237723	40238027	chr1_40010310_40010614_9_0.54_0_8.56	10	+
chr1	40238225	40238501	chr1_40010812_40011088_8_0.48_1.15_8.1	10	+
chr1	40239355	40239551	chr1_40011942_40012138_6_0.59_0_9.74	10	+
chr1	40240439	40240741	chr1_40013026_40013328_9_0.62_2.81_9.37	10	+
chr1	40242524	40242742	chr1_40015111_40015329_7_0.41_0_7.2	10	+
chr1	40245105	40245307	chr1_40017692_40017894_6_0.51_2.81_8.05	10	+
chr1	40246695	40246927	chr1_40019282_40019514_7_0.42_1.15_7.8	10	+
chr1	40266427	40266651	chr1_40039014_40039238_7_0.4_1.15_7.35	10	+
chr1	40268447	40268681	chr1_40041034_40041268_7_0.42_1.15_7.55	10	+
chr1	40291740	40291856	chr1_40064327_40064443_4_0.36_4.16_7.33	10	+
chr1	40306747	40307309	chr1_40079334_40079896_15_0.38_0_7.48	10	+
chr1	40314069	40314213	chr1_40086656_40086800_4_0.42_4.16_8.05	10	+
chr1	40315791	40315983	chr1_40088378_40088570_6_0.43_2.04_7.61	10	+
chr1	40319569	40319843	chr1_40092156_40092430_8_0.42_1.15_7.34	10	+
chr1	40348004	40348208	chr1_40120591_40120795_6_0.44_2.81_7.51	10	+
chr1	40367443	40367644	chr1_40140030_40140231_6_0.78_3.51_11.36	10	+
chr1	40428094	40429115	chr1_40200681_40201702_29_0.55_0_10.38	10	+
chr1	40524908	40525262	chr1_40297495_40297849_10_0.45_0_7.58	10	+
chr1	40527340	40527626	chr1_40299927_40300213_8_0.43_3.51_7.25	10	+
chr1	40529804	40530242	chr1_40302391_40302829_12_0.48_0_8.44	10	+
chr1	40531877	40532001	chr1_40304464_40304588_4_0.46_2.81_8.59	10	+
chr1	40533169	40533407	chr1_40305756_40305994_7_0.55_0_9.2	10	+
chr1	40535214	40535559	chr1_40307801_40308146_10_0.48_0_9.29	10	+
chr1	40535692	40536274	chr1_40308279_40308861_16_0.43_0_8.04	10	+
chr1	40536365	40536837	chr1_40308952_40309424_13_0.46_0_8.5	10	+
chr1	40537037	40538296	chr1_40309624_40310883_35_0.45_0_9.34	10	+
chr1	40538390	40538634	chr1_40310977_40311221_7_0.41_0_7.97	10	+
chr1	40538788	40539969	chr1_40311375_40312556_33_0.43_0_9.15	10	+
chr1	40557637	40558230	chr1_40330224_40330817_17_0.42_0_7.54	10	+
chr1	40598454	40598644	chr1_40371041_40371231_6_0.62_2.04_9.17	10	+
chr1	40598805	40599194	chr1_40371392_40371781_11_0.59_0_9.9	10	+
chr1	40656307	40656587	chr1_40428894_40429174_8_0.34_1.15_6.89	10	+
chr1	40658974	40659189	chr1_40431561_40431776_6_0.32_4.78_6.76	10	+
chr1	40701445	40702523	chr1_40474032_40475110_31_0.4_0_7.85	10	+
chr1	40702534	40704517	chr1_40475121_40477104_55_0.39_0_7.66	10	+
chr1	40704564	40706436	chr1_40477151_40479023_53_0.43_0_8.06	10	+
chr1	40726404	40726725	chr1_40498991_40499312_9_0.35_0_6.67	10	+
chr1	40735674	40735884	chr1_40508261_40508471_6_0.36_1.15_7.33	10	+
chr1	40737446	40737761	chr1_40510033_40510348_10_0.34_0_6.87	10	+
chr1	40746979	40747224	chr1_40519566_40519811_7_0.4_0_7.73	10	+
chr1	40751459	40751790	chr1_40524046_40524377_7_0.4_4.16_6.99	10	+
chr1	40758060	40759917	chr1_40530647_40532504_48_0.37_0_8.31	10	+
chr1	40769491	40769699	chr1_40542078_40542286_6_0.73_2.81_10.74	10	+
chr1	40798550	40799258	chr1_40571137_40571845_20_0.42_0_8.72	10	+
chr1	40830504	40830866	chr1_40603091_40603453_11_0.47_0_8.5	10	+
chr1	40881783	40882064	chr1_40654370_40654651_8_0.5_0_7.96	10	+
chr1	40882573	40882777	chr1_40655160_40655364_6_0.57_4.16_8.58	10	+
chr1	40887587	40888541	chr1_40660174_40661128_26_0.48_0_8.32	10	+
chr1	40888718	40888910	chr1_40661305_40661497_6_0.47_4.16_8.23	10	+
chr1	41019241	41019494	chr1_40791828_40792081_7_0.31_1.15_6.64	10	+
chr1	41026463	41026751	chr1_40799050_40799338_8_0.36_0_7.08	10	+
chr1	41119736	41119957	chr1_40892323_40892544_5_0.66_3.51_10.06	10	+
chr1	41204439	41204719	chr1_40977026_40977306_8_0.42_2.04_7.13	10	+
chr1	41215128	41215479	chr1_40987715_40988066_10_0.48_1.15_7.69	10	+
chr1	41218698	41219023	chr1_40991285_40991610_9_0.44_0_7.22	10	+
chr1	41223724	41224032	chr1_40996311_40996619_9_0.58_1.15_9.13	10	+
chr1	41228472	41228786	chr1_41001059_41001373_9_0.49_0_8.19	10	+
chr1	41236336	41237254	chr1_41008923_41009841_23_0.5_0_8.58	10	+
chr1	41249325	41249583	chr1_41021912_41022170_7_0.71_0_11.1	10	+
chr1	41256018	41256170	chr1_41028605_41028757_5_0.55_3.51_9.17	10	+
chr1	41448922	41449266	chr1_41221509_41221853_10_0.35_0_7.7	10	+
chr1	41450416	41450731	chr1_41223003_41223318_9_0.43_0_7.74	10	+
chr1	41452911	41453160	chr1_41225498_41225747_7_0.41_2.81_7.63	10	+
chr1	41457300	41457616	chr1_41229887_41230203_9_0.38_1.15_6.89	10	+
chr1	41461531	41462033	chr1_41234118_41234620_14_0.5_0_8.03	10	+
chr1	41462992	41463492	chr1_41235579_41236079_14_0.45_0_7.91	10	+
chr1	41466656	41466868	chr1_41239243_41239455_6_0.53_0_8.76	10	+
chr1	41468735	41468937	chr1_41241322_41241524_6_0.51_2.04_8.1	10	+
chr1	41473070	41473352	chr1_41245657_41245939_8_0.54_1.15_8.44	10	+
chr1	41474319	41474663	chr1_41246906_41247250_10_0.43_0_8.02	10	+
chr1	41475081	41475357	chr1_41247668_41247944_8_0.5_2.81_8.11	10	+
chr1	41475852	41476049	chr1_41248439_41248636_6_0.41_1.15_7.63	10	+
chr1	41477247	41478311	chr1_41249834_41250898_29_0.47_0_8.65	10	+
chr1	41479746	41480135	chr1_41252333_41252722_11_0.49_0_8.18	10	+
chr1	41480336	41480594	chr1_41252923_41253181_8_0.48_0_8.21	10	+
chr1	41484875	41485150	chr1_41257462_41257737_8_0.47_2.04_8.25	10	+
chr1	41485533	41485755	chr1_41258120_41258342_7_0.49_0_8.07	10	+
chr1	41488784	41488989	chr1_41261371_41261576_6_0.43_2.81_7.67	10	+
chr1	41489243	41489439	chr1_41261830_41262026_6_0.61_4.16_8.91	10	+
chr1	41490325	41490523	chr1_41262912_41263110_6_0.39_4.16_7.34	10	+
chr1	41493212	41493533	chr1_41265799_41266120_9_0.52_2.04_8.27	10	+
chr1	41497891	41498279	chr1_41270478_41270866_11_0.44_0_7.95	10	+
chr1	41500495	41500824	chr1_41273082_41273411_10_0.46_2.04_7.64	10	+
chr1	41502115	41502325	chr1_41274702_41274912_6_0.45_3.51_8.02	10	+
chr1	41503064	41503269	chr1_41275651_41275856_6_0.55_4.16_8.46	10	+
chr1	41503926	41504135	chr1_41276513_41276722_6_0.47_1.15_8.02	10	+
chr1	41509809	41510020	chr1_41282396_41282607_6_0.49_4.16_7.72	10	+
chr1	41511991	41512304	chr1_41284578_41284891_9_0.55_0_8.96	10	+
chr1	41512764	41512984	chr1_41285351_41285571_7_0.43_2.81_7.52	10	+
chr1	41514358	41514557	chr1_41286945_41287144_6_0.49_1.15_8.36	10	+
chr1	41540888	41541222	chr1_41313475_41313809_9_0.5_2.04_8.04	10	+
chr1	41564734	41564957	chr1_41337321_41337544_7_0.39_2.81_7.32	10	+
chr1	41608545	41608890	chr1_41381132_41381477_10_0.49_0_8.22	10	+
chr1	41648563	41648800	chr1_41421150_41421387_7_0.37_4.16_7.07	10	+
chr1	41827866	41828065	chr1_41600453_41600652_6_0.62_0_9.46	10	+
chr1	41847729	41848020	chr1_41620316_41620607_7_0.78_0_11.61	10	+
chr1	41899891	41900113	chr1_41672478_41672700_6_0.57_0_9.09	10	+
chr1	42199549	42199767	chr1_41972136_41972354_6_0.6_2.04_9.2	10	+
chr1	42310480	42310673	chr1_42083067_42083260_6_0.52_2.04_8.53	10	+
chr1	42642512	42642742	chr1_42415099_42415329_7_0.39_1.15_7.18	10	+
chr1	42642895	42643425	chr1_42415482_42416012_15_0.41_0_7.75	10	+
chr1	42643568	42643933	chr1_42416155_42416520_11_0.37_0_7.26	10	+
chr1	42643980	42644172	chr1_42416567_42416759_6_0.39_2.04_7.6	10	+
chr1	42644483	42644733	chr1_42417070_42417320_7_0.36_0_7.45	10	+
chr1	42644776	42644971	chr1_42417363_42417558_5_0.35_2.04_7.25	10	+
chr1	42645107	42645548	chr1_42417694_42418135_13_0.43_0_7.98	10	+
chr1	42647463	42647708	chr1_42420050_42420295_6_0.44_1.15_7.95	10	+
chr1	42656918	42657426	chr1_42429505_42430013_13_0.48_1.15_8.12	10	+
chr1	42743955	42744446	chr1_42516542_42517033_14_0.42_0_8	10	+
chr1	42846712	42846906	chr1_42619299_42619493_6_0.71_2.81_10.73	10	+
chr1	42925199	42926092	chr1_42697786_42698679_25_0.39_0_7.88	10	+
chr1	42957458	42957860	chr1_42730045_42730447_12_0.4_0_8.13	10	+
chr1	42965484	42966064	chr1_42738071_42738651_16_0.46_0_8.92	10	+
chr1	43124070	43124318	chr1_42896657_42896905_7_0.61_2.81_9.15	10	+
chr1	43132912	43133145	chr1_42905499_42905732_7_0.46_0_7.82	10	+
chr1	43133790	43134031	chr1_42906377_42906618_7_0.42_1.15_7.33	10	+
chr1	43142163	43142405	chr1_42914750_42914992_7_0.47_0_7.91	10	+
chr1	43148918	43149266	chr1_42921505_42921853_10_0.55_1.15_8.48	10	+
chr1	43149278	43149507	chr1_42921865_42922094_7_0.4_3.51_7.2	10	+
chr1	43150656	43150891	chr1_42923243_42923478_7_0.38_2.04_7.45	10	+
chr1	43151297	43151697	chr1_42923884_42924284_12_0.36_0_7.14	10	+
chr1	43155179	43155582	chr1_42927766_42928169_11_0.36_2.04_7.17	10	+
chr1	43155943	43156280	chr1_42928530_42928867_10_0.34_0_6.99	10	+
chr1	43156480	43156720	chr1_42929067_42929307_7_0.41_0_7.56	10	+
chr1	43157195	43157471	chr1_42929782_42930058_8_0.36_1.15_7.37	10	+
chr1	43157983	43158178	chr1_42930570_42930765_6_0.37_2.04_7.42	10	+
chr1	43158719	43158976	chr1_42931306_42931563_7_0.39_0_7.74	10	+
chr1	43159026	43159328	chr1_42931613_42931915_8_0.39_0_7.19	10	+
chr1	43159778	43159987	chr1_42932365_42932574_6_0.39_4.16_7.19	10	+
chr1	43160221	43160497	chr1_42932808_42933084_8_0.38_0_7.33	10	+
chr1	43160663	43160940	chr1_42933250_42933527_8_0.43_2.04_7.39	10	+
chr1	43161227	43161469	chr1_42933814_42934056_7_0.41_1.15_7.63	10	+
chr1	43161612	43162107	chr1_42934199_42934694_14_0.39_0_7.86	10	+
chr1	43162217	43163039	chr1_42934804_42935626_23_0.45_0_9.22	10	+
chr1	43164096	43164415	chr1_42936683_42937002_9_0.4_3.51_7.35	10	+
chr1	43164426	43165122	chr1_42937013_42937709_20_0.42_1.15_7.47	10	+
chr1	43166317	43166841	chr1_42938904_42939428_14_0.47_0_9.97	10	+
chr1	43166955	43167164	chr1_42939542_42939751_6_0.33_3.51_6.96	10	+
chr1	43167456	43168105	chr1_42940043_42940692_17_0.34_0_8.15	10	+
chr1	43233161	43233365	chr1_43005748_43005952_5_0.66_4.78_10.68	10	+
chr1	43240325	43240562	chr1_43012912_43013149_7_0.42_1.15_7.77	10	+
chr1	43244385	43244600	chr1_43016972_43017187_6_0.43_3.51_7.7	10	+
chr1	43273961	43274011	chr1_43046548_43046598_2_0.54_1.15_10.12	10	+
chr1	43312118	43312498	chr1_43084705_43085085_11_0.64_2.04_9.46	10	+
chr1	43368991	43369365	chr1_43141578_43141952_11_0.44_0_7.78	10	+
chr1	43392756	43392911	chr1_43165343_43165498_5_0.53_4.16_8.9	10	+
chr1	43423824	43424140	chr1_43196411_43196727_8_0.79_0_11.61	10	+
chr1	43620251	43620339	chr1_43392838_43392926_3_0.32_3.51_8	10	+
chr1	43629952	43630198	chr1_43402539_43402785_7_0.39_2.81_7	10	+
chr1	43634458	43634811	chr1_43407045_43407398_10_0.46_0_7.52	10	+
chr1	43636429	43636620	chr1_43409016_43409207_5_0.5_2.04_8.46	10	+
chr1	43637088	43637416	chr1_43409675_43410003_10_0.51_0_8.62	10	+
chr1	43637618	43637891	chr1_43410205_43410478_8_0.62_1.15_9.74	10	+
chr1	43766604	43766806	chr1_43539191_43539393_6_0.61_4.78_9.13	10	+
chr1	43825005	43825474	chr1_43597592_43598061_13_0.55_0_9.07	10	+
chr1	43825625	43826312	chr1_43598212_43598899_20_0.52_0_8.93	10	+
chr1	43826361	43827050	chr1_43598948_43599637_19_0.52_0_8.69	10	+
chr1	43827720	43827944	chr1_43600307_43600531_7_0.51_0_8.47	10	+
chr1	43828553	43828969	chr1_43601140_43601556_12_0.52_0_8.76	10	+
chr1	43829586	43829865	chr1_43602173_43602452_8_0.48_0_7.97	10	+
chr1	43829959	43830171	chr1_43602546_43602758_6_0.51_4.78_8.35	10	+
chr1	43830804	43831080	chr1_43603391_43603667_8_0.52_2.81_7.97	10	+
chr1	43850226	43850399	chr1_43622813_43622986_5_0.46_4.78_8.11	10	+
chr1	43851548	43851880	chr1_43624135_43624467_10_0.52_0_8.29	10	+
chr1	43852124	43852407	chr1_43624711_43624994_8_0.41_0_6.93	10	+
chr1	43852458	43852698	chr1_43625045_43625285_7_0.51_2.04_8.2	10	+
chr1	43853068	43853395	chr1_43625655_43625982_9_0.41_1.15_6.85	10	+
chr1	43885380	43885585	chr1_43657967_43658172_6_0.49_4.78_8.3	10	+
chr1	43893933	43894124	chr1_43666520_43666711_6_0.56_2.04_8.91	10	+
chr1	43918232	43918460	chr1_43690819_43691047_7_0.49_2.04_8.03	10	+
chr1	44026043	44026333	chr1_43798630_43798920_8_0.57_1.15_8.47	10	+
chr1	44041598	44041804	chr1_43814185_43814391_6_0.59_3.51_8.8	10	+
chr1	44048442	44048636	chr1_43821029_43821223_6_0.61_2.04_9.49	10	+
chr1	44135672	44135881	chr1_43908259_43908468_6_0.44_2.04_7.96	10	+
chr1	44137274	44137531	chr1_43909861_43910118_7_0.51_2.04_8.77	10	+
chr1	44154658	44154860	chr1_43927245_43927447_6_0.48_2.04_8.25	10	+
chr1	44169833	44170214	chr1_43942420_43942801_11_0.48_0_8.03	10	+
chr1	44209019	44209232	chr1_43981606_43981819_6_0.46_4.16_7.92	10	+
chr1	44361825	44362019	chr1_44134412_44134606_6_0.44_3.51_7.61	10	+
chr1	44399322	44399543	chr1_44171909_44172130_6_0.69_2.04_10.38	10	+
chr1	44412726	44413011	chr1_44185313_44185598_8_0.58_2.04_8.93	10	+
chr1	44422963	44423164	chr1_44195550_44195751_6_0.6_3.51_8.94	10	+
chr1	44424132	44424411	chr1_44196719_44196998_8_0.56_1.15_8.44	10	+
chr1	44435712	44435983	chr1_44208299_44208570_8_0.62_1.15_8.89	10	+
chr1	44437303	44437748	chr1_44209890_44210335_13_0.59_2.04_9.14	10	+
chr1	44437796	44437997	chr1_44210383_44210584_6_0.54_4.16_8.93	10	+
chr1	44438207	44438570	chr1_44210794_44211157_10_0.56_0_8.8	10	+
chr1	44443581	44443973	chr1_44216168_44216560_11_0.55_0_8.9	10	+
chr1	44446031	44446214	chr1_44218618_44218801_5_0.51_4.78_8.59	10	+
chr1	44447302	44447710	chr1_44219889_44220297_12_0.6_0_9.43	10	+
chr1	44450405	44450790	chr1_44222992_44223377_11_0.58_0_8.94	10	+
chr1	44451122	44451598	chr1_44223709_44224185_14_0.56_0_8.98	10	+
chr1	44451750	44452001	chr1_44224337_44224588_7_0.48_2.81_7.87	10	+
chr1	44455932	44456344	chr1_44228519_44228931_12_0.55_1.15_8.9	10	+
chr1	44479737	44479956	chr1_44252324_44252543_7_0.6_2.81_8.8	10	+
chr1	44569811	44570008	chr1_44342398_44342595_6_0.49_4.16_8.29	10	+
chr1	44587812	44588251	chr1_44360399_44360838_11_0.45_0_8.29	10	+
chr1	44680301	44680533	chr1_44452888_44453120_7_0.58_0_8.93	10	+
chr1	44683835	44684200	chr1_44456422_44456787_10_0.52_0_8.62	10	+
chr1	44804718	44804999	chr1_44577305_44577586_8_0.48_1.15_8.42	10	+
chr1	44813255	44813452	chr1_44585842_44586039_6_0.37_4.78_7.13	10	+
chr1	44977884	44978118	chr1_44750471_44750705_7_0.47_3.51_7.55	10	+
chr1	45085084	45085305	chr1_44857671_44857892_7_0.45_4.78_7.41	10	+
chr1	45097474	45097853	chr1_44870061_44870440_11_0.7_0_10.08	10	+
chr1	45101666	45101882	chr1_44874253_44874469_6_0.59_4.16_8.9	10	+
chr1	45101969	45102169	chr1_44874556_44874756_6_0.49_3.51_8.21	10	+
chr1	45110314	45110555	chr1_44882901_44883142_7_0.54_2.04_8.68	10	+
chr1	45110990	45111236	chr1_44883577_44883823_7_0.58_4.16_8.64	10	+
chr1	45116317	45116524	chr1_44888904_44889111_6_0.6_0_9.63	10	+
chr1	45116621	45117062	chr1_44889208_44889649_13_0.53_0_8.71	10	+
chr1	45205468	45205710	chr1_44978055_44978297_7_0.55_2.04_8.22	10	+
chr1	45218142	45218352	chr1_44990729_44990939_6_0.35_3.51_6.83	10	+
chr1	45218811	45219014	chr1_44991398_44991601_6_0.53_4.78_8.64	10	+
chr1	45220315	45220519	chr1_44992902_44993106_6_0.45_4.16_7.82	10	+
chr1	45221596	45221981	chr1_44994183_44994568_11_0.47_0_7.7	10	+
chr1	45223607	45223809	chr1_44996194_44996396_6_0.5_2.81_8.11	10	+
chr1	45224830	45225128	chr1_44997417_44997715_9_0.57_0_8.63	10	+
chr1	45225849	45226202	chr1_44998436_44998789_10_0.54_0_8.72	10	+
chr1	45228098	45228434	chr1_45000685_45001021_10_0.53_0_8.59	10	+
chr1	45232398	45232712	chr1_45004985_45005299_9_0.52_0_8.27	10	+
chr1	45240806	45241074	chr1_45013393_45013661_8_0.56_0_9.06	10	+
chr1	45241528	45241917	chr1_45014115_45014504_11_0.61_0_9.93	10	+
chr1	45242084	45242420	chr1_45014671_45015007_10_0.5_0_8.63	10	+
chr1	45243166	45244114	chr1_45015753_45016701_26_0.5_0_8.8	10	+
chr1	45244126	45244520	chr1_45016713_45017107_11_0.46_0_8.14	10	+
chr1	45245956	45246443	chr1_45018543_45019030_14_0.48_0_10.16	10	+
chr1	45268382	45268592	chr1_45040969_45041179_6_0.59_2.81_9.07	10	+
chr1	45308355	45308550	chr1_45080942_45081137_6_0.58_3.51_8.8	10	+
chr1	45309561	45309873	chr1_45082148_45082460_9_0.48_0_9.15	10	+
chr1	45345385	45345741	chr1_45117972_45118328_10_0.44_0_7.54	10	+
chr1	45392253	45392527	chr1_45164840_45165114_8_0.47_0_7.66	10	+
chr1	45407095	45407470	chr1_45179682_45180057_11_0.39_0_7.3	10	+
chr1	45443918	45444229	chr1_45216505_45216816_9_0.36_0_7.12	10	+
chr1	45446632	45446951	chr1_45219219_45219538_9_0.41_0_7.19	10	+
chr1	45453835	45454294	chr1_45226422_45226881_13_0.49_0_9.94	10	+
chr1	45457677	45457922	chr1_45230264_45230509_7_0.47_0_8.45	10	+
chr1	45479257	45479525	chr1_45251844_45252112_8_0.6_0_8.99	10	+
chr1	45480441	45480652	chr1_45253028_45253239_6_0.58_2.81_9.1	10	+
chr1	45480961	45481341	chr1_45253548_45253928_11_0.5_0_8.12	10	+
chr1	45501915	45502001	chr1_45274502_45274588_3_0.52_2.81_9.51	10	+
chr1	45672055	45672389	chr1_45444642_45444976_8_0.76_0_11.39	10	+
chr1	45793642	45793948	chr1_45566229_45566535_9_0.56_0_8.65	10	+
chr1	45794044	45794257	chr1_45566631_45566844_6_0.39_4.16_7.69	10	+
chr1	45807945	45808729	chr1_45580532_45581316_22_0.52_0_8.36	10	+
chr1	45808775	45809440	chr1_45581362_45582027_19_0.53_0_8.93	10	+
chr1	45880712	45881209	chr1_45653299_45653796_14_0.46_0_8.74	10	+
chr1	45973811	45974053	chr1_45746398_45746640_7_0.52_0_8.22	10	+
chr1	45976212	45976488	chr1_45748799_45749075_8_0.5_0_8.41	10	+
chr1	45976562	45977414	chr1_45749149_45750001_23_0.41_0_8.34	10	+
chr1	45980139	45980765	chr1_45752726_45753352_18_0.46_0_8.52	10	+
chr1	45981311	45981598	chr1_45753898_45754185_8_0.42_0_8.35	10	+
chr1	45984464	45984851	chr1_45757051_45757438_11_0.41_0_7.54	10	+
chr1	45997259	45997306	chr1_45769846_45769893_2_0.44_1.15_10.07	10	+
chr1	46016613	46016896	chr1_45789200_45789483_8_0.6_1.15_9.37	10	+
chr1	46029835	46030211	chr1_45802422_45802798_11_0.51_1.15_8.41	10	+
chr1	46032607	46032801	chr1_45805194_45805388_6_0.51_4.16_8.28	10	+
chr1	46033607	46033877	chr1_45806194_45806464_8_0.55_0_9.18	10	+
chr1	46034134	46034371	chr1_45806721_45806958_7_0.53_1.15_8.49	10	+
chr1	46034484	46035045	chr1_45807071_45807632_16_0.48_1.15_7.89	10	+
chr1	46035463	46035809	chr1_45808050_45808396_10_0.5_0_8.12	10	+
chr1	46049571	46049987	chr1_45822158_45822574_12_0.59_0_9.4	10	+
chr1	46050032	46050252	chr1_45822619_45822839_7_0.71_2.04_10.64	10	+
chr1	46064058	46064311	chr1_45836645_45836898_7_0.46_2.81_7.61	10	+
chr1	46067805	46068111	chr1_45840392_45840698_9_0.37_0_7.14	10	+
chr1	46072146	46072349	chr1_45844733_45844936_6_0.45_1.15_8.28	10	+
chr1	46072843	46073615	chr1_45845430_45846202_22_0.45_0_8.4	10	+
chr1	46073627	46074322	chr1_45846214_45846909_20_0.47_0_8.08	10	+
chr1	46074380	46075343	chr1_45846967_45847930_27_0.39_0_7.52	10	+
chr1	46076126	46076255	chr1_45848713_45848842_4_0.45_0_9.18	10	+
chr1	46077858	46078338	chr1_45850445_45850925_14_0.38_1.15_7.28	10	+
chr1	46078387	46078894	chr1_45850974_45851481_14_0.41_0_7.6	10	+
chr1	46079802	46080018	chr1_45852389_45852605_6_0.43_0_8.82	10	+
chr1	46080613	46081255	chr1_45853200_45853842_18_0.43_0_8.43	10	+
chr1	46082238	46082504	chr1_45854825_45855091_8_0.41_0_7.18	10	+
chr1	46083012	46083371	chr1_45855599_45855958_10_0.48_0_7.87	10	+
chr1	46083595	46083920	chr1_45856182_45856507_9_0.45_0_7.8	10	+
chr1	46093215	46094101	chr1_45865802_45866688_24_0.41_0_8.04	10	+
chr1	46099017	46099369	chr1_45871604_45871956_10_0.47_0_7.74	10	+
chr1	46099705	46099976	chr1_45872292_45872563_8_0.45_0_7.68	10	+
chr1	46105746	46106134	chr1_45878333_45878721_11_0.45_0_8.06	10	+
[truncated: 55,978 more rows]
