# Supplementary material for: Cell cycle, oncogenic and tumor suppressor pathways regulate numerous long and macro non-protein-coding RNAs
Source: Genome Biol. 2014 Mar 4;15(3):R48. doi: 10.1186/gb-2014-15-3-r48 (PMC4054595; doi:10.1186/gb-2014-15-3-r48)
Supplement: Additional file 2 — Online supplemental material containing BED formatted files of differentially expressed regions and macroRNAs, as well as CSV tables listing all proximal ncRNA-mRNA pairs regulated in astrocytoma. [file gb-2014-15-3-r48-S2.zip › online_data/IL6/INA6_13_P_highdiff3.hg19.bed]

chr1	44442804	44442996	chr1_44215391_44215583_6_0_0_-2.92	10	+
chr1	145272069	145272277	chr1_143983426_143983634_6_0_0_2	10	+
chr1	193157546	193157787	chr1_191424169_191424410_7_0_0_1.75	10	+
chr1	207922419	207922669	chr1_205989042_205989292_7_0_0_1.39	10	+
chr2	70265341	70265394	chr2_70118845_70118898_2_0_0_7.94	10	+
chr2	162765467	162765520	chr2_162473713_162473766_2_0_0_8.19	10	+
chr2	214859257	214859474	chr2_214567502_214567719_6_0_0_1.96	10	+
chr3	23901852	23902093	chr3_23876856_23877097_7_0_0_-2.1	10	+
chr3	25118015	25118163	chr3_25093019_25093167_5_0_0_2.23	10	+
chr3	98475704	98475912	chr3_99958394_99958602_4_0_0_-1.99	10	+
chr3	101284604	101284807	chr3_102767294_102767497_6_0_0_-2.11	10	+
chr3	110939786	110939840	chr3_112422476_112422530_2_0_0_-7.51	10	+
chr3	128899569	128899793	chr3_130382259_130382483_6_0_0_-2.03	10	+
chr3	171773976	171774199	chr3_173256670_173256893_6_0_0_-2.24	10	+
chr4	9364085	9364292	chr4_8973183_8973390_6_0_0_2.25	10	+
chr4	9368831	9369038	chr4_8977929_8978136_6_0_0_2.02	10	+
chr4	27843446	27843639	chr4_27452544_27452737_6_0_0_-1.86	10	+
chr4	49310269	49310469	chr4_49005026_49005226_6_0_0_2.31	10	+
chr4	49312136	49312340	chr4_49006893_49007097_6_0_0_1.85	10	+
chr4	49313742	49313942	chr4_49008499_49008699_6_0_0_1.98	10	+
chr4	49324272	49324514	chr4_49019029_49019271_7_0_0_2.12	10	+
chr4	49515875	49516171	chr4_49210632_49210928_8_0_0_2.23	10	+
chr4	55161609	55161891	chr4_54856366_54856648_8_0_0_1.96	10	+
chr4	55162275	55162479	chr4_54857032_54857236_6_0_0_2.19	10	+
chr5	86560568	86560836	chr5_86596324_86596592_3_0_0_-8.11	10	+
chr5	94030790	94030987	chr5_94056546_94056743_6_0_0_1.52	10	+
chr5	95065024	95065273	chr5_95090780_95091029_7_0_0_1.84	10	+
chr5	95065686	95066030	chr5_95091442_95091786_10_0_0_1.17	10	+
chr5	99131334	99131394	chr5_99159233_99159293_2_0_0_-4.75	10	+
chr5	116850409	116850531	chr5_116878308_116878430_4_0_0_-5.09	10	+
chr5	127522170	127522381	chr5_127550069_127550280_6_0_0_1.3	10	+
chr5	139722195	139722427	chr5_139702379_139702611_7_0_0_1.11	10	+
chr6	69839803	69839863	chr6_69896524_69896584_2_0_0_7.58	10	+
chr6	105527536	105527792	chr6_105634229_105634485_8_0_0_1.67	10	+
chr6	134490813	134491203	chr6_134532506_134532896_11_0_0_1.42	10	+
chr6	134495082	134495322	chr6_134536775_134537015_7_0_0_1.54	10	+
chr7	10439743	10439804	chr7_10406268_10406329_2_0_0_8.43	10	+
chr7	49340153	49340210	chr7_49310699_49310756_2_0_0_4.13	10	+
chr7	144950707	144950906	chr7_144581640_144581839_6_0_0_3.95	10	+
chr8	89717121	89717371	chr8_89786237_89786487_7_0_0_6.62	10	+
chr10	15071118	15071142	chr10_15111124_15111148_1_0_0_6.99	10	+
chr10	54891560	54891783	chr10_54561566_54561789_5_0_0_2.75	10	+
chr8	142432119	142432324	chr8_142501301_142501506_6_0_0_1.61	10	+
chr8	142441049	142441304	chr8_142510231_142510486_7_0_0_1.5	10	+
chr9	5927577	5927804	chr9_5917577_5917804_7_0_0_1.51	10	+
chr13	112931993	112932189	chr13_111979994_111980190_6_0_0_2.66	10	+
chr13	112948725	112948917	chr13_111996726_111996918_5_0_0_1.97	10	+
chr13	112954708	112955005	chr13_112002709_112003006_9_0_0_1.78	10	+
chr13	112955790	112956019	chr13_112003791_112004020_7_0_0_1.59	10	+
chr13	112960922	112961141	chr13_112008923_112009142_6_0_0_1.78	10	+
chr13	112963159	112963357	chr13_112011160_112011358_5_0_0_1.87	10	+
chr14	74572810	74572976	chr14_73642563_73642729_5_0_0_-1.92	10	+
chr15	35412623	35412647	chr15_33199915_33199939_1_0_0_4.15	10	+
chr15	56385828	56386034	chr15_54173120_54173326_6_0_0_-2.11	10	+
chr15	57977611	57977816	chr15_55764903_55765108_6_0_0_1.94	10	+
chr15	58887927	58888134	chr15_56675219_56675426_6_0_0_-2.07	10	+
chr16	32654532	32654774	chr16_32562033_32562275_7_0_0_1.81	10	+
chr16	59095721	59095745	chr16_57653222_57653246_1_0_0.5_-6.05	10	+
chr16	70265790	70265995	chr16_68823291_68823496_6_0_0.26_1.5	10	+
chr16	77593633	77593843	chr16_76151134_76151344_6_0_0_-1.63	10	+
chr16	85438500	85438723	chr16_83996001_83996224_6_0_0.5_1.32	10	+
chr17	16676840	16677030	chr17_16617565_16617755_6_0_0.43_1.48	10	+
chr17	20689491	20689689	chr17_20630083_20630281_6_0_0.18_1.39	10	+
chr17	43384123	43384326	chr17_40739906_40740109_6_0_0.26_2.21	10	+
chr17	46305916	46305940	chr17_43660915_43660939_1_0_0.33_-6.4	10	+
chr17	47367230	47367452	chr17_44722229_44722451_6_0_0.33_-2.02	10	+
chr17	57915527	57916063	chr17_55270309_55270845_15_0_0_1.53	10	+
chr17	57916668	57916948	chr17_55271450_55271730_8_0_0_1.69	10	+
chr17	57917932	57918156	chr17_55272714_55272938_7_0_0.18_1.32	10	+
chr17	57918610	57918920	chr17_55273392_55273702_9_0_0_1.16	10	+
chr17	57919514	57919720	chr17_55274296_55274502_6_0_0.38_1.69	10	+
chr17	59856585	59856644	chr17_57211367_57211426_2_0_0.13_-4.68	10	+
chr18	2760078	2760282	chr18_2750078_2750282_6_0_0.18_2.25	10	+
chr18	41591019	41591248	chr18_39845017_39845246_7_0_0_1.79	10	+
chr18	41604846	41605051	chr18_39858844_39859049_6_0_0.18_1.38	10	+
chr18	41605095	41605646	chr18_39859093_39859644_16_0_0_1.46	10	+
chr18	41605953	41606340	chr18_39859951_39860338_11_0_0_1.28	10	+
chr18	41609461	41609747	chr18_39863459_39863745_8_0_0_1.58	10	+
chr18	41613168	41613484	chr18_39867166_39867482_9_0_0_1.56	10	+
chr18	41613711	41613913	chr18_39867709_39867911_6_0_0.13_1.65	10	+
chr18	41615175	41615405	chr18_39869173_39869403_7_0_0.18_1.38	10	+
chr18	41615623	41615968	chr18_39869621_39869966_10_0_0_1.83	10	+
chr18	41616077	41617061	chr18_39870075_39871059_27_0_0_1.44	10	+
chr18	41617148	41618080	chr18_39871146_39872078_26_0_0_1.73	10	+
chr18	41618156	41618377	chr18_39872154_39872375_7_0_0.18_1.35	10	+
chr18	41618432	41618704	chr18_39872430_39872702_8_0_0.13_1.45	10	+
chr18	41618791	41619029	chr18_39872789_39873027_7_0_0.18_1.43	10	+
chr18	41619221	41620064	chr18_39873219_39874062_23_0_0_1.67	10	+
chr18	41623087	41623279	chr18_39877085_39877277_6_0_0.18_1.44	10	+
chr18	41623585	41623866	chr18_39877583_39877864_8_0_0_1.56	10	+
chr18	41624131	41624517	chr18_39878129_39878515_11_0_0_1.68	10	+
chr18	41624772	41625158	chr18_39878770_39879156_11_0_0.13_1.34	10	+
chr18	41626202	41626676	chr18_39880200_39880674_14_0_0_1.95	10	+
chr18	41626688	41626959	chr18_39880686_39880957_8_0_0.18_1.33	10	+
chr18	41629538	41630288	chr18_39883536_39884286_22_0_0_1.66	10	+
chr18	41631892	41632097	chr18_39885890_39886095_6_0_0_2.03	10	+
chr18	41633346	41633660	chr18_39887344_39887658_9_0_0.13_1.34	10	+
chr18	41637911	41638118	chr18_39891909_39892116_6_0_0.18_1.52	10	+
chr18	41643531	41643958	chr18_39897529_39897956_12_0_0_1.63	10	+
chr18	41644200	41644407	chr18_39898198_39898405_6_0_0.43_1.35	10	+
chr18	41645029	41645561	chr18_39899027_39899559_15_0_0_1.35	10	+
chr18	41646538	41646745	chr18_39900536_39900743_6_0_0.18_1.38	10	+
chr18	41647125	41647898	chr18_39901123_39901896_22_0_0_1.72	10	+
chr18	41647986	41648305	chr18_39901984_39902303_8_0_0_1.63	10	+
chr18	41649313	41649775	chr18_39903311_39903773_13_0_0_1.42	10	+
chr18	41650336	41650573	chr18_39904334_39904571_7_0_0.13_1.5	10	+
chr18	41657597	41657931	chr18_39911595_39911929_10_0_0.13_1.31	10	+
chr18	41659416	41659571	chr18_39913414_39913569_5_0_0.33_1.72	10	+
chr18	41660087	41660740	chr18_39914085_39914738_19_0_0_1.53	10	+
chr18	41667328	41667573	chr18_39921326_39921571_7_0_0.13_1.83	10	+
chr18	41667970	41668273	chr18_39921968_39922271_9_0_0_1.39	10	+
chr18	41668400	41668599	chr18_39922398_39922597_6_0_0.18_1.38	10	+
chr18	41696178	41696661	chr18_39950176_39950659_14_0_0_1.63	10	+
chr18	41698356	41698615	chr18_39952354_39952613_7_0_0.13_1.42	10	+
chr18	41698663	41698907	chr18_39952661_39952905_7_0_0.13_1.25	10	+
chr18	41700385	41701249	chr18_39954383_39955247_23_0_0_1.57	10	+
chr18	41704073	41704287	chr18_39958071_39958285_6_0_0.26_1.36	10	+
chr18	41706213	41706951	chr18_39960211_39960949_21_0_0_1.5	10	+
chr18	41707508	41707786	chr18_39961506_39961784_8_0_0_1.3	10	+
chr18	41708791	41708988	chr18_39962789_39962986_6_0_0.38_1.7	10	+
chr18	41709554	41709776	chr18_39963552_39963774_4_0_0_1.97	10	+
chr18	41711670	41711945	chr18_39965668_39965943_8_0_0_1.48	10	+
chr18	41713998	41714204	chr18_39967996_39968202_6_0_0.33_1.49	10	+
chr18	41714216	41714534	chr18_39968214_39968532_9_0_0.26_1.21	10	+
chr18	41714616	41714823	chr18_39968614_39968821_6_0_0.43_1.34	10	+
chr18	41716522	41716786	chr18_39970520_39970784_8_0_0.13_1.45	10	+
chr18	41722343	41722839	chr18_39976341_39976837_14_0_0_1.69	10	+
chr18	41731090	41731287	chr18_39985088_39985285_6_0_0.18_1.45	10	+
chr18	41736077	41736278	chr18_39990075_39990276_6_0_0.13_1.53	10	+
chr18	41739345	41739547	chr18_39993343_39993545_6_0_0.26_1.5	10	+
chr18	41753417	41753804	chr18_40007415_40007802_11_0_0_1.6	10	+
chr18	41761894	41762208	chr18_40015892_40016206_9_0_0.13_1.24	10	+
chr18	41802757	41802872	chr18_40056755_40056870_4_0_0.18_2.24	10	+
chr18	41869248	41869524	chr18_40123246_40123522_8_0_0.18_1.31	10	+
chr18	41870825	41871073	chr18_40124823_40125071_7_0_0.18_1.5	10	+
chr18	41963653	41963924	chr18_40217651_40217922_8_0_0.13_1.21	10	+
chr18	49922367	49922599	chr18_48176365_48176597_7_0_0.33_1.35	10	+
chr18	49924555	49924752	chr18_48178553_48178750_6_0_0.5_1.32	10	+
chr18	49926290	49926541	chr18_48180288_48180539_7_0_0_1.48	10	+
chr18	49929705	49930008	chr18_48183703_48184006_9_0_0.18_1.33	10	+
chr18	49933254	49933642	chr18_48187252_48187640_11_0_0.13_1.49	10	+
chr18	49936283	49936481	chr18_48190281_48190479_6_0_0.18_1.44	10	+
chr18	49938227	49938464	chr18_48192225_48192462_7_0_0.13_1.47	10	+
chr18	49939240	49939448	chr18_48193238_48193446_6_0_0.38_1.49	10	+
chr18	49944356	49944564	chr18_48198354_48198562_6_0_0.5_1.64	10	+
chr18	49945737	49946103	chr18_48199735_48200101_11_0_0.18_1.3	10	+
chr18	49948179	49948410	chr18_48202177_48202408_7_0_0.13_1.44	10	+
chr18	49948890	49949210	chr18_48202888_48203208_9_0_0.18_1.22	10	+
chr18	49953070	49953231	chr18_48207068_48207229_5_0_0.38_1.67	10	+
chr18	49954878	49955075	chr18_48208876_48209073_6_0_0_1.8	10	+
chr18	49955156	49955360	chr18_48209154_48209358_6_0_0.18_1.38	10	+
chr18	49956511	49956716	chr18_48210509_48210714_6_0_0.5_1.65	10	+
chr18	49957976	49958291	chr18_48211974_48212289_9_0_0_1.35	10	+
chr18	49962469	49962759	chr18_48216467_48216757_9_0_0.18_1.39	10	+
chr18	49964993	49965354	chr18_48218991_48219352_10_0_0_1.3	10	+
chr18	49965831	49966142	chr18_48219829_48220140_9_0_0.18_1.62	10	+
chr18	49970615	49970976	chr18_48224613_48224974_10_0_0.13_1.44	10	+
chr18	49971010	49971282	chr18_48225008_48225280_8_0_0.13_1.3	10	+
chr18	49973075	49973270	chr18_48227073_48227268_6_0_0.5_1.31	10	+
chr18	49977536	49977745	chr18_48231534_48231743_6_0_0.43_1.35	10	+
chr18	49983942	49984181	chr18_48237940_48238179_7_0_0.13_1.55	10	+
chr18	49984772	49984993	chr18_48238770_48238991_7_0_0.13_1.58	10	+
chr18	49988572	49989001	chr18_48242570_48242999_12_0_0_1.37	10	+
chr18	49989554	49989802	chr18_48243552_48243800_7_0_0_1.58	10	+
chr18	49996553	49996828	chr18_48250551_48250826_8_0_0.13_1.46	10	+
chr18	50001452	50001652	chr18_48255450_48255650_6_0_0.13_1.71	10	+
chr18	50003258	50003581	chr18_48257256_48257579_9_0_0_1.28	10	+
chr18	50004588	50004787	chr18_48258586_48258785_6_0_0.13_1.55	10	+
chr18	50005963	50006192	chr18_48259961_48260190_7_0_0.38_1.21	10	+
chr18	50011556	50011836	chr18_48265554_48265834_8_0_0_1.31	10	+
chr18	50012783	50012993	chr18_48266781_48266991_6_0_0.13_1.58	10	+
chr18	50014329	50014537	chr18_48268327_48268535_6_0_0.18_1.42	10	+
chr18	50027488	50027847	chr18_48281486_48281845_10_0_0_1.49	10	+
chr18	50035848	50036043	chr18_48289846_48290041_6_0_0.33_1.35	10	+
chr18	50045175	50045458	chr18_48299173_48299456_8_0_0.26_1.2	10	+
chr18	50046327	50046604	chr18_48300325_48300602_8_0_0_1.56	10	+
chr18	50049290	50049445	chr18_48303288_48303443_5_0_0.38_1.68	10	+
chr18	50049955	50050238	chr18_48303953_48304236_8_0_0.18_1.28	10	+
chr18	50058173	50058496	chr18_48312171_48312494_9_0_0.18_1.13	10	+
chr18	50062549	50062837	chr18_48316547_48316835_8_0_0.13_1.43	10	+
chr18	50063918	50064278	chr18_48317916_48318276_10_0_0_1.47	10	+
chr18	50065002	50065249	chr18_48319000_48319247_7_0_0.33_1.36	10	+
chr18	50070881	50071085	chr18_48324879_48325083_6_0_0.13_1.74	10	+
chr18	50073806	50074055	chr18_48327804_48328053_7_0_0.13_1.67	10	+
chr18	50075595	50075815	chr18_48329593_48329813_6_0_0.13_1.63	10	+
chr18	50077488	50077693	chr18_48331486_48331691_6_0_0.38_1.48	10	+
chr18	50081485	50081686	chr18_48335483_48335684_6_0_0.18_1.44	10	+
chr18	50082418	50082731	chr18_48336416_48336729_9_0_0_1.4	10	+
chr18	50089415	50089622	chr18_48343413_48343620_6_0_0.5_1.47	10	+
chr18	50102542	50102735	chr18_48356540_48356733_6_0_0.38_1.69	10	+
chr18	50108715	50108923	chr18_48362713_48362921_6_0_0.43_1.34	10	+
chr18	50123849	50124055	chr18_48377847_48378053_6_0_0.18_1.46	10	+
chr18	50138437	50138658	chr18_48392435_48392656_7_0_0.18_1.39	10	+
chr18	50181217	50181417	chr18_48435215_48435415_6_0_0.13_1.6	10	+
chr18	50184959	50185236	chr18_48438957_48439234_8_0_0_1.46	10	+
chr18	51061019	51061256	chr18_49315017_49315254_7_0_0.18_1.33	10	+
chr18	60413966	60414078	chr18_58564946_58565058_4_0_0.38_-3.82	10	+
chr19	564010	564197	chr19_515010_515197_6_0_0.18_1.38	10	+
chr19	10396638	10396870	chr19_10257638_10257870_7_0_0_1.83	10	+
chr19	45262889	45263093	chr19_49954729_49954933_6_0_0_1.95	10	+
chr20	47713070	47713324	chr20_47146477_47146731_7_0_0_1.87	10	+
chr21	45604093	45604289	chr21_44428521_44428717_6_0_0_2.08	10	+
chrX	102003606	102003823	chrX_101890262_101890479_6_0_0_-1.78	10	+
