# Supplementary material for: Cell cycle, oncogenic and tumor suppressor pathways regulate numerous long and macro non-protein-coding RNAs
Source: Genome Biol. 2014 Mar 4;15(3):R48. doi: 10.1186/gb-2014-15-3-r48 (PMC4054595; doi:10.1186/gb-2014-15-3-r48)
Supplement: Additional file 2 — Online supplemental material containing BED formatted files of differentially expressed regions and macroRNAs, as well as CSV tables listing all proximal ncRNA-mRNA pairs regulated in astrocytoma. [file gb-2014-15-3-r48-S2.zip › online_data/IL6/INA6_13_high.hg19.bed]

chr1	14385	14587	chr1_4248_4450_6_0.55_0_8.73	10	+
chr1	16822	17445	chr1_6685_7308_18_0.58_0_9.12	10	+
chr1	18946	19716	chr1_8809_9579_22_0.55_1.23_8.61	10	+
chr1	21000	21576	chr1_10863_11439_16_0.56_0_9.08	10	+
chr1	22167	22714	chr1_12030_12577_15_0.53_0_8.85	10	+
chr1	22913	23118	chr1_12776_12981_6_0.49_1.23_8.23	10	+
chr1	23809	24086	chr1_13672_13949_9_0.51_1.23_8.32	10	+
chr1	24266	24598	chr1_14129_14461_10_0.5_1.23_8.46	10	+
chr1	25820	26137	chr1_15683_16000_9_0.49_0_8.2	10	+
chr1	26417	26657	chr1_16280_16520_7_0.46_1.23_8.28	10	+
chr1	27067	27262	chr1_16930_17125_6_0.45_1.23_8.2	10	+
chr1	27558	27831	chr1_17421_17694_8_0.42_1.23_8.1	10	+
chr1	28316	28660	chr1_18179_18523_9_0.41_0_8.03	10	+
chr1	29133	29497	chr1_18996_19360_10_0.78_0_11.65	10	+
chr1	127557	127779	chr1_117420_117642_6_0.41_4.39_7.42	10	+
chr1	135323	135530	chr1_125186_125393_6_0.63_1.23_9.4	10	+
chr1	135800	136043	chr1_125663_125906_7_0.61_4.39_9.47	10	+
chr1	137706	137940	chr1_127569_127803_7_0.61_2.98_9.24	10	+
chr1	138366	138643	chr1_128229_128506_8_0.56_0_8.77	10	+
chr1	138688	139705	chr1_128551_129568_28_0.57_0_9.41	10	+
chr1	140128	140397	chr1_129991_130260_8_0.5_0_8.68	10	+
chr1	142513	142720	chr1_132376_132583_6_0.43_0_8.06	10	+
chr1	142753	143100	chr1_132616_132963_10_0.42_0_7.72	10	+
chr1	143879	144239	chr1_133742_134102_11_0.46_0_9.45	10	+
chr1	145401	146054	chr1_135264_135917_18_0.49_0_8.65	10	+
chr1	151029	151296	chr1_140892_141159_8_0.52_0_8.57	10	+
chr1	155633	155910	chr1_145496_145773_9_0.41_0_7.69	10	+
chr1	158421	158694	chr1_148284_148557_8_0.42_0_7.98	10	+
chr1	160873	161081	chr1_150736_150944_6_0.44_2.98_8.12	10	+
chr1	173674	174372	chr1_163537_164235_20_0.38_0_7.62	10	+
chr1	228444	228787	chr1_218307_218650_10_0.52_0_9.1	10	+
chr1	317735	317940	chr1_307598_307803_6_0.41_0_8.35	10	+
chr1	317979	318216	chr1_307842_308079_7_0.43_0_8.26	10	+
chr1	320329	320599	chr1_310192_310462_8_0.5_0_9.4	10	+
chr1	321023	321271	chr1_310886_311134_7_0.57_0_11.41	10	+
chr1	321433	321800	chr1_311296_311663_11_0.37_0_7.42	10	+
chr1	323752	324005	chr1_313615_313868_7_0.54_0_9.06	10	+
chr1	324430	326053	chr1_314293_315916_45_0.59_0_10.07	10	+
chr1	326223	326760	chr1_316086_316623_14_0.65_0_9.94	10	+
chr1	327391	328161	chr1_317254_318024_21_0.64_0_10.11	10	+
chr1	328459	328773	chr1_318322_318636_9_0.51_0_8.72	10	+
chr1	331588	331786	chr1_321451_321649_6_0.6_2.17_9.11	10	+
chr1	334146	334422	chr1_324009_324285_8_0.37_1.23_7.43	10	+
chr1	335614	335951	chr1_325477_325814_10_0.33_1.23_7.05	10	+
chr1	342934	343181	chr1_332797_333044_7_0.38_3.71_7.43	10	+
chr1	367177	367407	chr1_357040_357270_7_0.38_2.17_7.2	10	+
chr1	436703	436905	chr1_426566_426768_6_0.49_1.23_8.09	10	+
chr1	470856	471315	chr1_460719_461178_13_0.5_0_9.37	10	+
chr1	544780	545319	chr1_534643_535182_15_0.75_0_11.73	10	+
chr1	564321	570424	chr1_554184_560287_161_0.44_0_12.66	10	+
chr1	661085	661290	chr1_650948_651153_6_0.4_3.71_7.68	10	+
chr1	662166	662446	chr1_652029_652309_8_0.61_0_9.37	10	+
chr1	663160	663428	chr1_653023_653291_8_0.61_2.17_9.23	10	+
chr1	664176	665193	chr1_654039_655056_28_0.56_0_9.46	10	+
chr1	665616	665885	chr1_655479_655748_8_0.52_0_8.98	10	+
chr1	666730	666913	chr1_656593_656776_6_0.41_2.17_7.66	10	+
chr1	667631	668052	chr1_657494_657915_12_0.38_0_7.62	10	+
chr1	668354	668602	chr1_658217_658465_7_0.55_0_9.76	10	+
chr1	669025	669293	chr1_658888_659156_8_0.51_0_8.86	10	+
chr1	671037	671421	chr1_660900_661284_11_0.39_0_7.55	10	+
chr1	671761	672008	chr1_661624_661871_7_0.55_0_9.68	10	+
chr1	672431	672700	chr1_662294_662563_8_0.51_0_8.93	10	+
chr1	673581	673730	chr1_663444_663593_5_0.4_2.17_7.83	10	+
chr1	674453	674837	chr1_664316_664700_11_0.39_0_7.92	10	+
chr1	675176	675424	chr1_665039_665287_7_0.55_0_9.8	10	+
chr1	675847	676116	chr1_665710_665979_8_0.5_0_8.85	10	+
chr1	678232	678496	chr1_668095_668359_8_0.48_0_8.5	10	+
chr1	679598	679958	chr1_669461_669821_11_0.46_0_9.37	10	+
chr1	681090	681743	chr1_670953_671606_18_0.49_0_8.66	10	+
chr1	686753	686986	chr1_676616_676849_7_0.51_1.23_8.3	10	+
chr1	691044	691598	chr1_680907_681461_14_0.42_0_8.13	10	+
chr1	694250	694523	chr1_684113_684386_8_0.42_0_8.27	10	+
chr1	703851	704050	chr1_693714_693913_6_0.42_4.39_7.59	10	+
chr1	709187	709428	chr1_699050_699291_7_0.39_2.17_7.51	10	+
chr1	709472	709806	chr1_699335_699669_10_0.43_0_7.34	10	+
chr1	709893	710169	chr1_699756_700032_8_0.33_0_6.78	10	+
chr1	713822	714015	chr1_703685_703878_6_0.54_3.71_8.64	10	+
chr1	716556	716856	chr1_706419_706719_8_0.36_0_7.27	10	+
chr1	717277	717574	chr1_707140_707437_9_0.34_0_7.28	10	+
chr1	721387	721591	chr1_711250_711454_6_0.43_4.39_7.5	10	+
chr1	725633	725903	chr1_715496_715766_8_0.39_0_10.16	10	+
chr1	756274	756831	chr1_746137_746694_16_0.54_0_8.69	10	+
chr1	758020	758673	chr1_747883_748536_19_0.54_0_8.66	10	+
chr1	788776	789435	chr1_778639_779298_19_0.52_0_10.59	10	+
chr1	792515	792716	chr1_782378_782579_6_0.43_4.39_7.49	10	+
chr1	803709	803919	chr1_793572_793782_6_0.42_3.71_7.69	10	+
chr1	809093	809457	chr1_798956_799320_11_0.55_0_8.79	10	+
chr1	1043425	1044224	chr1_1033288_1034087_23_0.6_0_9.49	10	+
chr1	1106757	1106987	chr1_1096620_1096850_7_0.63_0_9.4	10	+
chr1	1153742	1154050	chr1_1143605_1143913_9_0.62_1.23_9.44	10	+
chr1	1158597	1158796	chr1_1148460_1148659_6_0.53_4.39_8.98	10	+
chr1	1163766	1164253	chr1_1153629_1154116_14_0.62_0_9.61	10	+
chr1	1167025	1167278	chr1_1156888_1157141_7_0.75_1.23_10.81	10	+
chr1	1167971	1168166	chr1_1157834_1158029_6_0.7_2.17_10.95	10	+
chr1	1209400	1209600	chr1_1199263_1199463_6_0.76_4.39_11.14	10	+
chr1	1248950	1249322	chr1_1238813_1239185_11_0.59_0_9.51	10	+
chr1	1250031	1250568	chr1_1239894_1240431_15_0.58_2.17_8.76	10	+
chr1	1254667	1254943	chr1_1244530_1244806_8_0.59_0_9.22	10	+
chr1	1262156	1262474	chr1_1252019_1252337_9_0.55_0_8.78	10	+
chr1	1269785	1270120	chr1_1259648_1259983_10_0.61_2.98_8.9	10	+
chr1	1273341	1273550	chr1_1263204_1263413_6_0.63_1.23_10.02	10	+
chr1	1275098	1275311	chr1_1264961_1265174_6_0.67_1.23_10.64	10	+
chr1	1277433	1277653	chr1_1267296_1267516_6_0.68_4.39_10.28	10	+
chr1	1286877	1287101	chr1_1276740_1276964_6_0.61_4.39_8.87	10	+
chr1	1309321	1309780	chr1_1299184_1299643_13_0.62_0_9.66	10	+
chr1	1317903	1318152	chr1_1307766_1308015_7_0.46_2.98_7.89	10	+
chr1	1326075	1326350	chr1_1315938_1316213_8_0.48_0_7.97	10	+
chr1	1326476	1326678	chr1_1316339_1316541_6_0.39_2.98_7.87	10	+
chr1	1326811	1327384	chr1_1316674_1317247_16_0.45_0_8.24	10	+
chr1	1327612	1328032	chr1_1317475_1317895_12_0.38_0_7.41	10	+
chr1	1330681	1330915	chr1_1320544_1320778_7_0.53_1.23_8.58	10	+
chr1	1335955	1336330	chr1_1325818_1326193_11_0.55_0_8.77	10	+
chr1	1336534	1336737	chr1_1326397_1326600_6_0.59_4.39_9.08	10	+
chr1	1337224	1337684	chr1_1327087_1327547_13_0.47_0_8.2	10	+
chr1	1342173	1342521	chr1_1332036_1332384_9_0.62_0_9.57	10	+
chr1	1370807	1371059	chr1_1360670_1360922_7_0.75_0_11.14	10	+
chr1	1394479	1394662	chr1_1384342_1384525_5_0.62_2.17_9.65	10	+
chr1	1396087	1396347	chr1_1385950_1386210_7_0.62_0_9.76	10	+
chr1	1412826	1413056	chr1_1402689_1402919_7_0.58_0_9	10	+
chr1	1413878	1414206	chr1_1403741_1404069_10_0.66_0_9.6	10	+
chr1	1417479	1417688	chr1_1407342_1407551_6_0.62_4.39_9.66	10	+
chr1	1425577	1425898	chr1_1415440_1415761_8_0.57_0_8.42	10	+
chr1	1431148	1431388	chr1_1421011_1421251_7_0.63_1.23_9.56	10	+
chr1	1452578	1452873	chr1_1442441_1442736_9_0.67_0_9.43	10	+
chr1	1459080	1459409	chr1_1448943_1449272_9_0.63_0_9.07	10	+
chr1	1461771	1461956	chr1_1451634_1451819_5_0.62_3.71_9.55	10	+
chr1	1463017	1463330	chr1_1452880_1453193_9_0.6_0_9.94	10	+
chr1	1469509	1469822	chr1_1459372_1459685_9_0.64_1.23_9.99	10	+
chr1	1476989	1477599	chr1_1466852_1467462_17_0.52_0_9.3	10	+
chr1	1479152	1479388	chr1_1469015_1469251_7_0.61_2.17_9.53	10	+
chr1	1480095	1480456	chr1_1469958_1470319_10_0.54_0_8.47	10	+
chr1	1499440	1499718	chr1_1489303_1489581_8_0.44_2.98_7.72	10	+
chr1	1500093	1500410	chr1_1489956_1490273_9_0.47_0_8.35	10	+
chr1	1510065	1510263	chr1_1499928_1500126_5_0.78_4.39_12.15	10	+
chr1	1634893	1635086	chr1_1624753_1624946_6_0.58_2.17_8.65	10	+
chr1	1649029	1649238	chr1_1638889_1639098_6_0.51_4.39_8.55	10	+
chr1	1649713	1650073	chr1_1639573_1639933_11_0.49_0_8.01	10	+
chr1	1658835	1660310	chr1_1648695_1650170_41_0.44_0_8.13	10	+
chr1	1660464	1660823	chr1_1650324_1650683_11_0.51_0_8.51	10	+
chr1	1661559	1661835	chr1_1651419_1651695_8_0.5_1.23_8.58	10	+
chr1	1669743	1670017	chr1_1659603_1659877_8_0.56_1.23_9.23	10	+
chr1	1670705	1670909	chr1_1660565_1660769_6_0.55_2.98_8.58	10	+
chr1	1716716	1718601	chr1_1706576_1708461_52_0.42_0_8.73	10	+
chr1	1720420	1720794	chr1_1710280_1710654_11_0.51_0_8.95	10	+
chr1	1721773	1722136	chr1_1711633_1711996_10_0.56_0_9.2	10	+
chr1	1735781	1736136	chr1_1725641_1725996_10_0.44_0_8.54	10	+
chr1	1737919	1738117	chr1_1727779_1727977_6_0.47_2.17_8.12	10	+
chr1	1747106	1747453	chr1_1736966_1737313_10_0.5_0_7.92	10	+
chr1	1756706	1757012	chr1_1746566_1746872_9_0.4_3.71_7.37	10	+
chr1	1794631	1794831	chr1_1784491_1784691_6_0.43_2.17_7.75	10	+
chr1	1801057	1801291	chr1_1790917_1791151_7_0.4_2.98_7.5	10	+
chr1	1818584	1818787	chr1_1808444_1808647_6_0.38_2.98_7.54	10	+
chr1	1847338	1847534	chr1_1837198_1837394_6_0.65_4.39_9.82	10	+
chr1	2160323	2160542	chr1_2150183_2150402_5_0.75_3.71_11.3	10	+
chr1	2201153	2201494	chr1_2191013_2191354_10_0.68_0_10.62	10	+
chr1	2212155	2212484	chr1_2202015_2202344_9_0.63_1.23_9.69	10	+
chr1	2212537	2213177	chr1_2202397_2203037_17_0.59_0_10.18	10	+
chr1	2213319	2213952	chr1_2203179_2203812_17_0.59_0_9.79	10	+
chr1	2236602	2236831	chr1_2226462_2226691_7_0.6_1.23_9.15	10	+
chr1	2247789	2247991	chr1_2237649_2237851_6_0.62_2.98_9.67	10	+
chr1	2324556	2324914	chr1_2314416_2314774_10_0.48_2.98_8.06	10	+
chr1	2327093	2327382	chr1_2316953_2317242_8_0.44_2.17_7.98	10	+
chr1	2328444	2328753	chr1_2318304_2318613_9_0.5_0_8	10	+
chr1	2333556	2333881	chr1_2323416_2323741_9_0.58_0_9.09	10	+
chr1	2334303	2334811	chr1_2324163_2324671_14_0.48_0_8.45	10	+
chr1	2334937	2335161	chr1_2324797_2325021_7_0.51_0_8.81	10	+
chr1	2390877	2391117	chr1_2380737_2380977_7_0.62_0_9.31	10	+
chr1	2449421	2449706	chr1_2439281_2439566_8_0.64_0_9.23	10	+
chr1	2452541	2452759	chr1_2442401_2442619_6_0.48_2.17_7.99	10	+
chr1	2454216	2454477	chr1_2444076_2444337_8_0.44_0_7.83	10	+
chr1	2460071	2460282	chr1_2449931_2450142_6_0.55_2.98_8.67	10	+
chr1	2497616	2497788	chr1_2476629_2476801_5_0.61_2.17_9.97	10	-
chr1	2486937	2487208	chr1_2487209_2487480_8_0.66_1.23_9.53	10	-
chr1	2691860	2692198	chr1_2681720_2682058_9_0.55_0_9.29	10	+
chr1	2693754	2693984	chr1_2683614_2683844_6_0.59_0_9.8	10	+
chr1	2714522	2714759	chr1_2704382_2704619_7_0.62_2.17_9.65	10	+
chr1	2838082	2838267	chr1_2827942_2828127_5_0.67_2.98_10.98	10	+
chr1	2949091	2949300	chr1_2938951_2939160_6_0.61_4.39_8.94	10	+
chr1	2986805	2987214	chr1_2976665_2977074_11_0.82_2.17_11.27	10	+
chr1	3018596	3018700	chr1_3008456_3008560_3_0.55_2.17_9.99	10	+
chr1	3157538	3157803	chr1_3147398_3147663_7_0.63_0_9.37	10	+
chr1	3327532	3327628	chr1_3317392_3317488_3_0.56_4.39_9.88	10	+
chr1	3348023	3348380	chr1_3337883_3338240_10_0.62_1.23_8.93	10	+
chr1	3428125	3428379	chr1_3417985_3418239_8_0.6_2.17_8.8	10	+
chr1	3485022	3485243	chr1_3474882_3475103_6_0.62_4.39_9.35	10	+
chr1	3488244	3488520	chr1_3478104_3478380_8_0.62_2.17_9.64	10	+
chr1	3488733	3489098	chr1_3478593_3478958_10_0.62_0_9.59	10	+
chr1	3489192	3489646	chr1_3479052_3479506_12_0.6_0_9.36	10	+
chr1	3493145	3493401	chr1_3483005_3483261_8_0.63_0_9.4	10	+
chr1	3497743	3497982	chr1_3487603_3487842_7_0.61_3.71_8.69	10	+
chr1	3500096	3500514	chr1_3489956_3490374_11_0.67_0_10.24	10	+
chr1	3530659	3530903	chr1_3520519_3520763_7_0.57_0_8.73	10	+
chr1	3608059	3608310	chr1_3597919_3598170_7_0.62_2.17_8.82	10	+
chr1	3611352	3611588	chr1_3601212_3601448_5_0.61_2.17_9.44	10	+
chr1	3697001	3697206	chr1_3686861_3687066_6_0.38_0_7.85	10	+
chr1	3699191	3699377	chr1_3689051_3689237_6_0.39_4.39_7.41	10	+
chr1	3712435	3712708	chr1_3702295_3702568_8_0.7_0_11.04	10	+
chr1	3764044	3764279	chr1_3753904_3754139_7_0.37_2.98_7.41	10	+
chr1	3817904	3818114	chr1_3807764_3807974_6_0.65_0_9.78	10	+
chr1	4087879	4088144	chr1_3987739_3988004_7_0.58_1.23_8.7	10	+
chr1	4235486	4235730	chr1_4135346_4135590_7_0.51_1.23_7.99	10	+
chr1	4391176	4391441	chr1_4291036_4291301_7_0.42_0_7.64	10	+
chr1	5399227	5399251	chr1_5299087_5299111_1_0.4_2.98_12.08	10	+
chr1	5682683	5682857	chr1_5605270_5605444_5_0.42_4.39_7.98	10	+
chr1	5720402	5720600	chr1_5642989_5643187_6_0.51_2.17_8.06	10	+
chr1	5826754	5826926	chr1_5749341_5749513_5_0.63_4.39_9.62	10	+
chr1	5910276	5910500	chr1_5832863_5833087_7_0.49_2.98_8.02	10	+
chr1	5933719	5934064	chr1_5856306_5856651_10_0.56_0_9.02	10	+
chr1	5944593	5945067	chr1_5867180_5867654_13_0.59_0_9.45	10	+
chr1	6052286	6052530	chr1_5974873_5975117_7_0.7_0_10.01	10	+
chr1	6060019	6060242	chr1_5982606_5982829_7_0.65_4.39_9.45	10	+
chr1	6081925	6082342	chr1_6004512_6004929_12_0.43_0_7.99	10	+
chr1	6103019	6103225	chr1_6025606_6025812_6_0.37_3.71_7.25	10	+
chr1	6108084	6108407	chr1_6030671_6030994_9_0.51_2.98_8.27	10	+
chr1	6121871	6122072	chr1_6044458_6044659_5_0.37_4.39_7.24	10	+
chr1	6129072	6129409	chr1_6051659_6051996_10_0.55_3.71_8.31	10	+
chr1	6134412	6134619	chr1_6056999_6057206_6_0.49_2.17_8.12	10	+
chr1	6155291	6155517	chr1_6077878_6078104_7_0.63_0_9.45	10	+
chr1	6158403	6159108	chr1_6080990_6081695_19_0.56_0_10.36	10	+
chr1	6159164	6159549	chr1_6081751_6082136_11_0.6_0_9.52	10	+
chr1	6159702	6159959	chr1_6082289_6082546_7_0.58_2.17_9.25	10	+
chr1	6160782	6161374	chr1_6083369_6083961_17_0.56_0_8.98	10	+
chr1	6214981	6215231	chr1_6137568_6137818_7_0.61_1.23_9.3	10	+
chr1	6245326	6245892	chr1_6167913_6168479_16_0.44_0_8.01	10	+
chr1	6246058	6246996	chr1_6168645_6169583_26_0.41_0_8.5	10	+
chr1	6252886	6253196	chr1_6175473_6175783_9_0.49_0_7.77	10	+
chr1	6257617	6257931	chr1_6180204_6180518_9_0.39_0_7.19	10	+
chr1	6258051	6258248	chr1_6180638_6180835_6_0.41_2.98_7.94	10	+
chr1	6281801	6282163	chr1_6204388_6204750_11_0.45_0_8.03	10	+
chr1	6282924	6283131	chr1_6205511_6205718_6_0.5_1.23_8.76	10	+
chr1	6283483	6283689	chr1_6206070_6206276_6_0.37_0_8.54	10	+
chr1	6284139	6284714	chr1_6206726_6207301_16_0.43_0_8.06	10	+
chr1	6284722	6285400	chr1_6207309_6207987_19_0.53_0_8.72	10	+
chr1	6291932	6292201	chr1_6214519_6214788_8_0.46_0_8.39	10	+
chr1	6293513	6293819	chr1_6216100_6216406_9_0.46_0_8.1	10	+
chr1	6294908	6295111	chr1_6217495_6217698_6_0.53_1.23_8.54	10	+
chr1	6453612	6454024	chr1_6376199_6376611_11_0.71_0_11.14	10	+
chr1	6480677	6480964	chr1_6403264_6403551_8_0.68_1.23_10.34	10	+
chr1	6583977	6584464	chr1_6506564_6507051_14_0.4_0_7.79	10	+
chr1	6584576	6584797	chr1_6507163_6507384_7_0.5_4.39_8.2	10	+
chr1	6585372	6586093	chr1_6507959_6508680_21_0.44_0_7.89	10	+
chr1	6592459	6592837	chr1_6515046_6515424_11_0.46_0_8.4	10	+
chr1	6608617	6608677	chr1_6531204_6531264_2_0.46_0_9.96	10	+
chr1	6609530	6609732	chr1_6532117_6532319_6_0.41_2.17_7.73	10	+
chr1	6610443	6610696	chr1_6533030_6533283_7_0.44_0_7.52	10	+
chr1	6642290	6642512	chr1_6564877_6565099_6_0.49_3.71_8.27	10	+
chr1	6663179	6663430	chr1_6585766_6586017_7_0.64_1.23_9.64	10	+
chr1	6673164	6673347	chr1_6595751_6595934_6_0.79_3.71_11.15	10	+
chr1	6674342	6674690	chr1_6596929_6597277_9_0.75_3.71_10.45	10	+
chr1	6675289	6675504	chr1_6597876_6598091_6_0.66_1.23_9.98	10	+
chr1	6683160	6683505	chr1_6605747_6606092_10_0.47_0_8.05	10	+
chr1	6695527	6695842	chr1_6618114_6618429_9_0.48_0_7.87	10	+
chr1	6713876	6714197	chr1_6636463_6636784_9_0.46_0_7.83	10	+
chr1	6738319	6738582	chr1_6660906_6661169_7_0.41_2.17_7.7	10	+
chr1	6757291	6757381	chr1_6679878_6679968_3_0.52_4.39_10.13	10	+
chr1	6880248	6880375	chr1_6802835_6802962_4_0.44_0_8.83	10	+
chr1	6885056	6885414	chr1_6807643_6808001_10_0.34_0_7.06	10	+
chr1	6887678	6887914	chr1_6810265_6810501_7_0.42_3.71_7.68	10	+
chr1	6931724	6932286	chr1_6854311_6854873_16_0.39_0_7.57	10	+
chr1	6959662	6959860	chr1_6882249_6882447_6_0.37_1.23_7.34	10	+
chr1	6970797	6971006	chr1_6893384_6893593_6_0.55_0_9.1	10	+
chr1	7048281	7048526	chr1_6970868_6971113_7_0.51_2.17_8.4	10	+
chr1	7238205	7238409	chr1_7160792_7160996_6_0.45_4.39_7.83	10	+
chr1	7499813	7500035	chr1_7422400_7422622_5_0.59_2.17_9.53	10	+
chr1	7723412	7723636	chr1_7645999_7646223_6_0.63_1.23_9.15	10	+
chr1	7764644	7764997	chr1_7687231_7687584_9_0.75_2.17_11.1	10	+
chr1	7831378	7831614	chr1_7753965_7754201_7_0.73_1.23_10.67	10	+
chr1	7839846	7840493	chr1_7762433_7763080_18_0.37_0_7.64	10	+
chr1	7840570	7841167	chr1_7763157_7763754_17_0.4_0_7.57	10	+
chr1	8021592	8021901	chr1_7944179_7944488_10_0.69_2.17_9.95	10	+
chr1	8022709	8023034	chr1_7945296_7945621_9_0.39_0_7.07	10	+
chr1	8025318	8025582	chr1_7947905_7948169_8_0.38_0_7.97	10	+
chr1	8037696	8037809	chr1_7960283_7960396_4_0.36_1.23_8.17	10	+
chr1	8044834	8045398	chr1_7967421_7967985_16_0.42_0_8.62	10	+
chr1	8373245	8373484	chr1_8295832_8296071_4_0.53_2.98_9.04	10	+
chr1	8390177	8390468	chr1_8312764_8313055_8_0.59_1.23_9.06	10	+
chr1	8414812	8415017	chr1_8337399_8337604_6_0.46_2.17_8.23	10	+
chr1	8416902	8417083	chr1_8339489_8339670_5_0.6_4.39_9.29	10	+
chr1	8422685	8422876	chr1_8345272_8345463_5_0.55_4.39_8.82	10	+
chr1	8435536	8435954	chr1_8358123_8358541_12_0.47_0_8.57	10	+
chr1	8543766	8543968	chr1_8466353_8466555_6_0.43_1.23_8.11	10	+
chr1	8614780	8614979	chr1_8537367_8537566_6_0.45_4.39_7.67	10	+
chr1	8716072	8716284	chr1_8638659_8638871_6_0.45_2.98_7.97	10	+
chr1	8725409	8725609	chr1_8647996_8648196_6_0.39_2.98_7.86	10	+
chr1	8763120	8763400	chr1_8685707_8685987_7_0.73_2.17_11.36	10	+
chr1	8810390	8811128	chr1_8732977_8733715_21_0.43_0_8.57	10	+
chr1	8846257	8847081	chr1_8768844_8769668_23_0.45_0_9.61	10	+
chr1	8877951	8878186	chr1_8800538_8800773_5_0.75_1.23_11.54	10	+
chr1	8891168	8891498	chr1_8813755_8814085_10_0.46_0_8.42	10	+
chr1	8920996	8921570	chr1_8843583_8844157_16_0.53_0_10.25	10	+
chr1	8923309	8923533	chr1_8845896_8846120_6_0.6_2.17_9.41	10	+
chr1	8923832	8924287	chr1_8846419_8846874_13_0.54_0_9.56	10	+
chr1	8925249	8925684	chr1_8847836_8848271_13_0.54_0_9.21	10	+
chr1	8926201	8926667	chr1_8848788_8849254_13_0.52_0_9.47	10	+
chr1	8927074	8927440	chr1_8849661_8850027_11_0.51_0_8.9	10	+
chr1	8929234	8929457	chr1_8851821_8852044_7_0.5_4.39_8.25	10	+
chr1	8930999	8931352	chr1_8853586_8853939_10_0.5_2.17_8.12	10	+
chr1	8931810	8932172	chr1_8854397_8854759_10_0.5_0_8.12	10	+
chr1	8932892	8933097	chr1_8855479_8855684_6_0.43_3.71_7.77	10	+
chr1	8934760	8935106	chr1_8857347_8857693_10_0.46_0_8.44	10	+
chr1	8936233	8936475	chr1_8858820_8859062_6_0.37_2.98_7.2	10	+
chr1	8938495	8938901	chr1_8861082_8861488_11_0.68_0_10.48	10	+
chr1	8939007	8939210	chr1_8861594_8861797_6_0.74_4.39_10.9	10	+
chr1	8953466	8954665	chr1_8876053_8877252_34_0.46_0_9.84	10	+
chr1	9097075	9097893	chr1_9019662_9020480_23_0.5_0_9.23	10	+
chr1	9097947	9098196	chr1_9020534_9020783_7_0.59_2.98_8.65	10	+
chr1	9099645	9100090	chr1_9022232_9022677_13_0.69_0_10.26	10	+
chr1	9101707	9102075	chr1_9024294_9024662_11_0.51_0_8.22	10	+
chr1	9107566	9107882	chr1_9030153_9030469_9_0.46_0_8.22	10	+
chr1	9117391	9117766	chr1_9039978_9040353_11_0.44_0_8	10	+
chr1	9129199	9129411	chr1_9051786_9051998_6_0.43_3.71_7.63	10	+
chr1	9129431	9129797	chr1_9052018_9052384_11_0.52_0_8.41	10	+
chr1	9325055	9325349	chr1_9247642_9247936_9_0.52_1.23_8.16	10	+
chr1	9328865	9329058	chr1_9251452_9251645_6_0.5_4.39_8.37	10	+
chr1	9350975	9350999	chr1_9273562_9273586_1_0.32_4.39_9.3	10	+
chr1	9367926	9368132	chr1_9290513_9290719_6_0.59_2.98_9.01	10	+
chr1	9579736	9579944	chr1_9502323_9502531_6_0.56_2.98_8.96	10	+
chr1	9599405	9599620	chr1_9521992_9522207_6_0.79_2.98_11.21	10	+
chr1	9599908	9600120	chr1_9522495_9522707_6_0.72_3.71_10.73	10	+
chr1	9634843	9634898	chr1_9557430_9557485_2_0.38_0_10.14	10	+
chr1	9636527	9637110	chr1_9559114_9559697_16_0.46_0_8.22	10	+
chr1	9642288	9642682	chr1_9564875_9565269_11_0.44_0_7.67	10	+
chr1	9649282	9649468	chr1_9571869_9572055_6_0.77_4.39_11.53	10	+
chr1	9658446	9658764	chr1_9581033_9581351_9_0.6_0_9.16	10	+
chr1	9775582	9775910	chr1_9698169_9698497_9_0.64_2.17_9.34	10	+
chr1	9788166	9788383	chr1_9710753_9710970_7_0.49_0_8.53	10	+
chr1	9789107	9789475	chr1_9711694_9712062_10_0.52_0_8.75	10	+
chr1	9789492	9789732	chr1_9712079_9712319_7_0.54_2.98_8.84	10	+
chr1	9789930	9790372	chr1_9712517_9712959_11_0.54_0_9.18	10	+
chr1	9790397	9790663	chr1_9712984_9713250_8_0.62_1.23_9.83	10	+
chr1	9793366	9793683	chr1_9715953_9716270_9_0.56_0_8.81	10	+
chr1	9793924	9794274	chr1_9716511_9716861_10_0.56_2.98_8.78	10	+
chr1	9794978	9795298	chr1_9717565_9717885_9_0.56_0_9.31	10	+
chr1	9795411	9795728	chr1_9717998_9718315_9_0.48_0_8.18	10	+
chr1	9801101	9801368	chr1_9723688_9723955_8_0.5_0_7.98	10	+
chr1	9809687	9810046	chr1_9732274_9732633_10_0.45_0_7.5	10	+
chr1	9811452	9811826	chr1_9734039_9734413_11_0.47_0_8.17	10	+
chr1	9815082	9815476	chr1_9737669_9738063_11_0.45_0_7.85	10	+
chr1	9840840	9840958	chr1_9763427_9763545_4_0.51_4.39_9.08	10	+
chr1	9842063	9842321	chr1_9764650_9764908_7_0.33_2.98_7	10	+
chr1	9884011	9884227	chr1_9806598_9806814_3_0.73_2.98_13.2	10	+
chr1	9969771	9970058	chr1_9892358_9892645_8_0.7_0_11.26	10	+
chr1	10092836	10093055	chr1_10015423_10015642_6_0.64_4.39_9.95	10	+
chr1	10093236	10093794	chr1_10015823_10016381_16_0.55_0_9.48	10	+
chr1	10114230	10114443	chr1_10036817_10037030_6_0.39_2.98_7.6	10	+
chr1	10114492	10114696	chr1_10037079_10037283_6_0.43_2.98_7.9	10	+
chr1	10155510	10155752	chr1_10078097_10078339_7_0.46_2.98_7.88	10	+
chr1	10165507	10165863	chr1_10088094_10088450_10_0.49_0_8.57	10	+
chr1	10168960	10169241	chr1_10091547_10091828_8_0.42_2.98_7.64	10	+
chr1	10192446	10192657	chr1_10115033_10115244_6_0.43_2.98_7.83	10	+
chr1	10195028	10195305	chr1_10117615_10117892_8_0.44_0_7.97	10	+
chr1	10206998	10207200	chr1_10129585_10129787_6_0.55_2.17_8.77	10	+
chr1	10211282	10211636	chr1_10133869_10134223_10_0.47_0_7.71	10	+
chr1	10221136	10221451	chr1_10143723_10144038_9_0.47_1.23_7.7	10	+
chr1	10234784	10234995	chr1_10157371_10157582_6_0.43_1.23_7.83	10	+
chr1	10238599	10238950	chr1_10161186_10161537_10_0.47_0_7.95	10	+
chr1	10240062	10240667	chr1_10162649_10163254_17_0.43_0_8.11	10	+
chr1	10240864	10241238	chr1_10163451_10163825_10_0.41_0_7.89	10	+
chr1	10292242	10292510	chr1_10214829_10215097_8_0.4_0_7.59	10	+
chr1	10318530	10318799	chr1_10241117_10241386_8_0.38_0_7.17	10	+
chr1	10327391	10327703	chr1_10249978_10250290_9_0.43_0_7.88	10	+
chr1	10328104	10328308	chr1_10250691_10250895_6_0.45_2.17_8.16	10	+
chr1	10337982	10338292	chr1_10260569_10260879_9_0.37_0_7.3	10	+
chr1	10355054	10355287	chr1_10277641_10277874_6_0.42_1.23_7.97	10	+
chr1	10363229	10363502	chr1_10285816_10286089_8_0.45_1.23_8.23	10	+
chr1	10363623	10364577	chr1_10286210_10287164_26_0.46_0_8.27	10	+
chr1	10364589	10364944	chr1_10287176_10287531_10_0.42_0_7.52	10	+
chr1	10365160	10365576	chr1_10287747_10288163_12_0.38_0_7.35	10	+
chr1	10365739	10366166	chr1_10288326_10288753_12_0.4_0_7.48	10	+
chr1	10367021	10367298	chr1_10289608_10289885_8_0.35_0_7.03	10	+
chr1	10383794	10384191	chr1_10306381_10306778_12_0.44_0_7.88	10	+
chr1	10412060	10412416	chr1_10334647_10335003_10_0.52_0_8.61	10	+
chr1	10412569	10413081	chr1_10335156_10335668_14_0.44_0_7.78	10	+
chr1	10425422	10425749	chr1_10348009_10348336_10_0.52_0_8.43	10	+
chr1	10434301	10434585	chr1_10356888_10357172_8_0.43_2.17_7.38	10	+
chr1	10436805	10437474	chr1_10359392_10360061_17_0.46_0_8.24	10	+
chr1	10438031	10438670	chr1_10360618_10361257_18_0.51_0_8.52	10	+
chr1	10438860	10439265	chr1_10361447_10361852_11_0.4_1.23_7.66	10	+
chr1	10439984	10440406	chr1_10362571_10362993_12_0.42_0_8.07	10	+
chr1	10440784	10441163	chr1_10363371_10363750_11_0.44_0_8.11	10	+
chr1	10441247	10441690	chr1_10363834_10364277_13_0.41_0_7.72	10	+
chr1	10460390	10460715	chr1_10382977_10383302_10_0.46_0_7.98	10	+
chr1	10464201	10464469	chr1_10386788_10387056_8_0.56_0_8.71	10	+
chr1	10468079	10468268	chr1_10390666_10390855_6_0.5_1.23_8.25	10	+
chr1	10473018	10473421	chr1_10395605_10396008_11_0.52_0_8.75	10	+
chr1	10477008	10477297	chr1_10399595_10399884_8_0.49_0_8.89	10	+
chr1	10477419	10477674	chr1_10400006_10400261_8_0.52_1.23_7.99	10	+
chr1	10479645	10480344	chr1_10402232_10402931_21_0.5_0_8.83	10	+
chr1	10502268	10502609	chr1_10424855_10425196_9_0.43_0_8.05	10	+
chr1	10516564	10516845	chr1_10439151_10439432_7_0.36_2.17_7.5	10	+
chr1	10517773	10517970	chr1_10440360_10440557_6_0.46_3.71_8.32	10	+
chr1	10519227	10519780	chr1_10441814_10442367_16_0.4_0_7.66	10	+
chr1	10521268	10521701	chr1_10443855_10444288_13_0.5_0_8.29	10	+
chr1	10523102	10523308	chr1_10445689_10445895_6_0.57_4.39_9.21	10	+
chr1	10529189	10529474	chr1_10451776_10452061_8_0.44_0_7.57	10	+
chr1	10598078	10598298	chr1_10520665_10520885_6_0.5_2.98_8.25	10	+
chr1	10683287	10683637	chr1_10605874_10606224_10_0.48_2.17_8.1	10	+
chr1	10699564	10699836	chr1_10622151_10622423_8_0.64_1.23_9.41	10	+
chr1	10865949	10866132	chr1_10788536_10788719_5_0.55_4.39_9.02	10	+
chr1	10960324	10960563	chr1_10882911_10883150_7_0.62_1.23_9.54	10	+
chr1	11051034	11051150	chr1_10973621_10973737_4_0.57_3.71_9.67	10	+
chr1	11073718	11074096	chr1_10996305_10996683_11_0.46_0_8.3	10	+
chr1	11076767	11077130	chr1_10999354_10999717_10_0.37_0_7.45	10	+
chr1	11078702	11079029	chr1_11001289_11001616_10_0.39_0_7.67	10	+
chr1	11082036	11084370	chr1_11004623_11006957_65_0.41_0_8.91	10	+
chr1	11084871	11085255	chr1_11007458_11007842_11_0.35_0_7.16	10	+
chr1	11114574	11115176	chr1_11037161_11037763_17_0.63_0_9.68	10	+
chr1	11115774	11116015	chr1_11038361_11038602_7_0.62_0_9.18	10	+
chr1	11116563	11116917	chr1_11039150_11039504_10_0.59_0_9.6	10	+
chr1	11119206	11119478	chr1_11041793_11042065_8_0.62_2.17_9.44	10	+
chr1	11120194	11120433	chr1_11042781_11043020_6_0.75_1.23_11.69	10	+
chr1	11140732	11141027	chr1_11063319_11063614_8_0.44_0_7.71	10	+
chr1	11142693	11143005	chr1_11065280_11065592_9_0.45_1.23_8	10	+
chr1	11147409	11147758	chr1_11069996_11070345_10_0.39_0_7.58	10	+
chr1	11147782	11148069	chr1_11070369_11070656_8_0.37_2.17_7.13	10	+
chr1	11151033	11151354	chr1_11073620_11073941_9_0.41_0_7.17	10	+
chr1	11155798	11156035	chr1_11078385_11078622_7_0.42_0_7.67	10	+
chr1	11166917	11167573	chr1_11089504_11090160_18_0.44_0_8.28	10	+
chr1	11259558	11259867	chr1_11182145_11182454_9_0.47_0_7.9	10	+
chr1	11272877	11273098	chr1_11195464_11195685_6_0.45_2.98_7.98	10	+
chr1	11288690	11288899	chr1_11211277_11211486_6_0.52_4.39_8.24	10	+
chr1	11292965	11293293	chr1_11215552_11215880_10_0.42_0_8.35	10	+
chr1	11313896	11314105	chr1_11236483_11236692_6_0.5_3.71_8.41	10	+
chr1	11333850	11334115	chr1_11256437_11256702_8_0.53_2.98_8.95	10	+
chr1	11338328	11338673	chr1_11260915_11261260_10_0.37_0_7.31	10	+
chr1	11345575	11346230	chr1_11268162_11268817_19_0.56_0_9.08	10	+
chr1	11346319	11346625	chr1_11268906_11269212_8_0.38_0_7.64	10	+
chr1	11587987	11588228	chr1_11510574_11510815_7_0.48_0_8.12	10	+
chr1	11633988	11634194	chr1_11556575_11556781_6_0.49_4.39_8.09	10	+
chr1	11724219	11724694	chr1_11646806_11647281_12_0.78_0_11.16	10	+
chr1	11734504	11734726	chr1_11657091_11657313_7_0.59_4.39_9.31	10	+
chr1	11753246	11753498	chr1_11675833_11676085_7_0.55_2.98_8.23	10	+
chr1	11900731	11900929	chr1_11823318_11823516_6_0.47_4.39_7.91	10	+
chr1	11902272	11902611	chr1_11824859_11825198_10_0.49_0_8.28	10	+
chr1	11968337	11968581	chr1_11890924_11891168_8_0.41_0_7.74	10	+
chr1	11980125	11980429	chr1_11902712_11903016_9_0.49_0_8.02	10	+
chr1	11983336	11983722	chr1_11905923_11906309_11_0.53_0_8.91	10	+
chr1	11986101	11986324	chr1_11908688_11908911_6_0.73_0_10.95	10	+
chr1	12010375	12010613	chr1_11932962_11933200_7_0.61_0_9.4	10	+
chr1	12016944	12017185	chr1_11939531_11939772_7_0.59_1.23_9.16	10	+
chr1	12020630	12020915	chr1_11943217_11943502_9_0.61_1.23_8.93	10	+
chr1	12032867	12033141	chr1_11955454_11955728_8_0.58_1.23_8.5	10	+
chr1	12034717	12035574	chr1_11957304_11958161_24_0.55_0_9	10	+
chr1	12041937	12042220	chr1_11964524_11964807_8_0.46_1.23_8	10	+
chr1	12049223	12049469	chr1_11971810_11972056_8_0.5_0_8.58	10	+
chr1	12057278	12057478	chr1_11979865_11980065_6_0.56_1.23_9.38	10	+
chr1	12058892	12059253	chr1_11981479_11981840_10_0.56_0_8.81	10	+
chr1	12063971	12064200	chr1_11986558_11986787_7_0.48_3.71_7.66	10	+
chr1	12064463	12064667	chr1_11987050_11987254_6_0.49_2.98_8.51	10	+
chr1	12065675	12066048	chr1_11988262_11988635_10_0.54_0_8.84	10	+
chr1	12071690	12072028	chr1_11994277_11994615_10_0.54_0_9.02	10	+
chr1	12072150	12072578	chr1_11994737_11995165_12_0.55_0_8.61	10	+
chr1	12072595	12072976	chr1_11995182_11995563_11_0.51_0_8.78	10	+
chr1	12072992	12073250	chr1_11995579_11995837_7_0.49_2.17_8.44	10	+
chr1	12140309	12140610	chr1_12062896_12063197_9_0.48_0_8.19	10	+
chr1	12222173	12222386	chr1_12144760_12144973_6_0.56_2.17_8.95	10	+
chr1	12224548	12224769	chr1_12147135_12147356_6_0.55_4.39_8.67	10	+
chr1	12253874	12254105	chr1_12176461_12176692_7_0.5_0_8.21	10	+
chr1	12267995	12268403	chr1_12190582_12190990_12_0.53_0_8.75	10	+
chr1	12268629	12268861	chr1_12191216_12191448_7_0.49_0_8.4	10	+
chr1	12304286	12304527	chr1_12226873_12227114_7_0.49_0_8.16	10	+
chr1	12335909	12336263	chr1_12258496_12258850_10_0.48_0_8.11	10	+
chr1	12336306	12336580	chr1_12258893_12259167_8_0.44_1.23_7.91	10	+
chr1	12336816	12337795	chr1_12259403_12260382_27_0.4_0_7.57	10	+
chr1	12339582	12339771	chr1_12262169_12262358_6_0.34_3.71_7.34	10	+
chr1	12342767	12343675	chr1_12265354_12266262_26_0.45_0_8	10	+
chr1	12348278	12348494	chr1_12270865_12271081_6_0.43_3.71_7.77	10	+
chr1	12378106	12378379	chr1_12300693_12300966_8_0.44_3.71_7.78	10	+
chr1	12413990	12414335	chr1_12336577_12336922_10_0.38_0_7.26	10	+
chr1	12504994	12505193	chr1_12427581_12427780_6_0.41_2.17_7.84	10	+
chr1	12521821	12522029	chr1_12444408_12444616_6_0.33_2.17_6.85	10	+
chr1	12589597	12589812	chr1_12512184_12512399_6_0.43_2.17_7.82	10	+
chr1	12815778	12816024	chr1_12738365_12738611_7_0.49_0_8.02	10	+
chr1	12816101	12816310	chr1_12738688_12738897_6_0.49_4.39_7.91	10	+
chr1	12907296	12908211	chr1_12829883_12830798_26_0.48_0_8.91	10	+
chr1	12952854	12953059	chr1_12875441_12875646_6_0.56_3.71_8.58	10	+
chr1	14026678	14027050	chr1_13899265_13899637_7_0.75_0_11.85	10	+
chr1	14059274	14059486	chr1_13931861_13932073_6_0.31_4.39_6.94	10	+
chr1	14068515	14068680	chr1_13941102_13941267_5_0.38_2.98_7.76	10	+
chr1	14076903	14077247	chr1_13949490_13949834_10_0.38_0_7.37	10	+
chr1	14079897	14080240	chr1_13952484_13952827_10_0.4_1.23_7.56	10	+
chr1	14080284	14080527	chr1_13952871_13953114_7_0.47_1.23_8.09	10	+
chr1	14090763	14091080	chr1_13963350_13963667_9_0.35_0_7.02	10	+
chr1	14091573	14091772	chr1_13964160_13964359_6_0.43_4.39_7.91	10	+
chr1	14099452	14099803	chr1_13972039_13972390_8_0.37_2.17_7.11	10	+
chr1	14104877	14107129	chr1_13977464_13979716_61_0.48_0_9.01	10	+
chr1	14107518	14109261	chr1_13980105_13981848_50_0.46_0_8.95	10	+
chr1	14110772	14111044	chr1_13983359_13983631_8_0.42_1.23_7.38	10	+
chr1	14112636	14112987	chr1_13985223_13985574_10_0.38_0_7.24	10	+
chr1	14113045	14113253	chr1_13985632_13985840_6_0.49_2.17_8.42	10	+
chr1	14113409	14114235	chr1_13985996_13986822_22_0.38_0_7.88	10	+
chr1	14121475	14121699	chr1_13994062_13994286_7_0.37_3.71_7.06	10	+
chr1	14256030	14256235	chr1_14128617_14128822_6_0.49_2.17_8.43	10	+
chr1	14801284	14801435	chr1_14673871_14674022_5_0.38_4.39_7.63	10	+
chr1	14868237	14868442	chr1_14740824_14741029_6_0.47_3.71_8.29	10	+
chr1	14925091	14925305	chr1_14797678_14797892_5_0.71_2.17_11.07	10	+
chr1	14958269	14958625	chr1_14830856_14831212_10_0.44_1.23_7.84	10	+
chr1	15354619	15354905	chr1_15227206_15227492_8_0.58_2.98_8.39	10	+
chr1	15463362	15463544	chr1_15335949_15336131_5_0.51_2.98_8.78	10	+
chr1	15755055	15755370	chr1_15627642_15627957_9_0.59_0_9.51	10	+
chr1	15756468	15756789	chr1_15629055_15629376_8_0.43_0_8.64	10	+
chr1	15851510	15851726	chr1_15724097_15724313_4_0.61_1.23_9.85	10	+
chr1	15894663	15895006	chr1_15767250_15767593_10_0.44_0_7.73	10	+
chr1	15896636	15896831	chr1_15769223_15769418_6_0.43_3.71_7.55	10	+
chr1	15931033	15931809	chr1_15803620_15804396_22_0.51_0_11.08	10	+
chr1	15943936	15944121	chr1_15816523_15816708_6_0.73_1.23_11.5	10	+
chr1	15953673	15953886	chr1_15826260_15826473_6_0.39_2.17_7.42	10	+
chr1	15956767	15957007	chr1_15829354_15829594_7_0.47_3.71_8.64	10	+
chr1	15959846	15960175	chr1_15832433_15832762_9_0.39_1.23_6.9	10	+
chr1	15964693	15965024	chr1_15837280_15837611_10_0.43_0_7.68	10	+
chr1	15967267	15967549	chr1_15839854_15840136_8_0.44_0_7.91	10	+
chr1	15978155	15978397	chr1_15850742_15850984_7_0.49_1.23_8.01	10	+
chr1	15986314	15989376	chr1_15858901_15861963_85_0.42_0_8.27	10	+
chr1	15989510	15989792	chr1_15862097_15862379_8_0.37_3.71_7.31	10	+
chr1	15989935	15990469	chr1_15862522_15863056_15_0.39_0_7.53	10	+
chr1	15990951	15991473	chr1_15863538_15864060_15_0.43_0_8.32	10	+
chr1	15991777	15992160	chr1_15864364_15864747_11_0.4_0_7.55	10	+
chr1	15992251	15992518	chr1_15864838_15865105_8_0.45_0_8.27	10	+
chr1	15992579	15992823	chr1_15865166_15865410_7_0.42_2.98_7.58	10	+
chr1	15992836	15993150	chr1_15865423_15865737_9_0.37_0_7.47	10	+
chr1	15993198	15993408	chr1_15865785_15865995_6_0.41_2.17_8.12	10	+
chr1	15993725	15995202	chr1_15866312_15867789_41_0.42_0_8.01	10	+
chr1	15995214	15995443	chr1_15867801_15868030_7_0.43_1.23_8.18	10	+
chr1	16119222	16119832	chr1_15991809_15992419_18_0.5_0_9.96	10	+
chr1	16133762	16134068	chr1_16006349_16006655_9_0.44_0_8.58	10	+
chr1	16154702	16155217	chr1_16027289_16027804_15_0.53_0_9.79	10	+
chr1	16174977	16175196	chr1_16047564_16047783_6_0.69_1.23_10.84	10	+
chr1	16199253	16199710	chr1_16071840_16072297_13_0.46_0_8.38	10	+
chr1	16199909	16200534	chr1_16072496_16073121_18_0.38_0_7.62	10	+
chr1	16202649	16203183	chr1_16075236_16075770_15_0.5_0_8.6	10	+
chr1	16235752	16236025	chr1_16108339_16108612_8_0.43_0_7.64	10	+
chr1	16237512	16237922	chr1_16110099_16110509_12_0.39_0_7.8	10	+
chr1	16240813	16241028	chr1_16113400_16113615_6_0.39_4.39_7.45	10	+
chr1	16242544	16242891	chr1_16115131_16115478_10_0.34_0_6.94	10	+
chr1	16245835	16246154	chr1_16118422_16118741_9_0.38_0_7.42	10	+
chr1	16247269	16247484	chr1_16119856_16120071_6_0.47_4.39_8.18	10	+
chr1	16248643	16248961	chr1_16121230_16121548_9_0.36_2.17_6.95	10	+
chr1	16254480	16255016	chr1_16127067_16127603_15_0.46_0_8.37	10	+
chr1	16255021	16256980	chr1_16127608_16129567_54_0.45_0_8.61	10	+
chr1	16256995	16258576	chr1_16129582_16131163_45_0.48_0_9.16	10	+
chr1	16258695	16259211	chr1_16131282_16131798_15_0.53_0_9.11	10	+
chr1	16259367	16260196	chr1_16131954_16132783_23_0.54_0_9.39	10	+
chr1	16260363	16260816	chr1_16132950_16133403_13_0.54_0_9.22	10	+
chr1	16260831	16261548	chr1_16133418_16134135_21_0.56_0_9.3	10	+
chr1	16261594	16261803	chr1_16134181_16134390_6_0.55_4.39_9	10	+
chr1	16261896	16262140	chr1_16134483_16134727_7_0.59_0_9.58	10	+
chr1	16262197	16262444	chr1_16134784_16135031_7_0.6_0_9.77	10	+
chr1	16263688	16264207	chr1_16136275_16136794_15_0.58_0_9.21	10	+
chr1	16264289	16264607	chr1_16136876_16137194_9_0.56_1.23_8.58	10	+
chr1	16265107	16265354	chr1_16137694_16137941_7_0.54_3.71_9.17	10	+
chr1	16265785	16266058	chr1_16138372_16138645_8_0.54_2.98_8.34	10	+
chr1	16266109	16266914	chr1_16138696_16139501_19_0.45_0_8.58	10	+
chr1	16296309	16296546	chr1_16168896_16169133_7_0.47_2.17_7.84	10	+
chr1	16357640	16357889	chr1_16230227_16230476_5_0.5_2.98_8.6	10	+
chr1	16477159	16477428	chr1_16349746_16350015_8_0.6_2.17_9.47	10	+
chr1	16563507	16563784	chr1_16436094_16436371_8_0.71_0_10.46	10	+
chr1	16577008	16577288	chr1_16449595_16449875_8_0.42_1.23_7.64	10	+
chr1	16619666	16619690	chr1_16492253_16492277_1_0.56_2.98_14.11	10	+
chr1	16641595	16641946	chr1_16514182_16514533_10_0.46_0_7.99	10	+
chr1	16695717	16696056	chr1_16568304_16568643_10_0.45_0_8.08	10	+
chr1	16719669	16719980	chr1_16592256_16592567_9_0.59_0_9.84	10	+
chr1	16721478	16722430	chr1_16594065_16595017_25_0.51_0_9	10	+
chr1	16722455	16722954	chr1_16595042_16595541_15_0.5_0_8.56	10	+
chr1	16723289	16724000	chr1_16595876_16596587_21_0.51_0_8.66	10	+
chr1	16785390	16785769	chr1_16657977_16658356_11_0.52_0_8.55	10	+
chr1	16840202	16840453	chr1_16712789_16713040_7_0.5_2.98_8.01	10	+
chr1	16889743	16890273	chr1_16762330_16762860_15_0.45_0_8.09	10	+
chr1	16890468	16890772	chr1_16763055_16763359_9_0.45_0_7.82	10	+
chr1	16891636	16891947	chr1_16764223_16764534_9_0.42_0_7.68	10	+
chr1	16892034	16892420	chr1_16764621_16765007_11_0.46_0_8.09	10	+
chr1	16892855	16893058	chr1_16765442_16765645_6_0.44_1.23_8.36	10	+
chr1	16893181	16893380	chr1_16765768_16765967_6_0.36_1.23_7.38	10	+
chr1	16893574	16893962	chr1_16766161_16766549_11_0.48_0_8.24	10	+
chr1	16895984	16896188	chr1_16768571_16768775_6_0.39_2.98_7.38	10	+
chr1	16905640	16906033	chr1_16778227_16778620_11_0.45_0_7.85	10	+
chr1	16908505	16908707	chr1_16781092_16781294_6_0.43_2.98_7.85	10	+
chr1	16909525	16909760	chr1_16782112_16782347_7_0.45_3.71_7.31	10	+
chr1	16911936	16912402	chr1_16784523_16784989_13_0.43_0_7.8	10	+
chr1	16914144	16914359	chr1_16786731_16786946_6_0.45_2.17_8.27	10	+
chr1	16915944	16916067	chr1_16788531_16788654_4_0.47_4.39_8.33	10	+
chr1	16918252	16918712	chr1_16790839_16791299_13_0.42_0_8.45	10	+
chr1	16945151	16945353	chr1_16817738_16817940_6_0.4_3.71_7.9	10	+
chr1	16952492	16952690	chr1_16825079_16825277_6_0.64_0_9.55	10	+
chr1	16992823	16993274	chr1_16865410_16865861_13_0.46_0_8.31	10	+
chr1	17009602	17009950	chr1_16882189_16882537_10_0.36_0_7.3	10	+
chr1	17010381	17011157	chr1_16882968_16883744_21_0.33_0_7.36	10	+
chr1	17011236	17012780	chr1_16883823_16885367_42_0.4_0_8.7	10	+
chr1	17067285	17067676	chr1_16939872_16940263_11_0.51_0_8.65	10	+
chr1	17067842	17068195	chr1_16940429_16940782_10_0.46_0_8.25	10	+
chr1	17069370	17069570	chr1_16941957_16942157_6_0.33_4.39_6.86	10	+
chr1	17222690	17223087	chr1_17095277_17095674_11_0.52_0_8.84	10	+
chr1	17223344	17223557	chr1_17095931_17096144_6_0.47_4.39_8.1	10	+
chr1	17287416	17287623	chr1_17160003_17160210_6_0.77_2.98_11.67	10	+
chr1	17355008	17355241	chr1_17227595_17227828_7_0.47_0_8.1	10	+
chr1	17394484	17394768	chr1_17267071_17267355_8_0.56_0_8.65	10	+
chr1	17733331	17735812	chr1_17605918_17608399_69_0.51_0_9.15	10	+
chr1	17739448	17739780	chr1_17612035_17612367_9_0.55_0_8.33	10	+
chr1	17739969	17740253	chr1_17612556_17612840_8_0.56_2.17_9.24	10	+
chr1	17742935	17743297	chr1_17615522_17615884_10_0.55_0_8.45	10	+
chr1	17746295	17746555	chr1_17618882_17619142_8_0.61_0_9.08	10	+
chr1	17747114	17747412	chr1_17619701_17619999_9_0.42_0_7.39	10	+
chr1	17749081	17749379	chr1_17621668_17621966_8_0.54_2.17_8.4	10	+
chr1	17756380	17756616	chr1_17628967_17629203_7_0.46_3.71_7.73	10	+
chr1	17764620	17764786	chr1_17637207_17637373_5_0.78_2.98_11.61	10	+
chr1	17764893	17765106	chr1_17637480_17637693_6_0.72_1.23_11.2	10	+
chr1	17939240	17939502	chr1_17811827_17812089_8_0.62_1.23_9.1	10	+
chr1	18149427	18149849	chr1_18022014_18022436_12_0.57_0_9.42	10	+
chr1	18152411	18152735	chr1_18024998_18025322_9_0.6_0_9.39	10	+
chr1	18152820	18153182	chr1_18025407_18025769_10_0.51_0_8.96	10	+
chr1	18437476	18437686	chr1_18310063_18310273_6_0.59_3.71_9.38	10	+
chr1	18493512	18493744	chr1_18366099_18366331_7_0.53_1.23_8.03	10	+
chr1	18704372	18704577	chr1_18576959_18577164_6_0.59_1.23_9.28	10	+
chr1	18839638	18839884	chr1_18712225_18712471_7_0.45_1.23_8.5	10	+
chr1	18931306	18931682	chr1_18803893_18804269_11_0.64_0_10.42	10	+
chr1	19396277	19396486	chr1_19268864_19269073_6_0.58_1.23_9.04	10	+
chr1	19410977	19411208	chr1_19283564_19283795_7_0.56_2.17_8.55	10	+
chr1	19420400	19420652	chr1_19292987_19293239_7_0.47_0_7.98	10	+
chr1	19426834	19427098	chr1_19299421_19299685_8_0.55_0_9	10	+
chr1	19430506	19430846	chr1_19303093_19303433_10_0.51_0_8.14	10	+
chr1	19439114	19439418	chr1_19311701_19312005_9_0.52_0_8.81	10	+
chr1	19440130	19440353	chr1_19312717_19312940_7_0.49_2.98_8.02	10	+
chr1	19441839	19442188	chr1_19314426_19314775_10_0.49_0_8.01	10	+
chr1	19449267	19449574	chr1_19321854_19322161_9_0.52_2.98_8.44	10	+
chr1	19450962	19451278	chr1_19323549_19323865_9_0.47_0_7.61	10	+
chr1	19472225	19472488	chr1_19344812_19345075_8_0.4_1.23_7.41	10	+
chr1	19473258	19473494	chr1_19345845_19346081_7_0.53_2.17_8.6	10	+
chr1	19477101	19477311	chr1_19349688_19349898_6_0.49_2.17_8.52	10	+
chr1	19481935	19482143	chr1_19354522_19354730_6_0.43_0_8.18	10	+
chr1	19483196	19483398	chr1_19355783_19355985_6_0.49_3.71_8.62	10	+
chr1	19484263	19484550	chr1_19356850_19357137_8_0.51_2.17_8.06	10	+
chr1	19486558	19486841	chr1_19359145_19359428_8_0.47_2.17_8.16	10	+
chr1	19487382	19487715	chr1_19359969_19360302_10_0.53_0_8.23	10	+
chr1	19488027	19488296	chr1_19360614_19360883_8_0.49_2.17_8.07	10	+
chr1	19488903	19489180	chr1_19361490_19361767_8_0.5_0_8.41	10	+
chr1	19491266	19491466	chr1_19363853_19364053_6_0.5_2.17_8.42	10	+
chr1	19493493	19493837	chr1_19366080_19366424_10_0.49_0_8.44	10	+
chr1	19499256	19499750	chr1_19371843_19372337_14_0.45_0_8.19	10	+
chr1	19499834	19500223	chr1_19372421_19372810_11_0.46_0_7.72	10	+
chr1	19501342	19501610	chr1_19373929_19374197_8_0.4_0_7.3	10	+
chr1	19510448	19510806	chr1_19383035_19383393_10_0.41_0_7.8	10	+
chr1	19511547	19511755	chr1_19384134_19384342_6_0.51_2.98_8.74	10	+
chr1	19523541	19523839	chr1_19396128_19396426_9_0.4_0_7.25	10	+
chr1	19524144	19524420	chr1_19396731_19397007_8_0.45_0_7.82	10	+
chr1	19528237	19528319	chr1_19400824_19400906_3_0.4_1.23_10.14	10	+
chr1	19537080	19537457	chr1_19409667_19410044_11_0.45_1.23_7.67	10	+
chr1	19540013	19540213	chr1_19412600_19412800_6_0.4_4.39_7.62	10	+
chr1	19544270	19544591	chr1_19416857_19417178_9_0.37_0_7.32	10	+
chr1	19544973	19545212	chr1_19417560_19417799_7_0.42_0_7.61	10	+
chr1	19545488	19546035	chr1_19418075_19418622_15_0.48_0_8.23	10	+
chr1	19549844	19550085	chr1_19422431_19422672_7_0.55_2.98_8.63	10	+
chr1	19553787	19554044	chr1_19426374_19426631_7_0.5_2.98_7.96	10	+
chr1	19557673	19558037	chr1_19430260_19430624_10_0.5_0_8.33	10	+
chr1	19559038	19559249	chr1_19431625_19431836_6_0.51_2.98_8.34	10	+
chr1	19561630	19561765	chr1_19434217_19434352_4_0.53_4.39_8.95	10	+
chr1	19571303	19571534	chr1_19443890_19444121_7_0.44_2.17_7.31	10	+
chr1	19581450	19581510	chr1_19454037_19454097_2_0.5_4.39_10.43	10	+
chr1	19583411	19583614	chr1_19455998_19456201_6_0.55_2.17_9.08	10	+
chr1	19584202	19584406	chr1_19456789_19456993_6_0.59_2.98_9.27	10	+
chr1	19585126	19585453	chr1_19457713_19458040_9_0.5_0_9.03	10	+
chr1	19586060	19586404	chr1_19458647_19458991_10_0.53_0_8.95	10	+
chr1	19630590	19630867	chr1_19503177_19503454_8_0.52_0_8.32	10	+
chr1	19665477	19666085	chr1_19538064_19538672_18_0.5_0_8.93	10	+
chr1	19670698	19670910	chr1_19543285_19543497_3_0.41_0_10.23	10	+
chr1	19683833	19684145	chr1_19556420_19556732_9_0.52_0_8.05	10	+
chr1	19928677	19928875	chr1_19801264_19801462_6_0.37_2.98_7.29	10	+
chr1	19932691	19932900	chr1_19805278_19805487_6_0.39_1.23_7.6	10	+
chr1	19934588	19935006	chr1_19807175_19807593_12_0.55_0_11.16	10	+
chr1	19949840	19950199	chr1_19822427_19822786_10_0.38_0_6.99	10	+
chr1	19952788	19953203	chr1_19825375_19825790_12_0.47_0_8.42	10	+
chr1	20152954	20152978	chr1_20025541_20025565_1_0.28_3.71_9.89	10	+
chr1	20209030	20209246	chr1_20081617_20081833_6_0.73_4.39_11	10	+
chr1	20232993	20233192	chr1_20105580_20105779_6_0.45_3.71_7.71	10	+
chr1	20669929	20670187	chr1_20542516_20542774_8_0.69_1.23_10.8	10	+
chr1	20692993	20693362	chr1_20565580_20565949_10_0.7_1.23_9.94	10	+
chr1	20852838	20853279	chr1_20725425_20725866_13_0.47_0_8.75	10	+
chr1	20978626	20979576	chr1_20851213_20852163_26_0.52_0_9.18	10	+
chr1	20980571	20980943	chr1_20853158_20853530_10_0.54_0_8.41	10	+
chr1	20982038	20982391	chr1_20854625_20854978_10_0.53_0_8.29	10	+
chr1	20982486	20982785	chr1_20855073_20855372_9_0.56_0_8.39	10	+
chr1	21069478	21069830	chr1_20942065_20942417_9_0.33_1.23_7.64	10	+
chr1	21070604	21071466	chr1_20943191_20944053_24_0.42_0_8.75	10	+
chr1	21071923	21072224	chr1_20944510_20944811_8_0.42_0_7.69	10	+
chr1	21073937	21074258	chr1_20946524_20946845_9_0.38_0_7.04	10	+
chr1	21076164	21076434	chr1_20948751_20949021_8_0.46_0_8.03	10	+
chr1	21091885	21092099	chr1_20964472_20964686_6_0.44_2.17_8.26	10	+
chr1	21097337	21097659	chr1_20969924_20970246_9_0.36_0_6.93	10	+
chr1	21099866	21100411	chr1_20972453_20972998_15_0.35_0_7.21	10	+
chr1	21102620	21103018	chr1_20975207_20975605_11_0.33_0_7.29	10	+
chr1	21103096	21103333	chr1_20975683_20975920_7_0.44_0_7.65	10	+
chr1	21106226	21106513	chr1_20978813_20979100_8_0.43_0_7.73	10	+
chr1	21106752	21107111	chr1_20979339_20979698_10_0.44_0_7.91	10	+
chr1	21113088	21113312	chr1_20985675_20985899_6_0.7_2.98_10.9	10	+
chr1	21137209	21137435	chr1_21009796_21010022_7_0.38_0_7.26	10	+
chr1	21143792	21143992	chr1_21016379_21016579_6_0.42_2.17_7.73	10	+
chr1	21155601	21155884	chr1_21028188_21028471_8_0.39_0_7.24	10	+
chr1	21190971	21191248	chr1_21063558_21063835_8_0.45_2.17_7.84	10	+
chr1	21264279	21264483	chr1_21136866_21137070_6_0.38_4.39_7.13	10	+
chr1	21267952	21268708	chr1_21140539_21141295_20_0.43_0_8.12	10	+
chr1	21415487	21415688	chr1_21288074_21288275_6_0.41_2.17_7.8	10	+
chr1	21544217	21544424	chr1_21416804_21417011_6_0.62_2.98_9.38	10	+
chr1	21572315	21572468	chr1_21444902_21445055_5_0.41_1.23_7.91	10	+
chr1	21595442	21595649	chr1_21468029_21468236_6_0.64_0_9.84	10	+
chr1	21597572	21597890	chr1_21470159_21470477_9_0.52_0_8.29	10	+
chr1	21672854	21673131	chr1_21545441_21545718_8_0.46_0_8.29	10	+
chr1	21752240	21752437	chr1_21624827_21625024_6_0.38_0_7.8	10	+
chr1	21753458	21753815	chr1_21626045_21626402_10_0.45_0_7.75	10	+
chr1	21754278	21754455	chr1_21626865_21627042_5_0.53_1.23_8.84	10	+
chr1	21771364	21771598	chr1_21643951_21644185_7_0.54_1.23_8.6	10	+
chr1	21785959	21786505	chr1_21658546_21659092_15_0.51_0_8.59	10	+
chr1	21786514	21786722	chr1_21659101_21659309_6_0.63_0_9.88	10	+
chr1	21794738	21794936	chr1_21667325_21667523_6_0.49_2.98_8.36	10	+
chr1	21797915	21798306	chr1_21670502_21670893_11_0.49_0_8.48	10	+
chr1	21806467	21806777	chr1_21679054_21679364_9_0.49_0_8.14	10	+
chr1	21808868	21809060	chr1_21681455_21681647_6_0.43_4.39_7.81	10	+
chr1	21809542	21809785	chr1_21682129_21682372_7_0.45_0_7.79	10	+
chr1	21810153	21810387	chr1_21682740_21682974_7_0.45_1.23_8	10	+
chr1	21896290	21896489	chr1_21768877_21769076_6_0.58_2.98_8.97	10	+
chr1	21985832	21986076	chr1_21858419_21858663_7_0.71_3.71_10.11	10	+
chr1	22005689	22006038	chr1_21878276_21878625_10_0.39_0_7.48	10	+
chr1	22014500	22014704	chr1_21887087_21887291_6_0.45_2.17_7.68	10	+
chr1	22019543	22019754	chr1_21892130_21892341_6_0.42_2.98_7.66	10	+
chr1	22021549	22021835	chr1_21894136_21894422_8_0.38_0_7.44	10	+
chr1	22027968	22028159	chr1_21900555_21900746_6_0.46_2.98_8.14	10	+
chr1	22033257	22033469	chr1_21905844_21906056_6_0.39_1.23_7.74	10	+
chr1	22036832	22037020	chr1_21909419_21909607_6_0.39_4.39_7.28	10	+
chr1	22047529	22047973	chr1_21920116_21920560_13_0.41_0_7.64	10	+
chr1	22050346	22050624	chr1_21922933_21923211_8_0.4_2.17_7.54	10	+
chr1	22050818	22051674	chr1_21923405_21924261_25_0.38_0_7.52	10	+
chr1	22052311	22052627	chr1_21924898_21925214_9_0.41_0_7.81	10	+
chr1	22052739	22053483	chr1_21925326_21926070_21_0.39_0_7.56	10	+
chr1	22054323	22054538	chr1_21926910_21927125_6_0.33_3.71_6.96	10	+
chr1	22054956	22055296	chr1_21927543_21927883_10_0.38_0_7.3	10	+
chr1	22056127	22056425	chr1_21928714_21929012_9_0.38_0_7.13	10	+
chr1	22062809	22063215	chr1_21935396_21935802_11_0.38_0_7.62	10	+
chr1	22074558	22074893	chr1_21947145_21947480_10_0.35_1.23_7.14	10	+
chr1	22077736	22077935	chr1_21950323_21950522_6_0.33_0_6.88	10	+
chr1	22079330	22079547	chr1_21951917_21952134_3_0.44_4.39_9.2	10	+
chr1	22082998	22083298	chr1_21955585_21955885_8_0.43_0_7.96	10	+
chr1	22084064	22084284	chr1_21956651_21956871_6_0.43_1.23_7.62	10	+
chr1	22234556	22235139	chr1_22107143_22107726_16_0.46_0_9.93	10	+
chr1	22356796	22357039	chr1_22229383_22229626_7_0.49_2.17_8.22	10	+
chr1	22404802	22405186	chr1_22277389_22277773_11_0.37_0_7.63	10	+
chr1	22412807	22413477	chr1_22285394_22286064_19_0.41_0_8.39	10	+
chr1	22417773	22419460	chr1_22290360_22292047_44_0.4_0_8.69	10	+
chr1	22421186	22421389	chr1_22293773_22293976_6_0.33_3.71_7.06	10	+
chr1	22649169	22649803	chr1_22521756_22522390_18_0.46_0_8.68	10	+
chr1	22827977	22828253	chr1_22700564_22700840_8_0.42_0_7.63	10	+
chr1	22834514	22834717	chr1_22707101_22707304_4_0.38_2.17_8.24	10	+
chr1	22837641	22837962	chr1_22710228_22710549_9_0.48_2.17_7.95	10	+
chr1	22838361	22838674	chr1_22710948_22711261_9_0.52_0_8.66	10	+
chr1	22847907	22848130	chr1_22720494_22720717_6_0.47_0_7.91	10	+
chr1	22852828	22853261	chr1_22725415_22725848_12_0.55_0_8.73	10	+
chr1	22853462	22853698	chr1_22726049_22726285_7_0.49_0_8.35	10	+
chr1	22854416	22854658	chr1_22727003_22727245_7_0.5_2.98_8.14	10	+
chr1	23345903	23346478	chr1_23218490_23219065_15_0.71_2.17_10.59	10	+
chr1	23356973	23357169	chr1_23229560_23229756_6_0.43_3.71_7.84	10	+
chr1	23376777	23377018	chr1_23249364_23249605_7_0.47_1.23_7.8	10	+
chr1	23381503	23381754	chr1_23254090_23254341_7_0.37_3.71_7.14	10	+
chr1	23382321	23382672	chr1_23254908_23255259_10_0.36_2.17_6.87	10	+
chr1	23385461	23385738	chr1_23258048_23258325_8_0.35_1.23_7.07	10	+
chr1	23394937	23395298	chr1_23267524_23267885_10_0.34_0_7.26	10	+
chr1	23397639	23397947	chr1_23270226_23270534_9_0.4_0_7.42	10	+
chr1	23398615	23398834	chr1_23271202_23271421_6_0.34_3.71_7.12	10	+
chr1	23399695	23399973	chr1_23272282_23272560_8_0.38_0_7.39	10	+
chr1	23403656	23403864	chr1_23276243_23276451_6_0.45_4.39_8.37	10	+
chr1	23405425	23405743	chr1_23278012_23278330_9_0.5_0_8.5	10	+
chr1	23405934	23406245	chr1_23278521_23278832_9_0.43_0_7.29	10	+
chr1	23407835	23408183	chr1_23280422_23280770_10_0.46_0_7.98	10	+
chr1	23409000	23409190	chr1_23281587_23281777_5_0.36_3.71_7.55	10	+
chr1	23409565	23410209	chr1_23282152_23282796_18_0.47_0_8.43	10	+
chr1	23417037	23417255	chr1_23289624_23289842_6_0.51_3.71_8.32	10	+
chr1	23435910	23435934	chr1_23308497_23308521_1_0.32_1.23_10.69	10	+
chr1	23571131	23571665	chr1_23443718_23444252_15_0.55_0_9.43	10	+
chr1	23575127	23575188	chr1_23447714_23447775_2_0.44_2.98_9.81	10	+
chr1	23611846	23612047	chr1_23484433_23484634_6_0.38_3.71_7.43	10	+
chr1	23612492	23612696	chr1_23485079_23485283_6_0.42_2.98_7.57	10	+
chr1	23630436	23630648	chr1_23503023_23503235_6_0.36_3.71_7.31	10	+
chr1	23631301	23631879	chr1_23503888_23504466_16_0.37_2.17_7.24	10	+
chr1	23632121	23632437	chr1_23504708_23505024_9_0.34_1.23_6.79	10	+
chr1	23634889	23635198	chr1_23507476_23507785_9_0.31_1.23_6.81	10	+
chr1	23635679	23637621	chr1_23508266_23510208_54_0.4_0_8.11	10	+
chr1	23637635	23637898	chr1_23510222_23510485_8_0.37_2.17_7.07	10	+
chr1	23639930	23640281	chr1_23512517_23512868_10_0.36_0_7.47	10	+
chr1	23644843	23645285	chr1_23517430_23517872_13_0.41_0_7.85	10	+
chr1	23645375	23645650	chr1_23517962_23518237_8_0.36_3.71_7.01	10	+
chr1	23645741	23646075	chr1_23518328_23518662_10_0.4_1.23_7.5	10	+
chr1	23647943	23648287	chr1_23520530_23520874_10_0.39_0_7.61	10	+
chr1	23649485	23649732	chr1_23522072_23522319_7_0.35_2.17_7.1	10	+
chr1	23649906	23650297	chr1_23522493_23522884_12_0.39_0_7.9	10	+
chr1	23657329	23657524	chr1_23529916_23530111_6_0.31_3.71_6.7	10	+
chr1	23664210	23664427	chr1_23536797_23537014_7_0.41_1.23_7.91	10	+
chr1	23664866	23665210	chr1_23537453_23537797_10_0.36_0_7.36	10	+
chr1	23671158	23671355	chr1_23543745_23543942_6_0.69_4.39_10.08	10	+
chr1	23833063	23833591	chr1_23705650_23706178_15_0.51_0_8.74	10	+
chr1	23834253	23834944	chr1_23706840_23707531_20_0.52_0_8.59	10	+
chr1	23835110	23835557	chr1_23707697_23708144_13_0.52_0_8.83	10	+
chr1	23836258	23836651	chr1_23708845_23709238_12_0.6_0_9.14	10	+
chr1	23839018	23839298	chr1_23711605_23711885_8_0.47_1.23_8.56	10	+
chr1	23842831	23843050	chr1_23715418_23715637_6_0.58_4.39_9.19	10	+
chr1	23845449	23845768	chr1_23718036_23718355_9_0.51_0_8.12	10	+
chr1	23848168	23848570	chr1_23720755_23721157_11_0.55_0_8.82	10	+
chr1	23946140	23946357	chr1_23818727_23818944_7_0.68_1.23_10.04	10	+
chr1	24018947	24019378	chr1_23891534_23891965_12_0.48_0_8.68	10	+
chr1	24019974	24020522	chr1_23892561_23893109_16_0.43_0_7.92	10	+
chr1	24021040	24021445	chr1_23893627_23894032_12_0.42_0_8.82	10	+
chr1	24021645	24022160	chr1_23894232_23894747_15_0.44_0_8.19	10	+
chr1	24022170	24022546	chr1_23894757_23895133_11_0.49_0_8.87	10	+
chr1	24077425	24077627	chr1_23950012_23950214_6_0.49_2.98_8.4	10	+
chr1	24077776	24078563	chr1_23950363_23951150_22_0.51_0_9.04	10	+
chr1	24078889	24079039	chr1_23951476_23951626_4_0.48_2.17_9.56	10	+
chr1	24080530	24080840	chr1_23953117_23953427_9_0.45_0_7.51	10	+
chr1	24082295	24082531	chr1_23954882_23955118_7_0.47_2.17_8.16	10	+
chr1	24085985	24086186	chr1_23958572_23958773_6_0.49_3.71_8.27	10	+
chr1	24086235	24086435	chr1_23958822_23959022_6_0.39_1.23_7.72	10	+
chr1	24087312	24087785	chr1_23959899_23960372_13_0.44_0_7.98	10	+
chr1	24112696	24112966	chr1_23985283_23985553_8_0.41_0_7.12	10	+
chr1	24113716	24114753	chr1_23986303_23987340_28_0.47_0_8.36	10	+
chr1	24119107	24119358	chr1_23991694_23991945_7_0.63_2.98_9.34	10	+
chr1	24120583	24120779	chr1_23993170_23993366_6_0.63_2.17_9.4	10	+
chr1	24120989	24121198	chr1_23993576_23993785_6_0.57_2.17_8.8	10	+
chr1	24194523	24194772	chr1_24067110_24067359_7_0.7_1.23_10.39	10	+
chr1	24482073	24482422	chr1_24354660_24355009_10_0.5_0_8.04	10	+
chr1	24648196	24648450	chr1_24520783_24521037_7_0.7_0_11.43	10	+
chr1	24651973	24652177	chr1_24524560_24524764_6_0.48_2.98_8.03	10	+
chr1	24671365	24671562	chr1_24543952_24544149_6_0.61_2.98_9.41	10	+
chr1	24745906	24746110	chr1_24618493_24618697_6_0.59_4.39_9.08	10	+
chr1	24759914	24760116	chr1_24632501_24632703_6_0.41_3.71_7.51	10	+
chr1	24790381	24790725	chr1_24662968_24663312_10_0.48_0_8.04	10	+
chr1	24795385	24795929	chr1_24667972_24668516_15_0.48_0_7.95	10	+
chr1	24796192	24796709	chr1_24668779_24669296_15_0.45_0_8.09	10	+
chr1	24797106	24797775	chr1_24669693_24670362_19_0.45_0_8.29	10	+
chr1	24798102	24798478	chr1_24670689_24671065_11_0.44_0_8.06	10	+
chr1	24798623	24799224	chr1_24671210_24671811_17_0.53_0_8.66	10	+
chr1	24823568	24823592	chr1_24696155_24696179_1_0.4_1.23_12.15	10	+
chr1	24829447	24829652	chr1_24702034_24702239_6_0.78_2.17_11.28	10	+
chr1	24973072	24973386	chr1_24845659_24845973_9_0.36_2.98_6.9	10	+
chr1	24975215	24975624	chr1_24847802_24848211_9_0.41_0_8.49	10	+
chr1	24976372	24976700	chr1_24848959_24849287_9_0.4_0_7.22	10	+
chr1	24977837	24978190	chr1_24850424_24850777_10_0.4_0_7.5	10	+
chr1	24978814	24979175	chr1_24851401_24851762_10_0.45_0_8.05	10	+
chr1	24979307	24979630	chr1_24851894_24852217_9_0.41_0_7.26	10	+
chr1	24981238	24981687	chr1_24853825_24854274_13_0.47_0_8.64	10	+
chr1	24989075	24989380	chr1_24861662_24861967_9_0.44_1.23_7.91	10	+
chr1	24995574	24996173	chr1_24868161_24868760_17_0.49_0_9.06	10	+
chr1	24996516	24996933	chr1_24869103_24869520_11_0.45_0_8.05	10	+
chr1	24998609	24999102	chr1_24871196_24871689_14_0.39_0_8.33	10	+
chr1	24999178	24999587	chr1_24871765_24872174_11_0.39_0_8.5	10	+
chr1	25124134	25124449	chr1_24996721_24997036_9_0.39_0_7.43	10	+
chr1	25140511	25140789	chr1_25013098_25013376_8_0.36_0_7.35	10	+
chr1	25153399	25153757	chr1_25025986_25026344_10_0.38_0_7.15	10	+
chr1	25166314	25166637	chr1_25038901_25039224_9_0.4_0_7.41	10	+
chr1	25167127	25170737	chr1_25039714_25043324_100_0.36_0_8.12	10	+
chr1	25226700	25227296	chr1_25099287_25099883_17_0.55_0_8.62	10	+
chr1	25227813	25228020	chr1_25100400_25100607_6_0.53_2.98_8.69	10	+
chr1	25228653	25228863	chr1_25101240_25101450_6_0.65_2.98_9.86	10	+
chr1	25233682	25233974	chr1_25106269_25106561_8_0.62_2.17_8.95	10	+
chr1	25234020	25234660	chr1_25106607_25107247_18_0.5_0_8.54	10	+
chr1	25367645	25367890	chr1_25240232_25240477_7_0.49_1.23_8.26	10	+
chr1	25483506	25483607	chr1_25356093_25356194_3_0.55_0_12.61	10	+
chr1	25549504	25550004	chr1_25422091_25422591_14_0.33_0_7.04	10	+
chr1	25553802	25554095	chr1_25426389_25426682_9_0.37_0_7.29	10	+
chr1	25555432	25555658	chr1_25428019_25428245_7_0.38_0_7.18	10	+
chr1	25570702	25571076	chr1_25443289_25443663_11_0.36_0_7.64	10	+
chr1	25571494	25571867	chr1_25444081_25444454_11_0.39_0_7.67	10	+
chr1	25620050	25621247	chr1_25492637_25493834_63_0.47_0_8.52	10	+
chr1	25622034	25622251	chr1_25494621_25494838_10_0.51_4.39_7.91	10	+
chr1	25662042	25662272	chr1_25534629_25534859_15_0.47_0_7.77	10	+
chr1	25669294	25669648	chr1_25541881_25542235_10_0.37_0_7.44	10	+
chr1	25687006	25688724	chr1_25559593_25561311_46_0.41_0_8.01	10	+
chr1	25725141	25726262	chr1_25597728_25598849_35_0.44_0_8.28	10	+
chr1	25892531	25892720	chr1_25765118_25765307_6_0.41_0_8.03	10	+
chr1	25893508	25894408	chr1_25766095_25766995_25_0.56_0_9.51	10	+
chr1	25894557	25895151	chr1_25767144_25767738_16_0.51_0_9.4	10	+
chr1	26158438	26158680	chr1_26031025_26031267_7_0.46_2.98_8.18	10	+
chr1	26158792	26159035	chr1_26031379_26031622_7_0.5_2.98_8.65	10	+
chr1	26162169	26162411	chr1_26034756_26034998_7_0.43_2.17_7.81	10	+
chr1	26174756	26174780	chr1_26047343_26047367_1_0.64_3.71_13.53	10	+
chr1	26189900	26190113	chr1_26062487_26062700_6_0.56_3.71_8.68	10	+
chr1	26213941	26214168	chr1_26086528_26086755_7_0.36_0_7.29	10	+
chr1	26215364	26215809	chr1_26087951_26088396_13_0.42_0_8.54	10	+
chr1	26226694	26227726	chr1_26099281_26100313_29_0.43_0_9.01	10	+
chr1	26227842	26228217	chr1_26100429_26100804_11_0.44_0_9.76	10	+
chr1	26229959	26230415	chr1_26102546_26103002_13_0.39_0_7.79	10	+
chr1	26231019	26231346	chr1_26103606_26103933_10_0.36_0_6.89	10	+
chr1	26440756	26441134	chr1_26313343_26313721_11_0.46_0_8.48	10	+
chr1	26448237	26448720	chr1_26320824_26321307_14_0.42_0_8	10	+
chr1	26448803	26449312	chr1_26321390_26321899_14_0.39_0_8.05	10	+
chr1	26449433	26450125	chr1_26322020_26322712_19_0.4_0_8.13	10	+
chr1	26450314	26451147	chr1_26322901_26323734_23_0.34_0_7.33	10	+
chr1	26451233	26451891	chr1_26323820_26324478_19_0.36_0_7.46	10	+
chr1	26496896	26497211	chr1_26369483_26369798_9_0.52_0_8.17	10	+
chr1	26541715	26541913	chr1_26414302_26414500_6_0.51_3.71_8.23	10	+
chr1	26561535	26561817	chr1_26434122_26434404_8_0.45_2.98_7.83	10	+
chr1	26570625	26570872	chr1_26443212_26443459_7_0.44_1.23_8.01	10	+
chr1	26581596	26582456	chr1_26454183_26455043_24_0.47_0_8.91	10	+
chr1	26586072	26586317	chr1_26458659_26458904_7_0.45_1.23_7.84	10	+
chr1	26589115	26589275	chr1_26461702_26461862_5_0.4_2.17_7.81	10	+
chr1	26594935	26595227	chr1_26467522_26467814_8_0.5_0_8.75	10	+
chr1	26597530	26597853	chr1_26470117_26470440_9_0.43_0_7.94	10	+
chr1	26600773	26601049	chr1_26473360_26473636_8_0.44_1.23_7.61	10	+
chr1	26602953	26603187	chr1_26475540_26475774_7_0.5_0_8.45	10	+
chr1	26603508	26603895	chr1_26476095_26476482_11_0.49_0_8.24	10	+
chr1	26603952	26604664	chr1_26476539_26477251_20_0.48_0_8.38	10	+
chr1	26607483	26607927	chr1_26480070_26480514_13_0.54_0_8.82	10	+
chr1	26653172	26653504	chr1_26525759_26526091_9_0.45_1.23_7.56	10	+
chr1	26758871	26759192	chr1_26631458_26631779_9_0.51_0_8.26	10	+
chr1	26759274	26759518	chr1_26631861_26632105_7_0.46_2.17_7.94	10	+
chr1	26774338	26774667	chr1_26646925_26647254_10_0.41_1.23_7.47	10	+
chr1	26777211	26777410	chr1_26649798_26649997_6_0.35_2.98_7.19	10	+
chr1	26781106	26781776	chr1_26653693_26654363_19_0.45_0_9.02	10	+
chr1	26784177	26784388	chr1_26656764_26656975_6_0.43_1.23_7.83	10	+
chr1	26795791	26796046	chr1_26668378_26668633_7_0.47_0_7.82	10	+
chr1	26796104	26796640	chr1_26668691_26669227_15_0.54_0_8.93	10	+
chr1	26798898	26799146	chr1_26671485_26671733_7_0.7_0_11.11	10	+
chr1	26799290	26799624	chr1_26671877_26672211_9_0.74_2.17_10.77	10	+
chr1	26799965	26800711	chr1_26672552_26673298_21_0.43_0_8.05	10	+
chr1	26800914	26801332	chr1_26673501_26673919_12_0.41_0_8.27	10	+
chr1	26801490	26802554	chr1_26674077_26675141_29_0.41_0_10.47	10	+
chr1	26874013	26874235	chr1_26746600_26746822_7_0.6_2.17_8.74	10	+
chr1	26883390	26883689	chr1_26755977_26756276_8_0.56_0_8.51	10	+
chr1	26887157	26887380	chr1_26759744_26759967_6_0.56_2.98_9.09	10	+
chr1	26887965	26888212	chr1_26760552_26760799_7_0.55_0_8.34	10	+
chr1	26900803	26901000	chr1_26773390_26773587_6_0.53_2.98_9.05	10	+
chr1	27023873	27024076	chr1_26896460_26896663_5_0.72_4.39_10.93	10	+
chr1	27024675	27025171	chr1_26897262_26897758_14_0.42_0_8.16	10	+
chr1	27026383	27026661	chr1_26898970_26899248_8_0.44_1.23_7.41	10	+
chr1	27026894	27027098	chr1_26899481_26899685_7_0.37_3.71_7.1	10	+
chr1	27027160	27027441	chr1_26899747_26900028_8_0.48_2.98_8.2	10	+
chr1	27028832	27029056	chr1_26901419_26901643_6_0.41_4.39_7.73	10	+
chr1	27029240	27029495	chr1_26901827_26902082_7_0.44_0_7.83	10	+
chr1	27029960	27030226	chr1_26902547_26902813_8_0.42_0_7.75	10	+
chr1	27032338	27032546	chr1_26904925_26905133_6_0.43_2.98_7.73	10	+
chr1	27033196	27033435	chr1_26905783_26906022_7_0.42_0_7.74	10	+
chr1	27035695	27035977	chr1_26908282_26908564_8_0.48_0_8.45	10	+
chr1	27037231	27037365	chr1_26909818_26909952_4_0.41_3.71_8.47	10	+
chr1	27038598	27038795	chr1_26911185_26911382_6_0.48_2.17_8.69	10	+
chr1	27041251	27041589	chr1_26913838_26914176_10_0.4_2.98_7.75	10	+
chr1	27055100	27055310	chr1_26927687_26927897_6_0.44_3.71_8.02	10	+
chr1	27057533	27058139	chr1_26930120_26930726_17_0.54_0_9.73	10	+
chr1	27059592	27059789	chr1_26932179_26932376_6_0.41_2.17_7.42	10	+
chr1	27067117	27067388	chr1_26939704_26939975_8_0.41_1.23_7.56	10	+
chr1	27067888	27068197	chr1_26940475_26940784_9_0.45_2.17_7.75	10	+
chr1	27069663	27069869	chr1_26942250_26942456_6_0.45_1.23_7.82	10	+
chr1	27077100	27077461	chr1_26949687_26950048_10_0.42_1.23_7.38	10	+
chr1	27087373	27087613	chr1_26959960_26960200_7_0.6_3.71_8.86	10	+
chr1	27089385	27089691	chr1_26961972_26962278_9_0.55_0_8.45	10	+
chr1	27089718	27089927	chr1_26962305_26962514_6_0.45_4.39_7.93	10	+
chr1	27092604	27092919	chr1_26965191_26965506_9_0.45_0_7.51	10	+
chr1	27094266	27094619	chr1_26966853_26967206_10_0.52_0_8.38	10	+
chr1	27097501	27097861	chr1_26970088_26970448_10_0.51_0_8.16	10	+
chr1	27098906	27099165	chr1_26971493_26971752_7_0.53_3.71_8.56	10	+
chr1	27099250	27099529	chr1_26971837_26972116_8_0.47_2.17_7.82	10	+
chr1	27099969	27100279	chr1_26972556_26972866_8_0.52_2.17_8.19	10	+
chr1	27100796	27101747	chr1_26973383_26974334_26_0.56_0_9.38	10	+
chr1	27105563	27108410	chr1_26978150_26980997_76_0.5_0_9.32	10	+
chr1	27180479	27180654	chr1_27053066_27053241_5_0.61_4.39_9.06	10	+
chr1	27181088	27181386	chr1_27053675_27053973_8_0.46_0_8.62	10	+
chr1	27181740	27181943	chr1_27054327_27054530_6_0.49_2.98_8.07	10	+
chr1	27189528	27190696	chr1_27062115_27063283_33_0.6_0_9.65	10	+
chr1	27203595	27203875	chr1_27076182_27076462_8_0.53_2.98_8.22	10	+
chr1	27267927	27268312	chr1_27140514_27140899_11_0.59_0_9.69	10	+
chr1	27269045	27269595	chr1_27141632_27142182_16_0.56_0_8.96	10	+
chr1	27271856	27272246	chr1_27144443_27144833_11_0.52_0_8.66	10	+
chr1	27272528	27272794	chr1_27145115_27145381_7_0.5_2.17_8.23	10	+
chr1	27306581	27306997	chr1_27179168_27179584_12_0.5_0_9.64	10	+
chr1	27307326	27307518	chr1_27179913_27180105_6_0.49_0_8.6	10	+
chr1	27310176	27310471	chr1_27182763_27183058_9_0.48_1.23_7.88	10	+
chr1	27312096	27312625	chr1_27184683_27185212_15_0.37_0_7.75	10	+
chr1	27457749	27457800	chr1_27330336_27330387_2_0.46_3.71_9.77	10	+
chr1	27503201	27503803	chr1_27375788_27376390_17_0.58_0_9.94	10	+
chr1	27526638	27526842	chr1_27399225_27399429_6_0.39_2.17_7.96	10	+
chr1	27526972	27528004	chr1_27399559_27400591_29_0.48_0_8.42	10	+
chr1	27533284	27534365	chr1_27405871_27406952_28_0.43_0_10.49	10	+
chr1	27534955	27535194	chr1_27407542_27407781_7_0.43_0_9.42	10	+
chr1	27537731	27537958	chr1_27410318_27410545_7_0.42_0_9.13	10	+
chr1	27561143	27561340	chr1_27433730_27433927_6_0.67_2.17_10.15	10	+
chr1	27631491	27631739	chr1_27504078_27504326_8_0.58_0_8.55	10	+
chr1	27638213	27638453	chr1_27510800_27511040_7_0.38_0_7.44	10	+
chr1	27651825	27652667	chr1_27524412_27525254_23_0.51_0_9.72	10	+
chr1	27652747	27653091	chr1_27525334_27525678_10_0.39_0_7.59	10	+
chr1	27661962	27662148	chr1_27534549_27534735_5_0.63_4.39_9.74	10	+
chr1	27662496	27662746	chr1_27535083_27535333_7_0.58_3.71_8.89	10	+
chr1	27730803	27731364	chr1_27603390_27603951_16_0.48_0_8.35	10	+
chr1	27731908	27732251	chr1_27604495_27604838_10_0.51_0_8.62	10	+
chr1	27732984	27733304	chr1_27605571_27605891_9_0.52_0_8.34	10	+
chr1	27733504	27733698	chr1_27606091_27606285_6_0.54_2.98_8.89	10	+
chr1	27733856	27734178	chr1_27606443_27606765_9_0.53_0_8.24	10	+
chr1	27734213	27734862	chr1_27606800_27607449_19_0.51_0_8.64	10	+
chr1	27741284	27741476	chr1_27613871_27614063_6_0.44_4.39_7.53	10	+
chr1	27744717	27745053	chr1_27617304_27617640_10_0.5_0_8.19	10	+
chr1	27850231	27850455	chr1_27722818_27723042_7_0.53_3.71_7.95	10	+
chr1	27975876	27976374	chr1_27848463_27848961_13_0.45_0_8.5	10	+
chr1	28115946	28116142	chr1_27988533_27988729_6_0.41_2.98_7.27	10	+
chr1	28119931	28120142	chr1_27992518_27992729_6_0.43_2.98_7.66	10	+
chr1	28149304	28149582	chr1_28021891_28022169_8_0.38_2.17_7.45	10	+
chr1	28149784	28150201	chr1_28022371_28022788_12_0.34_0_6.95	10	+
chr1	28160809	28161149	chr1_28033396_28033736_10_0.42_0_7.53	10	+
chr1	28165144	28165344	chr1_28037731_28037931_5_0.42_3.71_8.09	10	+
chr1	28167433	28167774	chr1_28040020_28040361_10_0.48_0_8	10	+
chr1	28176652	28177948	chr1_28049239_28050535_37_0.45_0_8.62	10	+
chr1	28206080	28206319	chr1_28078667_28078906_7_0.58_3.71_8.75	10	+
chr1	28208947	28209192	chr1_28081534_28081779_7_0.6_3.71_9.1	10	+
chr1	28209346	28209564	chr1_28081933_28082151_6_0.55_2.17_8.89	10	+
chr1	28211701	28211909	chr1_28084288_28084496_6_0.47_0_8.11	10	+
chr1	28212353	28212765	chr1_28084940_28085352_12_0.5_0_8.7	10	+
chr1	28212813	28213180	chr1_28085400_28085767_10_0.45_0_7.94	10	+
chr1	28218044	28218839	chr1_28090631_28091426_22_0.43_0_8.37	10	+
chr1	28220751	28220952	chr1_28093338_28093539_6_0.47_3.71_8.32	10	+
chr1	28223411	28223750	chr1_28095998_28096337_10_0.39_1.23_7.33	10	+
chr1	28233284	28233826	chr1_28105871_28106413_15_0.37_0_7.55	10	+
chr1	28294377	28294576	chr1_28166964_28167163_6_0.48_2.98_8.42	10	+
chr1	28300039	28300254	chr1_28172626_28172841_6_0.47_1.23_8.24	10	+
chr1	28304791	28305058	chr1_28177378_28177645_8_0.38_4.39_6.93	10	+
chr1	28319927	28320147	chr1_28192514_28192734_6_0.45_3.71_7.58	10	+
chr1	28343550	28343881	chr1_28216137_28216468_10_0.41_0_7.45	10	+
chr1	28421560	28423012	chr1_28294147_28295599_39_0.42_0_9.44	10	+
chr1	28446700	28446908	chr1_28319287_28319495_6_0.41_4.39_7.66	10	+
chr1	28447499	28447894	chr1_28320086_28320481_11_0.52_0_8.53	10	+
chr1	28500190	28500505	chr1_28372777_28373092_9_0.52_2.17_8.35	10	+
chr1	28527059	28527922	chr1_28399646_28400509_24_0.47_0_8.35	10	+
chr1	28537047	28537305	chr1_28409634_28409892_7_0.39_2.17_7.14	10	+
chr1	28555320	28555563	chr1_28427907_28428150_7_0.38_2.17_7.46	10	+
chr1	28562632	28562944	chr1_28435219_28435531_9_0.65_2.17_10.27	10	+
chr1	28563452	28563861	chr1_28436039_28436448_10_0.5_0_8.76	10	+
chr1	28564172	28564665	chr1_28436759_28437252_14_0.42_0_8.38	10	+
chr1	28599001	28599242	chr1_28471588_28471829_7_0.63_0_9.49	10	+
chr1	28679486	28679723	chr1_28552073_28552310_7_0.39_0_7.49	10	+
chr1	28742418	28742724	chr1_28615005_28615311_9_0.37_2.17_7.03	10	+
chr1	28817424	28817595	chr1_28690011_28690182_5_0.39_1.23_7.94	10	+
chr1	28822915	28823674	chr1_28695502_28696261_21_0.46_0_8.31	10	+
chr1	28824537	28824827	chr1_28697124_28697414_9_0.45_0_8.3	10	+
chr1	28826337	28826835	chr1_28698924_28699422_15_0.39_0_7.82	10	+
chr1	28832465	28832698	chr1_28705052_28705285_7_0.5_0_8.66	10	+
chr1	28833012	28833284	chr1_28705599_28705871_8_0.43_0_9.86	10	+
chr1	28833605	28833862	chr1_28706192_28706449_7_0.4_0_9	10	+
chr1	28834598	28835060	chr1_28707185_28707647_13_0.39_0_10.05	10	+
chr1	28835282	28835815	chr1_28707869_28708402_13_0.4_0_9.63	10	+
chr1	28836054	28836862	chr1_28708641_28709449_23_0.44_0_8.51	10	+
chr1	28837280	28837486	chr1_28709867_28710073_6_0.45_2.17_8.23	10	+
chr1	28849993	28850190	chr1_28722580_28722777_6_0.47_2.17_8.33	10	+
chr1	28852829	28853124	chr1_28725416_28725711_9_0.46_0_9.1	10	+
chr1	28853433	28853639	chr1_28726020_28726226_6_0.45_1.23_8.38	10	+
chr1	28856346	28856604	chr1_28728933_28729191_8_0.5_0_8.48	10	+
chr1	28858270	28858522	chr1_28730857_28731109_7_0.61_0_9.04	10	+
chr1	28858604	28858960	chr1_28731191_28731547_10_0.54_0_8.76	10	+
chr1	28861452	28862011	chr1_28734039_28734598_16_0.56_0_8.79	10	+
chr1	28862333	28862571	chr1_28734920_28735158_7_0.55_0_8.84	10	+
chr1	28864307	28865369	chr1_28736894_28737956_30_0.51_0_9.24	10	+
chr1	28897672	28897913	chr1_28770259_28770500_7_0.47_1.23_8.36	10	+
chr1	28906028	28906516	chr1_28778615_28779103_14_0.43_0_7.9	10	+
chr1	28906854	28907630	chr1_28779441_28780217_22_0.48_0_8.32	10	+
chr1	28929714	28930185	chr1_28802301_28802772_13_0.41_0_7.81	10	+
chr1	28944726	28944880	chr1_28817313_28817467_5_0.44_4.39_7.73	10	+
chr1	28948459	28948748	chr1_28821046_28821335_9_0.44_1.23_7.58	10	+
chr1	28975012	28975390	chr1_28847599_28847977_11_0.44_0_8.1	10	+
chr1	29016171	29016377	chr1_28888758_28888964_6_0.37_2.98_7.41	10	+
chr1	29040578	29040819	chr1_28913165_28913406_7_0.54_0_8.97	10	+
chr1	29041181	29041458	chr1_28913768_28914045_8_0.4_1.23_7.7	10	+
chr1	29064760	29064922	chr1_28937347_28937509_5_0.4_0_7.8	10	+
chr1	29068859	29070619	chr1_28941446_28943206_49_0.48_0_9.39	10	+
chr1	29095426	29096321	chr1_28968013_28968908_24_0.38_0_7.98	10	+
chr1	29138511	29138841	chr1_29011098_29011428_8_0.77_0_11.66	10	+
chr1	29222303	29222525	chr1_29094890_29095112_7_0.46_1.23_7.76	10	+
chr1	29234070	29234125	chr1_29106657_29106712_2_0.54_1.23_10.69	10	+
chr1	29246782	29246982	chr1_29119369_29119569_6_0.39_2.17_7.45	10	+
chr1	29280997	29281199	chr1_29153584_29153786_6_0.34_1.23_7.23	10	+
chr1	29308882	29309154	chr1_29181469_29181741_8_0.5_0_9.49	10	+
chr1	29313834	29314467	chr1_29186421_29187054_18_0.42_0_9.4	10	+
chr1	29319724	29320149	chr1_29192311_29192736_12_0.37_0_8.11	10	+
chr1	29344690	29345009	chr1_29217277_29217596_9_0.41_0_8.06	10	+
chr1	29359544	29359840	chr1_29232131_29232427_9_0.4_0_7.37	10	+
chr1	29362352	29362572	chr1_29234939_29235159_7_0.35_4.39_7.15	10	+
chr1	29365614	29366021	chr1_29238201_29238608_11_0.37_0_7.83	10	+
chr1	29379543	29379927	chr1_29252130_29252514_11_0.46_0_8.76	10	+
chr1	29384201	29384418	chr1_29256788_29257005_7_0.41_3.71_7.25	10	+
chr1	29386761	29386978	chr1_29259348_29259565_5_0.38_2.98_7.44	10	+
chr1	29391008	29391251	chr1_29263595_29263838_7_0.42_2.17_7.71	10	+
chr1	29391359	29391789	chr1_29263946_29264376_12_0.41_0_7.88	10	+
chr1	29424234	29424572	chr1_29296821_29297159_10_0.42_0_7.73	10	+
chr1	29435731	29436048	chr1_29308318_29308635_9_0.48_1.23_7.76	10	+
chr1	29442117	29442438	chr1_29314704_29315025_9_0.53_0_8.44	10	+
chr1	29443242	29444535	chr1_29315829_29317122_35_0.46_0_8.62	10	+
chr1	29444924	29446131	chr1_29317511_29318718_33_0.49_0_9.43	10	+
chr1	29446180	29446600	chr1_29318767_29319187_11_0.42_0_8.56	10	+
chr1	29474389	29475259	chr1_29346976_29347846_25_0.49_0_8.95	10	+
chr1	29475512	29475709	chr1_29348099_29348296_6_0.55_0_9.4	10	+
chr1	29481069	29481572	chr1_29353656_29354159_14_0.39_0_8.07	10	+
chr1	29486788	29487151	chr1_29359375_29359738_10_0.4_0_7.71	10	+
chr1	29487501	29487723	chr1_29360088_29360310_7_0.39_3.71_7.39	10	+
chr1	29488440	29488717	chr1_29361027_29361304_8_0.38_2.98_7.29	10	+
chr1	29493567	29493838	chr1_29366154_29366425_8_0.4_0_7.6	10	+
chr1	29495271	29495568	chr1_29367858_29368155_9_0.37_3.71_7.21	10	+
chr1	29495809	29496124	chr1_29368396_29368711_9_0.37_0_7.54	10	+
chr1	29496584	29496793	chr1_29369171_29369380_6_0.37_4.39_7.39	10	+
chr1	29497049	29497253	chr1_29369636_29369840_6_0.41_3.71_7.52	10	+
chr1	29497356	29497643	chr1_29369943_29370230_8_0.44_2.17_7.83	10	+
chr1	29498225	29498565	chr1_29370812_29371152_10_0.37_0_7.32	10	+
chr1	29503026	29503314	chr1_29375613_29375901_8_0.4_1.23_7.74	10	+
chr1	29503551	29503781	chr1_29376138_29376368_7_0.39_0_7.63	10	+
chr1	29504204	29504404	chr1_29376791_29376991_6_0.41_4.39_7.59	10	+
chr1	29506230	29506578	chr1_29378817_29379165_10_0.41_0_7.91	10	+
chr1	29563831	29564060	chr1_29436418_29436647_7_0.65_0_9.69	10	+
chr1	29831430	29831524	chr1_29704017_29704111_3_0.51_2.17_9.94	10	+
chr1	30848579	30848996	chr1_30621166_30621583_13_0.6_0_9.25	10	+
chr1	31142250	31142343	chr1_30914837_30914930_3_0.49_4.39_9.68	10	+
chr1	31404924	31405171	chr1_31177511_31177758_7_0.34_1.23_7.18	10	+
chr1	31408411	31408622	chr1_31180998_31181209_6_0.47_1.23_8.37	10	+
chr1	31426569	31426811	chr1_31199156_31199398_7_0.49_2.17_8.12	10	+
chr1	31437282	31437665	chr1_31209869_31210252_11_0.44_2.17_7.93	10	+
chr1	31438864	31439099	chr1_31211451_31211686_6_0.51_2.98_8.62	10	+
chr1	31440020	31440301	chr1_31212607_31212888_8_0.47_1.23_7.84	10	+
chr1	31467757	31468146	chr1_31240344_31240733_11_0.41_0_7.74	10	+
chr1	31479723	31479921	chr1_31252310_31252508_6_0.43_3.71_7.66	10	+
chr1	31531970	31532480	chr1_31304557_31305067_15_0.49_0_8.37	10	+
chr1	31581116	31581499	chr1_31353703_31354086_11_0.43_0_7.81	10	+
chr1	31604014	31604038	chr1_31376601_31376625_1_0.48_2.98_11.9	10	+
chr1	31732767	31733040	chr1_31505354_31505627_8_0.48_0_8.35	10	+
chr1	31754142	31754346	chr1_31526729_31526933_6_0.37_4.39_7.1	10	+
chr1	31761963	31762358	chr1_31534550_31534945_12_0.42_0_7.75	10	+
chr1	31764616	31764896	chr1_31537203_31537483_8_0.42_2.98_7.57	10	+
chr1	31791880	31792090	chr1_31564467_31564677_6_0.41_3.71_7.75	10	+
chr1	31809977	31810229	chr1_31582564_31582816_7_0.45_0_7.98	10	+
chr1	31811785	31811949	chr1_31584372_31584536_5_0.38_3.71_7.44	10	+
chr1	31821627	31821891	chr1_31594214_31594478_8_0.39_2.98_7.35	10	+
chr1	31829375	31829682	chr1_31601962_31602269_9_0.45_1.23_7.6	10	+
chr1	31836810	31837124	chr1_31609397_31609711_9_0.4_0_7.64	10	+
chr1	31860231	31860574	chr1_31632818_31633161_10_0.58_0_9.07	10	+
chr1	31905880	31906078	chr1_31678467_31678665_6_0.63_4.39_9.81	10	+
chr1	31960308	31960659	chr1_31732895_31733246_10_0.42_0_7.26	10	+
chr1	31960704	31961097	chr1_31733291_31733684_11_0.49_0_8.24	10	+
chr1	31961325	31961529	chr1_31733912_31734116_6_0.47_3.71_8.17	10	+
chr1	31961642	31961845	chr1_31734229_31734432_6_0.41_3.71_8.09	10	+
chr1	32095878	32096302	chr1_31868465_31868889_12_0.54_0_8.88	10	+
chr1	32098671	32098867	chr1_31871258_31871454_6_0.55_3.71_9.11	10	+
chr1	32229796	32229927	chr1_32002383_32002514_4_0.79_3.71_12.3	10	+
chr1	32237443	32237632	chr1_32010030_32010219_5_0.64_2.98_10.14	10	+
chr1	32238521	32238741	chr1_32011108_32011328_6_0.67_2.98_9.81	10	+
chr1	32372396	32373707	chr1_32144983_32146294_37_0.41_0_7.97	10	+
chr1	32373906	32374579	chr1_32146493_32147166_18_0.39_0_7.59	10	+
chr1	32381480	32381575	chr1_32154067_32154162_3_0.41_1.23_8.9	10	+
chr1	32384528	32385330	chr1_32157115_32157917_22_0.4_0_8.03	10	+
chr1	32479776	32480098	chr1_32252363_32252685_9_0.66_0_9.58	10	+
chr1	32495819	32496051	chr1_32268406_32268638_7_0.35_1.23_6.84	10	+
chr1	32497157	32497361	chr1_32269744_32269948_6_0.44_3.71_7.87	10	+
chr1	32498651	32499027	chr1_32271238_32271614_10_0.45_0_7.86	10	+
chr1	32502423	32502662	chr1_32275010_32275249_7_0.5_2.98_8.3	10	+
chr1	32503402	32503775	chr1_32275989_32276362_11_0.51_0_8.36	10	+
chr1	32508045	32509497	chr1_32280632_32282084_41_0.38_0_8.48	10	+
chr1	32541236	32541521	chr1_32313823_32314108_6_0.51_2.98_8.85	10	+
chr1	32557167	32557530	chr1_32329754_32330117_10_0.6_1.23_9.33	10	+
chr1	32567969	32568273	chr1_32340556_32340860_9_0.56_0_8.98	10	+
chr1	32626182	32626428	chr1_32398769_32399015_7_0.45_0_7.98	10	+
chr1	32631680	32631881	chr1_32404267_32404468_6_0.45_0_7.97	10	+
chr1	32635406	32635674	chr1_32407993_32408261_8_0.54_0_8.44	10	+
chr1	32636210	32636539	chr1_32408797_32409126_9_0.5_1.23_8.14	10	+
chr1	32636585	32637044	chr1_32409172_32409631_12_0.47_0_8.34	10	+
chr1	32638281	32638681	chr1_32410868_32411268_11_0.49_0_8.36	10	+
chr1	32638689	32639159	chr1_32411276_32411746_13_0.45_0_8.13	10	+
chr1	32639554	32640316	chr1_32412141_32412903_22_0.48_0_8.5	10	+
chr1	32640433	32640709	chr1_32413020_32413296_8_0.42_1.23_7.88	10	+
chr1	32640938	32641102	chr1_32413525_32413689_5_0.49_2.17_8.71	10	+
chr1	32641846	32642050	chr1_32414433_32414637_6_0.41_0_7.85	10	+
chr1	32645813	32646113	chr1_32418400_32418700_8_0.54_0_9.04	10	+
chr1	32646834	32647244	chr1_32419421_32419831_12_0.55_0_9.09	10	+
chr1	32649981	32650195	chr1_32422568_32422782_6_0.52_4.39_8.34	10	+
chr1	32653421	32653767	chr1_32426008_32426354_10_0.59_2.98_8.54	10	+
chr1	32655710	32655900	chr1_32428297_32428487_6_0.53_2.17_9.08	10	+
chr1	32657825	32658034	chr1_32430412_32430621_6_0.55_4.39_8.77	10	+
chr1	32660427	32660644	chr1_32433014_32433231_6_0.58_3.71_9.29	10	+
chr1	32660916	32662657	chr1_32433503_32435244_47_0.49_0_8.67	10	+
chr1	32663222	32663588	chr1_32435809_32436175_11_0.48_0_8.64	10	+
chr1	32663599	32663817	chr1_32436186_32436404_6_0.56_4.39_8.87	10	+
chr1	32691657	32692166	chr1_32464244_32464753_14_0.5_0_9.52	10	+
chr1	32694052	32694377	chr1_32466639_32466964_9_0.53_0_8.65	10	+
chr1	32757616	32757825	chr1_32530203_32530412_5_0.69_4.39_11.27	10	+
chr1	32768120	32768459	chr1_32540707_32541046_10_0.46_0_7.82	10	+
chr1	32782157	32782465	chr1_32554744_32555052_9_0.49_0_7.8	10	+
chr1	32792439	32792766	chr1_32565026_32565353_9_0.52_0_7.9	10	+
chr1	32793087	32793301	chr1_32565674_32565888_6_0.51_4.39_8.45	10	+
chr1	32794366	32794583	chr1_32566953_32567170_6_0.51_2.17_8.35	10	+
chr1	32796202	32796491	chr1_32568789_32569078_8_0.52_1.23_8.74	10	+
chr1	32796955	32797534	chr1_32569542_32570121_16_0.51_0_8.48	10	+
chr1	32797621	32797974	chr1_32570208_32570561_11_0.52_0_8.48	10	+
chr1	32798597	32799213	chr1_32571184_32571800_17_0.47_0_8.71	10	+
chr1	32890505	32890717	chr1_32663092_32663304_6_0.57_0_9.22	10	+
chr1	33099475	33099790	chr1_32872062_32872377_9_0.38_0_7.45	10	+
chr1	33117420	33117787	chr1_32890007_32890374_10_0.44_0_8.09	10	+
chr1	33120063	33120264	chr1_32892650_32892851_6_0.38_3.71_7.39	10	+
chr1	33122928	33123316	chr1_32895515_32895903_11_0.4_0_8.3	10	+
chr1	33124761	33124870	chr1_32897348_32897457_4_0.34_2.98_7.52	10	+
chr1	33131586	33131868	chr1_32904173_32904455_8_0.42_2.17_7.27	10	+
chr1	33133673	33135202	chr1_32906260_32907789_43_0.4_0_8.24	10	+
chr1	33138263	33138658	chr1_32910850_32911245_11_0.4_0_8.19	10	+
chr1	33145161	33146004	chr1_32917748_32918591_23_0.38_0_8.79	10	+
chr1	33146053	33146558	chr1_32918640_32919145_15_0.38_0_7.55	10	+
chr1	33146739	33147856	chr1_32919326_32920443_32_0.39_0_8.05	10	+
chr1	33148383	33148597	chr1_32920970_32921184_6_0.37_0_7.81	10	+
chr1	33148892	33149103	chr1_32921479_32921690_6_0.37_0_7.61	10	+
chr1	33149693	33150032	chr1_32922280_32922619_9_0.44_0_8.04	10	+
chr1	33150218	33150594	chr1_32922805_32923181_10_0.39_0_7.77	10	+
chr1	33150761	33150995	chr1_32923348_32923582_7_0.43_2.17_7.83	10	+
chr1	33151055	33151618	chr1_32923642_32924205_16_0.45_0_8.12	10	+
chr1	33240795	33241738	chr1_33013382_33014325_26_0.48_0_9.26	10	+
chr1	33245564	33245936	chr1_33018151_33018523_11_0.54_0_9.15	10	+
chr1	33247987	33248220	chr1_33020574_33020807_7_0.47_2.17_7.79	10	+
chr1	33251925	33252205	chr1_33024512_33024792_8_0.4_0_7.78	10	+
chr1	33252251	33252750	chr1_33024838_33025337_15_0.42_0_7.87	10	+
chr1	33256624	33257003	chr1_33029211_33029590_11_0.43_0_7.9	10	+
chr1	33263272	33263468	chr1_33035859_33036055_6_0.44_1.23_8.34	10	+
chr1	33272041	33272324	chr1_33044628_33044911_8_0.5_1.23_8.27	10	+
chr1	33276105	33276419	chr1_33048692_33049006_9_0.44_0_7.68	10	+
chr1	33276517	33276708	chr1_33049104_33049295_5_0.47_0_8.52	10	+
chr1	33283044	33283239	chr1_33055631_33055826_6_0.66_3.71_9.67	10	+
chr1	33284069	33284300	chr1_33056656_33056887_7_0.46_2.17_8.11	10	+
chr1	33291652	33292571	chr1_33064239_33065158_26_0.43_0_8.45	10	+
chr1	33295442	33295645	chr1_33068029_33068232_6_0.38_2.98_7.35	10	+
chr1	33295799	33296019	chr1_33068386_33068606_7_0.42_0_7.65	10	+
chr1	33297282	33297618	chr1_33069869_33070205_10_0.42_0_7.53	10	+
chr1	33318545	33318749	chr1_33091132_33091336_6_0.45_1.23_8.06	10	+
chr1	33321446	33321647	chr1_33094033_33094234_6_0.46_3.71_8.27	10	+
chr1	33321724	33321917	chr1_33094311_33094504_5_0.38_2.98_7.59	10	+
chr1	33321998	33322275	chr1_33094585_33094862_8_0.36_0_7.48	10	+
chr1	33322510	33322893	chr1_33095097_33095480_11_0.45_0_7.96	10	+
chr1	33323255	33324416	chr1_33095842_33097003_32_0.42_0_7.8	10	+
chr1	33340972	33341216	chr1_33113559_33113803_7_0.53_2.98_8.34	10	+
chr1	33429506	33429780	chr1_33202093_33202367_8_0.68_2.17_9.76	10	+
chr1	33445623	33446007	chr1_33218210_33218594_11_0.52_1.23_8.67	10	+
chr1	33474476	33475094	chr1_33247063_33247681_17_0.42_0_7.97	10	+
chr1	33475343	33476497	chr1_33247930_33249084_30_0.44_0_8.35	10	+
chr1	33477150	33477462	chr1_33249737_33250049_9_0.47_2.17_7.84	10	+
chr1	33477904	33478186	chr1_33250491_33250773_8_0.41_1.23_7.6	10	+
chr1	33478621	33479031	chr1_33251208_33251618_12_0.5_0_8.92	10	+
chr1	33486862	33487061	chr1_33259449_33259648_6_0.46_2.98_8.31	10	+
chr1	33547688	33547886	chr1_33320275_33320473_6_0.63_4.39_9.28	10	+
chr1	33960080	33960281	chr1_33732667_33732868_6_0.46_2.98_7.63	10	+
chr1	34837951	34838147	chr1_34610538_34610734_6_0.5_1.23_8.02	10	+
chr1	35320804	35321046	chr1_35093391_35093633_7_0.51_3.71_8.8	10	+
chr1	35321191	35321440	chr1_35093778_35094027_7_0.53_2.98_8.6	10	+
chr1	35450729	35450927	chr1_35223316_35223514_6_0.71_2.98_10.61	10	+
chr1	35476368	35476581	chr1_35248955_35249168_6_0.51_3.71_8.5	10	+
chr1	35484886	35485202	chr1_35257473_35257789_9_0.42_1.23_7.7	10	+
chr1	35564782	35564990	chr1_35337369_35337577_6_0.43_2.98_7.57	10	+
chr1	35579158	35579398	chr1_35351745_35351985_7_0.34_2.17_7.17	10	+
chr1	35580288	35580509	chr1_35352875_35353096_6_0.33_4.39_7.01	10	+
chr1	35644249	35644648	chr1_35416836_35417235_11_0.42_0_7.8	10	+
chr1	35645048	35645308	chr1_35417635_35417895_7_0.35_1.23_7.58	10	+
chr1	35645435	35645633	chr1_35418022_35418220_6_0.4_3.71_7.64	10	+
chr1	35645976	35647101	chr1_35418563_35419688_31_0.4_0_7.59	10	+
chr1	35647432	35647799	chr1_35420019_35420386_10_0.4_2.17_7.2	10	+
chr1	35647823	35648458	chr1_35420410_35421045_18_0.36_0_7.67	10	+
chr1	35648541	35648821	chr1_35421128_35421408_8_0.39_0_7.68	10	+
chr1	35649164	35651271	chr1_35421751_35423858_59_0.39_0_8.19	10	+
chr1	35651422	35652166	chr1_35424009_35424753_21_0.38_0_7.67	10	+
chr1	35652287	35652892	chr1_35424874_35425479_17_0.41_0_8.06	10	+
chr1	35653487	35654015	chr1_35426074_35426602_15_0.38_0_7.41	10	+
chr1	35654587	35655133	chr1_35427174_35427720_16_0.39_0_8.62	10	+
chr1	35655962	35656715	chr1_35428549_35429302_21_0.4_0_8.59	10	+
chr1	35656791	35657282	chr1_35429378_35429869_13_0.4_0_8.56	10	+
chr1	35657568	35657745	chr1_35430155_35430332_4_0.75_4.39_11.94	10	+
chr1	35658039	35658852	chr1_35430626_35431439_18_0.65_0_10.52	10	+
chr1	35673223	35673247	chr1_35445810_35445834_1_0.48_2.17_11.67	10	+
chr1	35816202	35817275	chr1_35588789_35589862_30_0.44_0_9.34	10	+
chr1	35824477	35825084	chr1_35597064_35597671_17_0.36_0_7.79	10	+
chr1	35827149	35827504	chr1_35599736_35600091_10_0.41_0_7.75	10	+
chr1	35835470	35835690	chr1_35608057_35608277_5_0.36_1.23_7.64	10	+
chr1	35836006	35836280	chr1_35608593_35608867_8_0.44_3.71_7.73	10	+
chr1	35846816	35847074	chr1_35619403_35619661_7_0.35_1.23_7.25	10	+
chr1	35847122	35847365	chr1_35619709_35619952_7_0.42_1.23_7.57	10	+
chr1	35850960	35851253	chr1_35623547_35623840_9_0.33_1.23_6.96	10	+
chr1	35852935	35853243	chr1_35625522_35625830_9_0.35_0_7.17	10	+
chr1	35854437	35854755	chr1_35627024_35627342_9_0.36_0_7.17	10	+
chr1	35855485	35855768	chr1_35628072_35628355_8_0.4_1.23_7.27	10	+
chr1	35857722	35857935	chr1_35630309_35630522_6_0.38_3.71_7.58	10	+
chr1	35859037	35859399	chr1_35631624_35631986_9_0.38_0_7.87	10	+
chr1	35864386	35864587	chr1_35636973_35637174_6_0.42_2.98_7.84	10	+
chr1	35873645	35873764	chr1_35646232_35646351_4_0.44_2.17_8.48	10	+
chr1	35881019	35881364	chr1_35653606_35653951_10_0.44_0_7.79	10	+
chr1	35883951	35884265	chr1_35656538_35656852_9_0.4_2.17_7.02	10	+
chr1	35885051	35886075	chr1_35657638_35658662_29_0.43_0_7.86	10	+
chr1	35886252	35886782	chr1_35658839_35659369_15_0.41_0_7.97	10	+
chr1	35925939	35926132	chr1_35698526_35698719_6_0.41_4.39_7.32	10	+
chr1	36026665	36026903	chr1_35799252_35799490_7_0.58_0_9.39	10	+
chr1	36027008	36027304	chr1_35799595_35799891_7_0.51_2.17_8.48	10	+
chr1	36053907	36054138	chr1_35826494_35826725_7_0.63_2.17_9.92	10	+
chr1	36067112	36067338	chr1_35839699_35839925_7_0.33_2.17_7.07	10	+
chr1	36067963	36068090	chr1_35840550_35840677_4_0.39_0_9.86	10	+
chr1	36068510	36069141	chr1_35841097_35841728_18_0.44_0_8.44	10	+
chr1	36074831	36075070	chr1_35847418_35847657_7_0.49_2.17_8.33	10	+
chr1	36096745	36096985	chr1_35869332_35869572_7_0.42_3.71_7.56	10	+
chr1	36101896	36102116	chr1_35874483_35874703_7_0.38_0_8	10	+
chr1	36106828	36107075	chr1_35879415_35879662_8_0.58_0_8.98	10	+
chr1	36173607	36173829	chr1_35946194_35946416_7_0.73_2.98_10.71	10	+
chr1	36180723	36181039	chr1_35953310_35953626_9_0.44_2.17_7.98	10	+
chr1	36181050	36181256	chr1_35953637_35953843_6_0.51_2.98_8.62	10	+
chr1	36200723	36201013	chr1_35973310_35973600_8_0.46_1.23_8.1	10	+
chr1	36201337	36201533	chr1_35973924_35974120_6_0.4_2.17_8.14	10	+
chr1	36201955	36202162	chr1_35974542_35974749_6_0.41_2.17_7.81	10	+
chr1	36204913	36205191	chr1_35977500_35977778_8_0.41_1.23_7.62	10	+
chr1	36212298	36212640	chr1_35984885_35985227_10_0.43_0_7.66	10	+
chr1	36213517	36213719	chr1_35986104_35986306_6_0.47_2.17_8.27	10	+
chr1	36225926	36226563	chr1_35998513_35999150_18_0.42_0_7.89	10	+
chr1	36229841	36230356	chr1_36002428_36002943_15_0.37_1.23_7.35	10	+
chr1	36282446	36282646	chr1_36055033_36055233_6_0.45_2.98_7.64	10	+
chr1	36288357	36288637	chr1_36060944_36061224_8_0.38_2.17_7.17	10	+
chr1	36291593	36291687	chr1_36064180_36064274_3_0.39_4.39_8.52	10	+
chr1	36299535	36299807	chr1_36072122_36072394_8_0.42_0_7.48	10	+
chr1	36301370	36301615	chr1_36073957_36074202_6_0.41_1.23_7.65	10	+
chr1	36319240	36319439	chr1_36091827_36092026_6_0.43_0_8.39	10	+
chr1	36321922	36322133	chr1_36094509_36094720_6_0.38_4.39_7.45	10	+
chr1	36359252	36359472	chr1_36131839_36132059_6_0.6_2.17_9.07	10	+
chr1	36360729	36360924	chr1_36133316_36133511_6_0.45_3.71_7.91	10	+
chr1	36372539	36372738	chr1_36145126_36145325_6_0.5_1.23_8.19	10	+
chr1	36380905	36381174	chr1_36153492_36153761_8_0.54_1.23_8.13	10	+
chr1	36383818	36384135	chr1_36156405_36156722_9_0.46_2.17_7.72	10	+
chr1	36385080	36385420	chr1_36157667_36158007_10_0.51_0_8.41	10	+
chr1	36385666	36385896	chr1_36158253_36158483_7_0.43_0_8.07	10	+
chr1	36386383	36386714	chr1_36158970_36159301_9_0.42_1.23_7.25	10	+
chr1	36387111	36387431	chr1_36159698_36160018_9_0.48_1.23_8.05	10	+
chr1	36387662	36388046	chr1_36160249_36160633_11_0.44_0_8.1	10	+
chr1	36388760	36389059	chr1_36161347_36161646_9_0.44_0_7.76	10	+
chr1	36389311	36389824	chr1_36161898_36162411_14_0.45_0_8.1	10	+
chr1	36390078	36390359	chr1_36162665_36162946_8_0.46_0_7.98	10	+
chr1	36392226	36392427	chr1_36164813_36165014_6_0.45_2.98_7.97	10	+
chr1	36397022	36397219	chr1_36169609_36169806_6_0.7_3.71_10.78	10	+
chr1	36437580	36437888	chr1_36210167_36210475_9_0.43_0_7.55	10	+
chr1	36469831	36470139	chr1_36242418_36242726_9_0.36_0_7.06	10	+
chr1	36479520	36479717	chr1_36252107_36252304_6_0.43_2.17_7.99	10	+
chr1	36508087	36508393	chr1_36280674_36280980_9_0.37_2.98_7.23	10	+
chr1	36521988	36522156	chr1_36294575_36294743_5_0.34_2.98_7.49	10	+
chr1	36527187	36527578	chr1_36299774_36300165_11_0.37_1.23_7.45	10	+
chr1	36528149	36528521	chr1_36300736_36301108_10_0.34_0_7.04	10	+
chr1	36531656	36531862	chr1_36304243_36304449_6_0.42_1.23_8.05	10	+
chr1	36554250	36554607	chr1_36326837_36327194_10_0.68_0_10.39	10	+
chr1	36559061	36559442	chr1_36331648_36332029_11_0.55_0_8.79	10	+
chr1	36602481	36602869	chr1_36375068_36375456_11_0.48_0_8.26	10	+
chr1	36622002	36622213	chr1_36394589_36394800_6_0.68_3.71_10.26	10	+
chr1	36636601	36636921	chr1_36409188_36409508_9_0.6_1.23_9.58	10	+
chr1	36638022	36638268	chr1_36410609_36410855_7_0.6_2.17_9.48	10	+
chr1	36641989	36642203	chr1_36414576_36414790_6_0.74_4.39_10.7	10	+
chr1	36644547	36644747	chr1_36417134_36417334_6_0.68_2.17_10.83	10	+
chr1	36645858	36646228	chr1_36418445_36418815_10_0.52_0_8.67	10	+
chr1	36706905	36707120	chr1_36479492_36479707_4_0.37_0_7.85	10	+
chr1	36724870	36725142	chr1_36497457_36497729_8_0.4_1.23_7.38	10	+
chr1	36738365	36738561	chr1_36510952_36511148_6_0.33_3.71_7.39	10	+
chr1	36748060	36748444	chr1_36520647_36521031_11_0.41_0_7.93	10	+
chr1	36751833	36752912	chr1_36524420_36525499_30_0.51_0_9.44	10	+
chr1	36754519	36755441	chr1_36527106_36528028_26_0.48_0_9.2	10	+
chr1	36756857	36757260	chr1_36529444_36529847_11_0.41_0_8.1	10	+
chr1	36762107	36762451	chr1_36534694_36535038_10_0.42_0_8.05	10	+
chr1	36766474	36766729	chr1_36539061_36539316_7_0.51_0_8.39	10	+
chr1	36767058	36767380	chr1_36539645_36539967_9_0.44_0_7.71	10	+
chr1	36769330	36770653	chr1_36541917_36543240_35_0.48_0_8.94	10	+
chr1	36770717	36770927	chr1_36543304_36543514_6_0.43_0_8.68	10	+
chr1	36800565	36800760	chr1_36573152_36573347_6_0.47_2.17_7.76	10	+
chr1	36859301	36859618	chr1_36631888_36632205_9_0.59_2.17_9.2	10	+
chr1	36859666	36859886	chr1_36632253_36632473_7_0.51_4.39_8.29	10	+
chr1	36921737	36922045	chr1_36694324_36694632_9_0.47_0_7.91	10	+
chr1	36925108	36925300	chr1_36697695_36697887_6_0.5_1.23_8.57	10	+
chr1	37412767	37412960	chr1_37185354_37185547_6_0.57_3.71_8.67	10	+
chr1	37424427	37424702	chr1_37197014_37197289_8_0.58_2.17_8.91	10	+
chr1	37425466	37425675	chr1_37198053_37198262_6_0.63_4.39_9.49	10	+
chr1	37500392	37500613	chr1_37272979_37273200_7_0.74_3.71_11.03	10	+
chr1	37913778	37914019	chr1_37686365_37686606_7_0.59_1.23_9.12	10	+
chr1	37959437	37959653	chr1_37732024_37732240_6_0.41_1.23_7.83	10	+
chr1	38010195	38010729	chr1_37782782_37783316_13_0.57_0_9.19	10	+
chr1	38021807	38022205	chr1_37794394_37794792_12_0.48_0_10.15	10	+
chr1	38034336	38035018	chr1_37806923_37807605_19_0.44_0_8.05	10	+
chr1	38040158	38040512	chr1_37812745_37813099_10_0.42_0_7.68	10	+
chr1	38041068	38041362	chr1_37813655_37813949_9_0.44_0_7.61	10	+
chr1	38048314	38048606	chr1_37820901_37821193_9_0.4_0_7.41	10	+
chr1	38052907	38053149	chr1_37825494_37825736_7_0.41_0_7.91	10	+
chr1	38077354	38077485	chr1_37849941_37850072_4_0.51_2.98_9.79	10	+
chr1	38100162	38100383	chr1_37872749_37872970_7_0.74_3.71_10.24	10	+
chr1	38158327	38158532	chr1_37930914_37931119_6_0.64_4.39_9.56	10	+
chr1	38164452	38164664	chr1_37937039_37937251_6_0.39_2.17_7.48	10	+
chr1	38164753	38164956	chr1_37937340_37937543_6_0.41_1.23_7.74	10	+
chr1	38170670	38170940	chr1_37943257_37943527_8_0.42_1.23_7.56	10	+
chr1	38171049	38171364	chr1_37943636_37943951_9_0.53_1.23_8.83	10	+
chr1	38173930	38175016	chr1_37946517_37947603_29_0.49_0_8.68	10	+
chr1	38218418	38218680	chr1_37991005_37991267_7_0.74_1.23_11.36	10	+
chr1	38265338	38265904	chr1_38037925_38038491_16_0.54_0_8.9	10	+
chr1	38266494	38266733	chr1_38039081_38039320_7_0.49_1.23_8.18	10	+
chr1	38268694	38268933	chr1_38041281_38041520_7_0.39_0_7.51	10	+
chr1	38274590	38274923	chr1_38047177_38047510_9_0.59_3.71_8.97	10	+
chr1	38423390	38423948	chr1_38195977_38196535_16_0.44_0_8.29	10	+
chr1	38434914	38435118	chr1_38207501_38207705_6_0.45_2.98_8.16	10	+
chr1	38435226	38435509	chr1_38207813_38208096_8_0.45_2.17_7.31	10	+
chr1	38444248	38444847	chr1_38216835_38217434_17_0.45_0_7.83	10	+
chr1	38446181	38446496	chr1_38218768_38219083_9_0.41_0_7.54	10	+
chr1	38450312	38450472	chr1_38222899_38223059_5_0.46_1.23_8.13	10	+
chr1	38453296	38453504	chr1_38225883_38226091_6_0.45_1.23_8.25	10	+
chr1	38484047	38484382	chr1_38256634_38256969_10_0.34_0_7.08	10	+
chr1	38484748	38484994	chr1_38257335_38257581_7_0.43_0_8.35	10	+
chr1	38488258	38488582	chr1_38260845_38261169_9_0.4_4.39_7	10	+
chr1	38489171	38489499	chr1_38261758_38262086_10_0.36_0_7.72	10	+
chr1	38942213	38942453	chr1_38714800_38715040_7_0.62_0_9.97	10	+
chr1	39174421	39176911	chr1_38947008_38949498_70_0.47_0_9.83	10	+
chr1	39304731	39304936	chr1_39077318_39077523_6_0.38_4.39_7.52	10	+
chr1	39325305	39325537	chr1_39097892_39098124_5_0.72_2.98_10.49	10	+
chr1	39329353	39330214	chr1_39101940_39102801_24_0.4_0_7.95	10	+
chr1	39338902	39339150	chr1_39111489_39111737_7_0.65_1.23_9.78	10	+
chr1	39423773	39424086	chr1_39196360_39196673_9_0.43_0_7.53	10	+
chr1	39456988	39457188	chr1_39229575_39229775_6_0.77_0_10.94	10	+
chr1	39457972	39458234	chr1_39230559_39230821_8_0.43_2.17_7.49	10	+
chr1	39458367	39458667	chr1_39230954_39231254_9_0.42_0_7.55	10	+
chr1	39462945	39463199	chr1_39235532_39235786_7_0.43_0_7.8	10	+
chr1	39463528	39464033	chr1_39236115_39236620_15_0.41_0_7.52	10	+
chr1	39466633	39466870	chr1_39239220_39239457_7_0.45_2.17_7.82	10	+
chr1	39469626	39470613	chr1_39242213_39243200_27_0.42_0_8.47	10	+
chr1	39471004	39471403	chr1_39243591_39243990_11_0.42_0_8.26	10	+
chr1	39480902	39481087	chr1_39253489_39253674_5_0.44_2.98_8.48	10	+
chr1	39494322	39494654	chr1_39266909_39267241_10_0.42_0_9.2	10	+
chr1	39500049	39500295	chr1_39272636_39272882_7_0.49_0_8.03	10	+
chr1	39510705	39510932	chr1_39283292_39283519_7_0.48_1.23_7.9	10	+
chr1	39720243	39720526	chr1_39492830_39493113_8_0.4_2.17_7.14	10	+
chr1	39748711	39749296	chr1_39521298_39521883_17_0.43_0_7.93	10	+
chr1	39749640	39749980	chr1_39522227_39522567_9_0.43_0_8.1	10	+
chr1	39750636	39750874	chr1_39523223_39523461_7_0.44_0_7.84	10	+
chr1	39750920	39751131	chr1_39523507_39523718_6_0.44_2.98_7.88	10	+
chr1	39751297	39751506	chr1_39523884_39524093_6_0.49_2.17_8.04	10	+
chr1	39752864	39753330	chr1_39525451_39525917_13_0.43_0_8.15	10	+
chr1	39757499	39757739	chr1_39530086_39530326_7_0.46_0_8.14	10	+
chr1	39758415	39758664	chr1_39531002_39531251_7_0.38_4.39_7.26	10	+
chr1	39759060	39759368	chr1_39531647_39531955_9_0.42_0_7.8	10	+
chr1	39760589	39760953	chr1_39533176_39533540_10_0.41_1.23_7.23	10	+
chr1	39761314	39761522	chr1_39533901_39534109_6_0.47_4.39_8.02	10	+
chr1	39765791	39766135	chr1_39538378_39538722_10_0.46_0_7.84	10	+
chr1	39768452	39768841	chr1_39541039_39541428_11_0.46_0_8	10	+
chr1	39769975	39770211	chr1_39542562_39542798_7_0.41_0_8.15	10	+
chr1	39775183	39775377	chr1_39547770_39547964_6_0.41_2.17_7.52	10	+
chr1	39776407	39776798	chr1_39548994_39549385_11_0.47_0_7.91	10	+
chr1	39781161	39781442	chr1_39553748_39554029_8_0.42_0_8.27	10	+
chr1	39781996	39782271	chr1_39554583_39554858_8_0.44_0_7.66	10	+
chr1	39782845	39783117	chr1_39555432_39555704_8_0.48_0_8.37	10	+
chr1	39784071	39784364	chr1_39556658_39556951_8_0.45_0_8.05	10	+
chr1	39789800	39790119	chr1_39562387_39562706_9_0.43_1.23_7.55	10	+
chr1	39792794	39793102	chr1_39565381_39565689_9_0.41_0_7.39	10	+
chr1	39793695	39793931	chr1_39566282_39566518_7_0.42_1.23_7.58	10	+
chr1	39796887	39797277	chr1_39569474_39569864_11_0.52_2.98_8.57	10	+
chr1	39797324	39802326	chr1_39569911_39574913_140_0.43_0_8.3	10	+
chr1	39802759	39802957	chr1_39575346_39575544_6_0.43_3.71_7.59	10	+
chr1	39806134	39806430	chr1_39578721_39579017_8_0.42_1.23_7.37	10	+
chr1	39813357	39813643	chr1_39585944_39586230_7_0.33_0_7.14	10	+
chr1	39815050	39815269	chr1_39587637_39587856_7_0.45_3.71_8.14	10	+
chr1	39816442	39816721	chr1_39589029_39589308_8_0.51_0_8.5	10	+
chr1	39818684	39818926	chr1_39591271_39591513_7_0.53_0_8.74	10	+
chr1	39822966	39823606	chr1_39595553_39596193_18_0.48_0_8.7	10	+
chr1	39824303	39824606	chr1_39596890_39597193_9_0.49_0_8.09	10	+
chr1	39824723	39825067	chr1_39597310_39597654_10_0.42_0_7.42	10	+
chr1	39826417	39826737	chr1_39599004_39599324_9_0.47_0_8.23	10	+
chr1	39826953	39827331	chr1_39599540_39599918_11_0.48_0_8.37	10	+
chr1	39835636	39835913	chr1_39608223_39608500_8_0.43_0_7.66	10	+
chr1	39844830	39845174	chr1_39617417_39617761_10_0.46_0_8.05	10	+
chr1	39845825	39846099	chr1_39618412_39618686_8_0.4_1.23_7.33	10	+
chr1	39851039	39851608	chr1_39623626_39624195_16_0.48_0_8.9	10	+
chr1	39852771	39854380	chr1_39625358_39626967_46_0.47_0_8.93	10	+
chr1	39874764	39875102	chr1_39647351_39647689_9_0.71_1.23_10.12	10	+
chr1	39875239	39877419	chr1_39647826_39650006_61_0.46_0_8.55	10	+
chr1	39877501	39878588	chr1_39650088_39651175_30_0.46_0_8.41	10	+
chr1	39878827	39880179	chr1_39651414_39652766_38_0.63_0_10.33	10	+
chr1	39883561	39883894	chr1_39656148_39656481_10_0.37_2.98_7.05	10	+
chr1	39887964	39888674	chr1_39660551_39661261_20_0.41_0_8.06	10	+
chr1	39889632	39889995	chr1_39662219_39662582_10_0.41_0_7.83	10	+
chr1	39890664	39890887	chr1_39663251_39663474_6_0.37_4.39_7.26	10	+
chr1	39892455	39892657	chr1_39665042_39665244_6_0.42_0_7.99	10	+
chr1	39893038	39893384	chr1_39665625_39665971_10_0.39_0_7.84	10	+
chr1	39893565	39894028	chr1_39666152_39666615_13_0.43_0_8.57	10	+
chr1	39895452	39895766	chr1_39668039_39668353_9_0.48_0_8.49	10	+
chr1	39896284	39896681	chr1_39668871_39669268_12_0.42_0_7.98	10	+
chr1	39898118	39898434	chr1_39670705_39671021_9_0.43_2.17_7.59	10	+
chr1	39900027	39900388	chr1_39672614_39672975_10_0.4_0_7.88	10	+
chr1	39901127	39901495	chr1_39673714_39674082_11_0.4_0_7.66	10	+
chr1	39903336	39903734	chr1_39675923_39676321_11_0.45_0_8.51	10	+
chr1	39904881	39905282	chr1_39677468_39677869_12_0.43_0_8.06	10	+
chr1	39906598	39907007	chr1_39679185_39679594_12_0.41_0_8.03	10	+
chr1	39907504	39908596	chr1_39680091_39681183_30_0.43_0_8.01	10	+
chr1	39909008	39909317	chr1_39681595_39681904_9_0.44_0_7.83	10	+
chr1	39910360	39910602	chr1_39682947_39683189_7_0.41_2.17_7.51	10	+
chr1	39913022	39913231	chr1_39685609_39685818_6_0.45_0_8.21	10	+
chr1	39913277	39913921	chr1_39685864_39686508_18_0.4_0_7.85	10	+
chr1	39917762	39918112	chr1_39690349_39690699_10_0.47_1.23_7.83	10	+
chr1	39918245	39918667	chr1_39690832_39691254_12_0.47_0_8.1	10	+
chr1	39919270	39919650	chr1_39691857_39692237_12_0.41_0_7.52	10	+
chr1	39920539	39920816	chr1_39693126_39693403_8_0.52_0_8.43	10	+
chr1	39923934	39924291	chr1_39696521_39696878_11_0.45_0_7.97	10	+
chr1	39924683	39924990	chr1_39697270_39697577_9_0.48_0_8.5	10	+
chr1	39926200	39926549	chr1_39698787_39699136_10_0.44_0_8.06	10	+
chr1	39927490	39927817	chr1_39700077_39700404_9_0.41_0_8.05	10	+
chr1	39933218	39933477	chr1_39705805_39706064_7_0.35_0_7.54	10	+
chr1	39945459	39945847	chr1_39718046_39718434_11_0.45_0_7.97	10	+
chr1	39951208	39952473	chr1_39723795_39725060_34_0.43_0_8.49	10	+
chr1	39957071	39957315	chr1_39729658_39729902_6_0.77_3.71_11.43	10	+
chr1	39963983	39964292	chr1_39736570_39736879_9_0.5_2.17_8.31	10	+
chr1	39976798	39977153	chr1_39749385_39749740_10_0.58_1.23_9.09	10	+
chr1	39977411	39977651	chr1_39749998_39750238_7_0.59_1.23_9.01	10	+
chr1	39978957	39979911	chr1_39751544_39752498_26_0.51_0_8.71	10	+
chr1	39981373	39981584	chr1_39753960_39754171_6_0.55_3.71_8.85	10	+
chr1	39981839	39982044	chr1_39754426_39754631_6_0.53_2.17_8.81	10	+
chr1	39982272	39982645	chr1_39754859_39755232_11_0.45_0_7.92	10	+
chr1	39985520	39985791	chr1_39758107_39758378_8_0.4_0_7.55	10	+
chr1	39991263	39991591	chr1_39763850_39764178_10_0.6_0_9.11	10	+
chr1	39991787	39992008	chr1_39764374_39764595_7_0.52_0_8.83	10	+
chr1	39993642	39993958	chr1_39766229_39766545_9_0.5_0_8.38	10	+
chr1	39994861	39995055	chr1_39767448_39767642_6_0.47_0_8.37	10	+
chr1	40026432	40026862	chr1_39799019_39799449_11_0.38_0_7.89	10	+
chr1	40027052	40027572	chr1_39799639_39800159_15_0.48_0_8.09	10	+
chr1	40027651	40028005	chr1_39800238_39800592_10_0.52_0_8.42	10	+
chr1	40028132	40028708	chr1_39800719_39801295_17_0.4_0_7.6	10	+
chr1	40028787	40029054	chr1_39801374_39801641_8_0.44_2.98_7.61	10	+
chr1	40029168	40029797	chr1_39801755_39802384_18_0.5_0_8.78	10	+
chr1	40030240	40030559	chr1_39802827_39803146_9_0.47_0_8.12	10	+
chr1	40030661	40031082	chr1_39803248_39803669_12_0.51_0_10.09	10	+
chr1	40031914	40032527	chr1_39804501_39805114_17_0.42_0_7.63	10	+
chr1	40032675	40033574	chr1_39805262_39806161_25_0.41_0_7.95	10	+
chr1	40034397	40034748	chr1_39806984_39807335_10_0.42_0_8.38	10	+
chr1	40035451	40035725	chr1_39808038_39808312_8_0.43_0_7.95	10	+
chr1	40036639	40037156	chr1_39809226_39809743_15_0.53_0_9.12	10	+
chr1	40037926	40038398	chr1_39810513_39810985_13_0.38_0_8.15	10	+
chr1	40040843	40041077	chr1_39813430_39813664_6_0.56_1.23_9.02	10	+
chr1	40041354	40041625	chr1_39813941_39814212_7_0.64_0_9.87	10	+
chr1	40041711	40042023	chr1_39814298_39814610_8_0.61_0_9.99	10	+
chr1	40042235	40042559	chr1_39814822_39815146_8_0.62_0_10.41	10	+
chr1	40098553	40098683	chr1_39871140_39871270_4_0.75_4.39_11.72	10	+
chr1	40098851	40099105	chr1_39871438_39871692_7_0.64_0_10.07	10	+
chr1	40105762	40105976	chr1_39878349_39878563_6_0.59_3.71_9.01	10	+
chr1	40137728	40137837	chr1_39910315_39910424_3_0.77_0_14.28	10	+
chr1	40183900	40184661	chr1_39956487_39957248_21_0.39_0_7.71	10	+
chr1	40184750	40184957	chr1_39957337_39957544_6_0.45_2.98_8.03	10	+
chr1	40185327	40185602	chr1_39957914_39958189_8_0.46_2.17_7.46	10	+
chr1	40205727	40206054	chr1_39978314_39978641_9_0.46_1.23_7.58	10	+
chr1	40214460	40214866	chr1_39987047_39987453_10_0.5_0_9.07	10	+
chr1	40218475	40218819	chr1_39991062_39991406_10_0.56_1.23_8.48	10	+
chr1	40218838	40219081	chr1_39991425_39991668_7_0.59_0_9.62	10	+
chr1	40223068	40223895	chr1_39995655_39996482_23_0.45_0_8.44	10	+
chr1	40224213	40224414	chr1_39996800_39997001_6_0.5_2.98_8.49	10	+
chr1	40224569	40225078	chr1_39997156_39997665_14_0.56_0_9.1	10	+
chr1	40225270	40225684	chr1_39997857_39998271_12_0.48_0_8.42	10	+
chr1	40227023	40227244	chr1_39999610_39999831_7_0.57_2.17_8.56	10	+
chr1	40237723	40237991	chr1_40010310_40010578_8_0.55_0_8.7	10	+
chr1	40238225	40238426	chr1_40010812_40011013_6_0.45_1.23_8.09	10	+
chr1	40240460	40240667	chr1_40013047_40013254_6_0.59_4.39_9.31	10	+
chr1	40266427	40266651	chr1_40039014_40039238_7_0.4_2.98_7.31	10	+
chr1	40306784	40307383	chr1_40079371_40079970_16_0.42_0_7.82	10	+
chr1	40315791	40315983	chr1_40088378_40088570_6_0.43_1.23_7.8	10	+
chr1	40367443	40367644	chr1_40140030_40140231_6_0.78_2.17_11.63	10	+
chr1	40428216	40429115	chr1_40200803_40201702_26_0.57_0_10.79	10	+
chr1	40514389	40514585	chr1_40286976_40287172_6_0.37_4.39_7.22	10	+
chr1	40524908	40525262	chr1_40297495_40297849_10_0.45_0_7.87	10	+
chr1	40529804	40530242	chr1_40302391_40302829_12_0.48_0_8.47	10	+
chr1	40531917	40532001	chr1_40304504_40304588_3_0.45_2.17_10.02	10	+
chr1	40533169	40533407	chr1_40305756_40305994_7_0.55_2.17_9.1	10	+
chr1	40535214	40535559	chr1_40307801_40308146_10_0.48_0_9.4	10	+
chr1	40535692	40536310	chr1_40308279_40308897_17_0.43_0_7.99	10	+
chr1	40536365	40536790	chr1_40308952_40309377_12_0.45_0_8.36	10	+
chr1	40537037	40538338	chr1_40309624_40310925_36_0.45_0_9.4	10	+
chr1	40538390	40538634	chr1_40310977_40311221_7_0.41_0_8.02	10	+
chr1	40538788	40539969	chr1_40311375_40312556_33_0.43_0_9.19	10	+
chr1	40555058	40555287	chr1_40327645_40327874_7_0.45_2.98_7.85	10	+
chr1	40557637	40558230	chr1_40330224_40330817_17_0.42_0_7.67	10	+
chr1	40598454	40598679	chr1_40371041_40371266_7_0.63_1.23_9.66	10	+
chr1	40598805	40599194	chr1_40371392_40371781_11_0.59_0_9.84	10	+
chr1	40689107	40689308	chr1_40461694_40461895_6_0.37_4.39_7.32	10	+
chr1	40701586	40702523	chr1_40474173_40475110_27_0.4_0_7.71	10	+
chr1	40702648	40703510	chr1_40475235_40476097_24_0.39_0_7.58	10	+
chr1	40704128	40704327	chr1_40476715_40476914_6_0.37_3.71_7.41	10	+
chr1	40704418	40704917	chr1_40477005_40477504_14_0.41_1.23_7.61	10	+
chr1	40704995	40705257	chr1_40477582_40477844_8_0.45_2.17_8.02	10	+
chr1	40705337	40706366	chr1_40477924_40478953_29_0.42_0_7.83	10	+
chr1	40726438	40726725	chr1_40499025_40499312_8_0.34_0_7.1	10	+
chr1	40737446	40737761	chr1_40510033_40510348_10_0.34_0_7.1	10	+
chr1	40746979	40747224	chr1_40519566_40519811_7_0.4_0_7.77	10	+
chr1	40751459	40751790	chr1_40524046_40524377_7_0.4_2.17_7.3	10	+
chr1	40756521	40756789	chr1_40529108_40529376_8_0.36_1.23_7.14	10	+
chr1	40758060	40759917	chr1_40530647_40532504_48_0.37_0_8.29	10	+
chr1	40769491	40769699	chr1_40542078_40542286_6_0.73_4.39_10.79	10	+
chr1	40798595	40799258	chr1_40571182_40571845_19_0.42_0_9.06	10	+
chr1	40830468	40830866	chr1_40603055_40603453_12_0.46_0_8.29	10	+
chr1	40881816	40882025	chr1_40654403_40654612_6_0.49_3.71_8.16	10	+
chr1	40887551	40888455	chr1_40660138_40661042_25_0.48_0_8.3	10	+
chr1	41026499	41026699	chr1_40799086_40799286_6_0.37_2.17_7.45	10	+
chr1	41119736	41119957	chr1_40892323_40892544_5_0.66_2.98_10	10	+
chr1	41120025	41120242	chr1_40892612_40892829_6_0.57_2.17_8.68	10	+
chr1	41172223	41172466	chr1_40944810_40945053_7_0.41_1.23_7.63	10	+
chr1	41204439	41204683	chr1_40977026_40977270_7_0.43_1.23_7.78	10	+
chr1	41215128	41215479	chr1_40987715_40988066_10_0.48_1.23_7.8	10	+
chr1	41218698	41219023	chr1_40991285_40991610_9_0.44_0_7.36	10	+
chr1	41223724	41224032	chr1_40996311_40996619_9_0.58_0_9.36	10	+
chr1	41228509	41228786	chr1_41001096_41001373_8_0.5_0_8.35	10	+
chr1	41236376	41237254	chr1_41008963_41009841_22_0.5_0_8.75	10	+
chr1	41249325	41249583	chr1_41021912_41022170_7_0.71_0_11.16	10	+
chr1	41448922	41449229	chr1_41221509_41221816_9_0.36_0_7.59	10	+
chr1	41450457	41450731	chr1_41223044_41223318_8_0.43_0_8.08	10	+
chr1	41453064	41453269	chr1_41225651_41225856_6_0.48_4.39_8.35	10	+
chr1	41457300	41457512	chr1_41229887_41230099_6_0.41_0_7.71	10	+
chr1	41461569	41461893	chr1_41234156_41234480_9_0.47_2.98_8.08	10	+
chr1	41462992	41463387	chr1_41235579_41235974_11_0.43_0_7.88	10	+
chr1	41466656	41466868	chr1_41239243_41239455_6_0.53_2.98_8.68	10	+
chr1	41473107	41473352	chr1_41245694_41245939_7_0.54_1.23_8.52	10	+
chr1	41474319	41474663	chr1_41246906_41247250_10_0.43_0_8.18	10	+
chr1	41475044	41475357	chr1_41247631_41247944_9_0.48_2.98_7.81	10	+
chr1	41475816	41476083	chr1_41248403_41248670_8_0.42_0_7.82	10	+
chr1	41477247	41478311	chr1_41249834_41250898_29_0.47_0_8.65	10	+
chr1	41479937	41480253	chr1_41252524_41252840_9_0.48_3.71_8.06	10	+
chr1	41480373	41480594	chr1_41252960_41253181_7_0.49_2.98_8.16	10	+
chr1	41497891	41498173	chr1_41270478_41270760_8_0.42_0_7.86	10	+
chr1	41500495	41500753	chr1_41273082_41273340_8_0.47_0_8.12	10	+
chr1	41501104	41501317	chr1_41273691_41273904_6_0.51_2.98_8.36	10	+
chr1	41503926	41504135	chr1_41276513_41276722_6_0.47_3.71_7.96	10	+
chr1	41504710	41504794	chr1_41277297_41277381_3_0.37_3.71_8.44	10	+
chr1	41509776	41510055	chr1_41282363_41282642_8_0.48_1.23_7.77	10	+
chr1	41510260	41510455	chr1_41282847_41283042_6_0.47_4.39_7.85	10	+
chr1	41511991	41512341	chr1_41284578_41284928_10_0.55_0_8.91	10	+
chr1	41514358	41514591	chr1_41286945_41287178_7_0.48_0_8.16	10	+
chr1	41540888	41541222	chr1_41313475_41313809_9_0.5_1.23_8.45	10	+
chr1	41608509	41608854	chr1_41381096_41381441_10_0.46_0_7.98	10	+
chr1	41730289	41730496	chr1_41502876_41503083_6_0.47_4.39_7.96	10	+
chr1	41827866	41828065	chr1_41600453_41600652_6_0.62_2.17_9.22	10	+
chr1	41847729	41848020	chr1_41620316_41620607_7_0.78_0_11.47	10	+
chr1	41899859	41900113	chr1_41672446_41672700_7_0.56_1.23_8.57	10	+
chr1	42199549	42199767	chr1_41972136_41972354_6_0.6_0_9.24	10	+
chr1	42642934	42643316	chr1_42415521_42415903_11_0.39_0_7.94	10	+
chr1	42643568	42643933	chr1_42416155_42416520_11_0.37_0_7.46	10	+
chr1	42643980	42644172	chr1_42416567_42416759_6_0.39_2.98_7.6	10	+
chr1	42644483	42644733	chr1_42417070_42417320_7_0.36_0_7.3	10	+
chr1	42644776	42645548	chr1_42417363_42418135_21_0.4_0_7.59	10	+
chr1	42647463	42647708	chr1_42420050_42420295_6_0.44_2.98_7.72	10	+
chr1	42656918	42657426	chr1_42429505_42430013_13_0.48_1.23_8.25	10	+
chr1	42743955	42744409	chr1_42516542_42516996_13_0.42_0_7.93	10	+
chr1	42846092	42846446	chr1_42618679_42619033_10_0.77_3.71_11.04	10	+
chr1	42923820	42924026	chr1_42696407_42696613_6_0.38_2.98_7.31	10	+
chr1	42925232	42926133	chr1_42697819_42698720_25_0.38_0_7.85	10	+
chr1	42957426	42957860	chr1_42730013_42730447_13_0.4_0_8.1	10	+
chr1	42958024	42958176	chr1_42730611_42730763_5_0.4_2.98_7.9	10	+
chr1	42965484	42966064	chr1_42738071_42738651_16_0.46_0_9.22	10	+
chr1	43124070	43124318	chr1_42896657_42896905_7_0.61_2.98_9.26	10	+
chr1	43133790	43133997	chr1_42906377_42906584_6_0.39_2.17_7.22	10	+
chr1	43142191	43142405	chr1_42914778_42914992_6_0.47_0_8.15	10	+
chr1	43148918	43149114	chr1_42921505_42921701_6_0.56_3.71_8.99	10	+
chr1	43150656	43150961	chr1_42923243_42923548_9_0.37_1.23_7.37	10	+
chr1	43155179	43155478	chr1_42927766_42928065_8_0.38_0_7.5	10	+
chr1	43155943	43156164	chr1_42928530_42928751_7_0.32_0_7.01	10	+
chr1	43158719	43158926	chr1_42931306_42931513_6_0.39_3.71_7.77	10	+
chr1	43160184	43160570	chr1_42932771_42933157_11_0.38_0_7.46	10	+
chr1	43160733	43160940	chr1_42933320_42933527_6_0.44_2.17_7.87	10	+
chr1	43161227	43161433	chr1_42933814_42934020_6_0.41_3.71_7.39	10	+
chr1	43161723	43162107	chr1_42934310_42934694_11_0.4_0_8.29	10	+
chr1	43162217	43163039	chr1_42934804_42935626_23_0.45_0_9.42	10	+
chr1	43164132	43164343	chr1_42936719_42936930_6_0.4_4.39_7.81	10	+
chr1	43164460	43164793	chr1_42937047_42937380_10_0.4_0_7.84	10	+
chr1	43164837	43165158	chr1_42937424_42937745_9_0.44_2.17_7.74	10	+
chr1	43166317	43166841	chr1_42938904_42939428_14_0.47_0_10.09	10	+
chr1	43166918	43167198	chr1_42939505_42939785_8_0.32_2.98_7.12	10	+
chr1	43167485	43168105	chr1_42940072_42940692_16_0.34_0_8.17	10	+
chr1	43233125	43233328	chr1_43005712_43005915_5_0.71_1.23_11.55	10	+
chr1	43273987	43274011	chr1_43046574_43046598_1_0.64_1.23_14.32	10	+
chr1	43312289	43312498	chr1_43084876_43085085_6_0.69_3.71_10.24	10	+
chr1	43315196	43315459	chr1_43087783_43088046_8_0.46_1.23_7.48	10	+
chr1	43368991	43369365	chr1_43141578_43141952_11_0.44_1.23_7.8	10	+
chr1	43423824	43424031	chr1_43196411_43196618_5_0.8_0_12.45	10	+
chr1	43629952	43630198	chr1_43402539_43402785_7_0.39_0_7.46	10	+
chr1	43630301	43630512	chr1_43402888_43403099_6_0.49_3.71_8.02	10	+
chr1	43632410	43632664	chr1_43404997_43405251_7_0.47_2.17_8.14	10	+
chr1	43634458	43634706	chr1_43407045_43407293_7_0.49_4.39_8.13	10	+
chr1	43637088	43637416	chr1_43409675_43410003_10_0.51_0_8.8	10	+
chr1	43637684	43637891	chr1_43410271_43410478_6_0.64_1.23_10.07	10	+
chr1	43825005	43825474	chr1_43597592_43598061_13_0.55_0_9.05	10	+
chr1	43825696	43826312	chr1_43598283_43598899_18_0.52_0_8.83	10	+
chr1	43826361	43826726	chr1_43598948_43599313_10_0.52_0_8.86	10	+
chr1	43826738	43827014	chr1_43599325_43599601_8_0.54_0_8.5	10	+
chr1	43827720	43827944	chr1_43600307_43600531_7_0.51_0_8.61	10	+
chr1	43828553	43828969	chr1_43601140_43601556_12_0.52_0_8.96	10	+
chr1	43829586	43829831	chr1_43602173_43602418_7_0.47_0_8.28	10	+
chr1	43829878	43830171	chr1_43602465_43602758_8_0.5_1.23_7.93	10	+
chr1	43830804	43831080	chr1_43603391_43603667_8_0.52_0_8.18	10	+
chr1	43850637	43850827	chr1_43623224_43623414_6_0.45_3.71_8.11	10	+
chr1	43851610	43851843	chr1_43624197_43624430_7_0.55_2.98_8.72	10	+
chr1	43852458	43852698	chr1_43625045_43625285_7_0.51_2.98_8.41	10	+
chr1	43853068	43853395	chr1_43625655_43625982_9_0.41_1.23_7.28	10	+
chr1	43909382	43909592	chr1_43681969_43682179_6_0.55_2.98_8.78	10	+
chr1	43996871	43997075	chr1_43769458_43769662_6_0.79_3.71_11.29	10	+
chr1	44048442	44048636	chr1_43821029_43821223_6_0.61_1.23_9.54	10	+
chr1	44072551	44072775	chr1_43845138_43845362_7_0.6_2.17_8.9	10	+
chr1	44126144	44126360	chr1_43898731_43898947_6_0.45_3.71_7.93	10	+
chr1	44137159	44137531	chr1_43909746_43910118_10_0.47_3.71_8.21	10	+
chr1	44156485	44156699	chr1_43929072_43929286_6_0.48_2.17_8.23	10	+
chr1	44169726	44170247	chr1_43942313_43942834_15_0.49_0_8.1	10	+
chr1	44209019	44209232	chr1_43981606_43981819_6_0.46_1.23_8.1	10	+
chr1	44361825	44362019	chr1_44134412_44134606_6_0.44_2.17_7.83	10	+
chr1	44424132	44424347	chr1_44196719_44196934_6_0.57_3.71_8.88	10	+
chr1	44435744	44435947	chr1_44208331_44208534_6_0.61_3.71_9.01	10	+
chr1	44437303	44437507	chr1_44209890_44210094_6_0.61_4.39_9.17	10	+
chr1	44438046	44438570	chr1_44210633_44211157_14_0.57_0_8.96	10	+
chr1	44442804	44442996	chr1_44215391_44215583_6_0.49_0_8.72	10	+
chr1	44443544	44443973	chr1_44216131_44216560_12_0.54_0_8.93	10	+
chr1	44447302	44447710	chr1_44219889_44220297_12_0.6_0_9.37	10	+
chr1	44450499	44450751	chr1_44223086_44223338_7_0.58_2.98_9.03	10	+
chr1	44451122	44451454	chr1_44223709_44224041_10_0.57_0_8.71	10	+
chr1	44455932	44456344	chr1_44228519_44228931_12_0.55_0_8.89	10	+
chr1	44587734	44588215	chr1_44360321_44360802_12_0.41_0_8	10	+
chr1	44680301	44680508	chr1_44452888_44453095_6_0.56_1.23_8.84	10	+
chr1	44681020	44681239	chr1_44453607_44453826_6_0.41_1.23_7.6	10	+
chr1	44683835	44684200	chr1_44456422_44456787_10_0.52_0_8.53	10	+
chr1	44772717	44772922	chr1_44545304_44545509_6_0.53_2.17_8.81	10	+
chr1	44883113	44883329	chr1_44655700_44655916_6_0.66_3.71_9.45	10	+
chr1	44973310	44973522	chr1_44745897_44746109_6_0.56_3.71_8.9	10	+
chr1	45097522	45097817	chr1_44870109_44870404_9_0.71_0_10.34	10	+
chr1	45101242	45101444	chr1_44873829_44874031_6_0.56_1.23_8.76	10	+
chr1	45108080	45108283	chr1_44880667_44880870_6_0.51_2.98_8.16	10	+
chr1	45115244	45115449	chr1_44887831_44888036_6_0.51_4.39_8.43	10	+
chr1	45116317	45116524	chr1_44888904_44889111_6_0.6_1.23_9.38	10	+
chr1	45116621	45117062	chr1_44889208_44889649_13_0.53_0_8.72	10	+
chr1	45205432	45205742	chr1_44978019_44978329_9_0.57_0_8.66	10	+
chr1	45221631	45221981	chr1_44994218_44994568_10_0.47_0_7.92	10	+
chr1	45223607	45223809	chr1_44996194_44996396_6_0.5_2.98_8.4	10	+
chr1	45224830	45225128	chr1_44997417_44997715_9_0.57_0_8.96	10	+
chr1	45225849	45226166	chr1_44998436_44998753_9_0.53_0_8.65	10	+
chr1	45228098	45228434	chr1_45000685_45001021_10_0.53_0_8.74	10	+
chr1	45232760	45232973	chr1_45005347_45005560_7_0.53_0_9	10	+
chr1	45240806	45241074	chr1_45013393_45013661_8_0.56_0_9.36	10	+
chr1	45241528	45241917	chr1_45014115_45014504_11_0.61_0_10.04	10	+
chr1	45242084	45242420	chr1_45014671_45015007_10_0.5_1.23_8.9	10	+
chr1	45243166	45243895	chr1_45015753_45016482_20_0.51_0_9.07	10	+
chr1	45244126	45244520	chr1_45016713_45017107_11_0.46_0_8.16	10	+
chr1	45245956	45246443	chr1_45018543_45019030_14_0.48_0_10.22	10	+
chr1	45309561	45309873	chr1_45082148_45082460_9_0.48_0_9.15	10	+
chr1	45345385	45345705	chr1_45117972_45118292_9_0.44_0_7.63	10	+
chr1	45407121	45407397	chr1_45179708_45179984_8_0.4_0_7.42	10	+
chr1	45443918	45444192	chr1_45216505_45216779_8_0.36_0_7.12	10	+
chr1	45446671	45446912	chr1_45219258_45219499_7_0.42_2.17_7.53	10	+
chr1	45453835	45454329	chr1_45226422_45226916_14_0.49_0_10.24	10	+
chr1	45457714	45457922	chr1_45230301_45230509_6_0.47_0_8.45	10	+
chr1	45479257	45479525	chr1_45251844_45252112_8_0.6_0_8.98	10	+
chr1	45480131	45480327	chr1_45252718_45252914_6_0.57_4.39_8.68	10	+
chr1	45480377	45480688	chr1_45252964_45253275_9_0.54_0_8.51	10	+
chr1	45480961	45481341	chr1_45253548_45253928_11_0.5_0_8.37	10	+
chr1	45672055	45672389	chr1_45444642_45444976_8_0.76_0_11.56	10	+
chr1	45793676	45794104	chr1_45566263_45566691_12_0.55_0_8.94	10	+
chr1	45800039	45800254	chr1_45572626_45572841_6_0.54_4.39_8.62	10	+
chr1	45807985	45808401	chr1_45580572_45580988_12_0.51_0_8.64	10	+
chr1	45808413	45808729	chr1_45581000_45581316_9_0.53_0_8.26	10	+
chr1	45808775	45809368	chr1_45581362_45581955_17_0.54_0_8.78	10	+
chr1	45880673	45881209	chr1_45653260_45653796_15_0.47_0_8.97	10	+
chr1	45973769	45974011	chr1_45746356_45746598_7_0.53_1.23_8.66	10	+
chr1	45976212	45976522	chr1_45748799_45749109_9_0.5_0_8.27	10	+
chr1	45976683	45977414	chr1_45749270_45750001_20_0.42_0_8.35	10	+
chr1	45980139	45980417	chr1_45752726_45753004_8_0.48_0_9.22	10	+
chr1	45980438	45980765	chr1_45753025_45753352_10_0.45_0_7.47	10	+
chr1	45981311	45981598	chr1_45753898_45754185_8_0.42_0_8.29	10	+
chr1	45984464	45984815	chr1_45757051_45757402_10_0.41_0_7.86	10	+
chr1	45997259	45997306	chr1_45769846_45769893_2_0.44_0_10.19	10	+
chr1	46016613	46016896	chr1_45789200_45789483_8_0.6_0_9.39	10	+
chr1	46018182	46018373	chr1_45790769_45790960_6_0.51_2.17_8.41	10	+
chr1	46030010	46030211	chr1_45802597_45802798_6_0.45_2.17_8.15	10	+
chr1	46032568	46032801	chr1_45805155_45805388_7_0.51_1.23_8.78	10	+
chr1	46033607	46033877	chr1_45806194_45806464_8_0.55_0_9.37	10	+
chr1	46034448	46034904	chr1_45807035_45807491_13_0.48_1.23_7.99	10	+
chr1	46035500	46035809	chr1_45808087_45808396_9_0.51_0_8.08	10	+
chr1	46049607	46049987	chr1_45822194_45822574_11_0.59_0_9.42	10	+
chr1	46050032	46050252	chr1_45822619_45822839_7_0.71_2.17_10.91	10	+
chr1	46067769	46068143	chr1_45840356_45840730_11_0.36_0_7.63	10	+
chr1	46070497	46070813	chr1_45843084_45843400_9_0.35_0_7.18	10	+
chr1	46072109	46072349	chr1_45844696_45844936_7_0.46_2.98_8	10	+
chr1	46072550	46072763	chr1_45845137_45845350_6_0.38_4.39_7.72	10	+
chr1	46072843	46073615	chr1_45845430_45846202_22_0.45_0_8.47	10	+
chr1	46073663	46073923	chr1_45846250_45846510_8_0.51_3.71_8.33	10	+
chr1	46074380	46074663	chr1_45846967_45847250_8_0.43_0_7.76	10	+
chr1	46074887	46075343	chr1_45847474_45847930_13_0.39_0_7.92	10	+
chr1	46076126	46076255	chr1_45848713_45848842_4_0.45_0_9.14	10	+
chr1	46077858	46078374	chr1_45850445_45850961_15_0.39_0_7.58	10	+
chr1	46078566	46078894	chr1_45851153_45851481_9_0.39_0_7.65	10	+
chr1	46079767	46080052	chr1_45852354_45852639_8_0.42_0_8.5	10	+
chr1	46080613	46081255	chr1_45853200_45853842_18_0.43_0_8.67	10	+
chr1	46082238	46082504	chr1_45854825_45855091_8_0.41_0_7.66	10	+
chr1	46083046	46083371	chr1_45855633_45855958_9_0.48_0_8.17	10	+
chr1	46083595	46083840	chr1_45856182_45856427_7_0.51_0_8.81	10	+
chr1	46093169	46094066	chr1_45865756_45866653_24_0.4_0_8	10	+
chr1	46095138	46095382	chr1_45867725_45867969_7_0.47_0_8.08	10	+
chr1	46099017	46099369	chr1_45871604_45871956_10_0.47_0_8.01	10	+
chr1	46099705	46100016	chr1_45872292_45872603_9_0.44_0_7.63	10	+
chr1	46105746	46106170	chr1_45878333_45878757_12_0.45_0_8.16	10	+
chr1	46116613	46117040	chr1_45889200_45889627_12_0.44_0_8.22	10	+
chr1	46117159	46117577	chr1_45889746_45890164_12_0.49_0_8.59	10	+
chr1	46120360	46120550	chr1_45892947_45893137_6_0.47_3.71_8.25	10	+
chr1	46125832	46126982	chr1_45898419_45899569_30_0.39_0_8.41	10	+
chr1	46156521	46156868	chr1_45929108_45929455_10_0.37_0_7.2	10	+
chr1	46158819	46159584	chr1_45931406_45932171_22_0.41_0_8.25	10	+
chr1	46164863	46165304	chr1_45937450_45937891_13_0.37_1.23_7.48	10	+
chr1	46246865	46247615	chr1_46019452_46020202_21_0.49_0_10.65	10	+
chr1	46269482	46269717	chr1_46042069_46042304_6_0.75_1.23_11.43	10	+
chr1	46289995	46290314	chr1_46062582_46062901_9_0.37_0_7.17	10	+
chr1	46471825	46472034	chr1_46244412_46244621_6_0.5_2.98_8.44	10	+
chr1	46476279	46476640	chr1_46248866_46249227_10_0.49_0_8.14	10	+
chr1	46489374	46489747	chr1_46261961_46262334_11_0.5_0_8.42	10	+
chr1	46491267	46491556	chr1_46263854_46264143_8_0.54_0_8.28	10	+
chr1	46499685	46499883	chr1_46272272_46272470_6_0.56_2.17_9.38	10	+
chr1	46500153	46500496	chr1_46272740_46273083_10_0.62_1.23_9.22	10	+
chr1	46532600	46532871	chr1_46305187_46305458_8_0.41_1.23_7.61	10	+
chr1	46713768	46714086	chr1_46486355_46486673_9_0.53_0_8.49	10	+
chr1	46726404	46726677	chr1_46498991_46499264_8_0.54_1.23_8.63	10	+
chr1	46736371	46736587	chr1_46508958_46509174_6_0.54_4.39_8.56	10	+
chr1	46739199	46739400	chr1_46511786_46511987_6_0.53_3.71_8.95	10	+
chr1	46746235	46746547	chr1_46518822_46519134_9_0.46_1.23_7.76	10	+
chr1	46747800	46748081	chr1_46520387_46520668_8_0.48_2.98_8.15	10	+
chr1	46748165	46748419	chr1_46520752_46521006_8_0.42_1.23_7.86	10	+
chr1	46751026	46751258	chr1_46523613_46523845_7_0.55_1.23_8.79	10	+
chr1	46751896	46752275	chr1_46524483_46524862_11_0.52_0_8.77	10	+
chr1	46769252	46769634	chr1_46541839_46542221_11_0.55_0_9.24	10	+
chr1	46775585	46776111	chr1_46548172_46548698_15_0.49_0_8.84	10	+
chr1	46782165	46782452	chr1_46554752_46555039_9_0.39_0_7.72	10	+
chr1	46810423	46810805	chr1_46583010_46583392_11_0.53_0_8.62	10	+
chr1	46818449	46818697	chr1_46591036_46591284_7_0.48_1.23_7.96	10	+
chr1	46827219	46827827	chr1_46599806_46600414_17_0.49_0_8.51	10	+
chr1	46828018	46828405	chr1_46600605_46600992_11_0.44_1.23_8.06	10	+
chr1	46932489	46932696	chr1_46705076_46705283_5_0.62_2.98_10.07	10	+
chr1	46942623	46942815	chr1_46715210_46715402_6_0.6_0_9.35	10	+
chr1	47017947	47018150	chr1_46790534_46790737_5_0.58_0_9.43	10	+
chr1	47037629	47037875	chr1_46810216_46810462_7_0.57_2.98_9.07	10	+
chr1	47051343	47051548	chr1_46823930_46824135_6_0.47_2.17_7.98	10	+
chr1	47099480	47099673	chr1_46872067_46872260_6_0.45_4.39_7.86	10	+
chr1	47100467	47101751	chr1_46873054_46874338_35_0.43_0_8.56	10	+
chr1	47141119	47141322	chr1_46913706_46913909_6_0.51_3.71_8.45	10	+
chr1	47141853	47142172	chr1_46914440_46914759_9_0.38_0_7.62	10	+
chr1	47142227	47143036	chr1_46914814_46915623_23_0.39_0_7.61	10	+
chr1	47143117	47143361	chr1_46915704_46915948_7_0.45_1.23_8.04	10	+
chr1	47143477	47143839	chr1_46916064_46916426_10_0.38_0_7.66	10	+
chr1	47143978	47144323	chr1_46916565_46916910_10_0.42_0_7.69	10	+
chr1	47153986	47154190	chr1_46926573_46926777_6_0.45_2.98_7.68	10	+
chr1	47157540	47157633	chr1_46930127_46930220_3_0.41_4.39_8.88	10	+
chr1	47173471	47173857	chr1_46946058_46946444_11_0.33_0_7.01	10	+
chr1	47183656	47183851	chr1_46956243_46956438_6_0.55_3.71_8.71	10	+
chr1	47183935	47184183	chr1_46956522_46956770_7_0.47_0_8.04	10	+
chr1	47323797	47324000	chr1_47096384_47096587_6_0.35_2.17_7.21	10	+
chr1	47357784	47358473	chr1_47130371_47131060_19_0.48_0_9.6	10	+
chr1	47540573	47541157	chr1_47313160_47313744_16_0.48_0_8.92	10	+
chr1	47690958	47691153	chr1_47463545_47463740_6_0.67_3.71_10.05	10	+
chr1	47716514	47717065	chr1_47489101_47489652_15_0.4_1.23_7.64	10	+
chr1	47717185	47717492	chr1_47489772_47490079_9_0.38_0_7.6	10	+
chr1	47725959	47726257	chr1_47498546_47498844_8_0.4_1.23_7.5	10	+
chr1	47735268	47735619	chr1_47507855_47508206_10_0.4_0_7.71	10	+
chr1	47745988	47746226	chr1_47518575_47518813_7_0.5_2.17_8.06	10	+
chr1	47746353	47746889	chr1_47518940_47519476_16_0.42_0_7.83	10	+
chr1	47765524	47765833	chr1_47538111_47538420_9_0.39_2.17_7.17	10	+
chr1	47799611	47799816	chr1_47572198_47572403_6_0.68_4.39_10.34	10	+
chr1	47834085	47834344	chr1_47606672_47606931_8_0.41_1.23_7.68	10	+
chr1	47838550	47838915	chr1_47611137_47611502_10_0.36_0_7.42	10	+
chr1	47842308	47844612	chr1_47614895_47617199_64_0.36_0_8.31	10	+
chr1	47903202	47903425	chr1_47675789_47676012_7_0.73_4.39_10.84	10	+
chr1	47903466	47903930	chr1_47676053_47676517_12_0.73_0_11.08	10	+
chr1	48877515	48877539	chr1_48650102_48650126_1_0.32_1.23_10.31	10	+
chr1	48902451	48902786	chr1_48675038_48675373_10_0.45_0_8	10	+
chr1	48903138	48903337	chr1_48675725_48675924_6_0.38_3.71_7.32	10	+
chr1	50513699	50513892	chr1_50286286_50286479_6_0.73_0_11.06	10	+
chr1	50791951	50792691	chr1_50564538_50565278_20_0.57_0_10.47	10	+
chr1	50864725	50864931	chr1_50637312_50637518_6_0.45_0_8.32	10	+
chr1	50865318	50865528	chr1_50637905_50638115_6_0.47_0_9.32	10	+
chr1	50884571	50884772	chr1_50657158_50657359_6_0.8_2.98_11.5	10	+
chr1	50885133	50885337	chr1_50657720_50657924_6_0.72_1.23_10.89	10	+
chr1	50906955	50907301	chr1_50679543_50679889_10_0.41_0_7.78	10	+
chr1	50922124	50922328	chr1_50694712_50694916_6_0.4_4.39_7.3	10	+
chr1	50941115	50941324	chr1_50713703_50713912_6_0.5_2.17_8.59	10	+
chr1	51001225	51001438	chr1_50773813_50774026_6_0.31_3.71_6.78	10	+
chr1	51005138	51005492	chr1_50777726_50778080_10_0.34_0_7.06	10	+
chr1	51032629	51032983	chr1_50805217_50805571_10_0.35_0_7.79	10	+
chr1	51050224	51050582	chr1_50822812_50823170_11_0.38_0_7.2	10	+
chr1	51057411	51057672	chr1_50829999_50830260_7_0.37_2.17_7.23	10	+
chr1	51113969	51114202	chr1_50886557_50886790_7_0.37_2.17_7.5	10	+
chr1	51118767	51118978	chr1_50891355_50891566_7_0.3_2.98_6.92	10	+
chr1	51126017	51126144	chr1_50898605_50898732_4_0.34_3.71_7.24	10	+
chr1	51197613	51197730	chr1_50970201_50970318_4_0.35_1.23_7.83	10	+
chr1	51204408	51204752	chr1_50976996_50977340_9_0.32_0_7.1	10	+
chr1	51253566	51253955	chr1_51026154_51026543_11_0.41_0_7.74	10	+
chr1	51296278	51296500	chr1_51068866_51069088_6_0.38_2.17_7.41	10	+
chr1	51307593	51307797	chr1_51080181_51080385_6_0.38_4.39_7.24	10	+
chr1	51323463	51323796	chr1_51096051_51096384_10_0.33_0_6.77	10	+
chr1	51403586	51403783	chr1_51176174_51176371_6_0.4_4.39_7.46	10	+
chr1	51420831	51421014	chr1_51193419_51193602_6_0.37_3.71_7.15	10	+
chr1	51434350	51434686	chr1_51206938_51207274_10_0.52_0_8.81	10	+
chr1	51434730	51435117	chr1_51207318_51207705_11_0.65_0_10.59	10	+
chr1	51435131	51435656	chr1_51207719_51208244_15_0.62_0_9.98	10	+
chr1	51435842	51436262	chr1_51208430_51208850_12_0.46_0_8.51	10	+
chr1	51436281	51436498	chr1_51208869_51209086_6_0.36_2.98_7.39	10	+
chr1	51436832	51437334	chr1_51209420_51209922_14_0.32_0_6.85	10	+
chr1	51437761	51438117	chr1_51210349_51210705_10_0.36_0_7.33	10	+
chr1	51438477	51438678	chr1_51211065_51211266_6_0.37_2.17_7.49	10	+
chr1	51439472	51439883	chr1_51212060_51212471_12_0.49_0_9.2	10	+
chr1	51439932	51440389	chr1_51212520_51212977_13_0.36_0_7.99	10	+
chr1	51444322	51444546	chr1_51216910_51217134_7_0.37_2.17_7.53	10	+
chr1	51447642	51447851	chr1_51220230_51220439_6_0.41_4.39_7.56	10	+
chr1	51449660	51449855	chr1_51222248_51222443_6_0.34_4.39_6.98	10	+
chr1	51623232	51623483	chr1_51395820_51396071_7_0.5_2.17_8.59	10	+
chr1	51623596	51623789	chr1_51396184_51396377_6_0.57_1.23_8.93	10	+
chr1	51623904	51624116	chr1_51396492_51396704_6_0.49_0_9.12	10	+
chr1	51696534	51696558	chr1_51469122_51469146_1_0.56_2.98_13.38	10	+
chr1	51702294	51702604	chr1_51474882_51475192_9_0.64_1.23_9.53	10	+
chr1	51716238	51717109	chr1_51488826_51489697_25_0.58_0_10.93	10	+
chr1	51735511	51735878	chr1_51508099_51508466_10_0.4_0_7.7	10	+
chr1	51736873	51737614	chr1_51509461_51510202_21_0.4_0_7.95	10	+
chr1	51737938	51738767	chr1_51510526_51511355_23_0.34_0_7.49	10	+
chr1	51774555	51774750	chr1_51547143_51547338_6_0.55_3.71_8.39	10	+
chr1	51821021	51822581	chr1_51593609_51595169_44_0.37_0_7.79	10	+
chr1	51826425	51826629	chr1_51599013_51599217_6_0.34_2.98_7.25	10	+
chr1	51826709	51827098	chr1_51599297_51599686_11_0.36_1.23_7.31	10	+
chr1	51829464	51829802	chr1_51602052_51602390_10_0.4_0_7.49	10	+
chr1	51864611	51864939	chr1_51637199_51637527_10_0.38_0_7.21	10	+
chr1	51871630	51871854	chr1_51644218_51644442_7_0.4_4.39_7.41	10	+
chr1	51873706	51874054	chr1_51646294_51646642_10_0.44_0_7.65	10	+
chr1	51875145	51875412	chr1_51647733_51648000_8_0.42_1.23_7.75	10	+
chr1	51910455	51910794	chr1_51683043_51683382_10_0.4_0_7.61	10	+
chr1	51913698	51913904	chr1_51686286_51686492_6_0.43_0_7.97	10	+
chr1	51919183	51919407	chr1_51691771_51691995_6_0.35_2.98_7.43	10	+
chr1	51926647	51926895	chr1_51699235_51699483_7_0.36_0_6.99	10	+
chr1	51934022	51934244	chr1_51706610_51706832_6_0.4_3.71_7.61	10	+
chr1	52082664	52082862	chr1_51855252_51855450_5_0.63_2.98_9.85	10	+
chr1	52173117	52173513	chr1_51945705_51946101_12_0.51_0_8.32	10	+
chr1	52217225	52217616	chr1_51989813_51990204_11_0.42_0_7.71	10	+
chr1	52217968	52218163	chr1_51990556_51990751_6_0.4_4.39_7.26	10	+
chr1	52222582	52223120	chr1_51995170_51995708_15_0.35_2.17_7.02	10	+
chr1	52226182	52226494	chr1_51998770_51999082_9_0.36_0_7.32	10	+
chr1	52231403	52231768	chr1_52003991_52004356_11_0.38_0_7.26	10	+
chr1	52237728	52237876	chr1_52010316_52010464_5_0.4_2.98_7.82	10	+
chr1	52238213	52238487	chr1_52010801_52011075_8_0.42_1.23_7.73	10	+
chr1	52246686	52247110	chr1_52019274_52019698_12_0.4_0_7.92	10	+
chr1	52252062	52252267	chr1_52024650_52024855_6_0.41_2.98_7.59	10	+
chr1	52252937	52253175	chr1_52025525_52025763_7_0.43_0_7.49	10	+
chr1	52253224	52253945	chr1_52025812_52026533_17_0.42_0_8.64	10	+
chr1	52254778	52255180	chr1_52027366_52027768_11_0.41_0_7.84	10	+
chr1	52260041	52260378	chr1_52032629_52032966_10_0.48_0_8.12	10	+
chr1	52263817	52264132	chr1_52036405_52036720_9_0.47_0_8.17	10	+
chr1	52264146	52264341	chr1_52036734_52036929_6_0.33_2.98_7.02	10	+
chr1	52266119	52266485	chr1_52038707_52039073_11_0.45_0_7.62	10	+
chr1	52269388	52269733	chr1_52041976_52042321_10_0.35_0_7.09	10	+
chr1	52270026	52270614	chr1_52042614_52043202_17_0.4_0_8.02	10	+
chr1	52274896	52275207	chr1_52047484_52047795_9_0.36_0_6.95	10	+
chr1	52275909	52276184	chr1_52048497_52048772_8_0.36_1.23_7.09	10	+
chr1	52280179	52280576	chr1_52052767_52053164_11_0.41_0_7.95	10	+
chr1	52289249	52289538	chr1_52061837_52062126_8_0.35_0_6.91	10	+
chr1	52290824	52291065	chr1_52063412_52063653_7_0.34_2.98_7.19	10	+
chr1	52293475	52293675	chr1_52066063_52066263_6_0.35_2.98_7.05	10	+
chr1	52299635	52299911	chr1_52072223_52072499_8_0.36_0_7.38	10	+
chr1	52305246	52305577	chr1_52077834_52078165_10_0.39_0_7.31	10	+
chr1	52306107	52306306	chr1_52078695_52078894_6_0.35_3.71_7.13	10	+
chr1	52343923	52344289	chr1_52116511_52116877_11_0.58_2.17_9.1	10	+
chr1	52446129	52446533	chr1_52218717_52219121_11_0.48_0_9.52	10	+
chr1	52485898	52486744	chr1_52258486_52259332_23_0.44_0_8.41	10	+
chr1	52536957	52537164	chr1_52309545_52309752_6_0.43_0_7.92	10	+
chr1	52544536	52544782	chr1_52317124_52317370_7_0.39_2.17_7.28	10	+
chr1	52548882	52549246	chr1_52321470_52321834_11_0.4_0_7.71	10	+
chr1	52552335	52553957	chr1_52324923_52326545_42_0.4_0_7.9	10	+
chr1	52607905	52608181	chr1_52380493_52380769_8_0.76_2.17_10.48	10	+
chr1	52625828	52626270	chr1_52398416_52398858_13_0.46_0_8.31	10	+
chr1	52645503	52646162	chr1_52418091_52418750_18_0.44_0_7.85	10	+
chr1	52719371	52719568	chr1_52491959_52492156_6_0.39_0_8	10	+
chr1	52834699	52834900	chr1_52607287_52607488_6_0.45_3.71_7.84	10	+
chr1	52849178	52849383	chr1_52621766_52621971_6_0.47_4.39_7.95	10	+
chr1	52849396	52849680	chr1_52621984_52622268_8_0.5_2.17_8.1	10	+
chr1	52854110	52854315	chr1_52626698_52626903_6_0.47_2.98_8.26	10	+
chr1	52859080	52859463	chr1_52631668_52632051_11_0.46_1.23_8	10	+
chr1	52861695	52862051	chr1_52634283_52634639_10_0.48_0_8.38	10	+
chr1	52870177	52870567	chr1_52642765_52643155_11_0.49_0_8.24	10	+
chr1	52871262	52871540	chr1_52643850_52644128_8_0.37_0_7.13	10	+
chr1	52874228	52874470	chr1_52646816_52647058_7_0.45_2.98_7.99	10	+
chr1	52878116	52878352	chr1_52650704_52650940_7_0.43_1.23_7.73	10	+
chr1	52882326	52883612	chr1_52654914_52656200_37_0.41_0_8.52	10	+
chr1	52885062	52885376	chr1_52657650_52657964_9_0.39_2.98_7.28	10	+
chr1	52891028	52891227	chr1_52663616_52663815_6_0.45_0_8.4	10	+
chr1	52896650	52896862	chr1_52669238_52669450_6_0.51_4.39_8.48	10	+
chr1	52897023	52897250	chr1_52669611_52669838_5_0.44_2.17_8.53	10	+
chr1	52902396	52902625	chr1_52674984_52675213_7_0.48_0_8.13	10	+
chr1	52911900	52912228	chr1_52684488_52684816_9_0.39_0_7.37	10	+
chr1	52937635	52937833	chr1_52710223_52710421_6_0.38_3.71_7.34	10	+
chr1	52940452	52941226	chr1_52713040_52713814_22_0.38_0_7.54	10	+
chr1	52943418	52943556	chr1_52716006_52716144_4_0.42_0_8.01	10	+
chr1	52946085	52946298	chr1_52718673_52718886_6_0.35_4.39_6.91	10	+
chr1	52947051	52947391	chr1_52719639_52719979_9_0.37_0_7.61	10	+
chr1	52962589	52962877	chr1_52735177_52735465_8_0.36_0_7.37	10	+
chr1	52975148	52975371	chr1_52747736_52747959_6_0.29_1.23_6.94	10	+
chr1	52991118	52992057	chr1_52763706_52764645_26_0.36_0_7.65	10	+
chr1	53068101	53068296	chr1_52840689_52840884_6_0.71_1.23_10.43	10	+
chr1	53072331	53072672	chr1_52844919_52845260_10_0.55_0_8.86	10	+
chr1	53074124	53074583	chr1_52846712_52847171_10_0.43_0_8.32	10	+
chr1	53152425	53152641	chr1_52925013_52925229_6_0.47_1.23_8.1	10	+
chr1	53152725	53153105	chr1_52925313_52925693_11_0.43_1.23_8	10	+
chr1	53158426	53158634	chr1_52931014_52931222_6_0.56_2.17_9.06	10	+
chr1	53175047	53175262	chr1_52947635_52947850_6_0.43_4.39_7.77	10	+
chr1	53237022	53237269	chr1_53009610_53009857_7_0.45_4.39_8.14	10	+
chr1	53237836	53238335	chr1_53010424_53010923_14_0.48_0_10.33	10	+
chr1	53279214	53279422	chr1_53051802_53052010_6_0.41_3.71_7.42	10	+
chr1	53288157	53288378	chr1_53060745_53060966_7_0.34_0_6.88	10	+
chr1	53291831	53292070	chr1_53064419_53064658_7_0.39_1.23_7.68	10	+
chr1	53308192	53308414	chr1_53080780_53081002_5_0.7_0_11.04	10	+
chr1	53308619	53308824	chr1_53081207_53081412_6_0.72_1.23_10.96	10	+
chr1	53322582	53322970	chr1_53095170_53095558_11_0.44_0_7.7	10	+
chr1	53326407	53326612	chr1_53098995_53099200_6_0.43_2.17_7.83	10	+
chr1	53329601	53329841	chr1_53102189_53102429_7_0.46_3.71_7.97	10	+
chr1	53341074	53341282	chr1_53113662_53113870_6_0.41_2.17_7.62	10	+
chr1	53341450	53341717	chr1_53114038_53114305_8_0.38_2.17_7.48	10	+
chr1	53385968	53386488	chr1_53158556_53159076_15_0.46_0_8.43	10	+
chr1	53460279	53460473	chr1_53232867_53233061_5_0.53_2.98_9.18	10	+
chr1	53460734	53461222	chr1_53233322_53233810_14_0.53_0_9.41	10	+
chr1	53461301	53461847	chr1_53233889_53234435_16_0.51_0_8.9	10	+
[truncated: 52,681 more rows]
