# Supplementary material for: Cell cycle, oncogenic and tumor suppressor pathways regulate numerous long and macro non-protein-coding RNAs
Source: Genome Biol. 2014 Mar 4;15(3):R48. doi: 10.1186/gb-2014-15-3-r48 (PMC4054595; doi:10.1186/gb-2014-15-3-r48)
Supplement: Additional file 2 — Online supplemental material containing BED formatted files of differentially expressed regions and macroRNAs, as well as CSV tables listing all proximal ncRNA-mRNA pairs regulated in astrocytoma. [file gb-2014-15-3-r48-S2.zip › online_data/IL6/INA6_01_P_highdiff3.hg19.bed]

chr1	3097779	3097989	chr1_3087639_3087849_6_0_0_1.82	10	+
chr1	23649872	23650062	chr1_23522459_23522649_6_0_0_-2.15	10	+
chr1	40232236	40232432	chr1_40004823_40005019_6_0_0_-1.66	10	+
chr1	43170876	43171047	chr1_42943463_42943634_5_0_0_-1.55	10	+
chr1	71529661	71529863	chr1_71302249_71302451_6_0_0_-1.56	10	+
chr1	167674684	167674884	chr1_165941308_165941508_6_0_0_-1.43	10	+
chr1	209293901	209294181	chr1_207360524_207360804_8_0_0_-1.48	10	+
chr1	226182851	226183047	chr1_224249474_224249670_6_0_0_-1.66	10	+
chr2	242189321	242189518	chr2_241837994_241838191_6_0_0_-2.18	10	+
chr3	25117943	25118163	chr3_25092947_25093167_7_0_0_1.68	10	+
chr3	31560218	31560276	chr3_31535222_31535280_2_0_0_-7.31	10	+
chr3	188336775	188336799	chr3_189819469_189819493_1_0_0_7.6	10	+
chr3	192078903	192078956	chr3_193561597_193561650_2_0_0.23_4.34	10	+
chr4	9326122	9326329	chr4_8935220_8935427_6_0_0_2.44	10	+
chr4	9328748	9328948	chr4_8937846_8938046_6_0_0_1.85	10	+
chr4	9330796	9331074	chr4_8939894_8940172_8_0_0_2.07	10	+
chr4	9333958	9334277	chr4_8943056_8943375_9_0_0_1.69	10	+
chr4	9335578	9335820	chr4_8944676_8944918_7_0_0_1.65	10	+
chr4	9338241	9338441	chr4_8947339_8947539_6_0_0_1.7	10	+
chr4	9338705	9339024	chr4_8947803_8948122_9_0_0_2.21	10	+
chr4	9341622	9341828	chr4_8950720_8950926_6_0_0.23_1.61	10	+
chr4	9343522	9343769	chr4_8952620_8952867_7_0_0_1.79	10	+
chr4	9343998	9344203	chr4_8953096_8953301_6_0_0_1.57	10	+
chr4	9345034	9345312	chr4_8954132_8954410_8_0_0_1.86	10	+
chr4	9349262	9349474	chr4_8958360_8958572_6_0_0_1.96	10	+
chr4	9349815	9350021	chr4_8958913_8959119_6_0_0_2.18	10	+
chr4	9352476	9352676	chr4_8961574_8961774_6_0_0.23_1.6	10	+
chr4	9353012	9353259	chr4_8962110_8962357_7_0_0_1.61	10	+
chr4	9354524	9354802	chr4_8963622_8963900_8_0_0_2.09	10	+
chr4	9357646	9357963	chr4_8966744_8967061_9_0_0_2.05	10	+
chr4	9359232	9359547	chr4_8968330_8968645_9_0_0_1.73	10	+
chr4	9364085	9364292	chr4_8973183_8973390_6_0_0_2.16	10	+
chr4	9364463	9364663	chr4_8973561_8973761_6_0_0_2.14	10	+
chr4	9367244	9367454	chr4_8976342_8976552_6_0_0_2.12	10	+
chr4	9368280	9368491	chr4_8977378_8977589_6_0_0_1.9	10	+
chr4	9368831	9369038	chr4_8977929_8978136_6_0_0_2.57	10	+
chr4	9369208	9369408	chr4_8978306_8978506_6_0_0_1.77	10	+
chr4	25824806	25824849	chr4_25433904_25433947_2_0_0.45_-6.94	10	+
chr4	28064801	28065000	chr4_27673899_27674098_6_0_0_2.66	10	+
chr4	35779392	35779416	chr4_35455787_35455811_1_0_0.45_-7.01	10	+
chr4	49282739	49283020	chr4_48977496_48977777_8_0_0_2.03	10	+
chr4	49285671	49285914	chr4_48980428_48980671_7_0_0_1.88	10	+
chr4	49288761	49288990	chr4_48983518_48983747_7_0_0_2.15	10	+
chr4	49294924	49295251	chr4_48989681_48990008_10_0_0_1.95	10	+
chr4	49298208	49298484	chr4_48992965_48993241_8_0_0_2.21	10	+
chr4	49302282	49302622	chr4_48997039_48997379_10_0_0_1.89	10	+
chr4	49304378	49304620	chr4_48999135_48999377_7_0_0_1.75	10	+
chr4	49307359	49307607	chr4_49002116_49002364_8_0_0_1.74	10	+
chr4	49308026	49308272	chr4_49002783_49003029_8_0_0_1.6	10	+
chr4	49308729	49308920	chr4_49003486_49003677_6_0_0_1.96	10	+
chr4	49310269	49310469	chr4_49005026_49005226_6_0_0_2.45	10	+
chr4	49312136	49312340	chr4_49006893_49007097_6_0_0.23_1.63	10	+
chr4	49313742	49313942	chr4_49008499_49008699_6_0_0_1.9	10	+
chr4	49314063	49314282	chr4_49008820_49009039_6_0_0_2.35	10	+
chr4	49322652	49323003	chr4_49017409_49017760_9_0_0_1.87	10	+
chr4	49323508	49323802	chr4_49018265_49018559_9_0_0_1.8	10	+
chr4	49324272	49324514	chr4_49019029_49019271_7_0_0_2.14	10	+
chr4	49327217	49327491	chr4_49021974_49022248_8_0_0_1.84	10	+
chr4	49515367	49515582	chr4_49210124_49210339_7_0_0_2.01	10	+
chr4	49515842	49516171	chr4_49210599_49210928_9_0_0_2.59	10	+
chr4	66657206	66657455	chr4_66339801_66340050_7_0_0_1.79	10	+
chr4	74450906	74451107	chr4_74669770_74669971_6_0_0.23_1.66	10	+
chr4	114072823	114072913	chr4_114292272_114292362_3_0_0_2.56	10	+
chr4	148582290	148582341	chr4_148801740_148801791_2_0_0.23_-4.48	10	+
chr4	153440595	153440803	chr4_153660045_153660253_6_0_0.23_1.94	10	+
chr4	166136946	166137150	chr4_166356396_166356600_5_0_0_2.93	10	+
chr5	64015100	64015329	chr5_64050856_64051085_7_0_0_-1.99	10	+
chr5	118642428	118642688	chr5_118670327_118670587_7_0_0_2.09	10	+
chr5	175092915	175092962	chr5_175025521_175025568_2_0_0_-7.89	10	+
chr7	129869054	129869114	chr7_129656290_129656350_2_0_0_-10.8	10	+
chr7	130603193	130603436	chr7_130253733_130253976_7_0_0_-1.43	10	+
chr8	1787410	1787691	chr8_1774817_1775098_8_0_0_-1.31	10	+
chr8	4140363	4140583	chr8_4127771_4127991_6_0_0_-1.55	10	+
chr8	16395161	16395368	chr8_16439532_16439739_6_0_0_-1.46	10	+
chr8	19620240	19620537	chr8_19664520_19664817_8_0_0_-1.97	10	+
chr8	78430369	78430393	chr8_78592924_78592948_1_0_0_9.26	10	+
chr8	89717121	89717371	chr8_89786237_89786487_7_0_0_3.02	10	+
chr8	99204356	99204408	chr8_99273532_99273584_2_0_0_-10.31	10	+
chr8	108996113	108996434	chr8_109065289_109065610_9_0_0_-2.19	10	+
chr10	15071083	15071142	chr10_15111089_15111148_2_0_0_7.84	10	+
chr10	54891560	54891783	chr10_54561566_54561789_5_0_0_2.7	10	+
chr9	6495047	6495368	chr9_6485047_6485368_9_0_0_-1.45	10	+
chr9	6496405	6496718	chr9_6486405_6486718_9_0_0_-1.59	10	+
chr9	6498659	6498921	chr9_6488659_6488921_8_0_0_-1.76	10	+
chr10	134882722	134882921	chr10_134732712_134732911_6_0_0_-2.82	10	+
chr11	22833648	22833891	chr11_22790224_22790467_7_0_0_-1.99	10	+
chr11	34128319	34128559	chr11_34084895_34085135_7_0_0_1.88	10	+
chr11	78030277	78030301	chr11_77707925_77707949_1_0_0_7.98	10	+
chr11	109652812	109652836	chr11_109158022_109158046_1_0_0_-7.72	10	+
chr11	111221680	111221928	chr11_110726890_110727138_7_0_0_-1.53	10	+
chr12	11855261	11855464	chr12_11746528_11746731_6_0_0_-1.8	10	+
chr12	25217267	25217486	chr12_25108534_25108753_6_0_0_2.42	10	+
chr12	25259136	25259198	chr12_25150403_25150465_2_0_0_4.06	10	+
chr12	68414784	68415085	chr12_66701051_66701352_9_0_0_-1.49	10	+
chr12	69008099	69008312	chr12_67294366_67294579_6_0_0_-2.1	10	+
chr12	104689408	104689615	chr12_103213538_103213745_6_0_0_1.59	10	+
chr12	104867583	104867804	chr12_103391713_103391934_5_0_0_-1.81	10	+
chr12	104867923	104868302	chr12_103392053_103392432_11_0_0_-1.66	10	+
chr12	104868847	104869131	chr12_103392977_103393261_8_0_0_-1.53	10	+
chr12	104880674	104880958	chr12_103404804_103405088_8_0_0_-1.69	10	+
chr12	104884890	104885113	chr12_103409020_103409243_7_0_0_-1.56	10	+
chr12	104889941	104890212	chr12_103414071_103414342_8_0_0_-1.61	10	+
chr12	104910301	104910505	chr12_103434431_103434635_6_0_0_-1.82	10	+
chr12	104913563	104913769	chr12_103437693_103437899_6_0_0_-1.82	10	+
chr12	104914670	104914864	chr12_103438800_103438994_6_0_0_-1.86	10	+
chr12	104915764	104915969	chr12_103439894_103440099_6_0_0_-1.85	10	+
chr12	104929375	104929591	chr12_103453505_103453721_6_0_0_-1.76	10	+
chr13	76682984	76683184	chr13_75580985_75581185_6_0_0_-2.58	10	+
chr13	112932026	112932189	chr13_111980027_111980190_5_0_0_2.01	10	+
chr13	112955790	112956019	chr13_112003791_112004020_7_0_0_1.86	10	+
chr13	112961775	112961998	chr13_112009776_112009999_4_0_0_2.37	10	+
chr13	112963159	112963357	chr13_112011160_112011358_5_0_0_1.99	10	+
chr13	112964089	112964279	chr13_112012090_112012280_5_0_0_2.18	10	+
chr13	113448587	113448842	chr13_112496588_112496843_7_0_0_-1.6	10	+
chr14	34994013	34994037	chr14_34063764_34063788_1_0_0_-6.27	10	+
chr15	25980383	25980590	chr15_23531476_23531683_6_0_0_-1.8	10	+
chr15	48100087	48100147	chr15_45887379_45887439_2_0_0_-4.6	10	+
chr16	32654532	32654774	chr16_32562033_32562275_7_0_0_1.98	10	+
chr16	33534024	33534236	chr16_33441525_33441737_12_0_0_-1.07	10	+
chr16	85438500	85438723	chr16_83996001_83996224_6_0_0_1.9	10	+
chr17	37740267	37740462	chr17_34993793_34993988_6_0_0_2.19	10	+
chr17	76352873	76353889	chr17_73864468_73865484_26_0_0_-1.54	10	+
chr17	76353943	76354377	chr17_73865538_73865972_13_0_0_-1.46	10	+
chr17	76354424	76354638	chr17_73866019_73866233_6_0_0_-1.96	10	+
chr18	41870825	41871037	chr18_40124823_40125035_6_0_0_1.82	10	+
chr18	50050100	50050311	chr18_48304098_48304309_6_0_0_1.61	10	+
chr18	50075595	50075851	chr18_48329593_48329849_7_0_0_1.97	10	+
chr19	12902324	12902683	chr19_12763324_12763683_10_0_0_-1.71	10	+
chr19	44914764	44914927	chr19_49606604_49606767_5_0_0_2.08	10	+
chr21	45604093	45604322	chr21_44428521_44428750_7_0_0_1.97	10	+
