# Supplementary material for: Cell cycle, oncogenic and tumor suppressor pathways regulate numerous long and macro non-protein-coding RNAs
Source: Genome Biol. 2014 Mar 4;15(3):R48. doi: 10.1186/gb-2014-15-3-r48 (PMC4054595; doi:10.1186/gb-2014-15-3-r48)
Supplement: Additional file 2 — Online supplemental material containing BED formatted files of differentially expressed regions and macroRNAs, as well as CSV tables listing all proximal ncRNA-mRNA pairs regulated in astrocytoma. [file gb-2014-15-3-r48-S2.zip › online_data/detectStairs_v0_4.R]

## load necessary libraries
suppressPackageStartupMessages(library(genomeIntervals))

################################################################
## get scores from score bed enclosed
## between i-th and j-th entry of bed file
## PARAM: score.bed = data.frame of score bed file
## PARAM: bed = data.frame of region bed file
## PARAM: i = start index
## PARAM: j = end index
## PARAM: all = indicates whether all score regions are
##        enclosed by bed[i] and bed[j] (all=TRUE) or
##        are entirely included in one entry bed[i]...bed[j]
## RETURN: reduced data.frame of bed regions
myGetScores <- function(score.bed, bed, i, j, all){
################################################################
  stopifnot(length(unique(bed[i:j,1])) == 1)

  idx <- NULL
  res <- data.frame()
  if (length(which(score.bed[,1] == bed[i,1])) == 0){
    return(res)
  }

  ## get all possible candidates
  idx <- which(score.bed[,1] == bed[i,1] &
               score.bed[,2] >= bed[i,2] &
               score.bed[,3] <= bed[j,3])
  
  ## only scores of regions enclosed in
  ## bed[i:j] regions are taken into account
  if (!all && length(idx) > 0){
    library(genomeIntervals)
    bed.ival <- new("Genome_intervals", as.matrix(bed[i:j,2:3]), closed=TRUE,
                    annotation=data.frame(seq_name=bed[i:j,1], inter_base=FALSE))
    score.bed.ival <- new("Genome_intervals", as.matrix(score.bed[idx,2:3]), closed=TRUE,
                          annotation=data.frame(seq_name=score.bed[idx,1],
                            idx=idx, inter_base=FALSE))
    ## enclosed =^ no overlap with complement
    o <- interval_overlap(score.bed.ival, interval_complement(bed.ival))
    idx <- score.bed.ival[which(unlist(lapply(o, length)) == 0),]@annotation$idx
    rm(o, bed.ival, score.bed.ival)
  }
  
  if (length(idx) > 0){       
    res <- data.frame(chr_name=score.bed[idx,1], start=score.bed[idx,2], end=score.bed[idx,3],
                      centerpos=score.bed[idx,2]+floor((score.bed[idx,3]-score.bed[idx,2])/2),
                      score=score.bed[idx,5])
    rm(idx)
  }
  return(res)
}

################################################################
## get splits of within regions bed[i]...bed[j]
## according to center position and score of score regions
## revealing significant structural changes, uses structchange
## package to identify break points
## PARAM: scores = data.frame of scores with center, length, and score
## PARAM: bed = data.frame of region bed file
## PARAM: i = start index
## PARAM: j = end index
## PARAM: max.splits = maximal number of permitted splits
## RETURNS: data.frame with start and end indices according
##          to each performed split, no split <=> only one
##          row in return with start=i and end=j
myGetSplits <- function(scores, bed, i, j, max.splits){
################################################################
  suppressPackageStartupMessages(library(strucchange))
  stopifnot(length(unique(bed[i:j,1])) == 1)
            
  res <- data.frame()
  
  ## find number of breakpoints
  tmp <- data.frame(pos=scores$centerpos-min(scores$centerpos)+1, score=scores$score)
  
  splits <- breakpoints(score ~ pos, data=tmp, breaks=max.splits, h=NULL)
  rm(tmp)  
  ## any breakpoints possible?
  if ((nosplits <- length(which(!is.na(splits$breakpoints)))) > 0){
    ## extract corresponding indices of chr regions
    end <- i - 1
    ##cat("all from", i, "to", j, "\n")
    for (k in 1:(nosplits+1)){
      st <- end + 1
      if (k > nosplits){
        end <- j
      }
      else {
        ## idx of regions which are more than half in split
        idx <- st - 1 + which(bed[st:j, 3] <= scores$centerpos[splits$breakpoints[k]])
        idx2 <- setdiff(st - 1 + which(bed[st:j, 2] <= scores$centerpos[splits$breakpoints[k]]), idx)
        if (length(idx2) > 0){
          ## traverse regions exceeding the breakpoint
          for (l in length(idx2):1){
            ## break if the larger part of the region
            ## is before the breakpoint
            if (bed[idx2[l],3] - scores$centerpos[splits$breakpoint[k]] <
                scores$centerpos[splits$breakpoint[k]] - bed[idx2[l],2]){
              end <- idx2[l]
              break
            }
          }
        }
        end <- max(end, idx, na.rm=T)
        rm(idx, idx2)
      }
      ## region within split found
      if (st <= end){
        res <- rbind(res, data.frame(start=st, end=end))
      }
    }
    rm(splits)
  }
  ##cat("", max(0, nrow(res)-1))
  ## no split found --> report entire region
  if (nrow(res)==0){
    res <- data.frame(start=i, end=j)
  }
  return(res)
}

################################################################
## fit linear model to scores according
## to their center position and score
## weighted by their length
## PARAM: scores = data.frame of scores with center, length, and score
## PARAM: bed = data.frame of region bed file
## PARAM: i = start index
## PARAM: j = end index
## RETURNS: data.frame containing information about fitted
##          model (if successful) including decay (=slope),
##          confidence interval, median score, decay p-value
myFitModel <- function(scores, bed, i, j){
################################################################
  if (is.null(scores) || nrow(scores) <= 2){
    return(data.frame(decay=NA, decay.conf="[NA,NA]", decay.cov=NA, decay.med=NA, decay.pval=NA))
  }
  
  ## fit linear model
  model <- lm(scores$score ~ scores$centerpos, weights=scores$end - scores$start + 1)
  ## if any coefficient is NA
  ## -> return NA in all values
  if (any(is.na(model$coefficients))){
    res <- data.frame(decay=NA, decay.conf="[NA,NA]", decay.cov=NA, decay.med=NA, decay.pval=NA)
  }
  else {
    ## estimate confidence of model
    conf <- confint(model)
    res <- data.frame(decay=round(1e6*model$coefficients[2], digits=2),
                      decay.conf=paste("[", round(1e6*conf[2,1], digits=2),
                        ",", round(1e6*conf[2,2], digits=2), "]", sep=""),
                      decay.cov=round(100* myCalculateCov(scores, 1, nrow(scores),
                        bed[j,3]-bed[i,2]+1), digits=1),
                      decay.med=round(median(scores$score), digits=2),
                      decay.pval=round(anova(model)[1,5], digits=3))
    rm(conf)
  }
  rm(model)
  return(res)
}

################################################################
## plot window with scores including linear fitted model
## PARAM: scores = data.frame of scores with center, length, and score
## PARAM: bed = data.frame of region bed file
## PARAM: i = start index
## PARAM: j = end index
## RETURNS: none
myPlotWindow <- function(bed, i, j, scores){
################################################################
  stopifnot(!is.null(scores) && nrow(scores) > 2)
  ## init plot
  plot(scores$centerpos, scores$score, type="n",
       ylim=c(-0.7, 12), ylab="z-score", xlab="Genomic position")
  ## plot scores as rectangles
  ##rect(scores$start, 0, scores$end, scores$score, col="lightblue", border=NA)
  
  segments(scores$centerpos, 0, scores$centerpos, scores$score, col="lightblue", lwd=1.5)
  ##rm(x.off, y.off)

  ## plot given regions
  tmp <- sapply(i:j, function(x){
    segments(bed[x,2], -0.5, bed[x,3], -0.5, lend=2, lwd=5, col="blue")
  })
  rm(tmp)
    
  ## plot clustered region
  ##segments(bed[i,2], -1.25, bed[j,3], -1.25, lend=2, lwd=5, col="darkgreen")

  if (nrow(scores) > 0){    
    ## plot probe intensities
    ##points(scores$centerpos, scores$score, cex=0.5, col="lightblue")
    
    ## fit linear model
    model <- lm(scores$score ~ scores$centerpos, weights=scores$end-scores$start+1)
    conf <- confint(model)
    
    ## plot linear model
    ## inluding upper and lower aid line
    abline(h=model$coefficients[1] + model$coefficients[2]*bed[i,2], col="red", lty=2, lwd=2)
    abline(h= model$coefficients[1] + model$coefficients[2]*bed[j,3], col="red", lty=2, lwd=2)
    segments(bed[i,2], model$coefficients[1] + model$coefficients[2]*bed[i,2],
             bed[j,3], model$coefficients[1] + model$coefficients[2]*bed[j,3], col=1, lwd=2)
    
    cat("seq_name", "start", "end", "score", "decay", "decay.conf",
        "decay.cov", "decay.median", "decay.pval\n", sep="\t")
    cat(bed[i,1], bed[i,2], bed[j,3], sum(bed[i:j,3]-bed[i:j,2]+1),
        round(1e6*model$coefficients[2], digits=2),
        paste("[", round(1e6*conf[2,1], digits=2), ",",
              round(1e6*conf[2,2], digits=2), "]", sep=""),
        round(100*myCalculateCov(scores, 1, nrow(scores),
           bed[j,3]-bed[i,2]+1), digits=1),
        round(median(scores$score), digits=2),
        round(anova(model)[1,5], digits=3), "\n", sep="\t")
    rm(conf)
  }  
  ##dev.off()
}

################################################################
## plot splits within window
## PARAM: scores = data.frame of scores with center, length, and score
## PARAM: bed = data.frame of region bed file
## PARAM: splits = data.frame of start and end idx of each split
## RETURNS: none
myPlotSplit <- function(bed, splits, scores){
################################################################
  ## plot vertical lines at between splits
  abline(v=bed[splits[1:(nrow(splits)-1),2],3]+
         (bed[splits[2:nrow(splits),1],2]-
          bed[splits[1:(nrow(splits)-1),2],3])/2,
         lwd=1, lty=2, col=2)
  browser()
  cat(nrow(splits), "splits\n")
  for (k in 1:nrow(splits)){
    ## plot split region
   ## segments(bed[splits[k,1],2], -0.75, bed[splits[k,2],3], -0.75, lend=2, lwd=5, col=2)

    scores2 <- scores[which(scores$chr_name == bed[splits[k,1],1] & 
                            scores$start >= bed[splits[k,1],2] &
                            scores$end <= bed[splits[k,2],3]),]
    model <- lm(scores2$score ~ scores2$centerpos, weights=scores2$end-scores2$start+1)
    segments(bed[splits[k,1],2], model$coefficients[1] + model$coefficients[2]*bed[splits[k,1],2],
             bed[splits[k,2],3], model$coefficients[1] + model$coefficients[2]*bed[splits[k,2],3], col=2, lwd=2)
    
    conf <- confint(model)    
    cat(bed[splits[k,1],1], bed[splits[k,1],2], bed[splits[k,2],3],
        sum(bed[splits[k,1]:splits[k,2],3]-bed[splits[k,1]:splits[k,2],2]+1),
        round(1e6*model$coefficients[2], digits=2),
        paste("[", round(1e6*conf[2,1], digits=2), ",",
              round(1e6*conf[2,2], digits=2), "]", sep=""),
        round(100*myCalculateCov(scores2, 1, nrow(scores2),
           bed[splits[k,2],3]-bed[splits[k,1],2]+1), digits=1),
        round(median(scores2$score), digits=2),
        round(anova(model)[1,5], digits=3), "\n", sep="\t")
    rm(scores2, model)
  }
  ##dev.off()
}

################################################################
## Calculation of average pairwise distance within specific region
## PARAM: bed = regions on chromosome sequence
## PARAM: i = start index for current region
## PARAM: j = end index for current region
## RETURN: average pairwise distance on genomic sequence
##         within current region
myCalculateAvgPairDist <- function(bed, i, j){
################################################################
  stopifnot(length(unique(bed[i:j,1])) == 1 && i <= j)            
  if (i == j){
    return(0)
  }
  tmp <- sum(as.numeric(unlist(sapply(1:(j-i), function(x){bed[(x+i):j,2]-bed[i:(j-x),3]}))))
  cnt <- ((j-i+1)*(j-i))/2
  return(tmp/cnt)
}


################################################################
## Calculation of coverage as the fraction of covered genomic
## positions by regions and entire length of current region
## PARAM: bed = highdiff regions on chromosome sequence
## PARAM: i = start index for current region
## PARAM: j = end index for current region
## RETURNS: coverage over current region
myCalculateCov <- function(bed, i, j, len){
################################################################
  stopifnot(length(unique(bed[i:j,1])) == 1 && i <= j)
  ## check if they might overlap
  if (i == j || all(bed[(i+1):j,2] > bed[i:(j-1),3])){
    return(sum(bed[i:j,3]-bed[i:j,2]+1)/len)
  }
  else {
    library(genomeIntervals)
    bed.ival <- new("Genome_intervals", as.matrix(bed[i:j,2:3]), closed=TRUE,
                    annotation=data.frame(seq_name=bed[i:j,1], inter_base=FALSE))
    ##browser()
    bed.ival <- close_intervals(interval_union(bed.ival))
    cov <- sum(bed.ival@.Data[,2]-bed.ival@.Data[,1]+1)
    rm(bed.ival)
    return(cov/len)
  }
}

################################################################
## Evaluation of current window by calculation of descriptive
## parameters such as length, coverage, and silhouette
## PARAM: chr = highdiff regions on chromosome sequence
## PARAM: i = start index for current region
## PARAM: j = end index for current region
## PARAM: gap = minimal distance to any other highdiff region
##              outside the current one
## RETURNS: coverage over current region
myEvaluateWindow <- function(bed, i, j, gap=-1, score.bed=NULL, all=TRUE,
                             split=TRUE, max.splits=0, plot=FALSE){
################################################################
  stopifnot(!plot || (plot && !is.null(score.bed)))
  ##cat(i,j, "\n")
  scores <- data.frame()
  ## second condition for efficiency reasons
  if (!is.null(score.bed)){
    ## get scores within region
    scores <- myGetScores(score.bed=score.bed, bed=bed, i=i, j=j, all=all)
    #browser()
    if (is.null(scores) || nrow(scores) == 0){
      return(NULL)
    }
    if (plot){
      myPlotWindow(bed=bed, i=i, j=j, scores=scores)
    }
  }
  if (!split || max.splits < 1 || is.null(score.bed) || nrow(scores) < 3*(max.splits+1)){
    splits <- data.frame(start=i, end=j)
  }
  else {
    ##cat(" split")
    ##browser()
    splits <- myGetSplits(scores=scores, bed=bed, i=i, j=j, max.splits=max.splits)
    if (plot){
      myPlotSplit(bed=bed, splits=splits, scores=scores)
    }
  }
  res <- NULL
  for (k in 1:nrow(splits)){
    ## check if defined gap
    ## => otherwise silhouette is always -100
    apd <- ifelse(gap == -1, 0, myCalculateAvgPairDist(bed=bed, i=splits[k,1], j=splits[k,2]))
    cov <- myCalculateCov(bed=bed, i=splits[k,1], j=splits[k,2],
                          len=bed[splits[k,2],3]-bed[splits[k,1],2]+1)
    res.elem <- data.frame(seq_name=bed[splits[k,1],1], ##i=splits[k,1], j=splits[k,2],
                           start=bed[splits[k,1],2], end=bed[splits[k,2],3],
                           desc=paste(bed[splits[k,1],1], format(bed[splits[k,1],2], scientific=F, trim=T),
                             format(bed[splits[k,2],3], scientific=F, trim=T),
                             format(bed[splits[k,2],3]-bed[splits[k,1],2]+1, scientific=F, trim=T),
                             round(100*cov, digits=1), round(100*(abs(gap)-apd)/max(abs(c(gap,apd))), digits=1),
                             cov*(bed[splits[k,2],3]-bed[splits[k,1],2]+1), sep="_"),
                           score=cov*(bed[splits[k,2],3]-bed[splits[k,1],2]+1), strand="+")
    ##browser()
    rm(apd, cov)
    if (!is.null(score.bed)){
      tmp <- NULL
      ## get scores within split of region
      if (nrow(splits) > 1){
        scores2 <- scores[which(scores$chr_name == bed[splits[k,1],1] & 
                                scores$start >= bed[splits[k,1],2] &
                                scores$end <= bed[splits[k,2],3]),]
        
        ##cat("split:", splits[k,1], splits[k,2], nrow(scores2), "\n")
        tmp <- myFitModel(scores=scores2, bed=bed, i=splits[k,1], j=splits[k,2])
        rm(scores2)
      }
      else {
        ## fit model
        tmp <- myFitModel(scores=scores, bed=bed, i=splits[k,1], j=splits[k,2])
      }
      if (!is.null(tmp)){
        res.elem <- cbind(res.elem, tmp)
        rm(tmp)
      }
    }
    res <- rbind(res, res.elem)
    rm(res.elem)
  }
  if (!plot){
    return(res)
  }
}

################################################################
## Helper method in order to evaluate certain region giving
## chromosomal position and all required input files
## PARAM: input.filename = filename/path to input bed file
##        (necessary for cov, silhouette, and if all=F)
## PARAM: score.filename = filename/path to score bed file
##        (necessary for fitting linear model or splitting)
## PARAM: exclude.filename = filename/path to bed file
##        containing regions whose score is to be excluded
## PARAM: chr.name = chromosome name
## PARAM: start = start coordinate on chr
## PARAM: end = end coordinate on chr
myEvaluateRegionByCoord <- function(input.filename=NULL, score.filename=NULL,
                                    exclude.filename=NULL, 
                                    chr.name, start, end, ...){
################################################################
  if (is.null(input.filename)){
    if (is.null(score.filename)){
      cat(file=stderr(), "Error: either score or input file must be specified.\n")
      return(NULL)
    }
    bed <- data.frame(chr.name, start, end, "", 0, "+", stringsAsFactors=FALSE)
  }
  else {
    bed <- read.table(input.filename, stringsAsFactors=FALSE)
  }
  score.bed <- NULL
  if (!is.null(score.filename)){    
    score.bed <- read.table(score.filename, stringsAsFactors=F)
    score.bed <- myExcludeRegions(score.bed=score.bed, exclude.filename=exclude.filename)
  }
  idx <- which(bed[,1] == chr.name &
               bed[,2] >= start &
               bed[,3] <= end)
  if (length(idx) != 0){
    i <- min(idx)
    j <- max(idx)
    rm(idx)
    return(myEvaluateWindow(bed=bed, i=i, j=j, score.bed=score.bed, ...))
  }
  else {
    cat(file=stderr(), "Error: no region in input is enclosed in given genomic coordinates\n")
    return(NULL)
  }
}

################################################################
## Detection of larger regions by use of density estimation
## and local flooding
## PARAM: bed.chr = regions on single chromosome
## PARAM: bw = bandwidth for density estimation
## PARAM: level = flooding level relative to local maximum
## PARAM: prop = proportion of nucleotide range of regions
##        for estimation of density (parameter n=(min-max+1)*prob)
## RETURNS: detected regions
myDetectRegionsByDensity <- function(bed.chr, bw, level, prop=0.01, verbose=0, ...){
################################################################
  if (level < 0 || level > 1){
    stop("The parameter level must be between zero and one.")
  }
  if (prop <= 0 && prop > 1){
    stop("The parameter prop must be larger than 0 and less than or equal to one.")
  }
  if (is.null(bed.chr)){
    return(NULL)    
  }
  if (nrow(bed.chr) <= 2){
    return(myEvaluateWindow(bed=bed.chr, i=1, j=nrow(bed.chr), gap=-1, ...))
  }
  ## estimate density
  suppressWarnings(dens <- density(bed.chr[,2] + (bed.chr[,3]-bed.chr[,2])/2, bw=bw, kernel="b",
                                   weights=(bed.chr[,3]-bed.chr[,2]+1),
                                   n=prop*(max(bed.chr[,3])-min(bed.chr[,2])+1)))
  diff <- c(dens$y[2:(length(dens$y))]-dens$y[1:(length(dens$y)-1)])
  ext <- unlist(sapply(1:(length(diff)-1),
                       function(x){if (diff[x] > 0 && diff[x+1] < 0){return(1)}
                         else if(diff[x] < 0 && diff[x+1] > 0){return(-1)}
                         else{return(0)}}))
  ext <- c(-1, ext, -1)
  min <- which(ext == -1)
  res <- NULL
  regions <- NULL
  ## indicator whether bed.chr
  ## is already included into a cluster
  bed.chr.ind <- rep(NA, nrow(bed.chr))

  ## process each region framed by local minima
  ##cat("total regions:", length(min)-1, "\n")
  for (i in 1:(length(min)-1)){
    ## report progress
    if (verbose){
      if (i %in% seq(0, length(min), ceiling(length(min)/10))){
        perc <- 100*(i/length(min))
        cat(file=stderr(), round(perc, digits=1), "% finished\n", sep="")
      }
    }
    
    ## shrink region by flooding
    ## level relative to local maximum
    tmp <- which(dens$y[min[i]:min[i+1]] >= level * max(dens$y[min[i]:min[i+1]]))
    if (length(tmp) == 0){
      stop("Local flooding between minima failed.")
    }
    dens.st <- min[i] + min(tmp) - 1
    dens.end <- min[i] + max(tmp) - 1
    rm(tmp)
    
    ## evaluate region
    ## NOTE: long regions will not be splitted
    ## but considered in every peak they overlap
    ## LATER: assign regions to the peak with best overlap
    bed.chr.idx <- which(bed.chr[,2] < dens$x[dens.end] & bed.chr[,3] >= dens$x[dens.st])
    if (length(bed.chr.idx) == 0){
      next
    }
    bed.chr.st <- min(bed.chr.idx)
    bed.chr.end <- max(bed.chr.idx)

    ## CHANGES IN VERSION V0_4:
    ## - merge overlapping clusters
    
    ## no overlap with another region
    if (all(is.na(bed.chr.ind[bed.chr.st:bed.chr.end]))){     
      regions <- rbind(regions, data.frame(i=bed.chr.st, j=bed.chr.end))
      bed.chr.ind[bed.chr.st:bed.chr.end] <- nrow(regions)
    }
    ## extend region by current one
    else {
      tmp <- setdiff(unique(bed.chr.ind[bed.chr.st:bed.chr.end]), NA)
      stopifnot(length(tmp) == 1)
      regions$i[tmp] <- min(regions$i[tmp], bed.chr.st)
      regions$j[tmp] <- max(regions$j[tmp], bed.chr.end)
    }
  }

  ## evaluate regions
  for (i in 1:nrow(regions)){
    gap <- min(bed.chr[regions$i[i],2], bed.chr[regions$i[i],2]-bed.chr[(regions$i[i]-1),3],
               bed.chr[(regions$j[i]+1),2]-bed.chr[regions$j[i],3], na.rm=TRUE)    
    region <- myEvaluateWindow(bed=bed.chr, i=regions$i[i], j=regions$j[i], gap=gap, ...)
    if (!is.null(region)){
      res <- rbind(res, region)
      rm(region)
    }
    rm(gap)
  }
  rm(dens, diff, ext, min)
  stopifnot(res == unique(res))
  return(res)
}

################################################################
## Excluding score entries overlapping
## with regions given by exclude file
##
## PARAM: score.bed = data.frame of score bed
## PARAM: exclude.filename = filename/path to exclude file
## RETURNS: data.frame of remaining score entries
myExcludeRegions <- function(score.bed, exclude.filename=NULL, bins=1){
################################################################
  if (!is.null(exclude.filename)){
    if (!file.exists(exclude.filename)){
      stop("BED file containing regions to be excluded cannot be found.")
    }
    exclude <- read.table(exclude.filename, stringsAsFactors=F)
    exclude.ival <- new("Genome_intervals", as.matrix(exclude[,2:3]), closed=TRUE,
                        annotation=data.frame(seq_name=exclude[,1], inter_base=FALSE))
    ## include binning in order to reduce memory consumption
    ## at the cost of time performance
    if (bins > 1){
      idx <- NULL
      cat("nrow:", nrow(score.bed), "\n")
      for (i in 1:bins){
        len <- floor(nrow(score.bed)/bins)
        st <- (i-1)*len
        if (i == bins){
          len <- nrow(score.bed)-st+1
        }
        range <- st:(st+len-1)
        cat("bin:", st, "-", st+len-1, "\n")
        if (FALSE){          
          score.bed.ival <- new("Genome_intervals", as.matrix(score.bed[range,2:3]), closed=TRUE,
                                annotation=data.frame(seq_name=score.bed[range,1],
                                  idx=range, inter_base=FALSE))
          o <- interval_overlap(score.bed.ival, exclude.ival)
          idx <- c(idx, score.bed.ival[which(unlist(lapply(o, length)) == 0),]@annotation$idx)
          rm(score.bed.ival, o)
        }
      }
      rm(exclude, exclude.filename)
      return()
    }
    else {
      score.bed.ival <- new("Genome_intervals", as.matrix(score.bed[,2:3]), closed=TRUE,
                            annotation=data.frame(seq_name=score.bed[,1], score=score.bed[,5],
                              idx=1:nrow(score.bed), inter_base=FALSE))
      o <- interval_overlap(score.bed.ival, exclude.ival)
      rm(exclude, exclude.ival)
    
      idx <- score.bed.ival[which(unlist(lapply(o, length)) == 0),]@annotation$idx
      score.bed <- score.bed[idx,]
      rm(o, idx)
    }
    
  }
  return(score.bed)
}

myReadLargeTable <- function(input.filename, block.width=1000000){
  res <- NULL
  tmp <- read.table(input.filename, skip=0, nrows=block.width, stringsAsFactors=F)
  cur <- block.width
  while(!is.null(tmp) && nrow(tmp) > 0){
    res <- rbind(res, tmp)
    rm(tmp)
    cat("reading from", cur, "to", cur+block.width-1, "\n")
    tmp <- read.table(input.filename, skip=cur, nrows=block.width, stringsAsFactors=F)
    cur <- cur + block.width
  }
  rm(tmp)
  cat(nrow(res), "read\n")
  return(res)
}

################################################################
## Union of input regions
##
## PARAM: bed = data.frame of bed
## RETURNS: data.frame of union entries
## NOTE: any additional information is lost
myUnionRegions <- function(bed){
################################################################
  ## create interval object
  library(genomeIntervals)
  bed.ivals <- new("Genome_intervals", as.matrix(bed[,2:3]), closed=TRUE,
                   annotation=data.frame(seq_name=bed[,1], inter_base=FALSE))

  ## get union
  bed.ivals <- close_intervals(interval_union(bed.ivals))

  ## cleanup and return
  rm(bed)
  return(data.frame(V1=as.character(bed.ivals@annotation$seq_name), V2=bed.ivals@.Data[,1],
                    V3=bed.ivals@.Data[,2], stringsAsFactors=F))
}

################################################################
## Detection of larger regions
## 
## PARAM: input.filename = filename/path to input bed file
## PARAM: output.filename = filename/path to output bed file
## PARAM: signal.filename = filename/path to score bed file
## PARAM: exclude.filename = filename/path to bed file
##        containing regions whose score is to be excluded 
## PARAM: bw = bandwidth for density estimation
## PARAM: level = flooding level relative to local maximum
## PARAM: topN = report only best topN or topN% regions
##        -1 indicates that every region will be reported
## PARAM: topN.freq = output best topN% regions
## PARAM: prop = proportion of nucleotide range of regions
##        for estimation of density (parameter n=(min-max+1)*prob)
## PARAM: chr.name = only evaluate particular chromosome
## PARAM: verbose = verbosely report progress
## RETURNS: none
myDetectRegions <- function(input.filename, output.filename, score.filename=NULL, exclude.filename=NULL, 
                            bw, level, topN=-1, topN.freq=TRUE,
                            prop=0.01, chr.name="", verbose=0, ...){
################################################################
  if (topN != -1 && topN <= 0){
    stop("The parameter topN must be set to either -1 or higher than zero.")
  }
  if (topN.freq == TRUE && topN > 100){
    stop("The parameter topN must be between 0 and 100 if topN.freq == TRUE.")
  }
  if (topN.freq == FALSE && round(topN) != topN){
    stop("The parameter topN ought to be a positive natural number if topN.freq == FALSE.")
  }

  if (verbose){
    cat(file=stderr(), "Reading input:", basename(input.filename), "\n")
  }
  bed <- read.table(input.filename, stringsAsFactors=FALSE)

  ## get union of regions
  ## (no overlapping regions)
  bed <- myUnionRegions(bed=bed)
  
  ## sort bed by genomic position
  bed <- bed[order(bed[,1], bed[,2]),]

  ## get chromosome names
  bed.chr.names <- sort(unique(bed[,1]))
  score.bed <- NULL
  
  ## only evaluate on particular chromosome
  if (nchar(chr.name) > 0){
    bed.chr.names <- bed.chr.names[which(bed.chr.names == chr.name)]
  }
  res <- NULL
  ## process each chromosome separately
  if (length(bed.chr.names) > 0){
    chipseq <- NULL
    if (!is.null(score.filename)){
      library(genomeIntervals)
      if (verbose){
        cat(file=stderr(), "Reading scores:", basename(score.filename), "\n")
      }
      score.bed <- read.table(score.filename, stringsAsFactors=F)
      if (verbose && !is.null(exclude.filename)){
        cat(file=stderr(), "Excluding regions from", basename(exclude.filename), "\n")
      }
      score.bed <- myExcludeRegions(score.bed=score.bed, exclude.filename=exclude.filename)
    }
    for (i in 1:length(bed.chr.names)){

      bed.chr <- bed[which(bed[,1] == bed.chr.names[i]),]
      
      if (!is.null(bed.chr) && nrow(bed.chr) > 1){
        ## only process with given score file if scores are on
        ## this chromosome at all (since regions without scores will
        ## not be reported later on)
        if (is.null(score.filename) || length(which(score.bed[,1] == bed.chr.names[i])) > 0){

          if (verbose){
            cat(file=stderr(), "Processing chromosome:", bed.chr.names[i], "\n")
          }
          ##browser()
          ##return(list(chr=chr, chipseq=chipseq))
          res <- rbind(res, myDetectRegionsByDensity(bed.chr=bed.chr, bw=bw, level=level,
                                                     prop=prop, score.bed=score.bed, verbose=verbose, ...))
        }
        rm(bed.chr)
      }
    }
    if (!is.null(score.bed)){
      rm(score.bed)
    }
    rm(bed.chr.names)
  }
  ## sort regions by score (number of included nucleotides)
  if (!is.null(res) && nrow(res) > 0){
    res <- res[order(res$score, decreasing=TRUE),]
             
    ## reduce to topN or topN% best regions, 
    ## check whether desired number of results could be returned
    ## --> otherwise warning
    if (topN != -1){
      ## absolute number
      if (topN.freq == FALSE){
        if (topN <= nrow(res)){
          res <- res[1:topN, ]
        }
        else {
          cat(file=stderr(), "Warning: Insufficient number of regions regarding parameter topN: only",
              nrow(res), "can be returned.")
        }
      }
      ## relative number
      else {
        res <- res[1:round(topN/100 * nrow(res)),]
      }
    }
  }
  ## output
  if (verbose){
    cat(file=stderr(), "Writing output:", basename(output.filename), "\n")
  }
  args <- list(...)
  write.table(paste("# input=", input.filename, "\n# exclude=", exclude.filename,
                    "\n# score=", score.filename,
                    "\n# bandwidth=", bw, "\n# level=", level,
                    "\n# topN=", topN, "\n# topN.freq=", topN.freq, "\n# prop=", prop,
                    "\n# chr.name=", chr.name,
                    ifelse(length(args) == 0, "", paste("\n# ", names(args), "=", unlist(args), sep="", collapse="")),
                    "\n# name\tstart\tend\tname_start_end_length_coverage_silhouette_score\tscore\t+", sep=""),
              file=output.filename, quote=FALSE, row.names=FALSE, col.names=FALSE)
  if (!is.null(res) && nrow(res) > 0){
    write.table(res, file=output.filename, quote=FALSE, sep="\t", row.names=FALSE, col.names=FALSE, append=TRUE)
    rm(res)
  }
}
## myDetectRegions("INA6_bw0_pmonly/median/INA6_01_13_highdiff.bed", "INA6_bw0_pmonly/median/INA6_01_13_stairs.bed", 100000, 0.5)
## myAnalyzeOverlap("INA6_bw0_pmonly/median/INA6_01_13_stairs.bed", "stairs_all_hg18.bed", "INA6_bw0_pmonly/median/INA6_01_13_stairs_ovl.txt")
  
################################################################
## COMMAND LINE PROCESSING
################################################################
args <- as.character(commandArgs(TRUE))

if (length(args) > 0 && !exists("args.read")){
  ## set flag to read command args just once
  args.read <- TRUE
  ## define usage
  usage <- "usage: Rscript detectStairs_v0_3.R
                   [-vf] -i <file> -o <file> [-s <file>] [-e <file>]\
                   [-b <n>] [-l <double>] [-S <n>]\
                   [-N <n>] [-p <double>] [-c <string>]\
\
       -h, --help                 show help message\
       -v, --verbose              verbosely report progress\
       -f, --freq                 output best topN% regions\
       -i, --input <file>         path/filename of input bed file (default:none)\
       -s, --score <file>         path/filename of score bed file (default:none)\
       -e, --exclude <file>       path/filename of bed file containing regions\
                                  whose score is to be excluded (default:none)\
       -o, --output <file>        path/filename of output bed file (default:none)\
       -b, --bandwidth <n>        bandwidth for density estimation (default:100000)\
       -l, --level <double>       flooding level relative to local maxima (default:0.5)\
       -m, --maxsplits <n>        maximal number of splits per region (default:0)\
       -n, --topN <n>             report only best topN or topN% regions (default:-1)\
                                  -1 indicates that every region will be reported\
       -p, --prop <double>        proportion of nucleotides used for density\
                                  estimation (default:0.01)\
       -c, --chrname <string>     only evaluate given chromosome (default:none)\n"
  
  ## set default values
  input.filename <- NULL
  score.filename <- NULL
  exclude.filename <- NULL
  output.filename <- NULL
  freq <- FALSE
  verbose <- 0
  bw <- 100000
  level <- 0.5
  max.splits <- 0
  split <- TRUE
  topN <- -1
  prop <- 0.01
  chr.name <- ""
  
  ## split multiple char arguments after simple dash
  idx <- which(grepl("^-[A-Za-z]{2,}", args))
  if (length(idx) != 0){
    for (i in 1:length(idx)){
      split <- unlist(strsplit(sub("-", "", args[idx[i]]), ""))
      args <- c(args, paste("-", split[1:(length(split)-1)], sep=""))
      args[idx[i]] <- paste("-", split[length(split)], sep="")
      rm(split)
    }
    rm(idx)
  }

  ## check input parameters
  idx <- union(which(args == "-h"), which(args == "--help"))
  if (length(idx) != 0){
    cat(file=stderr(), usage)
    stop()
  }
  idx <- union(which(args == "-i"), which(args == "--input"))
  if (length(idx) == 0){
    cat(file=stderr(), usage)
    stop("Input parameter not given.")
  }
  else {
    if (idx[1] >= length(args) || grepl("^-", args[idx[1]+1]) ||
        !file.exists(args[idx[1]+1])){
      cat(file=stderr(), usage)
      stop("No valid input file given.")
    }
    input.filename <- args[idx[1]+1]
    args <- args[-c(idx[1], idx[1]+1)]
    rm(idx)
  }
  idx <- union(which(args == "-s"), which(args == "--score"))
  if (length(idx) != 0){
    if (idx[1] >= length(args) || grepl("^-", args[idx[1]+1])){
      cat(file=stderr(), usage)
      stop("No score file given.")
    }
    score.filename <- args[idx[1]+1]
    args <- args[-c(idx[1], idx[1]+1)]
    rm(idx)
  }
  idx <- union(which(args == "-e"), which(args == "--exclude"))
  if (length(idx) != 0){
    if (idx[1] >= length(args) || grepl("^-", args[idx[1]+1])){
      cat(file=stderr(), usage)
      stop("No exclude file given.")
    }
    exclude.filename <- args[idx[1]+1]
    args <- args[-c(idx[1], idx[1]+1)]
    rm(idx)
  }
  idx <- union(which(args == "-o"), which(args == "--output"))
  if (length(idx) == 0){
    cat(file=stderr(), usage)
    stop("Output parameter not given.")
  }
  else {    
    if (idx[1] >= length(args) || grepl("^-", args[idx[1]+1])){
      cat(file=stderr(), usage)
      stop("No output file given.")
    }
    output.filename <- args[idx[1]+1]
    args <- args[-c(idx[1], idx[1]+1)]
    rm(idx)
  }
  idx <- union(which(args == "-v"), which(args == "--verbose"))
  if (length(idx) != 0){
    if (idx[1] < length(args) && !grepl("^-", args[idx[1]+1])){
      cat(file=stderr(), usage)
      stop("Option given for flag -v.")
    }
    verbose <- 1
    args <- args[-idx[1]]
    rm(idx)
  }
  idx <- union(which(args == "-f"), which(args == "--freq"))
  if (length(idx) != 0){
    if (idx[1] < length(args) && !grepl("^-", args[idx[1]+1])){
      cat(file=stderr(), usage)
      stop("Option given for flag -f.")
    }
    freq <- TRUE
    args <- args[-idx[1]]
    rm(idx)
  }
  idx <- union(which(args == "-b"), which(args == "--bandwidth"))
  if (length(idx) != 0){   
    if (idx[1] >= length(args) || grepl("^-", args[idx[1]+1]) ||
        suppressWarnings(is.na(tmp <- as.numeric(args[idx[1]+1]))) ||
        tmp <= 0){  
      cat(file=stderr(), usage)
      stop("No valid bandwidth given.")
    }
    bw <- as.numeric(args[idx[1]+1])
    args <- args[-c(idx[1], idx[1]+1)]
    rm(idx)
  } 
  idx <- union(which(args == "-l"), which(args == "--level"))
  if (length(idx) != 0){   
    if (idx[1] >= length(args) || grepl("^-", args[idx[1]+1]) ||
        suppressWarnings(is.na(tmp <- as.numeric(args[idx[1]+1]))) ||
        tmp < 0 || tmp > 1){  
      cat(file=stderr(), usage)
      stop("No valid level given.")
    }
    level <- as.numeric(args[idx[1]+1])
    args <- args[-c(idx[1], idx[1]+1)]
    rm(idx)
  } 
  idx <- union(which(args == "-m"), which(args == "--maxsplits"))
  if (length(idx) != 0){   
    if (idx[1] >= length(args) || grepl("^-", args[idx[1]+1]) ||
        suppressWarnings(is.na(tmp <- as.numeric(args[idx[1]+1]))) ||
        tmp < 0){  
      cat(file=stderr(), usage)
      stop("No valid maxsplits given.")
    }
    max.splits <- as.numeric(args[idx[1]+1])
    split <- max.splits > 0
    ##cat(max.splits, split, "\n")
    args <- args[-c(idx[1], idx[1]+1)]
    rm(idx)
  }
  idx <- union(which(args == "-n"), which(args == "--topN"))
  if (length(idx) != 0){
    if (idx[1] >= length(args) || grepl("^-", args[idx[1]+1]) ||
        suppressWarnings(is.na(tmp <- as.numeric(args[idx[1]+1])))){
      cat(file=stderr(), usage)
      stop("No valid topN value given.")
    }
    topN <- as.numeric(args[idx[1]+1])
    args <- args[-c(idx[1], idx[1]+1)]
    if (topN != -1 && topN <= 0){
      cat(file=stderr(), usage)
      stop("The parameter topN must be set to either -1 or higher than zero.")      
    }
    if (freq == TRUE && topN > 100){
      cat(file=stderr(), usage)
      stop("The parameter topN must be between 0 and 100 if freq == TRUE.")
    }
    if (freq == FALSE && round(topN) != topN){
      cat(file=stderr(), usage)
      stop("The parameter topN ought to be a positive natural number if freq == FALSE.")
    }
    rm(idx)
  }
  idx <- union(which(args == "-p"), which(args == "--prop"))
  if (length(idx) != 0){
    if (idx[1] >= length(args) || grepl("^-", args[idx[1]+1]) ||
        suppressWarnings(is.na(tmp <- as.numeric(args[idx[1]+1]))) ||
        tmp < 0 || tmp > 1){  
      cat(file=stderr(), usage)
      stop("No valid proportion value given.")
    }
    prop <- as.numeric(args[idx[1]+1])
    args <- args[-c(idx[1], idx[1]+1)]
    rm(idx)
  }   
  idx <- union(which(args == "-c"), which(args == "--chrname"))
  if (length(idx) != 0){   
    if (idx[1] >= length(args) || grepl("^-", args[idx[1]+1])){  
      cat(file=stderr(), usage)
      stop("No valid chr name given.")
    }
    chr.name <- args[idx[1]+1]
    args <- args[-c(idx[1], idx[1]+1)]
    rm(idx)
  }  
  if (length(args) != 0){
    cat(file=stderr(), usage)
    stop(paste("Option(s):", paste(args, collapse=", "), "unknown."))
  }
  
  ## perform processing
  myDetectRegions(input.filename=input.filename, score.filename=score.filename,
                  exclude.filename=exclude.filename, output.filename=output.filename,
                  bw=bw, level=level, split=split, max.splits=max.splits, topN=topN,
                  topN.freq=freq, prop=prop, chr.name=chr.name, verbose=verbose)
}
