# Supplementary material for: Cell cycle, oncogenic and tumor suppressor pathways regulate numerous long and macro non-protein-coding RNAs
Source: Genome Biol. 2014 Mar 4;15(3):R48. doi: 10.1186/gb-2014-15-3-r48 (PMC4054595; doi:10.1186/gb-2014-15-3-r48)
Supplement: Additional file 2 — Online supplemental material containing BED formatted files of differentially expressed regions and macroRNAs, as well as CSV tables listing all proximal ncRNA-mRNA pairs regulated in astrocytoma. [file gb-2014-15-3-r48-S2.zip › online_data/ncRNA_mRNA_pairs/ncRNA_mRNA_pairs_antisense_onlineSupplement.csv]

Probe chromosome	Probe start position	Probe end position	Probe ID	Probe reading strand	Probe fold change (log2)	Protein-coding gene chromosome	Protein-coding gene start position	Protein-coding gene end position	Protein-coding gene ID	Protein-coding gene reading strand	Protein-coding gene average fold change (log2, all probes mapping to gene)	Protein-coding gene symbol	Protein-coding gene synonyms	Protein-coding gene GO Terms
chrX	3229184	3229243	CUST_2984_PI398500390	+	1.40958733022052	chrX	3226606	3264684	ENSG00000101825.6	-	2.10286774048127	MXRA5	-	-
chr19	11242936	11242995	CUST_7685_PI398500110	-	-0.929651683017363	chr19	11200038	11244492	ENSG00000130164.6	+	1.00999041731288	LDLR	FH|FHC|LDLCQ2	GO:0001948|GO:0005041|GO:0005515|GO:0005764|GO:0005769|GO:0005886|GO:0005887|GO:0005905|GO:0006629|GO:0006897|GO:0006898|GO:0009897|GO:0010008|GO:0010867|GO:0010899|GO:0015914|GO:0030229|GO:0030299|GO:0030301|GO:0030669|GO:0034383|GO:0042157|GO:0042632|GO:0044281|GO:0070508
chr5	9035605	9035664	CUST_7177_PI398500390	+	1.35865899440321	chr5	9035138	9546187	ENSG00000112902.7	-	1.85822625588911	SEMA5A	SEMAF|semF	GO:0005886|GO:0007155|GO:0007267|GO:0007399|GO:0007411
chr3	191109708	191109767	CUST_5933_PI398500390	-	1.49875954845411	chr3	191046866	191116459	ENSG00000152492.9	+	1.75217330456835	CCDC50	C3orf6|DFNA44|YMER	GO:0005515|GO:0005737
chr11	132288776	132288835	CUST_10_PI398500390	+	2.58396934908457	chr11	132284871	133402414	ENSG00000183715.8	-	2.88078079635487	OPCML	IGLON1|OBCAM|OPCM	GO:0004985|GO:0005886|GO:0005887|GO:0008038|GO:0038003
chr7	47315805	47315864	CUST_9798_PI398500110	+	1.31793586174214	chr7	47314752	47622156	ENSG00000136205.11	-	1.40485597599867	TNS3	TEM6|TENS1	GO:0005515
chrX	64959996	64960055	CUST_8848_PI398500390	-	1.46926156676743	chrX	64887537	64961791	ENSG00000147065.11	+	1.22001280281263	MSN	-	GO:0005102|GO:0005200|GO:0005515|GO:0005634|GO:0005730|GO:0005737|GO:0005856|GO:0005886|GO:0005902|GO:0005925|GO:0006928|GO:0007159|GO:0019901|GO:0022614|GO:0030175|GO:0045177|GO:0050839|GO:0050900|GO:2000401
chr4	177251434	177251493	CUST_10739_PI398500110	-	0.948593600416269	chr4	177241115	177253396	ENSG00000129128.8	+	0.932537714932823	SPCS3	PRO3567|SPC22/23|SPC3|YLR066W	GO:0005783|GO:0005789|GO:0006112|GO:0006412|GO:0006614|GO:0010467|GO:0044267|GO:0044281|GO:0050796
chr8	26514173	26514232	CUST_3814_PI398500110	-	0.941389101740118	chr8	26371547	26515694	ENSG00000092964.10	+	1.42937876665618	DPYSL2	CRMP-2|CRMP2|DHPRP2|DRP-2|DRP2|N2A3|ULIP-2|ULIP2	GO:0004157|GO:0005515|GO:0005829|GO:0006139|GO:0007010|GO:0007165|GO:0007399|GO:0007411
chr21	30698833	30698892	CUST_1273_PI398635365	-	0.674940746624594	chr21	30566392	31009660	ENSG00000156273.10	+	0.890717631754168	BACH1	BACH-1	GO:0000083|GO:0000117|GO:0000122|GO:0001078|GO:0005634|GO:0005730|GO:0005829|GO:0020037|GO:0061418
chr5	9036297	9036356	CUST_5090_PI398500390	+	1.67477023205956	chr5	9035138	9546187	ENSG00000112902.7	-	1.85822625588911	SEMA5A	SEMAF|semF	GO:0005886|GO:0007155|GO:0007267|GO:0007399|GO:0007411
chr10	118431693	118431752	CUST_5842_PI398500116	+	1.65880095115869	chr10	118430703	118502085	ENSG00000165868.7	-	1.70288067980066	HSPA12A	-	-
chr10	73510732	73510791	CUST_5881_PI398500110	+	0.987290149679361	chr10	73507316	73533337	ENSG00000107738.12	-	0.686396054138763	C10orf54	B7-H5|B7H5|GI24|PP2135|SISP1	-
chr21	46270002	46270061	CUST_724_PI398635365	+	1.28625336132162	chr21	46269500	46293752	ENSG00000183255.7	-	1.16904807836676	PTTG1IP	C21orf1|C21orf3|PBF	GO:0003674|GO:0005634|GO:0005737|GO:0006606|GO:0016020
chr6	27782983	27783042	CUST_22044_PI398500110	-	-1.0361193095508	chr6	27782822	27783267	ENSG00000196374.5	+	-1.0211356990126	HIST1H2BM	H2B/e|H2BFE|dJ160A22.3	GO:0000786|GO:0003677|GO:0006334
chr5	9042605	9042664	CUST_12092_PI398500110	+	1.57999980421397	chr5	9035138	9546187	ENSG00000112902.7	-	1.85822625588911	SEMA5A	SEMAF|semF	GO:0005886|GO:0007155|GO:0007267|GO:0007399|GO:0007411
chr16	90001491	90001550	CUST_12684_PI398500390	-	0.971896396831323	chr16	89979826	90002505	ENSG00000258947.1	+	0.863182375886922	TUBB3	CDCBM|CFEOM3A|TUBB4|beta-4	-
chr16	90001491	90001550	CUST_12684_PI398500390	-	0.971896396831323	chr16	89987800	90005169	ENSG00000198211.7	+	0.863182375886922	TUBB3	CDCBM|CFEOM3A|TUBB4|beta-4	-
chr21	46270182	46270241	CUST_1494_PI398635365	+	1.01152357888206	chr21	46269500	46293752	ENSG00000183255.7	-	1.16904807836676	PTTG1IP	C21orf1|C21orf3|PBF	GO:0003674|GO:0005634|GO:0005737|GO:0006606|GO:0016020
chr19	36506702	36506761	CUST_1453_PI398500390	+	1.22268561798885	chr19	36505563	36523775	ENSG00000105270.7	-	1.9479793045835	CLIP3	CLIPR-59|CLIPR59|RSNL1	GO:0001934|GO:0005802|GO:0005886|GO:0008017|GO:0010828|GO:0018230|GO:0031115|GO:0031901|GO:0032588|GO:0035594|GO:0043065|GO:0044091|GO:0045121|GO:0045444|GO:0045807|GO:0055038|GO:0072321|GO:0090004
chr21	45404157	45404216	CUST_1936_PI398500627	-	0.540606277854864	chr21	45285067	45406417	ENSG00000160216.12	+	1.14037345003515	AGPAT3	LPAAT-GAMMA1	GO:0003841|GO:0005783|GO:0005789|GO:0005886|GO:0008654|GO:0019432|GO:0044255|GO:0044281
chr11	33731312	33731371	CUST_21435_PI398500110	+	1.30175469242103	chr11	33719807	33757991	ENSG00000085063.10	-	1.96588960446747	CD59	16.3A5|1F5|EJ16|EJ30|EL32|G344|HRF-20|HRF20|MAC-IP|MACIF|MEM43|MIC11|MIN1|MIN2|MIN3|MIRL|MSK21|p18-20	GO:0005515|GO:0005624|GO:0005886|GO:0007166|GO:0007596|GO:0009986|GO:0031362
chr6	33372696	33372755	CUST_10681_PI398500390	-	-0.546622166075359	chr6	33359313	33377701	ENSG00000237649.3	+	-0.872923584863158	KIFC1	HSET|KNSL2	GO:0000070|GO:0003777|GO:0005524|GO:0005875|GO:0007018|GO:0007596
chr8	42033471	42033530	CUST_9187_PI398500390	+	1.74231458926506	chr8	42032236	42065242	ENSG00000104368.13	-	1.32631421492723	PLAT	T-PA|TPA	GO:0004252|GO:0005515|GO:0005576|GO:0005737|GO:0006464|GO:0007596|GO:0009986|GO:0031012|GO:0031639|GO:0042730|GO:0045861
chr11	118964929	118964988	CUST_4050_PI398500110	+	-0.705940926889927	chr11	118964564	118966177	ENSG00000188486.3	-	-0.883113209864108	H2AFX	H2A.X|H2A/X|H2AX	GO:0000077|GO:0000724|GO:0000781|GO:0000786|GO:0003677|GO:0005515|GO:0005634|GO:0005654|GO:0006281|GO:0006302|GO:0006334|GO:0006974|GO:0010212|GO:0019899|GO:0042393|GO:0045739
chr17	78442413	78442472	CUST_56468_PI398500300	+	-0.926610482629084	chr17	78440948	78451643	ENSG00000171246.5	-	-1.67818800552027	NPTX1	NP1	GO:0006810|GO:0007268|GO:0007417
chr4	95587056	95587115	CUST_10825_PI398500390	-	0.797763392230163	chr4	95373037	95589377	ENSG00000163110.10	+	1.32718063065657	PDLIM5	ENH|ENH1|LIM	GO:0003779|GO:0005080|GO:0005624|GO:0005829|GO:0014069|GO:0015629|GO:0042805|GO:0051963|GO:0061001
chr5	52387479	52387538	CUST_3812_PI398500390	-	-0.904409676872072	chr5	52285156	52390609	ENSG00000164171.5	+	-0.97486602435745	ITGA2	BDPLT9|BR|CD49B|GPIa|VLA-2|VLAA2	GO:0005515|GO:0005518|GO:0005886|GO:0007155|GO:0007160|GO:0007411|GO:0007596|GO:0009887|GO:0009986
chr11	33730739	33730798	CUST_21863_PI398500110	+	1.88709510417569	chr11	33719807	33757991	ENSG00000085063.10	-	1.96588960446747	CD59	16.3A5|1F5|EJ16|EJ30|EL32|G344|HRF-20|HRF20|MAC-IP|MACIF|MEM43|MIC11|MIN1|MIN2|MIN3|MIRL|MSK21|p18-20	GO:0005515|GO:0005624|GO:0005886|GO:0007166|GO:0007596|GO:0009986|GO:0031362
chr21	46269942	46270001	CUST_1498_PI398635365	+	0.852628967047332	chr21	46269500	46293752	ENSG00000183255.7	-	1.16904807836676	PTTG1IP	C21orf1|C21orf3|PBF	GO:0003674|GO:0005634|GO:0005737|GO:0006606|GO:0016020
chr5	9035665	9035724	CUST_7176_PI398500390	+	1.62853791433752	chr5	9035138	9546187	ENSG00000112902.7	-	1.85822625588911	SEMA5A	SEMAF|semF	GO:0005886|GO:0007155|GO:0007267|GO:0007399|GO:0007411
chr21	30698707	30698766	CUST_1271_PI398635365	-	0.932025591134284	chr21	30566392	31009660	ENSG00000156273.10	+	0.890717631754168	BACH1	BACH-1	GO:0000083|GO:0000117|GO:0000122|GO:0001078|GO:0005634|GO:0005730|GO:0005829|GO:0020037|GO:0061418
chr10	58117631	58117690	CUST_4185_PI398500390	+	-0.713838506073843	chr10	58116989	58121036	ENSG00000122952.11	-	-0.664122806716652	ZWINT	HZwint-1|KNTC2AP|ZWINT1	GO:0000070|GO:0000087|GO:0000236|GO:0000278|GO:0000776|GO:0005515|GO:0005737|GO:0005829|GO:0007049|GO:0007051|GO:0007093|GO:0047485|GO:0048015|GO:0051649
chr22	33257864	33257923	CUST_1274_PI398500110	-	1.08502428078935	chr22	33197687	33259030	ENSG00000100234.9	+	1.1307122590791	TIMP3	HSMRK222|K222|K222TA2|SFD	GO:0005515|GO:0008191|GO:0031012|GO:0051045
chr5	9035486	9035545	CUST_7178_PI398500390	+	0.973667487696687	chr5	9035138	9546187	ENSG00000112902.7	-	1.85822625588911	SEMA5A	SEMAF|semF	GO:0005886|GO:0007155|GO:0007267|GO:0007399|GO:0007411
chr5	153191810	153191869	CUST_5206_PI398500390	-	1.14281210292403	chr5	152869175	153193240	ENSG00000155511.10	+	1.33681768601532	GRIA1	GLUH1|GLUR1|GLURA|GluA1|HBGR1	GO:0004971|GO:0005515|GO:0005886|GO:0007165|GO:0007268|GO:0008066|GO:0009986|GO:0014069|GO:0015277|GO:0019717|GO:0030165|GO:0030425|GO:0030666|GO:0032281|GO:0043025|GO:0043197|GO:0044309
chrX	3240582	3240641	CUST_7928_PI398500390	+	2.23441717470898	chrX	3226606	3264684	ENSG00000101825.6	-	2.10286774048127	MXRA5	-	-
chr6	26225545	26225604	CUST_1003_PI398500110	-	-0.961389277533671	chr6	26225383	26225844	ENSG00000196966.3	+	-1.35640168608649	HIST1H3E	H3.1|H3/d|H3FD	-
chr21	46270062	46270121	CUST_1496_PI398635365	+	0.824259605014009	chr21	46269500	46293752	ENSG00000183255.7	-	1.16904807836676	PTTG1IP	C21orf1|C21orf3|PBF	GO:0003674|GO:0005634|GO:0005737|GO:0006606|GO:0016020
chr12	76420428	76420487	CUST_7199_PI398500110	+	1.15387275397187	chr12	76419227	76427712	ENSG00000139289.7	-	1.73798368531771	PHLDA1	DT1P1B11|PHRIP|TDAG51	GO:0005515|GO:0005634|GO:0005730|GO:0005886
chr4	55161633	55161692	CUST_4273_PI398500627	-	1.84197772312633	chr4	55095264	55164414	ENSG00000134853.7	+	1.98521011353825	PDGFRA	CD140A|PDGFR-2|PDGFR2|RHEPDGFRA	GO:0001553|GO:0001775|GO:0004714|GO:0005018|GO:0005021|GO:0005161|GO:0005634|GO:0005737|GO:0005886|GO:0005887|GO:0007204|GO:0008284|GO:0010544|GO:0010863|GO:0014068|GO:0018108|GO:0030335|GO:0031226|GO:0035790|GO:0038085|GO:0038091|GO:0042060|GO:0042803|GO:0043552|GO:0045740|GO:0046777|GO:0048008|GO:0048015|GO:0048146|GO:0048407|GO:0048557|GO:0048701|GO:0048704|GO:0050920|GO:0055003|GO:0060326|GO:…
chrX	64960411	64960470	CUST_6880_PI398500390	-	1.14957203995048	chrX	64887537	64961791	ENSG00000147065.11	+	1.22001280281263	MSN	-	GO:0005102|GO:0005200|GO:0005515|GO:0005634|GO:0005730|GO:0005737|GO:0005856|GO:0005886|GO:0005902|GO:0005925|GO:0006928|GO:0007159|GO:0019901|GO:0022614|GO:0030175|GO:0045177|GO:0050839|GO:0050900|GO:2000401
chr6	151673725	151673784	CUST_19883_PI398500110	-	0.635213510574459	chr6	151561134	151679692	ENSG00000131016.12	+	1.63217022901543	AKAP12	AKAP250|SSeCKS	GO:0005515|GO:0005737|GO:0005886|GO:0007186|GO:0008179|GO:0010739|GO:0030819|GO:0051018
chr3	105085903	105085962	CUST_19394_PI398500110	-	0.821739678584703	chr3	105085753	105295744	ENSG00000170017.8	+	1.20336669910416	ALCAM	CD166|MEMD	GO:0005102|GO:0007165|GO:0007411
chr11	33731427	33731486	CUST_5457_PI398500390	+	2.03451723724761	chr11	33719807	33757991	ENSG00000085063.10	-	1.96588960446747	CD59	16.3A5|1F5|EJ16|EJ30|EL32|G344|HRF-20|HRF20|MAC-IP|MACIF|MEM43|MIC11|MIN1|MIN2|MIN3|MIRL|MSK21|p18-20	GO:0005515|GO:0005624|GO:0005886|GO:0007166|GO:0007596|GO:0009986|GO:0031362
chr7	47316356	47316415	CUST_12597_PI398500390	+	1.63468479321268	chr7	47314752	47622156	ENSG00000136205.11	-	1.40485597599867	TNS3	TEM6|TENS1	GO:0005515
chr22	33257698	33257757	CUST_12121_PI398500390	-	1.12244216772158	chr22	33197687	33259030	ENSG00000100234.9	+	1.1307122590791	TIMP3	HSMRK222|K222|K222TA2|SFD	GO:0005515|GO:0008191|GO:0031012|GO:0051045
chrX	64960160	64960219	CUST_4698_PI398500110	-	1.40369422338355	chrX	64887537	64961791	ENSG00000147065.11	+	1.22001280281263	MSN	-	GO:0005102|GO:0005200|GO:0005515|GO:0005634|GO:0005730|GO:0005737|GO:0005856|GO:0005886|GO:0005902|GO:0005925|GO:0006928|GO:0007159|GO:0019901|GO:0022614|GO:0030175|GO:0045177|GO:0050839|GO:0050900|GO:2000401
chr19	36506878	36506937	CUST_1451_PI398500390	+	0.937657035947844	chr19	36505563	36523775	ENSG00000105270.7	-	1.9479793045835	CLIP3	CLIPR-59|CLIPR59|RSNL1	GO:0001934|GO:0005802|GO:0005886|GO:0008017|GO:0010828|GO:0018230|GO:0031115|GO:0031901|GO:0032588|GO:0035594|GO:0043065|GO:0044091|GO:0045121|GO:0045444|GO:0045807|GO:0055038|GO:0072321|GO:0090004
chr11	64845279	64845338	CUST_9981_PI398500390	+	-1.08403940955053	chr11	64833772	64851636	ENSG00000146670.5	-	-0.655961677719007	CDCA5	SORORIN	GO:0000082|GO:0000790|GO:0003682|GO:0005515|GO:0005634|GO:0005730|GO:0005737|GO:0005886|GO:0006302|GO:0007064|GO:0007067|GO:0007076|GO:0007080|GO:0008278|GO:0051329|GO:0071922
chr20	31437138	31437197	CUST_12572_PI398500110	-	0.623891531176011	chr20	31407699	31438211	ENSG00000101367.8	+	1.28759649392679	MAPRE1	EB1	GO:0000086|GO:0000087|GO:0000236|GO:0000278|GO:0005515|GO:0005737|GO:0005813|GO:0005819|GO:0005829|GO:0005874|GO:0008022|GO:0008283|GO:0030981|GO:0031115|GO:0035372|GO:0051010
chr5	9042973	9043032	CUST_19490_PI398500110	+	1.4704218307041	chr5	9035138	9546187	ENSG00000112902.7	-	1.85822625588911	SEMA5A	SEMAF|semF	GO:0005886|GO:0007155|GO:0007267|GO:0007399|GO:0007411
chr7	47316529	47316588	CUST_13208_PI398500390	+	0.764789285684581	chr7	47314752	47622156	ENSG00000136205.11	-	1.40485597599867	TNS3	TEM6|TENS1	GO:0005515
chr10	129902527	129902586	CUST_9984_PI398500392	+	-0.754978704604583	chr10	129894923	129924649	ENSG00000148773.7	-	-0.792390766491078	MKI67	KIA	GO:0005515|GO:0005634|GO:0005730|GO:0008022|GO:0008283
chr11	33731225	33731284	CUST_5459_PI398500390	+	2.10278115287205	chr11	33719807	33757991	ENSG00000085063.10	-	1.96588960446747	CD59	16.3A5|1F5|EJ16|EJ30|EL32|G344|HRF-20|HRF20|MAC-IP|MACIF|MEM43|MIC11|MIN1|MIN2|MIN3|MIRL|MSK21|p18-20	GO:0005515|GO:0005624|GO:0005886|GO:0007166|GO:0007596|GO:0009986|GO:0031362
chr21	46270917	46270976	CUST_1594_PI398635365	+	1.08920585785217	chr21	46269500	46293752	ENSG00000183255.7	-	1.16904807836676	PTTG1IP	C21orf1|C21orf3|PBF	GO:0003674|GO:0005634|GO:0005737|GO:0006606|GO:0016020
chr10	116194501	116194560	CUST_12576_PI398500390	+	1.02830066726088	chr10	116190872	116444414	ENSG00000099204.12	-	0.849174569958041	ABLIM1	ABLIM|LIMAB1|LIMATIN|abLIM-1	GO:0005515|GO:0007411|GO:0007601|GO:0009887
chr10	81075492	81075551	CUST_1908_PI398500116	-	1.2516439807364	chr10	80828792	81076285	ENSG00000108175.11	+	1.20446218910827	ZMIZ1	MIZ|RAI17|TRAFIP10|ZIMP10|hZIMP10	-
chr10	73772594	73772653	CUST_3524_PI398500116	-	1.25948734358245	chr10	73724123	73773322	ENSG00000122863.5	+	1.57909740057633	CHST3	C6ST|C6ST1|HSD	GO:0006790|GO:0008146|GO:0008459|GO:0030206
chr10	102676425	102676484	CUST_3578_PI398500392	-	0.836817282050189	chr10	102672720	102724893	ENSG00000119906.6	+	1.10326580470047	FAM178A	C10orf6	-
chr10	119044677	119044736	CUST_84_PI398500392	+	0.77959645288245	chr10	119040000	119134978	ENSG00000165650.7	-	0.983278503324838	PDZD8	PDZK8|bA129M16.2	GO:0007010|GO:0022604
chr10	98281887	98281946	CUST_14279_PI398500110	+	1.19142191928212	chr10	98277866	98347209	ENSG00000077147.10	-	1.36633728039602	TM9SF3	EP70-P-iso|SMBP	-
chr10	102676667	102676726	CUST_3582_PI398500392	-	1.46768025309153	chr10	102672720	102724893	ENSG00000119906.6	+	1.10326580470047	FAM178A	C10orf6	-
chr10	129901733	129901792	CUST_282_PI398500392	+	-0.737855394881349	chr10	129894923	129924649	ENSG00000148773.7	-	-0.792390766491078	MKI67	KIA	GO:0005515|GO:0005634|GO:0005730|GO:0008022|GO:0008283
chr10	31817035	31817094	CUST_16750_PI398500110	-	0.675800598875524	chr10	31607424	31821599	ENSG00000148516.15	+	1.05536789204807	ZEB1	AREB6|BZP|DELTAEF1|FECD6|NIL2A|PPCD3|TCF8|ZFHEP|ZFHX1A	GO:0000122|GO:0003713|GO:0003714|GO:0005515|GO:0005634|GO:0005730|GO:0005737|GO:0006357|GO:0006955|GO:0008283|GO:0045666|GO:0045892|GO:0070888
chr10	11259394	11259453	CUST_11954_PI398634432	-	0.677334395454654	chr10	11047259	11378666	ENSG00000048740.10	+	0.826144566130072	CELF2	BRUNOL3|CUGBP2|ETR-3|ETR3|NAPOR	GO:0006396|GO:0008016
chr10	129905816	129905875	CUST_2977_PI398500390	+	-0.691169602480777	chr10	129894923	129924649	ENSG00000148773.7	-	-0.792390766491078	MKI67	KIA	GO:0005515|GO:0005634|GO:0005730|GO:0008022|GO:0008283
chr10	129901522	129901581	CUST_4092_PI398500390	+	-0.512831721107809	chr10	129894923	129924649	ENSG00000148773.7	-	-0.792390766491078	MKI67	KIA	GO:0005515|GO:0005634|GO:0005730|GO:0008022|GO:0008283
chr10	44868702	44868761	CUST_3041_PI398500390	+	-0.625313751396481	chr10	44793038	44881941	ENSG00000107562.12	-	-0.542432642406126	CXCL12	IRH|PBSF|SCYB12|SDF1|SDF1A|SDF1B|TLSF|TPAR1	GO:0005102|GO:0005576|GO:0006874|GO:0007155|GO:0007165|GO:0007186|GO:0008015|GO:0008064|GO:0009615|GO:0043066|GO:0045236|GO:0070098|GO:0090026|GO:2000107
chr10	299036	299095	CUST_7398_PI398634432	-	0.546365665235427	chr10	180405	300577	ENSG00000015171.13	+	1.37900770397033	ZMYND11	BRAM1|BS69	-
chr10	127705333	127705392	CUST_3142_PI398500390	+	-0.899066269797357	chr10	127700950	128077024	ENSG00000148848.9	-	-0.655497717027452	ADAM12	MCMP|MCMPMltna|MLTN|MLTNA	GO:0005515|GO:0005634|GO:0005730|GO:0005739|GO:0005886|GO:0007173|GO:0007520|GO:0008237|GO:0017124
chr10	102745047	102745106	CUST_8252_PI398500404	-	-1.43978608860585	chr10	102729215	102747272	ENSG00000055950.12	-	0.922360002175399	MRPL43	bMRP36a	GO:0003735|GO:0005761|GO:0006412
chr10	124274158	124274217	A_32_P84568	-	1.41829036556512	chr10	124221041	124274424	ENSG00000166033.6	+	2.37202348698296	HTRA1	ARMD7|CARASIL|HtrA|L56|ORF480|PRSS11	GO:0005615|GO:0006508|GO:0008236|GO:0031012
chr10	97072411	97072470	A_32_P177934	+	1.11290825604494	chr10	97071528	97321171	ENSG00000095637.13	-	1.19842709797635	SORBS1	CAP|FLAF2|R85FL|SH3D5|SH3P12|SORB1	GO:0001725|GO:0003779|GO:0005070|GO:0005158|GO:0005515|GO:0005634|GO:0005730|GO:0005737|GO:0005813|GO:0005829|GO:0005886|GO:0005899|GO:0005913|GO:0005915|GO:0005924|GO:0005925|GO:0006936|GO:0007160|GO:0008092|GO:0008286|GO:0015758|GO:0032869|GO:0043149|GO:0045121|GO:0045725|GO:0046326|GO:0046889|GO:0048041|GO:0090004
chr10	65225606	65225665	A_24_P278273	+	-1.11578072457449	chr10	64926981	65225722	ENSG00000171988.12	-	0.543620157024396	JMJD1C	RP11-10C13.2|TRIP8	GO:0005515|GO:0005622|GO:0005654|GO:0006355|GO:0007596|GO:0046966
chr10	82280676	82280735	CUST_2706_PI398500392	-	-1.26861169821314	chr10	82213922	82282387	ENSG00000108219.8	+	-1.31816745250129	TSPAN14	DC-TM4F2|TM4SF14	-
chr10	102676485	102676544	CUST_3579_PI398500392	-	0.702359955022577	chr10	102672720	102724893	ENSG00000119906.6	+	1.10326580470047	FAM178A	C10orf6	-
chr10	119044798	119044857	CUST_82_PI398500392	+	0.81473345885276	chr10	119040000	119134978	ENSG00000165650.7	-	0.983278503324838	PDZD8	PDZK8|bA129M16.2	GO:0007010|GO:0022604
chr10	129902039	129902098	CUST_7216_PI398500390	+	-0.541776609157175	chr10	129894923	129924649	ENSG00000148773.7	-	-0.792390766491078	MKI67	KIA	GO:0005515|GO:0005634|GO:0005730|GO:0008022|GO:0008283
chr10	44868430	44868489	CUST_3042_PI398500390	+	-0.63181788435012	chr10	44793038	44881941	ENSG00000107562.12	-	-0.542432642406126	CXCL12	IRH|PBSF|SCYB12|SDF1|SDF1A|SDF1B|TLSF|TPAR1	GO:0005102|GO:0005576|GO:0006874|GO:0007155|GO:0007165|GO:0007186|GO:0008015|GO:0008064|GO:0009615|GO:0043066|GO:0045236|GO:0070098|GO:0090026|GO:2000107
chr10	103920533	103920592	CUST_7820_PI398500390	-	0.649359909519445	chr10	103911933	103923627	ENSG00000166197.11	+	0.893385583799317	NOLC1	NOPP130|NOPP140|NS5ATP13|P130	GO:0005515|GO:0005730|GO:0005737|GO:0006364|GO:0007049|GO:0007067
chr10	81074650	81074709	CUST_2364_PI398500116	-	1.07994072079099	chr10	80828792	81076285	ENSG00000108175.11	+	1.20446218910827	ZMIZ1	MIZ|RAI17|TRAFIP10|ZIMP10|hZIMP10	-
chr10	6276140	6276199	CUST_4285_PI398500392	-	0.809252587067974	chr10	6186881	6277495	ENSG00000170525.12	+	1.05032803550025	PFKFB3	IPFK2|PFK2	GO:0003873|GO:0005829|GO:0005975|GO:0006003|GO:0006006|GO:0006096|GO:0044281
chr10	118433606	118433665	CUST_7037_PI398500116	+	1.47461060755972	chr10	118430703	118502085	ENSG00000165868.7	-	1.70288067980066	HSPA12A	-	-
chr10	58117733	58117792	CUST_5503_PI398500110	+	-0.691966027764733	chr10	58116989	58121036	ENSG00000122952.11	-	-0.664122806716652	ZWINT	HZwint-1|KNTC2AP|ZWINT1	GO:0000070|GO:0000087|GO:0000236|GO:0000278|GO:0000776|GO:0005515|GO:0005737|GO:0005829|GO:0007049|GO:0007051|GO:0007093|GO:0047485|GO:0048015|GO:0051649
chr10	71161012	71161071	CUST_7306_PI398500110	-	0.736133906335586	chr10	71029740	71161638	ENSG00000156515.14	+	0.256376647420693	HK1	HK1-ta|HK1-tb|HK1-tc|HKI|HXK1	GO:0005515|GO:0005634|GO:0005730|GO:0005739|GO:0005829|GO:0005975|GO:0008645|GO:0015758|GO:0044281|GO:0055085
chr10	44866182	44866241	CUST_11306_PI398500110	+	-1.66490716748495	chr10	44793038	44881941	ENSG00000107562.12	-	-0.542432642406126	CXCL12	IRH|PBSF|SCYB12|SDF1|SDF1A|SDF1B|TLSF|TPAR1	GO:0005102|GO:0005576|GO:0006874|GO:0007155|GO:0007165|GO:0007186|GO:0008015|GO:0008064|GO:0009615|GO:0043066|GO:0045236|GO:0070098|GO:0090026|GO:2000107
chr10	82279737	82279796	CUST_7288_PI398500116	-	-0.788572969179206	chr10	82213922	82282387	ENSG00000108219.8	+	-1.31816745250129	TSPAN14	DC-TM4F2|TM4SF14	-
chr10	6262631	6262690	CUST_3240_PI398634432	-	0.692660031101918	chr10	6186881	6277495	ENSG00000170525.12	+	1.05032803550025	PFKFB3	IPFK2|PFK2	GO:0003873|GO:0005829|GO:0005975|GO:0006003|GO:0006006|GO:0006096|GO:0044281
chr10	47000683	47000742	CUST_2303_PI398500116	-	-0.812931972705767	chr10	46994087	47005643	ENSG00000204175.4	+	-1.14549917731291	-	-	-
chr11	33730668	33730727	CUST_7506_PI398500390	+	1.48950729461458	chr11	33719807	33757991	ENSG00000085063.10	-	1.96588960446747	CD59	16.3A5|1F5|EJ16|EJ30|EL32|G344|HRF-20|HRF20|MAC-IP|MACIF|MEM43|MIC11|MIN1|MIN2|MIN3|MIRL|MSK21|p18-20	GO:0005515|GO:0005624|GO:0005886|GO:0007166|GO:0007596|GO:0009986|GO:0031362
chr11	33730608	33730667	CUST_7507_PI398500390	+	1.71679210662526	chr11	33719807	33757991	ENSG00000085063.10	-	1.96588960446747	CD59	16.3A5|1F5|EJ16|EJ30|EL32|G344|HRF-20|HRF20|MAC-IP|MACIF|MEM43|MIC11|MIN1|MIN2|MIN3|MIRL|MSK21|p18-20	GO:0005515|GO:0005624|GO:0005886|GO:0007166|GO:0007596|GO:0009986|GO:0031362
chr11	33731488	33731547	CUST_5461_PI398500390	+	1.23207268278295	chr11	33719807	33757991	ENSG00000085063.10	-	1.96588960446747	CD59	16.3A5|1F5|EJ16|EJ30|EL32|G344|HRF-20|HRF20|MAC-IP|MACIF|MEM43|MIC11|MIN1|MIN2|MIN3|MIRL|MSK21|p18-20	GO:0005515|GO:0005624|GO:0005886|GO:0007166|GO:0007596|GO:0009986|GO:0031362
chr11	83166345	83166404	CUST_63415_PI398500300	+	-1.20634680330818	chr11	83166055	85338966	ENSG00000150672.11	-	-0.889730860535142	DLG2	PPP1R58|PSD-93|PSD93|chapsyn-110	GO:0004385|GO:0005515|GO:0010923
chr11	132205269	132205328	CUST_8065_PI398500300	-	0.915490573401711	chr11	131240373	132206716	ENSG00000182667.9	+	1.09001754914033	NTM	HNT|IGLON2|NTRI	GO:0005515|GO:0008038
chr11	63677823	63677882	CUST_4959_PI398500404	-	-0.820364932227282	chr11	63606400	63678491	ENSG00000072518.14	+	0.683595546005789	MARK2	EMK-1|EMK1|PAR-1|Par-1b|Par1b	GO:0000287|GO:0001764|GO:0004674|GO:0005515|GO:0005524|GO:0006468|GO:0006979|GO:0007243|GO:0010976|GO:0016020|GO:0030010|GO:0045197|GO:0046777|GO:0050321|GO:0050770|GO:0051493
chr11	77930048	77930107	CUST_9812_PI398500404	+	-1.85736280238039	chr11	77926343	78129394	ENSG00000033327.8	-	0.798394688562846	GAB2	-	GO:0005068|GO:0005070|GO:0005515|GO:0005547|GO:0005737|GO:0005829|GO:0005886|GO:0007169|GO:0008284|GO:0030316|GO:0043306|GO:0043325|GO:0048015
chr11	2151594	2151653	CUST_39052_PI398500300	+	-0.650225982683105	chr11	2150342	2182439	ENSG00000167244.11	-	-0.569540700352675	IGF2	C11orf43|IGF-II|PP9974	GO:0001501|GO:0001934|GO:0005158|GO:0005159|GO:0005515|GO:0005576|GO:0006349|GO:0006355|GO:0007275|GO:0008083|GO:0008284|GO:0008286|GO:0030546|GO:0038028|GO:0042104|GO:0043085|GO:0043410|GO:0043539|GO:0045725|GO:0045840|GO:0046628|GO:0050731|GO:0051897|GO:0071902|GO:2000273|GO:2000467
chr11	33730728	33730787	CUST_7503_PI398500390	+	1.65557338452014	chr11	33719807	33757991	ENSG00000085063.10	-	1.96588960446747	CD59	16.3A5|1F5|EJ16|EJ30|EL32|G344|HRF-20|HRF20|MAC-IP|MACIF|MEM43|MIC11|MIN1|MIN2|MIN3|MIRL|MSK21|p18-20	GO:0005515|GO:0005624|GO:0005886|GO:0007166|GO:0007596|GO:0009986|GO:0031362
chr11	20142010	20142069	CUST_18010_PI398500110	-	-1.72780268588485	chr11	19372271	20143144	ENSG00000166833.14	+	1.08449909983427	NAV2	HELAD1|POMFIL2|RAINB1|STEERIN2|UNC53H2	-
chr11	132288716	132288775	CUST_11_PI398500390	+	2.4265109009548	chr11	132284871	133402414	ENSG00000183715.8	-	2.88078079635487	OPCML	IGLON1|OBCAM|OPCM	GO:0004985|GO:0005886|GO:0005887|GO:0008038|GO:0038003
chr11	33731736	33731795	A_32_P63886	+	2.48500700049528	chr11	33719807	33757991	ENSG00000085063.10	-	1.96588960446747	CD59	16.3A5|1F5|EJ16|EJ30|EL32|G344|HRF-20|HRF20|MAC-IP|MACIF|MEM43|MIC11|MIN1|MIN2|MIN3|MIRL|MSK21|p18-20	GO:0005515|GO:0005624|GO:0005886|GO:0007166|GO:0007596|GO:0009986|GO:0031362
chr11	33730788	33730847	CUST_7504_PI398500390	+	1.39230156717886	chr11	33719807	33757991	ENSG00000085063.10	-	1.96588960446747	CD59	16.3A5|1F5|EJ16|EJ30|EL32|G344|HRF-20|HRF20|MAC-IP|MACIF|MEM43|MIC11|MIN1|MIN2|MIN3|MIRL|MSK21|p18-20	GO:0005515|GO:0005624|GO:0005886|GO:0007166|GO:0007596|GO:0009986|GO:0031362
chr11	11978312	11978371	CUST_3268_PI398636438	-	0.720177600442788	chr11	11862970	11980870	ENSG00000170242.11	+	0.882888549403359	USP47	TRFP	GO:0004843|GO:0005515|GO:0005737|GO:0006284|GO:0006974|GO:0010972|GO:0019005|GO:0030307|GO:0034644|GO:0035520|GO:0042493|GO:0043066|GO:0043154|GO:0045892|GO:0071987
chr11	35277169	35277228	A_32_P55586	+	1.11144838315601	chr11	35272753	35441610	ENSG00000110436.6	-	1.6665511016094	SLC1A2	EAAT2|GLT-1	GO:0005313|GO:0005886|GO:0006811|GO:0007268|GO:0015813|GO:0051938|GO:0055085|GO:0070779
chr11	33731580	33731639	CUST_11623_PI398500390	+	1.31396471700032	chr11	33719807	33757991	ENSG00000085063.10	-	1.96588960446747	CD59	16.3A5|1F5|EJ16|EJ30|EL32|G344|HRF-20|HRF20|MAC-IP|MACIF|MEM43|MIC11|MIN1|MIN2|MIN3|MIRL|MSK21|p18-20	GO:0005515|GO:0005624|GO:0005886|GO:0007166|GO:0007596|GO:0009986|GO:0031362
chr11	133826626	133826685	CUST_1226_PI398634432	+	1.56261678254661	chr11	133785185	133826880	ENSG00000080854.9	-	1.12765747782564	IGSF9B	-	-
chr11	72396475	72396534	CUST_18240_PI398500110	+	-0.692894272249441	chr11	72396114	72504644	ENSG00000186635.9	-	0.540691664879926	ARAP1	CENTD2	GO:0005100|GO:0005515|GO:0005547|GO:0005794|GO:0005829|GO:0007264|GO:0008060|GO:0008360|GO:0030037|GO:0043089|GO:0051056|GO:0051270|GO:0051491|GO:0051497
chr11	33731562	33731621	CUST_3378_PI398500390	+	1.14033792563432	chr11	33719807	33757991	ENSG00000085063.10	-	1.96588960446747	CD59	16.3A5|1F5|EJ16|EJ30|EL32|G344|HRF-20|HRF20|MAC-IP|MACIF|MEM43|MIC11|MIN1|MIN2|MIN3|MIRL|MSK21|p18-20	GO:0005515|GO:0005624|GO:0005886|GO:0007166|GO:0007596|GO:0009986|GO:0031362
chr11	118527603	118527662	CUST_15109_PI398500110	-	1.13842404190679	chr11	118477155	118528741	ENSG00000019144.11	+	1.20005800216462	PHLDB1	LL5A	-
chr11	4114247	4114306	CUST_359_PI398500404	-	-0.826559661803834	chr11	3875757	4114439	ENSG00000167323.5	+	0.838457426587079	STIM1	D11S4896E|GOK|STIM1L	GO:0005509|GO:0005513|GO:0005515|GO:0005783|GO:0005789|GO:0005887|GO:0007596|GO:0030176|GO:0032237|GO:0042802|GO:0051010|GO:0051924
chr11	11985547	11985606	A_23_P363149	+	1.56884333893808	chr11	11984653	12031316	ENSG00000050165.12	-	1.75700126968139	DKK3	REIC|RIG	GO:0005615|GO:0009653|GO:0030325|GO:0032348|GO:0045892|GO:0090090|GO:2000065
chr11	33731162	33731221	CUST_5460_PI398500390	+	2.10873237629322	chr11	33719807	33757991	ENSG00000085063.10	-	1.96588960446747	CD59	16.3A5|1F5|EJ16|EJ30|EL32|G344|HRF-20|HRF20|MAC-IP|MACIF|MEM43|MIC11|MIN1|MIN2|MIN3|MIRL|MSK21|p18-20	GO:0005515|GO:0005624|GO:0005886|GO:0007166|GO:0007596|GO:0009986|GO:0031362
chr11	33731520	33731579	CUST_11624_PI398500390	+	1.1882161953558	chr11	33719807	33757991	ENSG00000085063.10	-	1.96588960446747	CD59	16.3A5|1F5|EJ16|EJ30|EL32|G344|HRF-20|HRF20|MAC-IP|MACIF|MEM43|MIC11|MIN1|MIN2|MIN3|MIRL|MSK21|p18-20	GO:0005515|GO:0005624|GO:0005886|GO:0007166|GO:0007596|GO:0009986|GO:0031362
chr11	3696874	3696933	CUST_13411_PI398500110	+	-1.08750865369204	chr11	3692313	3819022	ENSG00000110713.11	-	0.487019170103676	NUP98	ADIR2|NUP196|NUP96	GO:0000059|GO:0000087|GO:0000236|GO:0000278|GO:0000776|GO:0005215|GO:0005515|GO:0005635|GO:0005643|GO:0005654|GO:0005829|GO:0005975|GO:0006260|GO:0006913|GO:0006999|GO:0008645|GO:0010827|GO:0015758|GO:0016032|GO:0017056|GO:0019221|GO:0031080|GO:0044281|GO:0055085
chr11	3720335	3720394	CUST_12968_PI398500110	+	-1.43954588870113	chr11	3692313	3819022	ENSG00000110713.11	-	0.487019170103676	NUP98	ADIR2|NUP196|NUP96	GO:0000059|GO:0000087|GO:0000236|GO:0000278|GO:0000776|GO:0005215|GO:0005515|GO:0005635|GO:0005643|GO:0005654|GO:0005829|GO:0005975|GO:0006260|GO:0006913|GO:0006999|GO:0008645|GO:0010827|GO:0015758|GO:0016032|GO:0017056|GO:0019221|GO:0031080|GO:0044281|GO:0055085
chr11	118393979	118394038	CUST_6452_PI398500116	-	0.535128044224628	chr11	118307205	118397539	ENSG00000118058.14	+	0.780984484945842	MLL	ALL-1|CXXC7|HRX|HTRX1|KMT2A|MLL/GAS7|MLL1A|TET1-MLL|TRX1	GO:0003680|GO:0003700|GO:0005515|GO:0005634|GO:0006355|GO:0006366|GO:0006461|GO:0008270|GO:0032411|GO:0035097|GO:0035162|GO:0042800|GO:0042802|GO:0042803|GO:0043984|GO:0044212|GO:0045322|GO:0045893|GO:0045944|GO:0051568|GO:0070577|GO:0071339|GO:0080182|GO:2001040
chr11	6578151	6578210	CUST_77_PI398500300	-	-1.29819863875792	chr11	6518490	6593257	ENSG00000179532.7	+	-0.777314231352318	DNHD1	C11orf47|CCDC35|DHCD1|DNHD1L	-
chr11	69468585	69468644	CUST_5617_PI398500110	-	1.77251336058725	chr11	69455855	69469242	ENSG00000110092.2	+	2.02815847843101	CCND1	BCL1|D11S287E|PRAD1|U21B31	GO:0000080|GO:0000082|GO:0000084|GO:0000278|GO:0000307|GO:0001934|GO:0005515|GO:0005622|GO:0005634|GO:0005654|GO:0005829|GO:0006974|GO:0019899|GO:0019901|GO:0031571|GO:0042493|GO:0045737|GO:0070141
chr11	33731502	33731561	CUST_3379_PI398500390	+	1.11254740957532	chr11	33719807	33757991	ENSG00000085063.10	-	1.96588960446747	CD59	16.3A5|1F5|EJ16|EJ30|EL32|G344|HRF-20|HRF20|MAC-IP|MACIF|MEM43|MIC11|MIN1|MIN2|MIN3|MIRL|MSK21|p18-20	GO:0005515|GO:0005624|GO:0005886|GO:0007166|GO:0007596|GO:0009986|GO:0031362
chr11	132288656	132288715	CUST_12_PI398500390	+	2.58377056147727	chr11	132284871	133402414	ENSG00000183715.8	-	2.88078079635487	OPCML	IGLON1|OBCAM|OPCM	GO:0004985|GO:0005886|GO:0005887|GO:0008038|GO:0038003
chr11	69468696	69468755	CUST_22490_PI398500110	-	0.967163223335971	chr11	69455855	69469242	ENSG00000110092.2	+	2.02815847843101	CCND1	BCL1|D11S287E|PRAD1|U21B31	GO:0000080|GO:0000082|GO:0000084|GO:0000278|GO:0000307|GO:0001934|GO:0005515|GO:0005622|GO:0005634|GO:0005654|GO:0005829|GO:0006974|GO:0019899|GO:0019901|GO:0031571|GO:0042493|GO:0045737|GO:0070141
chr11	132289826	132289885	CUST_57802_PI398500300	+	2.35941344010918	chr11	132284871	133402414	ENSG00000183715.8	-	2.88078079635487	OPCML	IGLON1|OBCAM|OPCM	GO:0004985|GO:0005886|GO:0005887|GO:0008038|GO:0038003
chr11	119177311	119177370	CUST_91_PI398500627	-	-0.674841471571766	chr11	119076752	119177651	ENSG00000110395.3	+	0.617566538799668	CBL	C-CBL|CBL2|NSLL|RNF55	GO:0003700|GO:0004842|GO:0005515|GO:0005737|GO:0005829|GO:0005886|GO:0006355|GO:0007166|GO:0007173|GO:0008543|GO:0014068|GO:0016567|GO:0016600|GO:0017124|GO:0042059|GO:0043066|GO:0046875|GO:0048260
chr11	69466754	69466813	CUST_6697_PI398500390	-	1.13587414981176	chr11	69455855	69469242	ENSG00000110092.2	+	2.02815847843101	CCND1	BCL1|D11S287E|PRAD1|U21B31	GO:0000080|GO:0000082|GO:0000084|GO:0000278|GO:0000307|GO:0001934|GO:0005515|GO:0005622|GO:0005634|GO:0005654|GO:0005829|GO:0006974|GO:0019899|GO:0019901|GO:0031571|GO:0042493|GO:0045737|GO:0070141
chr11	132206572	132206631	CUST_5999_PI398500404	-	-1.14827691669158	chr11	131240373	132206716	ENSG00000182667.9	+	1.09001754914033	NTM	HNT|IGLON2|NTRI	GO:0005515|GO:0008038
chr11	94864355	94864414	CUST_5431_PI398500110	-	0.937699723061721	chr11	94822974	94865809	ENSG00000149218.4	+	1.57076592810172	ENDOD1	-	-
chr11	85669899	85669958	CUST_8228_PI398500110	+	0.935351453695597	chr11	85668727	85780924	ENSG00000073921.12	-	1.10523486264436	PICALM	CALM|CLTH|LAP	GO:0005515|GO:0005545|GO:0005634|GO:0005905|GO:0006461|GO:0006898|GO:0016192|GO:0016197|GO:0030100|GO:0030122|GO:0030132|GO:0030276|GO:0031623|GO:0032050|GO:0032880|GO:0042734|GO:0043231|GO:0045211|GO:0045893|GO:0048261|GO:0048268|GO:0048471
chr11	118965052	118965111	CUST_10748_PI398500392	+	-0.901177185187866	chr11	118964564	118966177	ENSG00000188486.3	-	-0.883113209864108	H2AFX	H2A.X|H2A/X|H2AX	GO:0000077|GO:0000724|GO:0000781|GO:0000786|GO:0003677|GO:0005515|GO:0005634|GO:0005654|GO:0006281|GO:0006302|GO:0006334|GO:0006974|GO:0010212|GO:0019899|GO:0042393|GO:0045739
chr11	3846847	3846906	CUST_9311_PI398500116	-	-0.718036714329811	chr11	3818954	3847601	ENSG00000148985.14	+	0.740149558542376	PGAP2	CWH43-N|FRAG1	GO:0000139|GO:0005789|GO:0006506|GO:0008565|GO:0015031
chr11	132289825	132289884	CUST_16387_PI398500110	+	2.36438769597434	chr11	132284871	133402414	ENSG00000183715.8	-	2.88078079635487	OPCML	IGLON1|OBCAM|OPCM	GO:0004985|GO:0005886|GO:0005887|GO:0008038|GO:0038003
chr11	69466739	69466798	CUST_9361_PI398500390	-	1.30539031501219	chr11	69455855	69469242	ENSG00000110092.2	+	2.02815847843101	CCND1	BCL1|D11S287E|PRAD1|U21B31	GO:0000080|GO:0000082|GO:0000084|GO:0000278|GO:0000307|GO:0001934|GO:0005515|GO:0005622|GO:0005634|GO:0005654|GO:0005829|GO:0006974|GO:0019899|GO:0019901|GO:0031571|GO:0042493|GO:0045737|GO:0070141
chr11	48149406	48149465	CUST_2974_PI398500116	-	-1.27864404377526	chr11	48002110	48192393	ENSG00000149177.7	+	1.75831092144213	PTPRJ	CD148|DEP1|HPTPeta|R-PTP-ETA|SCC1	GO:0001772|GO:0004725|GO:0005161|GO:0005515|GO:0005886|GO:0005887|GO:0005911|GO:0008013|GO:0008285|GO:0009986|GO:0010642|GO:0016791|GO:0019901|GO:0030155|GO:0030308|GO:0030336|GO:0035335|GO:0042059|GO:0043116|GO:0043407|GO:0045295|GO:0045785|GO:0045885|GO:0048008|GO:0050860|GO:0050918|GO:0051019|GO:0051894|GO:0051897|GO:0051898|GO:0060242|GO:0070097
chr11	63677887	63677946	CUST_4958_PI398500404	-	-0.643382906877074	chr11	63606400	63678491	ENSG00000072518.14	+	0.683595546005789	MARK2	EMK-1|EMK1|PAR-1|Par-1b|Par1b	GO:0000287|GO:0001764|GO:0004674|GO:0005515|GO:0005524|GO:0006468|GO:0006979|GO:0007243|GO:0010976|GO:0016020|GO:0030010|GO:0045197|GO:0046777|GO:0050321|GO:0050770|GO:0051493
chr11	20140347	20140406	CUST_5223_PI398500110	-	0.695320429190462	chr11	19372271	20143144	ENSG00000166833.14	+	1.08449909983427	NAV2	HELAD1|POMFIL2|RAINB1|STEERIN2|UNC53H2	-
chr11	94861711	94861770	CUST_694_PI398500110	-	0.847390351131551	chr11	94822974	94865809	ENSG00000149218.4	+	1.57076592810172	ENDOD1	-	-
chr11	2160372	2160431	CUST_819_PI398636444	+	1.39922915655076	chr11	2150342	2182439	ENSG00000167244.11	-	-0.569540700352675	IGF2	C11orf43|IGF-II|PP9974	GO:0001501|GO:0001934|GO:0005158|GO:0005159|GO:0005515|GO:0005576|GO:0006349|GO:0006355|GO:0007275|GO:0008083|GO:0008284|GO:0008286|GO:0030546|GO:0038028|GO:0042104|GO:0043085|GO:0043410|GO:0043539|GO:0045725|GO:0045840|GO:0046628|GO:0050731|GO:0051897|GO:0071902|GO:2000273|GO:2000467
chr12	76423716	76423775	CUST_16175_PI398500110	+	1.04224764038926	chr12	76419227	76427712	ENSG00000139289.7	-	1.73798368531771	PHLDA1	DT1P1B11|PHRIP|TDAG51	GO:0005515|GO:0005634|GO:0005730|GO:0005886
chr12	46348716	46348775	A_32_P156776	+	-0.578311668720785	chr12	46312914	46385903	ENSG00000139218.12	-	0.946272377802433	SCAF11	CASP11|SFRS2IP|SIP1|SRRP129|SRSF2IP	GO:0000245|GO:0000375|GO:0005515|GO:0005634|GO:0005730|GO:0006397|GO:0008380
chr12	54630926	54630985	CUST_5133_PI398500110	+	1.16683187492617	chr12	54624724	54673955	ENSG00000094916.8	-	1.00599936495635	CBX5	HP1|HP1A	GO:0000118|GO:0005515|GO:0005634|GO:0005635|GO:0005654|GO:0005720|GO:0005730|GO:0005737|GO:0007596|GO:0016605|GO:0017053|GO:0019899|GO:0030674|GO:0031618|GO:0035064|GO:0035097|GO:0045892|GO:0070491
chr12	57606912	57606971	CUST_2626_PI398500300	-	1.03344270342956	chr12	57522276	57607134	ENSG00000123384.9	+	1.80253020973806	LRP1	A2MR|APOER|APR|CD91|IGFBP3R|LRP|TGFBR5	GO:0005509|GO:0005515|GO:0005887|GO:0010875|GO:0014912|GO:0030178|GO:0032370|GO:0032374|GO:0032403|GO:0032429|GO:0032956|GO:0034185|GO:0035909|GO:0042953|GO:0042954|GO:0043277|GO:0070325|GO:2000587
chr12	70747746	70747805	CUST_4198_PI398500116	-	0.662171131939409	chr12	70636774	70748773	ENSG00000111596.7	+	1.0286457083197	CNOT2	CDC36|NOT2|NOT2H	GO:0000288|GO:0000289|GO:0001104|GO:0005634|GO:0005829|GO:0006357|GO:0010467|GO:0016070|GO:0016071
chr12	49724118	49724177	CUST_7864_PI398500390	-	-0.555014258601251	chr12	49717019	49725514	ENSG00000135451.8	+	-0.668185146779447	TROAP	TASTIN	GO:0005515
chr12	110788400	110788459	A_32_P175674	-	1.08860435291235	chr12	110718561	110788898	ENSG00000174437.10	+	1.32735342535738	ATP2A2	ATP2B|DAR|DD|SERCA2	GO:0005624|GO:0005789|GO:0005792|GO:0005887|GO:0006810|GO:0007155|GO:0007596|GO:0008022|GO:0008544|GO:0016529|GO:0031095|GO:0033017|GO:0034220|GO:0044548|GO:0055085|GO:0070296
chr12	54630371	54630430	CUST_5616_PI398500110	+	1.01096056809929	chr12	54624724	54673955	ENSG00000094916.8	-	1.00599936495635	CBX5	HP1|HP1A	GO:0000118|GO:0005515|GO:0005634|GO:0005635|GO:0005654|GO:0005720|GO:0005730|GO:0005737|GO:0007596|GO:0016605|GO:0017053|GO:0019899|GO:0030674|GO:0031618|GO:0035064|GO:0035097|GO:0045892|GO:0070491
chr12	110784128	110784187	CUST_8342_PI398500110	-	0.613637220273858	chr12	110718561	110788898	ENSG00000174437.10	+	1.32735342535738	ATP2A2	ATP2B|DAR|DD|SERCA2	GO:0005624|GO:0005789|GO:0005792|GO:0005887|GO:0006810|GO:0007155|GO:0007596|GO:0008022|GO:0008544|GO:0016529|GO:0031095|GO:0033017|GO:0034220|GO:0044548|GO:0055085|GO:0070296
chr12	118472006	118472065	CUST_606_PI398500390	+	0.529446619003204	chr12	118470712	118500235	ENSG00000176871.4	-	0.860573038458082	WSB2	SBA2	-
chr12	106740253	106740312	CUST_6926_PI398500390	-	-0.67410990257068	chr12	106695707	106740793	ENSG00000166046.6	+	0.936007789819569	TCP11L2	-	-
chr12	54653304	54653363	CUST_9062_PI398500404	+	0.924471323173834	chr12	54624724	54673955	ENSG00000094916.8	-	1.00599936495635	CBX5	HP1|HP1A	GO:0000118|GO:0005515|GO:0005634|GO:0005635|GO:0005654|GO:0005720|GO:0005730|GO:0005737|GO:0007596|GO:0016605|GO:0017053|GO:0019899|GO:0030674|GO:0031618|GO:0035064|GO:0035097|GO:0045892|GO:0070491
chr12	54628326	54628385	CUST_6544_PI398500110	+	0.696736857607011	chr12	54624724	54673955	ENSG00000094916.8	-	1.00599936495635	CBX5	HP1|HP1A	GO:0000118|GO:0005515|GO:0005634|GO:0005635|GO:0005654|GO:0005720|GO:0005730|GO:0005737|GO:0007596|GO:0016605|GO:0017053|GO:0019899|GO:0030674|GO:0031618|GO:0035064|GO:0035097|GO:0045892|GO:0070491
chr12	57606474	57606533	CUST_3291_PI398500300	-	1.89850908038389	chr12	57522276	57607134	ENSG00000123384.9	+	1.80253020973806	LRP1	A2MR|APOER|APR|CD91|IGFBP3R|LRP|TGFBR5	GO:0005509|GO:0005515|GO:0005887|GO:0010875|GO:0014912|GO:0030178|GO:0032370|GO:0032374|GO:0032403|GO:0032429|GO:0032956|GO:0034185|GO:0035909|GO:0042953|GO:0042954|GO:0043277|GO:0070325|GO:2000587
chr12	54631465	54631524	CUST_4674_PI398500110	+	0.601494928083213	chr12	54624724	54673955	ENSG00000094916.8	-	1.00599936495635	CBX5	HP1|HP1A	GO:0000118|GO:0005515|GO:0005634|GO:0005635|GO:0005654|GO:0005720|GO:0005730|GO:0005737|GO:0007596|GO:0016605|GO:0017053|GO:0019899|GO:0030674|GO:0031618|GO:0035064|GO:0035097|GO:0045892|GO:0070491
chr12	118471814	118471873	CUST_13496_PI398500390	+	0.55798547444442	chr12	118470712	118500235	ENSG00000176871.4	-	0.860573038458082	WSB2	SBA2	-
chr12	121135362	121135421	CUST_21224_PI398500300	-	0.798043686153472	chr12	121124672	121139667	ENSG00000110917.3	+	0.86899379100001	MLEC	KIAA0152	GO:0005783|GO:0005789|GO:0006457|GO:0018279|GO:0030246|GO:0043687|GO:0044267
chr12	2912868	2912927	CUST_6536_PI398500390	-	-0.878229463990857	chr12	2904119	2914576	ENSG00000004478.5	+	-1.2375580173623	FKBP4	FKBP51|FKBP52|FKBP59|HBI|Hsp56|PPIase|p52	GO:0000413|GO:0003755|GO:0005515|GO:0005528|GO:0005622|GO:0005634|GO:0005730|GO:0005737|GO:0005829|GO:0010977|GO:0016020|GO:0018208|GO:0030674|GO:0031072|GO:0031111|GO:0044295
chr12	49161429	49161488	CUST_17046_PI398500300	+	-0.601287869711148	chr12	49159975	49182820	ENSG00000174233.7	-	0.494978649113037	ADCY6	AC6	GO:0004016|GO:0005515|GO:0005624|GO:0005886|GO:0006112|GO:0006171|GO:0006833|GO:0007165|GO:0007173|GO:0007189|GO:0007193|GO:0007202|GO:0007212|GO:0007268|GO:0008543|GO:0016020|GO:0019901|GO:0034199|GO:0044281|GO:0048011|GO:0055085|GO:0071377|GO:0071380|GO:0071870
chr12	123746067	123746126	A_32_P217428	+	0.789645164795324	chr12	123745528	123756881	ENSG00000111328.2	-	1.61464157917177	CDK2AP1	DOC1|DORC1|ST19|doc-1|p12DOC-1	GO:0000084|GO:0003677|GO:0005634|GO:0005737|GO:0006261|GO:0006468
chr12	4923120	4923179	A_32_P78164	-	-1.22120031752111	chr12	4918342	4960277	ENSG00000151079.6	+	0.80532465237755	KCNA6	HBK2|KV1.6	GO:0005886|GO:0006813|GO:0007268
chr12	118471908	118471967	CUST_11209_PI398500390	+	0.577198839225026	chr12	118470712	118500235	ENSG00000176871.4	-	0.860573038458082	WSB2	SBA2	-
chr12	56215122	56215181	CUST_15649_PI398500300	-	0.68087730847608	chr12	56214744	56224608	ENSG00000135392.10	-	-0.667474753359034	DNAJC14	DNAJ|DRIP78|HDJ3|LIP6	-
chr12	54631257	54631316	CUST_4734_PI398500110	+	0.791790170128426	chr12	54624724	54673955	ENSG00000094916.8	-	1.00599936495635	CBX5	HP1|HP1A	GO:0000118|GO:0005515|GO:0005634|GO:0005635|GO:0005654|GO:0005720|GO:0005730|GO:0005737|GO:0007596|GO:0016605|GO:0017053|GO:0019899|GO:0030674|GO:0031618|GO:0035064|GO:0035097|GO:0045892|GO:0070491
chr12	105150866	105150925	CUST_10424_PI398634432	-	0.992204669230079	chr12	104849073	105155792	ENSG00000171310.6	+	1.47583343614485	CHST11	C4ST|C4ST-1|C4ST1|HSA269537	GO:0001537|GO:0016021|GO:0030206|GO:0047756
chr13	100623806	100623865	CUST_7003_PI398634432	+	-0.958792031602009	chr13	100615275	100624163	ENSG00000139800.6	-	-0.620093284726982	ZIC5	-	-
chr13	45008114	45008173	CUST_9567_PI398500116	+	0.695460199989368	chr13	45007655	45151283	ENSG00000102804.9	-	1.22909956529896	TSC22D1	Ptg-2|TGFB1I4|TSC22	GO:0006366
chr13	34410242	34410301	CUST_9178_PI398500390	-	-1.39987952221324	chr13	34392186	34540695	ENSG00000133119.8	+	0.679867810303716	RFC3	RFC38	GO:0000075|GO:0000084|GO:0000278|GO:0000722|GO:0000723|GO:0000731|GO:0003677|GO:0003689|GO:0005515|GO:0005654|GO:0005663|GO:0006200|GO:0006260|GO:0006271|GO:0006281|GO:0006283|GO:0006289|GO:0006297|GO:0016887|GO:0032201|GO:0046683
chr13	36245920	36245979	CUST_20282_PI398500110	-	-0.809379219279426	chr13	35516424	36247159	ENSG00000172915.12	+	1.21388851922945	NBEA	BCL8B|LYST2	GO:0005802|GO:0005829|GO:0005886|GO:0012505
chr13	110406916	110406975	CUST_17740_PI398500110	+	1.55452810184515	chr13	110406184	110438915	ENSG00000185950.7	-	1.38314682549075	IRS2	IRS-2	GO:0002903|GO:0005515|GO:0005829|GO:0005886|GO:0006006|GO:0007165|GO:0008284|GO:0008286|GO:0009749|GO:0010748|GO:0010907|GO:0019216|GO:0030890|GO:0032000|GO:0032024|GO:0032869|GO:0033673|GO:0045725|GO:0046326|GO:0048011|GO:0048015|GO:0055088|GO:0060397
chr14	73525336	73525395	CUST_10006_PI398500116	-	0.613605238936669	chr14	73525144	73588122	ENSG00000119707.9	+	1.37633479636423	RBM25	NET52|RED120|RNPC7|S164|Snu71|fSAP94	GO:0000381|GO:0003729|GO:0005515|GO:0005634|GO:0005730|GO:0005737|GO:0006915|GO:0016607
chr14	81744170	81744229	CUST_11495_PI398500392	+	-0.814432888049282	chr14	81727000	81902809	ENSG00000140022.4	-	-1.1129148914154	STON2	STN2|STNB|STNB2	GO:0005515|GO:0005730|GO:0005737|GO:0030100
chr14	21567028	21567087	CUST_7326_PI398500300	+	-0.559392356340435	chr14	21558205	21572881	ENSG00000165804.9	-	0.855518095792299	ZNF219	ZFP219	GO:0003677|GO:0003700|GO:0005515|GO:0005634|GO:0006351|GO:0006355|GO:0045892
chr14	81743937	81743996	CUST_11497_PI398500392	+	-0.949404249268851	chr14	81727000	81902809	ENSG00000140022.4	-	-1.1129148914154	STON2	STN2|STNB|STNB2	GO:0005515|GO:0005730|GO:0005737|GO:0030100
chr14	23527962	23528021	CUST_6557_PI398500404	+	-0.666103961458793	chr14	23527773	23564823	ENSG00000100813.9	-	0.501329227375444	ACIN1	ACINUS|ACN|fSAP152	GO:0003676|GO:0005515|GO:0005634|GO:0005730|GO:0005737|GO:0005829|GO:0006200|GO:0006915|GO:0006921|GO:0016887|GO:0019899|GO:0030218|GO:0030263|GO:0045657
chr14	102028749	102028808	CUST_8972_PI398500392	-	-0.475603068968637	chr14	102027688	102029789	ENSG00000197406.5	+	-0.770861937694569	DIO3	5DIII|D3|DIOIII|TXDI3	-
chr14	21558256	21558315	A_23_P431360	-	0.844394753979615	chr14	21538429	21558399	ENSG00000165801.5	+	0.601645822912302	ARHGEF40	SOLO	-
chr14	105778338	105778397	CUST_152_PI398634434	+	-0.772162906096377	chr14	105675623	105781926	ENSG00000185024.10	-	-0.795827783967246	BRF1	BRF|BRF-1|GTF3B|TAF3B2|TAF3C|TAFIII90|TF3B90|TFIIIB90|hBRF	GO:0000126|GO:0005654|GO:0006383|GO:0006384|GO:0009303|GO:0009304|GO:0010467
chr14	55256091	55256150	CUST_11481_PI398500110	-	1.65246075916121	chr14	55033815	55260033	ENSG00000020577.9	+	1.36143830674888	SAMD4A	SAMD4|SMAUG|SMAUG1|SMG|SMGA	-
chr14	50088648	50088707	CUST_7564_PI398500116	-	0.475635429964463	chr14	50087489	50090198	ENSG00000168282.3	+	0.722477505355902	MGAT2	CDG2A|CDGS2|GLCNACTII|GNT-II|GNT2	GO:0000139|GO:0005624|GO:0006487|GO:0009311|GO:0018279|GO:0043687|GO:0044267
chr14	89626328	89626387	CUST_12244_PI398500110	+	-1.20872624568775	chr14	89591215	90085493	ENSG00000053254.11	-	0.787948036182481	FOXN3	C14orf116|CHES1|PRO1635	GO:0000077|GO:0000085|GO:0003690|GO:0003705|GO:0005515|GO:0005634|GO:0005667|GO:0007389|GO:0008022|GO:0008134|GO:0008301|GO:0009790|GO:0009888|GO:0045892|GO:0051090
chr14	61747646	61747705	A_32_P10165	+	-0.516835316283738	chr14	61744088	61748558	ENSG00000182107.5	-	-0.576991394101029	TMEM30B	CDC50B	GO:0005515|GO:0070863
chr14	105778401	105778460	CUST_211_PI398634434	+	-0.540132661445425	chr14	105675623	105781926	ENSG00000185024.10	-	-0.795827783967246	BRF1	BRF|BRF-1|GTF3B|TAF3B2|TAF3C|TAFIII90|TF3B90|TFIIIB90|hBRF	GO:0000126|GO:0005654|GO:0006383|GO:0006384|GO:0009303|GO:0009304|GO:0010467
chr14	95080967	95081026	A_32_P151937	-	2.7723185842026	chr14	95058395	95090983	ENSG00000196136.9	+	3.41270370275794	SERPINA3	AACT|ACT|GIG25	GO:0003677|GO:0004867|GO:0005515|GO:0005576|GO:0005622|GO:0005634|GO:0006954|GO:0010951|GO:0019216|GO:0030162|GO:0030277
chr14	21558253	21558312	CUST_8418_PI398500404	-	0.797869703197936	chr14	21538429	21558399	ENSG00000165801.5	+	0.601645822912302	ARHGEF40	SOLO	-
chr14	90872619	90872678	A_32_P56415	-	0.533114033300589	chr14	90862846	90874605	ENSG00000198668.6	+	0.600170913552848	CALM1	CALM2|CALM3|CALML2|CAMI|DD132|PHKD|caM	-
chr14	95090265	95090324	A_32_P124727	-	2.1116288583309	chr14	95058395	95090983	ENSG00000196136.9	+	3.41270370275794	SERPINA3	AACT|ACT|GIG25	GO:0003677|GO:0004867|GO:0005515|GO:0005576|GO:0005622|GO:0005634|GO:0006954|GO:0010951|GO:0019216|GO:0030162|GO:0030277
chr14	29237142	29237201	CUST_11708_PI398634432	-	-1.52216647824855	chr14	29235050	29238870	ENSG00000176165.7	+	-1.95455012198963	FOXG1	BF1|BF2|FHKL3|FKH2|FKHL1|FKHL2|FKHL3|FKHL4|FOXG1A|FOXG1B|FOXG1C|HBF-1|HBF-2|HBF-3|HBF-G2|HBF2|HFK1|HFK2|HFK3|KHL2|QIN	GO:0002052|GO:0003677|GO:0003690|GO:0003705|GO:0005515|GO:0005634|GO:0005667|GO:0006355|GO:0007346|GO:0007420|GO:0008134|GO:0008301|GO:0009792|GO:0009888|GO:0009953|GO:0016199|GO:0021954|GO:0030902|GO:0035058|GO:0042472|GO:0043584|GO:0045665|GO:0045787|GO:0045892|GO:0045944|GO:0051090
chr15	74701993	74702052	CUST_3626_PI398500110	+	-1.51333983111121	chr15	74701630	74726808	ENSG00000138623.5	-	-0.623648103745235	SEMA7A	CD108|CDw108|H-SEMA-K1|H-Sema-L|JMH|SEMAK1|SEMAL	GO:0005515|GO:0005886|GO:0006955|GO:0007229|GO:0007411|GO:0009897|GO:0045773|GO:0050727|GO:0060907|GO:0070374
chr15	80889627	80889686	CUST_9293_PI398500110	-	0.829706995877033	chr15	80696692	80890278	ENSG00000172379.13	+	0.819962289448827	ARNT2	bHLHe1	GO:0001666|GO:0001701|GO:0003700|GO:0005634|GO:0006355|GO:0007417|GO:0017162|GO:0045893|GO:0046982
chr15	38643519	38643578	CUST_6265_PI398500392	-	1.26761009502804	chr15	38544527	38649450	ENSG00000166068.8	+	1.55279101719838	SPRED1	NFLS|hSpred1|spred-1	GO:0000188|GO:0005173|GO:0005515|GO:0005634|GO:0005730|GO:0005737|GO:0005886|GO:0010801|GO:0010923|GO:0019901|GO:0019902|GO:0030291|GO:0043517|GO:0090311
chr15	89741165	89741224	CUST_11817_PI398500390	-	1.60792512283526	chr15	89630690	89745591	ENSG00000140526.12	+	2.10396517112249	ABHD2	HS1-2|LABH2|PHPS1-2	GO:0003674|GO:0008150|GO:0016021
chr15	23048710	23048769	CUST_9079_PI398500110	+	0.633773183971709	chr15	23043277	23100005	ENSG00000170113.11	-	0.744501090466091	NIPA1	FSP3|SPG6	-
chr15	89741225	89741284	CUST_11818_PI398500390	-	1.08296490865428	chr15	89630690	89745591	ENSG00000140526.12	+	2.10396517112249	ABHD2	HS1-2|LABH2|PHPS1-2	GO:0003674|GO:0008150|GO:0016021
chr15	42042093	42042152	CUST_5528_PI398500116	-	0.772547332406983	chr15	41913422	42062141	ENSG00000174197.12	+	-0.178158884668637	MGA	MAD5|MXD5	GO:0071339
chr15	89740559	89740618	CUST_880_PI398500110	-	1.74475073469489	chr15	89630690	89745591	ENSG00000140526.12	+	2.10396517112249	ABHD2	HS1-2|LABH2|PHPS1-2	GO:0003674|GO:0008150|GO:0016021
chr15	89741105	89741164	CUST_11816_PI398500390	-	1.22382446906237	chr15	89630690	89745591	ENSG00000140526.12	+	2.10396517112249	ABHD2	HS1-2|LABH2|PHPS1-2	GO:0003674|GO:0008150|GO:0016021
chr15	89743739	89743798	A_24_P727868	-	1.45459221132734	chr15	89630690	89745591	ENSG00000140526.12	+	2.10396517112249	ABHD2	HS1-2|LABH2|PHPS1-2	GO:0003674|GO:0008150|GO:0016021
chr15	89745108	89745167	A_32_P181725	-	0.949637459625318	chr15	89630690	89745591	ENSG00000140526.12	+	2.10396517112249	ABHD2	HS1-2|LABH2|PHPS1-2	GO:0003674|GO:0008150|GO:0016021
chr15	68504122	68504181	CUST_6735_PI398500110	+	-0.55643902820458	chr15	68499330	68549549	ENSG00000128973.7	-	-0.601026554118219	CLN6	CLN4A|HsT18960|nclf	GO:0001573|GO:0005515|GO:0005783|GO:0005788|GO:0007042|GO:0008203|GO:0016021|GO:0030163|GO:0030203|GO:0042803|GO:0045862
chr15	89741045	89741104	CUST_11815_PI398500390	-	0.913686281285844	chr15	89630690	89745591	ENSG00000140526.12	+	2.10396517112249	ABHD2	HS1-2|LABH2|PHPS1-2	GO:0003674|GO:0008150|GO:0016021
chr15	64974415	64974474	CUST_506_PI398500404	-	-0.848531938247161	chr15	64791491	64978264	ENSG00000180357.4	+	-0.608650482170759	ZNF609	-	-
chr15	99504910	99504969	CUST_9960_PI398500110	-	-0.679753517006516	chr15	99192200	99507759	ENSG00000140443.9	+	0.731953574368752	IGF1R	CD221|IGFIR|IGFR|JTK13	GO:0004713|GO:0005010|GO:0005158|GO:0005515|GO:0005520|GO:0005792|GO:0005887|GO:0006916|GO:0006955|GO:0007165|GO:0008284|GO:0008286|GO:0014065|GO:0016020|GO:0030335|GO:0031994|GO:0042802|GO:0043066|GO:0043548|GO:0043559|GO:0043560|GO:0045740|GO:0046328|GO:0046777|GO:0048009|GO:0048015|GO:0051262|GO:0051389
chr15	89743764	89743823	A_32_P58999	-	1.28652198096428	chr15	89630690	89745591	ENSG00000140526.12	+	2.10396517112249	ABHD2	HS1-2|LABH2|PHPS1-2	GO:0003674|GO:0008150|GO:0016021
chr15	74702181	74702240	CUST_14537_PI398500300	+	-0.86585045711928	chr15	74701630	74726808	ENSG00000138623.5	-	-0.623648103745235	SEMA7A	CD108|CDw108|H-SEMA-K1|H-Sema-L|JMH|SEMAK1|SEMAL	GO:0005515|GO:0005886|GO:0006955|GO:0007229|GO:0007411|GO:0009897|GO:0045773|GO:0050727|GO:0060907|GO:0070374
chr15	74043838	74043897	CUST_7171_PI398500404	+	-0.563372453133507	chr15	74032141	74045088	ENSG00000205363.4	-	-0.545046701538772	C15orf59	-	-
chr15	99505826	99505885	CUST_6328_PI398500116	-	-0.539216793384851	chr15	99192200	99507759	ENSG00000140443.9	+	0.731953574368752	IGF1R	CD221|IGFIR|IGFR|JTK13	GO:0004713|GO:0005010|GO:0005158|GO:0005515|GO:0005520|GO:0005792|GO:0005887|GO:0006916|GO:0006955|GO:0007165|GO:0008284|GO:0008286|GO:0014065|GO:0016020|GO:0030335|GO:0031994|GO:0042802|GO:0043066|GO:0043548|GO:0043559|GO:0043560|GO:0045740|GO:0046328|GO:0046777|GO:0048009|GO:0048015|GO:0051262|GO:0051389
chr15	42028679	42028738	CUST_64417_PI398500300	-	0.567330928247629	chr15	41913422	42062141	ENSG00000174197.12	+	-0.178158884668637	MGA	MAD5|MXD5	GO:0071339
chr15	64974536	64974595	CUST_510_PI398500404	-	-0.814320762055186	chr15	64791491	64978264	ENSG00000180357.4	+	-0.608650482170759	ZNF609	-	-
chr16	17197687	17197746	CUST_7130_PI398500110	+	-0.631978713365905	chr16	17195626	17564738	ENSG00000103489.7	-	1.16994711299755	XYLT1	PXYLT1|XT-I|XT1|XTI|XYLTI	GO:0006024|GO:0030158
chr16	69737025	69737084	CUST_22064_PI398500300	-	1.07303042837031	chr16	69598997	69738569	ENSG00000102908.15	+	0.900473310471673	NFAT5	NF-AT5|NFATL1|NFATZ|OREBP|TONEBP	GO:0006355|GO:0006366|GO:0007165|GO:0007588
chr16	17201617	17201676	CUST_12701_PI398500390	+	1.65860639897067	chr16	17195626	17564738	ENSG00000103489.7	-	1.16994711299755	XYLT1	PXYLT1|XT-I|XT1|XTI|XYLTI	GO:0006024|GO:0030158
chr16	66515379	66515438	CUST_14440_PI398500300	-	-0.758377485159254	chr16	66461200	66527432	ENSG00000166546.8	+	-0.594766243559179	BEAN1	BEAN|SCA31	-
chr16	17201542	17201601	CUST_19390_PI398500110	+	1.35931027809908	chr16	17195626	17564738	ENSG00000103489.7	-	1.16994711299755	XYLT1	PXYLT1|XT-I|XT1|XTI|XYLTI	GO:0006024|GO:0030158
chr16	17201557	17201616	CUST_12703_PI398500390	+	1.68512133932772	chr16	17195626	17564738	ENSG00000103489.7	-	1.16994711299755	XYLT1	PXYLT1|XT-I|XT1|XTI|XYLTI	GO:0006024|GO:0030158
chr16	24800965	24801024	CUST_13346_PI398500392	-	0.6346077777362	chr16	24741016	24838953	ENSG00000090905.13	+	0.635595588378258	TNRC6A	CAGH26|GW1|GW182|TNRC6	GO:0000932|GO:0005829|GO:0007219|GO:0010467|GO:0035068|GO:0035278
chr16	11642144	11642203	A_32_P79707	+	1.10829014259328	chr16	11641853	11730237	ENSG00000189067.8	-	0.769860566167679	LITAF	PIG7|SIMPLE|TP53I7	GO:0004871|GO:0005794|GO:0006357|GO:0007165|GO:0043123|GO:0050699
chr16	30016887	30016946	CUST_6760_PI398500404	+	-0.879202062364385	chr16	30016830	30034591	ENSG00000149927.13	-	-1.62574910138764	DOC2A	Doc2	GO:0005515|GO:0007268|GO:0007399|GO:0017158
chr16	30681998	30682057	CUST_72_PI398500404	-	-0.683817843554065	chr16	30669752	30682131	ENSG00000156860.10	+	-0.542528665440717	FBRS	FBS|FBS1	-
chr16	30016941	30017000	CUST_6753_PI398500404	-	-1.62574910138764	chr16	30006615	30017114	ENSG00000169592.10	+	-0.999383576196243	INO80E	CCDC95	GO:0005515|GO:0005634|GO:0005730|GO:0031011
chr16	1819697	1819756	CUST_9900_PI398500300	-	-1.34934404406587	chr16	1756184	1820318	ENSG00000138834.8	+	-0.662087554480746	MAPK8IP3	JIP3|JSAP1|SYD2|syd	GO:0000139|GO:0005078|GO:0016192|GO:0019894|GO:0019901|GO:0046328
chr16	767776	767835	A_24_P941540	-	-1.09987665131269	chr16	765115	769499	ENSG00000103260.3	+	0.780889081328565	METRN	C16orf23|c380A1.2	-
chr16	17202111	17202170	CUST_18958_PI398500110	+	1.33657818906839	chr16	17195626	17564738	ENSG00000103489.7	-	1.16994711299755	XYLT1	PXYLT1|XT-I|XT1|XTI|XYLTI	GO:0006024|GO:0030158
chr16	768096	768155	CUST_15855_PI398500300	-	-0.407877081730614	chr16	765115	769499	ENSG00000103260.3	+	0.780889081328565	METRN	C16orf23|c380A1.2	-
chr16	1735441	1735500	A_32_P22364	-	-0.548631555826314	chr16	1728257	1752281	ENSG00000206053.7	+	-0.7788807995072	HN1L	C16orf34|L11	GO:0005737|GO:0005886
chr16	24800789	24800848	CUST_13344_PI398500392	-	0.74074063827009	chr16	24741016	24838953	ENSG00000090905.13	+	0.635595588378258	TNRC6A	CAGH26|GW1|GW182|TNRC6	GO:0000932|GO:0005829|GO:0007219|GO:0010467|GO:0035068|GO:0035278
chr16	24829952	24830011	CUST_2817_PI398634432	-	0.661188599208573	chr16	24741016	24838953	ENSG00000090905.13	+	0.635595588378258	TNRC6A	CAGH26|GW1|GW182|TNRC6	GO:0000932|GO:0005829|GO:0007219|GO:0010467|GO:0035068|GO:0035278
chr16	71889818	71889877	CUST_8865_PI398500404	-	-0.639154890229984	chr16	71879894	71891231	ENSG00000224470.2	+	-0.537726324274837	ATXN1L	BOAT|BOAT1	-
chr16	30016947	30017006	CUST_6759_PI398500404	+	-1.1195650900281	chr16	30016830	30034591	ENSG00000149927.13	-	-1.62574910138764	DOC2A	Doc2	GO:0005515|GO:0007268|GO:0007399|GO:0017158
chr17	25951548	25951607	CUST_9333_PI398500392	-	-1.01904116428259	chr17	25783670	25953461	ENSG00000141068.8	+	0.624158863060462	KSR1	KSR|RSU2	GO:0004672|GO:0005515|GO:0005524|GO:0005622|GO:0006468|GO:0007265
chr17	28512439	28512498	CUST_5765_PI398500116	-	0.578970395687536	chr17	28443799	28513493	ENSG00000126653.9	+	0.613446561614434	NSRP1	CCDC55|HSPC095|NSrp70	GO:0000381|GO:0003729|GO:0005515|GO:0005634|GO:0006913|GO:0016607|GO:0030529|GO:0032502
chr17	38247378	38247437	CUST_20586_PI398500300	-	-0.485947718050428	chr17	38218446	38250120	ENSG00000126351.7	+	-0.632867019415938	THRA	AR7|CHNG6|EAR7|ERB-T-1|ERBA|ERBA1|NR1A1|THRA1|THRA2|c-ERBA-1	GO:0003700|GO:0004887|GO:0005515|GO:0005634|GO:0005654|GO:0005829|GO:0006357|GO:0006366|GO:0006367|GO:0008134|GO:0009755|GO:0010467|GO:0017025|GO:0017055|GO:0019904|GO:0044212|GO:0045892|GO:0070324|GO:2000143
chr17	75315798	75315857	CUST_6384_PI398500110	-	-0.997966852282555	chr17	75277492	75496674	ENSG00000184640.10	+	0.804906374988093	SEPT9	AF17q25|MSF|MSF1|NAPB|PNUTL4|SINT1|SeptD1	GO:0001725|GO:0003924|GO:0005515|GO:0005737|GO:0005874|GO:0006184|GO:0048471|GO:0051291
chr17	78442641	78442700	CUST_19357_PI398500110	+	-1.3539661364467	chr17	78440948	78451643	ENSG00000171246.5	-	-1.67818800552027	NPTX1	NP1	GO:0006810|GO:0007268|GO:0007417
chr17	34073018	34073077	CUST_328_PI398500110	+	-0.986399671222307	chr17	34071530	34079897	ENSG00000132139.6	-	-0.930175837133727	GAS2L2	GAR17	GO:0001578|GO:0001725|GO:0005737|GO:0005874|GO:0007026|GO:0008017|GO:0008093|GO:0051015
chr17	76220286	76220345	A_32_P188921	-	-0.921496236899748	chr17	76210277	76221715	ENSG00000089685.7	+	-1.0220687699404	BIRC5	API4|EPR-1	GO:0000086|GO:0000087|GO:0000228|GO:0000236|GO:0000278|GO:0000775|GO:0000777|GO:0000910|GO:0005515|GO:0005634|GO:0005730|GO:0005737|GO:0005814|GO:0005829|GO:0005876|GO:0005881|GO:0006468|GO:0006916|GO:0007067|GO:0008017|GO:0008270|GO:0008284|GO:0008536|GO:0015631|GO:0019899|GO:0030496|GO:0031021|GO:0031503|GO:0031536|GO:0031577|GO:0032133|GO:0042802|GO:0042803|GO:0042981|GO:0043027|GO:0043154|GO:…
chr17	27586849	27586908	CUST_8289_PI398500116	+	0.603639819331683	chr17	27582855	27621166	ENSG00000108256.2	-	0.705011183947902	NUFIP2	182-FIP|82-FIP|FIP-82	GO:0003723|GO:0005515|GO:0005634|GO:0005737|GO:0042788
chr17	19238952	19239011	CUST_4507_PI398636438	-	0.982157615963504	chr17	19140690	19240028	ENSG00000072134.10	+	1.59963025658939	EPN2	EHB21	-
chr17	46630352	46630411	CUST_5393_PI398500392	+	-0.559125949483936	chr17	46626232	46682274	ENSG00000120093.7	-	-0.803037768102477	HOXB3	HOX2|HOX2G|Hox-2.7	GO:0001525
chr17	7093804	7093863	CUST_6868_PI398500404	+	-1.07749122044085	chr17	7093209	7123369	ENSG00000132535.11	-	-1.13740594483429	DLG4	PSD95|SAP-90|SAP90	GO:0001973|GO:0005515|GO:0005886|GO:0006461|GO:0007165|GO:0007268|GO:0007399|GO:0007411|GO:0007612|GO:0008022|GO:0008328|GO:0014069|GO:0019717|GO:0030666|GO:0030863|GO:0031812|GO:0032839|GO:0035255|GO:0035418|GO:0044309|GO:0045031|GO:0045032|GO:0045184|GO:0045202|GO:0045211|GO:0045944|GO:0050806|GO:0060076|GO:0060997|GO:0097110|GO:0097113|GO:0097120|GO:2000310|GO:2000463
chr17	9144178	9144237	CUST_35365_PI398500300	-	1.43837744069805	chr17	8924859	9147317	ENSG00000065320.4	+	1.96353730973805	NTN1	NTN1L	GO:0005515|GO:0005576|GO:0007411
chr17	8063568	8063627	CUST_8052_PI398500300	+	0.652632291295554	chr17	8054134	8066864	ENSG00000220205.3	-	-0.963551047156427	VAMP2	SYB2|VAMP-2	GO:0005515|GO:0005886|GO:0005887|GO:0006112|GO:0006892|GO:0007268|GO:0007269|GO:0014047|GO:0016044|GO:0030136|GO:0030666|GO:0030667|GO:0044281|GO:0050796|GO:0060203|GO:0061202|GO:0070083
chr17	40732305	40732364	CUST_4344_PI398636438	+	0.524446223486153	chr17	40731528	40761445	ENSG00000141699.5	-	0.523409693063248	FAM134C	-	-
chr17	8062701	8062760	CUST_49209_PI398500300	+	-0.612450645518575	chr17	8054134	8066864	ENSG00000220205.3	-	-0.963551047156427	VAMP2	SYB2|VAMP-2	GO:0005515|GO:0005886|GO:0005887|GO:0006112|GO:0006892|GO:0007268|GO:0007269|GO:0014047|GO:0016044|GO:0030136|GO:0030666|GO:0030667|GO:0044281|GO:0050796|GO:0060203|GO:0061202|GO:0070083
chr17	28511742	28511801	CUST_3951_PI398500110	-	0.513124721367072	chr17	28443799	28513493	ENSG00000126653.9	+	0.613446561614434	NSRP1	CCDC55|HSPC095|NSrp70	GO:0000381|GO:0003729|GO:0005515|GO:0005634|GO:0006913|GO:0016607|GO:0030529|GO:0032502
chr17	48167265	48167324	CUST_3367_PI398500116	-	0.671331644047673	chr17	48133332	48167845	ENSG00000005884.12	+	1.20967054139851	ITGA3	CD49C|GAP-B3|GAPB3|MSK18|VCA-2|VL3A|VLA3a	GO:0005515|GO:0005886|GO:0007160|GO:0007596|GO:0009986|GO:0050900
chr17	34070107	34070166	CUST_53712_PI398500300	-	-0.743260203675615	chr17	34058679	34070540	ENSG00000141150.2	+	-0.852364478882169	RASL10B	RRP17|VTS58635	-
chr17	37687227	37687286	CUST_10297_PI398500110	-	-0.741214909188162	chr17	37617739	37721160	ENSG00000167258.7	+	-0.673823673218927	CDK12	CRK7|CRKR|CRKRS|hCDK12	GO:0004672|GO:0005515|GO:0005634|GO:0005730|GO:0008353|GO:0008380|GO:0016607|GO:0019908|GO:0043405|GO:0046777|GO:0070816
chr17	7093864	7093923	CUST_6865_PI398500404	+	-2.65278514747491	chr17	7093209	7123369	ENSG00000132535.11	-	-1.13740594483429	DLG4	PSD95|SAP-90|SAP90	GO:0001973|GO:0005515|GO:0005886|GO:0006461|GO:0007165|GO:0007268|GO:0007399|GO:0007411|GO:0007612|GO:0008022|GO:0008328|GO:0014069|GO:0019717|GO:0030666|GO:0030863|GO:0031812|GO:0032839|GO:0035255|GO:0035418|GO:0044309|GO:0045031|GO:0045032|GO:0045184|GO:0045202|GO:0045211|GO:0045944|GO:0050806|GO:0060076|GO:0060997|GO:0097110|GO:0097113|GO:0097120|GO:2000310|GO:2000463
chr17	48796991	48797050	A_32_P28480	-	-0.887930944922524	chr17	48796905	48834076	ENSG00000108848.9	+	-0.964903140429755	LUC7L3	CRA|CREAP-1|CROP|LUC7A|OA48-18|hLuc7A	GO:0003729|GO:0005515|GO:0005634|GO:0005730|GO:0005886|GO:0005925|GO:0006915|GO:0006950|GO:0008380
chr17	59485797	59485856	CUST_15229_PI398500110	-	-0.580741139001028	chr17	59477257	59486827	ENSG00000121068.7	+	-1.34054816819551	TBX2	-	GO:0003677|GO:0005634|GO:0007569|GO:0008284|GO:0043565|GO:0045892
chr17	7322898	7322957	CUST_66071_PI398500300	-	0.932079698322459	chr17	7308193	7323179	ENSG00000169992.5	+	1.1817106816893	NLGN2	-	GO:0004091|GO:0004872|GO:0005887|GO:0007158|GO:0007416|GO:0009986|GO:0016020|GO:0016337|GO:0032230|GO:0035418|GO:0042043|GO:0045202|GO:0045211|GO:0045217|GO:0050839|GO:0051965|GO:0051968|GO:0060077|GO:0072553|GO:0097104|GO:0097105|GO:0097116|GO:0097119|GO:0097151|GO:2000311|GO:2000463
chr17	61824155	61824214	CUST_20425_PI398500110	+	0.710230647536825	chr17	61822611	61851088	ENSG00000108588.7	-	0.791811993515968	CCDC47	MSTP041	GO:0005575|GO:0008150
chr17	37330527	37330586	CUST_5676_PI398500404	+	-0.674925774122968	chr17	37329709	37353902	ENSG00000067191.10	-	0.81298426322617	CACNB1	CAB1|CACNLB1|CCHLB1	GO:0005245|GO:0006810|GO:0007411|GO:0051925
chr17	37330449	37330508	CUST_5674_PI398500404	+	-0.63061666249241	chr17	37329709	37353902	ENSG00000067191.10	-	0.81298426322617	CACNB1	CAB1|CACNLB1|CCHLB1	GO:0005245|GO:0006810|GO:0007411|GO:0051925
chr17	40127063	40127122	CUST_3507_PI398500627	-	1.17472590239843	chr17	40118759	40127194	ENSG00000173786.9	+	1.71821821622827	CNP	CNP1	GO:0005615|GO:0005737|GO:0005874|GO:0007268
chr17	38176052	38176111	CUST_11237_PI398634432	+	-0.432572644294061	chr17	38175350	38210661	ENSG00000008838.11	-	-0.807703525714722	MED24	ARC100|CRSP100|CRSP4|DRIP100|THRAP4|TRAP100	GO:0001104|GO:0003712|GO:0004872|GO:0005634|GO:0005654|GO:0006355|GO:0006367|GO:0010467|GO:0016592|GO:0030374|GO:0030518|GO:0030521|GO:0042809|GO:0045893|GO:0046966
chr17	48773003	48773062	CUST_21653_PI398500110	+	0.671490935728948	chr17	48770551	48785285	ENSG00000154945.6	-	0.847303317840032	ANKRD40	-	GO:0003674|GO:0005575|GO:0008150
chr17	19238492	19238551	CUST_4503_PI398636438	-	1.31822576604772	chr17	19140690	19240028	ENSG00000072134.10	+	1.59963025658939	EPN2	EHB21	-
chr17	46630292	46630351	CUST_5394_PI398500392	+	-1.23639975709231	chr17	46626232	46682274	ENSG00000120093.7	-	-0.803037768102477	HOXB3	HOX2|HOX2G|Hox-2.7	GO:0001525
chr18	10471527	10471586	CUST_12913_PI398500110	-	1.16490748362098	chr18	10454625	10488698	ENSG00000154856.6	+	1.28397815182111	APCDD1	B7323|DRAPC1|HHS|HTS	GO:0001942|GO:0005887|GO:0017147|GO:0030178
chr18	9859685	9859744	CUST_8615_PI398500110	-	1.36551278502448	chr18	9708228	9862553	ENSG00000168461.6	+	2.36884698489894	RAB31	Rab22B	GO:0003924|GO:0006184
chr18	44633795	44633854	CUST_833_PI398636438	+	-0.559902708039953	chr18	44633782	44676871	ENSG00000167220.5	-	0.706036784198655	HDHD2	3110052N05Rik	-
chr18	60998223	60998282	A_32_P164494	+	-0.552046230260336	chr18	60994971	61034743	ENSG00000119537.9	-	0.82955782435843	KDSR	DHSR|FVT1|SDR35C1	GO:0005615|GO:0005783|GO:0005789|GO:0006665|GO:0006666|GO:0030148|GO:0044281|GO:0047560
chr18	10471564	10471623	CUST_19008_PI398500110	-	1.42311836747901	chr18	10454625	10488698	ENSG00000154856.6	+	1.28397815182111	APCDD1	B7323|DRAPC1|HHS|HTS	GO:0001942|GO:0005887|GO:0017147|GO:0030178
chr18	9861871	9861930	A_32_P877	-	1.9876392987693	chr18	9708228	9862553	ENSG00000168461.6	+	2.36884698489894	RAB31	Rab22B	GO:0003924|GO:0006184
chr18	9954356	9954415	A_32_P56434	-	1.06770344250005	chr18	9913999	9960018	ENSG00000101558.8	+	0.936488313730844	VAPA	VAP-33|VAP-A|VAP33|hVAP-33	GO:0004871|GO:0005515|GO:0005783|GO:0005789|GO:0005886|GO:0005923|GO:0006665|GO:0006944|GO:0007165|GO:0008219|GO:0030148|GO:0031175|GO:0031982|GO:0043123|GO:0044281|GO:0046982|GO:0048471|GO:0070972
chr19	18476547	18476606	CUST_872_PI398634115	-	-0.680854548295512	chr19	18451408	18480763	ENSG00000130517.5	+	0.605324979768441	PGPEP1	PGP|PGP-I|PGPI|Pcp	-
chr19	56206964	56207023	CUST_608_PI398500404	-	-0.824362386634466	chr19	56186561	56207132	ENSG00000063245.7	+	-0.988704662317991	EPN1	-	GO:0005886|GO:0007173|GO:0042059
chr19	758082	758141	CUST_2602_PI398500392	-	-0.609052338831133	chr19	751146	764318	ENSG00000099812.4	+	-0.591782298725704	C19orf21	-	-
chr19	46439767	46439826	CUST_35064_PI398500300	+	-0.845332394282162	chr19	46437010	46476804	ENSG00000104967.4	-	-1.19843751690215	NOVA2	ANOVA|NOVA3	GO:0003723|GO:0005634
chr19	50985778	50985837	CUST_1986_PI398500627	-	0.887711406062537	chr19	50979736	50986607	ENSG00000161671.10	+	1.03241847982121	EMC10	C19orf63|HSM1|HSS1|INM02	-
chr19	39899763	39899822	CUST_3731_PI398500116	-	1.14108937976176	chr19	39897487	39900045	ENSG00000128016.3	+	1.14976101029245	ZFP36	G0S24|GOS24|NUP475|RNF162A|TIS11|TTP	GO:0000122|GO:0003727|GO:0003729|GO:0005515|GO:0005634|GO:0005737|GO:0005829|GO:0006402|GO:0006950|GO:0010467|GO:0010494|GO:0016070|GO:0016071|GO:0017091|GO:0019901|GO:0019957|GO:0032680|GO:0060213|GO:0070935|GO:0071889
chr19	7983804	7983863	CUST_1877_PI398636438	-	-0.827709699814243	chr19	7981030	7983982	ENSG00000260001.1	+	-1.06118074391689	LOC100507588	-	-
chr19	36506075	36506134	CUST_4583_PI398500404	+	0.557695383975365	chr19	36505563	36523775	ENSG00000105270.7	-	1.9479793045835	CLIP3	CLIPR-59|CLIPR59|RSNL1	GO:0001934|GO:0005802|GO:0005886|GO:0008017|GO:0010828|GO:0018230|GO:0031115|GO:0031901|GO:0032588|GO:0035594|GO:0043065|GO:0044091|GO:0045121|GO:0045444|GO:0045807|GO:0055038|GO:0072321|GO:0090004
chr19	32843949	32844008	CUST_429_PI398500392	-	0.63066290914136	chr19	32836514	32878572	ENSG00000168813.9	+	-0.853708101875976	ZNF507	-	-
chr19	11242088	11242147	CUST_10933_PI398500390	-	-0.522845355624531	chr19	11200038	11244492	ENSG00000130164.6	+	1.00999041731288	LDLR	FH|FHC|LDLCQ2	GO:0001948|GO:0005041|GO:0005515|GO:0005764|GO:0005769|GO:0005886|GO:0005887|GO:0005905|GO:0006629|GO:0006897|GO:0006898|GO:0009897|GO:0010008|GO:0010867|GO:0010899|GO:0015914|GO:0030229|GO:0030299|GO:0030301|GO:0030669|GO:0034383|GO:0042157|GO:0042632|GO:0044281|GO:0070508
chr19	47932859	47932918	CUST_37935_PI398500300	+	-0.640797760886205	chr19	47931279	47975307	ENSG00000118160.7	-	0.66551718335337	SLC8A2	NCX2	GO:0005886|GO:0006811|GO:0007596|GO:0055085
chr19	49425801	49425860	CUST_922_PI398634115	-	0.864843078494932	chr19	49403307	49426528	ENSG00000104805.10	+	0.701299630965835	NUCB1	CALNUC|NUC	GO:0005615|GO:0005793|GO:0005794|GO:0015630
chr19	57803515	57803574	CUST_4426_PI398500392	-	0.551765178423075	chr19	57791419	57805436	ENSG00000197714.3	+	0.671442681237591	ZNF460	HZF8|ZNF272	-
chr19	38795053	38795112	A_23_P39202	+	-0.793189875554057	chr19	38794200	38806606	ENSG00000167645.11	-	-0.718112724716686	YIF1B	FinGER8	-
chr19	47423364	47423423	CUST_6743_PI398500392	-	0.787793393830958	chr19	47421933	47508323	ENSG00000160007.11	+	0.75154684603086	ARHGAP35	GRF-1|GRLF1|P190-A|P190A|p190ARhoGAP|p190RhoGAP	GO:0003714|GO:0005100|GO:0005634|GO:0005829|GO:0007264|GO:0007411|GO:0032321|GO:0045892|GO:0051056
chr19	36505866	36505925	CUST_4584_PI398500404	+	0.647975747294323	chr19	36505563	36523775	ENSG00000105270.7	-	1.9479793045835	CLIP3	CLIPR-59|CLIPR59|RSNL1	GO:0001934|GO:0005802|GO:0005886|GO:0008017|GO:0010828|GO:0018230|GO:0031115|GO:0031901|GO:0032588|GO:0035594|GO:0043065|GO:0044091|GO:0045121|GO:0045444|GO:0045807|GO:0055038|GO:0072321|GO:0090004
chr19	4409439	4409498	CUST_9968_PI398500390	-	-0.621916937626229	chr19	4402659	4443394	ENSG00000167670.9	+	-0.506751922329294	CHAF1A	CAF-1|CAF1|CAF1B|CAF1P150|P150	GO:0003682|GO:0005515|GO:0005678|GO:0006335|GO:0006461|GO:0031497|GO:0033186|GO:0051082|GO:0070087|GO:0071778
chr1	46685775	46685834	A_32_P129010	+	0.932222308870806	chr1	46654354	46685977	ENSG00000085998.9	-	0.627046250485765	-	-	-
chr1	145472321	145472380	CUST_31413_PI398500300	-	-1.01972221722372	chr1	145470508	145475646	ENSG00000181039.7	+	-0.642271406267282	ANKRD34A	ANKRD34	GO:0005737
chr1	167759259	167759318	CUST_7751_PI398500116	-	0.93581159149352	chr1	167690429	167761156	ENSG00000197965.7	+	1.22441813822013	MPZL1	MPZL1b|PZR|PZR1b|PZRa|PZRb	GO:0005198|GO:0005515|GO:0005887|GO:0007169|GO:0007267
chr1	116676673	116676732	CUST_8379_PI398500392	-	-0.61472610189325	chr1	116654376	116677861	ENSG00000173212.4	+	-0.669400825506071	MAB21L3	C1orf161|RP5-1185H19.1	-
chr1	23414455	23414514	CUST_13131_PI398500300	+	-0.674800593062312	chr1	23410516	23504301	ENSG00000169641.9	-	-0.884805470032658	LUZP1	LUZP	-
chr1	2461286	2461345	CUST_20438_PI398500300	+	-1.11751697223699	chr1	2460184	2461684	ENSG00000197921.5	-	-1.90833340249162	HES5	bHLHb38	GO:0000122|GO:0001078|GO:0002062|GO:0005575|GO:0005654|GO:0006461|GO:0007155|GO:0007219|GO:0007224|GO:0007420|GO:0008134|GO:0008284|GO:0014003|GO:0021537|GO:0021781|GO:0021915|GO:0022010|GO:0030513|GO:0031641|GO:0042491|GO:0042517|GO:0043010|GO:0045595|GO:0045665|GO:0045893|GO:0046427|GO:0048469|GO:0048661|GO:0048708|GO:0048712|GO:0048715|GO:0050767|GO:0051216|GO:0097150|GO:2000737|GO:2000974
chr1	204436406	204436465	CUST_1388_PI398500404	+	-0.584804612444713	chr1	204391756	204463852	ENSG00000133056.8	-	-0.500208801847367	PIK3C2B	C2-PI3K	GO:0005515|GO:0005792|GO:0005829|GO:0005886|GO:0008150|GO:0035005
chr1	44456530	44456589	CUST_1020_PI398500404	-	-0.816190104165943	chr1	44444615	44456840	ENSG00000117411.12	+	0.528494225146241	B4GALT2	B4Gal-T2|B4Gal-T3|beta4Gal-T2	GO:0000139|GO:0008378|GO:0018279|GO:0043687|GO:0044267
chr1	117530709	117530768	A_32_P190334	-	0.937236316565236	chr1	117452679	117532980	ENSG00000134247.8	+	1.20276705241728	PTGFRN	CD315|CD9P-1|EWI-F|FPRP|SMAP-6	GO:0005515
chr1	200817355	200817414	CUST_8908_PI398500116	-	0.812158210676117	chr1	200708686	200829832	ENSG00000118200.10	+	1.04753860000188	CAMSAP2	CAMSAP1L1	GO:0005515
chr1	35325311	35325370	CUST_33_PI398636438	+	-0.514050263647275	chr1	35178338	35325417	ENSG00000163866.7	-	0.624916527527486	C1orf212	-	-
chr1	27561115	27561174	CUST_23911_PI398500300	-	-1.3640887026313	chr1	27561007	27635110	ENSG00000142784.10	+	-1.40891162744715	WDTC1	ADP|DCAF9	GO:0005515|GO:0043231
chr1	155059609	155059668	CUST_6727_PI398500404	-	-0.75362504286178	chr1	155036224	155060014	ENSG00000143590.9	+	-1.8485165832056	EFNA3	EFL2|EPLG3|Ehk1-L|LERK3	-
chr1	84702340	84702399	CUST_6073_PI398500116	-	1.31201841815369	chr1	84543745	84704181	ENSG00000142875.13	+	1.90984411710933	PRKACB	PKACB	GO:0000287|GO:0004691|GO:0005515|GO:0005524|GO:0005654|GO:0005813|GO:0005829|GO:0005952|GO:0005975|GO:0006006|GO:0006094|GO:0006112|GO:0006468|GO:0006629|GO:0006833|GO:0007165|GO:0007173|GO:0007188|GO:0007202|GO:0007243|GO:0007268|GO:0007596|GO:0008543|GO:0019433|GO:0031625|GO:0034199|GO:0044281|GO:0048011|GO:0050796|GO:0055085|GO:0071377
chr1	55534440	55534499	CUST_3384_PI398636438	+	0.858219905944857	chr1	55532032	55681039	ENSG00000162402.7	-	1.52736715690043	USP24	-	-
chr1	32799643	32799702	CUST_6367_PI398500116	+	1.18062207292967	chr1	32799433	32801980	ENSG00000175130.6	-	1.25757916342879	MARCKSL1	F52|MACMARCKS|MLP|MLP1|MRP	GO:0005886
chr1	23411613	23411672	CUST_5766_PI398500404	+	-0.835539840996975	chr1	23410516	23504301	ENSG00000169641.9	-	-0.884805470032658	LUZP1	LUZP	-
chr1	32046474	32046533	CUST_13130_PI398500392	-	-1.23307444278239	chr1	32042116	32053288	ENSG00000142910.9	+	-1.00235480815086	TINAGL1	ARG1|LCN7|LIECG3|TINAGRP	GO:0005201|GO:0005576|GO:0005615|GO:0016197|GO:0031012
chr1	155059234	155059293	CUST_9877_PI398500404	-	-0.916393421122433	chr1	155036224	155060014	ENSG00000143590.9	+	-1.8485165832056	EFNA3	EFL2|EPLG3|Ehk1-L|LERK3	-
chr1	175712510	175712569	CUST_8957_PI398500404	+	1.70305476524212	chr1	175291935	175712906	ENSG00000116147.10	-	2.94831048338446	TNR	TN-R	GO:0005634|GO:0005730|GO:0005737|GO:0007155|GO:0007411
chr1	44456590	44456649	CUST_1021_PI398500404	-	-0.897207085556076	chr1	44444615	44456840	ENSG00000117411.12	+	0.528494225146241	B4GALT2	B4Gal-T2|B4Gal-T3|beta4Gal-T2	GO:0000139|GO:0008378|GO:0018279|GO:0043687|GO:0044267
chr1	55534558	55534617	CUST_3383_PI398636438	+	0.89023321872239	chr1	55532032	55681039	ENSG00000162402.7	-	1.52736715690043	USP24	-	-
chr1	31342780	31342839	CUST_10247_PI398500300	+	1.63012363682584	chr1	31342314	31381608	ENSG00000162512.11	-	1.92955993239132	SDC3	SDCN|SYND3	-
chr1	17393799	17393858	CUST_269_PI398500300	+	1.13097000966444	chr1	17393256	17445948	ENSG00000117115.8	-	1.57420814519362	PADI2	PAD-H19|PAD2|PDI2	-
chr1	87810906	87810965	CUST_11616_PI398634432	-	1.49776703783209	chr1	87794151	87812788	ENSG00000143013.7	+	1.05907628725456	LMO4	-	GO:0001843|GO:0003700|GO:0005667|GO:0006355|GO:0006366|GO:0008134
chr1	175712412	175712471	CUST_8958_PI398500404	+	1.35218074232538	chr1	175291935	175712906	ENSG00000116147.10	-	2.94831048338446	TNR	TN-R	GO:0005634|GO:0005730|GO:0005737|GO:0007155|GO:0007411
chr20	56224177	56224236	CUST_3319_PI398636438	+	0.433513731506587	chr20	56223448	56286592	ENSG00000124225.11	-	1.20963223811324	PMEPA1	STAG1|TMEPAI	GO:0003674|GO:0016021|GO:0030521|GO:0050699
chr20	46286797	46286856	CUST_6305_PI398500392	+	0.775383740434807	chr20	46285092	46415360	ENSG00000196562.8	-	1.642194467001	SULF2	HSULF-2	GO:0001822|GO:0002063|GO:0003094|GO:0004065|GO:0005615|GO:0005783|GO:0005886|GO:0008449|GO:0009986|GO:0010575|GO:0014846|GO:0030177|GO:0030201|GO:0032836|GO:0035860|GO:0040037|GO:0048706|GO:0051216|GO:0060348|GO:0060384
chr20	48569683	48569742	CUST_13160_PI398500392	-	0.717216603161231	chr20	48552945	48570429	ENSG00000124226.6	+	0.636761201636853	RNF114	PSORS12|ZNF313	GO:0005622
chr20	30823432	30823491	CUST_4159_PI398500627	-	0.708718617231697	chr20	30795683	30826470	ENSG00000101346.6	+	0.540357250852388	POFUT1	FUT12|O-FUT|O-Fuc-T|O-FucT-1	GO:0005783|GO:0006355|GO:0006493|GO:0007219|GO:0008417|GO:0009790|GO:0016020|GO:0016266|GO:0036066|GO:0046922
chr20	35281861	35281920	CUST_2012_PI398500627	+	1.0493550773655	chr20	35280169	35374481	ENSG00000101079.15	-	1.20744740776658	NDRG3	-	GO:0003674|GO:0005737|GO:0007283|GO:0030154|GO:0030308
chr20	30327136	30327195	CUST_2385_PI398500110	-	-1.14380829747355	chr20	30327074	30389608	ENSG00000088325.11	+	-0.744864834731555	TPX2	C20orf1|C20orf2|DIL-2|DIL2|FLS353|GD:C20orf1|HCA519|HCTP4|REPP86|p100	GO:0000922|GO:0005515|GO:0005524|GO:0005525|GO:0005634|GO:0005730|GO:0005819|GO:0008283|GO:0015630|GO:0019901|GO:0032147|GO:0060236
chr20	43384706	43384765	CUST_7964_PI398500300	+	-0.631473707605736	chr20	43380449	43438979	ENSG00000101098.7	-	-0.806521887460124	-	-	-
chr20	23614440	23614499	A_32_P66148	+	1.43828720670399	chr20	23608534	23619110	ENSG00000101439.4	-	1.83100567154558	CST3	ARMD11	GO:0001540|GO:0002020|GO:0004866|GO:0004869|GO:0005515|GO:0005576|GO:0005615|GO:0006952|GO:0010466|GO:0010703|GO:0010711|GO:0010716|GO:0010951|GO:0034103|GO:0043206|GO:0060311|GO:0060313
chr20	3143717	3143776	CUST_9663_PI398500404	+	-1.67055308317185	chr20	3143263	3154192	ENSG00000088899.10	-	-0.639253253172624	PROSAPIP1	LZTS3	GO:0014069
chr20	33300027	33300086	CUST_55148_PI398500300	-	0.640255242880407	chr20	33292094	33301243	ENSG00000078804.8	+	0.663374401766408	TP53INP2	C20orf110|DOR|PINH|dJ1181N3.1	GO:0000045|GO:0005515|GO:0005634|GO:0005776|GO:0005829|GO:0010508|GO:0045893
chr20	46286649	46286708	CUST_11673_PI398500116	+	1.29642393392059	chr20	46285092	46415360	ENSG00000196562.8	-	1.642194467001	SULF2	HSULF-2	GO:0001822|GO:0002063|GO:0003094|GO:0004065|GO:0005615|GO:0005783|GO:0005886|GO:0008449|GO:0009986|GO:0010575|GO:0014846|GO:0030177|GO:0030201|GO:0032836|GO:0035860|GO:0040037|GO:0048706|GO:0051216|GO:0060348|GO:0060384
chr20	31024595	31024654	CUST_175_PI398500627	-	-0.483468970957926	chr20	30946147	31027122	ENSG00000171456.11	+	0.531283117491295	ASXL1	BOPS|MDS	GO:0000122|GO:0000790|GO:0003713|GO:0003714|GO:0005515|GO:0032526|GO:0035359|GO:0035517|GO:0035522|GO:0042974|GO:0042975|GO:0045599|GO:0045944|GO:0048386|GO:0048387
chr20	56223957	56224016	CUST_8448_PI398500390	+	-1.02680816512246	chr20	56223448	56286592	ENSG00000124225.11	-	1.20963223811324	PMEPA1	STAG1|TMEPAI	GO:0003674|GO:0016021|GO:0030521|GO:0050699
chr20	1145781	1145840	CUST_719_PI398500627	-	-1.00922987117429	chr20	1093906	1149022	ENSG00000125818.10	+	1.03110729940911	PSMF1	PI31	GO:0000075|GO:0000082|GO:0000084|GO:0000209|GO:0000216|GO:0000278|GO:0002474|GO:0002479|GO:0004866|GO:0005515|GO:0005654|GO:0005737|GO:0005829|GO:0005839|GO:0006511|GO:0006521|GO:0006915|GO:0006977|GO:0010467|GO:0010951|GO:0016032|GO:0016070|GO:0016071|GO:0031145|GO:0034641|GO:0042590|GO:0042981|GO:0044281|GO:0051436|GO:0051437|GO:0051439
chr20	42344823	42344882	CUST_3489_PI398500627	-	-0.559773139613338	chr20	42295754	42345136	ENSG00000101057.11	+	-0.730661833220196	MYBL2	B-MYB|BMYB	GO:0000278|GO:0003700|GO:0006355
chr20	46414786	46414845	CUST_692_PI398500116	+	-0.671117660443386	chr20	46285092	46415360	ENSG00000196562.8	-	1.642194467001	SULF2	HSULF-2	GO:0001822|GO:0002063|GO:0003094|GO:0004065|GO:0005615|GO:0005783|GO:0005886|GO:0008449|GO:0009986|GO:0010575|GO:0014846|GO:0030177|GO:0030201|GO:0032836|GO:0035860|GO:0040037|GO:0048706|GO:0051216|GO:0060348|GO:0060384
chr20	47894778	47894837	CUST_1914_PI398636433	+	-0.857795655382939	chr20	47826982	47894963	ENSG00000124201.9	-	-0.622616409639266	ZNFX1	-	-
chr20	43380551	43380610	CUST_9307_PI398500300	+	-0.627457655270037	chr20	43380449	43438979	ENSG00000101098.7	-	-0.806521887460124	-	-	-
chr20	3764914	3764973	CUST_10226_PI398500404	+	-0.748765071264517	chr20	3764498	3767337	ENSG00000125817.6	-	0.980374954206065	CENPB	-	GO:0000775|GO:0003682|GO:0003696|GO:0019237|GO:0043565
chr21	34923105	34923164	CUST_1877_PI398500627	-	-0.890091777639606	chr21	34914924	34949812	ENSG00000159140.13	+	0.568252702594541	SON	BASS1|C21orf50|DBP-5|NREBP|SON3	GO:0000073|GO:0000226|GO:0000910|GO:0003676|GO:0003723|GO:0005515|GO:0005634|GO:0005730|GO:0006397|GO:0006916|GO:0016607|GO:0043484|GO:0051726
chr21	35889671	35889730	CUST_4287_PI398500390	+	0.522891647618216	chr21	35885440	35987441	ENSG00000159200.12	-	1.17828537785079	RCAN1	ADAPT78|CSP1|DSC1|DSCR1|MCIP1|RCN1	GO:0003677|GO:0003700|GO:0005515|GO:0006355|GO:0007165|GO:0007417|GO:0008015
chr21	22910637	22910696	CUST_1570_PI398635365	-	1.56966541892164	chr21	22370633	22915650	ENSG00000154654.9	+	1.83192907762454	NCAM2	NCAM21	GO:0007158
chr21	22782625	22782684	CUST_351_PI398635362	-	1.6842691911665	chr21	22370633	22915650	ENSG00000154654.9	+	1.83192907762454	NCAM2	NCAM21	GO:0007158
chr21	30699009	30699068	CUST_2484_PI398500627	-	0.77383274893033	chr21	30566392	31009660	ENSG00000156273.10	+	0.890717631754168	BACH1	BACH-1	GO:0000083|GO:0000117|GO:0000122|GO:0001078|GO:0005634|GO:0005730|GO:0005829|GO:0020037|GO:0061418
chr21	35890316	35890375	CUST_18684_PI398500110	+	0.675676769727888	chr21	35885440	35987441	ENSG00000159200.12	-	1.17828537785079	RCAN1	ADAPT78|CSP1|DSC1|DSCR1|MCIP1|RCN1	GO:0003677|GO:0003700|GO:0005515|GO:0006355|GO:0007165|GO:0007417|GO:0008015
chr21	27253666	27253725	A_32_P167000	+	1.08454574116951	chr21	27252861	27543446	ENSG00000142192.14	-	1.20425304651847	APP	AAA|ABETA|ABPP|AD1|APPI|CTFgamma|CVAP|PN-II|PN2	GO:0000085|GO:0002576|GO:0003677|GO:0004867|GO:0005102|GO:0005515|GO:0005576|GO:0005737|GO:0005794|GO:0005829|GO:0005886|GO:0005887|GO:0006378|GO:0006417|GO:0006468|GO:0006878|GO:0006897|GO:0007176|GO:0007409|GO:0007596|GO:0007617|GO:0007626|GO:0008088|GO:0008344|GO:0008542|GO:0009986|GO:0016021|GO:0016199|GO:0016322|GO:0016358|GO:0030168|GO:0030198|GO:0030424|GO:0031093|GO:0031175|GO:0033130|GO:…
chr21	38573915	38573974	CUST_433_PI398635365	-	0.519799495253037	chr21	38445526	38575413	ENSG00000182670.9	+	0.692000442666211	TTC3	DCRR1|RNF105|TPRDIII	GO:0004842|GO:0005515|GO:0005634|GO:0005730|GO:0005739|GO:0006511|GO:0070936
chr21	22910234	22910293	CUST_249_PI398635365	-	2.12644830997957	chr21	22370633	22915650	ENSG00000154654.9	+	1.83192907762454	NCAM2	NCAM21	GO:0007158
chr21	40196187	40196246	CUST_1708_PI398635365	-	-0.909721601020043	chr21	40177231	40196879	ENSG00000157557.7	+	0.898435090173109	ETS2	ETS2IT1	GO:0001501|GO:0003677|GO:0003700|GO:0005515|GO:0005634|GO:0006355|GO:0045893
chr21	22910294	22910353	CUST_250_PI398635365	-	1.8172620991106	chr21	22370633	22915650	ENSG00000154654.9	+	1.83192907762454	NCAM2	NCAM21	GO:0007158
chr21	22911721	22911780	CUST_533_PI398635365	-	0.774114807220216	chr21	22370633	22915650	ENSG00000154654.9	+	1.83192907762454	NCAM2	NCAM21	GO:0007158
chr21	34922343	34922402	CUST_12993_PI398500392	-	0.56802100649189	chr21	34914924	34949812	ENSG00000159140.13	+	0.568252702594541	SON	BASS1|C21orf50|DBP-5|NREBP|SON3	GO:0000073|GO:0000226|GO:0000910|GO:0003676|GO:0003723|GO:0005515|GO:0005634|GO:0005730|GO:0006397|GO:0006916|GO:0016607|GO:0043484|GO:0051726
chr21	46354764	46354823	CUST_451_PI398635365	+	-0.827513690007177	chr21	46352729	46359828	ENSG00000183250.7	-	-0.673266344544983	-	-	-
chr21	46271082	46271141	CUST_1593_PI398635365	+	0.783676027271375	chr21	46269500	46293752	ENSG00000183255.7	-	1.16904807836676	PTTG1IP	C21orf1|C21orf3|PBF	GO:0003674|GO:0005634|GO:0005737|GO:0006606|GO:0016020
chr21	46271218	46271277	CUST_1592_PI398635365	+	0.95703098802984	chr21	46269500	46293752	ENSG00000183255.7	-	1.16904807836676	PTTG1IP	C21orf1|C21orf3|PBF	GO:0003674|GO:0005634|GO:0005737|GO:0006606|GO:0016020
chr21	22910707	22910766	CUST_1571_PI398635365	-	1.10686084165834	chr21	22370633	22915650	ENSG00000154654.9	+	1.83192907762454	NCAM2	NCAM21	GO:0007158
chr21	35889731	35889790	CUST_4286_PI398500390	+	0.780672629776986	chr21	35885440	35987441	ENSG00000159200.12	-	1.17828537785079	RCAN1	ADAPT78|CSP1|DSC1|DSCR1|MCIP1|RCN1	GO:0003677|GO:0003700|GO:0005515|GO:0006355|GO:0007165|GO:0007417|GO:0008015
chr21	46271022	46271081	CUST_1596_PI398635365	+	1.10321266136843	chr21	46269500	46293752	ENSG00000183255.7	-	1.16904807836676	PTTG1IP	C21orf1|C21orf3|PBF	GO:0003674|GO:0005634|GO:0005737|GO:0006606|GO:0016020
chr22	29708621	29708680	CUST_1357_PI398635365	-	-1.04752576782244	chr22	29702572	29708774	ENSG00000185340.10	+	-1.09477498315777	GAS2L1	GAR22	GO:0001578|GO:0001725|GO:0005737|GO:0005874|GO:0007026|GO:0007050|GO:0008017|GO:0008093|GO:0009267|GO:0010629|GO:0030308|GO:0045647|GO:0046966|GO:0051726|GO:0097067
chr22	41996336	41996395	CUST_23723_PI398500300	+	-0.481866753610472	chr22	41994032	42017100	ENSG00000100418.7	-	0.870064544551451	DESI1	D15Wsu75e|DESI2|DJ347H13.4|DeSI-1|FAM152B|PPPDE2	-
chr22	33255418	33255477	CUST_20995_PI398500110	-	1.04961755986353	chr22	33197687	33259030	ENSG00000100234.9	+	1.1307122590791	TIMP3	HSMRK222|K222|K222TA2|SFD	GO:0005515|GO:0008191|GO:0031012|GO:0051045
chr22	37962095	37962154	CUST_286_PI398635365	-	-1.14566980654837	chr22	37956454	37965412	ENSG00000128283.6	+	-0.94641718387174	CDC42EP1	BORG5|CEP1|MSE55	GO:0005515|GO:0005737|GO:0005794|GO:0005886|GO:0008360|GO:0015629|GO:0031274
chr22	33256204	33256263	A_24_P33140	-	0.648906831030614	chr22	33197687	33259030	ENSG00000100234.9	+	1.1307122590791	TIMP3	HSMRK222|K222|K222TA2|SFD	GO:0005515|GO:0008191|GO:0031012|GO:0051045
chr22	38616137	38616196	CUST_94_PI398500627	+	-0.906532306650694	chr22	38615298	38669040	ENSG00000198792.7	-	0.745695702900303	TMEM184B	C22orf5|FM08|HS5O6A	-
chr22	40728013	40728072	CUST_661_PI398500627	-	0.502475825742493	chr22	40440821	40731811	ENSG00000100354.14	+	0.655163408618178	TNRC6B	-	GO:0005829|GO:0007219|GO:0010467
chr22	30637741	30637800	CUST_1829_PI398635365	+	-0.833073050011098	chr22	30279144	31521442	ENSG00000100330.10	+	0.712679207838355	MTMR3	FYVE-DSP1|ZFYVE10	GO:0004438|GO:0004722|GO:0004725|GO:0005624|GO:0005634|GO:0005730|GO:0005737|GO:0006470|GO:0035335|GO:0046856
chr22	30637741	30637800	CUST_1829_PI398635365	+	-0.833073050011098	chr22	30636436	30642840	ENSG00000128342.4	-	-0.622396991728066	LIF	CDF|DIA|HILDA|MLPLI	GO:0005102|GO:0005125|GO:0005146|GO:0005615|GO:0007275|GO:0008083|GO:0008284|GO:0033138|GO:0033141|GO:0042511|GO:0042517|GO:0043410|GO:0045651|GO:0045944|GO:0046888|GO:0048861|GO:0050731|GO:0072108|GO:0072307
chr22	33257924	33257983	CUST_10141_PI398500390	-	1.02973270950849	chr22	33197687	33259030	ENSG00000100234.9	+	1.1307122590791	TIMP3	HSMRK222|K222|K222TA2|SFD	GO:0005515|GO:0008191|GO:0031012|GO:0051045
chr22	37768385	37768444	CUST_4610_PI398636438	+	-0.871518820624105	chr22	37764000	37823505	ENSG00000166897.9	-	0.858538417940332	ELFN2	LRRC62|PPP1R29|dJ63G5.3	GO:0010923|GO:0019902
chr22	42302720	42302779	CUST_17991_PI398500110	-	-0.733198673444974	chr22	42229109	42303312	ENSG00000198911.6	+	0.764457294690454	SREBF2	SREBP2|bHLHd2	GO:0000247|GO:0000978|GO:0005515|GO:0005634|GO:0005737|GO:0005783|GO:0006629|GO:0008022|GO:0010886|GO:0032937|GO:0045944|GO:0055098|GO:0070888|GO:0071499|GO:0072368|GO:0090370
chr22	29703690	29703749	CUST_135_PI398635362	-	-0.920452856300046	chr22	29702572	29708774	ENSG00000185340.10	+	-1.09477498315777	GAS2L1	GAR22	GO:0001578|GO:0001725|GO:0005737|GO:0005874|GO:0007026|GO:0007050|GO:0008017|GO:0008093|GO:0009267|GO:0010629|GO:0030308|GO:0045647|GO:0046966|GO:0051726|GO:0097067
chr22	33255567	33255626	CUST_20583_PI398500110	-	0.686734694382033	chr22	33197687	33259030	ENSG00000100234.9	+	1.1307122590791	TIMP3	HSMRK222|K222|K222TA2|SFD	GO:0005515|GO:0008191|GO:0031012|GO:0051045
chr22	50924075	50924134	CUST_80_PI398635365	-	-0.513137775868499	chr22	50919985	50924869	ENSG00000128165.7	+	-0.883395093520023	ADM2	AM2|dJ579N16.4	GO:0001525|GO:0005576|GO:0006468|GO:0010628|GO:0032403|GO:0045766
chr22	39411636	39411695	CUST_380_PI398635362	-	1.69249309632187	chr22	39410088	39414931	ENSG00000244509.2	+	-1.55071778612123	APOBEC3C	A3C|APOBEC1L|ARDC2|ARDC4|ARP5|PBI|bK150C2.3	GO:0010529|GO:0080111
chr22	33256321	33256380	CUST_10315_PI398500110	-	0.940666959083334	chr22	33197687	33259030	ENSG00000100234.9	+	1.1307122590791	TIMP3	HSMRK222|K222|K222TA2|SFD	GO:0005515|GO:0008191|GO:0031012|GO:0051045
chr22	41996810	41996869	CUST_258_PI398634115	+	-0.899098111352458	chr22	41994032	42017100	ENSG00000100418.7	-	0.870064544551451	DESI1	D15Wsu75e|DESI2|DJ347H13.4|DeSI-1|FAM152B|PPPDE2	-
chr22	32077979	32078038	CUST_63356_PI398500300	+	-1.35783556107448	chr22	32072242	32146126	ENSG00000183530.9	-	0.527799375854605	PRR14L	C22orf30	-
chr22	38075636	38075695	A_32_P44139	-	0.852507075869183	chr22	38071615	38075813	ENSG00000100097.7	+	1.27146436350272	LGALS1	GAL1|GBP	GO:0004871|GO:0005615|GO:0005622|GO:0005737|GO:0006915|GO:0007165|GO:0031012|GO:0042981|GO:0043123
chr22	50923976	50924035	CUST_79_PI398635365	-	-0.80032794031515	chr22	50919985	50924869	ENSG00000128165.7	+	-0.883395093520023	ADM2	AM2|dJ579N16.4	GO:0001525|GO:0005576|GO:0006468|GO:0010628|GO:0032403|GO:0045766
chr22	30638998	30639057	CUST_1703_PI398635365	+	-0.661788784666867	chr22	30279144	31521442	ENSG00000100330.10	+	0.712679207838355	MTMR3	FYVE-DSP1|ZFYVE10	GO:0004438|GO:0004722|GO:0004725|GO:0005624|GO:0005634|GO:0005730|GO:0005737|GO:0006470|GO:0035335|GO:0046856
chr22	30638998	30639057	CUST_1703_PI398635365	+	-0.661788784666867	chr22	30636436	30642840	ENSG00000128342.4	-	-0.622396991728066	LIF	CDF|DIA|HILDA|MLPLI	GO:0005102|GO:0005125|GO:0005146|GO:0005615|GO:0007275|GO:0008083|GO:0008284|GO:0033138|GO:0033141|GO:0042511|GO:0042517|GO:0043410|GO:0045651|GO:0045944|GO:0046888|GO:0048861|GO:0050731|GO:0072108|GO:0072307
chr2	12857822	12857881	CUST_63513_PI398500300	-	-0.667034994969297	chr2	12857015	12882860	ENSG00000071575.7	+	1.1270749548092	TRIB2	C5FW|GS3955|TRB2	GO:0000166|GO:0004672|GO:0005634|GO:0005730|GO:0005737|GO:0006468|GO:0006469|GO:0008134|GO:0031625|GO:0032436|GO:0043405|GO:0045081|GO:0045599|GO:0055106
chr2	60685012	60685071	CUST_899_PI398634432	+	-0.890769855559094	chr2	60678302	60780702	ENSG00000119866.15	-	-1.49669816243405	BCL11A	BCL11A-L|BCL11A-S|BCL11A-XL|CTIP1|EVI9|HBFQTL5|ZNF856	GO:0005634|GO:0005737|GO:0010976|GO:0010977|GO:0016925|GO:0030097|GO:0030517|GO:0032463|GO:0042803|GO:0045944|GO:0046982|GO:0048671|GO:0048672|GO:0050773|GO:2000171
chr2	213865964	213866023	CUST_62092_PI398500300	+	-1.64700565320765	chr2	213864429	214017151	ENSG00000030419.11	-	0.589532396744318	IKZF2	ANF1A2|HELIOS|ZNF1A2|ZNFN1A2	GO:0003674|GO:0005634|GO:0008150
chr2	68872839	68872898	CUST_8607_PI398500392	-	-0.509815618551139	chr2	68870721	68882708	ENSG00000169618.4	+	-0.664539060808459	PROKR1	GPR73|GPR73a|PKR1|ZAQ	GO:0005886
chr2	69474406	69474465	CUST_650_PI398500627	-	0.77055150755639	chr2	69240310	69476459	ENSG00000169604.15	+	1.09498388107019	ANTXR1	ATR|TEM8	GO:0004888|GO:0005515|GO:0005518|GO:0031258|GO:0031527|GO:0031532|GO:0034446|GO:0051015
chr2	172411641	172411700	CUST_4542_PI398500392	-	0.85432213658533	chr2	172378757	172414643	ENSG00000071967.7	+	0.81885342985643	CYBRD1	DCYTB|FRRS3	GO:0000293|GO:0005886|GO:0006879|GO:0016722|GO:0055085
chr2	220113932	220113991	CUST_21151_PI398500300	-	-0.567380193913573	chr2	220110177	220115059	ENSG00000115661.9	+	-0.619861748177557	STK16	KRCT|MPSK|PKL12|TSF1	GO:0005515|GO:0046777
chr2	167094700	167094759	CUST_4148_PI398635289	+	1.57469531082071	chr2	167051695	167232503	ENSG00000169432.10	-	1.48320915861086	SCN9A	ETHA|FEB3B|GEFSP7|NE-NA|NENA|Nav1.7|PN1|SFNP	GO:0006814
chr2	97477387	97477446	CUST_2399_PI398500300	-	-0.594978321631515	chr2	97426639	97477628	ENSG00000158158.7	+	-0.429893627762752	CNNM4	ACDP4	-
chr2	85554533	85554592	CUST_8974_PI398500116	+	0.865478825098165	chr2	85545147	85555548	ENSG00000152291.9	-	0.947842416083946	TGOLN2	TGN38|TGN46|TGN48|TGN51|TTGN2	GO:0005515|GO:0005634|GO:0005730|GO:0005794|GO:0005802|GO:0030133
chr2	97499226	97499285	CUST_8125_PI398500392	-	-0.6566033858896	chr2	97481982	97499648	ENSG00000168763.10	+	0.714783911458052	CNNM3	ACDP3	GO:0005515
chr2	224840434	224840493	CUST_3810_PI398500116	+	1.02349728781512	chr2	224839829	224904036	ENSG00000135919.8	-	2.97338955556062	SERPINE2	GDN|PI-7|PI7|PN-1|PN1|PNI	GO:0004867|GO:0005102|GO:0005515|GO:0005539|GO:0005576|GO:0005615|GO:0005829|GO:0008201|GO:0010757|GO:0010951|GO:0010955|GO:0030195|GO:0030334|GO:0031012|GO:0031091|GO:0031232|GO:0031594|GO:0045861|GO:0048711|GO:0090331
chr2	131130457	131130516	A_32_P206175	-	-1.58672284096417	chr2	131113580	131132982	ENSG00000072135.7	+	0.513947396455448	PTPN18	BDP1|PTP-HSCF	GO:0006470
chr2	231743598	231743657	CUST_1656_PI398500110	-	1.59171092160415	chr2	231729354	231743963	ENSG00000135916.11	+	1.83718136562683	ITM2C	BRI3|BRICD2C|E25|E25C|ITM3	GO:0001540|GO:0005515|GO:0005764|GO:0005794|GO:0005886|GO:0010977|GO:0030182|GO:0048471
chr2	231050735	231050794	CUST_6647_PI398635289	+	0.935567816264829	chr2	231032009	231090444	ENSG00000135899.11	-	0.662221941906899	SP110	IFI41|IFI75|IPR1|VODI	GO:0004871|GO:0007165
chr3	190368017	190368076	CUST_1929_PI398500392	-	1.06761334783244	chr3	190231840	190375843	ENSG00000196083.5	+	1.95655513934332	IL1RAP	C3orf13|IL-1RAcP|IL1R3	GO:0004871|GO:0005886|GO:0005887|GO:0006461|GO:0006954|GO:0006955|GO:0007165
chr3	5025994	5026053	CUST_6057_PI398500392	-	-0.622620820832502	chr3	5020801	5027008	ENSG00000134107.4	+	-0.641701304940721	BHLHE40	BHLHB2|DEC1|HLHB2|SHARP-2|STRA13|Stra14	GO:0000122|GO:0000981|GO:0001078|GO:0001102|GO:0001191|GO:0003700|GO:0003705|GO:0005515|GO:0005634|GO:0005730|GO:0005794|GO:0006355|GO:0006366|GO:0019904|GO:0032922|GO:0042803|GO:0043153|GO:0043425|GO:0043426|GO:0043433|GO:0046982|GO:0070888
chr3	122437421	122437480	CUST_8551_PI398500390	-	0.914776784244179	chr3	122399465	122449687	ENSG00000173193.8	+	1.02869788384448	PARP14	BAL2|PARP-14|pART8	GO:0005737|GO:0005886
chr3	191109830	191109889	CUST_5935_PI398500390	-	1.21549802453472	chr3	191046866	191116459	ENSG00000152492.9	+	1.75217330456835	CCDC50	C3orf6|DFNA44|YMER	GO:0005515|GO:0005737
chr3	86116535	86116594	CUST_47627_PI398500300	-	1.22389933165159	chr3	85008132	86123579	ENSG00000175161.9	+	1.78000920675875	-	-	-
chr3	5026054	5026113	CUST_6061_PI398500392	-	-1.07702242535763	chr3	5020801	5027008	ENSG00000134107.4	+	-0.641701304940721	BHLHE40	BHLHB2|DEC1|HLHB2|SHARP-2|STRA13|Stra14	GO:0000122|GO:0000981|GO:0001078|GO:0001102|GO:0001191|GO:0003700|GO:0003705|GO:0005515|GO:0005634|GO:0005730|GO:0005794|GO:0006355|GO:0006366|GO:0019904|GO:0032922|GO:0042803|GO:0043153|GO:0043425|GO:0043426|GO:0043433|GO:0046982|GO:0070888
chr3	5258726	5258785	CUST_391_PI398500390	-	-0.60852333049871	chr3	5229331	5261642	ENSG00000134109.5	+	0.520393079533223	EDEM1	EDEM	GO:0004571|GO:0005515|GO:0005789|GO:0006457|GO:0006987|GO:0018279|GO:0030176|GO:0030433|GO:0030968|GO:0043687|GO:0044267|GO:0051787
chr3	23961429	23961488	CUST_18320_PI398500110	-	0.916802206573845	chr3	23958036	23965183	ENSG00000174748.12	+	1.01909628487848	RPL15	EC45|L15|RPL10|RPLY10|RPYL10	GO:0000184|GO:0003723|GO:0003735|GO:0005829|GO:0005840|GO:0006412|GO:0006413|GO:0006414|GO:0006415|GO:0006614|GO:0010467|GO:0016032|GO:0016070|GO:0016071|GO:0019058|GO:0019083|GO:0022625|GO:0044267
chr3	127408559	127408618	CUST_4112_PI398500110	+	1.72714174206033	chr3	127407909	127558019	ENSG00000074416.8	-	2.26324254786529	MGLL	HU-K5|HUK5|MAGL|MGL	GO:0004622|GO:0005886|GO:0006629|GO:0006954|GO:0007596|GO:0009966|GO:0019369|GO:0019433|GO:0030168|GO:0042803|GO:0044281|GO:0046464|GO:0047372|GO:0050727|GO:0051930|GO:2000124
chr3	138122894	138122953	CUST_22036_PI398500110	-	1.33594316551532	chr3	138066539	138124375	ENSG00000158186.8	+	0.943797118826904	MRAS	M-RAs|R-RAS3|RRAS3	GO:0006184|GO:0007265|GO:0007275|GO:0007517|GO:0030036|GO:0030742
chr3	8794185	8794244	CUST_531_PI398500390	+	1.1063743222744	chr3	8792094	8811314	ENSG00000180914.6	-	1.81726783421074	OXTR	OT-R	GO:0005886|GO:0005887|GO:0006936|GO:0007166|GO:0007595
chr3	186791967	186792026	CUST_11222_PI398635289	-	1.00714804838458	chr3	186648274	186796341	ENSG00000073849.10	+	1.18739095190646	ST6GAL1	SIAT1|ST6GalI|ST6N	GO:0000139|GO:0006464|GO:0006959|GO:0008373|GO:0016266|GO:0018279|GO:0043687|GO:0044267
chr3	5260438	5260497	CUST_7754_PI398500390	-	-0.826651117004552	chr3	5229331	5261642	ENSG00000134109.5	+	0.520393079533223	EDEM1	EDEM	GO:0004571|GO:0005515|GO:0005789|GO:0006457|GO:0006987|GO:0018279|GO:0030176|GO:0030433|GO:0030968|GO:0043687|GO:0044267|GO:0051787
chr3	23962023	23962082	CUST_13027_PI398500390	-	0.51549510761604	chr3	23958036	23965183	ENSG00000174748.12	+	1.01909628487848	RPL15	EC45|L15|RPL10|RPLY10|RPYL10	GO:0000184|GO:0003723|GO:0003735|GO:0005829|GO:0005840|GO:0006412|GO:0006413|GO:0006414|GO:0006415|GO:0006614|GO:0010467|GO:0016032|GO:0016070|GO:0016071|GO:0019058|GO:0019083|GO:0022625|GO:0044267
chr3	127410837	127410896	CUST_4308_PI398500110	+	1.92774430438282	chr3	127407909	127558019	ENSG00000074416.8	-	2.26324254786529	MGLL	HU-K5|HUK5|MAGL|MGL	GO:0004622|GO:0005886|GO:0006629|GO:0006954|GO:0007596|GO:0009966|GO:0019369|GO:0019433|GO:0030168|GO:0042803|GO:0044281|GO:0046464|GO:0047372|GO:0050727|GO:0051930|GO:2000124
chr3	138121597	138121656	CUST_33_PI398500110	-	0.777610295592204	chr3	138066539	138124375	ENSG00000158186.8	+	0.943797118826904	MRAS	M-RAs|R-RAS3|RRAS3	GO:0006184|GO:0007265|GO:0007275|GO:0007517|GO:0030036|GO:0030742
chr3	49572776	49572835	CUST_2399_PI398500404	-	-0.596732731205	chr3	49506146	49573048	ENSG00000173402.6	+	1.10452860967763	DAG1	156DAG|A3a|AGRNR|DAG|MDDGC7	GO:0003779|GO:0005515|GO:0005604|GO:0005615|GO:0005654|GO:0005737|GO:0005886|GO:0005925|GO:0006509|GO:0006607|GO:0007016|GO:0008307|GO:0015631|GO:0016010|GO:0016021|GO:0017166|GO:0019048|GO:0030027|GO:0030175|GO:0030336|GO:0034453|GO:0042169|GO:0043237|GO:0043409|GO:0051393|GO:0051898|GO:0070938
chr3	119087235	119087294	CUST_15570_PI398500110	-	1.47319273344477	chr3	119013220	119139561	ENSG00000031081.5	+	0.706420030936936	ARHGAP31	AOS1|CDGAP	GO:0005829|GO:0007264|GO:0051056
chr3	190366559	190366618	CUST_4094_PI398500392	-	1.16325678364317	chr3	190231840	190375843	ENSG00000196083.5	+	1.95655513934332	IL1RAP	C3orf13|IL-1RAcP|IL1R3	GO:0004871|GO:0005886|GO:0005887|GO:0006461|GO:0006954|GO:0006955|GO:0007165
chr3	50360245	50360304	CUST_44791_PI398500300	+	-0.877397146119779	chr3	50355221	50360337	ENSG00000068001.9	-	-0.702256805262426	HYAL2	LUCA2	GO:0000139|GO:0000302|GO:0001618|GO:0001822|GO:0004415|GO:0005515|GO:0005540|GO:0005764|GO:0005783|GO:0005829|GO:0005902|GO:0006027|GO:0009615|GO:0009986|GO:0010764|GO:0016023|GO:0016324|GO:0019066|GO:0019087|GO:0019899|GO:0030139|GO:0030214|GO:0030294|GO:0030308|GO:0030971|GO:0031362|GO:0031410|GO:0033906|GO:0035810|GO:0042117|GO:0042307|GO:0043065|GO:0043407|GO:0044344|GO:0044444|GO:0045121|GO:…
chr3	23961650	23961709	CUST_11296_PI398500390	-	1.09351577273293	chr3	23958036	23965183	ENSG00000174748.12	+	1.01909628487848	RPL15	EC45|L15|RPL10|RPLY10|RPYL10	GO:0000184|GO:0003723|GO:0003735|GO:0005829|GO:0005840|GO:0006412|GO:0006413|GO:0006414|GO:0006415|GO:0006614|GO:0010467|GO:0016032|GO:0016070|GO:0016071|GO:0019058|GO:0019083|GO:0022625|GO:0044267
chr3	160222753	160222812	CUST_6004_PI398634432	+	0.607141676084618	chr3	160212783	160283376	ENSG00000186432.4	-	0.834434381441949	KPNA4	IPOA3|QIP1|SRP3	GO:0005654|GO:0005829|GO:0006607|GO:0019221
chr3	107765706	107765765	CUST_17640_PI398500110	+	0.651325871571274	chr3	107762145	107809872	ENSG00000196776.10	-	1.34688909471727	CD47	IAP|MER6|OA3	GO:0005515|GO:0005886|GO:0007229|GO:0007596|GO:0008284|GO:0022409|GO:0050870|GO:0050900|GO:0070053
chr3	50401934	50401993	CUST_40881_PI398500300	+	-1.39205145068635	chr3	50400233	50541675	ENSG00000007402.7	-	-0.631442951632313	CACNA2D2	CACNA2D|LUAC11.1	GO:0005886|GO:0006112|GO:0044281|GO:0050796
chr3	5025906	5025965	CUST_6059_PI398500392	-	-0.660201461547559	chr3	5020801	5027008	ENSG00000134107.4	+	-0.641701304940721	BHLHE40	BHLHB2|DEC1|HLHB2|SHARP-2|STRA13|Stra14	GO:0000122|GO:0000981|GO:0001078|GO:0001102|GO:0001191|GO:0003700|GO:0003705|GO:0005515|GO:0005634|GO:0005730|GO:0005794|GO:0006355|GO:0006366|GO:0019904|GO:0032922|GO:0042803|GO:0043153|GO:0043425|GO:0043426|GO:0043433|GO:0046982|GO:0070888
chr3	191109641	191109700	CUST_5932_PI398500390	-	1.03573335641309	chr3	191046866	191116459	ENSG00000152492.9	+	1.75217330456835	CCDC50	C3orf6|DFNA44|YMER	GO:0005515|GO:0005737
chr3	23961783	23961842	CUST_13023_PI398500390	-	0.982515061590862	chr3	23958036	23965183	ENSG00000174748.12	+	1.01909628487848	RPL15	EC45|L15|RPL10|RPLY10|RPYL10	GO:0000184|GO:0003723|GO:0003735|GO:0005829|GO:0005840|GO:0006412|GO:0006413|GO:0006414|GO:0006415|GO:0006614|GO:0010467|GO:0016032|GO:0016070|GO:0016071|GO:0019058|GO:0019083|GO:0022625|GO:0044267
chr3	105295467	105295526	CUST_18960_PI398500110	-	0.986361321743384	chr3	105085753	105295744	ENSG00000170017.8	+	1.20336669910416	ALCAM	CD166|MEMD	GO:0005102|GO:0007165|GO:0007411
chr3	127340792	127340851	CUST_6414_PI398500390	-	-0.61255659398799	chr3	127317066	127341276	ENSG00000073111.8	+	-0.622661682459761	MCM2	BM28|CCNL1|CDCL1|D3S3194|MITOTIN|cdc19	GO:0000075|GO:0000082|GO:0000084|GO:0000216|GO:0000278|GO:0000785|GO:0003677|GO:0005515|GO:0005634|GO:0005654|GO:0006260|GO:0006270|GO:0006271|GO:0007049|GO:0042555
chr3	58551072	58551131	A_32_P41153	+	1.5627696419858	chr3	58549844	58613337	ENSG00000168309.12	-	1.9956483195937	FAM107A	DRR1|TU3A	GO:0001558|GO:0003674|GO:0005634
chr3	186794855	186794914	A_32_P15829	-	0.893278052927698	chr3	186648274	186796341	ENSG00000073849.10	+	1.18739095190646	ST6GAL1	SIAT1|ST6GalI|ST6N	GO:0000139|GO:0006464|GO:0006959|GO:0008373|GO:0016266|GO:0018279|GO:0043687|GO:0044267
chr3	191109768	191109827	CUST_5934_PI398500390	-	1.34320670062147	chr3	191046866	191116459	ENSG00000152492.9	+	1.75217330456835	CCDC50	C3orf6|DFNA44|YMER	GO:0005515|GO:0005737
chr3	32208688	32208747	CUST_1455_PI398500392	-	-0.624952031896958	chr3	32147181	32210205	ENSG00000152642.6	+	1.04455956312482	GPD1L	GPD1-L	GO:0005737|GO:0005829|GO:0019432|GO:0044255|GO:0044281
chr3	170078283	170078342	CUST_16033_PI398500110	-	0.931962885429185	chr3	170075466	170114623	ENSG00000136603.9	+	1.05151158797446	SKIL	SNO|SnoA|SnoI|SnoN	GO:0000122|GO:0003677|GO:0003682|GO:0003714|GO:0005515|GO:0005634|GO:0005737|GO:0007050|GO:0007519|GO:0016605|GO:0019904|GO:0030512|GO:0032403|GO:0042981|GO:0045596|GO:0046332|GO:0046677|GO:0050772|GO:0070207|GO:0070208|GO:0070848
chr3	184799716	184799775	CUST_1122_PI398500300	+	1.60568207550731	chr3	184795838	184870802	ENSG00000187068.2	-	1.82875439636633	C3orf70	-	-
chr3	49705384	49705443	CUST_8017_PI398500404	-	-0.652839977033468	chr3	49591922	49708978	ENSG00000164061.4	+	-0.78102938973597	BSN	ZNF231	GO:0005634|GO:0005730|GO:0005737|GO:0007268|GO:0015630|GO:0030425
chr3	9518023	9518082	CUST_4984_PI398500392	-	0.671715332795675	chr3	9439299	9520924	ENSG00000168137.11	+	0.98936519248094	SETD5	-	-
chr3	17052084	17052143	CUST_2654_PI398500392	-	0.985895068157996	chr3	16844159	17132094	ENSG00000154822.10	+	0.679575496009067	PLCL2	PLCE2	-
chr3	32210045	32210104	CUST_11462_PI398500392	-	-1.10234701764466	chr3	32147181	32210205	ENSG00000152642.6	+	1.04455956312482	GPD1L	GPD1-L	GO:0005737|GO:0005829|GO:0019432|GO:0044255|GO:0044281
chr3	190366499	190366558	CUST_4093_PI398500392	-	1.33931569522847	chr3	190231840	190375843	ENSG00000196083.5	+	1.95655513934332	IL1RAP	C3orf13|IL-1RAcP|IL1R3	GO:0004871|GO:0005886|GO:0005887|GO:0006461|GO:0006954|GO:0006955|GO:0007165
chr3	43760071	43760130	CUST_9819_PI398500390	-	0.680262679436902	chr3	43731605	43775863	ENSG00000011198.3	+	0.823173448221349	ABHD5	CDS|CGI58|IECN2|NCIE2	GO:0004806|GO:0005811|GO:0005829|GO:0006629|GO:0006654|GO:0010891|GO:0010898|GO:0019433|GO:0042171|GO:0044281
chr3	128888701	128888760	CUST_3638_PI398500110	+	0.580637130547696	chr3	128888327	128902765	ENSG00000169714.12	-	0.793811201554208	CNBP	CNBP1|DM2|PROMM|RNF163|ZCCHC22|ZNF9	GO:0003700|GO:0005634|GO:0005783|GO:0005829|GO:0006355|GO:0006695|GO:0008284|GO:0045893|GO:0045944
chr3	152181567	152181626	CUST_23045_PI398500300	-	-0.984036989769887	chr3	151961617	152183569	ENSG00000152601.13	+	0.881136474234172	MBNL1	EXP|EXP35|EXP40|EXP42|MBNL	GO:0001701|GO:0003723|GO:0003725|GO:0005515|GO:0005634|GO:0005737|GO:0007399|GO:0008380|GO:0010494|GO:0030326|GO:0043484|GO:0045445
chr3	191109873	191109932	CUST_8310_PI398500116	-	1.88439001081991	chr3	191046866	191116459	ENSG00000152492.9	+	1.75217330456835	CCDC50	C3orf6|DFNA44|YMER	GO:0005515|GO:0005737
chr3	173322150	173322209	CUST_1717_PI398500390	-	0.971339442924855	chr3	173114074	174004434	ENSG00000169760.13	+	1.02985954778664	NLGN1	NL1	GO:0004091|GO:0004872|GO:0005887|GO:0006605|GO:0007157|GO:0007158|GO:0007399|GO:0007416|GO:0009986|GO:0010740|GO:0014069|GO:0016080|GO:0016339|GO:0023041|GO:0030425|GO:0032230|GO:0042043|GO:0045184|GO:0045202|GO:0045664|GO:0046983|GO:0048789|GO:0050839|GO:0051260|GO:0051491|GO:0051965|GO:0051968|GO:0060999|GO:0072553|GO:0097091|GO:0097104|GO:0097105|GO:0097113|GO:0097115|GO:0097119|GO:0097120|GO:…
chr3	122437301	122437360	CUST_8549_PI398500390	-	1.02995133651612	chr3	122399465	122449687	ENSG00000173193.8	+	1.02869788384448	PARP14	BAL2|PARP-14|pART8	GO:0005737|GO:0005886
chr4	83551203	83551262	A_32_P53290	+	1.20154282418582	chr4	83550692	83720010	ENSG00000145284.7	-	1.44082892521048	SCD5	ACOD4|FADS4|HSCD5|SCD2|SCD4	-
chr4	1729466	1729525	CUST_11801_PI398500390	-	-1.035547470718	chr4	1723227	1746898	ENSG00000013810.13	+	-0.670399672222818	TACC3	ERIC-1|ERIC1	GO:0005737|GO:0005813
chr4	111119483	111119542	A_32_P107833	+	1.08671047110544	chr4	110967002	111120355	ENSG00000170522.5	-	0.877519638730836	ELOVL6	FACE|FAE|LCE	GO:0005515|GO:0005783|GO:0005789|GO:0019367|GO:0019432|GO:0035338|GO:0042759|GO:0044255|GO:0044281
chr4	57514606	57514665	A_32_P135168	+	1.58264980512189	chr4	57514155	57548065	ENSG00000171476.16	-	1.9602728953008	HOPX	CAMEO|HOD|HOP|LAGY|NECC1|OB1|SMAP31|TOTO	GO:0001829|GO:0005634|GO:0045596
chr4	170926995	170927054	CUST_1906_PI398500392	+	1.05231683333567	chr4	170907748	170954182	ENSG00000198948.6	-	0.948139948273911	MFAP3L	NYD-sp9	-
chr4	99579351	99579410	A_32_P153937	+	-0.594948992542072	chr4	99391518	99579780	ENSG00000168785.3	-	-0.657699385978031	TSPAN5	NET-4|NET4|TM4SF9|TSPAN-5	-
chr4	73957449	73957508	CUST_7753_PI398500110	+	0.869147208766172	chr4	73939093	74124515	ENSG00000132466.12	-	0.969398742779348	ANKRD17	GTAR|NY-BR-16	-
chr4	170017043	170017102	CUST_12515_PI398500110	+	-0.612652980228012	chr4	170015407	170192256	ENSG00000154447.10	-	0.54515015064206	SH3RF1	POSH|RNF142|SH3MD2	GO:0005515|GO:0005829|GO:0043066|GO:0043154|GO:2001237
chr4	140430492	140430551	CUST_6750_PI398500110	+	1.03490536236522	chr4	140417243	140477928	ENSG00000145391.7	-	1.12651071360314	SETD7	KMT7|SET7|SET7/9|SET9	GO:0002039|GO:0005515|GO:0016279|GO:0016568|GO:0018024|GO:0018026|GO:0018027|GO:0034968
chr4	176555920	176555979	CUST_22848_PI398500300	+	0.819405049586167	chr4	176554085	176923815	ENSG00000150625.12	-	1.27483672806935	GPM6A	GPM6|M6A	GO:0001764|GO:0003407|GO:0005886|GO:0007416|GO:0009986|GO:0030175|GO:0043005|GO:0043025|GO:0044295|GO:0048812|GO:0048863|GO:0051491
chr4	99392967	99393026	CUST_13065_PI398500392	+	-0.725267898501825	chr4	99391518	99579780	ENSG00000168785.3	-	-0.657699385978031	TSPAN5	NET-4|NET4|TM4SF9|TSPAN-5	-
chr4	95587049	95587108	CUST_8367_PI398500390	-	0.706802125477165	chr4	95373037	95589377	ENSG00000163110.10	+	1.32718063065657	PDLIM5	ENH|ENH1|LIM	GO:0003779|GO:0005080|GO:0005624|GO:0005829|GO:0014069|GO:0015629|GO:0042805|GO:0051963|GO:0061001
chr4	123819092	123819151	CUST_7629_PI398500110	-	-2.03560584809581	chr4	123747863	123819391	ENSG00000138685.7	+	0.867744933248823	FGF2	BFGF|FGF-2|FGFB|HBGF-2	GO:0000187|GO:0001658|GO:0001938|GO:0002042|GO:0005104|GO:0005125|GO:0005515|GO:0005576|GO:0006661|GO:0006935|GO:0007165|GO:0007265|GO:0007399|GO:0008083|GO:0008284|GO:0008286|GO:0008543|GO:0009887|GO:0010764|GO:0010863|GO:0030214|GO:0030374|GO:0032958|GO:0042056|GO:0042060|GO:0042660|GO:0043536|GO:0043537|GO:0043552|GO:0045765|GO:0045766|GO:0045893|GO:0045944|GO:0048598|GO:0050918|GO:0051209|GO:…
chr4	83381397	83381456	CUST_8883_PI398500390	-	1.28483989403818	chr4	83351715	83382244	ENSG00000145293.9	+	0.8936778822414	ENOPH1	E1|MASA|MST145	GO:0000096|GO:0005575|GO:0005829|GO:0006595|GO:0019509|GO:0034641|GO:0043874|GO:0044281
chr4	2906739	2906798	CUST_12472_PI398634432	-	0.647269192806849	chr4	2845584	2931803	ENSG00000087274.11	+	0.687534408365588	ADD1	ADDA	GO:0003779|GO:0005634|GO:0005829|GO:0006915|GO:0006921|GO:0006987|GO:0008134|GO:0008290|GO:0030036|GO:0030507|GO:0030968|GO:0032092|GO:0042803|GO:0046982|GO:0051015|GO:0051016|GO:0051017
chr4	141788360	141788419	CUST_8132_PI398500390	+	-0.613348006634117	chr4	141786725	142134031	ENSG00000170153.5	-	1.1233762826102	RNF150	-	-
chr4	55163533	55163592	CUST_813_PI398634115	-	1.19290420906248	chr4	55095264	55164414	ENSG00000134853.7	+	1.98521011353825	PDGFRA	CD140A|PDGFR-2|PDGFR2|RHEPDGFRA	GO:0001553|GO:0001775|GO:0004714|GO:0005018|GO:0005021|GO:0005161|GO:0005634|GO:0005737|GO:0005886|GO:0005887|GO:0007204|GO:0008284|GO:0010544|GO:0010863|GO:0014068|GO:0018108|GO:0030335|GO:0031226|GO:0035790|GO:0038085|GO:0038091|GO:0042060|GO:0042803|GO:0043552|GO:0045740|GO:0046777|GO:0048008|GO:0048015|GO:0048146|GO:0048407|GO:0048557|GO:0048701|GO:0048704|GO:0050920|GO:0055003|GO:0060326|GO:…
chr4	2250525	2250584	CUST_6255_PI398500110	+	0.59687570668039	chr4	2249159	2264021	ENSG00000123933.9	-	0.783125891252592	MXD4	MAD4|MST149|MSTP149|bHLHc12	GO:0000122|GO:0003714|GO:0008285
chr4	77082107	77082166	CUST_9494_PI398500110	+	1.04211235804263	chr4	77079890	77135046	ENSG00000138760.4	-	1.36040983717493	SCARB2	AMRF|CD36L2|EPM4|HLGP85|LGP85|LIMP-2|LIMPII|SR-BII	GO:0005624|GO:0005765|GO:0005887|GO:0006622|GO:0019899|GO:0043202
chr4	55161671	55161730	CUST_20426_PI398500110	-	1.56027538231689	chr4	55095264	55164414	ENSG00000134853.7	+	1.98521011353825	PDGFRA	CD140A|PDGFR-2|PDGFR2|RHEPDGFRA	GO:0001553|GO:0001775|GO:0004714|GO:0005018|GO:0005021|GO:0005161|GO:0005634|GO:0005737|GO:0005886|GO:0005887|GO:0007204|GO:0008284|GO:0010544|GO:0010863|GO:0014068|GO:0018108|GO:0030335|GO:0031226|GO:0035790|GO:0038085|GO:0038091|GO:0042060|GO:0042803|GO:0043552|GO:0045740|GO:0046777|GO:0048008|GO:0048015|GO:0048146|GO:0048407|GO:0048557|GO:0048701|GO:0048704|GO:0050920|GO:0055003|GO:0060326|GO:…
chr5	9035410	9035469	CUST_8019_PI398500390	+	2.20061952007647	chr5	9035138	9546187	ENSG00000112902.7	-	1.85822625588911	SEMA5A	SEMAF|semF	GO:0005886|GO:0007155|GO:0007267|GO:0007399|GO:0007411
chr5	149494008	149494067	CUST_9075_PI398500390	+	-0.549867664648009	chr5	149493400	149535423	ENSG00000113721.7	-	-0.647171547674704	PDGFRB	CD140B|JTK12|PDGFR|PDGFR-1|PDGFR1	GO:0004713|GO:0004992|GO:0005017|GO:0005019|GO:0005102|GO:0005161|GO:0005515|GO:0005634|GO:0005737|GO:0005886|GO:0007165|GO:0008284|GO:0010863|GO:0014068|GO:0014911|GO:0016020|GO:0016324|GO:0016477|GO:0018108|GO:0030335|GO:0031226|GO:0032516|GO:0032956|GO:0035441|GO:0035791|GO:0035793|GO:0035909|GO:0036120|GO:0038085|GO:0038091|GO:0043406|GO:0043552|GO:0045840|GO:0046488|GO:0046777|GO:0048008|GO:…
chr5	158585747	158585806	CUST_396_PI398500392	+	0.508791939366819	chr5	158584417	158637061	ENSG00000145860.5	-	0.656400844434115	RNF145	-	-
chr5	55234716	55234775	A_32_P192354	+	1.21878508444144	chr5	55230923	55290772	ENSG00000134352.14	-	0.87466235258667	IL6ST	CD130|CDW130|GP130|IL-6RB	GO:0002675|GO:0002821|GO:0004897|GO:0004915|GO:0004923|GO:0004924|GO:0005127|GO:0005138|GO:0005515|GO:0005576|GO:0005615|GO:0005886|GO:0005896|GO:0005900|GO:0008284|GO:0010575|GO:0010613|GO:0019221|GO:0019838|GO:0019981|GO:0034097|GO:0038165|GO:0042102|GO:0042511|GO:0042517|GO:0042803|GO:0045509|GO:0045669|GO:0045768|GO:0048861|GO:0070102|GO:0070104|GO:0070106|GO:0070110|GO:0070120
chr5	112174931	112174990	CUST_3593_PI398500390	-	0.622198554176988	chr5	112043195	112181936	ENSG00000134982.11	+	0.79633115368706	APC	BTPS2|DP2|DP2.5|DP3|GS|PPP1R46	GO:0000281|GO:0000776|GO:0005515|GO:0005634|GO:0005737|GO:0005813|GO:0005829|GO:0005886|GO:0005913|GO:0005923|GO:0006461|GO:0006915|GO:0006921|GO:0006974|GO:0007026|GO:0007050|GO:0007094|GO:0007155|GO:0008013|GO:0008017|GO:0008285|GO:0016328|GO:0016477|GO:0019887|GO:0019901|GO:0030027|GO:0030335|GO:0030877|GO:0031274|GO:0032587|GO:0032886|GO:0034742|GO:0034747|GO:0043065|GO:0045295|GO:0045296|GO:…
chr5	153054070	153054129	CUST_11319_PI398500110	-	1.20355386955225	chr5	152869175	153193240	ENSG00000155511.10	+	1.33681768601532	GRIA1	GLUH1|GLUR1|GLURA|GluA1|HBGR1	GO:0004971|GO:0005515|GO:0005886|GO:0007165|GO:0007268|GO:0008066|GO:0009986|GO:0014069|GO:0015277|GO:0019717|GO:0030165|GO:0030425|GO:0030666|GO:0032281|GO:0043025|GO:0043197|GO:0044309
chr5	167979724	167979783	CUST_9876_PI398500116	+	-1.03926475221824	chr5	167975500	168006605	ENSG00000120137.6	-	0.782031729445048	PANK3	-	GO:0005634|GO:0005730|GO:0005737
chr5	153799230	153799289	CUST_18133_PI398500110	-	0.799998689565204	chr5	153570290	153800544	ENSG00000164574.11	+	0.83669598271663	GALNT10	GALNACT10|PPGALNACT10|PPGANTASE10	GO:0000139|GO:0016266|GO:0043687|GO:0044267
chr5	172377947	172378006	A_24_P791878	-	0.861481921920441	chr5	172261278	172379688	ENSG00000113719.11	+	1.26597445278211	ERGIC1	ERGIC-32|ERGIC32|NET24	GO:0005515|GO:0005793|GO:0006888
chr5	9039574	9039633	CUST_20803_PI398500110	+	1.42376448598046	chr5	9035138	9546187	ENSG00000112902.7	-	1.85822625588911	SEMA5A	SEMAF|semF	GO:0005886|GO:0007155|GO:0007267|GO:0007399|GO:0007411
chr5	90666044	90666103	CUST_4576_PI398636438	+	-0.590347379826703	chr5	90664541	90679176	ENSG00000113369.4	-	-0.898491855687793	ARRDC3	TLIMP	GO:0005515
chr5	146772837	146772896	CUST_4765_PI398500110	+	-0.660331804598773	chr5	146770374	146889619	ENSG00000113657.8	-	0.860884391806471	DPYSL3	CRMP-4|CRMP4|DRP-3|DRP3|LCRMP|ULIP|ULIP-1	GO:0005615|GO:0005829|GO:0007411|GO:0010976|GO:0010977|GO:0017124|GO:0030027|GO:0030336|GO:0030426|GO:0031941|GO:0035374|GO:0044297|GO:0048678|GO:0051017|GO:0051260|GO:0051491|GO:0051764|GO:0070382|GO:0071345
chr5	9041233	9041292	CUST_20347_PI398500110	+	1.71537649759634	chr5	9035138	9546187	ENSG00000112902.7	-	1.85822625588911	SEMA5A	SEMAF|semF	GO:0005886|GO:0007155|GO:0007267|GO:0007399|GO:0007411
chr5	77783563	77783622	CUST_10745_PI398500110	+	0.797521457570085	chr5	77781040	78065844	ENSG00000145685.8	-	0.951346169764427	LHFPL2	-	-
chr5	138269492	138269551	CUST_8435_PI398634432	-	0.743858608687774	chr5	137946656	138270723	ENSG00000044115.14	+	0.950562251067433	CTNNA1	CAP102	GO:0005515|GO:0005829|GO:0005886|GO:0005911|GO:0008013|GO:0016342|GO:0017166|GO:0034329|GO:0034332|GO:0042692|GO:0043297|GO:0045216|GO:0045295|GO:0045296|GO:0051149|GO:0071681
chr5	153797782	153797841	CUST_10046_PI398500110	-	0.708159825970859	chr5	153570290	153800544	ENSG00000164574.11	+	0.83669598271663	GALNT10	GALNACT10|PPGALNACT10|PPGANTASE10	GO:0000139|GO:0016266|GO:0043687|GO:0044267
chr5	133915797	133915856	CUST_6512_PI398500404	-	0.680801306530871	chr5	133860003	133918918	ENSG00000043143.14	+	0.840173545385292	PHF15	JADE2	GO:0000123|GO:0043966|GO:0043981|GO:0043982|GO:0043983|GO:0043984
chr5	141974605	141974664	CUST_5678_PI398500110	+	1.7156652238894	chr5	141971743	142077617	ENSG00000113578.13	-	1.30405072483243	FGF1	AFGF|ECGF|ECGF-beta|ECGFA|ECGFB|FGF-1|FGF-alpha|FGFA|GLIO703|HBGF-1|HBGF1	GO:0005104|GO:0005515|GO:0005576|GO:0005615|GO:0005829|GO:0007165|GO:0007275|GO:0008083|GO:0008201|GO:0008284|GO:0008286|GO:0008543|GO:0009653|GO:0010740|GO:0030335|GO:0034605|GO:0044548|GO:0045542|GO:0045766|GO:0045944|GO:0051781|GO:0060681|GO:0072163
chr5	151042980	151043039	A_32_P131449	+	1.48321181448912	chr5	151040657	151066726	ENSG00000113140.6	-	1.44217724798521	SPARC	ON	GO:0002576|GO:0005515|GO:0005518|GO:0005576|GO:0005578|GO:0007596|GO:0030168|GO:0031093
chr5	139506735	139506794	CUST_61761_PI398500300	-	0.928328285925774	chr5	139505521	139508391	ENSG00000182700.3	+	1.02234950221637	IGIP	C5orf53	-
chr5	153797631	153797690	CUST_6250_PI398500390	-	0.5621442198058	chr5	153570290	153800544	ENSG00000164574.11	+	0.83669598271663	GALNT10	GALNACT10|PPGALNACT10|PPGANTASE10	GO:0000139|GO:0016266|GO:0043687|GO:0044267
chr5	148731453	148731512	CUST_5649_PI398500392	-	-0.57639173952353	chr5	148724993	148734146	ENSG00000164284.10	+	0.548184348388129	GRPEL2	Mt-GrpE#2	GO:0005737|GO:0005739|GO:0006626|GO:0044267
chr5	32090187	32090246	CUST_321_PI398500116	-	1.97617023940899	chr5	31639517	32111037	ENSG00000133401.10	+	3.11088145215224	PDZD2	AIPC|PAPIN|PDZK3|PIN1	GO:0005576|GO:0005634|GO:0005737|GO:0005783|GO:0005911
chr5	136312366	136312425	CUST_20169_PI398500110	+	1.78062610195347	chr5	136310987	136934068	ENSG00000152377.8	-	2.26520947270427	SPOCK1	SPOCK|TESTICAN|TIC1	GO:0001558|GO:0001764|GO:0004867|GO:0004869|GO:0005509|GO:0005615|GO:0005737|GO:0007155|GO:0007399|GO:0008191|GO:0010812|GO:0010951|GO:0010977|GO:0014069|GO:0016528|GO:0021953|GO:0022008|GO:0031594|GO:0033268
chr5	153797571	153797630	CUST_6249_PI398500390	-	0.889622097507353	chr5	153570290	153800544	ENSG00000164574.11	+	0.83669598271663	GALNT10	GALNACT10|PPGALNACT10|PPGANTASE10	GO:0000139|GO:0016266|GO:0043687|GO:0044267
chr5	156192312	156192371	CUST_10211_PI398500110	-	-0.57423788624005	chr5	155297354	156194499	ENSG00000170624.8	+	1.10994995430333	SGCD	35DAG|CMD1L|DAGD|SG-delta|SGCDP|SGD	GO:0005886|GO:0007517|GO:0016010
chr5	150408035	150408094	A_32_P120851	-	2.20279680383283	chr5	150400124	150408554	ENSG00000211445.5	+	1.96809929465214	GPX3	GPx-P|GSHPx-3|GSHPx-P	GO:0004602|GO:0005615|GO:0006982|GO:0008134|GO:0008430|GO:0042744|GO:0051289
chr5	179157036	179157095	CUST_13525_PI398500300	-	0.685283683274014	chr5	179105629	179157926	ENSG00000127022.9	+	0.698670785174081	CANX	CNX|IP90|P90	GO:0002474|GO:0005515|GO:0005783|GO:0005788|GO:0005789|GO:0006457|GO:0009306|GO:0018279|GO:0043687|GO:0044267|GO:0048488|GO:0051082|GO:0071556|GO:0072583
chr5	153798829	153798888	CUST_742_PI398636438	-	0.869550836322088	chr5	153570290	153800544	ENSG00000164574.11	+	0.83669598271663	GALNT10	GALNACT10|PPGALNACT10|PPGANTASE10	GO:0000139|GO:0016266|GO:0043687|GO:0044267
chr5	43290580	43290639	CUST_4804_PI398500392	+	0.682090239806366	chr5	43289497	43313614	ENSG00000112972.9	-	1.04815664912113	HMGCS1	HMGCS	GO:0005625|GO:0005737|GO:0005829|GO:0006629|GO:0006695|GO:0044255|GO:0044281
chr5	65474751	65474810	CUST_7978_PI398500392	-	0.633507823605423	chr5	65435799	65479443	ENSG00000153914.10	+	0.59861075661425	SREK1	SFRS12|SRrp508|SRrp86	GO:0005634|GO:0005730|GO:0005739|GO:0043231
chr5	81046855	81046914	CUST_7087_PI398634432	+	-0.832190660178298	chr5	80708840	81047616	ENSG00000145687.10	-	-1.2405532912979	SSBP2	HSPC116|SOSS-B2	GO:0003697|GO:0005634|GO:0005737|GO:0006355
chr5	74656135	74656194	A_32_P15070	-	0.877070918055398	chr5	74632154	74657929	ENSG00000113161.10	+	0.806288114031477	HMGCR	LDLCQ3	GO:0005789|GO:0006695|GO:0044255|GO:0044281|GO:0050662|GO:0051262|GO:0070402
chr5	153191511	153191570	CUST_5202_PI398500390	-	1.7740115103297	chr5	152869175	153193240	ENSG00000155511.10	+	1.33681768601532	GRIA1	GLUH1|GLUR1|GLURA|GluA1|HBGR1	GO:0004971|GO:0005515|GO:0005886|GO:0007165|GO:0007268|GO:0008066|GO:0009986|GO:0014069|GO:0015277|GO:0019717|GO:0030165|GO:0030425|GO:0030666|GO:0032281|GO:0043025|GO:0043197|GO:0044309
chr5	136313950	136314009	A_32_P148146	+	1.92794459186333	chr5	136310987	136934068	ENSG00000152377.8	-	2.26520947270427	SPOCK1	SPOCK|TESTICAN|TIC1	GO:0001558|GO:0001764|GO:0004867|GO:0004869|GO:0005509|GO:0005615|GO:0005737|GO:0007155|GO:0007399|GO:0008191|GO:0010812|GO:0010951|GO:0010977|GO:0014069|GO:0016528|GO:0021953|GO:0022008|GO:0031594|GO:0033268
chr6	151673234	151673293	CUST_4094_PI398500390	-	1.41648003154002	chr6	151561134	151679692	ENSG00000131016.12	+	1.63217022901543	AKAP12	AKAP250|SSeCKS	GO:0005515|GO:0005737|GO:0005886|GO:0007186|GO:0008179|GO:0010739|GO:0030819|GO:0051018
chr6	152443173	152443232	CUST_14823_PI398500300	+	0.791439209515745	chr6	152442819	152958936	ENSG00000131018.16	-	1.0931921366105	SYNE1	8B|ARCA1|C6orf98|CPG2|EDMD4|MYNE1|Nesp1|SCAR8|dJ45H2.2	GO:0003779|GO:0005515|GO:0005521|GO:0005634|GO:0005635|GO:0005730|GO:0005737|GO:0005794|GO:0006997|GO:0007030|GO:0016021|GO:0030017|GO:0031965|GO:0034993|GO:0042692|GO:0045211|GO:0090286|GO:0090292
chr6	36654147	36654206	CUST_2932_PI398500392	-	0.995972643072431	chr6	36644305	36655116	ENSG00000124762.7	+	1.05494704940503	CDKN1A	CAP20|CDKN1|CIP1|MDA-6|P21|SDI1|WAF1|p21CIP1	GO:0000075|GO:0000079|GO:0000080|GO:0000082|GO:0000084|GO:0000086|GO:0000278|GO:0000307|GO:0005515|GO:0005634|GO:0005654|GO:0005829|GO:0006974|GO:0006977|GO:0007050|GO:0007265|GO:0008285|GO:0008629|GO:0019912|GO:0030308|GO:0031668|GO:0042326|GO:0048146|GO:0070557|GO:0071479|GO:0090398|GO:0090400|GO:2000379
chr6	3224719	3224778	A_32_P3545	+	1.5886392112539	chr6	3224517	3231964	ENSG00000137285.8	-	1.82368819790734	TUBB2B	bA506K6.1	GO:0001764|GO:0005515|GO:0005874|GO:0006457|GO:0044267|GO:0051084
chr6	52367588	52367647	CUST_8356_PI398500116	+	-1.85387314598726	chr6	52362200	52441713	ENSG00000065308.4	-	0.912142573559917	TRAM2	-	GO:0005515|GO:0032964
chr6	33371616	33371675	CUST_18737_PI398500110	-	-0.936447058078747	chr6	33359313	33377701	ENSG00000237649.3	+	-0.872923584863158	KIFC1	HSET|KNSL2	GO:0000070|GO:0003777|GO:0005524|GO:0005875|GO:0007018|GO:0007596
chr6	134493803	134493862	CUST_18_PI398634115	+	1.69465812131639	chr6	134490384	134639250	ENSG00000118515.7	-	2.09484286051116	SGK1	SGK	GO:0001558|GO:0005246|GO:0006468|GO:0006814|GO:0007616|GO:0008217|GO:0015459|GO:0017080|GO:0017081|GO:0030334|GO:0032411|GO:0042127|GO:0042981|GO:0050790|GO:0051090|GO:0060453|GO:0070294
chr6	151670827	151670886	CUST_15858_PI398500110	-	1.15819373902409	chr6	151561134	151679692	ENSG00000131016.12	+	1.63217022901543	AKAP12	AKAP250|SSeCKS	GO:0005515|GO:0005737|GO:0005886|GO:0007186|GO:0008179|GO:0010739|GO:0030819|GO:0051018
chr6	151673295	151673354	CUST_4095_PI398500390	-	0.795873902350134	chr6	151561134	151679692	ENSG00000131016.12	+	1.63217022901543	AKAP12	AKAP250|SSeCKS	GO:0005515|GO:0005737|GO:0005886|GO:0007186|GO:0008179|GO:0010739|GO:0030819|GO:0051018
chr6	151673359	151673418	CUST_4096_PI398500390	-	1.33788495525016	chr6	151561134	151679692	ENSG00000131016.12	+	1.63217022901543	AKAP12	AKAP250|SSeCKS	GO:0005515|GO:0005737|GO:0005886|GO:0007186|GO:0008179|GO:0010739|GO:0030819|GO:0051018
chr6	36653966	36654025	CUST_2929_PI398500392	-	1.05304929666914	chr6	36644305	36655116	ENSG00000124762.7	+	1.05494704940503	CDKN1A	CAP20|CDKN1|CIP1|MDA-6|P21|SDI1|WAF1|p21CIP1	GO:0000075|GO:0000079|GO:0000080|GO:0000082|GO:0000084|GO:0000086|GO:0000278|GO:0000307|GO:0005515|GO:0005634|GO:0005654|GO:0005829|GO:0006974|GO:0006977|GO:0007050|GO:0007265|GO:0008285|GO:0008629|GO:0019912|GO:0030308|GO:0031668|GO:0042326|GO:0048146|GO:0070557|GO:0071479|GO:0090398|GO:0090400|GO:2000379
chr6	21594236	21594295	CUST_4920_PI398500116	-	-0.90424025107068	chr6	21593972	21598847	ENSG00000124766.4	+	-1.10675686952855	SOX4	EVI16	GO:0000976|GO:0001046|GO:0001071|GO:0001077|GO:0001105|GO:0001501|GO:0001841|GO:0002328|GO:0003183|GO:0003211|GO:0003215|GO:0003289|GO:0003357|GO:0003700|GO:0005515|GO:0005634|GO:0005730|GO:0005737|GO:0005739|GO:0006355|GO:0006977|GO:0007507|GO:0008284|GO:0008285|GO:0014009|GO:0021510|GO:0021522|GO:0021782|GO:0030177|GO:0030217|GO:0031397|GO:0031647|GO:0032024|GO:0035910|GO:0042593|GO:0042769|GO:…
chr6	36653742	36653801	CUST_7846_PI398500116	-	0.818984987682031	chr6	36644305	36655116	ENSG00000124762.7	+	1.05494704940503	CDKN1A	CAP20|CDKN1|CIP1|MDA-6|P21|SDI1|WAF1|p21CIP1	GO:0000075|GO:0000079|GO:0000080|GO:0000082|GO:0000084|GO:0000086|GO:0000278|GO:0000307|GO:0005515|GO:0005634|GO:0005654|GO:0005829|GO:0006974|GO:0006977|GO:0007050|GO:0007265|GO:0008285|GO:0008629|GO:0019912|GO:0030308|GO:0031668|GO:0042326|GO:0048146|GO:0070557|GO:0071479|GO:0090398|GO:0090400|GO:2000379
chr6	151672284	151672343	CUST_6081_PI398500390	-	1.74848217427381	chr6	151561134	151679692	ENSG00000131016.12	+	1.63217022901543	AKAP12	AKAP250|SSeCKS	GO:0005515|GO:0005737|GO:0005886|GO:0007186|GO:0008179|GO:0010739|GO:0030819|GO:0051018
chr6	24719288	24719347	CUST_36977_PI398500300	+	-0.456049243421824	chr6	24705089	24721064	ENSG00000112308.7	-	1.00906035213073	C6orf62	Nbla00237|XTP12|dJ30M3.2	GO:0003674|GO:0005622|GO:0008150
chr6	34256475	34256534	CUST_1637_PI398500116	+	0.708767801151909	chr6	34255997	34360451	ENSG00000112664.4	-	1.15001703980119	NUDT3	DIPP|DIPP-1|DIPP1	GO:0000287|GO:0007267|GO:0008486|GO:0015961|GO:0071544
chr6	26468784	26468843	CUST_4122_PI398500392	-	0.474598239048694	chr6	26458150	26476849	ENSG00000112763.10	+	0.578307905304101	BTN2A1	BK14H9.1|BT2.1|BTF1|DJ3E1.1	GO:0003674|GO:0005887|GO:0006629
chr6	148865427	148865486	CUST_7404_PI398500392	-	0.970314360658158	chr6	148593440	148873186	ENSG00000111961.11	+	1.39441215615853	SASH1	RP3-323M4.1|SH3D6A|dJ323M4|dJ323M4.1	-
chr6	111688657	111688716	CUST_13908_PI398500110	+	0.907232751482097	chr6	111620234	111804918	ENSG00000009413.10	-	0.740855670515844	REV3L	POLZ|REV3	GO:0003887|GO:0005634|GO:0005694|GO:0006261|GO:0006297|GO:0008408|GO:0016035|GO:0019985
chr6	148869971	148870030	CUST_2940_PI398500392	-	-1.47370672867345	chr6	148593440	148873186	ENSG00000111961.11	+	1.39441215615853	SASH1	RP3-323M4.1|SH3D6A|dJ323M4|dJ323M4.1	-
chr6	26225605	26225664	CUST_4521_PI398500390	-	-1.23877177610683	chr6	26225383	26225844	ENSG00000196966.3	+	-1.35640168608649	HIST1H3E	H3.1|H3/d|H3FD	-
chr6	122765088	122765147	A_32_P203998	+	1.48260276390349	chr6	122764493	122907269	ENSG00000111897.5	-	1.56196431884849	SERINC1	TDE1L|TDE2|TMS-2|TMS2	GO:0005515|GO:0005789|GO:0005886|GO:0006658|GO:0006665|GO:0015194|GO:0015825|GO:0051347
chr6	151673421	151673480	CUST_4097_PI398500390	-	1.36099188389527	chr6	151561134	151679692	ENSG00000131016.12	+	1.63217022901543	AKAP12	AKAP250|SSeCKS	GO:0005515|GO:0005737|GO:0005886|GO:0007186|GO:0008179|GO:0010739|GO:0030819|GO:0051018
chr6	42070809	42070868	CUST_3467_PI398500116	+	-0.51908267169688	chr6	42068856	42110357	ENSG00000188112.4	-	-0.906318317620718	C6orf132	bA7K24.2	-
chr6	71236088	71236147	CUST_11864_PI398500116	-	0.83513881372703	chr6	71122644	71270877	ENSG00000082269.12	+	0.848644091474649	FAM135A	KIAA1411	-
chr6	137519475	137519534	CUST_979_PI398500392	+	0.808909316229808	chr6	137518621	137540586	ENSG00000027697.7	-	0.971006913381027	IFNGR1	CD119|IFNGR	GO:0004906|GO:0005886|GO:0005887|GO:0007165|GO:0009615|GO:0019221|GO:0060333|GO:0060334
chr6	64394218	64394277	CUST_8895_PI398500392	-	0.576566719010052	chr6	64345725	64489229	ENSG00000118482.7	+	0.849728341029215	PHF3	-	GO:0003674|GO:0005575|GO:0007275
chr6	151673174	151673233	CUST_4093_PI398500390	-	0.80015546222354	chr6	151561134	151679692	ENSG00000131016.12	+	1.63217022901543	AKAP12	AKAP250|SSeCKS	GO:0005515|GO:0005737|GO:0005886|GO:0007186|GO:0008179|GO:0010739|GO:0030819|GO:0051018
chr6	114183511	114183570	CUST_5799_PI398500110	-	1.12005353587938	chr6	114178541	114184648	ENSG00000155130.5	+	1.51323384039152	MARCKS	80K-L|MACS|PKCSL|PRKCSL	GO:0005886|GO:0006112|GO:0015629|GO:0044281|GO:0050796|GO:0051015
chr6	122764798	122764857	A_32_P204007	+	0.750781123346604	chr6	122764493	122907269	ENSG00000111897.5	-	1.56196431884849	SERINC1	TDE1L|TDE2|TMS-2|TMS2	GO:0005515|GO:0005789|GO:0005886|GO:0006658|GO:0006665|GO:0015194|GO:0015825|GO:0051347
chr6	71570997	71571056	A_24_P380348	+	1.11410973055701	chr6	71377479	71571718	ENSG00000112305.9	+	-1.17699307134159	SMAP1	SMAP-1	-
chr6	134491059	134491118	CUST_4216_PI398500627	+	1.15342153527519	chr6	134490384	134639250	ENSG00000118515.7	-	2.09484286051116	SGK1	SGK	GO:0001558|GO:0005246|GO:0006468|GO:0006814|GO:0007616|GO:0008217|GO:0015459|GO:0017080|GO:0017081|GO:0030334|GO:0032411|GO:0042127|GO:0042981|GO:0050790|GO:0051090|GO:0060453|GO:0070294
chr6	4135413	4135472	CUST_2092_PI398634434	+	-0.817645134403332	chr6	4115923	4135831	ENSG00000198721.8	-	-0.918605816726416	ECI2	ACBD2|DRS-1|DRS1|HCA88|PECI|dJ1013A10.3	GO:0004165|GO:0005102|GO:0005739|GO:0005782|GO:0009062|GO:0043231
chr6	112460322	112460381	CUST_6390_PI398500110	+	1.02764150696385	chr6	112429963	112576141	ENSG00000112769.12	-	1.08230510341535	LAMA4	LAMA3|LAMA4*-1	GO:0005201|GO:0005604|GO:0005605|GO:0031012
chr6	33420542	33420601	CUST_8314_PI398500404	-	-0.751916944795369	chr6	33387847	33421466	ENSG00000197283.7	+	-1.09099970127546	SYNGAP1	MRD5|RASA1|RASA5|SYNGAP	GO:0005099|GO:0005737|GO:0031235|GO:0032320|GO:0046580|GO:0048167
chr6	137519595	137519654	CUST_977_PI398500392	+	0.890759830725205	chr6	137518621	137540586	ENSG00000027697.7	-	0.971006913381027	IFNGR1	CD119|IFNGR	GO:0004906|GO:0005886|GO:0005887|GO:0007165|GO:0009615|GO:0019221|GO:0060333|GO:0060334
chr6	35219721	35219780	CUST_11066_PI398500390	-	-1.76720950307749	chr6	35182190	35220856	ENSG00000146197.7	+	-0.826740409558526	SCUBE3	CEGF3	GO:0005515|GO:0009986|GO:0051260|GO:0051291
chr7	45124337	45124396	CUST_10572_PI398500116	+	0.784487446266944	chr7	45120037	45128513	ENSG00000136274.8	-	1.49939802559664	NACAD	-	-
chr7	99565970	99566029	A_32_P228625	+	2.38456908954441	chr7	99564343	99573780	ENSG00000160862.8	-	3.06605081110159	AZGP1	ZA2G|ZAG	GO:0004540|GO:0005504|GO:0005576|GO:0007155|GO:0008285|GO:0008320|GO:0016042
chr7	100277561	100277620	CUST_602_PI398500404	+	-0.825810901408595	chr7	100277130	100287071	ENSG00000146830.7	-	-0.780491421778065	GIGYF1	GYF1|PERQ1	-
chr7	139254386	139254445	CUST_2952_PI398500110	+	0.795322660467414	chr7	139246316	139477577	ENSG00000064393.11	-	1.02573115405173	HIPK2	PRO0593	GO:0001102|GO:0001105|GO:0001654|GO:0003714|GO:0004672|GO:0004674|GO:0005515|GO:0005634|GO:0005737|GO:0005813|GO:0006468|GO:0006978|GO:0008629|GO:0016604|GO:0016605|GO:0018105|GO:0018107|GO:0019048|GO:0030218|GO:0030511|GO:0030514|GO:0030578|GO:0031965|GO:0032092|GO:0042771|GO:0045766|GO:0045893|GO:0045944|GO:0046330|GO:0046332|GO:0046790|GO:0051091|GO:0051726|GO:0060395|GO:0071456
chr7	41725409	41725468	CUST_23073_PI398500110	+	-0.809624837887023	chr7	41724712	41742706	ENSG00000122641.9	-	2.62691387070751	INHBA	EDF|FRP	GO:0000082|GO:0001541|GO:0001942|GO:0002244|GO:0005125|GO:0005179|GO:0005515|GO:0005576|GO:0006357|GO:0006917|GO:0006952|GO:0007050|GO:0007166|GO:0007267|GO:0007399|GO:0008083|GO:0008285|GO:0008584|GO:0010862|GO:0030154|GO:0030218|GO:0030308|GO:0032925|GO:0042326|GO:0042476|GO:0042541|GO:0042701|GO:0042802|GO:0043509|GO:0043512|GO:0045077|GO:0045578|GO:0045648|GO:0045650|GO:0045786|GO:0045893|GO:…
chr7	17379409	17379468	CUST_7820_PI398500392	-	1.27422357014997	chr7	17338246	17385776	ENSG00000106546.8	+	2.00173535503671	AHR	bHLHe76	GO:0001568|GO:0003677|GO:0003700|GO:0004879|GO:0005515|GO:0005634|GO:0005667|GO:0005730|GO:0005737|GO:0006355|GO:0006357|GO:0006366|GO:0006805|GO:0006915|GO:0006950|GO:0007049|GO:0008134|GO:0009410|GO:0010468|GO:0030522|GO:0030888|GO:0034752|GO:0044212|GO:0046982|GO:0046983|GO:0051879
chr7	100771742	100771801	CUST_1325_PI398500110	-	-0.851059007992593	chr7	100770370	100782547	ENSG00000106366.5	+	-0.528488459503746	SERPINE1	PAI|PAI-1|PAI1|PLANH1	GO:0001300|GO:0001525|GO:0002020|GO:0002576|GO:0004867|GO:0005102|GO:0005515|GO:0005576|GO:0005615|GO:0005886|GO:0007596|GO:0010469|GO:0010757|GO:0010951|GO:0014912|GO:0030168|GO:0030194|GO:0030195|GO:0030336|GO:0031012|GO:0031093|GO:0032757|GO:0033629|GO:0035491|GO:0042730|GO:0043066|GO:0045766|GO:0048260|GO:0050729|GO:0050829|GO:0051918|GO:0061044|GO:0061045|GO:0070887|GO:0071222|GO:0090026|GO:…
chr7	131187529	131187588	CUST_22748_PI398500110	+	0.755478040975763	chr7	131185021	131242976	ENSG00000128567.11	-	1.3299787892093	PODXL	Gp200|PC|PCLP|PCLP-1	GO:0001726|GO:0005730|GO:0005737|GO:0005813|GO:0005886|GO:0005887|GO:0007162|GO:0015629|GO:0016324|GO:0016477|GO:0022408|GO:0030027|GO:0030175|GO:0030335|GO:0031528|GO:0032534|GO:0033634|GO:0036057|GO:0043231|GO:0072015|GO:0072175
chr7	94298641	94298700	CUST_13875_PI398500110	-	-0.70666069476165	chr7	94285637	94299007	ENSG00000242265.1	+	-1.00074059421738	PEG10	EDR|HB-1|MEF3L|Mar2|Mart2|RGAG3	GO:0005515|GO:0005737|GO:0030512
chr7	94294083	94294142	CUST_8697_PI398500390	-	-1.14050117654467	chr7	94285637	94299007	ENSG00000242265.1	+	-1.00074059421738	PEG10	EDR|HB-1|MEF3L|Mar2|Mart2|RGAG3	GO:0005515|GO:0005737|GO:0030512
chr7	131195840	131195899	CUST_3697_PI398500116	+	1.45625594940822	chr7	131185021	131242976	ENSG00000128567.11	-	1.3299787892093	PODXL	Gp200|PC|PCLP|PCLP-1	GO:0001726|GO:0005730|GO:0005737|GO:0005813|GO:0005886|GO:0005887|GO:0007162|GO:0015629|GO:0016324|GO:0016477|GO:0022408|GO:0030027|GO:0030175|GO:0030335|GO:0031528|GO:0032534|GO:0033634|GO:0036057|GO:0043231|GO:0072015|GO:0072175
chr7	131188251	131188310	CUST_21940_PI398500110	+	-0.878477666546702	chr7	131185021	131242976	ENSG00000128567.11	-	1.3299787892093	PODXL	Gp200|PC|PCLP|PCLP-1	GO:0001726|GO:0005730|GO:0005737|GO:0005813|GO:0005886|GO:0005887|GO:0007162|GO:0015629|GO:0016324|GO:0016477|GO:0022408|GO:0030027|GO:0030175|GO:0030335|GO:0031528|GO:0032534|GO:0033634|GO:0036057|GO:0043231|GO:0072015|GO:0072175
chr7	47315375	47315434	CUST_10232_PI398500110	+	1.18336063994662	chr7	47314752	47622156	ENSG00000136205.11	-	1.40485597599867	TNS3	TEM6|TENS1	GO:0005515
chr7	20418840	20418899	CUST_404_PI398500392	-	0.856751433764733	chr7	20370325	20450419	ENSG00000105855.4	+	1.26481565856429	ITGB8	-	GO:0005886|GO:0007155|GO:0060674
chr7	2566867	2566926	CUST_1736_PI398500300	-	-0.885902902562316	chr7	2552163	2568811	ENSG00000106003.8	+	-1.02202815988651	LFNG	SCDO3	GO:0003674|GO:0005576|GO:0007219|GO:0009887
chr7	47315977	47316036	CUST_12600_PI398500390	+	-0.583746044592003	chr7	47314752	47622156	ENSG00000136205.11	-	1.40485597599867	TNS3	TEM6|TENS1	GO:0005515
chr7	20449663	20449722	CUST_8995_PI398500116	-	0.73089612430656	chr7	20370325	20450419	ENSG00000105855.4	+	1.26481565856429	ITGB8	-	GO:0005886|GO:0007155|GO:0060674
chr7	47316236	47316295	CUST_13210_PI398500390	+	1.12350003329961	chr7	47314752	47622156	ENSG00000136205.11	-	1.40485597599867	TNS3	TEM6|TENS1	GO:0005515
chr7	142568661	142568720	CUST_2280_PI398500627	-	-0.856570923769109	chr7	142552792	142568847	ENSG00000106123.7	+	-0.639388044092199	EPHB6	HEP	GO:0004872|GO:0048013
chr7	116140966	116141025	CUST_10541_PI398500116	-	-0.692106148328488	chr7	115927434	116148595	ENSG00000105971.9	+	2.99277935043696	CAV2	CAV	GO:0001937|GO:0005515|GO:0005622|GO:0005624|GO:0005794|GO:0005886|GO:0005887|GO:0005901|GO:0006906|GO:0007005|GO:0007029|GO:0007088|GO:0016050|GO:0030133|GO:0031234|GO:0031748|GO:0042803|GO:0045121|GO:0048278|GO:0048471|GO:0048741|GO:0060161|GO:0070836
chr7	17379289	17379348	CUST_7818_PI398500392	-	0.777875504997148	chr7	17338246	17385776	ENSG00000106546.8	+	2.00173535503671	AHR	bHLHe76	GO:0001568|GO:0003677|GO:0003700|GO:0004879|GO:0005515|GO:0005634|GO:0005667|GO:0005730|GO:0005737|GO:0006355|GO:0006357|GO:0006366|GO:0006805|GO:0006915|GO:0006950|GO:0007049|GO:0008134|GO:0009410|GO:0010468|GO:0030522|GO:0030888|GO:0034752|GO:0044212|GO:0046982|GO:0046983|GO:0051879
chr7	47316101	47316160	CUST_9337_PI398500110	+	0.678057439332102	chr7	47314752	47622156	ENSG00000136205.11	-	1.40485597599867	TNS3	TEM6|TENS1	GO:0005515
chr7	47315512	47315571	CUST_21918_PI398500110	+	1.00788445717081	chr7	47314752	47622156	ENSG00000136205.11	-	1.40485597599867	TNS3	TEM6|TENS1	GO:0005515
chr7	25161969	25162028	CUST_257_PI398500392	+	-1.46575293584598	chr7	25159710	25164980	ENSG00000172115.4	-	0.703899438171256	CYCS	CYC|HCS|THC4	GO:0000159|GO:0004722|GO:0005515|GO:0005634|GO:0005743|GO:0005758|GO:0005829|GO:0006309|GO:0006915|GO:0008629|GO:0008635|GO:0020037|GO:0022904|GO:0044281|GO:0045155|GO:0045333
chr7	47408913	47408972	CUST_7726_PI398500390	+	1.4537351472388	chr7	47314752	47622156	ENSG00000136205.11	-	1.40485597599867	TNS3	TEM6|TENS1	GO:0005515
chr7	131187937	131187996	CUST_22347_PI398500110	+	0.527447070046528	chr7	131185021	131242976	ENSG00000128567.11	-	1.3299787892093	PODXL	Gp200|PC|PCLP|PCLP-1	GO:0001726|GO:0005730|GO:0005737|GO:0005813|GO:0005886|GO:0005887|GO:0007162|GO:0015629|GO:0016324|GO:0016477|GO:0022408|GO:0030027|GO:0030175|GO:0030335|GO:0031528|GO:0032534|GO:0033634|GO:0036057|GO:0043231|GO:0072015|GO:0072175
chr7	47316232	47316291	CUST_12599_PI398500390	+	1.03244666105401	chr7	47314752	47622156	ENSG00000136205.11	-	1.40485597599867	TNS3	TEM6|TENS1	GO:0005515
chr7	75958368	75958427	CUST_10250_PI398500110	+	0.748670885295756	chr7	75956116	75988348	ENSG00000170027.4	-	0.683775011414712	YWHAG	14-3-3GAMMA	GO:0000086|GO:0000278|GO:0005080|GO:0005159|GO:0005515|GO:0005829|GO:0006469|GO:0008426|GO:0009966|GO:0045664|GO:0048167
chr8	146221336	146221395	CUST_1243_PI398636433	+	0.852392080640555	chr8	146198975	146228281	ENSG00000196922.4	-	0.938944284325076	-	-	-
chr8	103862297	103862356	CUST_992_PI398500404	+	0.756776946353015	chr8	103838585	103906092	ENSG00000155096.8	-	0.800509900172923	AZIN1	OAZI|OAZIN|ODC1L	GO:0004857|GO:0005829|GO:0006521|GO:0034641|GO:0043086|GO:0044281
chr8	144942054	144942113	CUST_6103_PI398500392	+	-0.904795933225556	chr8	144939497	144952632	ENSG00000227184.3	-	-0.60367660078985	-	-	-
chr8	38853162	38853221	CUST_8771_PI398500116	+	-0.620041122229475	chr8	38846327	38854343	ENSG00000169490.12	-	0.607765980998126	TM2D2	BLP1	-
chr8	26514461	26514520	CUST_8285_PI398500390	-	1.66519956472514	chr8	26371547	26515694	ENSG00000092964.10	+	1.42937876665618	DPYSL2	CRMP-2|CRMP2|DHPRP2|DRP-2|DRP2|N2A3|ULIP-2|ULIP2	GO:0004157|GO:0005515|GO:0005829|GO:0006139|GO:0007010|GO:0007165|GO:0007399|GO:0007411
chr8	134250097	134250156	CUST_1198_PI398500392	+	1.0486655693487	chr8	134249414	134314265	ENSG00000104419.9	-	1.15609130104422	NDRG1	CAP43|CMT4D|DRG-1|DRG1|GC4|HMSNL|NDR1|NMSL|PROXY1|RIT42|RTP|TARG1|TDD5	GO:0005515|GO:0005634|GO:0005737|GO:0005813|GO:0005874|GO:0005886|GO:0005913|GO:0008017|GO:0010038|GO:0015630|GO:0017137|GO:0030330|GO:0043015|GO:0045296|GO:0048471|GO:0055038|GO:0071456|GO:0090232
chr8	26514295	26514354	CUST_8284_PI398500390	-	0.985074343247057	chr8	26371547	26515694	ENSG00000092964.10	+	1.42937876665618	DPYSL2	CRMP-2|CRMP2|DHPRP2|DRP-2|DRP2|N2A3|ULIP-2|ULIP2	GO:0004157|GO:0005515|GO:0005829|GO:0006139|GO:0007010|GO:0007165|GO:0007399|GO:0007411
chr8	134250440	134250499	CUST_1195_PI398500392	+	0.793207636544859	chr8	134249414	134314265	ENSG00000104419.9	-	1.15609130104422	NDRG1	CAP43|CMT4D|DRG-1|DRG1|GC4|HMSNL|NDR1|NMSL|PROXY1|RIT42|RTP|TARG1|TDD5	GO:0005515|GO:0005634|GO:0005737|GO:0005813|GO:0005874|GO:0005886|GO:0005913|GO:0008017|GO:0010038|GO:0015630|GO:0017137|GO:0030330|GO:0043015|GO:0045296|GO:0048471|GO:0055038|GO:0071456|GO:0090232
chr8	26435599	26435658	A_32_P32463	-	1.10159665935614	chr8	26371547	26515694	ENSG00000092964.10	+	1.42937876665618	DPYSL2	CRMP-2|CRMP2|DHPRP2|DRP-2|DRP2|N2A3|ULIP-2|ULIP2	GO:0004157|GO:0005515|GO:0005829|GO:0006139|GO:0007010|GO:0007165|GO:0007399|GO:0007411
chr8	134250380	134250439	CUST_1196_PI398500392	+	0.923790301281639	chr8	134249414	134314265	ENSG00000104419.9	-	1.15609130104422	NDRG1	CAP43|CMT4D|DRG-1|DRG1|GC4|HMSNL|NDR1|NMSL|PROXY1|RIT42|RTP|TARG1|TDD5	GO:0005515|GO:0005634|GO:0005737|GO:0005813|GO:0005874|GO:0005886|GO:0005913|GO:0008017|GO:0010038|GO:0015630|GO:0017137|GO:0030330|GO:0043015|GO:0045296|GO:0048471|GO:0055038|GO:0071456|GO:0090232
chr8	42033137	42033196	CUST_9185_PI398500390	+	0.919321747294449	chr8	42032236	42065242	ENSG00000104368.13	-	1.32631421492723	PLAT	T-PA|TPA	GO:0004252|GO:0005515|GO:0005576|GO:0005737|GO:0006464|GO:0007596|GO:0009986|GO:0031012|GO:0031639|GO:0042730|GO:0045861
chr8	25365071	25365130	CUST_10987_PI398500390	-	-0.592256024387586	chr8	25316513	25365436	ENSG00000184661.7	+	-0.525738265790391	CDCA2	Repo-Man	GO:0005634|GO:0005730|GO:0005737
chr8	53850993	53851052	CUST_1688_PI398636438	-	-0.957785869060978	chr8	53850991	53853677	ENSG00000183729.3	+	-0.88351639355377	NPBWR1	GPR7	GO:0004985|GO:0005515|GO:0005886|GO:0007186|GO:0007268|GO:0016021|GO:0038003
chr8	26514675	26514734	A_32_P137408	-	1.36035887467881	chr8	26371547	26515694	ENSG00000092964.10	+	1.42937876665618	DPYSL2	CRMP-2|CRMP2|DHPRP2|DRP-2|DRP2|N2A3|ULIP-2|ULIP2	GO:0004157|GO:0005515|GO:0005829|GO:0006139|GO:0007010|GO:0007165|GO:0007399|GO:0007411
chr8	42033436	42033495	CUST_16641_PI398500110	+	0.917168261543472	chr8	42032236	42065242	ENSG00000104368.13	-	1.32631421492723	PLAT	T-PA|TPA	GO:0004252|GO:0005515|GO:0005576|GO:0005737|GO:0006464|GO:0007596|GO:0009986|GO:0031012|GO:0031639|GO:0042730|GO:0045861
chr8	89050770	89050829	CUST_6016_PI398500390	+	1.47769387174739	chr8	89044237	89340254	ENSG00000156103.11	-	1.39911630793536	MMP16	C8orf57|MMP-X2|MT-MMP2|MT-MMP3|MT3-MMP	GO:0005796|GO:0005886|GO:0005887|GO:0008047|GO:0022617|GO:0030198|GO:0043085
chr8	89339398	89339457	CUST_553_PI398500110	+	1.23349160667718	chr8	89044237	89340254	ENSG00000156103.11	-	1.39911630793536	MMP16	C8orf57|MMP-X2|MT-MMP2|MT-MMP3|MT3-MMP	GO:0005796|GO:0005886|GO:0005887|GO:0008047|GO:0022617|GO:0030198|GO:0043085
chr8	26513398	26513457	CUST_3635_PI398500110	-	0.890103730721169	chr8	26371547	26515694	ENSG00000092964.10	+	1.42937876665618	DPYSL2	CRMP-2|CRMP2|DHPRP2|DRP-2|DRP2|N2A3|ULIP-2|ULIP2	GO:0004157|GO:0005515|GO:0005829|GO:0006139|GO:0007010|GO:0007165|GO:0007399|GO:0007411
chr8	26514401	26514460	CUST_8282_PI398500390	-	1.55204566974548	chr8	26371547	26515694	ENSG00000092964.10	+	1.42937876665618	DPYSL2	CRMP-2|CRMP2|DHPRP2|DRP-2|DRP2|N2A3|ULIP-2|ULIP2	GO:0004157|GO:0005515|GO:0005829|GO:0006139|GO:0007010|GO:0007165|GO:0007399|GO:0007411
chr9	134349921	134349980	CUST_3297_PI398500300	-	0.734562782897872	chr9	134269480	134375584	ENSG00000130723.12	+	0.739469576625814	PRRC2B	BAT2L|BAT2L1|KIAA0515|LQFBS-1	GO:0005515
chr9	89560369	89560428	CUST_4020_PI398500110	+	-1.32870469455715	chr9	89559279	89562104	ENSG00000180447.5	-	-1.29968368011753	GAS1	-	GO:0005515|GO:0005886|GO:0008589|GO:0010955|GO:0016021|GO:0035924|GO:0042981|GO:0045165|GO:0045930|GO:0046658|GO:0048589|GO:0060628
chr9	89560124	89560183	CUST_14247_PI398500110	+	-1.2344663785664	chr9	89559279	89562104	ENSG00000180447.5	-	-1.29968368011753	GAS1	-	GO:0005515|GO:0005886|GO:0008589|GO:0010955|GO:0016021|GO:0035924|GO:0042981|GO:0045165|GO:0045930|GO:0046658|GO:0048589|GO:0060628
chr9	5919484	5919543	CUST_7101_PI398635289	+	-0.803004433749115	chr9	5881596	6007901	ENSG00000183354.7	-	0.673132125119883	KIAA2026	-	-
chr9	90322958	90323017	CUST_11158_PI398500390	-	-0.784528750433684	chr9	90112143	90323548	ENSG00000196730.8	+	-0.709354564035564	DAPK1	DAPK	GO:0004672|GO:0004674|GO:0005515|GO:0005516|GO:0005524|GO:0006468|GO:0006915|GO:0006917|GO:0007243|GO:0008624|GO:0010506|GO:0015629|GO:0042981|GO:0046777|GO:2000310
chr9	89559994	89560053	CUST_12136_PI398500390	+	-0.877713388155582	chr9	89559279	89562104	ENSG00000180447.5	-	-1.29968368011753	GAS1	-	GO:0005515|GO:0005886|GO:0008589|GO:0010955|GO:0016021|GO:0035924|GO:0042981|GO:0045165|GO:0045930|GO:0046658|GO:0048589|GO:0060628
chr9	109688925	109688984	CUST_16048_PI398500110	-	0.998648999806968	chr9	109625378	109775915	ENSG00000148143.8	+	1.00232639675504	ZNF462	Zfp462	-
chr9	109688972	109689031	CUST_5345_PI398500390	-	1.01794035505659	chr9	109625378	109775915	ENSG00000148143.8	+	1.00232639675504	ZNF462	Zfp462	-
chr9	117783218	117783277	CUST_5197_PI398500110	+	-1.20269032807698	chr9	117782806	117880536	ENSG00000041982.9	-	-1.46855301759268	TNC	150-225|GMEM|GP|HXB|JI|TN|TN-C	GO:0005576|GO:0005615|GO:0009611|GO:0031012|GO:0045545
chrX	54223776	54223835	CUST_3567_PI398500404	+	-0.515327352068798	chrX	54219256	54385075	ENSG00000196632.6	-	0.905385306349567	WNK3	PRKWNK3	GO:0004672|GO:0004674|GO:0005515|GO:0005524|GO:0005737|GO:0005912|GO:0005923|GO:0006468|GO:0006916|GO:0007243|GO:0010765|GO:0010800|GO:0032414|GO:0046777|GO:0051928|GO:0090004|GO:2000021|GO:2000651|GO:2000682|GO:2000688
chrX	107069357	107069416	CUST_9009_PI398500404	-	-0.715852492521592	chrX	107068985	107170423	ENSG00000080561.9	+	-2.2342644935526	MID2	FXY2|RNF60|TRIM1	GO:0003674|GO:0005737|GO:0005813|GO:0005874|GO:0008150
chrX	71352018	71352077	CUST_12191_PI398634432	-	-0.609416675424737	chrX	71130938	71363424	ENSG00000204131.6	+	-0.814619478879484	NHSL2	-	-
chrX	64960220	64960279	CUST_2236_PI398500390	-	1.2161818683894	chrX	64887537	64961791	ENSG00000147065.11	+	1.22001280281263	MSN	-	GO:0005102|GO:0005200|GO:0005515|GO:0005634|GO:0005730|GO:0005737|GO:0005856|GO:0005886|GO:0005902|GO:0005925|GO:0006928|GO:0007159|GO:0019901|GO:0022614|GO:0030175|GO:0045177|GO:0050839|GO:0050900|GO:2000401
chrX	70322347	70322406	CUST_33087_PI398500300	-	-0.817666693344128	chrX	70316047	70323385	ENSG00000184481.11	+	0.63140853322877	FOXO4	AFX|AFX1|MLLT7	GO:0000080|GO:0003677|GO:0003690|GO:0003700|GO:0003705|GO:0005515|GO:0005634|GO:0005654|GO:0005667|GO:0005737|GO:0005829|GO:0006355|GO:0006366|GO:0007050|GO:0007095|GO:0007173|GO:0007389|GO:0008134|GO:0008285|GO:0008286|GO:0008301|GO:0008543|GO:0009790|GO:0009888|GO:0016525|GO:0019899|GO:0019901|GO:0045944|GO:0048011|GO:0048015|GO:0048513|GO:0051090|GO:0051151
chrX	64960731	64960790	CUST_8729_PI398500390	-	1.06583699246792	chrX	64887537	64961791	ENSG00000147065.11	+	1.22001280281263	MSN	-	GO:0005102|GO:0005200|GO:0005515|GO:0005634|GO:0005730|GO:0005737|GO:0005856|GO:0005886|GO:0005902|GO:0005925|GO:0006928|GO:0007159|GO:0019901|GO:0022614|GO:0030175|GO:0045177|GO:0050839|GO:0050900|GO:2000401
chrX	133905147	133905206	CUST_17518_PI398500110	+	-0.681276885490277	chrX	133903596	133931262	ENSG00000156504.11	-	0.927094223787964	FAM122B	SPACIA2	-
chrX	64960483	64960542	CUST_6881_PI398500390	-	1.79839586173117	chrX	64887537	64961791	ENSG00000147065.11	+	1.22001280281263	MSN	-	GO:0005102|GO:0005200|GO:0005515|GO:0005634|GO:0005730|GO:0005737|GO:0005856|GO:0005886|GO:0005902|GO:0005925|GO:0006928|GO:0007159|GO:0019901|GO:0022614|GO:0030175|GO:0045177|GO:0050839|GO:0050900|GO:2000401
chrX	106957872	106957931	CUST_2492_PI398500110	+	1.13597722372995	chrX	106956451	107020572	ENSG00000157514.11	-	1.10630251457501	TSC22D3	DIP|DSIPI|GILZ|TSC-22R|hDIP	GO:0006355
chrX	48830427	48830486	CUST_25744_PI398500300	+	-0.621113345646516	chrX	48830134	48858675	ENSG00000068400.8	-	0.595726181394962	GRIPAP1	GRASP-1	GO:0003674|GO:0005575|GO:0008150
chrX	3241692	3241751	CUST_3811_PI398500390	+	1.17753044740946	chrX	3226606	3264684	ENSG00000101825.6	-	2.10286774048127	MXRA5	-	-
chrX	3241534	3241593	CUST_5913_PI398500390	+	2.04111255473209	chrX	3226606	3264684	ENSG00000101825.6	-	2.10286774048127	MXRA5	-	-
chrX	70795191	70795250	CUST_7961_PI398500300	-	1.12793903552516	chrX	70752933	70795747	ENSG00000147162.9	+	0.724072331349974	OGT	HRNT1|O-GLCNAC	GO:0000123|GO:0005515|GO:0005547|GO:0005634|GO:0005730|GO:0005813|GO:0005829|GO:0005886|GO:0006493|GO:0006917|GO:0007165|GO:0007584|GO:0008047|GO:0008375|GO:0016262|GO:0030854|GO:0032868|GO:0035020|GO:0043085|GO:0043981|GO:0043982|GO:0043984|GO:0043995|GO:0043996|GO:0045862|GO:0046626|GO:0046972|GO:0048015|GO:0051571|GO:0070688|GO:0071300
chrX	49862941	49863000	CUST_48378_PI398500300	-	-0.639363371874754	chrX	49687225	49863892	ENSG00000171365.9	+	-0.535190868662903	CLCN5	CLC5|CLCK2|DENTS|NPHL1|NPHL2|XLRH|XRN|clC-5|hCIC-K2|hClC-K2	GO:0005254|GO:0005887|GO:0006810|GO:0006821|GO:0007588|GO:0016020|GO:0045177
