# Supplementary material for: Cell cycle, oncogenic and tumor suppressor pathways regulate numerous long and macro non-protein-coding RNAs
Source: Genome Biol. 2014 Mar 4;15(3):R48. doi: 10.1186/gb-2014-15-3-r48 (PMC4054595; doi:10.1186/gb-2014-15-3-r48)
Supplement: Additional file 2 — Online supplemental material containing BED formatted files of differentially expressed regions and macroRNAs, as well as CSV tables listing all proximal ncRNA-mRNA pairs regulated in astrocytoma. [file gb-2014-15-3-r48-S2.zip › online_data/ncRNA_mRNA_pairs/ncRNA_mRNA_pairs_non_coding_intronic_onlineSupplement.csv]

Probe chromosome	Probe start position	Probe end position	Probe ID	Probe reading strand	Probe fold change (log2)	Protein-coding gene chromosome	Protein-coding gene start position	Protein-coding gene end position	Protein-coding gene ID	Protein-coding gene reading strand	Protein-coding gene average fold change (log2, all probes mapping to gene)	Protein-coding gene symbol	Protein-coding gene synonyms	Protein-coding gene GO Terms
chr3	173769350	173769409	CUST_12441_PI398500390	-	0.704913178767772	chr3	173114074	174004434	ENSG00000169760.13	+	1.02985954778664	NLGN1	NL1	GO:0004091|GO:0004872|GO:0005887|GO:0006605|GO:0007157|GO:0007158|GO:0007399|GO:0007416|GO:0009986|GO:0010740|GO:0014069|GO:0016080|GO:0016339|GO:0023041|GO:0030425|GO:0032230|GO:0042043|GO:0045184|GO:0045202|GO:0045664|GO:0046983|GO:0048789|GO:0050839|GO:0051260|GO:0051491|GO:0051965|GO:0051968|GO:0060999|GO:0072553|GO:0097091|GO:0097104|GO:0097105|GO:0097113|GO:0097115|GO:0097119|GO:0097120|GO:…
chr1	200048639	200048698	CUST_21306_PI398500300	-	-0.563562651604999	chr1	199996730	200146552	ENSG00000116833.8	+	-1.00691364146039	NR5A2	B1F|B1F2|CPF|FTF|FTZ-F1|FTZ-F1beta|LRH-1|LRH1|hB1F-2	GO:0003677|GO:0003700|GO:0003705|GO:0004879|GO:0005515|GO:0005543|GO:0005634|GO:0005654|GO:0005737|GO:0006355|GO:0006367|GO:0009790|GO:0010467|GO:0030522|GO:0042592|GO:0043565|GO:0044212|GO:0045070|GO:0045893
chr6	36651520	36651579	CUST_8843_PI398500116	-	-0.625135809354363	chr6	36644305	36655116	ENSG00000124762.7	+	1.05494704940503	CDKN1A	CAP20|CDKN1|CIP1|MDA-6|P21|SDI1|WAF1|p21CIP1	GO:0000075|GO:0000079|GO:0000080|GO:0000082|GO:0000084|GO:0000086|GO:0000278|GO:0000307|GO:0005515|GO:0005634|GO:0005654|GO:0005829|GO:0006974|GO:0006977|GO:0007050|GO:0007265|GO:0008285|GO:0008629|GO:0019912|GO:0030308|GO:0031668|GO:0042326|GO:0048146|GO:0070557|GO:0071479|GO:0090398|GO:0090400|GO:2000379
chr12	49723835	49723894	CUST_9954_PI398500390	-	-0.709987745927772	chr12	49717019	49725514	ENSG00000135451.8	+	-0.668185146779447	TROAP	TASTIN	GO:0005515
chr15	81163067	81163126	CUST_2777_PI398500390	-	-0.517895061579525	chr15	81071684	81244117	ENSG00000103888.10	+	-0.979714218707657	KIAA1199	CCSP1|TMEM2L	-
chr22	31492003	31492062	CUST_664_PI398635365	+	-0.810232575101912	chr22	30279144	31521442	ENSG00000100330.10	+	0.712679207838355	MTMR3	FYVE-DSP1|ZFYVE10	GO:0004438|GO:0004722|GO:0004725|GO:0005624|GO:0005634|GO:0005730|GO:0005737|GO:0006470|GO:0035335|GO:0046856
chr5	180238056	180238115	CUST_4224_PI398636438	+	-0.947066093877428	chr5	180217541	180242652	ENSG00000131446.10	-	0.714641451151309	MGAT1	GLCNAC-TI|GLCT1|GLYT1|GNT-1|GNT-I|MGAT	GO:0000139|GO:0005975|GO:0006486|GO:0008375|GO:0018279|GO:0043687|GO:0044267
chr15	90618157	90618216	CUST_2854_PI398636438	-	0.739854446204999	chr15	90544624	90625438	ENSG00000140548.5	+	-0.726838566291328	ZNF710	-	-
chr5	153164859	153164918	CUST_928_PI398500390	+	-0.693789701492439	chr5	152869175	153193240	ENSG00000155511.10	+	1.33681768601532	GRIA1	GLUH1|GLUR1|GLURA|GluA1|HBGR1	GO:0004971|GO:0005515|GO:0005886|GO:0007165|GO:0007268|GO:0008066|GO:0009986|GO:0014069|GO:0015277|GO:0019717|GO:0030165|GO:0030425|GO:0030666|GO:0032281|GO:0043025|GO:0043197|GO:0044309
chr4	114660427	114660486	CUST_20790_PI398500110	+	-1.00705628772583	chr4	114372188	114683083	ENSG00000145349.12	-	1.07513261893374	CAMK2D	CAMKD	GO:0001558|GO:0005524|GO:0005654|GO:0005829|GO:0005886|GO:0005954|GO:0006468|GO:0007268|GO:0008016|GO:0010613|GO:0010881|GO:0019221|GO:0030666|GO:0060314|GO:0060333|GO:0060341
chr11	27698664	27698723	CUST_1312_PI398636438	+	0.551974952450795	chr11	27676440	27743605	ENSG00000176697.12	-	-0.723533597959712	BDNF	ANON2|BULN2	GO:0007399|GO:0051965
chr3	173769410	173769469	CUST_13011_PI398500390	-	0.487998469140744	chr3	173114074	174004434	ENSG00000169760.13	+	1.02985954778664	NLGN1	NL1	GO:0004091|GO:0004872|GO:0005887|GO:0006605|GO:0007157|GO:0007158|GO:0007399|GO:0007416|GO:0009986|GO:0010740|GO:0014069|GO:0016080|GO:0016339|GO:0023041|GO:0030425|GO:0032230|GO:0042043|GO:0045184|GO:0045202|GO:0045664|GO:0046983|GO:0048789|GO:0050839|GO:0051260|GO:0051491|GO:0051965|GO:0051968|GO:0060999|GO:0072553|GO:0097091|GO:0097104|GO:0097105|GO:0097113|GO:0097115|GO:0097119|GO:0097120|GO:…
chr1	112289892	112289951	CUST_1189_PI398636438	+	-0.699428990749075	chr1	112223252	112298446	ENSG00000197852.7	-	-0.765185272941626	FAM212B	C1orf183	-
chr10	64235614	64235673	CUST_30147_PI398500300	-	-0.863564871524907	chr10	64133951	64431771	ENSG00000138311.11	+	0.933331816599438	ZNF365	Su48|UAN|ZNF365D	GO:0005515
chr10	11274387	11274446	CUST_6206_PI398500392	-	-0.512734730284345	chr10	11047259	11378666	ENSG00000048740.10	+	0.826144566130072	CELF2	BRUNOL3|CUGBP2|ETR-3|ETR3|NAPOR	GO:0006396|GO:0008016
chr10	11188106	11188165	CUST_11111_PI398500392	+	-0.777862042039003	chr10	11047259	11378666	ENSG00000048740.10	+	0.826144566130072	CELF2	BRUNOL3|CUGBP2|ETR-3|ETR3|NAPOR	GO:0006396|GO:0008016
chr10	80938475	80938534	CUST_60893_PI398500300	-	-0.801277181028263	chr10	80828792	81076285	ENSG00000108175.11	+	1.20446218910827	ZMIZ1	MIZ|RAI17|TRAFIP10|ZIMP10|hZIMP10	-
chr10	11199928	11199987	CUST_8983_PI398500392	-	-1.6859579092955	chr10	11047259	11378666	ENSG00000048740.10	+	0.826144566130072	CELF2	BRUNOL3|CUGBP2|ETR-3|ETR3|NAPOR	GO:0006396|GO:0008016
chr10	88105224	88105283	CUST_2954_PI398500627	-	-0.624090373025998	chr10	87359312	88126250	ENSG00000182771.11	-	2.01929926014688	GRID1	GluD1	-
chr10	87395332	87395391	CUST_876_PI398500627	+	-0.797960424699426	chr10	87359312	88126250	ENSG00000182771.11	-	2.01929926014688	GRID1	GluD1	-
chr10	11213431	11213490	CUST_171_PI398500392	-	0.89443725506904	chr10	11047259	11378666	ENSG00000048740.10	+	0.826144566130072	CELF2	BRUNOL3|CUGBP2|ETR-3|ETR3|NAPOR	GO:0006396|GO:0008016
chr10	11072814	11072873	CUST_7385_PI398500392	-	-0.517392048309051	chr10	11047259	11378666	ENSG00000048740.10	+	0.826144566130072	CELF2	BRUNOL3|CUGBP2|ETR-3|ETR3|NAPOR	GO:0006396|GO:0008016
chr10	11205145	11205204	CUST_7636_PI398500392	+	-0.567066082152922	chr10	11047259	11378666	ENSG00000048740.10	+	0.826144566130072	CELF2	BRUNOL3|CUGBP2|ETR-3|ETR3|NAPOR	GO:0006396|GO:0008016
chr10	11117631	11117690	CUST_3663_PI398500392	-	-0.665576211541323	chr10	11047259	11378666	ENSG00000048740.10	+	0.826144566130072	CELF2	BRUNOL3|CUGBP2|ETR-3|ETR3|NAPOR	GO:0006396|GO:0008016
chr10	52379233	52379292	CUST_3399_PI398500392	+	-0.634034383208257	chr10	52065346	52384795	ENSG00000198964.5	-	1.32584744618552	SGMS1	MOB|MOB1|SMS1|TMEM23|hmob33	GO:0000138|GO:0000139|GO:0005634|GO:0005783|GO:0005886|GO:0006665|GO:0006686|GO:0016049|GO:0030148|GO:0030173|GO:0033188|GO:0044281|GO:0047493
chr10	80850837	80850896	CUST_5261_PI398500116	-	-0.918354380130268	chr10	80828792	81076285	ENSG00000108175.11	+	1.20446218910827	ZMIZ1	MIZ|RAI17|TRAFIP10|ZIMP10|hZIMP10	-
chr10	11328399	11328458	CUST_3919_PI398500392	-	-0.485244530091514	chr10	11047259	11378666	ENSG00000048740.10	+	0.826144566130072	CELF2	BRUNOL3|CUGBP2|ETR-3|ETR3|NAPOR	GO:0006396|GO:0008016
chr10	11262506	11262565	CUST_1968_PI398500392	-	0.642512158843423	chr10	11047259	11378666	ENSG00000048740.10	+	0.826144566130072	CELF2	BRUNOL3|CUGBP2|ETR-3|ETR3|NAPOR	GO:0006396|GO:0008016
chr10	11183526	11183585	CUST_12571_PI398500392	-	-0.773261536703083	chr10	11047259	11378666	ENSG00000048740.10	+	0.826144566130072	CELF2	BRUNOL3|CUGBP2|ETR-3|ETR3|NAPOR	GO:0006396|GO:0008016
chr10	104380503	104380562	CUST_1524_PI398500627	+	-0.949233603340089	chr10	104263744	104393292	ENSG00000107882.7	+	0.631372990304923	SUFU	PRO1280|SUFUH|SUFUXL	GO:0000122|GO:0001501|GO:0003714|GO:0004871|GO:0005515|GO:0005634|GO:0005730|GO:0005737|GO:0006355|GO:0006508|GO:0007165|GO:0007275|GO:0008134|GO:0019901|GO:0042992|GO:0043433|GO:0045668|GO:0045879
chr10	76657074	76657133	CUST_6764_PI398500110	+	-2.70757006799526	chr10	76585340	76792380	ENSG00000156650.7	+	0.791447588449328	KAT6B	GTPTS|MORF|MOZ2|MYST4|qkf|querkopf	GO:0000786|GO:0004402|GO:0005515|GO:0005634|GO:0006334|GO:0006355|GO:0008134|GO:0016407|GO:0016573|GO:0043966|GO:0045892|GO:0045893|GO:0070776
chr10	121354463	121354522	CUST_3761_PI398500110	-	-0.562908278552666	chr10	121334199	121356541	ENSG00000151923.12	-	1.20207158672026	TIAL1	TCBP|TIAR	GO:0005634|GO:0005737|GO:0005764|GO:0006357|GO:0006917|GO:0006952|GO:0010494
chr10	101381017	101381076	CUST_1635_PI398636438	+	-0.782532716352662	chr10	101370282	101380535	ENSG00000155287.5	-	0.532671010045378	SLC25A28	MFRN2|MRS3/4|MRS4L	-
chr10	98320891	98320950	CUST_8133_PI398500116	+	-0.899899291167321	chr10	98277866	98347209	ENSG00000077147.10	-	1.36633728039602	TM9SF3	EP70-P-iso|SMBP	-
chr10	11099613	11099672	CUST_3905_PI398500392	+	-0.678047608259001	chr10	11047259	11378666	ENSG00000048740.10	+	0.826144566130072	CELF2	BRUNOL3|CUGBP2|ETR-3|ETR3|NAPOR	GO:0006396|GO:0008016
chr10	11176794	11176853	CUST_12706_PI398500392	-	-0.644997230951308	chr10	11047259	11378666	ENSG00000048740.10	+	0.826144566130072	CELF2	BRUNOL3|CUGBP2|ETR-3|ETR3|NAPOR	GO:0006396|GO:0008016
chr10	90751242	90751301	CUST_1804_PI398636448	-	-0.883080121175446	chr10	90729553	90775542	ENSG00000026103.14	+	1.9878662694345	FAS	ALPS1A|APO-1|APT1|CD95|FAS1|FASTM|TNFRSF6	GO:0004871|GO:0004872|GO:0005515|GO:0005625|GO:0005634|GO:0005737|GO:0005829|GO:0005886|GO:0006461|GO:0006915|GO:0006916|GO:0006917|GO:0006919|GO:0007165|GO:0008624|GO:0008633|GO:0010940|GO:0019900|GO:0031264|GO:0031265|GO:0042802|GO:0042981|GO:0043065|GO:0045121|GO:0071260|GO:0071455
chr10	114428958	114429017	CUST_49806_PI398500300	-	-1.18267474355133	chr10	114206756	114578503	ENSG00000151532.9	+	0.763116074401272	VTI1A	MVti1|VTI1RP2|Vti1-rp2	GO:0005484|GO:0005794|GO:0031201|GO:0042147
chr10	124916126	124916185	CUST_13310_PI398500392	-	-0.797059399767536	chr10	124913793	124924886	ENSG00000154473.11	+	0.974927152122534	BUB3	BUB3L|hBUB3	GO:0000075|GO:0000087|GO:0000236|GO:0000278|GO:0000776|GO:0005515|GO:0005634|GO:0005730|GO:0005829|GO:0007094|GO:0008608|GO:0031145|GO:0051436|GO:0051439|GO:0071173
chr10	116413749	116413808	CUST_38821_PI398500300	-	-1.37366043481631	chr10	116190872	116444414	ENSG00000099204.12	-	0.849174569958041	ABLIM1	ABLIM|LIMAB1|LIMATIN|abLIM-1	GO:0005515|GO:0007411|GO:0007601|GO:0009887
chr10	11128374	11128433	CUST_10323_PI398500392	-	-0.555835452687244	chr10	11047259	11378666	ENSG00000048740.10	+	0.826144566130072	CELF2	BRUNOL3|CUGBP2|ETR-3|ETR3|NAPOR	GO:0006396|GO:0008016
chr10	11153842	11153901	CUST_5950_PI398500392	-	-1.25496385864519	chr10	11047259	11378666	ENSG00000048740.10	+	0.826144566130072	CELF2	BRUNOL3|CUGBP2|ETR-3|ETR3|NAPOR	GO:0006396|GO:0008016
chr10	11198189	11198248	CUST_7728_PI398500392	-	-1.84905522091355	chr10	11047259	11378666	ENSG00000048740.10	+	0.826144566130072	CELF2	BRUNOL3|CUGBP2|ETR-3|ETR3|NAPOR	GO:0006396|GO:0008016
chr10	80992826	80992885	CUST_58278_PI398500300	-	-0.78136334123282	chr10	80828792	81076285	ENSG00000108175.11	+	1.20446218910827	ZMIZ1	MIZ|RAI17|TRAFIP10|ZIMP10|hZIMP10	-
chr10	11221857	11221916	CUST_86_PI398500392	-	0.861769924914594	chr10	11047259	11378666	ENSG00000048740.10	+	0.826144566130072	CELF2	BRUNOL3|CUGBP2|ETR-3|ETR3|NAPOR	GO:0006396|GO:0008016
chr10	11287186	11287245	CUST_11969_PI398500116	-	-0.712596576124669	chr10	11047259	11378666	ENSG00000048740.10	+	0.826144566130072	CELF2	BRUNOL3|CUGBP2|ETR-3|ETR3|NAPOR	GO:0006396|GO:0008016
chr10	114343336	114343395	CUST_8468_PI398634432	-	-1.94471627923307	chr10	114206756	114578503	ENSG00000151532.9	+	0.763116074401272	VTI1A	MVti1|VTI1RP2|Vti1-rp2	GO:0005484|GO:0005794|GO:0031201|GO:0042147
chr10	95981884	95981943	CUST_58253_PI398500300	-	-0.552733803883881	chr10	95753746	96088149	ENSG00000138193.8	+	1.12851399480458	PLCE1	NPHS3|PLCE|PPLC	GO:0000187|GO:0001558|GO:0004435|GO:0004629|GO:0005057|GO:0005085|GO:0005515|GO:0005737|GO:0005829|GO:0005886|GO:0006644|GO:0006651|GO:0006940|GO:0007010|GO:0007173|GO:0007200|GO:0007204|GO:0007205|GO:0007265|GO:0007507|GO:0008277|GO:0008283|GO:0017016|GO:0019722|GO:0019899|GO:0032835|GO:0045859|GO:0046578|GO:0048016
chr10	11118318	11118377	CUST_13776_PI398500392	-	-0.776657930173208	chr10	11047259	11378666	ENSG00000048740.10	+	0.826144566130072	CELF2	BRUNOL3|CUGBP2|ETR-3|ETR3|NAPOR	GO:0006396|GO:0008016
chr10	11145178	11145237	CUST_515_PI398500392	+	-1.67162203960231	chr10	11047259	11378666	ENSG00000048740.10	+	0.826144566130072	CELF2	BRUNOL3|CUGBP2|ETR-3|ETR3|NAPOR	GO:0006396|GO:0008016
chr10	76615004	76615063	CUST_1631_PI398500300	-	-0.422773802797217	chr10	76585340	76792380	ENSG00000156650.7	+	0.791447588449328	KAT6B	GTPTS|MORF|MOZ2|MYST4|qkf|querkopf	GO:0000786|GO:0004402|GO:0005515|GO:0005634|GO:0006334|GO:0006355|GO:0008134|GO:0016407|GO:0016573|GO:0043966|GO:0045892|GO:0045893|GO:0070776
chr10	11152885	11152944	CUST_442_PI398500392	-	-0.880286987616983	chr10	11047259	11378666	ENSG00000048740.10	+	0.826144566130072	CELF2	BRUNOL3|CUGBP2|ETR-3|ETR3|NAPOR	GO:0006396|GO:0008016
chr10	11310892	11310951	CUST_8910_PI398500116	+	-1.28222976978072	chr10	11047259	11378666	ENSG00000048740.10	+	0.826144566130072	CELF2	BRUNOL3|CUGBP2|ETR-3|ETR3|NAPOR	GO:0006396|GO:0008016
chr10	52382047	52382106	CUST_5830_PI398500116	+	-0.7615293057021	chr10	52065346	52384795	ENSG00000198964.5	-	1.32584744618552	SGMS1	MOB|MOB1|SMS1|TMEM23|hmob33	GO:0000138|GO:0000139|GO:0005634|GO:0005783|GO:0005886|GO:0006665|GO:0006686|GO:0016049|GO:0030148|GO:0030173|GO:0033188|GO:0044281|GO:0047493
chr10	11305520	11305579	CUST_3964_PI398500392	-	-0.664414200744248	chr10	11047259	11378666	ENSG00000048740.10	+	0.826144566130072	CELF2	BRUNOL3|CUGBP2|ETR-3|ETR3|NAPOR	GO:0006396|GO:0008016
chr10	11204904	11204963	CUST_7640_PI398500392	+	-0.508627585192848	chr10	11047259	11378666	ENSG00000048740.10	+	0.826144566130072	CELF2	BRUNOL3|CUGBP2|ETR-3|ETR3|NAPOR	GO:0006396|GO:0008016
chr10	114458451	114458510	CUST_48500_PI398500300	+	-0.875987075861978	chr10	114206756	114578503	ENSG00000151532.9	+	0.763116074401272	VTI1A	MVti1|VTI1RP2|Vti1-rp2	GO:0005484|GO:0005794|GO:0031201|GO:0042147
chr10	104387427	104387486	CUST_6295_PI398500404	+	-0.502295063956322	chr10	104263744	104393292	ENSG00000107882.7	+	0.631372990304923	SUFU	PRO1280|SUFUH|SUFUXL	GO:0000122|GO:0001501|GO:0003714|GO:0004871|GO:0005515|GO:0005634|GO:0005730|GO:0005737|GO:0006355|GO:0006508|GO:0007165|GO:0007275|GO:0008134|GO:0019901|GO:0042992|GO:0043433|GO:0045668|GO:0045879
chr10	114713653	114713712	CUST_12636_PI398500392	+	-0.560841987356504	chr10	114710009	114927437	ENSG00000148737.11	+	1.14143330380332	TCF7L2	TCF-4|TCF4	GO:0000122|GO:0001568|GO:0003682|GO:0003700|GO:0005515|GO:0005634|GO:0005654|GO:0005667|GO:0006357|GO:0006916|GO:0007050|GO:0007420|GO:0008013|GO:0008134|GO:0008283|GO:0009749|GO:0010909|GO:0019901|GO:0022008|GO:0031016|GO:0032024|GO:0032092|GO:0032350|GO:0032993|GO:0035257|GO:0042593|GO:0043433|GO:0043565|GO:0043570|GO:0044212|GO:0044334|GO:0045295|GO:0045444|GO:0045892|GO:0045944|GO:0046827|GO:…
chr10	104387372	104387431	CUST_6284_PI398500404	-	-0.630988356153035	chr10	104263744	104393292	ENSG00000107882.7	+	0.631372990304923	SUFU	PRO1280|SUFUH|SUFUXL	GO:0000122|GO:0001501|GO:0003714|GO:0004871|GO:0005515|GO:0005634|GO:0005730|GO:0005737|GO:0006355|GO:0006508|GO:0007165|GO:0007275|GO:0008134|GO:0019901|GO:0042992|GO:0043433|GO:0045668|GO:0045879
chr10	11185590	11185649	CUST_7924_PI398500392	+	-0.832449410167848	chr10	11047259	11378666	ENSG00000048740.10	+	0.826144566130072	CELF2	BRUNOL3|CUGBP2|ETR-3|ETR3|NAPOR	GO:0006396|GO:0008016
chr10	114863239	114863298	CUST_10345_PI398500116	-	-0.883940794166562	chr10	114710009	114927437	ENSG00000148737.11	+	1.14143330380332	TCF7L2	TCF-4|TCF4	GO:0000122|GO:0001568|GO:0003682|GO:0003700|GO:0005515|GO:0005634|GO:0005654|GO:0005667|GO:0006357|GO:0006916|GO:0007050|GO:0007420|GO:0008013|GO:0008134|GO:0008283|GO:0009749|GO:0010909|GO:0019901|GO:0022008|GO:0031016|GO:0032024|GO:0032092|GO:0032350|GO:0032993|GO:0035257|GO:0042593|GO:0043433|GO:0043565|GO:0043570|GO:0044212|GO:0044334|GO:0045295|GO:0045444|GO:0045892|GO:0045944|GO:0046827|GO:…
chr10	73527126	73527185	CUST_13301_PI398500300	+	-0.779315048404602	chr10	73507316	73533337	ENSG00000107738.12	-	0.686396054138763	C10orf54	B7-H5|B7H5|GI24|PP2135|SISP1	-
chr10	28843696	28843755	CUST_3687_PI398500392	+	-1.21059685323272	chr10	28821422	28909928	ENSG00000095787.14	+	1.13438480859349	WAC	BM-016|PRO1741|Wwp4	GO:0000075|GO:0000993|GO:0003682|GO:0005515|GO:0005634|GO:0006974|GO:0010390|GO:0016239|GO:0032435|GO:0045893|GO:0071894
chr10	114885557	114885616	CUST_7505_PI398634432	-	-0.558380133627691	chr10	114710009	114927437	ENSG00000148737.11	+	1.14143330380332	TCF7L2	TCF-4|TCF4	GO:0000122|GO:0001568|GO:0003682|GO:0003700|GO:0005515|GO:0005634|GO:0005654|GO:0005667|GO:0006357|GO:0006916|GO:0007050|GO:0007420|GO:0008013|GO:0008134|GO:0008283|GO:0009749|GO:0010909|GO:0019901|GO:0022008|GO:0031016|GO:0032024|GO:0032092|GO:0032350|GO:0032993|GO:0035257|GO:0042593|GO:0043433|GO:0043565|GO:0043570|GO:0044212|GO:0044334|GO:0045295|GO:0045444|GO:0045892|GO:0045944|GO:0046827|GO:…
chr10	79305590	79305649	CUST_29520_PI398500300	+	0.745579968681616	chr10	78637355	79398353	ENSG00000156113.13	-	2.37873448852579	KCNMA1	BKTM|KCa1.1|MaxiK|SAKCA|SLO|SLO-ALPHA|SLO1|bA205K10.1|mSLO1	GO:0001666|GO:0003779|GO:0005249|GO:0005515|GO:0005886|GO:0005901|GO:0006813|GO:0006970|GO:0007268|GO:0007596|GO:0008076|GO:0015269|GO:0016021|GO:0016324|GO:0030007|GO:0034465|GO:0042391|GO:0043065|GO:0045794|GO:0051592|GO:0060072|GO:0060073|GO:0060083|GO:0071805
chr10	114849371	114849430	CUST_11393_PI398500392	-	-0.746180733709307	chr10	114710009	114927437	ENSG00000148737.11	+	1.14143330380332	TCF7L2	TCF-4|TCF4	GO:0000122|GO:0001568|GO:0003682|GO:0003700|GO:0005515|GO:0005634|GO:0005654|GO:0005667|GO:0006357|GO:0006916|GO:0007050|GO:0007420|GO:0008013|GO:0008134|GO:0008283|GO:0009749|GO:0010909|GO:0019901|GO:0022008|GO:0031016|GO:0032024|GO:0032092|GO:0032350|GO:0032993|GO:0035257|GO:0042593|GO:0043433|GO:0043565|GO:0043570|GO:0044212|GO:0044334|GO:0045295|GO:0045444|GO:0045892|GO:0045944|GO:0046827|GO:…
chr10	104179228	104179287	CUST_17222_PI398500300	-	-0.592456634476157	chr10	104178946	104182893	ENSG00000107872.8	+	0.663805207014214	FBXL15	FBXO37|Fbl15|JET|PSD	GO:0000086|GO:0004842|GO:0005515|GO:0005737|GO:0009953|GO:0016567|GO:0019005|GO:0030282|GO:0030513|GO:0031146
chr10	101381431	101381490	CUST_1634_PI398636438	+	-2.12480997083243	chr10	101370282	101380535	ENSG00000155287.5	-	0.532671010045378	SLC25A28	MFRN2|MRS3/4|MRS4L	-
chr10	11145788	11145847	CUST_12644_PI398500392	-	-0.827264339089697	chr10	11047259	11378666	ENSG00000048740.10	+	0.826144566130072	CELF2	BRUNOL3|CUGBP2|ETR-3|ETR3|NAPOR	GO:0006396|GO:0008016
chr10	3825301	3825360	CUST_2752_PI398500110	+	1.17181455471429	chr10	3818188	3827473	ENSG00000067082.9	-	0.891498455275409	KLF6	BCD1|CBA1|COPEB|CPBP|GBF|PAC1|ST12|ZF9	GO:0005634|GO:0006355|GO:0030183|GO:0045893
chr11	66386659	66386718	CUST_8832_PI398500392	+	0.503431544273717	chr11	66384053	66406124	ENSG00000239306.3	+	-0.550593765533214	RBM14	COAA|PSP2|SIP|SYTIP1|TMEM137	GO:0001104|GO:0003723|GO:0005515|GO:0005634|GO:0005667|GO:0005730|GO:0006260|GO:0006281|GO:0006310|GO:0009725|GO:0016575|GO:0016592|GO:0030374|GO:0030520|GO:0030529|GO:0030674|GO:0042921|GO:0045944
chr11	19617976	19618035	CUST_9224_PI398500404	+	-1.12984160000411	chr11	19372271	20143144	ENSG00000166833.14	+	1.08449909983427	NAV2	HELAD1|POMFIL2|RAINB1|STEERIN2|UNC53H2	-
chr11	131338327	131338386	CUST_64128_PI398500300	+	-0.700953651205104	chr11	131240373	132206716	ENSG00000182667.9	+	1.09001754914033	NTM	HNT|IGLON2|NTRI	GO:0005515|GO:0008038
chr11	117644753	117644812	CUST_18593_PI398500110	-	0.855630497106002	chr11	117298489	117688240	ENSG00000177103.8	-	-0.889471175284795	DSCAML1	-	GO:0001709|GO:0005886|GO:0007156|GO:0007409|GO:0007417|GO:0007420|GO:0009953|GO:0009986|GO:0042803|GO:0048704
chr11	13724990	13725049	CUST_3443_PI398500116	-	-0.98578544856792	chr11	13690217	13753893	ENSG00000197601.7	+	1.0018438381073	FAR1	MLSTD2|SDR10E1	GO:0005778|GO:0005782|GO:0008611|GO:0044255|GO:0044281
chr11	114103536	114103595	CUST_49705_PI398500300	+	-0.968659799407567	chr11	113930315	114121398	ENSG00000109906.8	+	1.17534284411419	ZBTB16	PLZF|ZNF145	GO:0001823|GO:0003677|GO:0005515|GO:0005634|GO:0006915|GO:0007417|GO:0016604|GO:0016605|GO:0016607|GO:0017053|GO:0030097|GO:0030099|GO:0032332|GO:0042802|GO:0042803|GO:0045600|GO:0045638|GO:0045778|GO:0045892|GO:0045893|GO:0051216|GO:0061036
chr11	73055468	73055527	CUST_18349_PI398500300	+	-1.21447275624507	chr11	73019334	73080136	ENSG00000110237.3	+	0.942915064958375	ARHGEF17	P164RHOGEF|TEM4|p164-RhoGEF	GO:0005085|GO:0005829|GO:0006915|GO:0007264|GO:0008624|GO:0030036|GO:0048011|GO:0051056
chr11	61622079	61622138	CUST_10194_PI398500110	+	-0.755308832455382	chr11	61560452	61634826	ENSG00000134824.9	+	1.82510339939887	FADS2	D6D|DES6|FADSD6|LLCDL2|SLL0262|TU13	GO:0005624|GO:0005887
chr11	125226985	125227044	CUST_8325_PI398500404	+	-0.55181779183985	chr11	125034583	125303285	ENSG00000165495.9	+	1.00821593541127	PKNOX2	PREP2	GO:0003677
chr11	117624960	117625019	CUST_9042_PI398500404	-	0.550528598686578	chr11	117298489	117688240	ENSG00000177103.8	-	-0.889471175284795	DSCAML1	-	GO:0001709|GO:0005886|GO:0007156|GO:0007409|GO:0007417|GO:0007420|GO:0009953|GO:0009986|GO:0042803|GO:0048704
chr11	132751721	132751780	CUST_9005_PI398500404	+	-0.823391313796925	chr11	132284871	133402414	ENSG00000183715.8	-	2.88078079635487	OPCML	IGLON1|OBCAM|OPCM	GO:0004985|GO:0005886|GO:0005887|GO:0008038|GO:0038003
chr11	131679615	131679674	CUST_27905_PI398500300	+	-0.743117685150668	chr11	131240373	132206716	ENSG00000182667.9	+	1.09001754914033	NTM	HNT|IGLON2|NTRI	GO:0005515|GO:0008038
chr11	19618170	19618229	CUST_9225_PI398500404	+	-0.604829036318116	chr11	19372271	20143144	ENSG00000166833.14	+	1.08449909983427	NAV2	HELAD1|POMFIL2|RAINB1|STEERIN2|UNC53H2	-
chr11	61532087	61532146	CUST_34309_PI398500300	-	-0.4776648639406	chr11	61520114	61555990	ENSG00000124920.9	+	-0.930875107566312	C11orf9	MRF|Ndt80	GO:0005634|GO:0014003|GO:0022010|GO:0031643|GO:0045893
chr11	65663906	65663965	CUST_20358_PI398500110	+	-0.719388623867533	chr11	65659490	65668044	ENSG00000175592.3	-	-0.680522896870656	FOSL1	FRA|FRA1|fra-1	GO:0005515|GO:0006357|GO:0006366|GO:0006935|GO:0006968|GO:0008284|GO:0009615
chr11	132555561	132555620	CUST_32096_PI398500300	+	-1.35739128461554	chr11	132284871	133402414	ENSG00000183715.8	-	2.88078079635487	OPCML	IGLON1|OBCAM|OPCM	GO:0004985|GO:0005886|GO:0005887|GO:0008038|GO:0038003
chr11	16378078	16378137	CUST_1052_PI398634432	-	-0.678459321699018	chr11	15987995	16761138	ENSG00000110693.11	-	1.12583510937557	SOX6	HSSOX6|SOXD	GO:0003677|GO:0003700|GO:0005515|GO:0005634|GO:0006355|GO:0007517|GO:0032332|GO:0061036|GO:0071560|GO:2000741
chr11	65379049	65379108	CUST_1503_PI398500404	-	-0.875032112611728	chr11	65365226	65382853	ENSG00000173327.3	-	0.510054280291326	MAP3K11	MEKK11|MLK-3|MLK3|PTK1|SPRK	GO:0000080|GO:0000187|GO:0004672|GO:0004674|GO:0004706|GO:0005515|GO:0005813|GO:0005874|GO:0006468|GO:0007017|GO:0007254|GO:0007256|GO:0007257|GO:0008283|GO:0031435|GO:0042802|GO:0042803|GO:0043507|GO:0046330|GO:0046777
chr11	19769491	19769550	CUST_3894_PI398500390	-	-1.43151937041844	chr11	19372271	20143144	ENSG00000166833.14	+	1.08449909983427	NAV2	HELAD1|POMFIL2|RAINB1|STEERIN2|UNC53H2	-
chr11	2559723	2559782	CUST_1227_PI398636444	-	-1.68787105942234	chr11	2465914	2870221	ENSG00000053918.10	+	-0.617774460982778	KCNQ1	ATFB1|ATFB3|JLNS1|KCNA8|KCNA9|KVLQT1|Kv1.9|Kv7.1|LQT|LQT1|RWS|SQT2|WRS	GO:0005249|GO:0005251|GO:0005886|GO:0006936|GO:0007268|GO:0007605|GO:0008015|GO:0008016|GO:0008076|GO:0060306|GO:0071435
chr11	64423572	64423631	CUST_894_PI398636438	+	-1.29390446347351	chr11	64373646	64490660	ENSG00000110076.13	-	1.68289504414871	NRXN2	-	GO:0050839|GO:0097104|GO:0097116|GO:0097118|GO:0097119
chr11	73029131	73029190	CUST_21211_PI398500110	-	-0.835549524833318	chr11	73019334	73080136	ENSG00000110237.3	+	0.942915064958375	ARHGEF17	P164RHOGEF|TEM4|p164-RhoGEF	GO:0005085|GO:0005829|GO:0006915|GO:0007264|GO:0008624|GO:0030036|GO:0048011|GO:0051056
chr11	3155345	3155404	CUST_2300_PI398500627	-	-1.15474337196099	chr11	3108346	3187969	ENSG00000021762.14	-	0.985433786359332	OSBPL5	OBPH1|ORP5	GO:0005829|GO:0006893|GO:0008142|GO:0008203|GO:0030301
chr11	117644572	117644631	CUST_59052_PI398500300	-	0.818700499577361	chr11	117298489	117688240	ENSG00000177103.8	-	-0.889471175284795	DSCAML1	-	GO:0001709|GO:0005886|GO:0007156|GO:0007409|GO:0007417|GO:0007420|GO:0009953|GO:0009986|GO:0042803|GO:0048704
chr11	111608534	111608593	CUST_1318_PI398500116	+	-0.805614119251443	chr11	111597632	111637169	ENSG00000137713.10	-	0.476112116024807	PPP2R1B	PP2A-Abeta|PR65B	GO:0005515|GO:2001241
chr11	72119969	72120028	CUST_407_PI398500404	+	-0.762257072861622	chr11	72003469	72145692	ENSG00000162129.7	-	0.479480260855393	CLPB	HSP78|SKD3	GO:0003674|GO:0005575|GO:0034605
chr11	19736426	19736485	CUST_25998_PI398500300	-	-0.969192241859633	chr11	19372271	20143144	ENSG00000166833.14	+	1.08449909983427	NAV2	HELAD1|POMFIL2|RAINB1|STEERIN2|UNC53H2	-
chr11	44227012	44227071	CUST_3186_PI398500116	+	-1.0015812611929	chr11	44117099	44266979	ENSG00000151348.9	+	0.629401304510862	EXT2	SOTV	GO:0001503|GO:0005783|GO:0005789|GO:0005794|GO:0006024|GO:0007165|GO:0008375|GO:0015012|GO:0015014|GO:0015020|GO:0016757|GO:0033692|GO:0042328|GO:0042803|GO:0046982|GO:0050509
chr11	125157721	125157780	CUST_29488_PI398500300	-	-0.889515207248744	chr11	125034583	125303285	ENSG00000165495.9	+	1.00821593541127	PKNOX2	PREP2	GO:0003677
chr11	118782058	118782117	CUST_14663_PI398500110	+	-0.545966650761775	chr11	118764584	118796317	ENSG00000186174.5	-	-0.983000175985359	BCL9L	BCL9-2|DLNB11	GO:0003713|GO:0005634|GO:0008013|GO:0010718|GO:0022604|GO:0030512|GO:0045944
chr11	73036201	73036260	CUST_36943_PI398500300	-	-0.879034465574269	chr11	73019334	73080136	ENSG00000110237.3	+	0.942915064958375	ARHGEF17	P164RHOGEF|TEM4|p164-RhoGEF	GO:0005085|GO:0005829|GO:0006915|GO:0007264|GO:0008624|GO:0030036|GO:0048011|GO:0051056
chr11	73025185	73025244	CUST_37582_PI398500300	+	-0.619074638464792	chr11	73019334	73080136	ENSG00000110237.3	+	0.942915064958375	ARHGEF17	P164RHOGEF|TEM4|p164-RhoGEF	GO:0005085|GO:0005829|GO:0006915|GO:0007264|GO:0008624|GO:0030036|GO:0048011|GO:0051056
chr11	117625041	117625100	CUST_9052_PI398500404	+	-0.823312795393353	chr11	117298489	117688240	ENSG00000177103.8	-	-0.889471175284795	DSCAML1	-	GO:0001709|GO:0005886|GO:0007156|GO:0007409|GO:0007417|GO:0007420|GO:0009953|GO:0009986|GO:0042803|GO:0048704
chr11	19785028	19785087	CUST_9840_PI398500110	-	-0.717676023984896	chr11	19372271	20143144	ENSG00000166833.14	+	1.08449909983427	NAV2	HELAD1|POMFIL2|RAINB1|STEERIN2|UNC53H2	-
chr11	64438921	64438980	CUST_208_PI398500404	-	-0.609696400480978	chr11	64373646	64490660	ENSG00000110076.13	-	1.68289504414871	NRXN2	-	GO:0050839|GO:0097104|GO:0097116|GO:0097118|GO:0097119
chr11	65378793	65378852	CUST_3260_PI398500404	+	-0.852325222895616	chr11	65365226	65382853	ENSG00000173327.3	-	0.510054280291326	MAP3K11	MEKK11|MLK-3|MLK3|PTK1|SPRK	GO:0000080|GO:0000187|GO:0004672|GO:0004674|GO:0004706|GO:0005515|GO:0005813|GO:0005874|GO:0006468|GO:0007017|GO:0007254|GO:0007256|GO:0007257|GO:0008283|GO:0031435|GO:0042802|GO:0042803|GO:0043507|GO:0046330|GO:0046777
chr11	118810293	118810352	CUST_741_PI398634115	-	-0.929146852685302	chr11	118795873	118829269	ENSG00000110375.2	+	-0.715332659517845	UPK2	UP2|UPII	GO:0005887|GO:0007275|GO:0030855
chr11	72461373	72461432	CUST_57969_PI398500300	-	-0.682804620212886	chr11	72396114	72504644	ENSG00000186635.9	-	0.540691664879926	ARAP1	CENTD2	GO:0005100|GO:0005515|GO:0005547|GO:0005794|GO:0005829|GO:0007264|GO:0008060|GO:0008360|GO:0030037|GO:0043089|GO:0051056|GO:0051270|GO:0051491|GO:0051497
chr11	71943475	71943534	CUST_8282_PI398500116	+	-0.699670399395186	chr11	71934745	71950149	ENSG00000165458.8	+	0.579546562520134	INPPL1	SHIP2	GO:0005515|GO:0005737|GO:0005794|GO:0005829|GO:0006897|GO:0007015|GO:0007155|GO:0042169
chr11	17868630	17868689	CUST_19792_PI398500300	-	-0.959166122024755	chr11	17809595	18034709	ENSG00000129158.5	-	0.607846754067154	SERGEF	DELGEF|Gnefr	GO:0005087|GO:0005515|GO:0005634|GO:0005730|GO:0005737|GO:0007165|GO:0045111|GO:0050709
chr11	19736650	19736709	CUST_2200_PI398500110	-	-0.611890877521415	chr11	19372271	20143144	ENSG00000166833.14	+	1.08449909983427	NAV2	HELAD1|POMFIL2|RAINB1|STEERIN2|UNC53H2	-
chr11	72045497	72045556	CUST_29409_PI398500300	+	-1.10343134793487	chr11	72003469	72145692	ENSG00000162129.7	-	0.479480260855393	CLPB	HSP78|SKD3	GO:0003674|GO:0005575|GO:0034605
chr11	82869764	82869823	CUST_65341_PI398500300	+	0.661658179508071	chr11	82868030	82898493	ENSG00000165494.5	+	-1.01730649722265	PCF11	-	GO:0000398|GO:0005654|GO:0005849|GO:0006366|GO:0006369|GO:0006379|GO:0006397|GO:0008380|GO:0010467|GO:0031124
chr11	120698109	120698168	CUST_56111_PI398500300	+	-0.516240228812483	chr11	120382468	120859101	ENSG00000149403.5	+	0.771683543258214	GRIK4	EAA1|GRIK|GluK4|KA1	GO:0005886|GO:0005887|GO:0006810|GO:0007215|GO:0007268|GO:0015277
chr11	120579315	120579374	CUST_58082_PI398500300	-	-0.786741367068206	chr11	120382468	120859101	ENSG00000149403.5	+	0.771683543258214	GRIK4	EAA1|GRIK|GluK4|KA1	GO:0005886|GO:0005887|GO:0006810|GO:0007215|GO:0007268|GO:0015277
chr11	132336825	132336884	CUST_1974_PI398500404	-	-0.932467720222145	chr11	132284871	133402414	ENSG00000183715.8	-	2.88078079635487	OPCML	IGLON1|OBCAM|OPCM	GO:0004985|GO:0005886|GO:0005887|GO:0008038|GO:0038003
chr11	9495234	9495293	CUST_28231_PI398500300	-	-1.96384041046725	chr11	9481866	9550071	ENSG00000166478.5	+	0.88607247348573	ZNF143	SBF|STAF|pHZ-1	GO:0005654|GO:0006357|GO:0006359|GO:0006366|GO:0006383|GO:0010467
chr11	44241340	44241399	CUST_2261_PI398500392	-	-1.32842900950173	chr11	44117099	44266979	ENSG00000151348.9	+	0.629401304510862	EXT2	SOTV	GO:0001503|GO:0005783|GO:0005789|GO:0005794|GO:0006024|GO:0007165|GO:0008375|GO:0015012|GO:0015014|GO:0015020|GO:0016757|GO:0033692|GO:0042328|GO:0042803|GO:0046982|GO:0050509
chr11	19751986	19752045	CUST_2010_PI398500404	-	-0.814974661218976	chr11	19372271	20143144	ENSG00000166833.14	+	1.08449909983427	NAV2	HELAD1|POMFIL2|RAINB1|STEERIN2|UNC53H2	-
chr11	120698109	120698168	CUST_56108_PI398500300	-	1.27844227345337	chr11	120382468	120859101	ENSG00000149403.5	+	0.771683543258214	GRIK4	EAA1|GRIK|GluK4|KA1	GO:0005886|GO:0005887|GO:0006810|GO:0007215|GO:0007268|GO:0015277
chr11	131721941	131722000	CUST_25264_PI398500300	-	-1.5498144817298	chr11	131240373	132206716	ENSG00000182667.9	+	1.09001754914033	NTM	HNT|IGLON2|NTRI	GO:0005515|GO:0008038
chr11	19832902	19832961	CUST_21977_PI398500300	-	-0.946753717621048	chr11	19372271	20143144	ENSG00000166833.14	+	1.08449909983427	NAV2	HELAD1|POMFIL2|RAINB1|STEERIN2|UNC53H2	-
chr11	19795122	19795181	CUST_7892_PI398500390	-	-0.702879832862775	chr11	19372271	20143144	ENSG00000166833.14	+	1.08449909983427	NAV2	HELAD1|POMFIL2|RAINB1|STEERIN2|UNC53H2	-
chr11	3129360	3129419	CUST_4822_PI398500110	-	-0.601276858355769	chr11	3108346	3187969	ENSG00000021762.14	-	0.985433786359332	OSBPL5	OBPH1|ORP5	GO:0005829|GO:0006893|GO:0008142|GO:0008203|GO:0030301
chr11	16728949	16729008	CUST_11703_PI398500300	-	-1.12318719466196	chr11	15987995	16761138	ENSG00000110693.11	-	1.12583510937557	SOX6	HSSOX6|SOXD	GO:0003677|GO:0003700|GO:0005515|GO:0005634|GO:0006355|GO:0007517|GO:0032332|GO:0061036|GO:0071560|GO:2000741
chr11	16728949	16729008	CUST_11703_PI398500300	-	-1.12318719466196	chr11	16634679	16778649	ENSG00000110696.4	+	0.893958486068406	C11orf58	IMAGE145052|SMAP	GO:0003674|GO:0005575|GO:0008150
chr11	3899022	3899081	CUST_9597_PI398500116	+	-0.731103347545884	chr11	3875757	4114439	ENSG00000167323.5	+	0.838457426587079	STIM1	D11S4896E|GOK|STIM1L	GO:0005509|GO:0005513|GO:0005515|GO:0005783|GO:0005789|GO:0005887|GO:0007596|GO:0030176|GO:0032237|GO:0042802|GO:0051010|GO:0051924
chr11	118799884	118799943	CUST_49170_PI398500300	-	-0.799734368619046	chr11	118795873	118829269	ENSG00000110375.2	+	-0.715332659517845	UPK2	UP2|UPII	GO:0005887|GO:0007275|GO:0030855
chr11	77530729	77530788	CUST_48537_PI398500300	-	-1.20322424135516	chr11	77371041	77532063	ENSG00000048649.9	-	0.943572187174169	RSF1	HBXAP|RSF-1|XAP8|p325	GO:0005515|GO:0005634|GO:0005654|GO:0006334|GO:0006338|GO:0006352|GO:0016584|GO:0016887|GO:0031213|GO:0034080|GO:0042393|GO:0043392|GO:0045892|GO:0045893|GO:0050434
chr11	20061701	20061760	CUST_19863_PI398500110	-	-0.533511609878947	chr11	19372271	20143144	ENSG00000166833.14	+	1.08449909983427	NAV2	HELAD1|POMFIL2|RAINB1|STEERIN2|UNC53H2	-
chr11	63640067	63640126	CUST_39156_PI398500300	+	-0.756677298841888	chr11	63606400	63678491	ENSG00000072518.14	+	0.683595546005789	MARK2	EMK-1|EMK1|PAR-1|Par-1b|Par1b	GO:0000287|GO:0001764|GO:0004674|GO:0005515|GO:0005524|GO:0006468|GO:0006979|GO:0007243|GO:0010976|GO:0016020|GO:0030010|GO:0045197|GO:0046777|GO:0050321|GO:0050770|GO:0051493
chr11	73054197	73054256	CUST_33555_PI398500300	+	-0.611136448378371	chr11	73019334	73080136	ENSG00000110237.3	+	0.942915064958375	ARHGEF17	P164RHOGEF|TEM4|p164-RhoGEF	GO:0005085|GO:0005829|GO:0006915|GO:0007264|GO:0008624|GO:0030036|GO:0048011|GO:0051056
chr11	3880969	3881028	CUST_3052_PI398500404	-	-0.776748026098845	chr11	3875757	4114439	ENSG00000167323.5	+	0.838457426587079	STIM1	D11S4896E|GOK|STIM1L	GO:0005509|GO:0005513|GO:0005515|GO:0005783|GO:0005789|GO:0005887|GO:0007596|GO:0030176|GO:0032237|GO:0042802|GO:0051010|GO:0051924
chr11	3926206	3926265	CUST_13041_PI398500392	-	-0.655581891071463	chr11	3875757	4114439	ENSG00000167323.5	+	0.838457426587079	STIM1	D11S4896E|GOK|STIM1L	GO:0005509|GO:0005513|GO:0005515|GO:0005783|GO:0005789|GO:0005887|GO:0007596|GO:0030176|GO:0032237|GO:0042802|GO:0051010|GO:0051924
chr11	125072044	125072103	CUST_8983_PI398500404	+	-0.684888842765544	chr11	125034583	125303285	ENSG00000165495.9	+	1.00821593541127	PKNOX2	PREP2	GO:0003677
chr11	13734752	13734811	CUST_10394_PI398500392	+	-0.755647239605888	chr11	13690217	13753893	ENSG00000197601.7	+	1.0018438381073	FAR1	MLSTD2|SDR10E1	GO:0005778|GO:0005782|GO:0008611|GO:0044255|GO:0044281
chr11	125133313	125133372	CUST_7076_PI398634432	+	-0.532854123988136	chr11	125034583	125303285	ENSG00000165495.9	+	1.00821593541127	PKNOX2	PREP2	GO:0003677
chr11	132776015	132776074	CUST_10955_PI398500300	+	-0.582260080379083	chr11	132284871	133402414	ENSG00000183715.8	-	2.88078079635487	OPCML	IGLON1|OBCAM|OPCM	GO:0004985|GO:0005886|GO:0005887|GO:0008038|GO:0038003
chr11	73055318	73055377	CUST_32905_PI398500300	+	-0.807276040475993	chr11	73019334	73080136	ENSG00000110237.3	+	0.942915064958375	ARHGEF17	P164RHOGEF|TEM4|p164-RhoGEF	GO:0005085|GO:0005829|GO:0006915|GO:0007264|GO:0008624|GO:0030036|GO:0048011|GO:0051056
chr11	132429408	132429467	CUST_8499_PI398500404	-	-1.02381231161355	chr11	132284871	133402414	ENSG00000183715.8	-	2.88078079635487	OPCML	IGLON1|OBCAM|OPCM	GO:0004985|GO:0005886|GO:0005887|GO:0008038|GO:0038003
chr11	125121195	125121254	CUST_7572_PI398634432	+	-1.22551032160048	chr11	125034583	125303285	ENSG00000165495.9	+	1.00821593541127	PKNOX2	PREP2	GO:0003677
chr12	56139710	56139769	CUST_5568_PI398500404	+	-0.799399907994054	chr12	56137064	56150911	ENSG00000135414.5	+	0.825920914816962	GDF11	BMP-11|BMP11	GO:0001501|GO:0005125|GO:0005575|GO:0007399|GO:0007498
chr12	104872206	104872265	CUST_6191_PI398635289	+	-0.540195985644479	chr12	104849073	105155792	ENSG00000171310.6	+	1.47583343614485	CHST11	C4ST|C4ST-1|C4ST1|HSA269537	GO:0001537|GO:0016021|GO:0030206|GO:0047756
chr12	105032187	105032246	CUST_8027_PI398635289	+	-0.712601370139524	chr12	104849073	105155792	ENSG00000171310.6	+	1.47583343614485	CHST11	C4ST|C4ST-1|C4ST1|HSA269537	GO:0001537|GO:0016021|GO:0030206|GO:0047756
chr12	105022589	105022648	CUST_13316_PI398635289	+	-0.979867856188271	chr12	104849073	105155792	ENSG00000171310.6	+	1.47583343614485	CHST11	C4ST|C4ST-1|C4ST1|HSA269537	GO:0001537|GO:0016021|GO:0030206|GO:0047756
chr12	53624215	53624274	CUST_5247_PI398500404	+	-0.77497126951275	chr12	53604354	53626764	ENSG00000172819.11	-	-0.538716820814997	RARG	NR1B3|RARC	GO:0000122|GO:0003677|GO:0003700|GO:0005515|GO:0005634|GO:0005654|GO:0005667|GO:0006367|GO:0008285|GO:0008361|GO:0010467|GO:0016021|GO:0032526|GO:0035116|GO:0043065|GO:0043068|GO:0045944|GO:0046965|GO:0048048|GO:0048384|GO:0060070
chr12	105025159	105025218	CUST_9096_PI398635289	-	0.824817865441513	chr12	104849073	105155792	ENSG00000171310.6	+	1.47583343614485	CHST11	C4ST|C4ST-1|C4ST1|HSA269537	GO:0001537|GO:0016021|GO:0030206|GO:0047756
chr12	114375113	114375172	CUST_264_PI398500110	-	-0.670132567718698	chr12	114254543	114404176	ENSG00000122965.6	-	0.793461150866797	RBM19	-	GO:0005634|GO:0005654|GO:0005730|GO:0005737|GO:0040019
chr12	50452072	50452131	CUST_3635_PI398500404	+	-0.832553596706237	chr12	50451331	50477394	ENSG00000110881.6	+	1.36237592605907	ASIC1	ACCN2|ASIC|BNaC2	GO:0005515|GO:0005887|GO:0006810|GO:0006814|GO:0007165|GO:0009268|GO:0015280
chr12	48202111	48202170	CUST_59903_PI398500300	+	-0.84570220089118	chr12	48176505	48226915	ENSG00000061273.12	-	0.764819674821082	HDAC7	HD7A|HDAC7A	GO:0005080|GO:0005634|GO:0005737|GO:0007219|GO:0019901|GO:0032703|GO:0033613|GO:0045668|GO:0070491|GO:0071889|GO:0090050
chr12	48184069	48184128	CUST_7575_PI398500300	-	-0.491226966669057	chr12	48176505	48226915	ENSG00000061273.12	-	0.764819674821082	HDAC7	HD7A|HDAC7A	GO:0005080|GO:0005634|GO:0005737|GO:0007219|GO:0019901|GO:0032703|GO:0033613|GO:0045668|GO:0070491|GO:0071889|GO:0090050
chr12	69208666	69208725	CUST_1352_PI398500390	-	-0.719593718269818	chr12	69201956	69239214	ENSG00000135679.15	+	1.13412782649286	MDM2	ACTFS|HDMX|hdm2	GO:0000075|GO:0000122|GO:0002039|GO:0004842|GO:0005515|GO:0005634|GO:0005654|GO:0005730|GO:0005737|GO:0005829|GO:0005886|GO:0006461|GO:0006977|GO:0007173|GO:0007268|GO:0008270|GO:0008284|GO:0008543|GO:0016567|GO:0016604|GO:0018205|GO:0019899|GO:0030666|GO:0031648|GO:0032436|GO:0034504|GO:0042176|GO:0042787|GO:0042802|GO:0043234|GO:0043518|GO:0045184|GO:0045892|GO:0045931|GO:0046677|GO:0048011|GO:…
chr12	104968998	104969057	CUST_4320_PI398635289	-	-0.792737920647518	chr12	104849073	105155792	ENSG00000171310.6	+	1.47583343614485	CHST11	C4ST|C4ST-1|C4ST1|HSA269537	GO:0001537|GO:0016021|GO:0030206|GO:0047756
chr12	96707737	96707796	CUST_8213_PI398635289	+	-0.638848131466331	chr12	96672039	96794338	ENSG00000059758.3	-	0.851331895970272	CDK17	PCTAIRE2|PCTK2	GO:0004672|GO:0006468
chr12	104853260	104853319	CUST_2071_PI398635289	-	0.924734685916165	chr12	104849073	105155792	ENSG00000171310.6	+	1.47583343614485	CHST11	C4ST|C4ST-1|C4ST1|HSA269537	GO:0001537|GO:0016021|GO:0030206|GO:0047756
chr12	104878134	104878193	CUST_5715_PI398635289	-	-1.40790516609811	chr12	104849073	105155792	ENSG00000171310.6	+	1.47583343614485	CHST11	C4ST|C4ST-1|C4ST1|HSA269537	GO:0001537|GO:0016021|GO:0030206|GO:0047756
chr12	104959405	104959464	CUST_8861_PI398635289	-	-0.448559773231294	chr12	104849073	105155792	ENSG00000171310.6	+	1.47583343614485	CHST11	C4ST|C4ST-1|C4ST1|HSA269537	GO:0001537|GO:0016021|GO:0030206|GO:0047756
chr12	121686589	121686648	CUST_3362_PI398500300	-	-0.704938575819106	chr12	121675497	121736111	ENSG00000110931.12	-	0.485118026411895	CAMKK2	CAMKK|CAMKKB	GO:0000165|GO:0004713|GO:0005509|GO:0005516|GO:0005622|GO:0005737|GO:0006468|GO:0019722|GO:0045859|GO:0045893|GO:0046777
chr12	104949875	104949934	CUST_12379_PI398635289	+	-2.10057779050275	chr12	104849073	105155792	ENSG00000171310.6	+	1.47583343614485	CHST11	C4ST|C4ST-1|C4ST1|HSA269537	GO:0001537|GO:0016021|GO:0030206|GO:0047756
chr12	96726933	96726992	CUST_8770_PI398635289	-	-0.497500831655308	chr12	96672039	96794338	ENSG00000059758.3	-	0.851331895970272	CDK17	PCTAIRE2|PCTK2	GO:0004672|GO:0006468
chr12	53444637	53444696	CUST_8165_PI398500116	+	-1.05027079605311	chr12	53440753	53458156	ENSG00000111077.10	+	1.3823752018617	TENC1	C1-TEN|C1TEN|TNS2	GO:0005515|GO:0005925|GO:0008285
chr12	57611090	57611149	CUST_1980_PI398500300	-	0.79622533644419	chr12	57610578	57620232	ENSG00000182379.9	+	-0.923901044269543	NXPH4	NPH4	GO:0003674|GO:0005575|GO:0007218
chr12	49181620	49181679	CUST_15091_PI398500300	+	-0.872163118083016	chr12	49159975	49182820	ENSG00000174233.7	-	0.494978649113037	ADCY6	AC6	GO:0004016|GO:0005515|GO:0005624|GO:0005886|GO:0006112|GO:0006171|GO:0006833|GO:0007165|GO:0007173|GO:0007189|GO:0007193|GO:0007202|GO:0007212|GO:0007268|GO:0008543|GO:0016020|GO:0019901|GO:0034199|GO:0044281|GO:0048011|GO:0055085|GO:0071377|GO:0071380|GO:0071870
chr12	23714659	23714718	CUST_4719_PI398500404	-	-0.796974952339067	chr12	23682440	24103966	ENSG00000134532.10	-	0.868895298721396	SOX5	L-SOX5	GO:0003700|GO:0005515|GO:0006355|GO:0006366|GO:0032332|GO:0061036|GO:0071560|GO:2000741
chr12	96748972	96749031	CUST_11624_PI398635289	+	-0.560490653262226	chr12	96672039	96794338	ENSG00000059758.3	-	0.851331895970272	CDK17	PCTAIRE2|PCTK2	GO:0004672|GO:0006468
chr12	104869595	104869654	CUST_10261_PI398635289	-	-0.791692812148798	chr12	104849073	105155792	ENSG00000171310.6	+	1.47583343614485	CHST11	C4ST|C4ST-1|C4ST1|HSA269537	GO:0001537|GO:0016021|GO:0030206|GO:0047756
chr12	104870795	104870854	CUST_11464_PI398635289	-	-0.655737261882893	chr12	104849073	105155792	ENSG00000171310.6	+	1.47583343614485	CHST11	C4ST|C4ST-1|C4ST1|HSA269537	GO:0001537|GO:0016021|GO:0030206|GO:0047756
chr12	57527244	57527303	CUST_23765_PI398500300	-	-0.901517702785388	chr12	57522276	57607134	ENSG00000123384.9	+	1.80253020973806	LRP1	A2MR|APOER|APR|CD91|IGFBP3R|LRP|TGFBR5	GO:0005509|GO:0005515|GO:0005887|GO:0010875|GO:0014912|GO:0030178|GO:0032370|GO:0032374|GO:0032403|GO:0032429|GO:0032956|GO:0034185|GO:0035909|GO:0042953|GO:0042954|GO:0043277|GO:0070325|GO:2000587
chr12	114845310	114845369	CUST_45346_PI398500300	+	-0.756869535497838	chr12	114791736	114846247	ENSG00000089225.14	-	-0.560610972520505	TBX5	HOS	GO:0003218|GO:0003281|GO:0003677|GO:0003700|GO:0005515|GO:0005634|GO:0005654|GO:0005737|GO:0006367|GO:0006917|GO:0007267|GO:0007507|GO:0008134|GO:0008285|GO:0010467|GO:0010719|GO:0030326|GO:0030336|GO:0035117|GO:0035136|GO:0043565|GO:0045893|GO:0045944|GO:0051891|GO:0060039|GO:0060044|GO:0060980
chr12	104860416	104860475	CUST_4944_PI398635289	-	1.08807204268448	chr12	104849073	105155792	ENSG00000171310.6	+	1.47583343614485	CHST11	C4ST|C4ST-1|C4ST1|HSA269537	GO:0001537|GO:0016021|GO:0030206|GO:0047756
chr12	24074543	24074602	CUST_1321_PI398500404	+	-1.5027825779339	chr12	23682440	24103966	ENSG00000134532.10	-	0.868895298721396	SOX5	L-SOX5	GO:0003700|GO:0005515|GO:0006355|GO:0006366|GO:0032332|GO:0061036|GO:0071560|GO:2000741
chr12	49664166	49664225	CUST_1476_PI398500116	-	-1.28299466032625	chr12	49582519	49667116	ENSG00000167553.9	+	-0.629859557086244	TUBA1C	TUBA6|bcm948	GO:0005198|GO:0005874|GO:0006457|GO:0007017|GO:0030705|GO:0044267|GO:0051084|GO:0051301
chr12	104995134	104995193	CUST_4916_PI398635289	-	-1.92611513787897	chr12	104849073	105155792	ENSG00000171310.6	+	1.47583343614485	CHST11	C4ST|C4ST-1|C4ST1|HSA269537	GO:0001537|GO:0016021|GO:0030206|GO:0047756
chr12	104913174	104913233	CUST_9627_PI398635289	+	-1.01851326437641	chr12	104849073	105155792	ENSG00000171310.6	+	1.47583343614485	CHST11	C4ST|C4ST-1|C4ST1|HSA269537	GO:0001537|GO:0016021|GO:0030206|GO:0047756
chr12	53861313	53861372	CUST_17641_PI398500300	-	-1.23482243362419	chr12	53835525	53874946	ENSG00000197111.8	+	-0.908657571042178	PCBP2	HNRPE2|hnRNP-E2	GO:0000398|GO:0003723|GO:0005515|GO:0005634|GO:0005654|GO:0005730|GO:0005737|GO:0005829|GO:0008380|GO:0010467|GO:0016071|GO:0019899|GO:0031625|GO:0032480|GO:0043161|GO:0045087|GO:0050687
chr12	96730979	96731038	CUST_13504_PI398635289	-	-0.87021553954609	chr12	96672039	96794338	ENSG00000059758.3	-	0.851331895970272	CDK17	PCTAIRE2|PCTK2	GO:0004672|GO:0006468
chr12	133373600	133373659	CUST_1006_PI398634115	+	-0.567964226641251	chr12	133200345	133413387	ENSG00000177084.9	-	-0.773374915631613	POLE	POLE1	GO:0000082|GO:0000084|GO:0000216|GO:0000278|GO:0000722|GO:0000723|GO:0000731|GO:0003677|GO:0003682|GO:0003887|GO:0005634|GO:0005654|GO:0006260|GO:0006270|GO:0006281|GO:0006283|GO:0006287|GO:0006289|GO:0006297|GO:0032201
chr12	133373600	133373659	CUST_1006_PI398634115	+	-0.567964226641251	chr12	133345495	133405444	ENSG00000090615.7	-	0.566010225177495	GOLGA3	GCP170|MEA-2	GO:0000139|GO:0005215|GO:0005634|GO:0005730|GO:0005794|GO:0006891|GO:0017119
chr12	104890290	104890349	CUST_9112_PI398635289	-	-0.857001370597896	chr12	104849073	105155792	ENSG00000171310.6	+	1.47583343614485	CHST11	C4ST|C4ST-1|C4ST1|HSA269537	GO:0001537|GO:0016021|GO:0030206|GO:0047756
chr12	104920134	104920193	CUST_13311_PI398635289	-	-0.694413599552477	chr12	104849073	105155792	ENSG00000171310.6	+	1.47583343614485	CHST11	C4ST|C4ST-1|C4ST1|HSA269537	GO:0001537|GO:0016021|GO:0030206|GO:0047756
chr12	46590670	46590729	CUST_12237_PI398500300	+	1.48030225073983	chr12	46581584	46663800	ENSG00000111371.10	-	1.29376113249551	SLC38A1	ATA1|NAT2|SAT1|SNAT1	GO:0001504|GO:0005283|GO:0005886|GO:0006811|GO:0006865|GO:0007268|GO:0015175|GO:0015804|GO:0016021|GO:0055085
chr12	104920226	104920285	CUST_13312_PI398635289	-	0.892153645839645	chr12	104849073	105155792	ENSG00000171310.6	+	1.47583343614485	CHST11	C4ST|C4ST-1|C4ST1|HSA269537	GO:0001537|GO:0016021|GO:0030206|GO:0047756
chr12	57552564	57552623	CUST_3972_PI398500300	+	-0.640864262990194	chr12	57522276	57607134	ENSG00000123384.9	+	1.80253020973806	LRP1	A2MR|APOER|APR|CD91|IGFBP3R|LRP|TGFBR5	GO:0005509|GO:0005515|GO:0005887|GO:0010875|GO:0014912|GO:0030178|GO:0032370|GO:0032374|GO:0032403|GO:0032429|GO:0032956|GO:0034185|GO:0035909|GO:0042953|GO:0042954|GO:0043277|GO:0070325|GO:2000587
chr12	15265422	15265481	CUST_16660_PI398500110	+	-0.645415540830113	chr12	15260717	15501609	ENSG00000134533.2	-	-0.49223083405303	RERG	-	GO:0003924|GO:0005634|GO:0005737|GO:0005829|GO:0006184|GO:0007264|GO:0008285|GO:0009725|GO:0019003|GO:0030308|GO:0030331
chr12	58011958	58012017	CUST_27971_PI398500300	-	-1.12761286080279	chr12	58003963	58017959	ENSG00000240771.1	+	0.735721964135476	ARHGEF25	GEFT|p63RhoGEF	GO:0005829|GO:0005886|GO:0030016
chr12	96698401	96698460	CUST_5782_PI398635289	-	-0.854701636975855	chr12	96672039	96794338	ENSG00000059758.3	-	0.851331895970272	CDK17	PCTAIRE2|PCTK2	GO:0004672|GO:0006468
chr12	96751933	96751992	CUST_9305_PI398635289	-	-0.791153796283077	chr12	96672039	96794338	ENSG00000059758.3	-	0.851331895970272	CDK17	PCTAIRE2|PCTK2	GO:0004672|GO:0006468
chr12	104993081	104993140	CUST_2304_PI398635289	+	-1.65350345217175	chr12	104849073	105155792	ENSG00000171310.6	+	1.47583343614485	CHST11	C4ST|C4ST-1|C4ST1|HSA269537	GO:0001537|GO:0016021|GO:0030206|GO:0047756
chr12	105005177	105005236	CUST_8605_PI398635289	+	-1.14819968832603	chr12	104849073	105155792	ENSG00000171310.6	+	1.47583343614485	CHST11	C4ST|C4ST-1|C4ST1|HSA269537	GO:0001537|GO:0016021|GO:0030206|GO:0047756
chr12	57532873	57532932	CUST_6634_PI398500300	+	-0.662995245704449	chr12	57522276	57607134	ENSG00000123384.9	+	1.80253020973806	LRP1	A2MR|APOER|APR|CD91|IGFBP3R|LRP|TGFBR5	GO:0005509|GO:0005515|GO:0005887|GO:0010875|GO:0014912|GO:0030178|GO:0032370|GO:0032374|GO:0032403|GO:0032429|GO:0032956|GO:0034185|GO:0035909|GO:0042953|GO:0042954|GO:0043277|GO:0070325|GO:2000587
chr12	104955057	104955116	CUST_10572_PI398635289	+	-0.617672326456843	chr12	104849073	105155792	ENSG00000171310.6	+	1.47583343614485	CHST11	C4ST|C4ST-1|C4ST1|HSA269537	GO:0001537|GO:0016021|GO:0030206|GO:0047756
chr12	104984038	104984097	CUST_7542_PI398635289	+	-0.670364891640094	chr12	104849073	105155792	ENSG00000171310.6	+	1.47583343614485	CHST11	C4ST|C4ST-1|C4ST1|HSA269537	GO:0001537|GO:0016021|GO:0030206|GO:0047756
chr12	56097718	56097777	CUST_37477_PI398500300	-	-0.512266869428611	chr12	56078352	56109827	ENSG00000135424.10	-	1.30265144400177	ITGA7	-	GO:0005886|GO:0007160|GO:0007517
chr12	24103976	24104035	CUST_3655_PI398500404	+	-1.09394122825717	chr12	23682440	24103966	ENSG00000134532.10	-	0.868895298721396	SOX5	L-SOX5	GO:0003700|GO:0005515|GO:0006355|GO:0006366|GO:0032332|GO:0061036|GO:0071560|GO:2000741
chr12	58017552	58017611	CUST_5389_PI398500110	+	-0.583843764577122	chr12	58003963	58017959	ENSG00000240771.1	+	0.735721964135476	ARHGEF25	GEFT|p63RhoGEF	GO:0005829|GO:0005886|GO:0030016
chr12	96722263	96722322	CUST_8264_PI398635289	-	-1.00592233139941	chr12	96672039	96794338	ENSG00000059758.3	-	0.851331895970272	CDK17	PCTAIRE2|PCTK2	GO:0004672|GO:0006468
chr12	104992411	104992470	CUST_1318_PI398635289	-	-1.28890203570021	chr12	104849073	105155792	ENSG00000171310.6	+	1.47583343614485	CHST11	C4ST|C4ST-1|C4ST1|HSA269537	GO:0001537|GO:0016021|GO:0030206|GO:0047756
chr12	24169361	24169420	CUST_4404_PI398500300	-	-0.650726451280476	chr12	23682440	24103966	ENSG00000134532.10	-	0.868895298721396	SOX5	L-SOX5	GO:0003700|GO:0005515|GO:0006355|GO:0006366|GO:0032332|GO:0061036|GO:0071560|GO:2000741
chr12	104910354	104910413	CUST_6839_PI398635289	-	-0.673974417362418	chr12	104849073	105155792	ENSG00000171310.6	+	1.47583343614485	CHST11	C4ST|C4ST-1|C4ST1|HSA269537	GO:0001537|GO:0016021|GO:0030206|GO:0047756
chr12	24230392	24230451	CUST_1091_PI398500300	+	-1.31382221679247	chr12	23682440	24103966	ENSG00000134532.10	-	0.868895298721396	SOX5	L-SOX5	GO:0003700|GO:0005515|GO:0006355|GO:0006366|GO:0032332|GO:0061036|GO:0071560|GO:2000741
chr12	48214573	48214632	CUST_57960_PI398500300	-	-0.825770500370226	chr12	48176505	48226915	ENSG00000061273.12	-	0.764819674821082	HDAC7	HD7A|HDAC7A	GO:0005080|GO:0005634|GO:0005737|GO:0007219|GO:0019901|GO:0032703|GO:0033613|GO:0045668|GO:0070491|GO:0071889|GO:0090050
chr12	104969813	104969872	CUST_13322_PI398635289	+	-0.622950251031908	chr12	104849073	105155792	ENSG00000171310.6	+	1.47583343614485	CHST11	C4ST|C4ST-1|C4ST1|HSA269537	GO:0001537|GO:0016021|GO:0030206|GO:0047756
chr12	104860134	104860193	CUST_4943_PI398635289	-	0.909892210602124	chr12	104849073	105155792	ENSG00000171310.6	+	1.47583343614485	CHST11	C4ST|C4ST-1|C4ST1|HSA269537	GO:0001537|GO:0016021|GO:0030206|GO:0047756
chr12	104993377	104993436	CUST_2550_PI398635289	-	-0.534605464514422	chr12	104849073	105155792	ENSG00000171310.6	+	1.47583343614485	CHST11	C4ST|C4ST-1|C4ST1|HSA269537	GO:0001537|GO:0016021|GO:0030206|GO:0047756
chr12	104954299	104954358	CUST_8334_PI398635289	-	0.585244050973947	chr12	104849073	105155792	ENSG00000171310.6	+	1.47583343614485	CHST11	C4ST|C4ST-1|C4ST1|HSA269537	GO:0001537|GO:0016021|GO:0030206|GO:0047756
chr12	50452217	50452276	CUST_3633_PI398500404	+	-0.900007158803446	chr12	50451331	50477394	ENSG00000110881.6	+	1.36237592605907	ASIC1	ACCN2|ASIC|BNaC2	GO:0005515|GO:0005887|GO:0006810|GO:0006814|GO:0007165|GO:0009268|GO:0015280
chr12	104969276	104969335	CUST_52_PI398635289	-	-0.60219375466475	chr12	104849073	105155792	ENSG00000171310.6	+	1.47583343614485	CHST11	C4ST|C4ST-1|C4ST1|HSA269537	GO:0001537|GO:0016021|GO:0030206|GO:0047756
chr12	104982552	104982611	CUST_8744_PI398635289	+	-0.555295280669762	chr12	104849073	105155792	ENSG00000171310.6	+	1.47583343614485	CHST11	C4ST|C4ST-1|C4ST1|HSA269537	GO:0001537|GO:0016021|GO:0030206|GO:0047756
chr12	24104034	24104093	CUST_3647_PI398500404	-	-1.21294906083389	chr12	23682440	24103966	ENSG00000134532.10	-	0.868895298721396	SOX5	L-SOX5	GO:0003700|GO:0005515|GO:0006355|GO:0006366|GO:0032332|GO:0061036|GO:0071560|GO:2000741
chr12	56112524	56112583	CUST_36149_PI398500300	+	-0.6253645466919	chr12	56109820	56113871	ENSG00000135441.3	+	0.777118640548961	BLOC1S1	BLOS1|GCN5L1|MICoA|RT14	-
chr12	21481542	21481601	CUST_35_PI398500404	+	-2.08472916761144	chr12	21417534	21572528	ENSG00000084453.12	-	-0.850154463901539	SLCO1A2	OATP|OATP-A|OATP1A2|SLC21A3	GO:0005886|GO:0008206|GO:0008514|GO:0015711|GO:0015721|GO:0043252|GO:0044281|GO:0055085
chr12	104994174	104994233	CUST_1053_PI398635289	+	-1.08844002208279	chr12	104849073	105155792	ENSG00000171310.6	+	1.47583343614485	CHST11	C4ST|C4ST-1|C4ST1|HSA269537	GO:0001537|GO:0016021|GO:0030206|GO:0047756
chr13	113593085	113593144	CUST_7640_PI398500110	+	-1.30763036102116	chr13	113548692	113754053	ENSG00000126217.15	+	0.772110453073823	MCF2L	ARHGEF14|DBS|OST	GO:0005829|GO:0006915|GO:0007264|GO:0008624|GO:0048011|GO:0051056
chr13	113555073	113555132	CUST_2373_PI398634434	-	-1.02347009328339	chr13	113548692	113754053	ENSG00000126217.15	+	0.772110453073823	MCF2L	ARHGEF14|DBS|OST	GO:0005829|GO:0006915|GO:0007264|GO:0008624|GO:0048011|GO:0051056
chr13	33234558	33234617	CUST_3296_PI398500627	-	-1.02854648818054	chr13	33160564	33352157	ENSG00000083642.13	+	0.849247649457398	PDS5B	APRIN|AS3|CG008	GO:0000785|GO:0005515|GO:0005524|GO:0005634|GO:0005730|GO:0007064|GO:0008283|GO:0008285|GO:0042127
chr13	24795858	24795917	CUST_12594_PI398500110	-	-0.805695759737359	chr13	24734861	24896096	ENSG00000182957.8	+	0.868091140334201	SPATA13	ARHGEF29|ASEF2	GO:0005085|GO:0005515|GO:0005634|GO:0005730|GO:0005737|GO:0016477|GO:0030027|GO:0030032|GO:0030175|GO:0030334|GO:0030676|GO:0032587|GO:0046847
chr13	20242006	20242065	CUST_16112_PI398500110	-	-0.578943867604373	chr13	20207788	20247596	ENSG00000196199.7	+	0.881140640375706	MPHOSPH8	HSMPP8|TWA3|mpp8	GO:0000788|GO:0005634|GO:0005720|GO:0005730|GO:0005737|GO:0005886|GO:0007049|GO:0035064|GO:0044030|GO:0045892
chr13	111858717	111858776	CUST_2447_PI398634434	+	0.67775196333355	chr13	111766906	111958084	ENSG00000102606.11	+	-1.18812043437518	ARHGEF7	BETA-PIX|COOL-1|COOL1|Nbla10314|P50|P50BP|P85|P85COOL1|P85SPR|PAK3|PIXB	GO:0005085|GO:0005515|GO:0005829|GO:0006915|GO:0007165|GO:0007173|GO:0007264|GO:0008624|GO:0019901|GO:0042059|GO:0043005|GO:0043025|GO:0043065|GO:0043234|GO:0043547|GO:0048011|GO:0051056
chr13	113714792	113714851	CUST_1529_PI398634434	+	-0.783312137393951	chr13	113548692	113754053	ENSG00000126217.15	+	0.772110453073823	MCF2L	ARHGEF14|DBS|OST	GO:0005829|GO:0006915|GO:0007264|GO:0008624|GO:0048011|GO:0051056
chr13	36005825	36005884	CUST_10431_PI398634432	-	-1.16316089717324	chr13	35516424	36247159	ENSG00000172915.12	+	1.21388851922945	NBEA	BCL8B|LYST2	GO:0005802|GO:0005829|GO:0005886|GO:0012505
chr13	24847052	24847111	CUST_2012_PI398634434	-	-0.57214409413386	chr13	24734861	24896096	ENSG00000182957.8	+	0.868091140334201	SPATA13	ARHGEF29|ASEF2	GO:0005085|GO:0005515|GO:0005634|GO:0005730|GO:0005737|GO:0016477|GO:0030027|GO:0030032|GO:0030175|GO:0030334|GO:0030676|GO:0032587|GO:0046847
chr13	67003722	67003781	CUST_10022_PI398500300	-	-1.57753804407638	chr13	66876967	67804468	ENSG00000184226.10	-	1.36287524970635	PCDH9	-	-
chr13	36044921	36044980	CUST_59170_PI398500300	-	-0.575744719242428	chr13	35516424	36247159	ENSG00000172915.12	+	1.21388851922945	NBEA	BCL8B|LYST2	GO:0005802|GO:0005829|GO:0005886|GO:0012505
chr14	34130572	34130631	CUST_11028_PI398634432	+	-0.534031660393346	chr14	33404139	34273382	ENSG00000151322.14	+	0.652825428420815	NPAS3	MOP6|PASD6|bHLHe12	GO:0005634|GO:0005730|GO:0005737|GO:0045893
chr14	23537902	23537961	CUST_57269_PI398500300	+	-0.498135054674677	chr14	23527773	23564823	ENSG00000100813.9	-	0.501329227375444	ACIN1	ACINUS|ACN|fSAP152	GO:0003676|GO:0005515|GO:0005634|GO:0005730|GO:0005737|GO:0005829|GO:0006200|GO:0006915|GO:0006921|GO:0016887|GO:0019899|GO:0030218|GO:0030263|GO:0045657
chr14	69438596	69438655	CUST_61091_PI398500300	+	-1.25262520389464	chr14	69340860	69446157	ENSG00000072110.9	-	1.55295702790579	ACTN1	-	GO:0002576|GO:0005178|GO:0005515|GO:0005576|GO:0005737|GO:0005829|GO:0005925|GO:0007596|GO:0017166|GO:0030168|GO:0031093|GO:0031143|GO:0034329|GO:0042981|GO:0042995|GO:0044325|GO:0048041|GO:0051271
chr14	104096156	104096215	CUST_1329_PI398634434	+	-0.843333779217639	chr14	104028233	104167888	ENSG00000126214.14	+	0.508964097506578	KLC1	KLC|KNS2|KNS2A	-
chr14	34065648	34065707	CUST_598_PI398634432	-	-0.704013485520628	chr14	33404139	34273382	ENSG00000151322.14	+	0.652825428420815	NPAS3	MOP6|PASD6|bHLHe12	GO:0005634|GO:0005730|GO:0005737|GO:0045893
chr14	69764834	69764893	CUST_880_PI398636438	-	-0.497757185908114	chr14	69725994	69821183	ENSG00000100626.10	+	1.42656398198037	GALNTL1	GALNACT16|GALNT16	-
chr14	70526940	70526999	CUST_62619_PI398500300	-	-0.624845258827286	chr14	70510934	70655787	ENSG00000100678.14	-	1.55064100325598	SLC8A3	NCX3	GO:0005886|GO:0006811|GO:0007596|GO:0055085
chr14	71791708	71791767	CUST_10754_PI398500110	-	-0.85814834937316	chr14	71787166	72207946	ENSG00000197555.5	+	0.751182260127242	SIPA1L1	E6TP1	GO:0003674|GO:0005575|GO:0008150|GO:0014069|GO:0031532|GO:0032317|GO:0032861|GO:0043197|GO:0048013|GO:0048167|GO:0050770|GO:0061001
chr14	55129636	55129695	CUST_55493_PI398500300	-	-0.915404661735367	chr14	55033815	55260033	ENSG00000020577.9	+	1.36143830674888	SAMD4A	SAMD4|SMAUG|SMAUG1|SMG|SMGA	-
chr14	55099163	55099222	CUST_2808_PI398500110	+	-1.49417627755792	chr14	55033815	55260033	ENSG00000020577.9	+	1.36143830674888	SAMD4A	SAMD4|SMAUG|SMAUG1|SMG|SMGA	-
chr14	93896597	93896656	CUST_39918_PI398500300	+	-0.720647407455562	chr14	93799565	94174222	ENSG00000133958.8	+	1.07312908426805	UNC79	KIAA1409	-
chr14	89845619	89845678	A_24_P287526	+	-0.621357951460464	chr14	89591215	90085493	ENSG00000053254.11	-	0.787948036182481	FOXN3	C14orf116|CHES1|PRO1635	GO:0000077|GO:0000085|GO:0003690|GO:0003705|GO:0005515|GO:0005634|GO:0005667|GO:0007389|GO:0008022|GO:0008134|GO:0008301|GO:0009790|GO:0009888|GO:0045892|GO:0051090
chr14	73569378	73569437	CUST_10_PI398636441	-	-0.747545634655454	chr14	73525144	73588122	ENSG00000119707.9	+	1.37633479636423	RBM25	NET52|RED120|RNPC7|S164|Snu71|fSAP94	GO:0000381|GO:0003729|GO:0005515|GO:0005634|GO:0005730|GO:0005737|GO:0006915|GO:0016607
chr14	89896271	89896330	CUST_58322_PI398500300	+	-0.533408814528855	chr14	89591215	90085493	ENSG00000053254.11	-	0.787948036182481	FOXN3	C14orf116|CHES1|PRO1635	GO:0000077|GO:0000085|GO:0003690|GO:0003705|GO:0005515|GO:0005634|GO:0005667|GO:0007389|GO:0008022|GO:0008134|GO:0008301|GO:0009790|GO:0009888|GO:0045892|GO:0051090
chr14	105433445	105433504	CUST_1322_PI398500627	-	-0.840215272705292	chr14	105403581	105444694	ENSG00000185567.6	-	1.35518857449321	AHNAK2	C14orf78	-
chr14	23526017	23526076	CUST_59847_PI398500300	+	-1.50920434795032	chr14	23516271	23526747	ENSG00000139880.14	-	-0.574124006639254	CDH24	CDH11L	GO:0005509|GO:0005886|GO:0005911|GO:0008013|GO:0016337|GO:0034329|GO:0034332|GO:0045216|GO:0045294|GO:0070097
chr14	37128205	37128264	CUST_20834_PI398500300	-	-2.04284744018017	chr14	37126773	37148920	ENSG00000198807.7	+	-0.948309227694514	PAX9	STHAG3	GO:0003677|GO:0005515|GO:0005634|GO:0005739|GO:0006355|GO:0007275|GO:0045892
chr15	74723198	74723257	CUST_39676_PI398500300	+	-0.927352133535251	chr15	74701630	74726808	ENSG00000138623.5	-	-0.623648103745235	SEMA7A	CD108|CDw108|H-SEMA-K1|H-Sema-L|JMH|SEMAK1|SEMAL	GO:0005515|GO:0005886|GO:0006955|GO:0007229|GO:0007411|GO:0009897|GO:0045773|GO:0050727|GO:0060907|GO:0070374
chr15	77767789	77767848	CUST_2781_PI398500404	-	-0.679039438103187	chr15	77712754	77777949	ENSG00000140382.10	+	0.668033434639027	HMG20A	HMGX1|HMGXB1	GO:0003677|GO:0003700|GO:0005515|GO:0005634|GO:0005730|GO:0006325|GO:0006355
chr15	81087312	81087371	CUST_3592_PI398500116	-	-0.675839194197074	chr15	81071684	81244117	ENSG00000103888.10	+	-0.979714218707657	KIAA1199	CCSP1|TMEM2L	-
chr15	81154933	81154992	CUST_7091_PI398500390	-	-1.51511886497087	chr15	81071684	81244117	ENSG00000103888.10	+	-0.979714218707657	KIAA1199	CCSP1|TMEM2L	-
chr15	100174642	100174701	CUST_6970_PI398500392	-	-0.761788257569213	chr15	100017370	100256671	ENSG00000068305.12	+	0.652060576669298	MEF2A	ADCAD1|RSRFC4|RSRFC9|mef2	GO:0000002|GO:0000122|GO:0000165|GO:0000790|GO:0000977|GO:0000981|GO:0001085|GO:0001105|GO:0002224|GO:0002755|GO:0002756|GO:0003700|GO:0005515|GO:0005634|GO:0005654|GO:0006351|GO:0006366|GO:0007507|GO:0007517|GO:0008063|GO:0033613|GO:0034130|GO:0034134|GO:0034138|GO:0034142|GO:0035035|GO:0035666|GO:0042692|GO:0042826|GO:0043565|GO:0045087|GO:0045944|GO:0046332|GO:0046982|GO:0048011|GO:0048311|GO:…
chr15	81173759	81173818	CUST_11346_PI398500392	-	-0.474275396816309	chr15	81071684	81244117	ENSG00000103888.10	+	-0.979714218707657	KIAA1199	CCSP1|TMEM2L	-
chr15	75745634	75745693	CUST_15227_PI398500300	+	-0.763425075668903	chr15	75661720	75748183	ENSG00000169375.11	-	0.809170689929733	SIN3A	-	GO:0003714|GO:0005515|GO:0005634|GO:0005654|GO:0007596|GO:0016580|GO:0044255|GO:0044281|GO:0045892
chr15	81214849	81214908	CUST_11150_PI398500392	-	-0.702325978804964	chr15	81071684	81244117	ENSG00000103888.10	+	-0.979714218707657	KIAA1199	CCSP1|TMEM2L	-
chr15	81201251	81201310	CUST_544_PI398500110	-	-0.820441829886465	chr15	81071684	81244117	ENSG00000103888.10	+	-0.979714218707657	KIAA1199	CCSP1|TMEM2L	-
chr15	81145553	81145612	CUST_4612_PI398500392	-	-1.65866154946619	chr15	81071684	81244117	ENSG00000103888.10	+	-0.979714218707657	KIAA1199	CCSP1|TMEM2L	-
chr15	81189165	81189224	CUST_5619_PI398500110	-	-1.23719353707377	chr15	81071684	81244117	ENSG00000103888.10	+	-0.979714218707657	KIAA1199	CCSP1|TMEM2L	-
chr15	40268397	40268456	A_32_P157775	-	-1.3052266564588	chr15	40226347	40327797	ENSG00000128829.6	+	0.935017640702282	EIF2AK4	GCN2	GO:0004674|GO:0004694|GO:0005622|GO:0006446|GO:0006468|GO:0022626
chr15	90618082	90618141	CUST_1656_PI398636438	-	0.842466545837464	chr15	90544624	90625438	ENSG00000140548.5	+	-0.726838566291328	ZNF710	-	-
chr15	81154521	81154580	CUST_19163_PI398500110	-	-1.0635193886007	chr15	81071684	81244117	ENSG00000103888.10	+	-0.979714218707657	KIAA1199	CCSP1|TMEM2L	-
chr15	74713969	74714028	CUST_13197_PI398500300	+	-1.39032141724216	chr15	74701630	74726808	ENSG00000138623.5	-	-0.623648103745235	SEMA7A	CD108|CDw108|H-SEMA-K1|H-Sema-L|JMH|SEMAK1|SEMAL	GO:0005515|GO:0005886|GO:0006955|GO:0007229|GO:0007411|GO:0009897|GO:0045773|GO:0050727|GO:0060907|GO:0070374
chr15	99495925	99495984	CUST_63758_PI398500300	+	-0.858999248501981	chr15	99192200	99507759	ENSG00000140443.9	+	0.731953574368752	IGF1R	CD221|IGFIR|IGFR|JTK13	GO:0004713|GO:0005010|GO:0005158|GO:0005515|GO:0005520|GO:0005792|GO:0005887|GO:0006916|GO:0006955|GO:0007165|GO:0008284|GO:0008286|GO:0014065|GO:0016020|GO:0030335|GO:0031994|GO:0042802|GO:0043066|GO:0043548|GO:0043559|GO:0043560|GO:0045740|GO:0046328|GO:0046777|GO:0048009|GO:0048015|GO:0051262|GO:0051389
chr15	77767736	77767795	CUST_2783_PI398500404	+	-1.3321283925037	chr15	77712754	77777949	ENSG00000140382.10	+	0.668033434639027	HMG20A	HMGX1|HMGXB1	GO:0003677|GO:0003700|GO:0005515|GO:0005634|GO:0005730|GO:0006325|GO:0006355
chr15	81117368	81117427	CUST_596_PI398500392	-	-1.03124468940834	chr15	81071684	81244117	ENSG00000103888.10	+	-0.979714218707657	KIAA1199	CCSP1|TMEM2L	-
chr15	99328967	99329026	CUST_9421_PI398500392	+	-0.864323001802925	chr15	99192200	99507759	ENSG00000140443.9	+	0.731953574368752	IGF1R	CD221|IGFIR|IGFR|JTK13	GO:0004713|GO:0005010|GO:0005158|GO:0005515|GO:0005520|GO:0005792|GO:0005887|GO:0006916|GO:0006955|GO:0007165|GO:0008284|GO:0008286|GO:0014065|GO:0016020|GO:0030335|GO:0031994|GO:0042802|GO:0043066|GO:0043548|GO:0043559|GO:0043560|GO:0045740|GO:0046328|GO:0046777|GO:0048009|GO:0048015|GO:0051262|GO:0051389
chr15	67359540	67359599	CUST_2926_PI398500300	+	-0.459848904908476	chr15	67356101	67487533	ENSG00000166949.10	+	2.18001204019271	SMAD3	HSPC193|HsT17436|JV15-2|LDS1C|MADH3	GO:0000122|GO:0000987|GO:0000988|GO:0001102|GO:0001666|GO:0001933|GO:0003700|GO:0005160|GO:0005515|GO:0005634|GO:0005637|GO:0005654|GO:0005737|GO:0005829|GO:0006810|GO:0006917|GO:0006919|GO:0006955|GO:0007050|GO:0007179|GO:0007183|GO:0008013|GO:0008134|GO:0008270|GO:0010718|GO:0017015|GO:0019049|GO:0019901|GO:0019902|GO:0030308|GO:0030618|GO:0031053|GO:0031625|GO:0032909|GO:0032924|GO:0035413|GO:…
chr15	98503628	98503687	CUST_17375_PI398500300	+	-0.878794860897065	chr15	98462784	98517068	ENSG00000140450.7	+	0.927940358567784	ARRDC4	-	-
chr15	81173881	81173940	CUST_11348_PI398500392	-	-1.0523204951262	chr15	81071684	81244117	ENSG00000103888.10	+	-0.979714218707657	KIAA1199	CCSP1|TMEM2L	-
chr15	81072540	81072599	CUST_7072_PI398500116	-	-0.632729899610377	chr15	81071684	81244117	ENSG00000103888.10	+	-0.979714218707657	KIAA1199	CCSP1|TMEM2L	-
chr15	66437590	66437649	CUST_3572_PI398500300	-	-1.43361404620425	chr15	66187417	66546085	ENSG00000157890.12	-	2.62055932680138	MEGF11	-	GO:0010842|GO:0034109
chr15	66083136	66083195	CUST_20775_PI398500300	-	1.0227432200767	chr15	66018392	66184329	ENSG00000103769.5	+	0.714187200460298	RAB11A	YL8	GO:0000910|GO:0003924|GO:0005515|GO:0005802|GO:0006184|GO:0006833|GO:0016192|GO:0019905|GO:0030659|GO:0031175|GO:0032154|GO:0043234|GO:0048227|GO:0055085|GO:0072659
chr15	81140504	81140563	CUST_9471_PI398500390	-	-0.761988886116712	chr15	81071684	81244117	ENSG00000103888.10	+	-0.979714218707657	KIAA1199	CCSP1|TMEM2L	-
chr15	88549720	88549779	CUST_58661_PI398500300	-	-0.716917614433835	chr15	88402982	88799999	ENSG00000140538.9	-	1.21797914196139	NTRK3	TRKC|gp145(trkC)	GO:0043121
chr15	81109009	81109068	CUST_3098_PI398500390	-	-0.880634896976185	chr15	81071684	81244117	ENSG00000103888.10	+	-0.979714218707657	KIAA1199	CCSP1|TMEM2L	-
chr15	81123836	81123895	CUST_2483_PI398500392	-	-0.590087328345861	chr15	81071684	81244117	ENSG00000103888.10	+	-0.979714218707657	KIAA1199	CCSP1|TMEM2L	-
chr15	99264405	99264464	CUST_7171_PI398500392	+	-1.75776252599537	chr15	99192200	99507759	ENSG00000140443.9	+	0.731953574368752	IGF1R	CD221|IGFIR|IGFR|JTK13	GO:0004713|GO:0005010|GO:0005158|GO:0005515|GO:0005520|GO:0005792|GO:0005887|GO:0006916|GO:0006955|GO:0007165|GO:0008284|GO:0008286|GO:0014065|GO:0016020|GO:0030335|GO:0031994|GO:0042802|GO:0043066|GO:0043548|GO:0043559|GO:0043560|GO:0045740|GO:0046328|GO:0046777|GO:0048009|GO:0048015|GO:0051262|GO:0051389
chr15	77767659	77767718	CUST_2779_PI398500404	-	-1.02299788551687	chr15	77712754	77777949	ENSG00000140382.10	+	0.668033434639027	HMG20A	HMGX1|HMGXB1	GO:0003677|GO:0003700|GO:0005515|GO:0005634|GO:0005730|GO:0006325|GO:0006355
chr15	85987301	85987360	CUST_33391_PI398500300	-	-0.872674113829514	chr15	85777817	86292586	ENSG00000170776.14	+	0.774988375054612	AKAP13	AKAP-Lbc|ARHGEF13|BRX|HA-3|Ht31|LBC|PRKA13|PROTO-LB|PROTO-LBC|c-lbc	GO:0004691|GO:0004871|GO:0005515|GO:0005624|GO:0005737|GO:0005829|GO:0006915|GO:0007264|GO:0008624|GO:0048011|GO:0051056
chr15	81115728	81115787	CUST_369_PI398500390	-	-0.581183612180823	chr15	81071684	81244117	ENSG00000103888.10	+	-0.979714218707657	KIAA1199	CCSP1|TMEM2L	-
chr16	13270573	13270632	CUST_39133_PI398500300	-	-0.948086907966147	chr16	12995477	13334272	ENSG00000237515.6	+	1.88355830929341	SHISA9	CKAMP44	GO:0008328|GO:0032591|GO:0045202|GO:0048172
chr16	70715613	70715672	CUST_1594_PI398500300	-	-1.19839760640417	chr16	70695107	70719969	ENSG00000132613.9	-	1.26760124401008	MTSS1L	ABBA-1	-
chr16	30939641	30939700	CUST_16405_PI398500300	-	-1.04427562130616	chr16	30934376	30960104	ENSG00000099364.12	+	-1.95518762438616	FBXL19	Fbl19|JHDM1C	-
chr16	31013654	31013713	CUST_13067_PI398500300	+	-0.741596272194353	chr16	31000577	31021949	ENSG00000099365.5	-	0.679912142473415	STX1B	STX1B1|STX1B2	GO:0005230|GO:0005234|GO:0005887|GO:0006810
chr16	65123915	65123974	CUST_1934_PI398500300	+	-1.57882742730724	chr16	64977656	65160015	ENSG00000140937.8	-	1.31275055043033	CDH11	CAD11|CDHOB|OB|OSF-4	GO:0001501|GO:0001503|GO:0005886|GO:0007155|GO:0007156|GO:0016021|GO:0016337|GO:0034329|GO:0034332|GO:0045216
chr16	65027932	65027991	CUST_14340_PI398500110	-	-0.917626739916995	chr16	64977656	65160015	ENSG00000140937.8	-	1.31275055043033	CDH11	CAD11|CDHOB|OB|OSF-4	GO:0001501|GO:0001503|GO:0005886|GO:0007155|GO:0007156|GO:0016021|GO:0016337|GO:0034329|GO:0034332|GO:0045216
chr16	53132821	53132880	CUST_9853_PI398500404	-	-1.00280096803296	chr16	53088945	53363062	ENSG00000177200.10	+	0.777443342697675	CHD9	AD013|CReMM|KISH2|PRIC320	GO:0005515|GO:0005654|GO:0044255|GO:0044281
chr16	53696277	53696336	CUST_4225_PI398500404	+	-1.55476194601908	chr16	53631595	53737850	ENSG00000103494.7	-	-1.06696151453183	RPGRIP1L	CORS3|FTM|JBTS7|MKS5|NPHP8	GO:0005515|GO:0005737|GO:0005813|GO:0005911|GO:0005929|GO:0005932|GO:0031870|GO:0035085|GO:0045744
chr16	13118093	13118152	CUST_41812_PI398500300	-	-0.725397811951496	chr16	12995477	13334272	ENSG00000237515.6	+	1.88355830929341	SHISA9	CKAMP44	GO:0008328|GO:0032591|GO:0045202|GO:0048172
chr17	75465062	75465121	CUST_3636_PI398636438	-	-0.809312973662978	chr17	75277492	75496674	ENSG00000184640.10	+	0.804906374988093	SEPT9	AF17q25|MSF|MSF1|NAPB|PNUTL4|SINT1|SeptD1	GO:0001725|GO:0003924|GO:0005515|GO:0005737|GO:0005874|GO:0006184|GO:0048471|GO:0051291
chr17	27966510	27966569	CUST_55700_PI398500300	-	-1.2860974691261	chr17	27952956	28257170	ENSG00000141298.10	-	0.854361032392904	SSH2	SSH-2	GO:0003779|GO:0004721|GO:0005737|GO:0006470|GO:0008064|GO:0008138|GO:0010591|GO:0030036|GO:0050770
chr17	39808021	39808080	CUST_58601_PI398500300	+	-0.521966233375117	chr17	39775692	39943183	ENSG00000173801.11	-	1.13117549793961	JUP	ARVD12|CTNNG|DP3|DPIII|PDGB|PKGB	GO:0000122|GO:0000902|GO:0003136|GO:0003181|GO:0003308|GO:0003713|GO:0005198|GO:0005199|GO:0005515|GO:0005634|GO:0005667|GO:0005737|GO:0005829|GO:0005856|GO:0005886|GO:0005911|GO:0005913|GO:0005915|GO:0005916|GO:0007016|GO:0007369|GO:0007398|GO:0007399|GO:0009898|GO:0015629|GO:0016323|GO:0016331|GO:0016337|GO:0016342|GO:0016477|GO:0019901|GO:0019903|GO:0030018|GO:0030056|GO:0030057|GO:0032993|GO:…
chr17	7119750	7119809	CUST_38259_PI398500300	+	-0.729950718779626	chr17	7093209	7123369	ENSG00000132535.11	-	-1.13740594483429	DLG4	PSD95|SAP-90|SAP90	GO:0001973|GO:0005515|GO:0005886|GO:0006461|GO:0007165|GO:0007268|GO:0007399|GO:0007411|GO:0007612|GO:0008022|GO:0008328|GO:0014069|GO:0019717|GO:0030666|GO:0030863|GO:0031812|GO:0032839|GO:0035255|GO:0035418|GO:0044309|GO:0045031|GO:0045032|GO:0045184|GO:0045202|GO:0045211|GO:0045944|GO:0050806|GO:0060076|GO:0060997|GO:0097110|GO:0097113|GO:0097120|GO:2000310|GO:2000463
chr17	7124617	7124676	CUST_365_PI398500110	+	-1.19180638977718	chr17	7120444	7128587	ENSG00000072778.12	+	0.73267728081233	ACADVL	ACAD6|LCACD|VLCAD	GO:0001659|GO:0003995|GO:0004466|GO:0005739|GO:0005759|GO:0006635|GO:0006987|GO:0015980|GO:0030968|GO:0033539|GO:0042645|GO:0044255|GO:0044281|GO:0045717|GO:0046322|GO:0090181
chr17	37352869	37352928	CUST_35584_PI398500300	+	-0.649278912951557	chr17	37329709	37353902	ENSG00000067191.10	-	0.81298426322617	CACNB1	CAB1|CACNLB1|CCHLB1	GO:0005245|GO:0006810|GO:0007411|GO:0051925
chr17	1901457	1901516	CUST_1960_PI398500300	+	-0.67672992123271	chr17	1837978	1928178	ENSG00000185924.4	-	-1.07341871479874	RTN4RL1	NGRH2|NgR3	GO:0004872|GO:0009986|GO:0031103|GO:0046658
chr17	79881896	79881955	CUST_56669_PI398500300	+	-1.08850908331211	chr17	79876146	79885590	ENSG00000197063.6	-	-1.3930718946303	MAFG	hMAF	GO:0005654|GO:0006355|GO:0007596
chr17	46646646	46646705	CUST_2890_PI398500404	+	-0.838791423720062	chr17	46626232	46682274	ENSG00000120093.7	-	-0.803037768102477	HOXB3	HOX2|HOX2G|Hox-2.7	GO:0001525
chr17	1901430	1901489	CUST_1959_PI398500300	-	0.624459991132021	chr17	1837978	1928178	ENSG00000185924.4	-	-1.07341871479874	RTN4RL1	NGRH2|NgR3	GO:0004872|GO:0009986|GO:0031103|GO:0046658
chr17	1014581	1014640	CUST_62012_PI398500300	+	-0.756168044067887	chr17	906758	1132315	ENSG00000159842.8	-	1.04720106138495	ABR	MDB	GO:0005096|GO:0005829|GO:0006915|GO:0007264|GO:0008624|GO:0043547|GO:0048011|GO:0051056
chr17	75464835	75464894	CUST_3634_PI398636438	-	-0.626742046870563	chr17	75277492	75496674	ENSG00000184640.10	+	0.804906374988093	SEPT9	AF17q25|MSF|MSF1|NAPB|PNUTL4|SINT1|SeptD1	GO:0001725|GO:0003924|GO:0005515|GO:0005737|GO:0005874|GO:0006184|GO:0048471|GO:0051291
chr17	48642325	48642384	CUST_41397_PI398500300	+	-0.626101015676766	chr17	48638429	48704835	ENSG00000006283.13	+	1.76233082902282	CACNA1G	Ca(V)T.1|Cav3.1|NBR13	GO:0006810|GO:0007411
chr17	42276213	42276272	CUST_31364_PI398500300	+	-0.978144322712027	chr17	42269174	42277453	ENSG00000087152.9	-	-0.83765285151153	ATXN7L3	-	GO:0000124|GO:0003713|GO:0005515|GO:0016578|GO:0030374|GO:0045893
chr17	46660147	46660206	CUST_8540_PI398500116	+	-0.650304503644665	chr17	46626232	46682274	ENSG00000120093.7	-	-0.803037768102477	HOXB3	HOX2|HOX2G|Hox-2.7	GO:0001525
chr17	46710805	46710864	A_24_P834210	+	-0.890197780998802	chr17	46684594	46710934	ENSG00000120087.7	-	-1.58826508084091	HOXB7	HHO.C1|HOX2|HOX2C|Hox-2.3	GO:0003700|GO:0005515|GO:0005634|GO:0006355|GO:0007275
chr17	46649045	46649104	CUST_3081_PI398500116	+	-0.765826627257881	chr17	46626232	46682274	ENSG00000120093.7	-	-0.803037768102477	HOXB3	HOX2|HOX2G|Hox-2.7	GO:0001525
chr17	35466917	35466976	CUST_315_PI398634432	-	-1.36591915907662	chr17	35441923	35766902	ENSG00000132142.13	-	0.6260915073604	ACACA	ACAC|ACACAD|ACC|ACC1|ACCA	GO:0003989|GO:0005515|GO:0005829|GO:0006084|GO:0006112|GO:0006633|GO:0019432|GO:0031325|GO:0035338|GO:0044255|GO:0044281|GO:0051289
chr17	7310500	7310559	CUST_598_PI398500300	+	-1.08692233302109	chr17	7308193	7323179	ENSG00000169992.5	+	1.1817106816893	NLGN2	-	GO:0004091|GO:0004872|GO:0005887|GO:0007158|GO:0007416|GO:0009986|GO:0016020|GO:0016337|GO:0032230|GO:0035418|GO:0042043|GO:0045202|GO:0045211|GO:0045217|GO:0050839|GO:0051965|GO:0051968|GO:0060077|GO:0072553|GO:0097104|GO:0097105|GO:0097116|GO:0097119|GO:0097151|GO:2000311|GO:2000463
chr17	933733	933792	CUST_36310_PI398500300	-	-0.524763491329614	chr17	906758	1132315	ENSG00000159842.8	-	1.04720106138495	ABR	MDB	GO:0005096|GO:0005829|GO:0006915|GO:0007264|GO:0008624|GO:0043547|GO:0048011|GO:0051056
chr17	46631332	46631391	CUST_3196_PI398500392	+	-1.32706159217745	chr17	46626232	46682274	ENSG00000120093.7	-	-0.803037768102477	HOXB3	HOX2|HOX2G|Hox-2.7	GO:0001525
chr17	938300	938359	CUST_35635_PI398500300	+	-1.03053649420048	chr17	906758	1132315	ENSG00000159842.8	-	1.04720106138495	ABR	MDB	GO:0005096|GO:0005829|GO:0006915|GO:0007264|GO:0008624|GO:0043547|GO:0048011|GO:0051056
chr17	63538276	63538335	CUST_3820_PI398500392	+	-0.963782428211232	chr17	63524685	63557765	ENSG00000168646.7	-	-0.668534072543316	AXIN2	AXIL	GO:0001934|GO:0001957|GO:0005096|GO:0005634|GO:0005737|GO:0005813|GO:0005881|GO:0005886|GO:0005938|GO:0008013|GO:0008285|GO:0009950|GO:0010718|GO:0010942|GO:0014069|GO:0016023|GO:0019899|GO:0019901|GO:0031625|GO:0032423|GO:0034613|GO:0034747|GO:0035414|GO:0042476|GO:0043547|GO:0043570|GO:0045668|GO:0048255|GO:0070016|GO:0070602|GO:0071407|GO:0090090|GO:0090244
chr17	79651853	79651912	CUST_1099_PI398500110	-	-0.823367587632456	chr17	79650356	79670168	ENSG00000185359.7	+	-0.535863554500368	HGS	HRS	GO:0005515|GO:0005737|GO:0005768|GO:0005769|GO:0005829|GO:0007165|GO:0007173|GO:0008285|GO:0016044|GO:0016197|GO:0019904|GO:0042059|GO:0042176|GO:0043231|GO:0046426
chr17	966149	966208	CUST_2639_PI398500116	+	1.80140597502212	chr17	906758	1132315	ENSG00000159842.8	-	1.04720106138495	ABR	MDB	GO:0005096|GO:0005829|GO:0006915|GO:0007264|GO:0008624|GO:0043547|GO:0048011|GO:0051056
chr17	46665673	46665732	CUST_196_PI398500392	+	-0.57297054463467	chr17	46626232	46682274	ENSG00000120093.7	-	-0.803037768102477	HOXB3	HOX2|HOX2G|Hox-2.7	GO:0001525
chr17	75464989	75465048	CUST_3635_PI398636438	-	-0.893598118379085	chr17	75277492	75496674	ENSG00000184640.10	+	0.804906374988093	SEPT9	AF17q25|MSF|MSF1|NAPB|PNUTL4|SINT1|SeptD1	GO:0001725|GO:0003924|GO:0005515|GO:0005737|GO:0005874|GO:0006184|GO:0048471|GO:0051291
chr17	35449539	35449598	CUST_44395_PI398500300	-	-0.51086248358002	chr17	35441923	35766902	ENSG00000132142.13	-	0.6260915073604	ACACA	ACAC|ACACAD|ACC|ACC1|ACCA	GO:0003989|GO:0005515|GO:0005829|GO:0006084|GO:0006112|GO:0006633|GO:0019432|GO:0031325|GO:0035338|GO:0044255|GO:0044281|GO:0051289
chr17	938286	938345	CUST_35634_PI398500300	-	-0.735606173649048	chr17	906758	1132315	ENSG00000159842.8	-	1.04720106138495	ABR	MDB	GO:0005096|GO:0005829|GO:0006915|GO:0007264|GO:0008624|GO:0043547|GO:0048011|GO:0051056
chr17	39933997	39934056	CUST_56627_PI398500300	+	-0.673285325379812	chr17	39775692	39943183	ENSG00000173801.11	-	1.13117549793961	JUP	ARVD12|CTNNG|DP3|DPIII|PDGB|PKGB	GO:0000122|GO:0000902|GO:0003136|GO:0003181|GO:0003308|GO:0003713|GO:0005198|GO:0005199|GO:0005515|GO:0005634|GO:0005667|GO:0005737|GO:0005829|GO:0005856|GO:0005886|GO:0005911|GO:0005913|GO:0005915|GO:0005916|GO:0007016|GO:0007369|GO:0007398|GO:0007399|GO:0009898|GO:0015629|GO:0016323|GO:0016331|GO:0016337|GO:0016342|GO:0016477|GO:0019901|GO:0019903|GO:0030018|GO:0030056|GO:0030057|GO:0032993|GO:…
chr17	40306637	40306696	CUST_16399_PI398500300	-	-0.677295546577056	chr17	40276994	40307035	ENSG00000108774.10	-	0.549104134494732	RAB5C	L1880|RAB5CL|RAB5L|RABL	GO:0003924|GO:0005811|GO:0006184
chr17	1920374	1920433	CUST_67463_PI398500300	+	-0.808085248903329	chr17	1837978	1928178	ENSG00000185924.4	-	-1.07341871479874	RTN4RL1	NGRH2|NgR3	GO:0004872|GO:0009986|GO:0031103|GO:0046658
chr17	72819297	72819356	CUST_38951_PI398500300	-	-0.725180328780342	chr17	72772622	72835918	ENSG00000109066.8	+	-0.834263213791281	TMEM104	-	GO:0003674|GO:0005575|GO:0008150
chr17	26730579	26730638	CUST_4824_PI398636438	+	-0.603956972881697	chr17	26721661	26733228	ENSG00000076351.7	-	0.710485567897596	SLC46A1	HCP1|PCFT	GO:0005737|GO:0005886|GO:0006766|GO:0006767|GO:0006879|GO:0008517|GO:0015884|GO:0016324|GO:0044281|GO:0046655|GO:0055085
chr18	10484169	10484228	CUST_2655_PI398500110	-	-0.947582294063983	chr18	10454625	10488698	ENSG00000154856.6	+	1.28397815182111	APCDD1	B7323|DRAPC1|HHS|HTS	GO:0001942|GO:0005887|GO:0017147|GO:0030178
chr18	18844562	18844621	CUST_6096_PI398500300	-	-0.731883084393727	chr18	18822203	19102791	ENSG00000141449.8	+	-0.925304913710082	GREB1L	C18orf6|KIAA1772	-
chr18	25681233	25681292	CUST_11492_PI398500110	+	-0.889274412957494	chr18	25530930	25757410	ENSG00000170558.4	-	0.925267869052158	CDH2	CD325|CDHN|CDw325|NCAD	GO:0005886|GO:0005911|GO:0005913|GO:0007155|GO:0008013|GO:0014704|GO:0016342|GO:0034329|GO:0034332|GO:0042692|GO:0045216|GO:0045294|GO:0045295|GO:0051149
chr18	42834850	42834909	CUST_14093_PI398500300	-	-0.656723117447693	chr18	42260138	42648475	ENSG00000152217.10	+	-0.593053155931076	SETBP1	SEB	-
chr19	7983619	7983678	CUST_1876_PI398636438	-	-0.821074091405245	chr19	7981030	7983982	ENSG00000260001.1	+	-1.06118074391689	LOC100507588	-	-
chr19	48000648	48000707	CUST_1229_PI398636448	+	-0.763047432167096	chr19	47990891	48018497	ENSG00000105402.2	-	0.555885117986032	NAPA	SNAPA	GO:0005515|GO:0005829|GO:0006891|GO:0006892|GO:0006944|GO:0016044
chr19	4851868	4851927	CUST_411_PI398500110	-	-0.836553435833364	chr19	4838346	4867780	ENSG00000105355.3	-	0.784927723920594	PLIN3	M6PRBP1|PP17|TIP47	GO:0005515|GO:0005737|GO:0005768|GO:0005794|GO:0005811|GO:0016192|GO:0043231
chr19	710760	710819	CUST_2353_PI398634434	-	-0.770918341025323	chr19	708953	748328	ENSG00000099864.10	+	1.02993616160716	PALM	-	GO:0005515|GO:0005886|GO:0005887|GO:0006928|GO:0007194|GO:0016023|GO:0031527|GO:0051491|GO:0060160
chr19	10017355	10017414	CUST_20233_PI398500300	-	-0.566200618730561	chr19	9964395	10047070	ENSG00000105088.3	-	1.89997885634223	OLFM2	NOE2|NOELIN2|NOELIN2_V1|OlfC	-
chr19	42785782	42785841	CUST_27596_PI398500300	-	-0.784021504905094	chr19	42772689	42799948	ENSG00000079432.2	+	0.593972169614707	CIC	-	GO:0005515
chr19	42789765	42789824	CUST_26293_PI398500300	-	-0.652135066919064	chr19	42772689	42799948	ENSG00000079432.2	+	0.593972169614707	CIC	-	GO:0005515
chr19	55625014	55625073	CUST_31754_PI398500300	+	-1.01982552096283	chr19	55602283	55628927	ENSG00000125503.6	-	0.632017699299762	PPP1R12C	LENG3|MBS85|p84|p85	GO:0005515
chr19	42785782	42785841	CUST_27598_PI398500300	+	-1.10042314112517	chr19	42772689	42799948	ENSG00000079432.2	+	0.593972169614707	CIC	-	GO:0005515
chr19	42781972	42782031	CUST_43440_PI398500300	-	-0.757412300095354	chr19	42772689	42799948	ENSG00000079432.2	+	0.593972169614707	CIC	-	GO:0005515
chr19	56170456	56170515	CUST_3919_PI398500404	-	-0.742601109746407	chr19	56165416	56186081	ENSG00000063244.6	+	-1.16044989064109	U2AF2	U2AF65	GO:0000398|GO:0005515|GO:0005654|GO:0005681|GO:0006366|GO:0006369|GO:0006397|GO:0006406|GO:0008380|GO:0010467|GO:0019899|GO:0031124|GO:0048025
chr19	41933128	41933187	CUST_37343_PI398500300	-	-0.894154446671953	chr19	41903365	41937250	ENSG00000248098.2	+	-0.546994271619051	BCKDHA	BCKDE1A|MSU|MSUD1|OVD1A	-
chr19	13132935	13132994	CUST_45549_PI398500300	-	-1.82301453377539	chr19	13106584	13209610	ENSG00000008441.10	+	-0.868961527011283	NFIX	NF1A	GO:0000122|GO:0003700|GO:0003705|GO:0006355|GO:0006366|GO:0045944
chr19	1858905	1858964	CUST_49117_PI398500300	+	-0.838490290181846	chr19	1852399	1863564	ENSG00000129911.3	-	-1.62375491628397	KLF16	BTEB4|DRRF|NSLP2	-
chr19	42781990	42782049	CUST_43443_PI398500300	+	-1.16683691979814	chr19	42772689	42799948	ENSG00000079432.2	+	0.593972169614707	CIC	-	GO:0005515
chr19	47732702	47732761	CUST_197_PI398500116	+	0.931104962348686	chr19	47724079	47736023	ENSG00000105327.10	-	-0.627116298831667	BBC3	JFY-1|JFY1|PUMA	GO:0001836|GO:0005515|GO:0005739|GO:0005741|GO:0005829|GO:0006915|GO:0006917|GO:0006919|GO:0008340|GO:0008629|GO:0008633|GO:0032464|GO:0032471|GO:0042771|GO:0045926|GO:0051209|GO:0070245|GO:0071456|GO:0090200|GO:1900740|GO:2001244
chr19	46802350	46802409	CUST_14592_PI398500300	-	-0.537419516121551	chr19	46800303	46846690	ENSG00000124440.9	+	-1.94968173382965	HIF3A	HIF-3A|IPAS|MOP7|PASD7|bHLHe17	GO:0005634|GO:0005737|GO:0005886
chr19	1291582	1291641	CUST_880_PI398634434	+	-0.44612748105857	chr19	1285890	1378430	ENSG00000160953.8	+	0.774574836997325	MUM1	EXPAND1|HSPC211|MUM-1	GO:0005515|GO:0005634|GO:0006281|GO:0006325|GO:0031491
chr19	11474665	11474724	CUST_19409_PI398500110	-	-1.15599395287076	chr19	11466062	11476370	ENSG00000105520.5	+	0.795449923928977	LPPR2	PRG4	-
chr19	48003547	48003606	CUST_22032_PI398500300	+	-0.749304782706385	chr19	47990891	48018497	ENSG00000105402.2	-	0.555885117986032	NAPA	SNAPA	GO:0005515|GO:0005829|GO:0006891|GO:0006892|GO:0006944|GO:0016044
chr19	55688508	55688567	CUST_633_PI398636438	+	-1.05233152661174	chr19	55684464	55691720	ENSG00000129990.8	-	-0.620782129746244	SYT5	-	GO:0006112|GO:0007268|GO:0044281|GO:0050796
chr19	48010469	48010528	CUST_21383_PI398500300	+	-0.61683085171766	chr19	47990891	48018497	ENSG00000105402.2	-	0.555885117986032	NAPA	SNAPA	GO:0005515|GO:0005829|GO:0006891|GO:0006892|GO:0006944|GO:0016044
chr19	14275414	14275473	CUST_9430_PI398500300	+	-0.96920543536011	chr19	14258547	14316972	ENSG00000072071.11	-	0.717986352010888	LPHN1	CIRL1|CL1|LEC2	GO:0005515|GO:0007186
chr19	13202368	13202427	CUST_7227_PI398500300	-	-1.14575050104051	chr19	13106584	13209610	ENSG00000008441.10	+	-0.868961527011283	NFIX	NF1A	GO:0000122|GO:0003700|GO:0003705|GO:0006355|GO:0006366|GO:0045944
chr1	27891771	27891830	CUST_11284_PI398500300	+	-0.867469933041488	chr1	27860546	27930942	ENSG00000126705.7	-	-0.647640318777366	AHDC1	CL23945|DJ159A19.3|RP1-159A19.1	-
chr1	36351674	36351733	CUST_64754_PI398500300	+	-0.762178457599925	chr1	36335409	36395211	ENSG00000092847.6	+	0.702580769065436	EIF2C1	AGO1|EIF2C|GERP95|Q99	GO:0000956|GO:0005515|GO:0005737|GO:0005829|GO:0005844|GO:0007219|GO:0010467|GO:0030529|GO:0035068|GO:0035278
chr1	11586566	11586625	CUST_3885_PI398500627	-	-1.01152817990722	chr1	11539223	11597641	ENSG00000204624.6	+	-0.701238254772609	PTCHD2	DISP3	GO:0003674|GO:0005783|GO:0007224|GO:0016021|GO:0031965|GO:0032368|GO:0042632
chr1	177056938	177056997	CUST_44542_PI398500300	+	-1.09202501045495	chr1	176826438	177134109	ENSG00000152092.9	-	1.77342024359083	ASTN1	ASTN	GO:0005575|GO:0007158|GO:0016477
chr1	27904164	27904223	CUST_64393_PI398500300	+	-0.816067713282224	chr1	27860546	27930942	ENSG00000126705.7	-	-0.647640318777366	AHDC1	CL23945|DJ159A19.3|RP1-159A19.1	-
chr1	15239988	15240047	CUST_53898_PI398500300	+	-0.888147426988887	chr1	14925200	15444539	ENSG00000189337.10	+	1.43691314778504	KAZN	KAZ	GO:0001533|GO:0005634|GO:0005730|GO:0005737|GO:0030057|GO:0031965|GO:0043231
chr1	27627139	27627198	CUST_4314_PI398500404	-	-0.968950222917837	chr1	27561007	27635110	ENSG00000142784.10	+	-1.40891162744715	WDTC1	ADP|DCAF9	GO:0005515|GO:0043231
chr1	61617112	61617171	CUST_58165_PI398500300	-	-1.0883383432603	chr1	61330931	61928465	ENSG00000162599.10	+	0.514450204344878	NFIA	CTF|NF-I/A|NF1-A|NFI-A|NFI-L	GO:0003700|GO:0005634|GO:0005730|GO:0006355|GO:0008134|GO:0019079|GO:0030054
chr1	203099182	203099241	CUST_61740_PI398500300	+	-0.499751687930315	chr1	203059782	203136533	ENSG00000163485.11	+	1.35262447850164	ADORA1	RDC7	GO:0005515|GO:0005886|GO:0005887|GO:0006909|GO:0006954|GO:0007165|GO:0007267|GO:0007399|GO:0008624
chr1	66551918	66551977	CUST_47944_PI398500300	+	1.18962991723571	chr1	66258197	66840259	ENSG00000184588.13	+	-0.889765139949485	PDE4B	DPDE4|PDE4B5|PDEIVB	GO:0005829
chr1	19206491	19206550	CUST_2316_PI398500300	+	-0.624837433054195	chr1	19197926	19229275	ENSG00000159423.11	-	0.93422347957212	ALDH4A1	ALDH4|P5CD|P5CDh	GO:0003842|GO:0004029|GO:0005759|GO:0006560|GO:0006562|GO:0009055|GO:0034641|GO:0044281
chr1	49076799	49076858	CUST_60321_PI398500300	+	-0.73327575978644	chr1	48998527	50489585	ENSG00000186094.11	-	-0.882093148318156	AGBL4	CCP6	GO:0004181|GO:0005829|GO:0015631|GO:0035609|GO:0035610
chr1	245324034	245324093	CUST_10515_PI398500392	-	-0.498536153304588	chr1	245318287	245872733	ENSG00000162849.10	+	1.9695147945126	KIF26B	-	-
chr1	145472697	145472756	CUST_10262_PI398500300	-	-0.952534180668711	chr1	145470508	145475646	ENSG00000181039.7	+	-0.642271406267282	ANKRD34A	ANKRD34	GO:0005737
chr1	27919092	27919151	CUST_8845_PI398500404	+	-0.820077312934401	chr1	27860546	27930942	ENSG00000126705.7	-	-0.647640318777366	AHDC1	CL23945|DJ159A19.3|RP1-159A19.1	-
chr1	32047021	32047080	CUST_7020_PI398500116	-	-0.671197231361831	chr1	32042116	32053288	ENSG00000142910.9	+	-1.00235480815086	TINAGL1	ARG1|LCN7|LIECG3|TINAGRP	GO:0005201|GO:0005576|GO:0005615|GO:0016197|GO:0031012
chr1	58855950	58856009	CUST_8669_PI398500404	+	-0.940061703884374	chr1	57460451	59012406	ENSG00000173406.10	-	-0.900156476262528	DAB1	-	-
chr1	66478265	66478324	CUST_823_PI398500300	+	0.787701845557967	chr1	66258197	66840259	ENSG00000184588.13	+	-0.889765139949485	PDE4B	DPDE4|PDE4B5|PDEIVB	GO:0005829
chr1	155049711	155049770	CUST_36571_PI398500300	-	-0.540927441062375	chr1	155036224	155060014	ENSG00000143590.9	+	-1.8485165832056	EFNA3	EFL2|EPLG3|Ehk1-L|LERK3	-
chr1	46494716	46494775	CUST_1301_PI398636438	-	-0.971021395189301	chr1	46252659	46501896	ENSG00000086015.13	+	-0.406337994414959	MAST2	MAST205|MTSSK|RP4-533D7.1	GO:0000287|GO:0005515|GO:0005524|GO:0005737|GO:0006468|GO:0019902|GO:0045075|GO:0048515
chr1	229477319	229477378	A_24_P930764	-	-0.896715520130941	chr1	229456758	229479041	ENSG00000154429.6	-	0.85374994329131	CCSAP	C1orf96|CSAP	GO:0005813|GO:0005814|GO:0005819|GO:0005929|GO:0030424|GO:0035085|GO:0035869|GO:0036064
chr1	109236047	109236106	CUST_3646_PI398500116	+	-1.06904170982361	chr1	109234945	109244425	ENSG00000134186.7	+	0.632005495095064	PRPF38B	NET1|RP11-293A10.1	-
chr1	37497094	37497153	CUST_6577_PI398500404	+	-0.865186390398664	chr1	37261128	37499730	ENSG00000163873.5	-	0.860465140664328	GRIK3	EAA5|GLR7|GLUR7|GluK3|GluR7a	GO:0001640|GO:0004970|GO:0005886|GO:0005887|GO:0007196|GO:0007215|GO:0007216|GO:0007268|GO:0008066|GO:0015277|GO:0030424|GO:0030425|GO:0032839|GO:0035235|GO:0042391|GO:0043195|GO:0043204|GO:0051967
chr1	201626011	201626070	CUST_14183_PI398500300	+	-0.432493499417773	chr1	201592411	201796102	ENSG00000134369.10	+	0.798564860873983	NAV1	POMFIL3|STEERIN1|UNC53H1	-
chr1	91853067	91853126	CUST_67221_PI398500300	+	0.879735217766521	chr1	91726323	91870426	ENSG00000162669.10	-	-0.755198590285453	HFM1	MER3|RP11-539G11.1|SEC63D1|Si-11|Si-11-6|helicase	-
chr1	58855660	58855719	CUST_8670_PI398500404	+	-0.99312751391945	chr1	57460451	59012406	ENSG00000173406.10	-	-0.900156476262528	DAB1	-	-
chr1	58715505	58715564	CUST_60234_PI398500300	-	1.07223331069052	chr1	57460451	59012406	ENSG00000173406.10	-	-0.900156476262528	DAB1	-	-
chr1	245363826	245363885	CUST_1432_PI398500392	+	-0.424317498108342	chr1	245318287	245872733	ENSG00000162849.10	+	1.9695147945126	KIF26B	-	-
chr1	4750465	4750524	CUST_4157_PI398500627	+	-1.14267143473547	chr1	4714792	4843850	ENSG00000196581.5	+	1.71662835739831	AJAP1	MOT8|RP3-426F10.1|SHREW-1|SHREW1	-
chr1	215773129	215773188	A_32_P148047	+	-0.474824746860024	chr1	215740735	215795073	ENSG00000136636.6	+	1.45576449574667	KCTD3	NY-REN-45	-
chr1	33804173	33804232	CUST_48711_PI398500300	+	-0.672270627648057	chr1	33789224	33896653	ENSG00000134686.11	-	0.67774177420532	PHC2	EDR2|HPH2|PH2	GO:0005515|GO:0005634|GO:0031519|GO:0035102
chr1	27626246	27626305	CUST_9258_PI398500404	-	-0.533971192937886	chr1	27561007	27635110	ENSG00000142784.10	+	-1.40891162744715	WDTC1	ADP|DCAF9	GO:0005515|GO:0043231
chr1	245441330	245441389	CUST_11336_PI398500392	-	-0.893823135985036	chr1	245318287	245872733	ENSG00000162849.10	+	1.9695147945126	KIF26B	-	-
chr1	223943663	223943722	CUST_1246_PI398500627	-	-0.595316056190384	chr1	223889295	223963720	ENSG00000162909.12	+	0.790014645027471	CAPN2	CANP2|CANPL2|CANPml|mCANP	GO:0005515|GO:0008234
chr1	243718097	243718156	CUST_5177_PI398500300	+	-1.39016138324002	chr1	243651535	244014381	ENSG00000117020.12	-	0.887156081354961	AKT3	PKB-GAMMA|PKBG|PRKBG|RAC-PK-gamma|RAC-gamma|STK-2	GO:0000002|GO:0004672|GO:0004674|GO:0005515|GO:0005524|GO:0005634|GO:0005730|GO:0005737|GO:0005794|GO:0005886|GO:0006468|GO:0007165
chr1	32798128	32798187	CUST_26362_PI398500300	-	-0.704896651680571	chr1	32757687	32799236	ENSG00000116478.7	+	0.588307650675209	HDAC1	GON-10|HD1|RPD3|RPD3L1	GO:0000118|GO:0000122|GO:0000278|GO:0001047|GO:0001106|GO:0003700|GO:0004407|GO:0005515|GO:0005634|GO:0005654|GO:0005730|GO:0005737|GO:0005829|GO:0006338|GO:0006355|GO:0006476|GO:0006916|GO:0007219|GO:0007596|GO:0008134|GO:0008284|GO:0009913|GO:0010832|GO:0010870|GO:0016568|GO:0016575|GO:0016580|GO:0016581|GO:0019899|GO:0033558|GO:0033613|GO:0042475|GO:0042733|GO:0042826|GO:0043066|GO:0043922|GO:…
chr1	58715527	58715586	CUST_60235_PI398500300	+	-0.762056766278196	chr1	57460451	59012406	ENSG00000173406.10	-	-0.900156476262528	DAB1	-	-
chr1	27627288	27627347	CUST_4315_PI398500404	-	-0.956723870369333	chr1	27561007	27635110	ENSG00000142784.10	+	-1.40891162744715	WDTC1	ADP|DCAF9	GO:0005515|GO:0043231
chr1	33618805	33618864	CUST_757_PI398500300	-	-0.841252047530474	chr1	33611003	33647671	ENSG00000116525.7	-	1.06477434415728	TRIM62	DEAR1	-
chr1	245374459	245374518	CUST_30121_PI398500300	-	-1.42610559568841	chr1	245318287	245872733	ENSG00000162849.10	+	1.9695147945126	KIF26B	-	-
chr1	27928564	27928623	CUST_4762_PI398500404	+	-0.474679408582018	chr1	27860546	27930942	ENSG00000126705.7	-	-0.647640318777366	AHDC1	CL23945|DJ159A19.3|RP1-159A19.1	-
chr1	112292706	112292765	CUST_22618_PI398500300	+	-1.0018573553302	chr1	112223252	112298446	ENSG00000197852.7	-	-0.765185272941626	FAM212B	C1orf183	-
chr1	245372860	245372919	CUST_10469_PI398500116	-	-0.700690114683787	chr1	245318287	245872733	ENSG00000162849.10	+	1.9695147945126	KIF26B	-	-
chr1	204802103	204802162	CUST_61305_PI398500300	-	-0.646867253493678	chr1	204797779	204991950	ENSG00000163531.10	+	0.693899697262776	NFASC	NF|NRCAML	GO:0005622|GO:0005886|GO:0007411|GO:0007422|GO:0033268|GO:0042552|GO:0043194
chr1	58062859	58062918	CUST_44086_PI398500300	+	-1.19390296942511	chr1	57460451	59012406	ENSG00000173406.10	-	-0.900156476262528	DAB1	-	-
chr1	27626468	27626527	CUST_9257_PI398500404	-	-0.572693122420599	chr1	27561007	27635110	ENSG00000142784.10	+	-1.40891162744715	WDTC1	ADP|DCAF9	GO:0005515|GO:0043231
chr1	205716155	205716214	CUST_11727_PI398500116	+	-0.573500489460381	chr1	205681947	205719404	ENSG00000069275.11	-	0.87365199504628	NUCKS1	NUCKS	-
chr1	202220858	202220917	CUST_3978_PI398500300	-	-0.532395889285761	chr1	202162938	202288909	ENSG00000133067.12	+	-0.487227254259474	LGR6	GPCR|VTS20631	-
chr1	15271939	15271998	CUST_41615_PI398500300	+	-1.46050105236465	chr1	14925200	15444539	ENSG00000189337.10	+	1.43691314778504	KAZN	KAZ	GO:0001533|GO:0005634|GO:0005730|GO:0005737|GO:0030057|GO:0031965|GO:0043231
chr1	57655082	57655141	CUST_61911_PI398500300	+	-0.717397584188365	chr1	57460451	59012406	ENSG00000173406.10	-	-0.900156476262528	DAB1	-	-
chr1	36641263	36641322	CUST_9787_PI398500404	-	-0.589603001227624	chr1	36621180	36646450	ENSG00000116871.10	+	0.710753335255428	MAP7D1	PARCC1|RPRC1	-
chr1	245371447	245371506	CUST_11396_PI398500116	-	-0.808314936988179	chr1	245318287	245872733	ENSG00000162849.10	+	1.9695147945126	KIF26B	-	-
chr1	174418710	174418769	CUST_5229_PI398500116	+	-1.29172079614352	chr1	174128548	174964445	ENSG00000152061.16	+	0.753980291113244	RABGAP1L	HHL|TBC1D18	GO:0005097|GO:0005634|GO:0005769|GO:0005794|GO:0017137|GO:0032851|GO:0032880
chr20	31105015	31105074	CUST_24586_PI398500300	+	-0.479347786342849	chr20	31030862	31172876	ENSG00000197183.7	-	1.10272088239583	C20orf112	C20orf113|dJ1184F4.2|dJ1184F4.4	-
chr20	19977902	19977961	CUST_3679_PI398500627	+	-0.7630535400774	chr20	19867165	19983101	ENSG00000132669.8	+	1.24772599337717	RIN2	MACS|RASSF4	GO:0005083|GO:0005575|GO:0007264|GO:0017112
chr20	45984819	45984878	CUST_15218_PI398500300	+	-0.7315347954633	chr20	45837859	45985567	ENSG00000101040.14	-	0.838347059652401	ZMYND8	PRKCBP1|PRO2893|RACK7	GO:0000122|GO:0001106|GO:0005515|GO:0005634|GO:0070491
chr20	3843887	3843946	A_24_P127954	-	-0.703662577177563	chr20	3827487	3849280	ENSG00000088888.12	+	-0.651909348677199	MAVS	CARDIF|IPS-1|IPS1|VISA	GO:0001934|GO:0002218|GO:0002230|GO:0004871|GO:0005515|GO:0005741|GO:0005778|GO:0007165|GO:0019901|GO:0031966|GO:0032480|GO:0032727|GO:0032728|GO:0032757|GO:0032760|GO:0033160|GO:0042742|GO:0042993|GO:0043123|GO:0045071|GO:0045087|GO:0045944|GO:0050700|GO:0051091|GO:0051607|GO:0060340|GO:0071360|GO:0071651|GO:0071660|GO:1900063
chr20	31096116	31096175	CUST_25262_PI398500300	+	-0.769946828554628	chr20	31030862	31172876	ENSG00000197183.7	-	1.10272088239583	C20orf112	C20orf113|dJ1184F4.2|dJ1184F4.4	-
chr20	37454885	37454944	CUST_66736_PI398500300	+	-0.525514422511354	chr20	37434348	37551667	ENSG00000101445.4	+	1.00916475762593	PPP1R16B	ANKRD4|TIMAP	GO:0005515|GO:0005634|GO:0005886|GO:0007165|GO:0019903|GO:0051489
chr20	47371134	47371193	CUST_61578_PI398500300	-	-0.819398293618027	chr20	47240790	47444420	ENSG00000124126.9	-	1.48540575906094	PREX1	P-REX1	GO:0005089|GO:0005100|GO:0005515|GO:0005543|GO:0005737|GO:0005829|GO:0005886|GO:0006801|GO:0006915|GO:0007264|GO:0008624|GO:0019899|GO:0030041|GO:0032321|GO:0042119|GO:0043231|GO:0048011|GO:0051056
chr20	43423320	43423379	CUST_946_PI398500404	+	-0.957565849890223	chr20	43380449	43438979	ENSG00000101098.7	-	-0.806521887460124	-	-	-
chr20	19977807	19977866	CUST_3677_PI398500627	-	-0.688642043035138	chr20	19867165	19983101	ENSG00000132669.8	+	1.24772599337717	RIN2	MACS|RASSF4	GO:0005083|GO:0005575|GO:0007264|GO:0017112
chr20	2719522	2719581	CUST_43838_PI398500300	-	-0.910863256185413	chr20	2673480	2740754	ENSG00000088881.13	+	-0.798304188981976	EBF4	COE4|O/E-4	-
chr20	650140	650199	CUST_9590_PI398500404	+	-0.8563577376076	chr20	627259	656444	ENSG00000172070.5	-	0.540473429742097	SRXN1	C20orf139|Npn3|SRX1|YKL086W|dJ850E9.2	GO:0005829|GO:0006979|GO:0016667
chr20	650140	650199	CUST_9590_PI398500404	+	-0.8563577376076	chr20	642240	656825	ENSG00000215397.2	-	-0.693767075996579	SCRT2	ZNF898B	GO:0000122|GO:0000790|GO:0001078|GO:0006916
chr20	3643070	3643129	CUST_2139_PI398634434	+	-0.759742056268245	chr20	3639939	3644046	ENSG00000125861.10	-	-0.854604987857465	GFRA4	-	-
chr20	31120287	31120346	CUST_23903_PI398500300	-	-0.531876232364509	chr20	31030862	31172876	ENSG00000197183.7	-	1.10272088239583	C20orf112	C20orf113|dJ1184F4.2|dJ1184F4.4	-
chr20	34793481	34793540	CUST_61264_PI398500300	+	-0.722219708677205	chr20	34679426	34820721	ENSG00000088367.14	+	1.07462530655897	EPB41L1	4.1N|MRD11	GO:0005829|GO:0005886|GO:0007268
chr20	56264055	56264114	CUST_56071_PI398500300	+	-1.60483209143799	chr20	56223448	56286592	ENSG00000124225.11	-	1.20963223811324	PMEPA1	STAG1|TMEPAI	GO:0003674|GO:0016021|GO:0030521|GO:0050699
chr20	50086649	50086708	CUST_162_PI398634434	-	-1.02344486539822	chr20	50003494	50179339	ENSG00000101096.13	-	0.608094312655164	NFATC2	NFAT1|NFATP	GO:0003677|GO:0003700|GO:0005515|GO:0005634|GO:0005730|GO:0005737|GO:0005829|GO:0005886|GO:0006355|GO:0006974|GO:0015629|GO:0030890|GO:0042493|GO:0045893|GO:0050853
chr20	10200112	10200171	CUST_3652_PI398636438	+	-0.825604625061303	chr20	10199478	10288066	ENSG00000132639.8	+	1.42117185165172	SNAP25	RIC-4|RIC4|SEC9|SNAP|SNAP-25|bA416N4.2|dJ1068F16.2	GO:0001504|GO:0005515|GO:0005886|GO:0006112|GO:0007268|GO:0007269|GO:0014047|GO:0016081|GO:0030426|GO:0031201|GO:0043005|GO:0044281|GO:0050796
chr20	50241935	50241994	CUST_1250_PI398634434	-	-0.66107840548298	chr20	50213053	50385173	ENSG00000054793.9	-	0.751746448471945	ATP9A	ATPIIA	GO:0005769|GO:0005802|GO:0045332|GO:0048471|GO:0055037
chr20	36153055	36153114	CUST_2313_PI398500116	+	-0.597623246083712	chr20	36130816	36156333	ENSG00000166619.7	-	0.72656548667801	BLCAP	BC10	GO:0005515|GO:0006915
chr20	31129734	31129793	CUST_10065_PI398500404	+	0.76100489795547	chr20	31030862	31172876	ENSG00000197183.7	-	1.10272088239583	C20orf112	C20orf113|dJ1184F4.2|dJ1184F4.4	-
chr20	31148879	31148938	CUST_49715_PI398500300	+	-0.798104650135344	chr20	31030862	31172876	ENSG00000197183.7	-	1.10272088239583	C20orf112	C20orf113|dJ1184F4.2|dJ1184F4.4	-
chr20	18652119	18652178	CUST_48422_PI398500300	-	-0.789978751706617	chr20	18568537	18744561	ENSG00000125821.7	+	0.579243080851676	DTD1	C20orf88|DUEB|HARS2|bA379J5.3|bA555E18.1|pqn-68	GO:0005730|GO:0005737
chr20	30305146	30305205	CUST_20420_PI398500300	+	-0.780820144519644	chr20	30252255	30311792	ENSG00000171552.8	-	-0.962489700393373	BCL2L1	BCL-XL/S|BCL2L|BCLX|BCLXL|BCLXS|Bcl-X|PPP1R52|bcl-xL|bcl-xS	GO:0000910|GO:0001836|GO:0005515|GO:0005737|GO:0005739|GO:0005741|GO:0005813|GO:0006915|GO:0006916|GO:0008629|GO:0008634|GO:0008637|GO:0019901|GO:0034097|GO:0035872|GO:0042802|GO:0043066|GO:0045087|GO:0046902|GO:0051434|GO:0051881|GO:0071780|GO:0090005|GO:0090201|GO:0097136|GO:2001243
chr20	30263744	30263803	CUST_37626_PI398500300	+	-1.49585820854778	chr20	30252255	30311792	ENSG00000171552.8	-	-0.962489700393373	BCL2L1	BCL-XL/S|BCL2L|BCLX|BCLXL|BCLXS|Bcl-X|PPP1R52|bcl-xL|bcl-xS	GO:0000910|GO:0001836|GO:0005515|GO:0005737|GO:0005739|GO:0005741|GO:0005813|GO:0006915|GO:0006916|GO:0008629|GO:0008634|GO:0008637|GO:0019901|GO:0034097|GO:0035872|GO:0042802|GO:0043066|GO:0045087|GO:0046902|GO:0051434|GO:0051881|GO:0071780|GO:0090005|GO:0090201|GO:0097136|GO:2001243
chr20	31126418	31126477	CUST_1135_PI398500404	-	-0.533217534321113	chr20	31030862	31172876	ENSG00000197183.7	-	1.10272088239583	C20orf112	C20orf113|dJ1184F4.2|dJ1184F4.4	-
chr20	50091921	50091980	CUST_1307_PI398636448	-	-1.41133989062979	chr20	50003494	50179339	ENSG00000101096.13	-	0.608094312655164	NFATC2	NFAT1|NFATP	GO:0003677|GO:0003700|GO:0005515|GO:0005634|GO:0005730|GO:0005737|GO:0005829|GO:0005886|GO:0006355|GO:0006974|GO:0015629|GO:0030890|GO:0042493|GO:0045893|GO:0050853
chr20	31149334	31149393	CUST_49052_PI398500300	-	-0.842003336616365	chr20	31030862	31172876	ENSG00000197183.7	-	1.10272088239583	C20orf112	C20orf113|dJ1184F4.2|dJ1184F4.4	-
chr20	58383553	58383612	CUST_10591_PI398500110	+	-0.990479844802845	chr20	58152564	58422766	ENSG00000087495.12	+	1.79588623560646	PHACTR3	C20orf101|H17739|SCAPIN1|SCAPININ	-
chr20	43432150	43432209	CUST_57702_PI398500300	+	-1.17811882492109	chr20	43380449	43438979	ENSG00000101098.7	-	-0.806521887460124	-	-	-
chr20	4853129	4853188	CUST_356_PI398634434	+	-0.641945607163663	chr20	4833002	4990939	ENSG00000089057.10	-	0.672313548065676	SLC23A2	NBTL1|SLC23A1|SVCT2|YSPL2	GO:0005624|GO:0005886|GO:0006139|GO:0006766|GO:0006767|GO:0008523|GO:0015205|GO:0015229|GO:0015851|GO:0015882|GO:0015993|GO:0016021|GO:0016323|GO:0016324|GO:0019852|GO:0044281|GO:0070890|GO:0070904
chr20	30296709	30296768	CUST_23059_PI398500300	+	-0.962417535486118	chr20	30252255	30311792	ENSG00000171552.8	-	-0.962489700393373	BCL2L1	BCL-XL/S|BCL2L|BCLX|BCLXL|BCLXS|Bcl-X|PPP1R52|bcl-xL|bcl-xS	GO:0000910|GO:0001836|GO:0005515|GO:0005737|GO:0005739|GO:0005741|GO:0005813|GO:0006915|GO:0006916|GO:0008629|GO:0008634|GO:0008637|GO:0019901|GO:0034097|GO:0035872|GO:0042802|GO:0043066|GO:0045087|GO:0046902|GO:0051434|GO:0051881|GO:0071780|GO:0090005|GO:0090201|GO:0097136|GO:2001243
chr20	62840383	62840442	CUST_581_PI398634434	-	-0.692359112298568	chr20	62783144	62873604	ENSG00000196132.7	+	1.822688927359	MYT1	C20orf36|MTF1|MYTI|PLPB1	GO:0003700|GO:0005634|GO:0006355|GO:0008270
chr21	44478072	44478131	CUST_9137_PI398500390	+	0.705086848486678	chr21	44473301	44497053	ENSG00000160200.12	-	0.655463548944125	CBS	HIP4	GO:0000096|GO:0004122|GO:0005515|GO:0005634|GO:0005730|GO:0005829|GO:0006563|GO:0006565|GO:0019346|GO:0019448|GO:0019899|GO:0020037|GO:0030170|GO:0031625|GO:0034641|GO:0042803|GO:0043231|GO:0043418|GO:0044281|GO:0050667|GO:0070814|GO:0072341
chr21	47550132	47550191	CUST_1710_PI398635365	-	-1.01379749832271	chr21	47518011	47552763	ENSG00000142173.10	+	-1.16240633180136	COL6A2	PP3610	GO:0005201|GO:0005515|GO:0005576|GO:0005578|GO:0005615|GO:0007411|GO:0016337|GO:0030198|GO:0030674|GO:0031012|GO:0043234|GO:0070208
chr21	47550005	47550064	CUST_1709_PI398635365	-	-0.681747093723684	chr21	47518011	47552763	ENSG00000142173.10	+	-1.16240633180136	COL6A2	PP3610	GO:0005201|GO:0005515|GO:0005576|GO:0005578|GO:0005615|GO:0007411|GO:0016337|GO:0030198|GO:0030674|GO:0031012|GO:0043234|GO:0070208
chr21	22375033	22375092	CUST_749_PI398635365	+	-1.25933602602995	chr21	22370633	22915650	ENSG00000154654.9	+	1.83192907762454	NCAM2	NCAM21	GO:0007158
chr21	38083338	38083397	CUST_1512_PI398635365	-	-0.871716864268811	chr21	38071433	38131815	ENSG00000159263.9	+	-1.04824684392044	SIM2	HMC13F06|HMC29C01|SIM|bHLHe15	GO:0005634|GO:0005730|GO:0006355
chr21	22389942	22390001	CUST_738_PI398635365	-	1.50882681977283	chr21	22370633	22915650	ENSG00000154654.9	+	1.83192907762454	NCAM2	NCAM21	GO:0007158
chr21	22835880	22835939	CUST_411_PI398635365	+	-0.669441500948328	chr21	22370633	22915650	ENSG00000154654.9	+	1.83192907762454	NCAM2	NCAM21	GO:0007158
chr21	22519237	22519296	CUST_118_PI398635365	-	1.18485740588774	chr21	22370633	22915650	ENSG00000154654.9	+	1.83192907762454	NCAM2	NCAM21	GO:0007158
chr21	47545543	47545602	CUST_1417_PI398635365	+	3.46438609810453	chr21	47518011	47552763	ENSG00000142173.10	+	-1.16240633180136	COL6A2	PP3610	GO:0005201|GO:0005515|GO:0005576|GO:0005578|GO:0005615|GO:0007411|GO:0016337|GO:0030198|GO:0030674|GO:0031012|GO:0043234|GO:0070208
chr21	38739679	38739738	A_32_P852607	+	-0.494555299552641	chr21	38739236	38887680	ENSG00000157540.14	+	0.703149147314784	DYRK1A	DYRK|DYRK1|HP86|MNB|MNBH|MRD7	GO:0000278|GO:0004672|GO:0004674|GO:0004713|GO:0004715|GO:0005515|GO:0005634|GO:0005654|GO:0006468|GO:0007399|GO:0016607|GO:0018107|GO:0018108|GO:0043518|GO:0043621|GO:0046777|GO:0048156|GO:0090312
chr21	35450663	35450722	CUST_7572_PI398500300	+	-0.795730416316546	chr21	35445524	35515334	ENSG00000243927.1	+	0.878009489166139	MRPS6	C21orf101|MRP-S6|RPMS6|S6mt	GO:0003735|GO:0006412|GO:0015935
chr21	30595599	30595658	CUST_4088_PI398500300	+	-1.17315330357165	chr21	30566392	31009660	ENSG00000156273.10	+	0.890717631754168	BACH1	BACH-1	GO:0000083|GO:0000117|GO:0000122|GO:0001078|GO:0005634|GO:0005730|GO:0005829|GO:0020037|GO:0061418
chr21	45560585	45560644	CUST_1687_PI398500627	+	-0.849792921431305	chr21	45553487	45565605	ENSG00000160221.11	+	0.88195044399954	C21orf33	ES1|GT335|HES1|KNPH|KNPI	GO:0005739
chr21	47608931	47608990	CUST_10359_PI398500390	-	-0.503198602313557	chr21	47608360	47648738	ENSG00000160285.9	-	0.814404752737787	LSS	OSC	GO:0005789|GO:0005811|GO:0006695|GO:0008202|GO:0044281
chr21	38086813	38086872	CUST_974_PI398635365	-	-0.884002286414749	chr21	38071433	38131815	ENSG00000159263.9	+	-1.04824684392044	SIM2	HMC13F06|HMC29C01|SIM|bHLHe15	GO:0005634|GO:0005730|GO:0006355
chr22	31492329	31492388	CUST_665_PI398635365	+	-0.667098292613554	chr22	30279144	31521442	ENSG00000100330.10	+	0.712679207838355	MTMR3	FYVE-DSP1|ZFYVE10	GO:0004438|GO:0004722|GO:0004725|GO:0005624|GO:0005634|GO:0005730|GO:0005737|GO:0006470|GO:0035335|GO:0046856
chr22	33203982	33204041	CUST_15066_PI398500110	-	0.753603986586048	chr22	33197687	33259030	ENSG00000100234.9	+	1.1307122590791	TIMP3	HSMRK222|K222|K222TA2|SFD	GO:0005515|GO:0008191|GO:0031012|GO:0051045
chr22	36235853	36235912	CUST_30614_PI398500300	+	-1.00895022481125	chr22	36134783	36424473	ENSG00000100320.16	-	-0.681015545755015	RBFOX2	FOX2|Fox-2|HNRBP2|HRNBP2|RBM9|RTA|dJ106I20.3|fxh	GO:0000381|GO:0003714|GO:0003723|GO:0005515|GO:0005634|GO:0005730|GO:0005737|GO:0008134|GO:0016070|GO:0030520|GO:0042127|GO:0045892
chr22	33200025	33200084	CUST_15497_PI398500110	+	-0.719566381746349	chr22	33197687	33259030	ENSG00000100234.9	+	1.1307122590791	TIMP3	HSMRK222|K222|K222TA2|SFD	GO:0005515|GO:0008191|GO:0031012|GO:0051045
chr22	33235274	33235333	CUST_23129_PI398500110	-	-0.783636346068256	chr22	33197687	33259030	ENSG00000100234.9	+	1.1307122590791	TIMP3	HSMRK222|K222|K222TA2|SFD	GO:0005515|GO:0008191|GO:0031012|GO:0051045
chr22	45594115	45594174	CUST_2374_PI398634434	+	-0.961567947782526	chr22	45588114	45636650	ENSG00000100364.13	-	0.721605343533527	KIAA0930	C22orf9	-
chr22	40634117	40634176	CUST_18748_PI398500110	-	-1.84089641332345	chr22	40440821	40731811	ENSG00000100354.14	+	0.655163408618178	TNRC6B	-	GO:0005829|GO:0007219|GO:0010467
chr22	31498353	31498412	CUST_1267_PI398500110	-	-0.764751591612402	chr22	30279144	31521442	ENSG00000100330.10	+	0.712679207838355	MTMR3	FYVE-DSP1|ZFYVE10	GO:0004438|GO:0004722|GO:0004725|GO:0005624|GO:0005634|GO:0005730|GO:0005737|GO:0006470|GO:0035335|GO:0046856
chr22	30118383	30118442	CUST_39426_PI398500300	-	-0.46207797794336	chr22	30116073	30127828	ENSG00000100314.3	+	1.6367411671662	CABP7	CALN2	GO:0032588
chr22	34143436	34143495	CUST_335_PI398500627	+	-0.849454921085186	chr22	33561991	34318829	ENSG00000133424.14	-	-0.655484676869388	LARGE	MDC1D|MDDGA6|MDDGB6	GO:0006044|GO:0006688|GO:0008375|GO:0009101|GO:0016757|GO:0030173|GO:0046716
chr22	31495540	31495599	CUST_42_PI398635362	-	-1.32136197382119	chr22	30279144	31521442	ENSG00000100330.10	+	0.712679207838355	MTMR3	FYVE-DSP1|ZFYVE10	GO:0004438|GO:0004722|GO:0004725|GO:0005624|GO:0005634|GO:0005730|GO:0005737|GO:0006470|GO:0035335|GO:0046856
chr22	33250879	33250938	CUST_1541_PI398500390	+	-0.603936209307668	chr22	33197687	33259030	ENSG00000100234.9	+	1.1307122590791	TIMP3	HSMRK222|K222|K222TA2|SFD	GO:0005515|GO:0008191|GO:0031012|GO:0051045
chr22	37463044	37463103	A_24_P173475	+	-0.860978851102298	chr22	37461476	37505603	ENSG00000187045.12	-	-0.588116249157601	TMPRSS6	IRIDA	GO:0001525|GO:0004252|GO:0005622|GO:0006508|GO:0016021|GO:0030198|GO:0035556|GO:0042730
chr22	34245187	34245246	CUST_10651_PI398500392	+	-0.97369739983435	chr22	33561991	34318829	ENSG00000133424.14	-	-0.655484676869388	LARGE	MDC1D|MDDGA6|MDDGB6	GO:0006044|GO:0006688|GO:0008375|GO:0009101|GO:0016757|GO:0030173|GO:0046716
chr22	37796158	37796217	CUST_2214_PI398634434	-	-0.645076666792907	chr22	37764000	37823505	ENSG00000166897.9	-	0.858538417940332	ELFN2	LRRC62|PPP1R29|dJ63G5.3	GO:0010923|GO:0019902
chr22	24726616	24726675	CUST_757_PI398635365	+	-0.733998523214237	chr22	24666786	24813707	ENSG00000100014.13	+	0.69695202944163	SPECC1L	CYTSA|OBLFC1	-
chr2	231077755	231077814	CUST_14786_PI398635289	-	-1.30673879107589	chr2	231032009	231090444	ENSG00000135899.11	-	0.662221941906899	SP110	IFI41|IFI75|IPR1|VODI	GO:0004871|GO:0007165
chr2	167094926	167094985	CUST_4146_PI398635289	+	-0.698631941090973	chr2	167051695	167232503	ENSG00000169432.10	-	1.48320915861086	SCN9A	ETHA|FEB3B|GEFSP7|NE-NA|NENA|Nav1.7|PN1|SFNP	GO:0006814
chr2	69970033	69970092	CUST_4261_PI398500116	+	-0.615896990472208	chr2	69947923	70053596	ENSG00000196975.9	+	0.686128964061198	ANXA4	ANX4|PIG28|ZAP36	GO:0004859|GO:0005509|GO:0005544|GO:0005737|GO:0006916|GO:0007165
chr2	225880336	225880395	CUST_11352_PI398500390	-	-1.48798092285954	chr2	225629807	225907162	ENSG00000135905.12	-	0.988211346046751	DOCK10	DRIP2|Nbla10300|ZIZ3	-
chr2	153412996	153413055	CUST_4399_PI398500116	-	-0.518772143336344	chr2	153191751	153506348	ENSG00000157827.14	+	0.639121468713544	FMNL2	FHOD2	GO:0007010|GO:0022604|GO:0030866
chr2	167127511	167127570	CUST_3947_PI398635289	-	-0.8172679746072	chr2	167051695	167232503	ENSG00000169432.10	-	1.48320915861086	SCN9A	ETHA|FEB3B|GEFSP7|NE-NA|NENA|Nav1.7|PN1|SFNP	GO:0006814
chr2	167102527	167102586	CUST_12_PI398635289	+	-0.829229350482443	chr2	167051695	167232503	ENSG00000169432.10	-	1.48320915861086	SCN9A	ETHA|FEB3B|GEFSP7|NE-NA|NENA|Nav1.7|PN1|SFNP	GO:0006814
chr2	153204809	153204868	CUST_3712_PI398500392	-	-0.739999022612397	chr2	153191751	153506348	ENSG00000157827.14	+	0.639121468713544	FMNL2	FHOD2	GO:0007010|GO:0022604|GO:0030866
chr2	153266517	153266576	CUST_10298_PI398500392	-	-0.789632802922198	chr2	153191751	153506348	ENSG00000157827.14	+	0.639121468713544	FMNL2	FHOD2	GO:0007010|GO:0022604|GO:0030866
chr2	72653746	72653805	CUST_11757_PI398500116	+	-0.651889524699649	chr2	72403113	73053177	ENSG00000144036.9	-	0.736550846776146	EXOC6B	SEC15B|SEC15L2	-
chr2	153321340	153321399	CUST_1558_PI398500392	-	-1.59401379991932	chr2	153191751	153506348	ENSG00000157827.14	+	0.639121468713544	FMNL2	FHOD2	GO:0007010|GO:0022604|GO:0030866
chr2	103308161	103308220	CUST_2153_PI398500392	-	-0.662317488751818	chr2	103236166	103327777	ENSG00000115616.2	+	-0.659697947411876	SLC9A2	NHE2	GO:0005886|GO:0006811|GO:0055085
chr2	153373686	153373745	CUST_5099_PI398500116	+	-1.55567842987931	chr2	153191751	153506348	ENSG00000157827.14	+	0.639121468713544	FMNL2	FHOD2	GO:0007010|GO:0022604|GO:0030866
chr2	231058870	231058929	CUST_3087_PI398635289	-	-0.679208552856958	chr2	231032009	231090444	ENSG00000135899.11	-	0.662221941906899	SP110	IFI41|IFI75|IPR1|VODI	GO:0004871|GO:0007165
chr2	231047194	231047253	CUST_9469_PI398635289	-	-1.03347624983501	chr2	231032009	231090444	ENSG00000135899.11	-	0.662221941906899	SP110	IFI41|IFI75|IPR1|VODI	GO:0004871|GO:0007165
chr2	232321148	232321207	CUST_17894_PI398500300	+	-1.09296738689521	chr2	232318242	232348352	ENSG00000115053.10	-	0.753207690804688	NCL	C23	GO:0001525|GO:0003723|GO:0005515|GO:0005634|GO:0005730|GO:0005938|GO:0008022|GO:0030529|GO:0042162
chr2	153194159	153194218	CUST_1635_PI398500392	-	-1.20354199718975	chr2	153191751	153506348	ENSG00000157827.14	+	0.639121468713544	FMNL2	FHOD2	GO:0007010|GO:0022604|GO:0030866
chr2	206022411	206022470	CUST_22502_PI398500110	-	-1.0761629374871	chr2	205410516	206484886	ENSG00000116117.13	+	-1.17053349917283	PARD3B	ALS2CR19|PAR3B|PAR3L|PAR3LC|PAR3beta|Par3Lb	-
chr2	225673161	225673220	CUST_21662_PI398500110	+	-1.31611066819024	chr2	225629807	225907162	ENSG00000135905.12	-	0.988211346046751	DOCK10	DRIP2|Nbla10300|ZIZ3	-
chr2	157454333	157454392	CUST_2054_PI398500404	+	-0.808465600655939	chr2	157291802	157470247	ENSG00000115159.10	+	0.863991343077904	GPD2	GDH2|GPDM|mGPDH	GO:0004368|GO:0005743|GO:0044255|GO:0044281
chr2	230786912	230786971	CUST_36459_PI398500300	-	-0.599357078590394	chr2	230631930	230787955	ENSG00000153827.8	-	0.963816670285084	TRIP12	ULF	GO:0004842|GO:0005575|GO:0005634|GO:0005737|GO:0016567|GO:0042787|GO:0046966
chr2	75889651	75889710	CUST_4252_PI398636438	+	-1.16966849585659	chr2	75873909	75917977	ENSG00000115364.9	+	0.672058374344054	MRPL19	L19mt|MRP-L15|MRP-L19|MRPL15|RLX1|RPML15	GO:0005634|GO:0031965
chr2	153438874	153438933	CUST_3222_PI398500116	-	-0.851451045352721	chr2	153191751	153506348	ENSG00000157827.14	+	0.639121468713544	FMNL2	FHOD2	GO:0007010|GO:0022604|GO:0030866
chr2	167228516	167228575	CUST_3885_PI398635289	-	-0.774739352059606	chr2	167051695	167232503	ENSG00000169432.10	-	1.48320915861086	SCN9A	ETHA|FEB3B|GEFSP7|NE-NA|NENA|Nav1.7|PN1|SFNP	GO:0006814
chr2	167228781	167228840	CUST_7301_PI398635289	+	-1.94674439371029	chr2	167051695	167232503	ENSG00000169432.10	-	1.48320915861086	SCN9A	ETHA|FEB3B|GEFSP7|NE-NA|NENA|Nav1.7|PN1|SFNP	GO:0006814
chr2	167110341	167110400	CUST_11219_PI398635289	+	-1.46413410062891	chr2	167051695	167232503	ENSG00000169432.10	-	1.48320915861086	SCN9A	ETHA|FEB3B|GEFSP7|NE-NA|NENA|Nav1.7|PN1|SFNP	GO:0006814
chr2	167193414	167193473	CUST_3549_PI398635289	-	-1.05057800770002	chr2	167051695	167232503	ENSG00000169432.10	-	1.48320915861086	SCN9A	ETHA|FEB3B|GEFSP7|NE-NA|NENA|Nav1.7|PN1|SFNP	GO:0006814
chr2	238641338	238641397	CUST_11101_PI398500300	+	-0.637389462779966	chr2	238536219	238722325	ENSG00000124831.13	+	1.61654119774202	LRRFIP1	FLAP-1|FLAP1|FLIIAP1|GCF-2|GCF2|HUFI-1|TRIP	GO:0003725|GO:0005515|GO:0005634|GO:0005856|GO:0006357|GO:0045892
chr2	167114664	167114723	CUST_6423_PI398635289	+	-1.4544196206593	chr2	167051695	167232503	ENSG00000169432.10	-	1.48320915861086	SCN9A	ETHA|FEB3B|GEFSP7|NE-NA|NENA|Nav1.7|PN1|SFNP	GO:0006814
chr2	167141414	167141473	CUST_14424_PI398635289	-	-0.68613499732553	chr2	167051695	167232503	ENSG00000169432.10	-	1.48320915861086	SCN9A	ETHA|FEB3B|GEFSP7|NE-NA|NENA|Nav1.7|PN1|SFNP	GO:0006814
chr2	231063070	231063129	CUST_7832_PI398635289	-	-0.68854317073406	chr2	231032009	231090444	ENSG00000135899.11	-	0.662221941906899	SP110	IFI41|IFI75|IPR1|VODI	GO:0004871|GO:0007165
chr2	179232232	179232291	CUST_5183_PI398500392	-	-2.34374003492606	chr2	179059208	179264160	ENSG00000079156.11	+	-1.06935041831969	OSBPL6	ORP6	-
chr2	167118310	167118369	CUST_1650_PI398635289	+	-1.26596465478796	chr2	167051695	167232503	ENSG00000169432.10	-	1.48320915861086	SCN9A	ETHA|FEB3B|GEFSP7|NE-NA|NENA|Nav1.7|PN1|SFNP	GO:0006814
chr2	153321925	153321984	CUST_11539_PI398500392	-	-1.00048169391259	chr2	153191751	153506348	ENSG00000157827.14	+	0.639121468713544	FMNL2	FHOD2	GO:0007010|GO:0022604|GO:0030866
chr2	159868280	159868339	CUST_9805_PI398500116	+	-0.565872425672644	chr2	159825146	160089170	ENSG00000115183.9	+	0.789089997559016	TANC1	ROLSB|TANC	-
chr2	167172294	167172353	CUST_4629_PI398635289	-	-0.613679727192347	chr2	167051695	167232503	ENSG00000169432.10	-	1.48320915861086	SCN9A	ETHA|FEB3B|GEFSP7|NE-NA|NENA|Nav1.7|PN1|SFNP	GO:0006814
chr2	225809666	225809725	CUST_7971_PI398634432	+	-1.00780593688306	chr2	225629807	225907162	ENSG00000135905.12	-	0.988211346046751	DOCK10	DRIP2|Nbla10300|ZIZ3	-
chr2	167197576	167197635	CUST_2845_PI398635289	-	-1.14062515862269	chr2	167051695	167232503	ENSG00000169432.10	-	1.48320915861086	SCN9A	ETHA|FEB3B|GEFSP7|NE-NA|NENA|Nav1.7|PN1|SFNP	GO:0006814
chr2	153443225	153443284	CUST_2263_PI398500116	+	-0.675570466247697	chr2	153191751	153506348	ENSG00000157827.14	+	0.639121468713544	FMNL2	FHOD2	GO:0007010|GO:0022604|GO:0030866
chr2	153321101	153321160	CUST_1563_PI398500392	+	-0.749446067937705	chr2	153191751	153506348	ENSG00000157827.14	+	0.639121468713544	FMNL2	FHOD2	GO:0007010|GO:0022604|GO:0030866
chr2	153216082	153216141	CUST_5896_PI398500392	-	-0.962846533684663	chr2	153191751	153506348	ENSG00000157827.14	+	0.639121468713544	FMNL2	FHOD2	GO:0007010|GO:0022604|GO:0030866
chr2	167088372	167088431	CUST_9687_PI398635289	-	-0.773197229936681	chr2	167051695	167232503	ENSG00000169432.10	-	1.48320915861086	SCN9A	ETHA|FEB3B|GEFSP7|NE-NA|NENA|Nav1.7|PN1|SFNP	GO:0006814
chr2	167198449	167198508	CUST_4053_PI398635289	-	-0.898459669461024	chr2	167051695	167232503	ENSG00000169432.10	-	1.48320915861086	SCN9A	ETHA|FEB3B|GEFSP7|NE-NA|NENA|Nav1.7|PN1|SFNP	GO:0006814
chr2	72561148	72561207	CUST_57404_PI398500300	+	-0.956220411727212	chr2	72403113	73053177	ENSG00000144036.9	-	0.736550846776146	EXOC6B	SEC15B|SEC15L2	-
chr2	231068247	231068306	CUST_8362_PI398635289	-	-0.575608459684513	chr2	231032009	231090444	ENSG00000135899.11	-	0.662221941906899	SP110	IFI41|IFI75|IPR1|VODI	GO:0004871|GO:0007165
chr2	231069123	231069182	CUST_11372_PI398635289	+	-1.34604915020649	chr2	231032009	231090444	ENSG00000135899.11	-	0.662221941906899	SP110	IFI41|IFI75|IPR1|VODI	GO:0004871|GO:0007165
chr3	49058055	49058114	CUST_4096_PI398500300	-	-0.833044378592069	chr3	49057892	49060905	ENSG00000178057.9	+	1.07061173002518	NDUFAF3	2P1|C3orf60|E3-3	GO:0005515|GO:0005634|GO:0005743|GO:0032981
chr3	152063044	152063103	CUST_6843_PI398635289	+	-1.31531349203532	chr3	151961617	152183569	ENSG00000152601.13	+	0.881136474234172	MBNL1	EXP|EXP35|EXP40|EXP42|MBNL	GO:0001701|GO:0003723|GO:0003725|GO:0005515|GO:0005634|GO:0005737|GO:0007399|GO:0008380|GO:0010494|GO:0030326|GO:0043484|GO:0045445
chr3	186759900	186759959	CUST_11418_PI398635289	-	-0.657703597395622	chr3	186648274	186796341	ENSG00000073849.10	+	1.18739095190646	ST6GAL1	SIAT1|ST6GalI|ST6N	GO:0000139|GO:0006464|GO:0006959|GO:0008373|GO:0016266|GO:0018279|GO:0043687|GO:0044267
chr3	51998418	51998477	CUST_3662_PI398500404	+	-0.762544015062154	chr3	51991470	52008032	ENSG00000090097.14	-	1.00163676450909	PCBP4	CBP|LIP4|MCG10	GO:0003723|GO:0005575|GO:0006977|GO:0007050|GO:0008630
chr3	50539585	50539644	CUST_7923_PI398500404	+	-0.820309599808519	chr3	50400233	50541675	ENSG00000007402.7	-	-0.631442951632313	CACNA2D2	CACNA2D|LUAC11.1	GO:0005886|GO:0006112|GO:0044281|GO:0050796
chr3	45657840	45657899	CUST_4980_PI398500116	+	-0.931781387080045	chr3	45596886	45727830	ENSG00000144791.5	+	0.57656330230579	LIMD1	-	GO:0000932|GO:0001666|GO:0002076|GO:0003714|GO:0005515|GO:0005634|GO:0005737|GO:0005912|GO:0005925|GO:0006355|GO:0007010|GO:0007165|GO:0007275|GO:0008360|GO:0016310|GO:0016442|GO:0016477|GO:0033962|GO:0035195|GO:0035331|GO:0045668|GO:0045892|GO:0090090|GO:2000637
chr3	120942215	120942274	CUST_62992_PI398500300	-	-0.60226003244639	chr3	120626919	121143608	ENSG00000145087.8	+	-0.631884992885446	STXBP5L	LLGL4	-
chr3	9441553	9441612	CUST_36021_PI398500300	-	-0.570700101400814	chr3	9439299	9520924	ENSG00000168137.11	+	0.98936519248094	SETD5	-	-
chr3	172422358	172422417	CUST_6767_PI398500392	+	-0.561755840642358	chr3	172348039	172429008	ENSG00000144959.5	-	-1.41379177637174	NCEH1	AADACL1|NCEH	-
chr3	126664955	126665014	CUST_7659_PI398500116	-	-0.75678694736354	chr3	126423063	126679249	ENSG00000159685.6	+	-1.28567405402732	CHCHD6	CHCM1|PPP1R23	GO:0005515|GO:0005739|GO:0005743|GO:0006974|GO:0042407
chr3	32175640	32175699	CUST_10471_PI398500392	-	-0.576048363182719	chr3	32147181	32210205	ENSG00000152642.6	+	1.04455956312482	GPD1L	GPD1-L	GO:0005737|GO:0005829|GO:0019432|GO:0044255|GO:0044281
chr3	152126457	152126516	CUST_10181_PI398635289	+	-1.13183597046275	chr3	151961617	152183569	ENSG00000152601.13	+	0.881136474234172	MBNL1	EXP|EXP35|EXP40|EXP42|MBNL	GO:0001701|GO:0003723|GO:0003725|GO:0005515|GO:0005634|GO:0005737|GO:0007399|GO:0008380|GO:0010494|GO:0030326|GO:0043484|GO:0045445
chr3	186770027	186770086	CUST_2604_PI398635289	-	0.707156500868578	chr3	186648274	186796341	ENSG00000073849.10	+	1.18739095190646	ST6GAL1	SIAT1|ST6GalI|ST6N	GO:0000139|GO:0006464|GO:0006959|GO:0008373|GO:0016266|GO:0018279|GO:0043687|GO:0044267
chr3	17070551	17070610	CUST_1716_PI398500392	-	-0.742132903129706	chr3	16844159	17132094	ENSG00000154822.10	+	0.679575496009067	PLCL2	PLCE2	-
chr3	133094315	133094374	CUST_60964_PI398500300	-	-0.865645197818818	chr3	132757235	133116636	ENSG00000144868.9	+	1.10071381928754	TMEM108	CT124	GO:0003674|GO:0005575|GO:0008150
chr3	186736884	186736943	CUST_10124_PI398635289	-	-1.69846619473789	chr3	186648274	186796341	ENSG00000073849.10	+	1.18739095190646	ST6GAL1	SIAT1|ST6GalI|ST6N	GO:0000139|GO:0006464|GO:0006959|GO:0008373|GO:0016266|GO:0018279|GO:0043687|GO:0044267
chr3	53214952	53215011	CUST_37344_PI398500300	-	-0.548781312953105	chr3	53190025	53226733	ENSG00000163932.9	+	0.781953483506005	PRKCD	MAY1|PKCD|nPKC-delta	GO:0004674|GO:0004699|GO:0005515|GO:0005634|GO:0005654|GO:0005737|GO:0005783|GO:0005829|GO:0005886|GO:0006468|GO:0006915|GO:0006921|GO:0007165|GO:0007173|GO:0007202|GO:0007596|GO:0008022|GO:0008047|GO:0008543|GO:0010467|GO:0010469|GO:0016070|GO:0016071|GO:0018107|GO:0019221|GO:0019899|GO:0023021|GO:0030168|GO:0030837|GO:0032091|GO:0032930|GO:0034351|GO:0035307|GO:0042119|GO:0043085|GO:0043407|GO:…
chr3	186767670	186767729	CUST_12508_PI398635289	+	-1.0407034192728	chr3	186648274	186796341	ENSG00000073849.10	+	1.18739095190646	ST6GAL1	SIAT1|ST6GalI|ST6N	GO:0000139|GO:0006464|GO:0006959|GO:0008373|GO:0016266|GO:0018279|GO:0043687|GO:0044267
chr3	186749859	186749918	CUST_4908_PI398635289	-	-0.960869680796836	chr3	186648274	186796341	ENSG00000073849.10	+	1.18739095190646	ST6GAL1	SIAT1|ST6GalI|ST6N	GO:0000139|GO:0006464|GO:0006959|GO:0008373|GO:0016266|GO:0018279|GO:0043687|GO:0044267
chr3	99493365	99493424	CUST_40115_PI398500300	-	-0.577864104788238	chr3	99357319	99518070	ENSG00000144810.11	+	1.69079881053616	COL8A1	C3orf7	GO:0005591|GO:0031012
chr3	171931681	171931740	CUST_5479_PI398500392	+	-1.19057813145941	chr3	171757418	172119455	ENSG00000075420.8	+	0.533642160384804	FNDC3B	FAD104|PRO4979|YVTM2421	GO:0005783
chr3	13064094	13064153	CUST_57263_PI398500300	+	-0.840385721767143	chr3	12938719	13114617	ENSG00000144711.8	-	1.69533491716077	IQSEC1	ARF-GEP100|ARFGEP100|BRAG2|GEP100	GO:0005086|GO:0005730|GO:0005802|GO:0016192|GO:0030036|GO:0030054|GO:0043231
chr3	61872369	61872428	CUST_1822_PI398500116	+	-0.9246996883652	chr3	61547243	62283288	ENSG00000144724.13	+	0.867444917134122	PTPRG	HPTPG|PTPG|R-PTP-GAMMA|RPTPG	GO:0004725|GO:0005001|GO:0005887|GO:0007169|GO:0035335|GO:0042802
chr3	149537420	149537479	CUST_10039_PI398500116	-	-0.800995056107315	chr3	149530495	149679926	ENSG00000082996.13	+	1.02720327730666	RNF13	RZF	GO:0004842|GO:0005765|GO:0031902|GO:0051865
chr3	37751076	37751135	CUST_4445_PI398500627	+	-0.574115272052413	chr3	37493606	37865005	ENSG00000144668.7	+	1.20635584405577	ITGA9	ALPHA-RLC|ITGA4L|RLC	GO:0005886|GO:0007155|GO:0007411|GO:0008305
chr3	13063933	13063992	CUST_57260_PI398500300	-	-0.815841324746467	chr3	12938719	13114617	ENSG00000144711.8	-	1.69533491716077	IQSEC1	ARF-GEP100|ARFGEP100|BRAG2|GEP100	GO:0005086|GO:0005730|GO:0005802|GO:0016192|GO:0030036|GO:0030054|GO:0043231
chr3	167812562	167812621	CUST_7162_PI398500116	+	-0.661120657577912	chr3	167726465	167813763	ENSG00000173905.4	-	-1.72679462921098	GOLIM4	GIMPC|GOLPH4|GPP130|P138	GO:0005634|GO:0005730|GO:0005794|GO:0005796|GO:0005801|GO:0030139
chr3	186777803	186777862	CUST_6704_PI398635289	-	-0.886713048147683	chr3	186648274	186796341	ENSG00000073849.10	+	1.18739095190646	ST6GAL1	SIAT1|ST6GalI|ST6N	GO:0000139|GO:0006464|GO:0006959|GO:0008373|GO:0016266|GO:0018279|GO:0043687|GO:0044267
chr3	186783885	186783944	CUST_1653_PI398635289	-	-0.731331233319934	chr3	186648274	186796341	ENSG00000073849.10	+	1.18739095190646	ST6GAL1	SIAT1|ST6GalI|ST6N	GO:0000139|GO:0006464|GO:0006959|GO:0008373|GO:0016266|GO:0018279|GO:0043687|GO:0044267
chr3	152119069	152119128	CUST_4552_PI398635289	-	-0.692792217537363	chr3	151961617	152183569	ENSG00000152601.13	+	0.881136474234172	MBNL1	EXP|EXP35|EXP40|EXP42|MBNL	GO:0001701|GO:0003723|GO:0003725|GO:0005515|GO:0005634|GO:0005737|GO:0007399|GO:0008380|GO:0010494|GO:0030326|GO:0043484|GO:0045445
chr3	186735823	186735882	CUST_8909_PI398635289	-	-0.948980979886928	chr3	186648274	186796341	ENSG00000073849.10	+	1.18739095190646	ST6GAL1	SIAT1|ST6GalI|ST6N	GO:0000139|GO:0006464|GO:0006959|GO:0008373|GO:0016266|GO:0018279|GO:0043687|GO:0044267
chr3	186756799	186756858	CUST_7797_PI398635289	-	-1.05639826180635	chr3	186648274	186796341	ENSG00000073849.10	+	1.18739095190646	ST6GAL1	SIAT1|ST6GalI|ST6N	GO:0000139|GO:0006464|GO:0006959|GO:0008373|GO:0016266|GO:0018279|GO:0043687|GO:0044267
chr3	36916041	36916100	CUST_53892_PI398500300	-	-0.634526208844405	chr3	36868311	36986548	ENSG00000168016.9	-	1.3643771202085	TRANK1	LBA1	-
chr3	52516075	52516134	CUST_57744_PI398500300	+	-1.02943827254839	chr3	52489134	52527087	ENSG00000010322.10	+	0.474266562603376	NISCH	I-1|IRAS	GO:0005829|GO:0005886
chr3	173840253	173840312	CUST_5131_PI398500300	-	-1.11320012498811	chr3	173114074	174004434	ENSG00000169760.13	+	1.02985954778664	NLGN1	NL1	GO:0004091|GO:0004872|GO:0005887|GO:0006605|GO:0007157|GO:0007158|GO:0007399|GO:0007416|GO:0009986|GO:0010740|GO:0014069|GO:0016080|GO:0016339|GO:0023041|GO:0030425|GO:0032230|GO:0042043|GO:0045184|GO:0045202|GO:0045664|GO:0046983|GO:0048789|GO:0050839|GO:0051260|GO:0051491|GO:0051965|GO:0051968|GO:0060999|GO:0072553|GO:0097091|GO:0097104|GO:0097105|GO:0097113|GO:0097115|GO:0097119|GO:0097120|GO:…
chr3	18458091	18458150	CUST_4685_PI398634432	+	-0.744209855662446	chr3	18386864	18487080	ENSG00000182568.11	-	-2.00753430497169	SATB1	-	GO:0000122|GO:0003690|GO:0005515|GO:0005634|GO:0005654|GO:0006325|GO:0006915|GO:0006921|GO:0016605
chr3	149577247	149577306	CUST_6215_PI398500116	-	-0.751699445120792	chr3	149530495	149679926	ENSG00000082996.13	+	1.02720327730666	RNF13	RZF	GO:0004842|GO:0005765|GO:0031902|GO:0051865
chr3	42217081	42217140	CUST_42259_PI398500300	+	-0.559929227126248	chr3	42055294	42267381	ENSG00000182606.9	+	0.544999418553223	TRAK1	MILT1|OIP106	GO:0005515|GO:0005634|GO:0005737|GO:0005739|GO:0005769|GO:0006357|GO:0006493|GO:0006605|GO:0008333
chr3	186786470	186786529	CUST_4059_PI398635289	-	-1.06329300497735	chr3	186648274	186796341	ENSG00000073849.10	+	1.18739095190646	ST6GAL1	SIAT1|ST6GalI|ST6N	GO:0000139|GO:0006464|GO:0006959|GO:0008373|GO:0016266|GO:0018279|GO:0043687|GO:0044267
chr3	50502757	50502816	CUST_1209_PI398500300	+	-0.794363926243902	chr3	50400233	50541675	ENSG00000007402.7	-	-0.631442951632313	CACNA2D2	CACNA2D|LUAC11.1	GO:0005886|GO:0006112|GO:0044281|GO:0050796
chr3	111444573	111444632	CUST_177_PI398500116	-	-0.997290995338733	chr3	111393523	111565294	ENSG00000240891.2	+	-0.689454283466184	PLCXD2	-	-
chr3	35706222	35706281	CUST_31449_PI398500300	-	-0.550873580996896	chr3	35680437	35835988	ENSG00000172995.12	+	1.07073426580097	ARPP21	ARPP-21|R3HDM3|RCS|TARPP	GO:0003674|GO:0005575|GO:0008150
chr3	186723612	186723671	CUST_4310_PI398635289	-	-0.726274484815367	chr3	186648274	186796341	ENSG00000073849.10	+	1.18739095190646	ST6GAL1	SIAT1|ST6GalI|ST6N	GO:0000139|GO:0006464|GO:0006959|GO:0008373|GO:0016266|GO:0018279|GO:0043687|GO:0044267
chr3	186714890	186714949	CUST_10060_PI398635289	-	-0.772104516823442	chr3	186648274	186796341	ENSG00000073849.10	+	1.18739095190646	ST6GAL1	SIAT1|ST6GalI|ST6N	GO:0000139|GO:0006464|GO:0006959|GO:0008373|GO:0016266|GO:0018279|GO:0043687|GO:0044267
chr3	45666876	45666935	CUST_12665_PI398500392	+	-0.640960016999437	chr3	45596886	45727830	ENSG00000144791.5	+	0.57656330230579	LIMD1	-	GO:0000932|GO:0001666|GO:0002076|GO:0003714|GO:0005515|GO:0005634|GO:0005737|GO:0005912|GO:0005925|GO:0006355|GO:0007010|GO:0007165|GO:0007275|GO:0008360|GO:0016310|GO:0016442|GO:0016477|GO:0033962|GO:0035195|GO:0035331|GO:0045668|GO:0045892|GO:0090090|GO:2000637
chr3	85692675	85692734	CUST_64039_PI398500300	-	-0.567339465435606	chr3	85008132	86123579	ENSG00000175161.9	+	1.78000920675875	-	-	-
chr4	144264907	144264966	CUST_7246_PI398500116	-	-0.736846477905965	chr4	144257915	144395721	ENSG00000109458.4	+	0.94043872438981	GAB1	-	GO:0005070|GO:0005515|GO:0005829|GO:0007173|GO:0008283|GO:0008286|GO:0008543
chr4	8286338	8286397	CUST_21997_PI398500110	-	-0.499429705128936	chr4	8271492	8308838	ENSG00000170801.5	+	-1.08904908180958	HTRA3	Prsp|Tasp	GO:0005515|GO:0006508|GO:0008236|GO:0030512|GO:0030514
chr4	1887114	1887173	CUST_8066_PI398500390	-	-0.698588259374878	chr4	1873151	1983934	ENSG00000109685.13	+	-0.652886246180024	WHSC1	MMSET|NSD2|REIIBP|TRX5|WHS	GO:0005634|GO:0005730|GO:0009653|GO:0031965
chr4	87955266	87955325	CUST_7727_PI398500116	-	-0.618977191296473	chr4	87856154	88062206	ENSG00000172493.15	+	0.805037970358837	AFF1	AF4|MLLT2|PBM1	GO:0003700|GO:0006355
chr4	1799779	1799838	CUST_63701_PI398500300	+	-0.514998595007416	chr4	1795034	1810599	ENSG00000068078.12	+	1.32003025679188	FGFR3	ACH|CD333|CEK2|HSFGFR3EX|JTK4	GO:0000165|GO:0001501|GO:0001958|GO:0002062|GO:0003416|GO:0004713|GO:0005007|GO:0005515|GO:0005886|GO:0005887|GO:0005925|GO:0007259|GO:0008284|GO:0008286|GO:0008543|GO:0010518|GO:0017134|GO:0018108|GO:0035988|GO:0042511|GO:0042517|GO:0042981|GO:0043410|GO:0043552|GO:0046777|GO:0048640|GO:0060349|GO:0070374|GO:0070977
chr4	157852780	157852839	CUST_3858_PI398500392	+	-0.688326215245864	chr4	157681606	157892546	ENSG00000145431.5	-	0.865900241918729	PDGFC	FALLOTEIN|SCDGF	GO:0000139|GO:0005161|GO:0005576|GO:0005615|GO:0005788|GO:0007417|GO:0042803|GO:0043498|GO:0045740|GO:0048008|GO:0048010|GO:0048146
chr4	151128699	151128758	CUST_14737_PI398500110	-	-0.810234800147215	chr4	150999426	151178609	ENSG00000170390.10	+	-0.797962116814001	DCLK2	CL2|CLICK-II|CLICK2|CLIK2|DCAMKL2|DCDC3|DCDC3B|DCK2	-
chr4	77929729	77929788	CUST_3469_PI398500390	-	-0.569649413659844	chr4	77870856	77961537	ENSG00000138758.7	+	-0.774004603723099	SEPT11	-	GO:0001725|GO:0005515|GO:0051291
chr4	144358188	144358247	CUST_57_PI398500392	-	-0.902920397257573	chr4	144257915	144395721	ENSG00000109458.4	+	0.94043872438981	GAB1	-	GO:0005070|GO:0005515|GO:0005829|GO:0007173|GO:0008283|GO:0008286|GO:0008543
chr4	81216582	81216641	CUST_36463_PI398500300	-	-0.72848347391424	chr4	81187753	81257834	ENSG00000138675.12	+	-1.46664634537106	FGF5	HBGF-5|Smag-82	GO:0005104|GO:0005576|GO:0005615|GO:0007267|GO:0007399|GO:0008284|GO:0008286|GO:0008543
chr4	166249669	166249728	CUST_21659_PI398500110	-	-0.934478981267122	chr4	166248775	166264312	ENSG00000052802.8	+	1.48934052193671	MSMO1	DESP4|ERG25|SC4MOL	GO:0005783|GO:0005789|GO:0005886|GO:0006631|GO:0006695|GO:0008202|GO:0044281
chr4	177707380	177707439	CUST_11704_PI398500390	+	-0.725505233392354	chr4	177604689	177713881	ENSG00000150630.2	-	-0.714864680114013	VEGFC	Flt4-L|VRP	GO:0002576|GO:0005515|GO:0005576|GO:0006929|GO:0007165|GO:0007596|GO:0008284|GO:0030168|GO:0031093|GO:0042056|GO:0048010|GO:0050918|GO:0050930|GO:0060754
chr4	95462760	95462819	CUST_9772_PI398500390	+	-1.64249264838289	chr4	95373037	95589377	ENSG00000163110.10	+	1.32718063065657	PDLIM5	ENH|ENH1|LIM	GO:0003779|GO:0005080|GO:0005624|GO:0005829|GO:0014069|GO:0015629|GO:0042805|GO:0051963|GO:0061001
chr4	1799685	1799744	CUST_63699_PI398500300	-	-1.25637220213993	chr4	1795034	1810599	ENSG00000068078.12	+	1.32003025679188	FGFR3	ACH|CD333|CEK2|HSFGFR3EX|JTK4	GO:0000165|GO:0001501|GO:0001958|GO:0002062|GO:0003416|GO:0004713|GO:0005007|GO:0005515|GO:0005886|GO:0005887|GO:0005925|GO:0007259|GO:0008284|GO:0008286|GO:0008543|GO:0010518|GO:0017134|GO:0018108|GO:0035988|GO:0042511|GO:0042517|GO:0042981|GO:0043410|GO:0043552|GO:0046777|GO:0048640|GO:0060349|GO:0070374|GO:0070977
chr4	41205713	41205772	CUST_14088_PI398500110	+	-1.01871049512585	chr4	40812044	41218731	ENSG00000163697.11	-	-0.754778355684888	APBB2	FE65L|FE65L1	GO:0001540|GO:0005515|GO:0005622|GO:0005634|GO:0006355|GO:0007050|GO:0008134|GO:0016020|GO:0030027|GO:0030308|GO:0030426|GO:0035556|GO:0045202|GO:0045749
chr4	3295579	3295638	CUST_6183_PI398500116	-	-0.562664114777871	chr4	3294755	3441640	ENSG00000159788.13	+	-0.817563573424702	RGS12	-	GO:0000794|GO:0005096|GO:0005737|GO:0005886|GO:0008277|GO:0030695|GO:0043547
chr4	177610668	177610727	CUST_515_PI398500390	+	-0.796766585705779	chr4	177604689	177713881	ENSG00000150630.2	-	-0.714864680114013	VEGFC	Flt4-L|VRP	GO:0002576|GO:0005515|GO:0005576|GO:0006929|GO:0007165|GO:0007596|GO:0008284|GO:0030168|GO:0031093|GO:0042056|GO:0048010|GO:0050918|GO:0050930|GO:0060754
chr4	8598526	8598585	CUST_3796_PI398500627	-	-0.900847335301778	chr4	8560452	8621486	ENSG00000155269.7	+	-1.45131401694055	GPR78	-	GO:0004930|GO:0007189
chr4	8598526	8598585	CUST_3796_PI398500627	-	-0.900847335301778	chr4	8594387	8621488	ENSG00000109625.13	+	-0.951260647507724	CPZ	-	-
chr4	6985995	6986054	A_32_P54180	-	-0.773475601382461	chr4	6910969	7034845	ENSG00000132405.14	+	0.825551293822	TBC1D14	-	-
chr4	114643575	114643634	CUST_16873_PI398500110	+	-1.57043249724679	chr4	114372188	114683083	ENSG00000145349.12	-	1.07513261893374	CAMK2D	CAMKD	GO:0001558|GO:0005524|GO:0005654|GO:0005829|GO:0005886|GO:0005954|GO:0006468|GO:0007268|GO:0008016|GO:0010613|GO:0010881|GO:0019221|GO:0030666|GO:0060314|GO:0060333|GO:0060341
chr4	77954351	77954410	CUST_22291_PI398500110	-	-0.592591124347962	chr4	77870856	77961537	ENSG00000138758.7	+	-0.774004603723099	SEPT11	-	GO:0001725|GO:0005515|GO:0051291
chr4	88941052	88941111	CUST_10093_PI398500116	-	-0.872197353208744	chr4	88928820	88998929	ENSG00000118762.3	+	1.46132924387681	PKD2	APKD2|PC2|PKD4|Pc-2|TRPP2	GO:0001658|GO:0001889|GO:0001892|GO:0002133|GO:0003127|GO:0005102|GO:0005244|GO:0005245|GO:0005248|GO:0005267|GO:0005509|GO:0005515|GO:0005737|GO:0005783|GO:0005789|GO:0005886|GO:0005887|GO:0005911|GO:0005929|GO:0005932|GO:0006816|GO:0007050|GO:0007259|GO:0007368|GO:0007507|GO:0008092|GO:0008285|GO:0009925|GO:0021510|GO:0021915|GO:0022843|GO:0030027|GO:0030814|GO:0031512|GO:0031513|GO:0031587|GO:…
chr4	1882134	1882193	CUST_8506_PI398500110	-	-0.583421481747542	chr4	1873151	1983934	ENSG00000109685.13	+	-0.652886246180024	WHSC1	MMSET|NSD2|REIIBP|TRX5|WHS	GO:0005634|GO:0005730|GO:0009653|GO:0031965
chr4	87976660	87976719	CUST_4937_PI398500116	+	-0.778983338151494	chr4	87856154	88062206	ENSG00000172493.15	+	0.805037970358837	AFF1	AF4|MLLT2|PBM1	GO:0003700|GO:0006355
chr5	152874394	152874453	CUST_9564_PI398500110	-	-0.737162348684437	chr5	152869175	153193240	ENSG00000155511.10	+	1.33681768601532	GRIA1	GLUH1|GLUR1|GLURA|GluA1|HBGR1	GO:0004971|GO:0005515|GO:0005886|GO:0007165|GO:0007268|GO:0008066|GO:0009986|GO:0014069|GO:0015277|GO:0019717|GO:0030165|GO:0030425|GO:0030666|GO:0032281|GO:0043025|GO:0043197|GO:0044309
chr5	153778288	153778347	CUST_19025_PI398500110	+	-1.07603504084986	chr5	153570290	153800544	ENSG00000164574.11	+	0.83669598271663	GALNT10	GALNACT10|PPGALNACT10|PPGANTASE10	GO:0000139|GO:0016266|GO:0043687|GO:0044267
chr5	151063366	151063425	CUST_1671_PI398500390	+	0.711715502151521	chr5	151040657	151066726	ENSG00000113140.6	-	1.44217724798521	SPARC	ON	GO:0002576|GO:0005515|GO:0005518|GO:0005576|GO:0005578|GO:0007596|GO:0030168|GO:0031093
chr5	14334016	14334075	CUST_21664_PI398500110	-	-0.821217492848813	chr5	14143811	14532235	ENSG00000038382.12	+	0.765550772318077	TRIO	ARHGEF23|tgat	GO:0005085|GO:0005515|GO:0005829|GO:0006915|GO:0007185|GO:0007264|GO:0007411|GO:0008624|GO:0048011|GO:0051056
chr5	14334089	14334148	CUST_21668_PI398500110	+	-1.84818973377072	chr5	14143811	14532235	ENSG00000038382.12	+	0.765550772318077	TRIO	ARHGEF23|tgat	GO:0005085|GO:0005515|GO:0005829|GO:0006915|GO:0007185|GO:0007264|GO:0007411|GO:0008624|GO:0048011|GO:0051056
chr5	136822011	136822070	CUST_10231_PI398500110	+	-0.524473854143865	chr5	136310987	136934068	ENSG00000152377.8	-	2.26520947270427	SPOCK1	SPOCK|TESTICAN|TIC1	GO:0001558|GO:0001764|GO:0004867|GO:0004869|GO:0005509|GO:0005615|GO:0005737|GO:0007155|GO:0007399|GO:0008191|GO:0010812|GO:0010951|GO:0010977|GO:0014069|GO:0016528|GO:0021953|GO:0022008|GO:0031594|GO:0033268
chr5	74645717	74645776	CUST_7638_PI398500390	-	-1.43218683045656	chr5	74632154	74657929	ENSG00000113161.10	+	0.806288114031477	HMGCR	LDLCQ3	GO:0005789|GO:0006695|GO:0044255|GO:0044281|GO:0050662|GO:0051262|GO:0070402
chr5	139584624	139584683	CUST_61093_PI398500300	+	-0.805384074817772	chr5	139554227	139661637	ENSG00000120306.5	+	0.749510062382811	CYSTM1	C5orf32	-
chr5	14189397	14189456	CUST_22509_PI398500110	+	-0.655004574950874	chr5	14143811	14532235	ENSG00000038382.12	+	0.765550772318077	TRIO	ARHGEF23|tgat	GO:0005085|GO:0005515|GO:0005829|GO:0006915|GO:0007185|GO:0007264|GO:0007411|GO:0008624|GO:0048011|GO:0051056
chr5	139724499	139724558	CUST_58474_PI398500300	-	-0.471786751463257	chr5	139712428	139726216	ENSG00000113070.6	-	1.37002477568827	HBEGF	DTR|DTS|DTSF|HEGFL	GO:0005576|GO:0005615|GO:0005887|GO:0007165|GO:0007173|GO:0007517|GO:0008201|GO:0009986|GO:0030335|GO:0043499|GO:0051897|GO:0090303
chr5	139610887	139610946	CUST_1464_PI398500627	+	-0.735811800020739	chr5	139554227	139661637	ENSG00000120306.5	+	0.749510062382811	CYSTM1	C5orf32	-
chr5	125900491	125900550	CUST_17517_PI398500110	-	-0.516808301813941	chr5	125877533	125931110	ENSG00000164904.9	-	1.2112342785829	ALDH7A1	ATQ1|EPD|PDE	GO:0004029|GO:0004043|GO:0005515|GO:0005575|GO:0005737|GO:0005739|GO:0005759|GO:0006081|GO:0006554|GO:0007605|GO:0034641|GO:0044281
chr5	153155589	153155648	CUST_1587_PI398500390	-	-0.586827051907195	chr5	152869175	153193240	ENSG00000155511.10	+	1.33681768601532	GRIA1	GLUH1|GLUR1|GLURA|GluA1|HBGR1	GO:0004971|GO:0005515|GO:0005886|GO:0007165|GO:0007268|GO:0008066|GO:0009986|GO:0014069|GO:0015277|GO:0019717|GO:0030165|GO:0030425|GO:0030666|GO:0032281|GO:0043025|GO:0043197|GO:0044309
chr5	9181256	9181315	CUST_6702_PI398500110	+	-0.840594487351365	chr5	9035138	9546187	ENSG00000112902.7	-	1.85822625588911	SEMA5A	SEMAF|semF	GO:0005886|GO:0007155|GO:0007267|GO:0007399|GO:0007411
chr5	150602713	150602772	CUST_42385_PI398500300	+	-1.0747648430014	chr5	150591711	150650001	ENSG00000196743.4	+	0.937569439389613	GM2A	GM2-AP|SAP-3	GO:0005730|GO:0005737|GO:0005764|GO:0006665|GO:0006687|GO:0019377|GO:0030149|GO:0030290|GO:0043202|GO:0043231|GO:0044281
chr5	169916182	169916241	CUST_5180_PI398500110	-	-0.509064560428769	chr5	169780491	170163636	ENSG00000182132.8	+	1.12173978339813	KCNIP1	KCHIP1|VABP	GO:0005513|GO:0005515|GO:0007165|GO:0007268
chr5	158288529	158288588	CUST_41033_PI398500300	+	-0.837817183322028	chr5	158122924	158526788	ENSG00000164330.11	-	-0.655963064415013	EBF1	COE1|EBF|O/E-1|OLF1	-
chr5	65014484	65014543	CUST_19085_PI398500300	-	-0.680870810744397	chr5	64961755	65018862	ENSG00000197860.5	-	0.797887896385274	SGTB	SGT2	-
chr5	150466842	150466901	CUST_56827_PI398500300	+	-0.524471081167957	chr5	150409506	150473138	ENSG00000145901.9	-	-0.641891686733327	TNIP1	ABIN-1|NAF1|VAN|nip40-1	GO:0002755|GO:0004843|GO:0005515|GO:0005622|GO:0005737|GO:0006412|GO:0006952|GO:0007159|GO:0009101|GO:0043124|GO:0045071|GO:0045944|GO:0050729|GO:0051019|GO:0070373|GO:0085032
chr5	148929098	148929157	CUST_4289_PI398500300	-	-1.00484089564902	chr5	148871760	148931007	ENSG00000113712.10	-	0.585360024219874	CSNK1A1	CK1|CK1a|CK1alpha|CKIa|CKIalpha|HLCDGP1|PRO2975	GO:0004672|GO:0004674|GO:0005515|GO:0005813|GO:0005829|GO:0005847|GO:0006468|GO:0007165|GO:0007166|GO:0016607
chr5	176294096	176294155	CUST_30539_PI398500300	+	0.652996140182542	chr5	176237478	176307897	ENSG00000113763.6	+	-1.59234158718013	UNC5A	UNC5H1	GO:0005886|GO:0006915|GO:0007411|GO:0042981
chr5	176274945	176275004	CUST_31862_PI398500300	-	-0.462960083138841	chr5	176237478	176307897	ENSG00000113763.6	+	-1.59234158718013	UNC5A	UNC5H1	GO:0005886|GO:0006915|GO:0007411|GO:0042981
chr5	148609240	148609299	CUST_4340_PI398500404	-	-0.87459441800956	chr5	148521046	148640105	ENSG00000173210.14	+	0.610632502314902	ABLIM3	-	GO:0005737|GO:0007411|GO:0008270
chr5	60818995	60819054	CUST_16292_PI398500110	+	-0.69975886564214	chr5	60628100	60841997	ENSG00000130449.5	+	1.03143434874042	ZSWIM6	-	-
chr5	154098861	154098920	CUST_66227_PI398500300	+	-0.660664014124346	chr5	154092462	154197167	ENSG00000155506.12	+	0.540920431091368	LARP1	LARP	GO:0016239
chr5	142040052	142040111	CUST_13781_PI398500300	+	-1.52477577176295	chr5	141971743	142077617	ENSG00000113578.13	-	1.30405072483243	FGF1	AFGF|ECGF|ECGF-beta|ECGFA|ECGFB|FGF-1|FGF-alpha|FGFA|GLIO703|HBGF-1|HBGF1	GO:0005104|GO:0005515|GO:0005576|GO:0005615|GO:0005829|GO:0007165|GO:0007275|GO:0008083|GO:0008201|GO:0008284|GO:0008286|GO:0008543|GO:0009653|GO:0010740|GO:0030335|GO:0034605|GO:0044548|GO:0045542|GO:0045766|GO:0045944|GO:0051781|GO:0060681|GO:0072163
chr5	140887389	140887448	CUST_38074_PI398500300	+	-0.49052171101996	chr5	140710252	140892546	ENSG00000204956.4	+	1.10589513308291	PCDHGA1	PCDH-GAMMA-A1	-
chr5	140887389	140887448	CUST_38074_PI398500300	+	-0.49052171101996	chr5	140718539	140892546	ENSG00000081853.13	+	1.10589513308291	PCDHGA2	PCDH-GAMMA-A2	-
chr5	140887389	140887448	CUST_38074_PI398500300	+	-0.49052171101996	chr5	140723601	140892546	ENSG00000254245.1	+	1.10589513308291	PCDHGA3	PCDH-GAMMA-A3	-
chr5	140887389	140887448	CUST_38074_PI398500300	+	-0.49052171101996	chr5	140729828	140892546	ENSG00000254221.1	+	1.10589513308291	PCDHGB1	PCDH-GAMMA-B1	-
chr5	140887389	140887448	CUST_38074_PI398500300	+	-0.49052171101996	chr5	140734768	140892546	ENSG00000262576.1	+	1.10589513308291	PCDHGA4	PCDH-GAMMA-A4	-
chr5	140887389	140887448	CUST_38074_PI398500300	+	-0.49052171101996	chr5	140739703	140892546	ENSG00000253910.1	+	1.10589513308291	PCDHGB2	PCDH-GAMMA-B2	-
chr5	140887389	140887448	CUST_38074_PI398500300	+	-0.49052171101996	chr5	140743898	140892546	ENSG00000253485.1	+	1.10589513308291	PCDHGA5	CDH-GAMMA-A5|ME3|PCDH-GAMMA-A5	-
chr5	140887389	140887448	CUST_38074_PI398500300	+	-0.49052171101996	chr5	140749831	140892546	ENSG00000262209.1	+	1.10589513308291	PCDHGB3	PCDH-GAMMA-B3	-
chr5	140887389	140887448	CUST_38074_PI398500300	+	-0.49052171101996	chr5	140753651	140892546	ENSG00000253731.1	+	1.10589513308291	PCDHGA6	PCDH-GAMMA-A6	-
chr5	140887389	140887448	CUST_38074_PI398500300	+	-0.49052171101996	chr5	140762467	140892546	ENSG00000253537.1	+	1.10589513308291	PCDHGA7	PCDH-GAMMA-A7	-
chr5	140887389	140887448	CUST_38074_PI398500300	+	-0.49052171101996	chr5	140767452	140892546	ENSG00000253953.1	+	1.10589513308291	PCDHGB4	CDH20|FIB2|PCDH-GAMMA-B4	GO:0007155|GO:0016020|GO:0016339
chr5	140887389	140887448	CUST_38074_PI398500300	+	-0.49052171101996	chr5	140772381	140892546	ENSG00000253767.1	+	1.10589513308291	PCDHGA8	PCDH-GAMMA-A8	-
chr5	140887389	140887448	CUST_38074_PI398500300	+	-0.49052171101996	chr5	140782520	140892546	ENSG00000261934.1	+	1.10589513308291	PCDHGA9	PCDH-GAMMA-A9	-
chr5	140887389	140887448	CUST_38074_PI398500300	+	-0.49052171101996	chr5	140787770	140892546	ENSG00000253305.1	+	1.10589513308291	PCDHGB6	PCDH-GAMMA-B6	-
chr5	140887389	140887448	CUST_38074_PI398500300	+	-0.49052171101996	chr5	140792743	140892546	ENSG00000253846.1	+	1.10589513308291	PCDHGA10	PCDH-GAMMA-A10	-
chr5	140887389	140887448	CUST_38074_PI398500300	+	-0.49052171101996	chr5	140797427	140892546	ENSG00000254122.1	+	1.10589513308291	PCDHGB7	ME6|PCDH-GAMMA-B7	-
chr5	140887389	140887448	CUST_38074_PI398500300	+	-0.49052171101996	chr5	140810185	140892546	ENSG00000253159.1	+	1.10589513308291	PCDHGA12	CDH21|FIB3|PCDH-GAMMA-A12	-
chr5	140887389	140887448	CUST_38074_PI398500300	+	-0.49052171101996	chr5	140855580	140892542	ENSG00000240184.2	+	1.19986146565576	PCDHGC3	PC43|PCDH-GAMMA-C3|PCDH2	GO:0016020|GO:0016339
chr5	140887389	140887448	CUST_38074_PI398500300	+	-0.49052171101996	chr5	140864741	140892546	ENSG00000242419.1	+	1.10589513308291	PCDHGC4	PCDH-GAMMA-C4	-
chr5	140887389	140887448	CUST_38074_PI398500300	+	-0.49052171101996	chr5	140868808	140892546	ENSG00000240764.2	+	1.10589513308291	PCDHGC5	PCDH-GAMMA-C5	-
chr5	155816182	155816241	CUST_2947_PI398500390	-	-0.751772582491619	chr5	155297354	156194499	ENSG00000170624.8	+	1.10994995430333	SGCD	35DAG|CMD1L|DAGD|SG-delta|SGCDP|SGD	GO:0005886|GO:0007517|GO:0016010
chr5	150020858	150020917	CUST_59417_PI398500300	-	-1.19278885897669	chr5	149980642	150038782	ENSG00000171992.8	+	-2.27652516808783	SYNPO	-	GO:0003779|GO:0005515|GO:0015629|GO:0032233|GO:0043197|GO:0051492
chr5	158479817	158479876	CUST_1433_PI398500404	+	-0.849594804937684	chr5	158122924	158526788	ENSG00000164330.11	-	-0.655963064415013	EBF1	COE1|EBF|O/E-1|OLF1	-
chr5	60649721	60649780	CUST_8053_PI398500116	-	0.963350510492135	chr5	60628100	60841997	ENSG00000130449.5	+	1.03143434874042	ZSWIM6	-	-
chr5	139782070	139782129	CUST_56498_PI398500300	-	-1.1302693333383	chr5	139781399	139929163	ENSG00000131503.15	+	0.583281001913764	ANKHD1|ANKHD1-EIF4EBP3	MASK|VBARP|MASK-BP3|MASK-BP3ARF	GO:0005515|GO:0005634|GO:0005730|GO:0005737
chr5	61630823	61630882	CUST_62659_PI398500300	-	-0.64246743807116	chr5	61601989	61833076	ENSG00000068796.11	+	0.904418245400052	KIF2A	HK2|KIF2	GO:0000087|GO:0000236|GO:0000278|GO:0000922|GO:0003774|GO:0005515|GO:0005813|GO:0005829|GO:0005876|GO:0007018|GO:0007052|GO:0007596
chr5	153586265	153586324	CUST_1874_PI398500116	-	-0.837707655904335	chr5	153570290	153800544	ENSG00000164574.11	+	0.83669598271663	GALNT10	GALNACT10|PPGALNACT10|PPGANTASE10	GO:0000139|GO:0016266|GO:0043687|GO:0044267
chr5	9363837	9363896	CUST_11226_PI398500110	+	-0.85697612935019	chr5	9035138	9546187	ENSG00000112902.7	-	1.85822625588911	SEMA5A	SEMAF|semF	GO:0005886|GO:0007155|GO:0007267|GO:0007399|GO:0007411
chr6	42106775	42106834	CUST_62562_PI398500300	+	-0.662091275984743	chr6	42068856	42110357	ENSG00000188112.4	-	-0.906318317620718	C6orf132	bA7K24.2	-
chr6	73354365	73354424	CUST_6773_PI398500390	-	-1.3143766318942	chr6	73331520	73908574	ENSG00000185760.10	+	1.0693601243917	KCNQ5	Kv7.5	GO:0005242|GO:0005886|GO:0006461|GO:0007268
chr6	5215196	5215255	CUST_4234_PI398500627	-	-0.771791350624571	chr6	5108653	5261172	ENSG00000214113.5	-	0.795533987245451	LYRM4	C6orf149|CGI-203|ISD11	GO:0005634
chr6	33394462	33394521	CUST_53848_PI398500300	-	-0.488185119443856	chr6	33387847	33421466	ENSG00000197283.7	+	-1.09099970127546	SYNGAP1	MRD5|RASA1|RASA5|SYNGAP	GO:0005099|GO:0005737|GO:0031235|GO:0032320|GO:0046580|GO:0048167
chr6	41998487	41998546	CUST_7045_PI398500404	+	-0.82209364704627	chr6	41902671	42018095	ENSG00000112576.8	-	1.08256613162324	CCND3	-	GO:0000307|GO:0001934|GO:0005515|GO:0019901|GO:0045737
chr6	52435435	52435494	CUST_30649_PI398500300	+	-0.76816129467376	chr6	52362200	52441713	ENSG00000065308.4	-	0.912142573559917	TRAM2	-	GO:0005515|GO:0032964
chr6	122835862	122835921	CUST_59712_PI398500300	-	-0.866020035531206	chr6	122764493	122907269	ENSG00000111897.5	-	1.56196431884849	SERINC1	TDE1L|TDE2|TMS-2|TMS2	GO:0005515|GO:0005789|GO:0005886|GO:0006658|GO:0006665|GO:0015194|GO:0015825|GO:0051347
chr6	18399588	18399647	CUST_9946_PI398500392	+	-1.10579148675989	chr6	18368779	18469105	ENSG00000137393.8	+	0.649935755216524	RNF144B	IBRDC2|PIR2|bA528A10.3|p53RFP	GO:0000151|GO:0004842|GO:0005515|GO:0005737|GO:0031966|GO:0042787|GO:0045768
chr6	73492363	73492422	CUST_5275_PI398500390	+	-0.910062777748855	chr6	73331520	73908574	ENSG00000185760.10	+	1.0693601243917	KCNQ5	Kv7.5	GO:0005242|GO:0005886|GO:0006461|GO:0007268
chr6	30863658	30863717	CUST_24577_PI398500300	+	-0.646253756525607	chr6	30844198	30867933	ENSG00000204580.6	+	0.987230093675833	DDR1	CAK|CD167|DDR|EDDR1|HGK2|MCK10|NEP|NTRK4|PTK3|PTK3A|RTK6|TRKE	GO:0004714|GO:0005515|GO:0005518|GO:0005887|GO:0007155|GO:0010715|GO:0014909|GO:0038062|GO:0038063|GO:0038083|GO:0044319|GO:0046777|GO:0061302
chr6	101008422	101008481	CUST_59182_PI398500300	+	-1.00788522265627	chr6	100956070	101329248	ENSG00000112249.9	-	0.820979032196888	ASCC3	ASC1p200|DJ467N11.1|HELIC1|RNAH|dJ121G13.4|p200	GO:0005515|GO:0005622|GO:0005634|GO:0006307|GO:0008283|GO:0032508|GO:0043140
chr6	52370631	52370690	CUST_789_PI398636448	-	-0.596954555472924	chr6	52362200	52441713	ENSG00000065308.4	-	0.912142573559917	TRAM2	-	GO:0005515|GO:0032964
chr6	38435195	38435254	A_24_P931711	+	-1.27145485852075	chr6	38136227	38607924	ENSG00000183826.12	-	0.661001205778739	BTBD9	dJ322I12.1	-
chr6	157419010	157419069	CUST_31096_PI398500300	-	-1.04405890166373	chr6	157099063	157530401	ENSG00000049618.14	+	0.721007086388906	ARID1B	6A3-5|BAF250B|BRIGHT|DAN15|ELD/OSA1|MRD12|OSA2|P250R	GO:0003713|GO:0005515|GO:0005634|GO:0005730|GO:0016514|GO:0043231|GO:0048096
chr6	41692418	41692477	CUST_55959_PI398500300	+	-1.00021190889858	chr6	41651716	41703997	ENSG00000112561.12	-	0.461644362291397	TFEB	ALPHATFEB|BHLHE35|TCFEB	GO:0001892|GO:0003700|GO:0005634|GO:0005737|GO:0006355|GO:0006959|GO:0044212|GO:0045944
chr6	134493959	134494018	CUST_16_PI398634115	+	1.40301306438151	chr6	134490384	134639250	ENSG00000118515.7	-	2.09484286051116	SGK1	SGK	GO:0001558|GO:0005246|GO:0006468|GO:0006814|GO:0007616|GO:0008217|GO:0015459|GO:0017080|GO:0017081|GO:0030334|GO:0032411|GO:0042127|GO:0042981|GO:0050790|GO:0051090|GO:0060453|GO:0070294
chr6	157983473	157983532	CUST_1191_PI398634434	-	-0.618485551440714	chr6	157802165	158099178	ENSG00000175048.11	+	2.70979877612345	ZDHHC14	NEW1CP	-
chr6	3435281	3435340	CUST_8451_PI398500110	-	-0.727667464011523	chr6	3269196	3457256	ENSG00000137266.10	-	1.0284501640883	SLC22A23	C6orf85	-
chr6	12071494	12071553	CUST_236_PI398634434	-	-0.814861088964168	chr6	12008995	12165232	ENSG00000095951.11	+	0.615560724416191	HIVEP1	CIRIP|CRYBP1|MBP-1|PRDII-BF1|Schnurri-1|ZAS1|ZNF40|ZNF40A	GO:0005515|GO:0005634
chr6	155324799	155324858	CUST_63171_PI398500300	+	-1.23682075319266	chr6	155153831	155578857	ENSG00000146426.12	+	0.892513663193294	TIAM2	STEF|TIAM-2	GO:0005085|GO:0005829|GO:0006915|GO:0007264|GO:0008624|GO:0044255|GO:0044281|GO:0048011|GO:0051056
chr6	41998529	41998588	CUST_7029_PI398500404	-	-0.7933153390506	chr6	41902671	42018095	ENSG00000112576.8	-	1.08256613162324	CCND3	-	GO:0000307|GO:0001934|GO:0005515|GO:0019901|GO:0045737
chr6	30651297	30651356	CUST_26597_PI398500300	-	-0.836027730627873	chr6	30644166	30655672	ENSG00000146112.6	-	0.909028554582452	PPP1R18	HKMT1098|KIAA1949	-
chr6	73544610	73544669	CUST_20524_PI398500110	+	-0.70310476761636	chr6	73331520	73908574	ENSG00000185760.10	+	1.0693601243917	KCNQ5	Kv7.5	GO:0005242|GO:0005886|GO:0006461|GO:0007268
chr6	134494019	134494078	CUST_15_PI398634115	+	1.28331426255234	chr6	134490384	134639250	ENSG00000118515.7	-	2.09484286051116	SGK1	SGK	GO:0001558|GO:0005246|GO:0006468|GO:0006814|GO:0007616|GO:0008217|GO:0015459|GO:0017080|GO:0017081|GO:0030334|GO:0032411|GO:0042127|GO:0042981|GO:0050790|GO:0051090|GO:0060453|GO:0070294
chr6	30863600	30863659	CUST_24572_PI398500300	-	-1.62656662543439	chr6	30844198	30867933	ENSG00000204580.6	+	0.987230093675833	DDR1	CAK|CD167|DDR|EDDR1|HGK2|MCK10|NEP|NTRK4|PTK3|PTK3A|RTK6|TRKE	GO:0004714|GO:0005515|GO:0005518|GO:0005887|GO:0007155|GO:0010715|GO:0014909|GO:0038062|GO:0038063|GO:0038083|GO:0044319|GO:0046777|GO:0061302
chr6	43745905	43745964	CUST_46984_PI398500300	-	-1.01337880085359	chr6	43737921	43754224	ENSG00000112715.16	+	-1.29334348861723	VEGFA	MVCD1|VEGF|VPF	GO:0001525|GO:0001570|GO:0001666|GO:0001934|GO:0001938|GO:0001968|GO:0002042|GO:0002092|GO:0002575|GO:0002576|GO:0002687|GO:0005125|GO:0005161|GO:0005172|GO:0005515|GO:0005576|GO:0005578|GO:0005615|GO:0005737|GO:0007165|GO:0007399|GO:0007596|GO:0008083|GO:0008201|GO:0008284|GO:0008360|GO:0009986|GO:0010595|GO:0010628|GO:0010740|GO:0030141|GO:0030168|GO:0030224|GO:0030225|GO:0030335|GO:0030949|GO:…
chr6	73487539	73487598	CUST_7393_PI398500390	+	-0.938074041883105	chr6	73331520	73908574	ENSG00000185760.10	+	1.0693601243917	KCNQ5	Kv7.5	GO:0005242|GO:0005886|GO:0006461|GO:0007268
chr6	73462262	73462321	CUST_6181_PI398500390	+	-1.40462130763004	chr6	73331520	73908574	ENSG00000185760.10	+	1.0693601243917	KCNQ5	Kv7.5	GO:0005242|GO:0005886|GO:0006461|GO:0007268
chr7	139044028	139044087	A_32_P126647	-	-0.946674863205041	chr7	139025105	139108198	ENSG00000146963.10	+	0.879496121140908	LUC7L2	CGI-74|LUC7B2	GO:0019899
chr7	5111435	5111494	CUST_22981_PI398500110	-	-0.548254349154884	chr7	5023349	5112854	ENSG00000146587.12	+	-1.10984662622319	RBAK|RBAK-LOC389458	ZNF769|-	GO:0005634|GO:0006355|GO:0008270|GO:0045892
chr7	75177243	75177302	CUST_953_PI398634434	-	-0.926958199693451	chr7	75162621	75368280	ENSG00000127946.12	-	1.42517654727793	HIP1	ILWEQ	GO:0005200|GO:0005515|GO:0005624|GO:0005737|GO:0005794|GO:0005856|GO:0006915|GO:0006917|GO:0006919|GO:0030136|GO:0030276|GO:0035091|GO:0042981|GO:0043231|GO:0048260|GO:0048268
chr7	70040544	70040603	CUST_20798_PI398500300	-	-0.722153985969368	chr7	69063905	70258054	ENSG00000158321.11	+	-1.19980048759457	AUTS2	FBRSL2	GO:0003674|GO:0005575|GO:0008150
chr7	19154947	19155006	CUST_715_PI398636438	+	-0.682669653761683	chr7	19060614	19157295	ENSG00000122691.8	-	-0.56339219306679	TWIST1	ACS3|BPES2|BPES3|CRS1|SCS|TWIST|bHLHa38	GO:0000122|GO:0000981|GO:0001503|GO:0003180|GO:0005515|GO:0005634|GO:0006366|GO:0008134|GO:0010628|GO:0010718|GO:0014067|GO:0030500|GO:0032000|GO:0032760|GO:0033128|GO:0042473|GO:0042733|GO:0043425|GO:0043518|GO:0045668|GO:0045766|GO:0045944|GO:0048701|GO:0060363|GO:0060900|GO:0061029|GO:0070888|GO:0071456|GO:0071639|GO:2000147|GO:2000679|GO:2000773|GO:2000778|GO:2000780|GO:2000793
chr7	104655451	104655510	CUST_22638_PI398500300	-	-0.570216045510732	chr7	104654626	104754808	ENSG00000005483.13	+	1.04375962954275	MLL5	HDCMC04P|KMT2E	GO:0002446|GO:0003713|GO:0005515|GO:0006306|GO:0019899|GO:0030218|GO:0030854|GO:0042119|GO:0042800|GO:0045893|GO:0048384|GO:0051568|GO:0070688|GO:0071300
chr7	26412027	26412086	CUST_207_PI398634474	+	-0.759267884423916	chr7	26331541	26413949	ENSG00000086300.11	+	2.35950728747422	SNX10	-	GO:0005545|GO:0007032|GO:0031313
chr7	127392278	127392337	CUST_12744_PI398500390	-	-1.20817577555843	chr7	127292234	127732661	ENSG00000197157.5	+	0.540460685879141	SND1	TDRD11|p100	GO:0003712|GO:0005737
chr7	2563931	2563990	CUST_2386_PI398500300	-	-1.59716212105362	chr7	2552163	2568811	ENSG00000106003.8	+	-1.02202815988651	LFNG	SCDO3	GO:0003674|GO:0005576|GO:0007219|GO:0009887
chr7	138941139	138941198	CUST_2080_PI398636438	-	-0.624563717500793	chr7	138915102	138992981	ENSG00000157741.9	+	-1.07727989051637	UBN2	-	GO:0005634|GO:0005730
chr7	156998212	156998271	CUST_1700_PI398634434	+	-0.538761977174537	chr7	156931607	157062066	ENSG00000009335.13	+	0.481189478375325	UBE3C	HECTH2	GO:0000209|GO:0004842|GO:0005515|GO:0005622|GO:0005634|GO:0005737|GO:0042787
chr7	73470810	73470869	CUST_6070_PI398500390	-	-0.971796662891617	chr7	73442119	73484237	ENSG00000049540.11	+	-1.00616183345877	ELN	SVAS|WBS|WS	GO:0005201|GO:0005515|GO:0005578|GO:0007585|GO:0008015|GO:0008283|GO:0009887|GO:0030023
chr7	139279642	139279701	CUST_1119_PI398500627	+	-0.821139251992481	chr7	139246316	139477577	ENSG00000064393.11	-	1.02573115405173	HIPK2	PRO0593	GO:0001102|GO:0001105|GO:0001654|GO:0003714|GO:0004672|GO:0004674|GO:0005515|GO:0005634|GO:0005737|GO:0005813|GO:0006468|GO:0006978|GO:0008629|GO:0016604|GO:0016605|GO:0018105|GO:0018107|GO:0019048|GO:0030218|GO:0030511|GO:0030514|GO:0030578|GO:0031965|GO:0032092|GO:0042771|GO:0045766|GO:0045893|GO:0045944|GO:0046330|GO:0046332|GO:0046790|GO:0051091|GO:0051726|GO:0060395|GO:0071456
chr7	26411778	26411837	CUST_190_PI398634474	-	-1.09760082031066	chr7	26331541	26413949	ENSG00000086300.11	+	2.35950728747422	SNX10	-	GO:0005545|GO:0007032|GO:0031313
chr7	75987572	75987631	CUST_8434_PI398500300	-	-0.542173351889655	chr7	75956116	75988348	ENSG00000170027.4	-	0.683775011414712	YWHAG	14-3-3GAMMA	GO:0000086|GO:0000278|GO:0005080|GO:0005159|GO:0005515|GO:0005829|GO:0006469|GO:0008426|GO:0009966|GO:0045664|GO:0048167
chr7	121684957	121685016	CUST_35324_PI398500300	-	0.722788327561846	chr7	121513143	121702090	ENSG00000106278.7	+	1.5033937154488	PTPRZ1	HPTPZ|HPTPzeta|PTP-ZETA|PTP18|PTPRZ|PTPZ|RPTPB|RPTPbeta|phosphacan	GO:0005001|GO:0005887|GO:0006470|GO:0007417|GO:0008330
chr7	127575957	127576016	CUST_3034_PI398500404	-	-0.754415537411513	chr7	127292234	127732661	ENSG00000197157.5	+	0.540460685879141	SND1	TDRD11|p100	GO:0003712|GO:0005737
chr7	151491612	151491671	CUST_2289_PI398634434	-	-0.624054116801297	chr7	151253210	151574210	ENSG00000106617.8	-	1.28246073397859	PRKAG2	AAKG|AAKG2|CMH6|H91620p|WPWS	GO:0004862|GO:0005524|GO:0005654|GO:0005829|GO:0005977|GO:0006110|GO:0006112|GO:0006469|GO:0006754|GO:0006853|GO:0007050|GO:0007243|GO:0008286|GO:0008603|GO:0008607|GO:0010800|GO:0016126|GO:0019217|GO:0019901|GO:0030295|GO:0031588|GO:0042304|GO:0043531|GO:0044255|GO:0044281|GO:0045860|GO:0046320|GO:0046324
chr7	1759340	1759399	CUST_11011_PI398500390	-	-0.685601518146125	chr7	1727755	1787590	ENSG00000225968.4	+	-1.56125982208527	ELFN1	PPP1R28	GO:0010923|GO:0019902
chr7	42165214	42165273	CUST_45535_PI398500300	+	-1.0085819725555	chr7	42000548	42277469	ENSG00000106571.8	-	-0.921130056209303	GLI3	ACLS|GCPS|GLI3-190|GLI3FL|PAP-A|PAPA|PAPA1|PAPB|PHS|PPDIV	GO:0000122|GO:0003700|GO:0005515|GO:0005634|GO:0005730|GO:0005737|GO:0005829|GO:0005929|GO:0007224|GO:0008013|GO:0016592|GO:0033077|GO:0035035|GO:0035108|GO:0042733|GO:0042826|GO:0043231|GO:0043585|GO:0045060|GO:0045879|GO:0045892|GO:0045893|GO:0045944|GO:0046638|GO:0046639|GO:0048566|GO:0070242|GO:0090090
chr7	151556234	151556293	CUST_814_PI398634434	+	-0.701986133904955	chr7	151253210	151574210	ENSG00000106617.8	-	1.28246073397859	PRKAG2	AAKG|AAKG2|CMH6|H91620p|WPWS	GO:0004862|GO:0005524|GO:0005654|GO:0005829|GO:0005977|GO:0006110|GO:0006112|GO:0006469|GO:0006754|GO:0006853|GO:0007050|GO:0007243|GO:0008286|GO:0008603|GO:0008607|GO:0010800|GO:0016126|GO:0019217|GO:0019901|GO:0030295|GO:0031588|GO:0042304|GO:0043531|GO:0044255|GO:0044281|GO:0045860|GO:0046320|GO:0046324
chr7	139711978	139712037	CUST_1081_PI398634434	-	-0.637649770400827	chr7	139476850	139720125	ENSG00000059377.10	+	0.841599457881096	TBXAS1	BDPLT14|CYP5|CYP5A1|GHOSAL|THAS|TS|TXAS|TXS	GO:0005788|GO:0006690|GO:0006692|GO:0006805|GO:0044281
chr7	75905760	75905819	A_24_P920081	-	-0.429429981909201	chr7	75831216	75916605	ENSG00000177679.14	+	-0.7952712869137	SRRM3	-	-
chr7	26411947	26412006	CUST_192_PI398634474	-	-1.22503221181396	chr7	26331541	26413949	ENSG00000086300.11	+	2.35950728747422	SNX10	-	GO:0005545|GO:0007032|GO:0031313
chr7	26412007	26412066	CUST_193_PI398634474	-	-1.50183756690069	chr7	26331541	26413949	ENSG00000086300.11	+	2.35950728747422	SNX10	-	GO:0005545|GO:0007032|GO:0031313
chr7	20375143	20375202	CUST_1361_PI398500392	+	-1.14736304374655	chr7	20370325	20450419	ENSG00000105855.4	+	1.26481565856429	ITGB8	-	GO:0005886|GO:0007155|GO:0060674
chr7	151492480	151492539	CUST_13826_PI398500110	-	-1.17996129660166	chr7	151253210	151574210	ENSG00000106617.8	-	1.28246073397859	PRKAG2	AAKG|AAKG2|CMH6|H91620p|WPWS	GO:0004862|GO:0005524|GO:0005654|GO:0005829|GO:0005977|GO:0006110|GO:0006112|GO:0006469|GO:0006754|GO:0006853|GO:0007050|GO:0007243|GO:0008286|GO:0008603|GO:0008607|GO:0010800|GO:0016126|GO:0019217|GO:0019901|GO:0030295|GO:0031588|GO:0042304|GO:0043531|GO:0044255|GO:0044281|GO:0045860|GO:0046320|GO:0046324
chr8	28916514	28916573	CUST_11368_PI398500116	-	0.99761836862417	chr8	28747911	28922281	ENSG00000147421.12	+	0.694115592959141	HMBOX1	HNF1LA|PBHNF	GO:0005634|GO:0005737|GO:0045892
chr8	134279897	134279956	CUST_43975_PI398500300	+	-0.682446925983337	chr8	134249414	134314265	ENSG00000104419.9	-	1.15609130104422	NDRG1	CAP43|CMT4D|DRG-1|DRG1|GC4|HMSNL|NDR1|NMSL|PROXY1|RIT42|RTP|TARG1|TDD5	GO:0005515|GO:0005634|GO:0005737|GO:0005813|GO:0005874|GO:0005886|GO:0005913|GO:0008017|GO:0010038|GO:0015630|GO:0017137|GO:0030330|GO:0043015|GO:0045296|GO:0048471|GO:0055038|GO:0071456|GO:0090232
chr8	28682127	28682186	CUST_1272_PI398500627	-	-0.608900984866524	chr8	28625178	28747759	ENSG00000104299.9	-	0.702011908333312	INTS9	CPSF2L|INT9|RC74	GO:0005515|GO:0016180|GO:0032039
chr8	134288390	134288449	CUST_4084_PI398500392	-	-0.632941989175996	chr8	134249414	134314265	ENSG00000104419.9	-	1.15609130104422	NDRG1	CAP43|CMT4D|DRG-1|DRG1|GC4|HMSNL|NDR1|NMSL|PROXY1|RIT42|RTP|TARG1|TDD5	GO:0005515|GO:0005634|GO:0005737|GO:0005813|GO:0005874|GO:0005886|GO:0005913|GO:0008017|GO:0010038|GO:0015630|GO:0017137|GO:0030330|GO:0043015|GO:0045296|GO:0048471|GO:0055038|GO:0071456|GO:0090232
chr8	99960981	99961040	CUST_8733_PI398500110	-	-1.00525175640153	chr8	99956631	99964332	ENSG00000164920.5	+	-0.840016790115223	OSR2	-	GO:0000122|GO:0001656|GO:0001823|GO:0002062|GO:0005634|GO:0008284|GO:0009790|GO:0010628|GO:0030154|GO:0030501|GO:0033687|GO:0035115|GO:0035116|GO:0036023|GO:0042474|GO:0042476|GO:0042733|GO:0043565|GO:0045893|GO:0045944|GO:0048704|GO:0050679|GO:0060021|GO:0060272|GO:0060322|GO:0060349|GO:0061029|GO:0072498
chr8	28682175	28682234	CUST_1274_PI398500627	+	-0.544093600100325	chr8	28625178	28747759	ENSG00000104299.9	-	0.702011908333312	INTS9	CPSF2L|INT9|RC74	GO:0005515|GO:0016180|GO:0032039
chr8	61496305	61496364	CUST_838_PI398634432	-	-0.630810882973941	chr8	61429416	61536186	ENSG00000104388.9	+	0.932361269084779	RAB2A	LHX|RAB2	GO:0003924|GO:0005525|GO:0006184|GO:0006888|GO:0019003
chr8	28916086	28916145	CUST_11843_PI398500116	+	-1.13299412995641	chr8	28747911	28922281	ENSG00000147421.12	+	0.694115592959141	HMBOX1	HNF1LA|PBHNF	GO:0005634|GO:0005737|GO:0045892
chr8	106334295	106334354	CUST_7283_PI398634432	-	-1.03123943503026	chr8	106330920	106816760	ENSG00000169946.9	+	1.69941177905897	ZFPM2	DIH3|FOG2|ZNF89B|hFOG-2	GO:0001105|GO:0003148|GO:0003221|GO:0003714|GO:0005515|GO:0005654|GO:0007596|GO:0008134|GO:0008270|GO:0045599|GO:0045892|GO:0045944|GO:0060412
chr8	134271957	134272016	CUST_11600_PI398500116	-	-0.735279729621311	chr8	134249414	134314265	ENSG00000104419.9	-	1.15609130104422	NDRG1	CAP43|CMT4D|DRG-1|DRG1|GC4|HMSNL|NDR1|NMSL|PROXY1|RIT42|RTP|TARG1|TDD5	GO:0005515|GO:0005634|GO:0005737|GO:0005813|GO:0005874|GO:0005886|GO:0005913|GO:0008017|GO:0010038|GO:0015630|GO:0017137|GO:0030330|GO:0043015|GO:0045296|GO:0048471|GO:0055038|GO:0071456|GO:0090232
chr8	61532417	61532476	CUST_4800_PI398500404	-	-0.597402278787716	chr8	61429416	61536186	ENSG00000104388.9	+	0.932361269084779	RAB2A	LHX|RAB2	GO:0003924|GO:0005525|GO:0006184|GO:0006888|GO:0019003
chr8	134275513	134275572	CUST_9681_PI398500392	+	-0.482941761857995	chr8	134249414	134314265	ENSG00000104419.9	-	1.15609130104422	NDRG1	CAP43|CMT4D|DRG-1|DRG1|GC4|HMSNL|NDR1|NMSL|PROXY1|RIT42|RTP|TARG1|TDD5	GO:0005515|GO:0005634|GO:0005737|GO:0005813|GO:0005874|GO:0005886|GO:0005913|GO:0008017|GO:0010038|GO:0015630|GO:0017137|GO:0030330|GO:0043015|GO:0045296|GO:0048471|GO:0055038|GO:0071456|GO:0090232
chr8	99959287	99959346	CUST_2117_PI398500110	-	-1.79829818464747	chr8	99956631	99964332	ENSG00000164920.5	+	-0.840016790115223	OSR2	-	GO:0000122|GO:0001656|GO:0001823|GO:0002062|GO:0005634|GO:0008284|GO:0009790|GO:0010628|GO:0030154|GO:0030501|GO:0033687|GO:0035115|GO:0035116|GO:0036023|GO:0042474|GO:0042476|GO:0042733|GO:0043565|GO:0045893|GO:0045944|GO:0048704|GO:0050679|GO:0060021|GO:0060272|GO:0060322|GO:0060349|GO:0061029|GO:0072498
chr8	89128611	89128670	CUST_8868_PI398500390	-	-1.05323181217938	chr8	89044237	89340254	ENSG00000156103.11	-	1.39911630793536	MMP16	C8orf57|MMP-X2|MT-MMP2|MT-MMP3|MT3-MMP	GO:0005796|GO:0005886|GO:0005887|GO:0008047|GO:0022617|GO:0030198|GO:0043085
chr8	134263771	134263830	CUST_4158_PI398500392	+	-0.577311144368791	chr8	134249414	134314265	ENSG00000104419.9	-	1.15609130104422	NDRG1	CAP43|CMT4D|DRG-1|DRG1|GC4|HMSNL|NDR1|NMSL|PROXY1|RIT42|RTP|TARG1|TDD5	GO:0005515|GO:0005634|GO:0005737|GO:0005813|GO:0005874|GO:0005886|GO:0005913|GO:0008017|GO:0010038|GO:0015630|GO:0017137|GO:0030330|GO:0043015|GO:0045296|GO:0048471|GO:0055038|GO:0071456|GO:0090232
chr8	106521466	106521525	CUST_58988_PI398500300	-	-0.548761654177421	chr8	106330920	106816760	ENSG00000169946.9	+	1.69941177905897	ZFPM2	DIH3|FOG2|ZNF89B|hFOG-2	GO:0001105|GO:0003148|GO:0003221|GO:0003714|GO:0005515|GO:0005654|GO:0007596|GO:0008134|GO:0008270|GO:0045599|GO:0045892|GO:0045944|GO:0060412
chr9	73004844	73004903	CUST_51736_PI398500300	+	-0.733483403417432	chr9	72999503	73029540	ENSG00000119138.3	-	0.950737139477313	KLF9	BTEB|BTEB1	GO:0003700|GO:0006357|GO:0097067
chr9	6453186	6453245	CUST_11795_PI398635289	+	-1.02460681001182	chr9	6413151	6507054	ENSG00000147854.11	+	0.689177401250522	UHRF2	NIRF|RNF107|URF2	GO:0004842|GO:0005515|GO:0005634|GO:0005720|GO:0005730|GO:0006511|GO:0008283|GO:0016567|GO:0030154|GO:0042393|GO:0051726|GO:0051865|GO:0071158
chr9	127074330	127074389	CUST_9568_PI398500110	-	-1.10055176516435	chr9	127019885	127115586	ENSG00000119408.11	+	0.901629914281644	NEK6	SID6-1512	GO:0000287|GO:0000910|GO:0004674|GO:0004871|GO:0005515|GO:0005524|GO:0005634|GO:0005737|GO:0006468|GO:0007059|GO:0007165|GO:0007346|GO:0018105|GO:0019894|GO:0019901|GO:0030071|GO:0031572|GO:0043123|GO:0046777|GO:0051225|GO:2000772
chr9	131788775	131788834	CUST_3088_PI398500300	+	0.678198245918809	chr9	131769315	131790582	ENSG00000148341.12	-	0.646860031206485	SH3GLB2	PP6569|PP9455	GO:0005515|GO:0005634|GO:0005737
chr9	5917230	5917289	CUST_250_PI398635289	-	-1.53528419900532	chr9	5881596	6007901	ENSG00000183354.7	-	0.673132125119883	KIAA2026	-	-
chr9	116974445	116974504	CUST_20176_PI398500110	-	-0.452097908014411	chr9	116917840	117074791	ENSG00000196739.8	+	-0.632339598479085	COL27A1	-	-
chr9	124063961	124064020	CUST_3183_PI398500390	-	-1.11253129556185	chr9	123970075	124095121	ENSG00000148180.9	+	1.15400371412798	GSN	ADF|AGEL	GO:0005509|GO:0005515|GO:0005576|GO:0005829|GO:0006915|GO:0006921|GO:0030041|GO:0051014|GO:0051016|GO:0060271
chr9	116310764	116310823	CUST_18379_PI398500300	-	-0.953173745382709	chr9	116207011	116360018	ENSG00000138835.17	+	-0.807867272395546	RGS3	C2PA|PDZ-RGS3|RGP3	GO:0000188|GO:0005096|GO:0005737|GO:0005829|GO:0005886|GO:0008277|GO:0043547
chr9	6499755	6499814	CUST_9226_PI398635289	+	-0.860692496607674	chr9	6413151	6507054	ENSG00000147854.11	+	0.689177401250522	UHRF2	NIRF|RNF107|URF2	GO:0004842|GO:0005515|GO:0005634|GO:0005720|GO:0005730|GO:0006511|GO:0008283|GO:0016567|GO:0030154|GO:0042393|GO:0051726|GO:0051865|GO:0071158
chr9	6501389	6501448	CUST_8014_PI398635289	+	-0.582686699461826	chr9	6413151	6507054	ENSG00000147854.11	+	0.689177401250522	UHRF2	NIRF|RNF107|URF2	GO:0004842|GO:0005515|GO:0005634|GO:0005720|GO:0005730|GO:0006511|GO:0008283|GO:0016567|GO:0030154|GO:0042393|GO:0051726|GO:0051865|GO:0071158
chr9	117028659	117028718	CUST_8473_PI398500390	-	-0.717696613389575	chr9	116917840	117074791	ENSG00000196739.8	+	-0.632339598479085	COL27A1	-	-
chr9	114664137	114664196	CUST_646_PI398500390	+	-0.964193952346951	chr9	114659046	114697649	ENSG00000148154.5	+	0.61127799375205	UGCG	GCS|GLCT1	GO:0000139|GO:0005624|GO:0006665|GO:0006679|GO:0006687|GO:0006688|GO:0008544|GO:0044281
chr9	20954722	20954781	CUST_57277_PI398500300	-	-0.992672558400443	chr9	20658308	20995954	ENSG00000188352.7	+	0.763412775466156	FOCAD	KIAA1797	GO:0005515|GO:0005925
chr9	35112447	35112506	CUST_66131_PI398500300	+	-0.716264571065221	chr9	35104109	35115999	ENSG00000005238.13	-	-0.559663591057745	FAM214B	KIAA1539|P1.11659_5|RP11-182N22.6|bA182N22.6	GO:0005634
chr9	109626975	109627034	CUST_62462_PI398500300	-	-0.630725919625151	chr9	109625378	109775915	ENSG00000148143.8	+	1.00232639675504	ZNF462	Zfp462	-
chr9	6478801	6478860	CUST_3562_PI398635289	-	-0.640341546598654	chr9	6413151	6507054	ENSG00000147854.11	+	0.689177401250522	UHRF2	NIRF|RNF107|URF2	GO:0004842|GO:0005515|GO:0005634|GO:0005720|GO:0005730|GO:0006511|GO:0008283|GO:0016567|GO:0030154|GO:0042393|GO:0051726|GO:0051865|GO:0071158
chr9	5966248	5966307	CUST_8082_PI398635289	+	-1.4275317541439	chr9	5881596	6007901	ENSG00000183354.7	-	0.673132125119883	KIAA2026	-	-
chr9	6499249	6499308	CUST_10472_PI398635289	+	-1.05315344426096	chr9	6413151	6507054	ENSG00000147854.11	+	0.689177401250522	UHRF2	NIRF|RNF107|URF2	GO:0004842|GO:0005515|GO:0005634|GO:0005720|GO:0005730|GO:0006511|GO:0008283|GO:0016567|GO:0030154|GO:0042393|GO:0051726|GO:0051865|GO:0071158
chr9	109725096	109725155	CUST_7590_PI398500404	+	-0.656845580797905	chr9	109625378	109775915	ENSG00000148143.8	+	1.00232639675504	ZNF462	Zfp462	-
chr9	127021907	127021966	CUST_9602_PI398500404	-	-0.582853447631702	chr9	127019885	127115586	ENSG00000119408.11	+	0.901629914281644	NEK6	SID6-1512	GO:0000287|GO:0000910|GO:0004674|GO:0004871|GO:0005515|GO:0005524|GO:0005634|GO:0005737|GO:0006468|GO:0007059|GO:0007165|GO:0007346|GO:0018105|GO:0019894|GO:0019901|GO:0030071|GO:0031572|GO:0043123|GO:0046777|GO:0051225|GO:2000772
chr9	135620391	135620450	CUST_54364_PI398500300	+	-0.485760063181237	chr9	135600965	135754164	ENSG00000165695.5	-	-0.72396190329891	AK8	C9orf98|DDX31|RP11-143F18.1	GO:0004017|GO:0004127
chr9	6504876	6504935	CUST_2959_PI398635289	-	-1.46876667317778	chr9	6413151	6507054	ENSG00000147854.11	+	0.689177401250522	UHRF2	NIRF|RNF107|URF2	GO:0004842|GO:0005515|GO:0005634|GO:0005720|GO:0005730|GO:0006511|GO:0008283|GO:0016567|GO:0030154|GO:0042393|GO:0051726|GO:0051865|GO:0071158
chr9	5913063	5913122	CUST_995_PI398635289	-	-0.893792132042517	chr9	5881596	6007901	ENSG00000183354.7	-	0.673132125119883	KIAA2026	-	-
chr9	124058020	124058079	CUST_11385_PI398500110	-	-0.667964819079243	chr9	123970075	124095121	ENSG00000148180.9	+	1.15400371412798	GSN	ADF|AGEL	GO:0005509|GO:0005515|GO:0005576|GO:0005829|GO:0006915|GO:0006921|GO:0030041|GO:0051014|GO:0051016|GO:0060271
chrX	46487728	46487787	CUST_38744_PI398500300	-	-0.726743402616877	chrX	46464753	46618490	ENSG00000065923.5	-	1.74979470254383	SLC9A7	NHE-7|NHE7|SLC9A6	GO:0000139|GO:0005515|GO:0005802|GO:0006811|GO:0006885|GO:0015385|GO:0015386|GO:0016021|GO:0042803|GO:0055038|GO:0055085
chrX	106991688	106991747	CUST_1982_PI398500110	+	-0.674825851371668	chrX	106956451	107020572	ENSG00000157514.11	-	1.10630251457501	TSC22D3	DIP|DSIPI|GILZ|TSC-22R|hDIP	GO:0006355
chrX	122602079	122602138	CUST_248_PI398500110	-	-0.4392685768072	chrX	122318006	122624766	ENSG00000125675.12	+	1.03504628421482	GRIA3	GLUR-C|GLUR-K3|GLUR3|GLURC|GluA3|MRX94	GO:0004971|GO:0005886|GO:0006810|GO:0007215|GO:0007268|GO:0030666|GO:0032281
chrX	152764010	152764069	CUST_1541_PI398634434	+	-0.531662385237077	chrX	152760397	152775012	ENSG00000182492.9	+	2.18702264804489	BGN	DSPG1|PG-S1|PGI|SLRR1A	GO:0005201|GO:0005578|GO:0008150|GO:0009986|GO:0030133|GO:0031012
chrX	69665506	69665565	CUST_19132_PI398500110	-	-0.662364267972139	chrX	69664711	69725337	ENSG00000082458.7	+	0.957022776805017	DLG3	MRX|MRX90|NEDLG|SAP102|XLMR	GO:0004385|GO:0005515|GO:0005886|GO:0007268|GO:0007411|GO:0008285|GO:0010923|GO:0019902
chrX	19619404	19619463	CUST_47533_PI398500300	+	-0.886196814726703	chrX	19552083	19905719	ENSG00000147010.12	-	1.0921824774028	SH3KBP1	CD2BP3|CIN85|GIG10|HSB-1|HSB1|MIG18	GO:0005515|GO:0005634|GO:0005730|GO:0005737|GO:0005829|GO:0005886|GO:0007010|GO:0007173|GO:0007267|GO:0008360|GO:0016477|GO:0042059
chrX	64944405	64944464	CUST_20088_PI398500110	+	-1.32749887444618	chrX	64887537	64961791	ENSG00000147065.11	+	1.22001280281263	MSN	-	GO:0005102|GO:0005200|GO:0005515|GO:0005634|GO:0005730|GO:0005737|GO:0005856|GO:0005886|GO:0005902|GO:0005925|GO:0006928|GO:0007159|GO:0019901|GO:0022614|GO:0030175|GO:0045177|GO:0050839|GO:0050900|GO:2000401
chrX	147679195	147679254	CUST_20797_PI398500300	-	-0.535572105083149	chrX	147582139	148082193	ENSG00000155966.9	+	-0.74333126116551	AFF2	FMR2|FMR2P|FRAXE|MRX2|OX19	GO:0002151|GO:0007420|GO:0016607|GO:0043484
chrX	62995799	62995858	CUST_6892_PI398500110	+	-0.9410964600041	chrX	62854847	63005426	ENSG00000131089.9	-	0.697357675975738	ARHGEF9	COLLYBISTIN|EIEE8|HPEM-2|PEM-2|PEM2	GO:0005829|GO:0006915|GO:0007264|GO:0007268|GO:0008624|GO:0034220|GO:0048011|GO:0051056|GO:0055085
chrX	71161844	71161903	CUST_58343_PI398500300	-	-1.11598044907654	chrX	71130938	71363424	ENSG00000204131.6	+	-0.814619478879484	NHSL2	-	-
chrX	150016172	150016231	CUST_12985_PI398500110	+	-0.795351189215995	chrX	149934810	150067289	ENSG00000102181.14	-	1.24724007937724	CD99L2	CD99B|MIC2L1	-
chrX	50554851	50554910	CUST_50362_PI398500300	+	-0.483177607676834	chrX	50334647	50557302	ENSG00000158352.10	-	1.59382040293165	SHROOM4	SHAP	GO:0000902|GO:0001725|GO:0005634|GO:0005730|GO:0005737|GO:0007015|GO:0007420|GO:0009898|GO:0009925|GO:0015629|GO:0016324|GO:0016460|GO:0030036|GO:0030864|GO:0031941|GO:0050890|GO:0051015
chrX	64913392	64913451	CUST_16482_PI398500110	-	-1.46344155025895	chrX	64887537	64961791	ENSG00000147065.11	+	1.22001280281263	MSN	-	GO:0005102|GO:0005200|GO:0005515|GO:0005634|GO:0005730|GO:0005737|GO:0005856|GO:0005886|GO:0005902|GO:0005925|GO:0006928|GO:0007159|GO:0019901|GO:0022614|GO:0030175|GO:0045177|GO:0050839|GO:0050900|GO:2000401
chrX	122495285	122495344	CUST_9283_PI398500300	+	-0.992351737935102	chrX	122318006	122624766	ENSG00000125675.12	+	1.03504628421482	GRIA3	GLUR-C|GLUR-K3|GLUR3|GLURC|GluA3|MRX94	GO:0004971|GO:0005886|GO:0006810|GO:0007215|GO:0007268|GO:0030666|GO:0032281
chrX	122577661	122577720	CUST_1827_PI398500390	-	-0.585647916079092	chrX	122318006	122624766	ENSG00000125675.12	+	1.03504628421482	GRIA3	GLUR-C|GLUR-K3|GLUR3|GLURC|GluA3|MRX94	GO:0004971|GO:0005886|GO:0006810|GO:0007215|GO:0007268|GO:0030666|GO:0032281
chrX	69701844	69701903	CUST_16617_PI398500110	+	-1.26971660126184	chrX	69664711	69725337	ENSG00000082458.7	+	0.957022776805017	DLG3	MRX|MRX90|NEDLG|SAP102|XLMR	GO:0004385|GO:0005515|GO:0005886|GO:0007268|GO:0007411|GO:0008285|GO:0010923|GO:0019902
chrX	147595317	147595376	CUST_39304_PI398500300	-	-0.687022495566307	chrX	147582139	148082193	ENSG00000155966.9	+	-0.74333126116551	AFF2	FMR2|FMR2P|FRAXE|MRX2|OX19	GO:0002151|GO:0007420|GO:0016607|GO:0043484
