# Supplementary material for: Cell cycle, oncogenic and tumor suppressor pathways regulate numerous long and macro non-protein-coding RNAs
Source: Genome Biol. 2014 Mar 4;15(3):R48. doi: 10.1186/gb-2014-15-3-r48 (PMC4054595; doi:10.1186/gb-2014-15-3-r48)
Supplement: Additional file 2 — Online supplemental material containing BED formatted files of differentially expressed regions and macroRNAs, as well as CSV tables listing all proximal ncRNA-mRNA pairs regulated in astrocytoma. [file gb-2014-15-3-r48-S2.zip › online_data/ncRNA_mRNA_pairs/ncRNA_mRNA_pairs_non_coding_intergenic_onlineSupplement.csv]

Probe chromosome	Probe start position	Probe end position	Probe ID	Probe reading strand	Probe fold change (log2)	Protein-coding gene chromosome	Protein-coding gene start position	Protein-coding gene end position	Protein-coding gene ID	Protein-coding gene reading strand	Protein-coding gene average fold change (log2, all probes mapping to gene)	Protein-coding gene symbol	Protein-coding gene synonyms	Protein-coding gene GO Terms
chr10	3559549	3559608	CUST_3229_PI398500110	+	-0.672020428064522	chr10	3818188	3827473	ENSG00000067082.9	-	0.891498455275409	KLF6	BCD1|CBA1|COPEB|CPBP|GBF|PAC1|ST12|ZF9	GO:0005634|GO:0006355|GO:0030183|GO:0045893
chr7	130624967	130625026	CUST_10780_PI398635289	-	0.60901751350386	chr7	130794855	131181395	ENSG00000128585.11	+	1.03156332153552	MKLN1	TWA2	GO:0007165
chr20	57394219	57394278	CUST_1928_PI398636433	-	-1.41756313413323	chr20	57414773	57486247	ENSG00000087460.15	+	1.15249570321459	GNAS	AHO|C20orf45|GNAS1|GPSA|GSA|GSP|NESP|PHP1A|PHP1B|PHP1C|POH	GO:0003674|GO:0003924|GO:0004016|GO:0004871|GO:0005576|GO:0005622|GO:0005624|GO:0005737|GO:0005829|GO:0005834|GO:0005886|GO:0006112|GO:0006171|GO:0006184|GO:0006833|GO:0007190|GO:0007191|GO:0007565|GO:0007596|GO:0007606|GO:0007608|GO:0009306|GO:0016020|GO:0031224|GO:0031234|GO:0031683|GO:0031852|GO:0032588|GO:0035255|GO:0044281|GO:0046907|GO:0050796|GO:0055085|GO:0071377|GO:0071380|GO:0071870
chr10	104263617	104263676	CUST_43084_PI398500300	+	-0.729307817098834	chr10	104263744	104393292	ENSG00000107882.7	+	0.631372990304923	SUFU	PRO1280|SUFUH|SUFUXL	GO:0000122|GO:0001501|GO:0003714|GO:0004871|GO:0005515|GO:0005634|GO:0005730|GO:0005737|GO:0006355|GO:0006508|GO:0007165|GO:0007275|GO:0008134|GO:0019901|GO:0042992|GO:0043433|GO:0045668|GO:0045879
chr10	119712912	119712971	CUST_67498_PI398500300	-	-0.662863136180601	chr10	119764427	119806114	ENSG00000107560.6	-	0.870012668275626	RAB11FIP2	Rab11-FIP2|nRip11	GO:0005515|GO:0005634|GO:0005730|GO:0005768|GO:0006833|GO:0019901|GO:0030010|GO:0030659|GO:0042803|GO:0043231|GO:0055085
chr10	76583784	76583843	CUST_2929_PI398500300	+	-0.56001349633379	chr10	76585340	76792380	ENSG00000156650.7	+	0.791447588449328	KAT6B	GTPTS|MORF|MOZ2|MYST4|qkf|querkopf	GO:0000786|GO:0004402|GO:0005515|GO:0005634|GO:0006334|GO:0006355|GO:0008134|GO:0016407|GO:0016573|GO:0043966|GO:0045892|GO:0045893|GO:0070776
chr10	12379687	12379746	CUST_46849_PI398500300	-	-0.630545391019433	chr10	12391481	12877545	ENSG00000183049.8	+	1.03069198156957	CAMK1D	CKLiK|CaM-K1|CaMKID	GO:0005634|GO:0005737|GO:0005954|GO:0010976|GO:0032793|GO:0050766|GO:0050773|GO:0060267|GO:0071622|GO:0090023
chr10	104263528	104263587	CUST_43082_PI398500300	-	-0.706526881912673	chr10	104263744	104393292	ENSG00000107882.7	+	0.631372990304923	SUFU	PRO1280|SUFUH|SUFUXL	GO:0000122|GO:0001501|GO:0003714|GO:0004871|GO:0005515|GO:0005634|GO:0005730|GO:0005737|GO:0006355|GO:0006508|GO:0007165|GO:0007275|GO:0008134|GO:0019901|GO:0042992|GO:0043433|GO:0045668|GO:0045879
chr10	87218260	87218319	CUST_46683_PI398500300	+	-0.590288398782342	chr10	87359312	88126250	ENSG00000182771.11	-	2.01929926014688	GRID1	GluD1	-
chr10	80521161	80521220	CUST_35689_PI398500300	-	-0.867103200068303	chr10	80828792	81076285	ENSG00000108175.11	+	1.20446218910827	ZMIZ1	MIZ|RAI17|TRAFIP10|ZIMP10|hZIMP10	-
chr10	45114427	45114486	CUST_30868_PI398500300	+	-0.788692749137002	chr10	44793038	44881941	ENSG00000107562.12	-	-0.542432642406126	CXCL12	IRH|PBSF|SCYB12|SDF1|SDF1A|SDF1B|TLSF|TPAR1	GO:0005102|GO:0005576|GO:0006874|GO:0007155|GO:0007165|GO:0007186|GO:0008015|GO:0008064|GO:0009615|GO:0043066|GO:0045236|GO:0070098|GO:0090026|GO:2000107
chr10	768403	768462	CUST_6104_PI398500110	-	-0.754985910308258	chr10	320130	735683	ENSG00000151240.9	-	0.674864053244187	DIP2C	KIAA0934	-
chr10	80370623	80370682	CUST_12307_PI398500390	+	-0.758847590483092	chr10	80828792	81076285	ENSG00000108175.11	+	1.20446218910827	ZMIZ1	MIZ|RAI17|TRAFIP10|ZIMP10|hZIMP10	-
chr10	124952322	124952381	CUST_11685_PI398500116	-	-0.70342061738692	chr10	124913793	124924886	ENSG00000154473.11	+	0.974927152122534	BUB3	BUB3L|hBUB3	GO:0000075|GO:0000087|GO:0000236|GO:0000278|GO:0000776|GO:0005515|GO:0005634|GO:0005730|GO:0005829|GO:0007094|GO:0008608|GO:0031145|GO:0051436|GO:0051439|GO:0071173
chr10	111911075	111911134	A_32_P192586	-	-0.430988557571125	chr10	111756126	111895323	ENSG00000148700.8	+	0.759031932450258	ADD3	ADDL	GO:0005200|GO:0016020
chr10	124972327	124972386	CUST_43918_PI398500300	-	-1.60164905108515	chr10	124913793	124924886	ENSG00000154473.11	+	0.974927152122534	BUB3	BUB3L|hBUB3	GO:0000075|GO:0000087|GO:0000236|GO:0000278|GO:0000776|GO:0005515|GO:0005634|GO:0005730|GO:0005829|GO:0007094|GO:0008608|GO:0031145|GO:0051436|GO:0051439|GO:0071173
chr10	65697328	65697387	CUST_19088_PI398500300	+	-0.693531547565777	chr10	65281123	65384883	ENSG00000165476.6	+	1.10481399445305	REEP3	C10orf74	-
chr10	31480625	31480684	CUST_317_PI398500110	+	-0.640780539892367	chr10	31607424	31821599	ENSG00000148516.15	+	1.05536789204807	ZEB1	AREB6|BZP|DELTAEF1|FECD6|NIL2A|PPCD3|TCF8|ZFHEP|ZFHX1A	GO:0000122|GO:0003713|GO:0003714|GO:0005515|GO:0005634|GO:0005730|GO:0005737|GO:0006357|GO:0006955|GO:0008283|GO:0045666|GO:0045892|GO:0070888
chr10	130325242	130325301	CUST_56204_PI398500300	+	-0.707247444500859	chr10	129894923	129924649	ENSG00000148773.7	-	-0.792390766491078	MKI67	KIA	GO:0005515|GO:0005634|GO:0005730|GO:0008022|GO:0008283
chr10	90782347	90782406	CUST_13968_PI398500392	+	-1.24113355207274	chr10	90729553	90775542	ENSG00000026103.14	+	1.9878662694345	FAS	ALPS1A|APO-1|APT1|CD95|FAS1|FASTM|TNFRSF6	GO:0004871|GO:0004872|GO:0005515|GO:0005625|GO:0005634|GO:0005737|GO:0005829|GO:0005886|GO:0006461|GO:0006915|GO:0006916|GO:0006917|GO:0006919|GO:0007165|GO:0008624|GO:0008633|GO:0010940|GO:0019900|GO:0031264|GO:0031265|GO:0042802|GO:0042981|GO:0043065|GO:0045121|GO:0071260|GO:0071455
chr10	52395193	52395252	CUST_5581_PI398500392	-	-0.670980734133465	chr10	52065346	52384795	ENSG00000198964.5	-	1.32584744618552	SGMS1	MOB|MOB1|SMS1|TMEM23|hmob33	GO:0000138|GO:0000139|GO:0005634|GO:0005783|GO:0005886|GO:0006665|GO:0006686|GO:0016049|GO:0030148|GO:0030173|GO:0033188|GO:0044281|GO:0047493
chr10	86994042	86994101	CUST_49956_PI398500300	+	-0.620180095982176	chr10	87359312	88126250	ENSG00000182771.11	-	2.01929926014688	GRID1	GluD1	-
chr10	10647989	10648048	CUST_30606_PI398500300	+	-0.475328114116436	chr10	11047259	11378666	ENSG00000048740.10	+	0.826144566130072	CELF2	BRUNOL3|CUGBP2|ETR-3|ETR3|NAPOR	GO:0006396|GO:0008016
chr10	44732444	44732503	CUST_32197_PI398500300	+	-0.679655487318861	chr10	44793038	44881941	ENSG00000107562.12	-	-0.542432642406126	CXCL12	IRH|PBSF|SCYB12|SDF1|SDF1A|SDF1B|TLSF|TPAR1	GO:0005102|GO:0005576|GO:0006874|GO:0007155|GO:0007165|GO:0007186|GO:0008015|GO:0008064|GO:0009615|GO:0043066|GO:0045236|GO:0070098|GO:0090026|GO:2000107
chr10	112380036	112380095	CUST_23173_PI398500300	-	-0.701289946665828	chr10	112327449	112364394	ENSG00000108055.9	+	0.745997286046114	SMC3	BAM|BMH|CDLS3|CSPG6|HCAP|SMC3L1	GO:0000087|GO:0000236|GO:0000278|GO:0000785|GO:0000922|GO:0003777|GO:0005515|GO:0005634|GO:0005654|GO:0005737|GO:0006275|GO:0007052|GO:0007062|GO:0007067|GO:0007091|GO:0007126|GO:0007165|GO:0008278|GO:0009294|GO:0016363|GO:0030893|GO:0032876|GO:0045502|GO:0046982
chr10	101288360	101288419	CUST_2045_PI398636438	-	-0.635955362760522	chr10	101292690	101296278	ENSG00000119919.9	+	-0.740077186017394	NKX2-3	CSX3|NK2.3|NKX2.3|NKX2C|NKX4-3	GO:0003674|GO:0005575|GO:0008150
chr10	106070123	106070182	CUST_19248_PI398500110	+	-0.464116903551357	chr10	106071894	106098162	ENSG00000148841.10	-	-2.12001926145547	ITPRIP	DANGER|KIAA1754|bA127L20|bA127L20.2	-
chr10	80691263	80691322	CUST_31087_PI398500300	-	-0.650544838489316	chr10	80828792	81076285	ENSG00000108175.11	+	1.20446218910827	ZMIZ1	MIZ|RAI17|TRAFIP10|ZIMP10|hZIMP10	-
chr10	80376912	80376971	CUST_9829_PI398500110	-	-0.73681631042482	chr10	80828792	81076285	ENSG00000108175.11	+	1.20446218910827	ZMIZ1	MIZ|RAI17|TRAFIP10|ZIMP10|hZIMP10	-
chr11	131220831	131220890	CUST_66765_PI398500300	-	-0.580431476779171	chr11	131240373	132206716	ENSG00000182667.9	+	1.09001754914033	NTM	HNT|IGLON2|NTRI	GO:0005515|GO:0008038
chr11	15857838	15857897	CUST_50631_PI398500300	+	-0.549225104930128	chr11	15987995	16761138	ENSG00000110693.11	-	1.12583510937557	SOX6	HSSOX6|SOXD	GO:0003677|GO:0003700|GO:0005515|GO:0005634|GO:0006355|GO:0007517|GO:0032332|GO:0061036|GO:0071560|GO:2000741
chr11	118136796	118136855	CUST_35348_PI398500300	+	-1.42645728506232	chr11	118124118	118135251	ENSG00000149573.3	-	-1.04220745833964	MPZL2	EVA|EVA1	GO:0005515|GO:0005856|GO:0007156|GO:0009653
chr11	27552877	27552936	CUST_31489_PI398500300	-	-0.879682164026531	chr11	27516123	27528320	ENSG00000148943.7	-	1.05878784793572	LIN7C	LIN-7-C|LIN-7C|MALS-3|MALS3|VELI3	GO:0008092|GO:0019904
chr11	121207303	121207362	CUST_35696_PI398500300	-	-0.640453261413954	chr11	121163162	121179403	ENSG00000109929.5	+	0.881880898243349	SC5DL	ERG3|S5DES|SC5D	GO:0005789|GO:0006629|GO:0006695|GO:0044281
chr11	2118028	2118087	A_24_P530830	+	-1.12103543060742	chr11	2150342	2182439	ENSG00000167244.11	-	-0.569540700352675	IGF2	C11orf43|IGF-II|PP9974	GO:0001501|GO:0001934|GO:0005158|GO:0005159|GO:0005515|GO:0005576|GO:0006349|GO:0006355|GO:0007275|GO:0008083|GO:0008284|GO:0008286|GO:0030546|GO:0038028|GO:0042104|GO:0043085|GO:0043410|GO:0043539|GO:0045725|GO:0045840|GO:0046628|GO:0050731|GO:0051897|GO:0071902|GO:2000273|GO:2000467
chr11	86696254	86696313	CUST_11517_PI398500300	-	-0.540110066476583	chr11	86656721	86666433	ENSG00000174804.3	-	0.693456829473345	FZD4	CD344|EVR1|FEVR|FZD4S|Fz-4|FzE4|GPCR	GO:0001570|GO:0005515|GO:0005737|GO:0005886|GO:0005887|GO:0007223|GO:0007420|GO:0009790|GO:0009986|GO:0010812|GO:0016055|GO:0017147|GO:0019955|GO:0030165|GO:0030182|GO:0030947|GO:0034446|GO:0042701|GO:0042803|GO:0042813|GO:0042995|GO:0045893|GO:0046982|GO:0051091|GO:0060070|GO:0061299|GO:0071300
chr11	46268760	46268819	CUST_4874_PI398500404	-	-0.590873214099973	chr11	46299212	46342972	ENSG00000157613.5	+	-0.967994833071021	CREB3L1	OASIS	-
chr11	27567809	27567868	CUST_30822_PI398500300	+	-0.623083301000158	chr11	27516123	27528320	ENSG00000148943.7	-	1.05878784793572	LIN7C	LIN-7-C|LIN-7C|MALS-3|MALS3|VELI3	GO:0008092|GO:0019904
chr11	62690895	62690954	CUST_61540_PI398500300	+	-0.695775076733566	chr11	62676151	62689279	ENSG00000168539.3	-	-0.562802671141696	CHRM1	HM1|M1|M1R	GO:0004435|GO:0005624|GO:0005886|GO:0005887|GO:0006464|GO:0007165|GO:0007186|GO:0007205|GO:0007207|GO:0007213|GO:0007399|GO:0008283|GO:0008284|GO:0043270
chr11	72888541	72888600	CUST_54031_PI398500300	-	-0.568860830936771	chr11	72547790	72853306	ENSG00000137478.9	-	1.31281427206107	FCHSD2	NWK|SH3MD3	GO:0005515
chr11	72868676	72868735	CUST_55326_PI398500300	-	-0.55534257346301	chr11	72547790	72853306	ENSG00000137478.9	-	1.31281427206107	FCHSD2	NWK|SH3MD3	GO:0005515
chr11	134430348	134430407	CUST_550_PI398500627	-	-0.722681152878909	chr11	134248398	134281812	ENSG00000109956.8	-	1.56511359438864	B3GAT1	CD57|GLCATP|GLCUATP|HNK1|LEU7|NK-1|NK1	GO:0005975
chr11	76290156	76290215	CUST_765_PI398500300	-	-0.59246737621439	chr11	76155967	76264069	ENSG00000158636.11	+	0.684116240937538	C11orf30	EMSY	-
chr11	63678502	63678561	CUST_18625_PI398500300	-	-0.796933613057207	chr11	63606400	63678491	ENSG00000072518.14	+	0.683595546005789	MARK2	EMK-1|EMK1|PAR-1|Par-1b|Par1b	GO:0000287|GO:0001764|GO:0004674|GO:0005515|GO:0005524|GO:0006468|GO:0006979|GO:0007243|GO:0010976|GO:0016020|GO:0030010|GO:0045197|GO:0046777|GO:0050321|GO:0050770|GO:0051493
chr11	131160783	131160842	CUST_1928_PI398500300	-	-2.0665793829096	chr11	131240373	132206716	ENSG00000182667.9	+	1.09001754914033	NTM	HNT|IGLON2|NTRI	GO:0005515|GO:0008038
chr11	41972457	41972516	CUST_26590_PI398500300	-	-0.511675529117233	chr11	40135753	41481323	ENSG00000148948.3	-	1.48270827119788	LRRC4C	NGL-1|NGL1	GO:0005515|GO:0016020|GO:0016021|GO:0050770
chr11	2871831	2871890	CUST_35748_PI398500300	-	-0.696536591258486	chr11	2465914	2870221	ENSG00000053918.10	+	-0.617774460982778	KCNQ1	ATFB1|ATFB3|JLNS1|KCNA8|KCNA9|KVLQT1|Kv1.9|Kv7.1|LQT|LQT1|RWS|SQT2|WRS	GO:0005249|GO:0005251|GO:0005886|GO:0006936|GO:0007268|GO:0007605|GO:0008015|GO:0008016|GO:0008076|GO:0060306|GO:0071435
chr11	108840373	108840432	CUST_50411_PI398500300	+	-0.64621894238568	chr11	108535752	108811657	ENSG00000178105.4	+	0.640525535044526	DDX10	HRH-J8	GO:0003724
chr11	915089	915148	CUST_9091_PI398500300	-	-1.12994067116581	chr11	867357	915058	ENSG00000177830.13	-	0.521908745816208	CHID1	SI-CLP	-
chr11	507409	507468	A_32_P116219	-	-1.28049991856864	chr11	494512	507300	ENSG00000023191.11	-	0.810138701701757	RNH1	RAI|RNH	GO:0005515|GO:0005737|GO:0006402|GO:0008428|GO:0032311|GO:0045765
chr12	27982847	27982906	CUST_55590_PI398500300	-	-0.833492563783583	chr12	27932953	27955973	ENSG00000087448.5	+	1.17619442875883	KLHDC5	Ctb9	-
chr12	23524651	23524710	CUST_61136_PI398500300	-	-0.755417076392421	chr12	23682440	24103966	ENSG00000134532.10	-	0.868895298721396	SOX5	L-SOX5	GO:0003700|GO:0005515|GO:0006355|GO:0006366|GO:0032332|GO:0061036|GO:0071560|GO:2000741
chr12	58287695	58287754	CUST_8100_PI398500300	-	-1.04830938127129	chr12	58213710	58240522	ENSG00000175215.5	-	0.679485138278739	CTDSP2	OS4|PSR2|SCP2	GO:0005625|GO:0005654|GO:0006470|GO:0006987|GO:0008420|GO:0030968
chr12	128672674	128672733	A_32_P129573	-	-0.805397876167287	chr12	128751948	129192460	ENSG00000181234.8	+	1.84985148119111	TMEM132C	-	GO:0003674|GO:0005575|GO:0008150
chr12	59434434	59434493	CUST_54525_PI398500300	+	-1.36104991876095	chr12	59265931	59314303	ENSG00000139263.7	-	-1.32513391123411	LRIG3	LIG3	-
chr12	102896048	102896107	CUST_18094_PI398500300	+	-1.22793528883848	chr12	102789645	102874423	ENSG00000017427.11	-	-1.05924665809769	IGF1	IGF-I|IGF1A|IGFI	GO:0001501|GO:0002576|GO:0005158|GO:0005159|GO:0005178|GO:0005179|GO:0005515|GO:0005576|GO:0005615|GO:0006260|GO:0006916|GO:0006928|GO:0007165|GO:0007265|GO:0007517|GO:0007596|GO:0008284|GO:0009441|GO:0010613|GO:0014068|GO:0014834|GO:0014896|GO:0014904|GO:0014911|GO:0016942|GO:0030166|GO:0030168|GO:0031093|GO:0033160|GO:0034392|GO:0035630|GO:0040014|GO:0042104|GO:0042523|GO:0043388|GO:0043410|GO:…
chr12	127668730	127668789	A_32_P212294	-	-0.630314547123574	chr12	128751948	129192460	ENSG00000181234.8	+	1.84985148119111	TMEM132C	-	GO:0003674|GO:0005575|GO:0008150
chr12	17369098	17369157	CUST_5333_PI398500300	-	-1.72413223374766	chr12	16701307	16763528	ENSG00000048540.9	-	1.79382351501327	LMO3	RBTN3|RBTNL2|RHOM3|Rhom-3	-
chr12	104744894	104744953	CUST_17743_PI398500110	+	-0.663997139657175	chr12	104609557	104744061	ENSG00000198431.10	+	0.473162644886765	TXNRD1	GRIM-12|TR|TR1|TRXR1|TXNR	GO:0004791|GO:0005634|GO:0005730|GO:0005737|GO:0005829|GO:0007165|GO:0015949|GO:0044255|GO:0044281|GO:0055086
chr12	106377568	106377627	CUST_35707_PI398500300	-	-0.666777569137901	chr12	106457118	106533811	ENSG00000074590.8	-	1.25769413663984	NUAK1	ARK5	GO:0002039|GO:0004674|GO:0005515|GO:0005634|GO:0005737|GO:0030155|GO:0035507|GO:0042127|GO:2000772
chr12	27974373	27974432	CUST_56240_PI398500300	-	-1.17007922470305	chr12	27932953	27955973	ENSG00000087448.5	+	1.17619442875883	KLHDC5	Ctb9	-
chr13	58943928	58943987	CUST_8721_PI398500300	+	-0.856079175168372	chr13	58205944	58303445	ENSG00000118946.7	+	0.903559447542869	PCDH17	PCDH68|PCH68	GO:0005515
chr13	58921403	58921462	CUST_1727_PI398634434	+	-0.64869835144187	chr13	58205944	58303445	ENSG00000118946.7	+	0.903559447542869	PCDH17	PCDH68|PCH68	GO:0005515
chr13	30717378	30717437	CUST_1813_PI398634434	+	-0.824019308728871	chr13	30776767	30881621	ENSG00000102781.9	-	0.635330715154756	KATNAL1	-	-
chr13	82586485	82586544	CUST_874_PI398500300	+	-1.212892855116	chr13	80910111	80915086	ENSG00000136158.5	-	1.02039642811457	SPRY2	hSPRY2	GO:0005515|GO:0005829|GO:0005886|GO:0007173|GO:0008543|GO:0010628|GO:0010801|GO:0019901|GO:0030291|GO:0033138|GO:0042059|GO:0043066|GO:0043539|GO:0051897|GO:0070374|GO:0071901|GO:0071902
chr13	58871776	58871835	CUST_857_PI398500110	+	-0.666938391075434	chr13	58205944	58303445	ENSG00000118946.7	+	0.903559447542869	PCDH17	PCDH68|PCH68	GO:0005515
chr13	33432408	33432467	CUST_2143_PI398634434	+	-0.761350152766026	chr13	33160564	33352157	ENSG00000083642.13	+	0.849247649457398	PDS5B	APRIN|AS3|CG008	GO:0000785|GO:0005515|GO:0005524|GO:0005634|GO:0005730|GO:0007064|GO:0008283|GO:0008285|GO:0042127
chr13	78789950	78790009	CUST_1770_PI398500300	+	-0.654474775220129	chr13	78469616	78493903	ENSG00000136160.10	-	-2.76361484525285	EDNRB	ABCDS|ET-B|ET-BR|ETB|ETBR|ETRB|HSCR|HSCR2|WS4A	GO:0000122|GO:0004962|GO:0005886|GO:0005887|GO:0007166|GO:0007194|GO:0007200|GO:0007399|GO:0014043|GO:0014826|GO:0017046|GO:0032269|GO:0035645|GO:0042310|GO:0048246|GO:0048484|GO:0086100
chr14	69447968	69448027	A_32_P105730	+	-0.818427078456956	chr14	69340860	69446157	ENSG00000072110.9	-	1.55295702790579	ACTN1	-	GO:0002576|GO:0005178|GO:0005515|GO:0005576|GO:0005737|GO:0005829|GO:0005925|GO:0007596|GO:0017166|GO:0030168|GO:0031093|GO:0031143|GO:0034329|GO:0042981|GO:0042995|GO:0044325|GO:0048041|GO:0051271
chr14	34279150	34279209	CUST_11205_PI398500300	+	-1.42921185710734	chr14	33404139	34273382	ENSG00000151322.14	+	0.652825428420815	NPAS3	MOP6|PASD6|bHLHe12	GO:0005634|GO:0005730|GO:0005737|GO:0045893
chr14	69507249	69507308	CUST_59107_PI398500300	-	-0.829478457402073	chr14	69517598	69619867	ENSG00000139990.13	-	0.480040171632144	DCAF5	BCRG2|BCRP2|D14S1461E|WDR22	GO:0016567|GO:0080008
chr14	93595775	93595834	CUST_41921_PI398500300	+	-0.572997238050187	chr14	93403259	93582665	ENSG00000100605.10	-	1.32817142104077	ITPK1	ITRPK1	GO:0003824|GO:0005829|GO:0007165|GO:0007596|GO:0008152
chr14	95151806	95151865	CUST_2212_PI398634434	-	-1.02323383674201	chr14	95058395	95090983	ENSG00000196136.9	+	3.41270370275794	SERPINA3	AACT|ACT|GIG25	GO:0003677|GO:0004867|GO:0005515|GO:0005576|GO:0005622|GO:0005634|GO:0006954|GO:0010951|GO:0019216|GO:0030162|GO:0030277
chr14	69281476	69281535	CUST_10132_PI398500300	-	-1.12448256939259	chr14	69254377	69263190	ENSG00000185650.7	-	1.25058176047672	ZFP36L1	BRF1|Berg36|ERF-1|ERF1|RNF162B|TIS11B|cMG1	GO:0003700|GO:0003729|GO:0005515|GO:0005829|GO:0006355|GO:0010467|GO:0016070|GO:0016071|GO:0043488
chr14	69504933	69504992	CUST_59752_PI398500300	-	-0.501846331945519	chr14	69517598	69619867	ENSG00000139990.13	-	0.480040171632144	DCAF5	BCRG2|BCRP2|D14S1461E|WDR22	GO:0016567|GO:0080008
chr14	34279067	34279126	CUST_11204_PI398500300	-	-1.01751045390498	chr14	33404139	34273382	ENSG00000151322.14	+	0.652825428420815	NPAS3	MOP6|PASD6|bHLHe12	GO:0005634|GO:0005730|GO:0005737|GO:0045893
chr14	31003337	31003396	CUST_51751_PI398500300	+	-1.93530160063772	chr14	31028329	31089269	ENSG00000092140.10	+	0.593580335500203	G2E3	KIAA1333|PHF7B	GO:0005737|GO:0005794|GO:0043231
chr14	53960696	53960755	CUST_9774_PI398500404	-	-0.542359683697606	chr14	53510686	53620000	ENSG00000100523.9	-	1.11399361506341	DDHD1	PA-PLA1|PAPLA1	-
chr14	69251412	69251471	CUST_768_PI398500404	-	-0.597391909646317	chr14	69254377	69263190	ENSG00000185650.7	-	1.25058176047672	ZFP36L1	BRF1|Berg36|ERF-1|ERF1|RNF162B|TIS11B|cMG1	GO:0003700|GO:0003729|GO:0005515|GO:0005829|GO:0006355|GO:0010467|GO:0016070|GO:0016071|GO:0043488
chr14	35874068	35874127	CUST_36514_PI398500300	-	-0.551275118713769	chr14	35870717	35873955	ENSG00000100906.6	-	0.69385445703221	NFKBIA	IKBA|MAD-3|NFKBI	GO:0002224|GO:0002755|GO:0002756|GO:0005515|GO:0005634|GO:0005737|GO:0005829|GO:0005886|GO:0006915|GO:0006916|GO:0007253|GO:0008063|GO:0008134|GO:0008139|GO:0010745|GO:0010875|GO:0010888|GO:0019899|GO:0031625|GO:0032088|GO:0032270|GO:0032481|GO:0033256|GO:0034130|GO:0034134|GO:0034138|GO:0034142|GO:0035666|GO:0042345|GO:0042802|GO:0042994|GO:0043392|GO:0045087|GO:0045944|GO:0048011|GO:0050852|GO:…
chr15	40618641	40618700	A_32_P76992	+	0.981442838982682	chr15	40623653	40633168	ENSG00000188549.7	-	0.675198525580789	C15orf52	-	-
chr15	89932110	89932169	CUST_45042_PI398500300	+	-0.685346932450132	chr15	89859534	89878092	ENSG00000140521.6	-	0.61166288975199	POLG	MDP1|MIRAS|MTDPS4A|MTDPS4B|PEO|POLG1|POLGA|SANDO|SCAE	GO:0002020|GO:0003682|GO:0003887|GO:0005515|GO:0005739|GO:0006259|GO:0006261|GO:0006287|GO:0042645
chr15	89282635	89282694	CUST_7933_PI398500404	-	-0.861593649122215	chr15	89346674	89418585	ENSG00000157766.10	+	2.77823883436907	ACAN	AGC1|AGCAN|CSPG1|CSPGCP|MSK16|SEDK	GO:0001501|GO:0005201|GO:0005515|GO:0006508|GO:0031012
chr15	89498291	89498350	CUST_66758_PI398500300	-	-0.694601114839023	chr15	89441916	89456642	ENSG00000140545.10	-	1.59558032645544	MFGE8	BA46|EDIL1|HMFG|HsT19888|MFG-E8|MFGM|OAcGD3S|SED1|SPAG10|hP47	GO:0005576|GO:0031012
chr15	92887713	92887772	CUST_49889_PI398500300	-	-0.479244007050374	chr15	92937058	93015640	ENSG00000140557.6	+	-0.851911473103359	ST8SIA2	HsT19690|SIAT8B|ST8SIA-II|STX	GO:0000139|GO:0001574|GO:0003828|GO:0005975|GO:0006464|GO:0006486|GO:0006491|GO:0007399|GO:0007411|GO:0009311|GO:0018279|GO:0033691|GO:0043687|GO:0044267
chr15	40618658	40618717	CUST_4922_PI398500300	+	0.789568253208734	chr15	40623653	40633168	ENSG00000188549.7	-	0.675198525580789	C15orf52	-	-
chr15	77821414	77821473	CUST_6198_PI398500300	+	-1.09362733364358	chr15	77712754	77777949	ENSG00000140382.10	+	0.668033434639027	HMG20A	HMGX1|HMGXB1	GO:0003677|GO:0003700|GO:0005515|GO:0005634|GO:0005730|GO:0006325|GO:0006355
chr15	99979095	99979154	CUST_22040_PI398500300	+	-1.13630205531055	chr15	100017370	100256671	ENSG00000068305.12	+	0.652060576669298	MEF2A	ADCAD1|RSRFC4|RSRFC9|mef2	GO:0000002|GO:0000122|GO:0000165|GO:0000790|GO:0000977|GO:0000981|GO:0001085|GO:0001105|GO:0002224|GO:0002755|GO:0002756|GO:0003700|GO:0005515|GO:0005634|GO:0005654|GO:0006351|GO:0006366|GO:0007507|GO:0007517|GO:0008063|GO:0033613|GO:0034130|GO:0034134|GO:0034138|GO:0034142|GO:0035035|GO:0035666|GO:0042692|GO:0042826|GO:0043565|GO:0045087|GO:0045944|GO:0046332|GO:0046982|GO:0048011|GO:0048311|GO:…
chr15	25304787	25304846	CUST_43_PI398636427	+	-0.578280023828865	chr15	25200135	25245423	ENSG00000214265.5	+	0.622407794378152	SNURF	-	GO:0003674|GO:0005634|GO:0008150
chr15	25319306	25319365	CUST_39811_PI398500300	-	-0.636076924191355	chr15	25200135	25245423	ENSG00000214265.5	+	0.622407794378152	SNURF	-	GO:0003674|GO:0005634|GO:0008150
chr15	40618289	40618348	CUST_5600_PI398500300	+	0.867615928943237	chr15	40623653	40633168	ENSG00000188549.7	-	0.675198525580789	C15orf52	-	-
chr15	62545663	62545722	CUST_29615_PI398500300	+	-0.958982804563304	chr15	62455734	62457482	ENSG00000205502.3	-	-0.987357951678549	C2CD4B	FAM148B|NLF2	-
chr15	40805904	40805963	CUST_35531_PI398500300	+	-1.0578348285847	chr15	40820882	40857256	ENSG00000128891.11	-	0.901388436260856	C15orf57	CCDC32	-
chr15	62428022	62428081	CUST_32291_PI398500300	+	-1.07448680336766	chr15	62455734	62457482	ENSG00000205502.3	-	-0.987357951678549	C2CD4B	FAM148B|NLF2	-
chr16	81420846	81420905	CUST_19477_PI398500110	-	-0.762649349976658	chr16	81348557	81413940	ENSG00000127688.3	+	-0.704460819057208	GAN	GAN1|KLHL16	GO:0003674|GO:0005515|GO:0005883|GO:0008150
chr16	67583329	67583388	A_24_P741378	-	-1.1856882276118	chr16	67552321	67580689	ENSG00000039523.11	+	-0.819087612827436	FAM65A	-	GO:0005737
chr16	19122449	19122508	A_32_P162797	-	-1.31232712557158	chr16	19125254	19132946	ENSG00000205730.5	+	0.616809587294697	ITPRIPL2	-	-
chr16	65306110	65306169	CUST_50344_PI398500300	-	-0.529921290691729	chr16	64977656	65160015	ENSG00000140937.8	-	1.31275055043033	CDH11	CAD11|CDHOB|OB|OSF-4	GO:0001501|GO:0001503|GO:0005886|GO:0007155|GO:0007156|GO:0016021|GO:0016337|GO:0034329|GO:0034332|GO:0045216
chr16	65463897	65463956	CUST_31222_PI398500300	+	-0.908494372424197	chr16	64977656	65160015	ENSG00000140937.8	-	1.31275055043033	CDH11	CAD11|CDHOB|OB|OSF-4	GO:0001501|GO:0001503|GO:0005886|GO:0007155|GO:0007156|GO:0016021|GO:0016337|GO:0034329|GO:0034332|GO:0045216
chr16	54446174	54446233	CUST_11683_PI398500300	+	-0.551384074094981	chr16	54317216	54320675	ENSG00000177508.10	-	-2.87491894355501	IRX3	IRX-1|IRXB1	-
chr16	17125866	17125925	CUST_30086_PI398500300	+	-1.07045236369041	chr16	17195626	17564738	ENSG00000103489.7	-	1.16994711299755	XYLT1	PXYLT1|XT-I|XT1|XTI|XYLTI	GO:0006024|GO:0030158
chr16	65215423	65215482	CUST_66772_PI398500300	+	-0.761729506857235	chr16	64977656	65160015	ENSG00000140937.8	-	1.31275055043033	CDH11	CAD11|CDHOB|OB|OSF-4	GO:0001501|GO:0001503|GO:0005886|GO:0007155|GO:0007156|GO:0016021|GO:0016337|GO:0034329|GO:0034332|GO:0045216
chr16	19906379	19906438	CUST_9620_PI398500300	-	-0.979506608012194	chr16	19868616	19897489	ENSG00000167191.6	-	1.40672310425172	GPRC5B	RAIG-2|RAIG2	GO:0005634|GO:0005730|GO:0005794|GO:0043231
chr16	14403149	14403208	CUST_4980_PI398634432	-	-0.765496555754707	chr16	14165178	14360630	ENSG00000186260.11	+	0.71586943499489	MKL2	MRTF-B|NPD001	GO:0003713|GO:0005515|GO:0005634|GO:0045844|GO:0045944
chr17	70470989	70471048	CUST_180_PI398634115	-	0.666970759441848	chr17	70642086	71088853	ENSG00000133195.6	-	-0.692828944350337	SLC39A11	C17orf26|ZIP11	-
chr17	54991809	54991868	A_32_P222571	+	-0.809815776071158	chr17	54965270	54991399	ENSG00000121060.10	-	0.692128727164787	TRIM25	EFP|RNF147|Z147|ZNF147	GO:0003700|GO:0005515|GO:0005634|GO:0005730|GO:0005737|GO:0005829|GO:0006355|GO:0030054|GO:0032480|GO:0045087
chr17	37768110	37768169	CUST_16440_PI398500300	+	-1.2093743659471	chr17	37760021	37764196	ENSG00000171532.3	-	-1.61602696499654	NEUROD2	NDRF|bHLHa1	GO:0003700|GO:0003714|GO:0005634|GO:0006357|GO:0007399|GO:0016567|GO:0021695|GO:0031915|GO:0045666|GO:0046982|GO:0050850|GO:0051091|GO:0070888|GO:0071257|GO:0071277|GO:0090129|GO:2000297
chr17	70575843	70575902	CUST_100_PI398634115	-	0.734592815370277	chr17	70642086	71088853	ENSG00000133195.6	-	-0.692828944350337	SLC39A11	C17orf26|ZIP11	-
chr17	48130866	48130925	CUST_5513_PI398500116	-	-0.798551362744167	chr17	48133332	48167845	ENSG00000005884.12	+	1.20967054139851	ITGA3	CD49C|GAP-B3|GAPB3|MSK18|VCA-2|VL3A|VLA3a	GO:0005515|GO:0005886|GO:0007160|GO:0007596|GO:0009986|GO:0050900
chr17	70511184	70511243	CUST_10331_PI398500300	+	-0.597504432862856	chr17	70642086	71088853	ENSG00000133195.6	-	-0.692828944350337	SLC39A11	C17orf26|ZIP11	-
chr17	70575550	70575609	CUST_97_PI398634115	-	0.683382051103411	chr17	70642086	71088853	ENSG00000133195.6	-	-0.692828944350337	SLC39A11	C17orf26|ZIP11	-
chr17	70546229	70546288	CUST_2116_PI398500627	-	0.784886881139179	chr17	70642086	71088853	ENSG00000133195.6	-	-0.692828944350337	SLC39A11	C17orf26|ZIP11	-
chr17	47073579	47073638	CUST_2725_PI398500404	-	1.15514325586778	chr17	47074774	47133012	ENSG00000159217.5	+	-1.27406703334319	IGF2BP1	CRD-BP|CRDBP|IMP-1|IMP1|VICKZ1|ZBP1	GO:0003729|GO:0003730|GO:0005515|GO:0005634|GO:0005730|GO:0005737|GO:0005829|GO:0005886|GO:0010494|GO:0010610|GO:0017148|GO:0030529|GO:0042035|GO:0043231|GO:0045182|GO:0048027|GO:0070934|GO:0070937
chr17	48121299	48121358	CUST_38066_PI398500300	+	-0.547540222278779	chr17	48133332	48167845	ENSG00000005884.12	+	1.20967054139851	ITGA3	CD49C|GAP-B3|GAPB3|MSK18|VCA-2|VL3A|VLA3a	GO:0005515|GO:0005886|GO:0007160|GO:0007596|GO:0009986|GO:0050900
chr17	70563054	70563113	CUST_2657_PI398500627	-	1.14051095477897	chr17	70642086	71088853	ENSG00000133195.6	-	-0.692828944350337	SLC39A11	C17orf26|ZIP11	-
chr17	70504351	70504410	CUST_473_PI398634115	-	0.734653785388627	chr17	70642086	71088853	ENSG00000133195.6	-	-0.692828944350337	SLC39A11	C17orf26|ZIP11	-
chr17	70490308	70490367	CUST_4379_PI398500627	+	0.934428684004592	chr17	70642086	71088853	ENSG00000133195.6	-	-0.692828944350337	SLC39A11	C17orf26|ZIP11	-
chr17	20897115	20897174	A_32_P66261	-	-0.712632860257295	chr17	20902906	20947073	ENSG00000124422.6	-	0.709517992162136	USP22	USP3L	GO:0000124|GO:0003713|GO:0004843|GO:0005515|GO:0009790|GO:0010485|GO:0016574|GO:0016578|GO:0016579|GO:0030374|GO:0043967|GO:0045893|GO:0045931|GO:0070461
chr17	70539251	70539310	CUST_2463_PI398500627	-	0.622599673146343	chr17	70642086	71088853	ENSG00000133195.6	-	-0.692828944350337	SLC39A11	C17orf26|ZIP11	-
chr18	41639040	41639099	CUST_10633_PI398635289	-	-0.646527337999197	chr18	42260138	42648475	ENSG00000152217.10	+	-0.593053155931076	SETBP1	SEB	-
chr18	45108714	45108773	CUST_1071_PI398500300	+	-0.584743188061666	chr18	45357922	45457515	ENSG00000175387.10	-	0.782128587993786	SMAD2	JV18|JV18-1|MADH2|MADR2|hMAD-2|hSMAD2	GO:0001707|GO:0003677|GO:0003690|GO:0003700|GO:0005160|GO:0005515|GO:0005622|GO:0005634|GO:0005654|GO:0005667|GO:0005737|GO:0005829|GO:0007179|GO:0007182|GO:0007183|GO:0007352|GO:0007369|GO:0008134|GO:0009952|GO:0010718|GO:0017015|GO:0019902|GO:0030513|GO:0030618|GO:0031053|GO:0031625|GO:0032444|GO:0032924|GO:0033613|GO:0034713|GO:0035556|GO:0038092|GO:0045165|GO:0045892|GO:0045893|GO:0045944|GO:…
chr18	41840238	41840297	CUST_1437_PI398635289	-	-1.07679342882972	chr18	42260138	42648475	ENSG00000152217.10	+	-0.593053155931076	SETBP1	SEB	-
chr18	41897528	41897587	CUST_6235_PI398635289	-	-0.466101805101331	chr18	42260138	42648475	ENSG00000152217.10	+	-0.593053155931076	SETBP1	SEB	-
chr18	41865846	41865905	CUST_5160_PI398635289	-	-1.0241341767041	chr18	42260138	42648475	ENSG00000152217.10	+	-0.593053155931076	SETBP1	SEB	-
chr18	41965435	41965494	CUST_11188_PI398635289	-	-0.861308274744625	chr18	42260138	42648475	ENSG00000152217.10	+	-0.593053155931076	SETBP1	SEB	-
chr18	41778651	41778710	CUST_7246_PI398635289	-	-1.17270394480013	chr18	42260138	42648475	ENSG00000152217.10	+	-0.593053155931076	SETBP1	SEB	-
chr18	32492183	32492242	CUST_17835_PI398500110	-	-0.499191854896438	chr18	32073254	32471808	ENSG00000134769.14	+	1.06076636657817	DTNA	D18S892E|DRP3|DTN|DTN-A|LVNC1	GO:0005515|GO:0006941|GO:0007165|GO:0007268|GO:0007274
chr18	41631161	41631220	CUST_6517_PI398635289	-	-2.12711985934394	chr18	42260138	42648475	ENSG00000152217.10	+	-0.593053155931076	SETBP1	SEB	-
chr18	41751163	41751222	CUST_6666_PI398635289	-	-1.71574482654372	chr18	42260138	42648475	ENSG00000152217.10	+	-0.593053155931076	SETBP1	SEB	-
chr18	41712003	41712062	CUST_12480_PI398635289	-	-0.621441755656067	chr18	42260138	42648475	ENSG00000152217.10	+	-0.593053155931076	SETBP1	SEB	-
chr18	41810003	41810062	CUST_12577_PI398635289	-	-0.603365834494575	chr18	42260138	42648475	ENSG00000152217.10	+	-0.593053155931076	SETBP1	SEB	-
chr18	41623069	41623128	CUST_2454_PI398635289	-	-0.748405408220804	chr18	42260138	42648475	ENSG00000152217.10	+	-0.593053155931076	SETBP1	SEB	-
chr19	42438558	42438617	CUST_20782_PI398500300	+	-0.563245942730374	chr19	42460838	42463528	ENSG00000105404.5	-	0.598927707759652	RABAC1	PRA1|PRAF1|YIP3	GO:0005515|GO:0042802
chr19	32508855	32508914	CUST_37389_PI398500300	-	-0.847280528473649	chr19	32836514	32878572	ENSG00000168813.9	+	-0.853708101875976	ZNF507	-	-
chr19	1940188	1940247	A_32_P148808	-	-0.801009896543222	chr19	1941161	1981309	ENSG00000133275.9	+	-1.47155564488908	CSNK1G2	CK1g2	GO:0004674|GO:0005737|GO:0005829|GO:0006468|GO:0006665|GO:0007165|GO:0030148|GO:0044281
chr1	205000250	205000309	CUST_12064_PI398500300	-	-0.607215160155118	chr1	204797779	204991950	ENSG00000163531.10	+	0.693899697262776	NFASC	NF|NRCAML	GO:0005622|GO:0005886|GO:0007411|GO:0007422|GO:0033268|GO:0042552|GO:0043194
chr1	244066799	244066858	CUST_58372_PI398500300	+	-0.59311976791321	chr1	243651535	244014381	ENSG00000117020.12	-	0.887156081354961	AKT3	PKB-GAMMA|PKBG|PRKBG|RAC-PK-gamma|RAC-gamma|STK-2	GO:0000002|GO:0004672|GO:0004674|GO:0005515|GO:0005524|GO:0005634|GO:0005730|GO:0005737|GO:0005794|GO:0005886|GO:0006468|GO:0007165
chr1	27840570	27840629	CUST_13256_PI398500300	+	-0.931932637825613	chr1	27860546	27930942	ENSG00000126705.7	-	-0.647640318777366	AHDC1	CL23945|DJ159A19.3|RP1-159A19.1	-
chr1	87742114	87742173	CUST_14267_PI398500300	+	-0.56274825532067	chr1	87794151	87812788	ENSG00000143013.7	+	1.05907628725456	LMO4	-	GO:0001843|GO:0003700|GO:0005667|GO:0006355|GO:0006366|GO:0008134
chr1	56902581	56902640	CUST_41882_PI398500300	-	-1.02256864823024	chr1	56960419	57110974	ENSG00000162407.8	-	1.42137268324705	PPAP2B	Dri42|LPP3|PAP2B|VCIP	GO:0001933|GO:0004721|GO:0005515|GO:0005886|GO:0005912|GO:0006629|GO:0006665|GO:0008354|GO:0016020|GO:0030148|GO:0034109|GO:0044281|GO:0044328|GO:0044329|GO:0044330|GO:0050821|GO:0051091
chr1	113876104	113876163	CUST_28670_PI398500300	-	-1.10023724747231	chr1	113933371	114228545	ENSG00000081026.13	+	-0.813079061036802	MAGI3	MAGI-3|RP4-730K3.1|dJ730K3.2	GO:0004385|GO:0005515|GO:0005622|GO:0006915|GO:0016020|GO:0035556
chr1	18406942	18407001	CUST_51440_PI398500300	+	-0.559248719535191	chr1	18434240	18704977	ENSG00000117154.6	+	2.12760497745196	IGSF21	-	-
chr1	37221646	37221705	CUST_9658_PI398500300	-	-0.519254903912576	chr1	37261128	37499730	ENSG00000163873.5	-	0.860465140664328	GRIK3	EAA5|GLR7|GLUR7|GluK3|GluR7a	GO:0001640|GO:0004970|GO:0005886|GO:0005887|GO:0007196|GO:0007215|GO:0007216|GO:0007268|GO:0008066|GO:0015277|GO:0030424|GO:0030425|GO:0032839|GO:0035235|GO:0042391|GO:0043195|GO:0043204|GO:0051967
chr1	112875226	112875285	CUST_17692_PI398500300	-	-0.466068032157348	chr1	112938803	113003786	ENSG00000143079.7	+	0.830140371004339	CTTNBP2NL	-	GO:0005515|GO:0015629
chr1	38126233	38126292	CUST_733_PI398500300	-	-1.185351532705	chr1	38147242	38157914	ENSG00000116922.9	-	0.488279898400363	C1orf109	-	-
chr1	83597247	83597306	CUST_5100_PI398500404	+	-0.645380168885778	chr1	84330711	84464833	ENSG00000137941.11	-	0.963288582836988	TTLL7	RP5-836J3.2	-
chr1	55797994	55798053	CUST_1877_PI398500116	-	-0.878435893141351	chr1	55532032	55681039	ENSG00000162402.7	-	1.52736715690043	USP24	-	-
chr1	83579889	83579948	CUST_51066_PI398500300	+	-0.500876987851	chr1	84330711	84464833	ENSG00000137941.11	-	0.963288582836988	TTLL7	RP5-836J3.2	-
chr1	4577890	4577949	CUST_738_PI398500627	-	-0.504420702217983	chr1	4714792	4843850	ENSG00000196581.5	+	1.71662835739831	AJAP1	MOT8|RP3-426F10.1|SHREW-1|SHREW1	-
chr1	112902622	112902681	CUST_60102_PI398500300	-	-0.550974302800983	chr1	112938803	113003786	ENSG00000143079.7	+	0.830140371004339	CTTNBP2NL	-	GO:0005515|GO:0015629
chr1	83472091	83472150	CUST_61333_PI398500300	-	-0.688592929450691	chr1	84330711	84464833	ENSG00000137941.11	-	0.963288582836988	TTLL7	RP5-836J3.2	-
chr1	37513305	37513364	CUST_55345_PI398500300	+	-0.794359469818914	chr1	37261128	37499730	ENSG00000163873.5	-	0.860465140664328	GRIK3	EAA5|GLR7|GLUR7|GluK3|GluR7a	GO:0001640|GO:0004970|GO:0005886|GO:0005887|GO:0007196|GO:0007215|GO:0007216|GO:0007268|GO:0008066|GO:0015277|GO:0030424|GO:0030425|GO:0032839|GO:0035235|GO:0042391|GO:0043195|GO:0043204|GO:0051967
chr1	190449750	190449809	CUST_2766_PI398636438	+	0.674779424757229	chr1	190066792	190446759	ENSG00000162670.7	-	1.61441245677313	FAM5C	BRINP3|DBCCR1L|DBCCR1L1|RP11-445K1.1	-
chr1	112622478	112622537	CUST_26626_PI398500300	+	-1.55086172097877	chr1	112313284	112531777	ENSG00000171385.5	-	0.675236070765784	KCND3	KCND3L|KCND3S|KSHIVB|KV4.3	GO:0005886|GO:0006813|GO:0007268
chr1	27933913	27933972	CUST_53492_PI398500300	+	-0.873226503827564	chr1	27860546	27930942	ENSG00000126705.7	-	-0.647640318777366	AHDC1	CL23945|DJ159A19.3|RP1-159A19.1	-
chr1	180194248	180194307	CUST_39033_PI398500300	-	-0.619609535892049	chr1	180199421	180249380	ENSG00000121454.4	+	-1.59174090075683	LHX4	CPHD4	-
chr1	88108773	88108832	CUST_8474_PI398634432	+	-0.673919787506095	chr1	87794151	87812788	ENSG00000143013.7	+	1.05907628725456	LMO4	-	GO:0001843|GO:0003700|GO:0005667|GO:0006355|GO:0006366|GO:0008134
chr1	4580890	4580949	A_24_P499481	+	-0.678213139282442	chr1	4714792	4843850	ENSG00000196581.5	+	1.71662835739831	AJAP1	MOT8|RP3-426F10.1|SHREW-1|SHREW1	-
chr1	55970252	55970311	CUST_35741_PI398500300	-	-0.813229128277196	chr1	55532032	55681039	ENSG00000162402.7	-	1.52736715690043	USP24	-	-
chr1	112547406	112547465	CUST_10974_PI398500116	-	-1.5133787876994	chr1	112313284	112531777	ENSG00000171385.5	-	0.675236070765784	KCND3	KCND3L|KCND3S|KSHIVB|KV4.3	GO:0005886|GO:0006813|GO:0007268
chr1	35177884	35177943	CUST_34049_PI398500300	+	-0.60686545153067	chr1	35178338	35325417	ENSG00000163866.7	-	0.624916527527486	C1orf212	-	-
chr1	199212429	199212488	CUST_389_PI398500404	-	-0.508325677817916	chr1	198607801	198726545	ENSG00000081237.12	+	0.780372898504244	PTPRC	B220|CD45|CD45R|GP180|L-CA|LCA|LY5|T200	GO:0001915|GO:0001960|GO:0002244|GO:0002378|GO:0004725|GO:0005001|GO:0005515|GO:0005886|GO:0005887|GO:0005925|GO:0006469|GO:0006470|GO:0006933|GO:0007166|GO:0007411|GO:0009897|GO:0016311|GO:0019901|GO:0030217|GO:0030890|GO:0033261|GO:0035335|GO:0042100|GO:0042102|GO:0045860|GO:0048539|GO:0048864|GO:0050852|GO:0050853|GO:0050857|GO:0051209|GO:0051607|GO:0051726|GO:2000473|GO:2000648
chr1	4652332	4652391	CUST_4507_PI398500627	+	-0.835145068007129	chr1	4714792	4843850	ENSG00000196581.5	+	1.71662835739831	AJAP1	MOT8|RP3-426F10.1|SHREW-1|SHREW1	-
chr1	17447119	17447178	CUST_28194_PI398500300	-	-0.618496954871799	chr1	17393256	17445948	ENSG00000117115.8	-	1.57420814519362	PADI2	PAD-H19|PAD2|PDI2	-
chr20	22541655	22541714	CUST_11651_PI398500300	+	-1.26015812714175	chr20	22561643	22566093	ENSG00000125798.8	-	-0.87089786264269	FOXA2	HNF3B|TCF3B	GO:0000432|GO:0000433|GO:0000978|GO:0001701|GO:0001705|GO:0003677|GO:0003690|GO:0003700|GO:0003705|GO:0005634|GO:0005667|GO:0006357|GO:0007492|GO:0008134|GO:0008301|GO:0009952|GO:0010719|GO:0019904|GO:0021533|GO:0021779|GO:0021904|GO:0030193|GO:0031018|GO:0032289|GO:0033132|GO:0040019|GO:0043433|GO:0044212|GO:0045665|GO:0045666|GO:0045893|GO:0045944|GO:0048665|GO:0051090|GO:0060441|GO:0060487|GO:…
chr20	3764261	3764320	CUST_2_PI398500627	+	-0.642245219174548	chr20	3764498	3767337	ENSG00000125817.6	-	0.980374954206065	CENPB	-	GO:0000775|GO:0003682|GO:0003696|GO:0019237|GO:0043565
chr20	49643728	49643787	CUST_51961_PI398500300	+	-0.692838873702203	chr20	49620193	49639666	ENSG00000026559.8	-	-0.65126293638871	KCNG1	K13|KCNG|KV6.1|kH2	GO:0005267|GO:0005886|GO:0006813|GO:0007268|GO:0016021|GO:0043231|GO:0071805
chr20	50179416	50179475	CUST_6554_PI398634432	+	-2.46067050738773	chr20	50003494	50179339	ENSG00000101096.13	-	0.608094312655164	NFATC2	NFAT1|NFATP	GO:0003677|GO:0003700|GO:0005515|GO:0005634|GO:0005730|GO:0005737|GO:0005829|GO:0005886|GO:0006355|GO:0006974|GO:0015629|GO:0030890|GO:0042493|GO:0045893|GO:0050853
chr20	44064424	44064483	CUST_2770_PI398500627	-	-0.631987355004901	chr20	44044707	44054884	ENSG00000124155.11	+	0.684231499886259	PIGT	NDAP	GO:0003923|GO:0005515|GO:0005789|GO:0006501|GO:0016255|GO:0030176|GO:0042765|GO:0043687|GO:0044267
chr20	21589000	21589059	CUST_54538_PI398500300	-	-0.706928912343948	chr20	21491648	21494664	ENSG00000125820.5	-	1.69739996644304	NKX2-2	NKX2.2|NKX2B	GO:0001159|GO:0003682|GO:0003713|GO:0005654|GO:0007420|GO:0031018|GO:0051091
chr20	57147327	57147386	CUST_37011_PI398500300	+	-1.11728759958495	chr20	57034157	57090187	ENSG00000198768.6	-	-0.528503462572292	APCDD1L	RP4-685L9.2	-
chr20	46587602	46587661	CUST_1112_PI398500627	-	-0.67487044472839	chr20	46285092	46415360	ENSG00000196562.8	-	1.642194467001	SULF2	HSULF-2	GO:0001822|GO:0002063|GO:0003094|GO:0004065|GO:0005615|GO:0005783|GO:0005886|GO:0008449|GO:0009986|GO:0010575|GO:0014846|GO:0030177|GO:0030201|GO:0032836|GO:0035860|GO:0040037|GO:0048706|GO:0051216|GO:0060348|GO:0060384
chr20	30430246	30430305	CUST_1560_PI398634434	+	-0.781177418229531	chr20	30432103	30433420	ENSG00000179772.6	-	-0.698268283959352	FOXS1	FKHL18|FREAC10	GO:0001503|GO:0001568|GO:0001569|GO:0001570|GO:0001656|GO:0001657|GO:0001756|GO:0001946|GO:0001974|GO:0003677|GO:0003690|GO:0003700|GO:0003705|GO:0005634|GO:0005667|GO:0006355|GO:0006916|GO:0007219|GO:0007275|GO:0008134|GO:0008286|GO:0008301|GO:0014034|GO:0030199|GO:0031490|GO:0035050|GO:0040018|GO:0043010|GO:0043433|GO:0045892|GO:0045944|GO:0046620|GO:0048010|GO:0048343|GO:0048703|GO:0048844|GO:…
chr20	1067297	1067356	CUST_18530_PI398500300	+	-0.786756495432419	chr20	1093906	1149022	ENSG00000125818.10	+	1.03110729940911	PSMF1	PI31	GO:0000075|GO:0000082|GO:0000084|GO:0000209|GO:0000216|GO:0000278|GO:0002474|GO:0002479|GO:0004866|GO:0005515|GO:0005654|GO:0005737|GO:0005829|GO:0005839|GO:0006511|GO:0006521|GO:0006915|GO:0006977|GO:0010467|GO:0010951|GO:0016032|GO:0016070|GO:0016071|GO:0031145|GO:0034641|GO:0042590|GO:0042981|GO:0044281|GO:0051436|GO:0051437|GO:0051439
chr20	24743294	24743353	CUST_2013_PI398500627	-	-0.619291533203995	chr20	24449835	24647252	ENSG00000101463.5	+	1.14223490492276	SYNDIG1	C20orf39|DSPC2|IFITMD5|TMEM90B	GO:0005887|GO:0006886|GO:0014069|GO:0031901|GO:0035254|GO:0042803|GO:0043197|GO:0043198|GO:0044297|GO:0051965|GO:0060076|GO:0097091
chr20	52724462	52724521	CUST_57378_PI398500300	-	-0.545617271557846	chr20	52553316	52687304	ENSG00000064787.7	-	3.68815061064022	BCAS1	AIBC1|NABC1	-
chr20	61735320	61735379	A_32_P226498	+	-0.968036646296287	chr20	61826781	61847586	ENSG00000149658.12	-	0.867061661119091	YTHDF1	C20orf21	-
chr20	56347566	56347625	CUST_394_PI398634434	+	-1.04437261985154	chr20	56223448	56286592	ENSG00000124225.11	-	1.20963223811324	PMEPA1	STAG1|TMEPAI	GO:0003674|GO:0016021|GO:0030521|GO:0050699
chr20	21515825	21515884	CUST_55856_PI398500300	-	-1.64961902213223	chr20	21491648	21494664	ENSG00000125820.5	-	1.69739996644304	NKX2-2	NKX2.2|NKX2B	GO:0001159|GO:0003682|GO:0003713|GO:0005654|GO:0007420|GO:0031018|GO:0051091
chr20	30840196	30840255	CUST_43722_PI398500300	-	-1.11595352058525	chr20	30795683	30826470	ENSG00000101346.6	+	0.540357250852388	POFUT1	FUT12|O-FUT|O-Fuc-T|O-FucT-1	GO:0005783|GO:0006355|GO:0006493|GO:0007219|GO:0008417|GO:0009790|GO:0016020|GO:0016266|GO:0036066|GO:0046922
chr20	46771100	46771159	CUST_64183_PI398500300	-	-1.08479681098766	chr20	46285092	46415360	ENSG00000196562.8	-	1.642194467001	SULF2	HSULF-2	GO:0001822|GO:0002063|GO:0003094|GO:0004065|GO:0005615|GO:0005783|GO:0005886|GO:0008449|GO:0009986|GO:0010575|GO:0014846|GO:0030177|GO:0030201|GO:0032836|GO:0035860|GO:0040037|GO:0048706|GO:0051216|GO:0060348|GO:0060384
chr20	680862	680921	CUST_97_PI398500404	+	-0.602835397698957	chr20	642240	656825	ENSG00000215397.2	-	-0.693767075996579	SCRT2	ZNF898B	GO:0000122|GO:0000790|GO:0001078|GO:0006916
chr21	17996991	17997050	CUST_13584_PI398500300	-	-0.885324737609522	chr21	17102344	17252377	ENSG00000155313.11	+	0.808883123814217	USP25	USP21	GO:0004843|GO:0005515|GO:0006464|GO:0006508|GO:0008233|GO:0032183|GO:0070536|GO:0071108
chr21	18006326	18006385	CUST_5285_PI398500404	+	-0.680850225183837	chr21	17102344	17252377	ENSG00000155313.11	+	0.808883123814217	USP25	USP21	GO:0004843|GO:0005515|GO:0006464|GO:0006508|GO:0008233|GO:0032183|GO:0070536|GO:0071108
chr21	22195301	22195360	CUST_36965_PI398500300	+	-0.895157645609626	chr21	22370633	22915650	ENSG00000154654.9	+	1.83192907762454	NCAM2	NCAM21	GO:0007158
chr21	17911343	17911402	CUST_1524_PI398635365	-	-0.527941932309727	chr21	17102344	17252377	ENSG00000155313.11	+	0.808883123814217	USP25	USP21	GO:0004843|GO:0005515|GO:0006464|GO:0006508|GO:0008233|GO:0032183|GO:0070536|GO:0071108
chr21	34351205	34351264	CUST_33350_PI398500300	-	-0.769880722045524	chr21	34398153	34401504	ENSG00000205927.4	+	1.2066643216554	OLIG2	BHLHB1|OLIGO2|PRKCBP2|RACK17|bHLHe19	GO:0005634|GO:0005730|GO:0005737|GO:0005886
chr21	18006268	18006327	CUST_5282_PI398500404	-	-0.618334962993041	chr21	17102344	17252377	ENSG00000155313.11	+	0.808883123814217	USP25	USP21	GO:0004843|GO:0005515|GO:0006464|GO:0006508|GO:0008233|GO:0032183|GO:0070536|GO:0071108
chr21	17658478	17658537	CUST_5665_PI398500300	-	-0.535882985295285	chr21	17102344	17252377	ENSG00000155313.11	+	0.808883123814217	USP25	USP21	GO:0004843|GO:0005515|GO:0006464|GO:0006508|GO:0008233|GO:0032183|GO:0070536|GO:0071108
chr21	35431000	35431059	CUST_314_PI398634434	-	-0.809864554095183	chr21	35445524	35515334	ENSG00000243927.1	+	0.878009489166139	MRPS6	C21orf101|MRP-S6|RPMS6|S6mt	GO:0003735|GO:0006412|GO:0015935
chr22	29231750	29231809	CUST_9841_PI398500404	-	-0.537639208130876	chr22	29190543	29196585	ENSG00000100219.10	-	0.749350949844802	XBP1	TREB5|XBP-1|XBP2	GO:0003677|GO:0005634|GO:0005654|GO:0006355|GO:0006955|GO:0006987|GO:0030968|GO:1900103
chr22	46691518	46691577	CUST_1119_PI398636433	-	-0.494482018231487	chr22	46692638	46726707	ENSG00000075218.13	+	-0.535344263165026	GTSE1	B99	GO:0000085|GO:0003674|GO:0005881|GO:0006977|GO:0007017
chr22	37742309	37742368	CUST_364_PI398634434	-	-0.721914973754314	chr22	37764000	37823505	ENSG00000166897.9	-	0.858538417940332	ELFN2	LRRC62|PPP1R29|dJ63G5.3	GO:0010923|GO:0019902
chr22	37739933	37739992	CUST_1210_PI398634434	-	-0.605971051059305	chr22	37764000	37823505	ENSG00000166897.9	-	0.858538417940332	ELFN2	LRRC62|PPP1R29|dJ63G5.3	GO:0010923|GO:0019902
chr22	17539503	17539562	CUST_2638_PI398636433	+	-0.721124018573959	chr22	17565844	17596583	ENSG00000177663.8	+	1.51270057817909	IL17RA	CANDF5|CD217|CDw217|IL-17RA|IL17R|hIL-17R	GO:0005515|GO:0005887|GO:0007166|GO:0030368|GO:0032747|GO:0072537
chr22	36828812	36828871	CUST_10127_PI398500300	+	-1.81361540046514	chr22	36863083	36878077	ENSG00000100348.5	-	0.568467845416055	TXN2	MT-TRX|MTRX|TRX2	GO:0005730|GO:0005739
chr22	51110976	51111035	CUST_21493_PI398500300	-	-0.569830419554622	chr22	51113070	51171641	ENSG00000251322.2	+	0.882227041787068	SHANK3	DEL22q13.3|PROSAP2|PSAP2|SCZD15|SPANK-2	GO:0005515|GO:0005886|GO:0007612|GO:0007613|GO:0008022|GO:0014069|GO:0019717|GO:0021773|GO:0030160|GO:0035176|GO:0035255|GO:0035641|GO:0044309|GO:0045794|GO:0048170|GO:0048854|GO:0050885|GO:0051835|GO:0051968|GO:0060170|GO:0060997|GO:0060999|GO:0061001|GO:0071625|GO:0097107|GO:0097110|GO:0097113|GO:0097114|GO:0097117|GO:1900271|GO:1900451|GO:1900452|GO:2000463|GO:2000822|GO:2000969
chr2	159811011	159811070	CUST_60639_PI398500300	-	-1.42603517619351	chr2	159825146	160089170	ENSG00000115183.9	+	0.789089997559016	TANC1	ROLSB|TANC	-
chr2	60442736	60442795	CUST_9092_PI398500300	+	-0.763825123135675	chr2	60678302	60780702	ENSG00000119866.15	-	-1.49669816243405	BCL11A	BCL11A-L|BCL11A-S|BCL11A-XL|CTIP1|EVI9|HBFQTL5|ZNF856	GO:0005634|GO:0005737|GO:0010976|GO:0010977|GO:0016925|GO:0030097|GO:0030517|GO:0032463|GO:0042803|GO:0045944|GO:0046982|GO:0048671|GO:0048672|GO:0050773|GO:2000171
chr2	231007841	231007900	CUST_12241_PI398635289	-	-1.01840098995716	chr2	231032009	231090444	ENSG00000135899.11	-	0.662221941906899	SP110	IFI41|IFI75|IPR1|VODI	GO:0004871|GO:0007165
chr2	6113971	6114030	A_23_P390639	+	1.29819927663919	chr2	5832799	5841516	ENSG00000176887.5	+	-0.898036938563307	SOX11	-	GO:0000122|GO:0000976|GO:0000979|GO:0001071|GO:0001077|GO:0001105|GO:0001158|GO:0001501|GO:0001841|GO:0002089|GO:0003151|GO:0003211|GO:0003357|GO:0005634|GO:0005737|GO:0006412|GO:0008135|GO:0008284|GO:0010628|GO:0010629|GO:0014009|GO:0014032|GO:0017015|GO:0021510|GO:0021782|GO:0030182|GO:0030513|GO:0035332|GO:0045666|GO:0045669|GO:0045778|GO:0045893|GO:0045944|GO:0046887|GO:0048485|GO:0048557|GO:…
chr2	222455866	222455925	CUST_24107_PI398500300	+	-1.76299720949393	chr2	222282747	222438922	ENSG00000116106.7	-	-0.971205597102307	EPHA4	HEK8|SEK|TYRO1	GO:0004672|GO:0005004|GO:0005005|GO:0005515|GO:0005737|GO:0005887|GO:0008045|GO:0018108|GO:0021957|GO:0030424|GO:0030425|GO:0031901|GO:0032314|GO:0032317|GO:0042731|GO:0046777|GO:0048681|GO:0048710|GO:0050770|GO:0061001|GO:0097155|GO:0097156|GO:0097161|GO:2001108
chr2	59962609	59962668	CUST_47430_PI398500300	+	-0.926342236982399	chr2	60678302	60780702	ENSG00000119866.15	-	-1.49669816243405	BCL11A	BCL11A-L|BCL11A-S|BCL11A-XL|CTIP1|EVI9|HBFQTL5|ZNF856	GO:0005634|GO:0005737|GO:0010976|GO:0010977|GO:0016925|GO:0030097|GO:0030517|GO:0032463|GO:0042803|GO:0045944|GO:0046982|GO:0048671|GO:0048672|GO:0050773|GO:2000171
chr2	213427929	213427988	CUST_15734_PI398500300	-	-1.09618481962409	chr2	212240446	213403565	ENSG00000178568.9	-	1.28489733554384	ERBB4	HER4|p180erbB4	GO:0001755|GO:0001934|GO:0004713|GO:0004714|GO:0005154|GO:0005515|GO:0005576|GO:0005634|GO:0005654|GO:0005730|GO:0005737|GO:0005739|GO:0005759|GO:0005829|GO:0005886|GO:0006915|GO:0007165|GO:0007169|GO:0007399|GO:0007507|GO:0007595|GO:0008283|GO:0008284|GO:0008285|GO:0009880|GO:0016323|GO:0016477|GO:0018108|GO:0021551|GO:0021889|GO:0030334|GO:0042523|GO:0042803|GO:0043066|GO:0043552|GO:0044212|GO:…
chr2	59789695	59789754	CUST_52721_PI398500300	+	-0.576570794031102	chr2	60678302	60780702	ENSG00000119866.15	-	-1.49669816243405	BCL11A	BCL11A-L|BCL11A-S|BCL11A-XL|CTIP1|EVI9|HBFQTL5|ZNF856	GO:0005634|GO:0005737|GO:0010976|GO:0010977|GO:0016925|GO:0030097|GO:0030517|GO:0032463|GO:0042803|GO:0045944|GO:0046982|GO:0048671|GO:0048672|GO:0050773|GO:2000171
chr2	100849543	100849602	CUST_1610_PI398500404	-	-0.631125587613631	chr2	100889753	100939195	ENSG00000170500.8	-	1.00223234175664	LONRF2	RNF192	-
chr2	145568693	145568752	CUST_28870_PI398500300	-	-0.702737053807432	chr2	145121063	145282147	ENSG00000169554.9	-	0.966202758027498	ZEB2	HSPC082|SIP-1|SIP1|SMADIP1|ZFHX1B	GO:0005634|GO:0005730|GO:0005737|GO:0007399|GO:0019208|GO:0046332
chr2	146667681	146667740	CUST_39021_PI398500300	-	-1.83602984939314	chr2	145121063	145282147	ENSG00000169554.9	-	0.966202758027498	ZEB2	HSPC082|SIP-1|SIP1|SMADIP1|ZFHX1B	GO:0005634|GO:0005730|GO:0005737|GO:0007399|GO:0019208|GO:0046332
chr2	230995135	230995194	CUST_1510_PI398635289	+	-1.85869550931019	chr2	231032009	231090444	ENSG00000135899.11	-	0.662221941906899	SP110	IFI41|IFI75|IPR1|VODI	GO:0004871|GO:0007165
chr2	60796268	60796327	CUST_43825_PI398500300	+	-0.708430670017667	chr2	60678302	60780702	ENSG00000119866.15	-	-1.49669816243405	BCL11A	BCL11A-L|BCL11A-S|BCL11A-XL|CTIP1|EVI9|HBFQTL5|ZNF856	GO:0005634|GO:0005737|GO:0010976|GO:0010977|GO:0016925|GO:0030097|GO:0030517|GO:0032463|GO:0042803|GO:0045944|GO:0046982|GO:0048671|GO:0048672|GO:0050773|GO:2000171
chr2	146331432	146331491	CUST_13180_PI398500110	+	-0.609195971735762	chr2	145121063	145282147	ENSG00000169554.9	-	0.966202758027498	ZEB2	HSPC082|SIP-1|SIP1|SMADIP1|ZFHX1B	GO:0005634|GO:0005730|GO:0005737|GO:0007399|GO:0019208|GO:0046332
chr2	60096221	60096280	CUST_7654_PI398500404	+	-1.01031496132037	chr2	60678302	60780702	ENSG00000119866.15	-	-1.49669816243405	BCL11A	BCL11A-L|BCL11A-S|BCL11A-XL|CTIP1|EVI9|HBFQTL5|ZNF856	GO:0005634|GO:0005737|GO:0010976|GO:0010977|GO:0016925|GO:0030097|GO:0030517|GO:0032463|GO:0042803|GO:0045944|GO:0046982|GO:0048671|GO:0048672|GO:0050773|GO:2000171
chr2	230997448	230997507	CUST_4570_PI398635289	-	-0.871637573611005	chr2	231032009	231090444	ENSG00000135899.11	-	0.662221941906899	SP110	IFI41|IFI75|IPR1|VODI	GO:0004871|GO:0007165
chr2	176306404	176306463	CUST_65730_PI398500300	-	-0.811926822518375	chr2	176040986	176049335	ENSG00000154518.5	-	0.962000736053155	ATP5G3	P3	GO:0005215|GO:0005753|GO:0006810
chr2	100849378	100849437	CUST_1608_PI398500404	-	-0.987019293124121	chr2	100889753	100939195	ENSG00000170500.8	-	1.00223234175664	LONRF2	RNF192	-
chr2	205271657	205271716	CUST_51218_PI398500300	-	-1.0802414101771	chr2	205410516	206484886	ENSG00000116117.13	+	-1.17053349917283	PARD3B	ALS2CR19|PAR3B|PAR3L|PAR3LC|PAR3beta|Par3Lb	-
chr2	231023041	231023100	CUST_9416_PI398635289	-	-0.756537348845097	chr2	231032009	231090444	ENSG00000135899.11	-	0.662221941906899	SP110	IFI41|IFI75|IPR1|VODI	GO:0004871|GO:0007165
chr2	60216665	60216724	CUST_30931_PI398500300	+	-0.619467446738145	chr2	60678302	60780702	ENSG00000119866.15	-	-1.49669816243405	BCL11A	BCL11A-L|BCL11A-S|BCL11A-XL|CTIP1|EVI9|HBFQTL5|ZNF856	GO:0005634|GO:0005737|GO:0010976|GO:0010977|GO:0016925|GO:0030097|GO:0030517|GO:0032463|GO:0042803|GO:0045944|GO:0046982|GO:0048671|GO:0048672|GO:0050773|GO:2000171
chr2	230997404	230997463	CUST_12111_PI398635289	+	-0.586329495336305	chr2	231032009	231090444	ENSG00000135899.11	-	0.662221941906899	SP110	IFI41|IFI75|IPR1|VODI	GO:0004871|GO:0007165
chr2	176990402	176990461	CUST_7337_PI398500404	-	-1.08859686657291	chr2	176987088	176989853	ENSG00000128709.9	+	-0.65413005693267	HOXD9	HOX4|HOX4C|Hox-4.3|Hox-5.2	-
chr2	231022094	231022153	CUST_8234_PI398635289	-	-1.00252298168581	chr2	231032009	231090444	ENSG00000135899.11	-	0.662221941906899	SP110	IFI41|IFI75|IPR1|VODI	GO:0004871|GO:0007165
chr2	60641043	60641102	CUST_37098_PI398500300	+	-0.876498903567756	chr2	60678302	60780702	ENSG00000119866.15	-	-1.49669816243405	BCL11A	BCL11A-L|BCL11A-S|BCL11A-XL|CTIP1|EVI9|HBFQTL5|ZNF856	GO:0005634|GO:0005737|GO:0010976|GO:0010977|GO:0016925|GO:0030097|GO:0030517|GO:0032463|GO:0042803|GO:0045944|GO:0046982|GO:0048671|GO:0048672|GO:0050773|GO:2000171
chr2	231028778	231028837	CUST_14108_PI398635289	-	-1.43841446973762	chr2	231032009	231090444	ENSG00000135899.11	-	0.662221941906899	SP110	IFI41|IFI75|IPR1|VODI	GO:0004871|GO:0007165
chr2	145623496	145623555	CUST_12366_PI398500300	+	-0.799025804606686	chr2	145121063	145282147	ENSG00000169554.9	-	0.966202758027498	ZEB2	HSPC082|SIP-1|SIP1|SMADIP1|ZFHX1B	GO:0005634|GO:0005730|GO:0005737|GO:0007399|GO:0019208|GO:0046332
chr2	16080082	16080141	A_23_P67952	-	-0.737117970432389	chr2	16080686	16087129	ENSG00000134323.9	+	-1.57023402275604	MYCN	MODED|N-myc|NMYC|ODED|bHLHe37	GO:0000785|GO:0003677|GO:0005515|GO:0005634|GO:0006357
chr2	231027067	231027126	CUST_11802_PI398635289	-	-0.841270074572841	chr2	231032009	231090444	ENSG00000135899.11	-	0.662221941906899	SP110	IFI41|IFI75|IPR1|VODI	GO:0004871|GO:0007165
chr2	40202912	40202971	CUST_18639_PI398500300	+	-0.565287359069799	chr2	40339286	40838193	ENSG00000183023.12	-	0.754441120278635	SLC8A1	NCX1	GO:0002026|GO:0002027|GO:0005432|GO:0005886|GO:0005887|GO:0006811|GO:0006936|GO:0007596|GO:0008092|GO:0010881|GO:0014704|GO:0014829|GO:0030018|GO:0030315|GO:0030506|GO:0034614|GO:0042383|GO:0044325|GO:0044557|GO:0051481|GO:0055013|GO:0055074|GO:0055085|GO:0055119|GO:0060401|GO:0060402|GO:0070509|GO:0071313|GO:0071436|GO:0086064
chr2	26241178	26241237	CUST_50208_PI398500300	-	-0.720954610406178	chr2	26256976	26360323	ENSG00000084733.6	+	0.791682989504506	RAB10	-	-
chr2	230989090	230989149	CUST_457_PI398635289	-	-0.834793289689062	chr2	231032009	231090444	ENSG00000135899.11	-	0.662221941906899	SP110	IFI41|IFI75|IPR1|VODI	GO:0004871|GO:0007165
chr2	12641740	12641799	CUST_13171_PI398500300	+	-1.90242538271908	chr2	12857015	12882860	ENSG00000071575.7	+	1.1270749548092	TRIB2	C5FW|GS3955|TRB2	GO:0000166|GO:0004672|GO:0005634|GO:0005730|GO:0005737|GO:0006468|GO:0006469|GO:0008134|GO:0031625|GO:0032436|GO:0043405|GO:0045081|GO:0045599|GO:0055106
chr2	146798769	146798828	CUST_19835_PI398500300	-	-1.29237743039106	chr2	145121063	145282147	ENSG00000169554.9	-	0.966202758027498	ZEB2	HSPC082|SIP-1|SIP1|SMADIP1|ZFHX1B	GO:0005634|GO:0005730|GO:0005737|GO:0007399|GO:0019208|GO:0046332
chr2	14896278	14896337	CUST_23949_PI398500300	-	-0.497226619869359	chr2	14772810	14790933	ENSG00000162981.11	+	1.48764312790203	FAM84A	NSE1|PP11517	-
chr2	70316459	70316518	CUST_44462_PI398500300	+	-0.746780555718979	chr2	70314585	70316332	ENSG00000169564.5	+	0.861783515170843	PCBP1	HNRPE1|HNRPX|hnRNP-E1|hnRNP-X	GO:0000398|GO:0003697|GO:0003723|GO:0005515|GO:0005634|GO:0005654|GO:0005737|GO:0008380|GO:0010467|GO:0016071
chr2	34349324	34349383	CUST_6415_PI398500300	-	-0.986543428011483	chr2	33808725	33824449	ENSG00000119812.13	-	0.577637325167858	FAM98A	-	-
chr2	146689326	146689385	CUST_37070_PI398500300	-	-1.70541394989667	chr2	145121063	145282147	ENSG00000169554.9	-	0.966202758027498	ZEB2	HSPC082|SIP-1|SIP1|SMADIP1|ZFHX1B	GO:0005634|GO:0005730|GO:0005737|GO:0007399|GO:0019208|GO:0046332
chr2	213403735	213403794	CUST_16395_PI398500300	+	-0.990059235617657	chr2	212240446	213403565	ENSG00000178568.9	-	1.28489733554384	ERBB4	HER4|p180erbB4	GO:0001755|GO:0001934|GO:0004713|GO:0004714|GO:0005154|GO:0005515|GO:0005576|GO:0005634|GO:0005654|GO:0005730|GO:0005737|GO:0005739|GO:0005759|GO:0005829|GO:0005886|GO:0006915|GO:0007165|GO:0007169|GO:0007399|GO:0007507|GO:0007595|GO:0008283|GO:0008284|GO:0008285|GO:0009880|GO:0016323|GO:0016477|GO:0018108|GO:0021551|GO:0021889|GO:0030334|GO:0042523|GO:0042803|GO:0043066|GO:0043552|GO:0044212|GO:…
chr2	60440308	60440367	CUST_10447_PI398500300	+	-0.653894964121807	chr2	60678302	60780702	ENSG00000119866.15	-	-1.49669816243405	BCL11A	BCL11A-L|BCL11A-S|BCL11A-XL|CTIP1|EVI9|HBFQTL5|ZNF856	GO:0005634|GO:0005737|GO:0010976|GO:0010977|GO:0016925|GO:0030097|GO:0030517|GO:0032463|GO:0042803|GO:0045944|GO:0046982|GO:0048671|GO:0048672|GO:0050773|GO:2000171
chr2	14536926	14536985	CUST_42491_PI398500300	+	-1.33294170708243	chr2	14772810	14790933	ENSG00000162981.11	+	1.48764312790203	FAM84A	NSE1|PP11517	-
chr2	20363866	20363925	CUST_2952_PI398500627	+	-0.536396231382369	chr2	20400558	20425194	ENSG00000115884.6	-	-1.28346962153194	SDC1	CD138|SDC|SYND1|syndecan	GO:0005515|GO:0005737|GO:0005886|GO:0005887|GO:0005925|GO:0006629|GO:0008022|GO:0042157|GO:0044281|GO:0048627|GO:0055002
chr2	104663590	104663649	CUST_17348_PI398500300	-	-1.08214272029952	chr2	105471969	105476929	ENSG00000198914.2	+	-1.68094065951496	POU3F3	BRN1|OTF8	GO:0003700|GO:0005634|GO:0006355|GO:0007417|GO:0008284|GO:0010628|GO:0043066|GO:0043565|GO:0045892|GO:0045893|GO:0072218|GO:0072227|GO:0072233|GO:0072236|GO:0072240
chr2	60451213	60451272	CUST_3426_PI398500404	+	-1.45026296613002	chr2	60678302	60780702	ENSG00000119866.15	-	-1.49669816243405	BCL11A	BCL11A-L|BCL11A-S|BCL11A-XL|CTIP1|EVI9|HBFQTL5|ZNF856	GO:0005634|GO:0005737|GO:0010976|GO:0010977|GO:0016925|GO:0030097|GO:0030517|GO:0032463|GO:0042803|GO:0045944|GO:0046982|GO:0048671|GO:0048672|GO:0050773|GO:2000171
chr2	20379544	20379603	CUST_20345_PI398500300	+	-0.623132210866888	chr2	20400558	20425194	ENSG00000115884.6	-	-1.28346962153194	SDC1	CD138|SDC|SYND1|syndecan	GO:0005515|GO:0005737|GO:0005886|GO:0005887|GO:0005925|GO:0006629|GO:0008022|GO:0042157|GO:0044281|GO:0048627|GO:0055002
chr2	231028350	231028409	CUST_12978_PI398635289	-	-0.83650453927573	chr2	231032009	231090444	ENSG00000135899.11	-	0.662221941906899	SP110	IFI41|IFI75|IPR1|VODI	GO:0004871|GO:0007165
chr3	135251541	135251600	CUST_15946_PI398500110	-	-0.536282422566433	chr3	134316643	134979309	ENSG00000154928.12	+	-0.72746429350972	EPHB1	ELK|EPHT2|Hek6|NET	GO:0001525|GO:0005005|GO:0005515|GO:0005887|GO:0007411|GO:0021952|GO:0022008|GO:0030010|GO:0031290|GO:0031589|GO:0031901|GO:0046328|GO:0046777|GO:0048013|GO:0050965|GO:0051965|GO:0060326|GO:0060996|GO:0060997|GO:0061351|GO:0070372
chr3	187465940	187465999	CUST_36567_PI398500300	-	-0.820823980817541	chr3	187439165	187463515	ENSG00000113916.13	-	1.34388175279027	BCL6	BCL5|BCL6A|LAZ3|ZBTB27|ZNF51	GO:0000060|GO:0000122|GO:0002634|GO:0002903|GO:0003682|GO:0003700|GO:0005515|GO:0005634|GO:0005657|GO:0005730|GO:0006974|GO:0030308|GO:0043065|GO:0043565|GO:0045749|GO:0045892|GO:0050776
chr3	135522059	135522118	CUST_30886_PI398500300	-	-0.683792097492637	chr3	135684515	135866733	ENSG00000073711.6	+	-0.512694805380265	PPP2R3A	PPP2R3|PR130|PR72	GO:0000159|GO:0005515|GO:0006470|GO:0008601
chr3	32214987	32215046	CUST_9062_PI398500392	+	-0.953577459248394	chr3	32147181	32210205	ENSG00000152642.6	+	1.04455956312482	GPD1L	GPD1-L	GO:0005737|GO:0005829|GO:0019432|GO:0044255|GO:0044281
chr3	195566198	195566257	CUST_3951_PI398500627	-	-0.76182371040229	chr3	195590235	195638816	ENSG00000061938.12	-	1.71467119683946	TNK2	ACK|ACK-1|ACK1|p21cdc42Hs	GO:0004712|GO:0004713|GO:0005095|GO:0005154|GO:0005515|GO:0005634|GO:0005737|GO:0005768|GO:0005886|GO:0005905|GO:0007166|GO:0007264|GO:0016310|GO:0030136|GO:0050699|GO:0050731|GO:0070436|GO:2000369
chr3	177270961	177271020	CUST_3256_PI398500110	+	-0.714360284573277	chr3	176737143	176915261	ENSG00000177565.10	-	0.689216413526351	TBL1XR1	C21|DC42|IRA1|TBLR1	GO:0000118|GO:0000122|GO:0003714|GO:0005515|GO:0005634|GO:0005654|GO:0005730|GO:0005876|GO:0007219|GO:0008013|GO:0017053|GO:0042393|GO:0043161|GO:0044212|GO:0044255|GO:0044281|GO:0045893|GO:0045944|GO:0047485|GO:0060070
chr3	41038121	41038180	CUST_61968_PI398500300	+	-0.68794946816108	chr3	41236328	41301587	ENSG00000168036.12	+	0.876081845494881	CTNNB1	CTNNB	GO:0000122|GO:0000578|GO:0001569|GO:0001658|GO:0001702|GO:0001711|GO:0001837|GO:0001889|GO:0003136|GO:0003337|GO:0003713|GO:0004871|GO:0005198|GO:0005515|GO:0005634|GO:0005667|GO:0005737|GO:0005813|GO:0005829|GO:0005886|GO:0005911|GO:0005912|GO:0005913|GO:0005915|GO:0005916|GO:0005924|GO:0005938|GO:0006915|GO:0006921|GO:0007016|GO:0007155|GO:0007160|GO:0007398|GO:0007403|GO:0008022|GO:0008134|GO:…
chr3	186124677	186124736	CUST_10595_PI398500300	-	-0.690176164480643	chr3	185823457	186080026	ENSG00000058866.9	-	1.39742862316199	DGKG	DAGK3|DGK-GAMMA	GO:0005737|GO:0005886|GO:0007165|GO:0007596|GO:0030168
chr3	160323895	160323954	CUST_53_PI398662182	+	1.45857392821552	chr3	160212783	160283376	ENSG00000186432.4	-	0.834434381441949	KPNA4	IPOA3|QIP1|SRP3	GO:0005654|GO:0005829|GO:0006607|GO:0019221
chr3	128322738	128322797	CUST_26334_PI398500300	-	-0.926669135418953	chr3	128338817	128399918	ENSG00000163902.6	-	0.960124259812059	RPN1	OST1|RBPH1	GO:0004579|GO:0005789|GO:0006412|GO:0006464|GO:0006614|GO:0008250|GO:0010467|GO:0018279|GO:0019718|GO:0043687|GO:0044267
chr3	50258613	50258672	CUST_14228_PI398500300	-	-0.857016253251472	chr3	50263724	50296787	ENSG00000114353.11	+	0.852939071846839	GNAI2	GIP|GNAI2B|H_LUCA15.1|H_LUCA16.1	GO:0001664|GO:0001973|GO:0003924|GO:0004871|GO:0005515|GO:0005737|GO:0005813|GO:0005834|GO:0005886|GO:0006184|GO:0007165|GO:0007186|GO:0007193|GO:0007194|GO:0007214|GO:0007268|GO:0007584|GO:0007596|GO:0030168|GO:0030496|GO:0031234|GO:0031683|GO:0051301|GO:0051927
chr3	128400144	128400203	A_32_P48536	-	-0.722291423819906	chr3	128338817	128399918	ENSG00000163902.6	-	0.960124259812059	RPN1	OST1|RBPH1	GO:0004579|GO:0005789|GO:0006412|GO:0006464|GO:0006614|GO:0008250|GO:0010467|GO:0018279|GO:0019718|GO:0043687|GO:0044267
chr3	187549174	187549233	CUST_34539_PI398500300	+	-0.548803659497785	chr3	187439165	187463515	ENSG00000113916.13	-	1.34388175279027	BCL6	BCL5|BCL6A|LAZ3|ZBTB27|ZNF51	GO:0000060|GO:0000122|GO:0002634|GO:0002903|GO:0003682|GO:0003700|GO:0005515|GO:0005634|GO:0005657|GO:0005730|GO:0006974|GO:0030308|GO:0043065|GO:0043565|GO:0045749|GO:0045892|GO:0050776
chr4	183062237	183062296	CUST_15581_PI398500110	-	-1.03400541855781	chr4	183065140	183724177	ENSG00000218336.3	+	-1.06870296271357	ODZ3	TNM3|Ten-m3	-
chr4	160607181	160607240	CUST_50185_PI398500300	+	-0.972139075337812	chr4	160025330	160281321	ENSG00000109756.4	+	1.10587642419932	-	-	-
chr4	1762284	1762343	CUST_66321_PI398500300	-	-0.971636698364509	chr4	1723227	1746898	ENSG00000013810.13	+	-0.670399672222818	TACC3	ERIC-1|ERIC1	GO:0005737|GO:0005813
chr4	76066573	76066632	CUST_65835_PI398500300	+	-0.733209979355291	chr4	75858305	75975325	ENSG00000169116.7	+	0.836091969759497	PARM1	Cipar1|DKFZP564O0823|PARM-1|WSC4	GO:0005634|GO:0005737|GO:0005769|GO:0005770|GO:0005794|GO:0005886|GO:0043231|GO:0051973
chr4	160844250	160844309	CUST_33662_PI398500300	-	-0.918713865775475	chr4	160025330	160281321	ENSG00000109756.4	+	1.10587642419932	-	-	-
chr4	182669846	182669905	CUST_21951_PI398500300	-	-1.21659924736987	chr4	183065140	183724177	ENSG00000218336.3	+	-1.06870296271357	ODZ3	TNM3|Ten-m3	-
chr4	2060908	2060967	CUST_47958_PI398500300	-	-0.662025511348252	chr4	2061239	2070816	ENSG00000185818.7	+	0.868568572957937	NAT8L	CML3|NACED|NAT8-LIKE	GO:0005737|GO:0017188|GO:0031966
chr4	141785841	141785900	CUST_5960_PI398500110	+	1.29620216937562	chr4	141786725	142134031	ENSG00000170153.5	-	1.1233762826102	RNF150	-	-
chr4	123000125	123000184	CUST_8202_PI398500404	-	-0.586418729197865	chr4	123073488	123283913	ENSG00000138688.9	+	0.656766446615141	KIAA1109	FSA|Tweek	GO:0001558|GO:0005515|GO:0005634|GO:0016020|GO:0030856
chr4	1762459	1762518	CUST_8294_PI398500404	-	-0.569660516158821	chr4	1723227	1746898	ENSG00000013810.13	+	-0.670399672222818	TACC3	ERIC-1|ERIC1	GO:0005737|GO:0005813
chr4	174337265	174337324	CUST_11204_PI398500110	+	-2.11262328065333	chr4	174309299	174327531	ENSG00000164106.2	-	2.08492328089799	SCRG1	SCRG-1	GO:0005615|GO:0007399
chr4	160514642	160514701	CUST_4378_PI398500404	+	-1.32948341592842	chr4	160025330	160281321	ENSG00000109756.4	+	1.10587642419932	-	-	-
chr4	13853122	13853181	CUST_62157_PI398500300	+	-0.629306283112112	chr4	13570362	13629347	ENSG00000038219.8	-	0.590280205529771	BOD1L1	BOD1L|FAM44A	-
chr4	14349356	14349415	CUST_56219_PI398500300	+	-0.640053581114331	chr4	15004298	15071777	ENSG00000137449.10	+	1.58786140435986	CPEB2	CPE-BP2|CPEB-2|hCPEB-2	-
chr4	6910066	6910125	CUST_2457_PI398636438	-	-0.53119029777875	chr4	6910969	7034845	ENSG00000132405.14	+	0.825551293822	TBC1D14	-	-
chr4	157897620	157897679	CUST_44021_PI398500300	-	-1.45837561228149	chr4	157681606	157892546	ENSG00000145431.5	-	0.865900241918729	PDGFC	FALLOTEIN|SCDGF	GO:0000139|GO:0005161|GO:0005576|GO:0005615|GO:0005788|GO:0007417|GO:0042803|GO:0043498|GO:0045740|GO:0048008|GO:0048010|GO:0048146
chr4	182675040	182675099	CUST_20639_PI398500300	-	-1.54818215688264	chr4	183065140	183724177	ENSG00000218336.3	+	-1.06870296271357	ODZ3	TNM3|Ten-m3	-
chr4	6667898	6667957	CUST_10476_PI398500110	+	-0.476352961390992	chr4	6641818	6644472	ENSG00000179010.10	+	0.99096170213241	MRFAP1	PAM14|PGR1	GO:0005515
chr4	150296468	150296527	CUST_66887_PI398500300	-	-1.07346199701254	chr4	150999426	151178609	ENSG00000170390.10	+	-0.797962116814001	DCLK2	CL2|CLICK-II|CLICK2|CLIK2|DCAMKL2|DCDC3|DCDC3B|DCK2	-
chr5	148641335	148641394	A_32_P153505	+	-0.786700250205294	chr5	148521046	148640105	ENSG00000173210.14	+	0.610632502314902	ABLIM3	-	GO:0005737|GO:0007411|GO:0008270
chr5	157851019	157851078	CUST_34189_PI398500300	+	-1.65194147833272	chr5	158122924	158526788	ENSG00000164330.11	-	-0.655963064415013	EBF1	COE1|EBF|O/E-1|OLF1	-
chr5	162687601	162687660	CUST_53931_PI398500300	-	-0.902971649534845	chr5	162864575	162875197	ENSG00000113328.13	+	-0.876841435403689	CCNG1	CCNG	GO:0000079|GO:0005515
chr5	141891136	141891195	CUST_15115_PI398500300	-	-0.597161013838951	chr5	141971743	142077617	ENSG00000113578.13	-	1.30405072483243	FGF1	AFGF|ECGF|ECGF-beta|ECGFA|ECGFB|FGF-1|FGF-alpha|FGFA|GLIO703|HBGF-1|HBGF1	GO:0005104|GO:0005515|GO:0005576|GO:0005615|GO:0005829|GO:0007165|GO:0007275|GO:0008083|GO:0008201|GO:0008284|GO:0008286|GO:0008543|GO:0009653|GO:0010740|GO:0030335|GO:0034605|GO:0044548|GO:0045542|GO:0045766|GO:0045944|GO:0051781|GO:0060681|GO:0072163
chr5	2145507	2145566	CUST_2914_PI398500627	-	0.719888926823024	chr5	1877541	1887350	ENSG00000113430.5	-	-0.886814483501784	IRX4	IRXA3	-
chr5	60571859	60571918	CUST_303_PI398500110	+	-0.599735790904763	chr5	60628100	60841997	ENSG00000130449.5	+	1.03143434874042	ZSWIM6	-	-
chr5	141825097	141825156	CUST_7997_PI398500404	+	-0.982551376828113	chr5	141689992	141706020	ENSG00000187678.7	-	1.45274013806131	SPRY4	-	GO:0005515
chr5	139780486	139780545	CUST_4465_PI398636438	-	-0.667636639009037	chr5	139781399	139929163	ENSG00000131503.15	+	0.583281001913764	ANKHD1|ANKHD1-EIF4EBP3	MASK|VBARP|MASK-BP3|MASK-BP3ARF	GO:0005515|GO:0005634|GO:0005730|GO:0005737
chr5	133851579	133851638	CUST_23822_PI398500300	-	-0.529990986458401	chr5	133860003	133918918	ENSG00000043143.14	+	0.840173545385292	PHF15	JADE2	GO:0000123|GO:0043966|GO:0043981|GO:0043982|GO:0043983|GO:0043984
chr5	68249859	68249918	CUST_35100_PI398500300	+	-0.671313139131945	chr5	68389473	68426896	ENSG00000145740.13	+	0.682908814475443	SLC30A5	ZNT5|ZNTL1|ZTL1|ZnT-5	GO:0000139|GO:0005385|GO:0005634|GO:0005730|GO:0005794|GO:0005887|GO:0006824|GO:0006829|GO:0006882|GO:0008270|GO:0010043|GO:0010155|GO:0016020|GO:0016324|GO:0030141|GO:0030667|GO:0055085|GO:0071577
chr5	149979966	149980025	CUST_61443_PI398500300	-	-0.54974226800827	chr5	149980642	150038782	ENSG00000171992.8	+	-2.27652516808783	SYNPO	-	GO:0003779|GO:0005515|GO:0015629|GO:0032233|GO:0043197|GO:0051492
chr5	61440247	61440306	CUST_12301_PI398500300	-	-0.636776221705684	chr5	61601989	61833076	ENSG00000068796.11	+	0.904418245400052	KIF2A	HK2|KIF2	GO:0000087|GO:0000236|GO:0000278|GO:0000922|GO:0003774|GO:0005515|GO:0005813|GO:0005829|GO:0005876|GO:0007018|GO:0007052|GO:0007596
chr5	9548967	9549026	CUST_17_PI398636435	+	0.90377044227216	chr5	9035138	9546187	ENSG00000112902.7	-	1.85822625588911	SEMA5A	SEMAF|semF	GO:0005886|GO:0007155|GO:0007267|GO:0007399|GO:0007411
chr5	82315276	82315335	CUST_54834_PI398500300	-	-0.722624972187228	chr5	82348665	82373682	ENSG00000174695.5	-	1.04830004178876	TMEM167A	TMEM167	-
chr5	152463849	152463908	CUST_39741_PI398500300	-	-1.47864861511352	chr5	152869175	153193240	ENSG00000155511.10	+	1.33681768601532	GRIA1	GLUH1|GLUR1|GLURA|GluA1|HBGR1	GO:0004971|GO:0005515|GO:0005886|GO:0007165|GO:0007268|GO:0008066|GO:0009986|GO:0014069|GO:0015277|GO:0019717|GO:0030165|GO:0030425|GO:0030666|GO:0032281|GO:0043025|GO:0043197|GO:0044309
chr5	81069291	81069350	CUST_30242_PI398500300	+	-1.22782418798331	chr5	80708840	81047616	ENSG00000145687.10	-	-1.2405532912979	SSBP2	HSPC116|SOSS-B2	GO:0003697|GO:0005634|GO:0005737|GO:0006355
chr5	2116527	2116586	CUST_5037_PI398500110	+	-0.840499845447619	chr5	1877541	1887350	ENSG00000113430.5	-	-0.886814483501784	IRX4	IRXA3	-
chr6	106036350	106036409	CUST_19108_PI398500300	-	-1.09155048596834	chr6	105725440	105850959	ENSG00000085377.8	-	0.903534365914989	PREP	PE|PEP	GO:0005737|GO:0008236
chr6	156882931	156882990	CUST_679_PI398634434	-	-0.57732506782681	chr6	157099063	157530401	ENSG00000049618.14	+	0.721007086388906	ARID1B	6A3-5|BAF250B|BRIGHT|DAN15|ELD/OSA1|MRD12|OSA2|P250R	GO:0003713|GO:0005515|GO:0005634|GO:0005730|GO:0016514|GO:0043231|GO:0048096
chr6	43597127	43597186	CUST_510_PI398500300	-	-2.52288678220613	chr6	43597277	43608689	ENSG00000124688.9	+	0.526936293199594	MAD2L1BP	CMT2|RP1-261G23.6	GO:0005515|GO:0005634|GO:0005737|GO:0007093|GO:0007096
chr6	112603721	112603780	CUST_63298_PI398500300	-	-1.03873661595145	chr6	112429963	112576141	ENSG00000112769.12	-	1.08230510341535	LAMA4	LAMA3|LAMA4*-1	GO:0005201|GO:0005604|GO:0005605|GO:0031012
chr6	26987224	26987283	A_32_P232035	-	0.962232928501471	chr6	27094058	27100541	ENSG00000124635.6	-	-0.849829449817033	HIST1H2BJ	H2B/r|H2BFR	GO:0000786|GO:0003677|GO:0006334
chr6	170369068	170369127	CUST_1579_PI398634434	+	-0.878894234991575	chr6	170151721	170181680	ENSG00000130023.10	+	0.585398107577729	C6orf70	dJ266L20.3	-
chr6	106036384	106036443	CUST_19112_PI398500300	+	-0.560313579247314	chr6	105725440	105850959	ENSG00000085377.8	-	0.903534365914989	PREP	PE|PEP	GO:0005737|GO:0008236
chr6	85836351	85836410	CUST_28985_PI398500300	+	-1.6496990807155	chr6	86159302	86205500	ENSG00000135318.6	+	1.24205995809664	NT5E	CD73|E5NT|NT|NT5|NTE|eN|eNT	GO:0005737|GO:0005886|GO:0006144|GO:0006195|GO:0006206|GO:0006259|GO:0008253|GO:0044281|GO:0046135|GO:0055086
chr6	80488278	80488337	CUST_6551_PI398500110	+	-0.782297338179037	chr6	80341000	80413372	ENSG00000198478.6	+	1.15635165472536	SH3BGRL2	-	-
chr6	359919	359978	CUST_415_PI398634434	+	-0.561727149281833	chr6	292097	351355	ENSG00000112679.9	+	0.637852103140253	DUSP22	JKAP|JSP1|LMWDSP2|MKPX|VHX	GO:0000122|GO:0000188|GO:0006470|GO:0006915|GO:0007179|GO:0007275|GO:0008138|GO:0008283|GO:0042127|GO:0046330
chr6	18586388	18586447	CUST_66112_PI398500300	-	-0.475689066302334	chr6	18368779	18469105	ENSG00000137393.8	+	0.649935755216524	RNF144B	IBRDC2|PIR2|bA528A10.3|p53RFP	GO:0000151|GO:0004842|GO:0005515|GO:0005737|GO:0031966|GO:0042787|GO:0045768
chr6	106051889	106051948	CUST_3955_PI398500300	-	-1.51062121179491	chr6	105725440	105850959	ENSG00000085377.8	-	0.903534365914989	PREP	PE|PEP	GO:0005737|GO:0008236
chr6	37745269	37745328	CUST_16438_PI398500300	+	-1.07285673906047	chr6	37787275	38122400	ENSG00000156639.7	+	0.910077619194747	ZFAND3	TEX27	-
chr6	1384116	1384175	CUST_63240_PI398500300	-	-0.490188157932778	chr6	1390069	1395832	ENSG00000137273.3	+	-1.19189022541097	FOXF2	FKHL6|FREAC-2|FREAC2	GO:0001837|GO:0003677|GO:0003690|GO:0003700|GO:0003705|GO:0005634|GO:0005667|GO:0007389|GO:0008134|GO:0008301|GO:0009790|GO:0009888|GO:0043565|GO:0045893|GO:0045944|GO:0048806|GO:0051090|GO:0060021
chr6	34541473	34541532	CUST_12884_PI398500300	-	-0.778266128154034	chr6	34555065	34664636	ENSG00000196821.5	-	0.475868909232147	C6orf106	FP852|dJ391O22.4	GO:0003674|GO:0005575|GO:0008150
chr6	4156277	4156336	CUST_7520_PI398500110	+	-0.575149807254896	chr6	4115923	4135831	ENSG00000198721.8	-	-0.918605816726416	ECI2	ACBD2|DRS-1|DRS1|HCA88|PECI|dJ1013A10.3	GO:0004165|GO:0005102|GO:0005739|GO:0005782|GO:0009062|GO:0043231
chr6	352191	352250	CUST_1474_PI398634434	-	-0.619250992787737	chr6	292097	351355	ENSG00000112679.9	+	0.637852103140253	DUSP22	JKAP|JSP1|LMWDSP2|MKPX|VHX	GO:0000122|GO:0000188|GO:0006470|GO:0006915|GO:0007179|GO:0007275|GO:0008138|GO:0008283|GO:0042127|GO:0046330
chr6	44043070	44043129	CUST_54393_PI398500300	+	-0.504139881452259	chr6	44081194	44095194	ENSG00000180992.5	-	0.695765524316397	MRPL14	L14mt|L32mt|MRP-L14|MRP-L32|MRPL32|RMPL32|RPML32	-
chr6	41647777	41647836	CUST_7846_PI398634432	+	-1.6835395061234	chr6	41651716	41703997	ENSG00000112561.12	-	0.461644362291397	TFEB	ALPHATFEB|BHLHE35|TCFEB	GO:0001892|GO:0003700|GO:0005634|GO:0005737|GO:0006355|GO:0006959|GO:0044212|GO:0045944
chr6	105941878	105941937	CUST_22443_PI398500300	+	-2.08651053242603	chr6	105725440	105850959	ENSG00000085377.8	-	0.903534365914989	PREP	PE|PEP	GO:0005737|GO:0008236
chr6	125667318	125667377	CUST_36749_PI398500300	-	-0.496139352701801	chr6	125596496	125623282	ENSG00000111906.12	-	0.91867278302505	HDDC2	C6orf74|NS5ATP2|dJ167O5.2	-
chr6	125850112	125850171	CUST_34025_PI398500300	+	-0.840194121486039	chr6	126068810	126082415	ENSG00000135547.4	+	1.00553180025702	HEY2	CHF1|GRIDLOCK|GRL|HERP1|HESR2|HRT2|bHLHb32	GO:0000122|GO:0000983|GO:0000988|GO:0001102|GO:0003208|GO:0003700|GO:0005515|GO:0005634|GO:0005737|GO:0007219|GO:0008134|GO:0010621|GO:0010629|GO:0016580|GO:0017053|GO:0035939|GO:0042826|GO:0043565|GO:0045892|GO:0051145|GO:0055015|GO:0060633|GO:0097084|GO:2000678|GO:2000723|GO:2000820
chr6	125667377	125667436	CUST_36754_PI398500300	+	-0.549898943230202	chr6	125596496	125623282	ENSG00000111906.12	-	0.91867278302505	HDDC2	C6orf74|NS5ATP2|dJ167O5.2	-
chr6	53246449	53246508	CUST_8003_PI398500404	-	-1.8906342770288	chr6	53132196	53213947	ENSG00000012660.9	-	1.31223571007777	ELOVL5	HELO1|dJ483K16.1	GO:0005515|GO:0005783|GO:0005789|GO:0009922|GO:0019432|GO:0034625|GO:0034626|GO:0035338|GO:0042761|GO:0044255|GO:0044281
chr6	34551660	34551719	CUST_2111_PI398634434	+	-0.651001663335942	chr6	34555065	34664636	ENSG00000196821.5	-	0.475868909232147	C6orf106	FP852|dJ391O22.4	GO:0003674|GO:0005575|GO:0008150
chr6	143267282	143267341	CUST_1187_PI398500300	+	-3.43909713076251	chr6	143072604	143266338	ENSG00000010818.4	-	0.932889221572353	HIVEP2	HIV-EP2|MBP-2|MIBP1|SHN2|ZAS2|ZNF40B	GO:0003677|GO:0005634|GO:0006355
chr6	37782497	37782556	CUST_1232_PI398500300	+	-1.17881558553837	chr6	37787275	38122400	ENSG00000156639.7	+	0.910077619194747	ZFAND3	TEX27	-
chr6	142975367	142975426	CUST_21011_PI398500300	+	-1.1408260852766	chr6	143072604	143266338	ENSG00000010818.4	-	0.932889221572353	HIVEP2	HIV-EP2|MBP-2|MIBP1|SHN2|ZAS2|ZNF40B	GO:0003677|GO:0005634|GO:0006355
chr6	7262440	7262499	CUST_1253_PI398634434	+	-1.00660977559497	chr6	7268539	7347679	ENSG00000124783.8	-	1.19920017173294	SSR1	TRAPA	GO:0005783|GO:0005789|GO:0006412|GO:0006613|GO:0006614|GO:0006987|GO:0008284|GO:0010467|GO:0030968|GO:0044267
chr7	131313463	131313522	CUST_1036_PI398634434	+	-0.525825618332134	chr7	131185021	131242976	ENSG00000128567.11	-	1.3299787892093	PODXL	Gp200|PC|PCLP|PCLP-1	GO:0001726|GO:0005730|GO:0005737|GO:0005813|GO:0005886|GO:0005887|GO:0007162|GO:0015629|GO:0016324|GO:0016477|GO:0022408|GO:0030027|GO:0030175|GO:0030335|GO:0031528|GO:0032534|GO:0033634|GO:0036057|GO:0043231|GO:0072015|GO:0072175
chr7	130626093	130626152	CUST_11943_PI398635289	-	0.921683562784919	chr7	130794855	131181395	ENSG00000128585.11	+	1.03156332153552	MKLN1	TWA2	GO:0007165
chr7	130606031	130606090	CUST_11643_PI398635289	-	0.661309757534677	chr7	130417401	130418888	ENSG00000174595.4	-	-0.796027841620946	KLF14	BTEB5	-
chr7	130605324	130605383	CUST_9211_PI398635289	+	-0.826467019918776	chr7	130417401	130418888	ENSG00000174595.4	-	-0.796027841620946	KLF14	BTEB5	-
chr7	130593946	130594005	CUST_2738_PI398635289	-	0.55320129151153	chr7	130417401	130418888	ENSG00000174595.4	-	-0.796027841620946	KLF14	BTEB5	-
chr7	130630232	130630291	CUST_1418_PI398635289	-	0.723879087783068	chr7	130794855	131181395	ENSG00000128585.11	+	1.03156332153552	MKLN1	TWA2	GO:0007165
chr7	130591221	130591280	CUST_4636_PI398635289	-	0.638344565369454	chr7	130417401	130418888	ENSG00000174595.4	-	-0.796027841620946	KLF14	BTEB5	-
chr7	130589006	130589065	CUST_2275_PI398635289	-	0.67507245971486	chr7	130417401	130418888	ENSG00000174595.4	-	-0.796027841620946	KLF14	BTEB5	-
chr7	68527357	68527416	CUST_37152_PI398500300	-	1.30853703660394	chr7	69063905	70258054	ENSG00000158321.11	+	-1.19980048759457	AUTS2	FBRSL2	GO:0003674|GO:0005575|GO:0008150
chr7	130596978	130597037	CUST_6308_PI398635289	-	0.660639512929393	chr7	130417401	130418888	ENSG00000174595.4	-	-0.796027841620946	KLF14	BTEB5	-
chr7	130620236	130620295	CUST_7620_PI398635289	-	0.753935708480016	chr7	130794855	131181395	ENSG00000128585.11	+	1.03156332153552	MKLN1	TWA2	GO:0007165
chr7	130614985	130615044	CUST_1658_PI398635289	-	0.778112957785105	chr7	130794855	131181395	ENSG00000128585.11	+	1.03156332153552	MKLN1	TWA2	GO:0007165
chr7	130597098	130597157	CUST_6310_PI398635289	-	0.778754085569179	chr7	130417401	130418888	ENSG00000174595.4	-	-0.796027841620946	KLF14	BTEB5	-
chr7	130596114	130596173	CUST_5115_PI398635289	-	0.70345055027536	chr7	130417401	130418888	ENSG00000174595.4	-	-0.796027841620946	KLF14	BTEB5	-
chr7	130586289	130586348	CUST_13860_PI398635289	-	0.64403008981419	chr7	130417401	130418888	ENSG00000174595.4	-	-0.796027841620946	KLF14	BTEB5	-
chr7	130598017	130598076	CUST_2380_PI398635289	+	-0.585783864665768	chr7	130417401	130418888	ENSG00000174595.4	-	-0.796027841620946	KLF14	BTEB5	-
chr7	130625946	130626005	CUST_11941_PI398635289	-	0.725887752968882	chr7	130794855	131181395	ENSG00000128585.11	+	1.03156332153552	MKLN1	TWA2	GO:0007165
chr7	130606091	130606150	CUST_11644_PI398635289	-	0.661318133240729	chr7	130417401	130418888	ENSG00000174595.4	-	-0.796027841620946	KLF14	BTEB5	-
chr7	130605652	130605711	CUST_2958_PI398500392	-	0.643251917569182	chr7	130417401	130418888	ENSG00000174595.4	-	-0.796027841620946	KLF14	BTEB5	-
chr7	73393199	73393258	CUST_333_PI398500300	-	-1.25290807066914	chr7	73442119	73484237	ENSG00000049540.11	+	-1.00616183345877	ELN	SVAS|WBS|WS	GO:0005201|GO:0005515|GO:0005578|GO:0007585|GO:0008015|GO:0008283|GO:0009887|GO:0030023
chr7	130625087	130625146	CUST_10782_PI398635289	-	0.937096062541842	chr7	130794855	131181395	ENSG00000128585.11	+	1.03156332153552	MKLN1	TWA2	GO:0007165
chr7	1680147	1680206	CUST_541_PI398634434	-	-1.2003265877769	chr7	1727755	1787590	ENSG00000225968.4	+	-1.56125982208527	ELFN1	PPP1R28	GO:0010923|GO:0019902
chr7	130579441	130579500	CUST_11041_PI398635289	-	0.596890760599142	chr7	130417401	130418888	ENSG00000174595.4	-	-0.796027841620946	KLF14	BTEB5	-
chr7	130610946	130611005	CUST_2375_PI398635289	-	-0.757879405448245	chr7	130794855	131181395	ENSG00000128585.11	+	1.03156332153552	MKLN1	TWA2	GO:0007165
chr7	130624326	130624385	CUST_9563_PI398635289	-	0.858848729163262	chr7	130794855	131181395	ENSG00000128585.11	+	1.03156332153552	MKLN1	TWA2	GO:0007165
chr7	127259918	127259977	CUST_3140_PI398500404	+	-0.751106652789634	chr7	127250346	127255982	ENSG00000106331.10	-	-1.23343254821994	PAX4	KPD|MODY9	GO:0003677|GO:0005634|GO:0005654|GO:0005730|GO:0009887|GO:0031018
chr7	130607422	130607481	CUST_5852_PI398500116	-	0.861029458177015	chr7	130794855	131181395	ENSG00000128585.11	+	1.03156332153552	MKLN1	TWA2	GO:0007165
chr7	26438572	26438631	A_24_P332064	+	-0.635013177303961	chr7	26331541	26413949	ENSG00000086300.11	+	2.35950728747422	SNX10	-	GO:0005545|GO:0007032|GO:0031313
chr7	130624600	130624659	CUST_22048_PI398500300	-	0.658826603751624	chr7	130794855	131181395	ENSG00000128585.11	+	1.03156332153552	MKLN1	TWA2	GO:0007165
chr7	130603121	130603180	CUST_7998_PI398635289	-	0.889501933708639	chr7	130417401	130418888	ENSG00000174595.4	-	-0.796027841620946	KLF14	BTEB5	-
chr7	73432890	73432949	CUST_201_PI398500116	-	-1.12985229500973	chr7	73442119	73484237	ENSG00000049540.11	+	-1.00616183345877	ELN	SVAS|WBS|WS	GO:0005201|GO:0005515|GO:0005578|GO:0007585|GO:0008015|GO:0008283|GO:0009887|GO:0030023
chr7	130605712	130605771	CUST_2959_PI398500392	-	1.0428735673309	chr7	130417401	130418888	ENSG00000174595.4	-	-0.796027841620946	KLF14	BTEB5	-
chr7	130627956	130628015	CUST_14243_PI398635289	-	1.01716238556282	chr7	130794855	131181395	ENSG00000128585.11	+	1.03156332153552	MKLN1	TWA2	GO:0007165
chr7	127735381	127735440	CUST_54841_PI398500300	+	-0.920823506408847	chr7	127292234	127732661	ENSG00000197157.5	+	0.540460685879141	SND1	TDRD11|p100	GO:0003712|GO:0005737
chr7	130605137	130605196	CUST_10451_PI398635289	-	0.741613049030538	chr7	130417401	130418888	ENSG00000174595.4	-	-0.796027841620946	KLF14	BTEB5	-
chr7	130603014	130603073	CUST_7997_PI398635289	-	1.11633430872859	chr7	130417401	130418888	ENSG00000174595.4	-	-0.796027841620946	KLF14	BTEB5	-
chr7	130622171	130622230	CUST_7174_PI398635289	-	0.645538977762943	chr7	130794855	131181395	ENSG00000128585.11	+	1.03156332153552	MKLN1	TWA2	GO:0007165
chr7	130624692	130624751	CUST_22050_PI398500300	+	-0.63973839702353	chr7	130794855	131181395	ENSG00000128585.11	+	1.03156332153552	MKLN1	TWA2	GO:0007165
chr7	130563996	130564055	CUST_261_PI398500390	-	0.683363520798582	chr7	130417401	130418888	ENSG00000174595.4	-	-0.796027841620946	KLF14	BTEB5	-
chr7	130597425	130597484	CUST_13282_PI398635289	+	-0.568790900869902	chr7	130417401	130418888	ENSG00000174595.4	-	-0.796027841620946	KLF14	BTEB5	-
chr7	130605772	130605831	CUST_2960_PI398500392	-	0.640729601031388	chr7	130417401	130418888	ENSG00000174595.4	-	-0.796027841620946	KLF14	BTEB5	-
chr7	130604946	130605005	CUST_10449_PI398635289	-	0.856338394334412	chr7	130417401	130418888	ENSG00000174595.4	-	-0.796027841620946	KLF14	BTEB5	-
chr7	130602344	130602403	CUST_6808_PI398635289	-	1.07060258077253	chr7	130417401	130418888	ENSG00000174595.4	-	-0.796027841620946	KLF14	BTEB5	-
chr7	33679242	33679301	CUST_46937_PI398500300	+	-0.745822898109612	chr7	33168856	33645680	ENSG00000122507.15	+	0.789354043785407	BBS9	B1|C18|D1|PTHB1	GO:0003674|GO:0005515|GO:0005634|GO:0005730|GO:0005737|GO:0005886|GO:0034464|GO:0045444
chr7	116270306	116270365	CUST_1615_PI398636448	-	-1.02819198010592	chr7	116312248	116438440	ENSG00000105976.9	+	-0.885627113694644	MET	AUTS9|HGFR|RCCP2|c-Met	GO:0004713|GO:0005008|GO:0005515|GO:0005886|GO:0005887|GO:0007165|GO:0007166|GO:0007411|GO:0008283|GO:0009925|GO:0016021|GO:0048012|GO:0048754
chr7	68598914	68598973	CUST_33785_PI398500300	-	-0.510082757379344	chr7	69063905	70258054	ENSG00000158321.11	+	-1.19980048759457	AUTS2	FBRSL2	GO:0003674|GO:0005575|GO:0008150
chr7	130607025	130607084	CUST_12852_PI398635289	-	0.658850296653727	chr7	130794855	131181395	ENSG00000128585.11	+	1.03156332153552	MKLN1	TWA2	GO:0007165
chr7	130595652	130595711	CUST_11487_PI398500110	-	0.667760397684729	chr7	130417401	130418888	ENSG00000174595.4	-	-0.796027841620946	KLF14	BTEB5	-
chr7	130588042	130588101	CUST_1031_PI398635289	-	0.684408111986781	chr7	130417401	130418888	ENSG00000174595.4	-	-0.796027841620946	KLF14	BTEB5	-
chr7	130564056	130564115	CUST_262_PI398500390	-	0.624512084062345	chr7	130417401	130418888	ENSG00000174595.4	-	-0.796027841620946	KLF14	BTEB5	-
chr7	130597038	130597097	CUST_6309_PI398635289	-	0.615713276259465	chr7	130417401	130418888	ENSG00000174595.4	-	-0.796027841620946	KLF14	BTEB5	-
chr7	130627557	130627616	CUST_13109_PI398635289	-	0.787614730023588	chr7	130794855	131181395	ENSG00000128585.11	+	1.03156332153552	MKLN1	TWA2	GO:0007165
chr7	130625027	130625086	CUST_10781_PI398635289	-	1.17405035680116	chr7	130794855	131181395	ENSG00000128585.11	+	1.03156332153552	MKLN1	TWA2	GO:0007165
chr7	130597035	130597094	CUST_11027_PI398500110	-	0.659453533522971	chr7	130417401	130418888	ENSG00000174595.4	-	-0.796027841620946	KLF14	BTEB5	-
chr7	155089073	155089132	CUST_2220_PI398634434	-	0.995823041058518	chr7	155089486	155101945	ENSG00000186480.8	+	0.76267644042165	INSIG1	CL-6|CL6	GO:0005515|GO:0005783|GO:0008152|GO:0008283|GO:0030967
chr7	41376881	41376940	CUST_18887_PI398500300	+	-0.980009620914396	chr7	41724712	41742706	ENSG00000122641.9	-	2.62691387070751	INHBA	EDF|FRP	GO:0000082|GO:0001541|GO:0001942|GO:0002244|GO:0005125|GO:0005179|GO:0005515|GO:0005576|GO:0006357|GO:0006917|GO:0006952|GO:0007050|GO:0007166|GO:0007267|GO:0007399|GO:0008083|GO:0008285|GO:0008584|GO:0010862|GO:0030154|GO:0030218|GO:0030308|GO:0032925|GO:0042326|GO:0042476|GO:0042541|GO:0042701|GO:0042802|GO:0043509|GO:0043512|GO:0045077|GO:0045578|GO:0045648|GO:0045650|GO:0045786|GO:0045893|GO:…
chr8	137209973	137210032	CUST_4377_PI398500300	-	0.644145731496552	chr8	136469700	136668965	ENSG00000131773.9	+	1.02786444665046	KHDRBS3	Etle|SALP|SLM-2|SLM2|T-STAR|TSTAR|etoile	GO:0003723|GO:0005515|GO:0005634|GO:0005730|GO:0007283
chr8	136849476	136849535	CUST_5722_PI398500300	+	-1.08969413982719	chr8	136469700	136668965	ENSG00000131773.9	+	1.02786444665046	KHDRBS3	Etle|SALP|SLM-2|SLM2|T-STAR|TSTAR|etoile	GO:0003723|GO:0005515|GO:0005634|GO:0005730|GO:0007283
chr8	2517064	2517123	CUST_9681_PI398500110	-	-0.702845396595891	chr8	2792992	4852494	ENSG00000183117.10	-	0.857679733826526	CSMD1	PPP1R24	-
chr8	134585970	134586029	A_32_P47107	+	-1.04946364841001	chr8	134467091	134584183	ENSG00000008513.10	-	-0.56280555992462	ST3GAL1	Gal-NAc6S|SIAT4A|SIATFL|ST3GalA|ST3GalA.1|ST3GalIA|ST3GalIA	1|ST3O	GO:0000139|GO:0006464|GO:0016266|GO:0043687|GO:0044267
chr9	73033876	73033935	CUST_7736_PI398500110	+	-1.23386438796899	chr9	72999503	73029540	ENSG00000119138.3	-	0.950737139477313	KLF9	BTEB|BTEB1	GO:0003700|GO:0006357|GO:0097067
chr9	10996062	10996121	CUST_64939_PI398500300	+	-0.815423748947241	chr9	8314246	10612723	ENSG00000153707.9	-	0.929608917982426	PTPRD	HPTP|HPTPD|HPTPDELTA|PTPD|RPTPDELTA	GO:0005001|GO:0005102|GO:0005515|GO:0005887|GO:0006470|GO:0006796|GO:0007157|GO:0007185|GO:0030182|GO:0050775|GO:0050839|GO:0097105
chr9	109249769	109249828	CUST_35931_PI398500300	-	-0.605926762717218	chr9	109625378	109775915	ENSG00000148143.8	+	1.00232639675504	ZNF462	Zfp462	-
chr9	109893587	109893646	CUST_267_PI398500404	-	0.783749002109753	chr9	109625378	109775915	ENSG00000148143.8	+	1.00232639675504	ZNF462	Zfp462	-
chr9	25693668	25693727	CUST_3130_PI398500110	+	-1.15932221548133	chr9	25676396	25678856	ENSG00000198680.3	-	0.98324909690327	TUSC1	TSG-9|TSG9	-
chr9	87201955	87202014	CUST_44779_PI398500300	-	-0.586134747696658	chr9	87283466	87638505	ENSG00000148053.11	+	1.48789457820347	NTRK2	GP145-TrkB|TRKB|trk-B	GO:0001764|GO:0005887|GO:0007169|GO:0007190|GO:0007612|GO:0008284|GO:0010628|GO:0010976|GO:0014068|GO:0021954|GO:0021987|GO:0030182|GO:0031547|GO:0032314|GO:0042803|GO:0043121|GO:0043410|GO:0043524|GO:0046777|GO:0048011|GO:0048403|GO:0050772|GO:0060175
chr9	109893745	109893804	CUST_269_PI398500404	-	-0.504131715553093	chr9	109625378	109775915	ENSG00000148143.8	+	1.00232639675504	ZNF462	Zfp462	-
chr9	6509330	6509389	CUST_3960_PI398635289	+	-0.830518742699541	chr9	6413151	6507054	ENSG00000147854.11	+	0.689177401250522	UHRF2	NIRF|RNF107|URF2	GO:0004842|GO:0005515|GO:0005634|GO:0005720|GO:0005730|GO:0006511|GO:0008283|GO:0016567|GO:0030154|GO:0042393|GO:0051726|GO:0051865|GO:0071158
chr9	37102938	37102997	CUST_4127_PI398634432	-	-1.57843427583867	chr9	37120536	37358146	ENSG00000147905.12	+	0.739762419956024	ZCCHC7	AIR1|RP11-397D12.1	GO:0005634|GO:0005730|GO:0005737
chr9	25806230	25806289	CUST_26_PI398500300	+	-2.07774955235935	chr9	25676396	25678856	ENSG00000198680.3	-	0.98324909690327	TUSC1	TSG-9|TSG9	-
chr9	14515973	14516032	CUST_3427_PI398500300	-	-0.654350524354296	chr9	14615530	14693469	ENSG00000175893.6	-	1.07068670493641	ZDHHC21	9130404H11Rik|DHHC-21|DHHC21|DNZ1|HSPC097	GO:0000139|GO:0005794|GO:0018230|GO:0044281|GO:0046209|GO:0050999
chr9	89583560	89583619	CUST_3163_PI398500300	+	-0.710216451511321	chr9	89559279	89562104	ENSG00000180447.5	-	-1.29968368011753	GAS1	-	GO:0005515|GO:0005886|GO:0008589|GO:0010955|GO:0016021|GO:0035924|GO:0042981|GO:0045165|GO:0045930|GO:0046658|GO:0048589|GO:0060628
chr9	109084447	109084506	CUST_39227_PI398500300	-	-0.736342536769389	chr9	109625378	109775915	ENSG00000148143.8	+	1.00232639675504	ZNF462	Zfp462	-
chr9	127001580	127001639	CUST_9329_PI398500110	-	-1.15597309665018	chr9	127019885	127115586	ENSG00000119408.11	+	0.901629914281644	NEK6	SID6-1512	GO:0000287|GO:0000910|GO:0004674|GO:0004871|GO:0005515|GO:0005524|GO:0005634|GO:0005737|GO:0006468|GO:0007059|GO:0007165|GO:0007346|GO:0018105|GO:0019894|GO:0019901|GO:0030071|GO:0031572|GO:0043123|GO:0046777|GO:0051225|GO:2000772
chr9	87232752	87232811	CUST_44121_PI398500300	+	-0.689034654324817	chr9	87283466	87638505	ENSG00000148053.11	+	1.48789457820347	NTRK2	GP145-TrkB|TRKB|trk-B	GO:0001764|GO:0005887|GO:0007169|GO:0007190|GO:0007612|GO:0008284|GO:0010628|GO:0010976|GO:0014068|GO:0021954|GO:0021987|GO:0030182|GO:0031547|GO:0032314|GO:0042803|GO:0043121|GO:0043410|GO:0043524|GO:0046777|GO:0048011|GO:0048403|GO:0050772|GO:0060175
chr9	2261053	2261112	CUST_44595_PI398500300	-	-0.508853279486209	chr9	2015342	2193624	ENSG00000080503.14	+	0.910561904272532	SMARCA2	BAF190|BRM|NCBRS|SNF2|SNF2L2|SNF2LA|SWI2|Sth1p|hBRM|hSNF2a	GO:0000122|GO:0000790|GO:0001105|GO:0003713|GO:0005515|GO:0005634|GO:0005654|GO:0005730|GO:0006338|GO:0006355|GO:0006357|GO:0008094|GO:0016514|GO:0030308|GO:0043231|GO:0044212|GO:0045111|GO:0045892|GO:0045893|GO:0045944|GO:0071564|GO:0071565|GO:0071778
chr9	6518741	6518800	CUST_12753_PI398635289	+	-0.971099371736808	chr9	6413151	6507054	ENSG00000147854.11	+	0.689177401250522	UHRF2	NIRF|RNF107|URF2	GO:0004842|GO:0005515|GO:0005634|GO:0005720|GO:0005730|GO:0006511|GO:0008283|GO:0016567|GO:0030154|GO:0042393|GO:0051726|GO:0051865|GO:0071158
chr9	135955716	135955775	A_24_P398082	-	-1.07032808432276	chr9	135937365	135947248	ENSG00000170835.9	+	-1.40692743409881	CEL	BAL|BSDL|BSSL|CELL|CEase|FAP|FAPP|LIPA|MODY8	GO:0003824|GO:0004091|GO:0004771|GO:0004806|GO:0005576|GO:0005615|GO:0005737|GO:0005829|GO:0006629|GO:0006641|GO:0006707|GO:0008201|GO:0009062|GO:0016787|GO:0018350|GO:0030157|GO:0030299|GO:0044241|GO:0044258|GO:0044281|GO:0047372
chrX	39185143	39185202	CUST_26958_PI398500300	-	-1.81533977002251	chrX	38660685	38665790	ENSG00000165175.11	+	1.15753016101808	MID1IP1	G12-like|MIG12|S14R|STRAIT11499|THRSPL	GO:0005829|GO:0007026|GO:0015630|GO:0045723|GO:0046890|GO:0051258|GO:0051351
chrX	144630786	144630845	CUST_14000_PI398500300	+	-1.06399302275758	chrX	144899350	144907360	ENSG00000185985.7	+	1.1790225609046	SLITRK2	CXorf2|SLITL1	-
chrX	39256096	39256155	CUST_11087_PI398500300	+	-1.01746090264939	chrX	38660685	38665790	ENSG00000165175.11	+	1.15753016101808	MID1IP1	G12-like|MIG12|S14R|STRAIT11499|THRSPL	GO:0005829|GO:0007026|GO:0015630|GO:0045723|GO:0046890|GO:0051258|GO:0051351
chrX	119876623	119876682	CUST_3804_PI398500300	+	-0.841757765023276	chrX	119759648	119764005	ENSG00000171155.7	-	0.998614039739799	C1GALT1C1	C1GALT2|C38H2-L1|COSMC|MST143	GO:0000139|GO:0004653|GO:0016266|GO:0043687|GO:0044267
chrX	139514711	139514770	CUST_8631_PI398500404	+	-0.972436301671454	chrX	139585152	139587225	ENSG00000134595.6	-	-0.685923422661504	SOX3	GHDX|MRGH|PHP|PHPX|SOXB	GO:0000122|GO:0000979|GO:0001106|GO:0003677|GO:0007417|GO:0007423|GO:0007530|GO:0021854|GO:0021983|GO:0045665|GO:0060324
chrX	139514834	139514893	CUST_8629_PI398500404	+	-0.699064883763978	chrX	139585152	139587225	ENSG00000134595.6	-	-0.685923422661504	SOX3	GHDX|MRGH|PHP|PHPX|SOXB	GO:0000122|GO:0000979|GO:0001106|GO:0003677|GO:0007417|GO:0007423|GO:0007530|GO:0021854|GO:0021983|GO:0045665|GO:0060324
chrX	38725324	38725383	CUST_954_PI398500300	-	-1.06530608409821	chrX	38660685	38665790	ENSG00000165175.11	+	1.15753016101808	MID1IP1	G12-like|MIG12|S14R|STRAIT11499|THRSPL	GO:0005829|GO:0007026|GO:0015630|GO:0045723|GO:0046890|GO:0051258|GO:0051351
chrX	68775287	68775346	CUST_13487_PI398500110	-	-0.468224140024599	chrX	68725084	68752351	ENSG00000130054.4	+	-0.86592947566637	FAM155B	CXorf63|TED|TMEM28|bB57D9.1	-
chrX	40343729	40343788	CUST_1966_PI398500300	-	-0.824684138419057	chrX	40440146	40465889	ENSG00000182220.8	+	1.08028058103191	ATP6AP2	APT6M8-9|ATP6IP2|ATP6M8-9|ELDF10|M8-9|MRXE|MSTP009|XMRE	GO:0002003|GO:0005515|GO:0009897|GO:0032914|GO:0043408
chrX	40343406	40343465	CUST_1816_PI398500110	-	-0.942432365122651	chrX	40440146	40465889	ENSG00000182220.8	+	1.08028058103191	ATP6AP2	APT6M8-9|ATP6IP2|ATP6M8-9|ELDF10|M8-9|MRXE|MSTP009|XMRE	GO:0002003|GO:0005515|GO:0009897|GO:0032914|GO:0043408
chrX	109426181	109426240	CUST_59489_PI398500300	-	-0.59900140719904	chrX	109245859	109425962	ENSG00000157600.6	+	-1.04845699268743	TMEM164	bB360B22.3	-
chrX	149351058	149351117	CUST_20990_PI398500110	-	-0.956151375013353	chrX	149529689	149682448	ENSG00000013619.8	+	0.958906873156283	MAMLD1	CG1|CXorf6|F18|HYSP2	GO:0003674|GO:0005575|GO:0008584
chrX	42754588	42754647	CUST_22860_PI398500110	-	-2.35903312866998	chrX	43515467	43606068	ENSG00000189221.5	+	1.76908791685741	MAOA	-	GO:0005741|GO:0006576|GO:0006805|GO:0007268|GO:0007269|GO:0007610|GO:0008131|GO:0042136|GO:0044281
chrX	39062098	39062157	CUST_46068_PI398500300	-	-0.724077454249606	chrX	38660685	38665790	ENSG00000165175.11	+	1.15753016101808	MID1IP1	G12-like|MIG12|S14R|STRAIT11499|THRSPL	GO:0005829|GO:0007026|GO:0015630|GO:0045723|GO:0046890|GO:0051258|GO:0051351
chrX	43136874	43136933	CUST_10786_PI398500300	+	-0.707679001567428	chrX	43515467	43606068	ENSG00000189221.5	+	1.76908791685741	MAOA	-	GO:0005741|GO:0006576|GO:0006805|GO:0007268|GO:0007269|GO:0007610|GO:0008131|GO:0042136|GO:0044281
chrX	54424541	54424600	CUST_18829_PI398500300	+	-2.56733448206035	chrX	54219256	54385075	ENSG00000196632.6	-	0.905385306349567	WNK3	PRKWNK3	GO:0004672|GO:0004674|GO:0005515|GO:0005524|GO:0005737|GO:0005912|GO:0005923|GO:0006468|GO:0006916|GO:0007243|GO:0010765|GO:0010800|GO:0032414|GO:0046777|GO:0051928|GO:0090004|GO:2000021|GO:2000651|GO:2000682|GO:2000688
chrX	39176554	39176613	CUST_28243_PI398500300	-	-0.966728319470732	chrX	38660685	38665790	ENSG00000165175.11	+	1.15753016101808	MID1IP1	G12-like|MIG12|S14R|STRAIT11499|THRSPL	GO:0005829|GO:0007026|GO:0015630|GO:0045723|GO:0046890|GO:0051258|GO:0051351
