# Supplementary material for: Cell cycle, oncogenic and tumor suppressor pathways regulate numerous long and macro non-protein-coding RNAs
Source: Genome Biol. 2014 Mar 4;15(3):R48. doi: 10.1186/gb-2014-15-3-r48 (PMC4054595; doi:10.1186/gb-2014-15-3-r48)
Supplement: Additional file 2 — Online supplemental material containing BED formatted files of differentially expressed regions and macroRNAs, as well as CSV tables listing all proximal ncRNA-mRNA pairs regulated in astrocytoma. [file gb-2014-15-3-r48-S2.zip › online_data/P53/P53_nor_ind_highdiff3.hg19.bed]

chr1	1101008	1101243	chr1_1090871_1091106_7_0_0.21_1.84	10	+
chr1	1410195	1410384	chr1_1400058_1400247_5_0_0.37_-1.69	10	+
chr1	1450048	1450235	chr1_1439911_1440098_5_0_0.3_-1.73	10	+
chr1	1818655	1818861	chr1_1808515_1808721_6_0_0.35_-1.7	10	+
chr1	2469563	2470090	chr1_2459423_2459950_15_0_0_1.8	10	+
chr1	3545727	3545996	chr1_3535587_3535856_8_0_0.16_-1.46	10	+
chr1	3552394	3552591	chr1_3542254_3542451_6_0_0.29_1.57	10	+
chr1	3564176	3564706	chr1_3554036_3554566_15_0_0.03_1.71	10	+
chr1	3565013	3565450	chr1_3554873_3555310_12_0_0.1_1.54	10	+
chr1	3649932	3650201	chr1_3639792_3640061_8_0_0.29_1.5	10	+
chr1	3652029	3652262	chr1_3641889_3642122_7_0_0.41_1.32	10	+
chr1	3652458	3652724	chr1_3642318_3642584_8_0_0_1.76	10	+
chr1	6102273	6102531	chr1_6024860_6025118_8_0_0.03_1.58	10	+
chr1	6102983	6103258	chr1_6025570_6025845_8_0_0.06_1.68	10	+
chr1	6106007	6106211	chr1_6028594_6028798_6_0_0.3_1.56	10	+
chr1	6106300	6106547	chr1_6028887_6029134_7_0_0.06_1.77	10	+
chr1	6106834	6107110	chr1_6029421_6029697_8_0_0.06_1.46	10	+
chr1	6108307	6108407	chr1_6030894_6030994_3_0_0.24_2.52	10	+
chr1	6158529	6159067	chr1_6081116_6081654_15_0_0_1.75	10	+
chr1	6249224	6249470	chr1_6171811_6172057_7_0_0.27_-1.64	10	+
chr1	6258394	6258707	chr1_6180981_6181294_9_0_0_-1.45	10	+
chr1	6258758	6258937	chr1_6181345_6181524_6_0_0.39_-1.67	10	+
chr1	6377168	6377379	chr1_6299755_6299966_6_0_0.25_1.58	10	+
chr1	6475504	6475821	chr1_6398091_6398408_9_0_0_2.72	10	+
chr1	6476137	6476549	chr1_6398724_6399136_11_0_0_2.27	10	+
chr1	6476640	6476846	chr1_6399227_6399433_6_0_0_1.98	10	+
chr1	6476896	6477170	chr1_6399483_6399757_8_0_0_2.04	10	+
chr1	6477263	6477656	chr1_6399850_6400243_11_0_0_2.28	10	+
chr1	6477960	6478470	chr1_6400547_6401057_15_0_0_2.45	10	+
chr1	6488209	6488481	chr1_6410796_6411068_8_0_0_2.13	10	+
chr1	6504491	6504805	chr1_6427078_6427392_9_0_0_1.59	10	+
chr1	6505078	6505278	chr1_6427665_6427865_5_0_0_2.2	10	+
chr1	6506731	6506976	chr1_6429318_6429563_7_0_0_2.18	10	+
chr1	6519989	6520196	chr1_6442576_6442783_6_0_0.03_1.76	10	+
chr1	6520359	6520618	chr1_6442946_6443205_8_0_0_1.69	10	+
chr1	6523222	6523503	chr1_6445809_6446090_9_0_0_1.88	10	+
chr1	6652338	6652656	chr1_6574925_6575243_9_0_0.1_1.58	10	+
chr1	6683253	6683505	chr1_6605840_6606092_7_0_0.03_-2.06	10	+
chr1	10093315	10093518	chr1_10015902_10016105_6_0_0.5_-1.51	10	+
chr1	10211318	10211525	chr1_10133905_10134112_6_0_0.03_-1.94	10	+
chr1	10365778	10366048	chr1_10288365_10288635_8_0_0.41_1.44	10	+
chr1	10366369	10366490	chr1_10288956_10289077_4_0_0.08_1.82	10	+
chr1	12627960	12628161	chr1_12550547_12550748_6_0_0_1.93	10	+
chr1	12628344	12628563	chr1_12550931_12551150_6_0_0.36_1.71	10	+
chr1	12670386	12670815	chr1_12592973_12593402_11_0_0_2.22	10	+
chr1	12676913	12677102	chr1_12599500_12599689_5_0_0.44_2.16	10	+
chr1	15546034	15546358	chr1_15418621_15418945_9_0_0_-1.86	10	+
chr1	16112516	16112816	chr1_15985103_15985403_9_0_0.1_1.58	10	+
chr1	16199980	16200257	chr1_16072567_16072844_8_0_0.06_-1.43	10	+
chr1	16200299	16200498	chr1_16072886_16073085_6_0_0_-1.84	10	+
chr1	17009602	17009839	chr1_16882189_16882426_7_0_0.3_-1.73	10	+
chr1	21106906	21107111	chr1_20979493_20979698_6_0_0.43_-1.67	10	+
chr1	21111836	21112042	chr1_20984423_20984629_6_0_0.29_-1.75	10	+
chr1	21264279	21264483	chr1_21136866_21137070_6_0_0_-1.54	10	+
chr1	21496053	21496261	chr1_21368640_21368848_6_0_0.34_-1.7	10	+
chr1	22047706	22047900	chr1_21920293_21920487_6_0_0.24_-1.64	10	+
chr1	23419941	23420187	chr1_23292528_23292774_7_0_0.39_1.68	10	+
chr1	23650001	23650297	chr1_23522588_23522884_9_0_0.03_-1.63	10	+
chr1	23652703	23652909	chr1_23525290_23525496_6_0_0_-2.15	10	+
chr1	23664971	23665174	chr1_23537558_23537761_6_0_0.46_-1.65	10	+
chr1	24021180	24021517	chr1_23893767_23894104_10_0_0.14_-1.3	10	+
chr1	24037305	24037514	chr1_23909892_23910101_6_0_0.35_-1.55	10	+
chr1	24078227	24078465	chr1_23950814_23951052_7_0_0.08_-1.64	10	+
chr1	24085957	24086221	chr1_23958544_23958808_8_0_0.08_-1.61	10	+
chr1	24087458	24087823	chr1_23960045_23960410_10_0_0.03_-1.59	10	+
chr1	24087913	24088250	chr1_23960500_23960837_10_0_0_-1.79	10	+
chr1	24973146	24973454	chr1_24845733_24846041_9_0_0.25_-1.46	10	+
chr1	24976445	24976663	chr1_24849032_24849250_6_0_0.25_-1.6	10	+
chr1	24989486	24989788	chr1_24862073_24862375_9_0_0_-1.61	10	+
chr1	24999246	24999510	chr1_24871833_24872097_7_0_0.47_-1.58	10	+
chr1	26161717	26161925	chr1_26034304_26034512_6_0_0.03_-1.94	10	+
chr1	26570661	26570872	chr1_26443248_26443459_6_0_0.28_-1.59	10	+
chr1	26581632	26582132	chr1_26454219_26454719_14_0_0_-1.64	10	+
chr1	26603543	26603871	chr1_26476130_26476458_9_0_0.03_-1.6	10	+
chr1	26800037	26800347	chr1_26672624_26672934_9_0_0_-1.86	10	+
chr1	26801162	26801332	chr1_26673749_26673919_5_0_0.32_-1.89	10	+
chr1	27106019	27106645	chr1_26978606_26979232_18_0_0_-1.53	10	+
chr1	27107681	27108028	chr1_26980268_26980615_9_0_0.18_-1.55	10	+
chr1	27189754	27190142	chr1_27062341_27062729_11_0_0.18_1.51	10	+
chr1	28167533	28167740	chr1_28040120_28040327_6_0_0.42_-1.53	10	+
chr1	28177505	28177704	chr1_28050092_28050291_6_0_0.28_-1.59	10	+
chr1	28218298	28218803	chr1_28090885_28091390_14_0_0.03_-1.66	10	+
chr1	28833605	28833824	chr1_28706192_28706411_6_0_0.45_-1.52	10	+
chr1	28834598	28834833	chr1_28707185_28707420_7_0_0.31_-1.56	10	+
chr1	28835282	28835815	chr1_28707869_28708402_13_0_0_-1.63	10	+
chr1	28836054	28836733	chr1_28708641_28709320_19_0_0_-1.91	10	+
chr1	28837280	28837522	chr1_28709867_28710109_7_0_0.24_-1.68	10	+
chr1	28838748	28838990	chr1_28711335_28711577_7_0_0_-1.83	10	+
chr1	28907148	28907487	chr1_28779735_28780074_10_0_0.21_-1.51	10	+
chr1	29390751	29390961	chr1_29263338_29263548_6_0_0.45_1.5	10	+
chr1	29409581	29409792	chr1_29282168_29282379_6_0_0.46_1.5	10	+
chr1	29417609	29417815	chr1_29290196_29290402_6_0_0.45_1.67	10	+
chr1	29474569	29475024	chr1_29347156_29347611_13_0_0.24_-1.38	10	+
chr1	29486935	29487151	chr1_29359522_29359738_6_0_0.19_-1.79	10	+
chr1	29493567	29493838	chr1_29366154_29366425_8_0_0.03_-1.63	10	+
chr1	29497320	29497681	chr1_29369907_29370268_10_0_0_-1.82	10	+
chr1	29506368	29506578	chr1_29378955_29379165_6_0_0.42_-1.54	10	+
chr1	31754176	31754382	chr1_31526763_31526969_6_0_0.29_-1.74	10	+
chr1	32042346	32042553	chr1_31814933_31815140_6_0_0.21_1.79	10	+
chr1	32042795	32043839	chr1_31815382_31816426_27_0_0_1.85	10	+
chr1	32044289	32044477	chr1_31816876_31817064_6_0_0_2.94	10	+
chr1	32044716	32045066	chr1_31817303_31817653_7_0_0_2.06	10	+
chr1	32046144	32046678	chr1_31818731_31819265_15_0_0_1.83	10	+
chr1	32046940	32047267	chr1_31819527_31819854_10_0_0_2.15	10	+
chr1	32047954	32048820	chr1_31820541_31821407_24_0_0_1.81	10	+
chr1	32048867	32049184	chr1_31821454_31821771_9_0_0.1_1.52	10	+
chr1	32049895	32050131	chr1_31822482_31822718_7_0_0.06_1.73	10	+
chr1	32050143	32051239	chr1_31822730_31823826_30_0_0_1.62	10	+
chr1	32051652	32051941	chr1_31824239_31824528_6_0_0_2.12	10	+
chr1	32052111	32052623	chr1_31824698_31825210_13_0_0_1.61	10	+
chr1	32505096	32505307	chr1_32277683_32277894_6_0_0.12_-1.67	10	+
chr1	32606583	32606776	chr1_32379170_32379363_6_0_0.37_1.7	10	+
chr1	33151420	33151618	chr1_32924007_32924205_6_0_0.31_-1.56	10	+
chr1	33238504	33238708	chr1_33011091_33011295_6_0_0.47_-1.52	10	+
chr1	33292020	33292329	chr1_33064607_33064916_9_0_0_-1.54	10	+
chr1	35562929	35563218	chr1_35335516_35335805_8_0_0.06_-1.55	10	+
chr1	35578866	35579182	chr1_35351453_35351769_9_0_0.12_-1.56	10	+
chr1	35579510	35580173	chr1_35352097_35352760_19_0_0_-1.73	10	+
chr1	35580256	35580647	chr1_35352843_35353234_11_0_0_-1.97	10	+
chr1	35580759	35580994	chr1_35353346_35353581_7_0_0.29_-1.55	10	+
chr1	35644399	35644648	chr1_35416986_35417235_7_0_0.08_-1.68	10	+
chr1	35644872	35645072	chr1_35417459_35417659_6_0_0.3_-1.73	10	+
chr1	35650173	35650487	chr1_35422760_35423074_9_0_0.03_-1.45	10	+
chr1	35651747	35652421	chr1_35424334_35425008_19_0_0_-1.68	10	+
chr1	35852935	35853243	chr1_35625522_35625830_9_0_0.3_-1.39	10	+
chr1	36180723	36181256	chr1_35953310_35953843_15_0_0_-1.69	10	+
chr1	36204878	36205081	chr1_35977465_35977668_6_0_0.46_-1.64	10	+
chr1	36219293	36219496	chr1_35991880_35992083_6_0_0.3_-1.58	10	+
chr1	36226067	36226458	chr1_35998654_35999045_11_0_0.06_-1.54	10	+
chr1	36229949	36230318	chr1_36002536_36002905_11_0_0.03_-1.77	10	+
chr1	36389460	36389754	chr1_36162047_36162341_8_0_0.14_-1.57	10	+
chr1	36751641	36751857	chr1_36524228_36524444_6_0_0.47_-1.64	10	+
chr1	38048240	38048541	chr1_37820827_37821128_9_0_0_-1.83	10	+
chr1	38174006	38174325	chr1_37946593_37946912_9_0_0.03_-1.7	10	+
chr1	39458291	39458667	chr1_39230878_39231254_11_0_0_-1.76	10	+
chr1	39463744	39464071	chr1_39236331_39236658_10_0_0.06_-1.26	10	+
chr1	39466633	39466870	chr1_39239220_39239457_7_0_0.06_-1.54	10	+
chr1	39469626	39470680	chr1_39242213_39243267_29_0_0_-2.2	10	+
chr1	39471004	39471403	chr1_39243591_39243990_11_0_0_-1.53	10	+
chr1	40223402	40223741	chr1_39995989_39996328_10_0_0_1.38	10	+
chr1	40225375	40225574	chr1_39997962_39998161_6_0_0.43_1.51	10	+
chr1	40703158	40703473	chr1_40475745_40476060_9_0_0.06_-1.57	10	+
chr1	40703743	40704260	chr1_40476330_40476847_15_0_0_-1.61	10	+
chr1	40704457	40704917	chr1_40477044_40477504_13_0_0.03_-1.69	10	+
chr1	40705765	40706041	chr1_40478352_40478628_8_0_0.03_-1.55	10	+
chr1	40844294	40844502	chr1_40616881_40617089_6_0_0.14_2.21	10	+
chr1	40844948	40845152	chr1_40617535_40617739_6_0_0.03_1.76	10	+
chr1	40858029	40858289	chr1_40630616_40630876_8_0_0.1_1.65	10	+
chr1	40879554	40879869	chr1_40652141_40652456_9_0_0_1.86	10	+
chr1	41944723	41945226	chr1_41717310_41717813_14_0_0_2.06	10	+
chr1	42642548	42642742	chr1_42415135_42415329_6_0_0.25_-1.61	10	+
chr1	42642859	42643316	chr1_42415446_42415903_13_0_0_-1.71	10	+
chr1	42643871	42644172	chr1_42416458_42416759_9_0_0.03_-1.71	10	+
chr1	42645107	42645412	chr1_42417694_42417999_9_0_0.24_-1.64	10	+
chr1	42744231	42744446	chr1_42516818_42517033_6_0_0.46_-1.64	10	+
chr1	43149242	43149437	chr1_42921829_42922024_6_0_0.3_-1.73	10	+
chr1	43160627	43160904	chr1_42933214_42933491_8_0_0.08_-1.6	10	+
chr1	43163883	43164120	chr1_42936470_42936707_7_0_0_-1.67	10	+
chr1	43308583	43308811	chr1_43081170_43081398_7_0_0.03_-1.96	10	+
chr1	43389295	43389502	chr1_43161882_43162089_6_0_0.38_1.69	10	+
chr1	45224830	45225057	chr1_44997417_44997644_7_0_0.46_-1.27	10	+
chr1	45228136	45228434	chr1_45000723_45001021_9_0_0.08_-1.29	10	+
chr1	45267216	45267547	chr1_45039803_45040134_9_0_0_1.44	10	+
chr1	45268786	45269124	chr1_45041373_45041711_10_0_0_2.31	10	+
chr1	45269873	45270096	chr1_45042460_45042683_7_0_0.12_1.64	10	+
chr1	45271456	45271792	chr1_45044043_45044379_10_0_0_1.49	10	+
chr1	45272401	45272760	chr1_45044988_45045347_10_0_0_1.96	10	+
chr1	45273084	45273365	chr1_45045671_45045952_9_0_0_1.95	10	+
chr1	45273487	45273856	chr1_45046074_45046443_10_0_0.1_1.64	10	+
chr1	45274212	45274578	chr1_45046799_45047165_11_0_0_1.75	10	+
chr1	45275188	45275407	chr1_45047775_45047994_7_0_0_2.02	10	+
chr1	45276346	45276608	chr1_45048933_45049195_8_0_0_2	10	+
chr1	45276927	45277562	chr1_45049514_45050149_18_0_0_1.84	10	+
chr1	45279416	45279623	chr1_45052003_45052210_7_0_0.03_1.59	10	+
chr1	45280527	45281244	chr1_45053114_45053831_21_0_0_2.68	10	+
chr1	45281562	45281704	chr1_45054149_45054291_5_0_0_3.25	10	+
chr1	45283100	45283480	chr1_45055687_45056067_11_0_0_2.33	10	+
chr1	45283814	45284237	chr1_45056401_45056824_12_0_0_2.41	10	+
chr1	45284867	45285209	chr1_45057454_45057796_10_0_0_2.73	10	+
chr1	45807635	45807859	chr1_45580222_45580446_7_0_0_-1.63	10	+
chr1	45808084	45808692	chr1_45580671_45581279_17_0_0_-1.84	10	+
chr1	45808811	45809467	chr1_45581398_45582054_19_0_0_-1.69	10	+
chr1	46073591	46074172	chr1_45846178_45846759_17_0_0.03_-1.65	10	+
chr1	46074343	46074663	chr1_45846930_45847250_9_0_0.06_-1.63	10	+
chr1	46074816	46075306	chr1_45847403_45847893_14_0_0.03_-1.68	10	+
chr1	46078140	46078555	chr1_45850727_45851142_12_0_0.03_-1.63	10	+
chr1	46508500	46508700	chr1_46281087_46281287_6_0_0.08_1.91	10	+
chr1	46532564	46532794	chr1_46305151_46305381_7_0_0.03_1.73	10	+
chr1	46647411	46647784	chr1_46419998_46420371_11_0_0_2.02	10	+
chr1	46652928	46653136	chr1_46425515_46425723_6_0_0_1.98	10	+
chr1	46653647	46653919	chr1_46426234_46426506_8_0_0_1.8	10	+
chr1	47716846	47717635	chr1_47489433_47490222_22_0_0_-1.71	10	+
chr1	47735305	47735619	chr1_47507892_47508206_9_0_0.03_-1.71	10	+
chr1	47746496	47746889	chr1_47519083_47519476_12_0_0_-1.72	10	+
chr1	47904182	47904444	chr1_47676769_47677031_7_0_0.38_1.52	10	+
chr1	50883564	50883906	chr1_50656151_50656493_9_0_0_-1.6	10	+
chr1	51203482	51203781	chr1_50976070_50976369_9_0_0.44_-1.39	10	+
chr1	52548993	52549194	chr1_52321581_52321782_6_0_0.42_-1.67	10	+
chr1	52552442	52552656	chr1_52325030_52325244_6_0_0.28_-1.59	10	+
chr1	52719403	52719598	chr1_52491991_52492186_6_0_0.46_-1.64	10	+
chr1	52861813	52862015	chr1_52634401_52634603_6_0_0.31_-1.56	10	+
chr1	54386983	54387176	chr1_54159571_54159764_6_0_0.28_-1.76	10	+
chr1	54388888	54389411	chr1_54161476_54161999_14_0_0_-1.86	10	+
chr1	54417636	54418130	chr1_54190224_54190718_14_0_0_-1.92	10	+
chr1	54425884	54426149	chr1_54198472_54198737_8_0_0_-1.88	10	+
chr1	54427832	54428034	chr1_54200420_54200622_6_0_0.12_-1.66	10	+
chr1	54433292	54433746	chr1_54205880_54206334_13_0_0_-1.97	10	+
chr1	54904738	54904762	chr1_54677326_54677350_1_0_0.03_4.19	10	+
chr1	60338617	60338910	chr1_60111205_60111498_7_0_0.31_-1.55	10	+
chr1	60338947	60339361	chr1_60111535_60111949_12_0_0_-1.53	10	+
chr1	60340386	60340640	chr1_60112974_60113228_7_0_0.3_-1.61	10	+
chr1	61746242	61746463	chr1_61518830_61519051_6_0_0.03_-1.92	10	+
chr1	61926227	61926428	chr1_61698815_61699016_6_0_0.31_-1.56	10	+
chr1	62305921	62306122	chr1_62078509_62078710_6_0_0.31_-1.55	10	+
chr1	62398028	62398226	chr1_62170616_62170814_6_0_0.49_-1.83	10	+
chr1	62406833	62407021	chr1_62179421_62179609_6_0_0.24_-1.78	10	+
chr1	62503580	62503780	chr1_62276168_62276368_6_0_0.39_-1.67	10	+
chr1	63284651	63284964	chr1_63057239_63057552_9_0_0_-1.64	10	+
chr1	64242593	64242905	chr1_64015181_64015493_9_0_0.03_1.57	10	+
chr1	64243876	64244124	chr1_64016464_64016712_7_0_0.14_1.7	10	+
chr1	64246695	64246911	chr1_64019283_64019499_6_0_0.47_1.66	10	+
chr1	64255020	64255299	chr1_64027608_64027887_8_0_0.03_1.9	10	+
chr1	64275579	64275801	chr1_64048167_64048389_7_0_0.36_1.53	10	+
chr1	64285972	64286178	chr1_64058560_64058766_6_0_0.46_1.67	10	+
chr1	64293511	64293768	chr1_64066099_64066356_8_0_0_1.63	10	+
chr1	64301313	64301753	chr1_64073901_64074341_13_0_0.08_1.68	10	+
chr1	64307565	64307760	chr1_64080153_64080348_6_0_0.35_1.54	10	+
chr1	64313477	64313792	chr1_64086065_64086380_9_0_0_1.65	10	+
chr1	64320065	64320297	chr1_64092653_64092885_7_0_0.19_1.57	10	+
chr1	64374060	64374314	chr1_64146648_64146902_7_0_0.47_1.77	10	+
chr1	64382001	64382206	chr1_64154589_64154794_6_0_0.24_1.78	10	+
chr1	64405043	64405265	chr1_64177631_64177853_6_0_0.38_1.69	10	+
chr1	64409664	64409868	chr1_64182252_64182456_6_0_0.38_1.52	10	+
chr1	64518129	64518377	chr1_64290717_64290965_7_0_0.36_1.7	10	+
chr1	64645186	64645424	chr1_64417774_64418012_7_0_0.29_1.67	10	+
chr1	67450254	67450474	chr1_67222842_67223062_6_0_0.5_-1.52	10	+
chr1	67464945	67465337	chr1_67237533_67237925_11_0_0.03_1.55	10	+
chr1	67465381	67465657	chr1_67237969_67238245_8_0_0.12_1.55	10	+
chr1	67466025	67470203	chr1_67238613_67242791_114_0_0_2.08	10	+
chr1	67471502	67471683	chr1_67244090_67244271_5_0_0_2.61	10	+
chr1	67473170	67473496	chr1_67245758_67246084_9_0_0_1.98	10	+
chr1	67473543	67473800	chr1_67246131_67246388_7_0_0.24_1.59	10	+
chr1	67474592	67474985	chr1_67247180_67247573_10_0_0_1.98	10	+
chr1	67487760	67487964	chr1_67260348_67260552_6_0_0.03_1.76	10	+
chr1	67496289	67496538	chr1_67268877_67269126_7_0_0_1.72	10	+
chr1	67497822	67497947	chr1_67270410_67270535_4_0_0.42_1.86	10	+
chr1	67507729	67508073	chr1_67280317_67280661_10_0_0_1.95	10	+
chr1	67508156	67508391	chr1_67280744_67280979_6_0_0.06_2.02	10	+
chr1	67509513	67509735	chr1_67282101_67282323_7_0_0_1.89	10	+
chr1	67512297	67512518	chr1_67284885_67285106_7_0_0_2.22	10	+
chr1	67512569	67512810	chr1_67285157_67285398_7_0_0_2.3	10	+
chr1	67512822	67513152	chr1_67285410_67285740_10_0_0_1.78	10	+
chr1	67513164	67513405	chr1_67285752_67285993_7_0_0_2.15	10	+
chr1	67514430	67514646	chr1_67287018_67287234_6_0_0.45_1.84	10	+
chr1	67515458	67515678	chr1_67288046_67288266_6_0_0_2.65	10	+
chr1	67515772	67515984	chr1_67288360_67288572_6_0_0.1_1.87	10	+
chr1	67516026	67516191	chr1_67288614_67288779_5_0_0.03_3.03	10	+
chr1	67516524	67516833	chr1_67289112_67289421_9_0_0_1.94	10	+
chr1	67517043	67517380	chr1_67289631_67289968_10_0_0.1_1.67	10	+
chr1	67518054	67518582	chr1_67290642_67291170_15_0_0_1.93	10	+
chr1	67518698	67518967	chr1_67291286_67291555_8_0_0.24_1.56	10	+
chr1	68941696	68941887	chr1_68714284_68714475_6_0_0.42_-1.53	10	+
chr1	68947069	68947339	chr1_68719657_68719927_8_0_0.03_-1.69	10	+
chr1	68947955	68948629	chr1_68720543_68721217_19_0_0_-2.08	10	+
chr1	68954508	68954829	chr1_68727096_68727417_9_0_0_-1.69	10	+
chr1	70618033	70618310	chr1_70390621_70390898_8_0_0_-2	10	+
chr1	70689408	70689601	chr1_70461996_70462189_6_0_0.12_-1.67	10	+
chr1	70690128	70690401	chr1_70462716_70462989_8_0_0.03_-1.73	10	+
chr1	70696537	70696731	chr1_70469125_70469319_6_0_0.3_-1.72	10	+
chr1	70697682	70697978	chr1_70470270_70470566_8_0_0.27_-1.52	10	+
chr1	70716350	70716585	chr1_70488938_70489173_7_0_0.25_-1.62	10	+
chr1	70757958	70758303	chr1_70530546_70530891_8_0_0_-2.09	10	+
chr1	71530173	71530384	chr1_71302761_71302972_6_0_0.5_-1.63	10	+
chr1	71530477	71530813	chr1_71303065_71303401_10_0_0_-1.49	10	+
chr1	71531494	71531738	chr1_71304082_71304326_7_0_0.24_-1.46	10	+
chr1	71532004	71532211	chr1_71304592_71304799_6_0_0_-2.37	10	+
chr1	71544037	71544238	chr1_71316625_71316826_6_0_0.49_-1.83	10	+
chr1	75224107	75224489	chr1_74996695_74997077_22_0_0_-1.24	10	+
chr1	75229801	75230004	chr1_75002389_75002592_6_0_0.46_-1.52	10	+
chr1	75231199	75231432	chr1_75003787_75004020_7_0_0.24_-1.51	10	+
chr1	76253684	76253985	chr1_76026272_76026573_9_0_0.06_-1.63	10	+
chr1	76254478	76254719	chr1_76027066_76027307_7_0_0_-1.94	10	+
chr1	76254948	76255998	chr1_76027536_76028586_29_0_0_-1.59	10	+
chr1	76256778	76257449	chr1_76029366_76030037_19_0_0.12_-1.44	10	+
chr1	76257952	76258411	chr1_76030540_76030999_13_0_0_-2.16	10	+
chr1	76259132	76259556	chr1_76031720_76032144_12_0_0_-1.64	10	+
chr1	76259723	76259964	chr1_76032311_76032552_7_0_0.42_-1.53	10	+
chr1	76260187	76260829	chr1_76032775_76033417_17_0_0_-1.81	10	+
chr1	78313236	78313485	chr1_78085824_78086073_7_0_0.08_-1.97	10	+
chr1	78411274	78411596	chr1_78183862_78184184_9_0_0.03_-1.5	10	+
chr1	78412596	78412879	chr1_78185184_78185467_8_0_0.35_-1.39	10	+
chr1	78426527	78426764	chr1_78199115_78199352_7_0_0.03_-1.76	10	+
chr1	78435062	78435286	chr1_78207650_78207874_6_0_0.39_-1.68	10	+
chr1	78761594	78761837	chr1_78534182_78534425_7_0_0.29_-1.58	10	+
chr1	85111855	85112056	chr1_84884443_84884644_6_0_0.03_-1.99	10	+
chr1	85836172	85836554	chr1_85608760_85609142_11_0_0.1_1.63	10	+
chr1	85905742	85906061	chr1_85678330_85678649_9_0_0.18_1.75	10	+
chr1	85912686	85912934	chr1_85685274_85685522_7_0_0.38_1.87	10	+
chr1	85913022	85913400	chr1_85685610_85685988_11_0_0.1_1.55	10	+
chr1	85914223	85914441	chr1_85686811_85687029_6_0_0.47_1.65	10	+
chr1	85917516	85917720	chr1_85690104_85690308_6_0_0.29_1.56	10	+
chr1	85920013	85920221	chr1_85692601_85692809_6_0_0.06_1.94	10	+
chr1	85920675	85920936	chr1_85693263_85693524_8_0_0.42_1.76	10	+
chr1	85921499	85921702	chr1_85694087_85694290_6_0_0.24_1.58	10	+
chr1	85924527	85924759	chr1_85697115_85697347_7_0_0.03_1.84	10	+
chr1	85927276	85927554	chr1_85699864_85700142_8_0_0_1.71	10	+
chr1	85929049	85929291	chr1_85701637_85701879_7_0_0.24_1.59	10	+
chr1	86048397	86048648	chr1_85820985_85821236_7_0_0.06_-1.51	10	+
chr1	86118993	86119155	chr1_85891581_85891743_5_0_0.43_-1.85	10	+
chr1	87810482	87810725	chr1_87583070_87583313_7_0_0.31_-1.52	10	+
chr1	87810943	87811138	chr1_87583531_87583726_5_0_0.42_-1.67	10	+
chr1	89253824	89254025	chr1_89026412_89026613_6_0_0.14_-2.06	10	+
chr1	89254765	89255054	chr1_89027353_89027642_8_0_0_-2.42	10	+
chr1	89260940	89261178	chr1_89033528_89033766_7_0_0_-1.78	10	+
chr1	89287022	89287229	chr1_89059610_89059817_6_0_0.47_-1.52	10	+
chr1	89298909	89299214	chr1_89071497_89071802_9_0_0.03_-1.59	10	+
chr1	89299289	89299493	chr1_89071877_89072081_6_0_0.29_-1.75	10	+
chr1	90048435	90048777	chr1_89821023_89821365_10_0_0_-1.58	10	+
chr1	90049003	90049207	chr1_89821591_89821795_6_0_0.5_-1.51	10	+
chr1	90050171	90050404	chr1_89822759_89822992_7_0_0.29_-1.39	10	+
chr1	90060587	90060836	chr1_89833175_89833424_8_0_0.06_-1.44	10	+
chr1	91381051	91381249	chr1_91153639_91153837_6_0_0.24_-1.78	10	+
chr1	91381800	91382324	chr1_91154388_91154912_14_0_0.08_-1.52	10	+
chr1	91403843	91404171	chr1_91176431_91176759_10_0_0.28_-1.49	10	+
chr1	91404553	91405571	chr1_91177141_91178159_29_0_0_-1.74	10	+
chr1	91489935	91490250	chr1_91262523_91262838_9_0_0_-0.87	10	+
chr1	91973838	91974038	chr1_91746426_91746626_6_0_0.5_-1.63	10	+
chr1	91977364	91977515	chr1_91749952_91750103_5_0_0.03_-1.96	10	+
chr1	91978667	91978860	chr1_91751255_91751448_6_0_0.42_-1.53	10	+
chr1	92000757	92000965	chr1_91773345_91773553_6_0_0.45_-1.52	10	+
chr1	93044969	93045183	chr1_92817557_92817771_6_0_0.24_1.76	10	+
chr1	93298337	93298542	chr1_93070925_93071130_6_0_0.1_-1.67	10	+
chr1	93302262	93302669	chr1_93074850_93075257_11_0_0_-1.66	10	+
chr1	93302679	93302881	chr1_93075267_93075469_6_0_0.39_-1.54	10	+
chr1	93303515	93303742	chr1_93076103_93076330_7_0_0.23_-1.41	10	+
chr1	93306345	93306541	chr1_93078933_93079129_6_0_0.5_-1.51	10	+
chr1	93602318	93602659	chr1_93374906_93375247_10_0_0_-1.63	10	+
chr1	93603513	93603714	chr1_93376101_93376302_6_0_0.03_-1.82	10	+
chr1	93617500	93617706	chr1_93390088_93390294_6_0_0.43_-1.66	10	+
chr1	94342242	94342501	chr1_94114830_94115089_8_0_0.5_-1.54	10	+
chr1	94343110	94343420	chr1_94115698_94116008_9_0_0.24_-1.87	10	+
chr1	97252166	97252459	chr1_97024754_97025047_8_0_0_-1.82	10	+
chr1	97260262	97260525	chr1_97032850_97033113_8_0_0_-1.56	10	+
chr1	97262385	97262589	chr1_97034973_97035177_6_0_0_-2.01	10	+
chr1	97272246	97272564	chr1_97044834_97045152_9_0_0_-1.7	10	+
chr1	97279674	97279872	chr1_97052262_97052460_6_0_0.36_-1.54	10	+
chr1	100459169	100459381	chr1_100231757_100231969_6_0_0.03_-1.93	10	+
chr1	100547754	100547962	chr1_100320342_100320550_6_0_0.27_-1.59	10	+
chr1	100550582	100550855	chr1_100323170_100323443_8_0_0_-1.87	10	+
chr1	100949850	100950045	chr1_100722438_100722633_6_0_0.45_-1.84	10	+
chr1	104112260	104112476	chr1_103913783_103913999_6_0_0_-2.92	10	+
chr1	107601068	107601268	chr1_107402591_107402791_6_0_0.47_-1.63	10	+
chr1	109178321	109178541	chr1_108979844_108980064_7_0_0.29_1.57	10	+
chr1	109179952	109180155	chr1_108981475_108981678_6_0_0.5_1.48	10	+
chr1	109192802	109193013	chr1_108994325_108994536_6_0_0.43_-1.66	10	+
chr1	109239896	109240145	chr1_109041419_109041668_8_0_0.35_-1.58	10	+
chr1	109241241	109241480	chr1_109042764_109043003_7_0_0.06_-1.56	10	+
chr1	109241771	109242038	chr1_109043294_109043561_8_0_0_-1.65	10	+
chr1	109242366	109242809	chr1_109043889_109044332_13_0_0.12_-1.64	10	+
chr1	109476113	109476437	chr1_109277636_109277960_9_0_0_-1.59	10	+
chr1	109477516	109477743	chr1_109279039_109279266_7_0_0.14_-1.71	10	+
chr1	109818729	109818937	chr1_109620252_109620460_6_0_0.1_1.66	10	+
chr1	109821095	109821297	chr1_109622618_109622820_6_0_0.36_1.53	10	+
chr1	109824873	109825125	chr1_109626396_109626648_7_0_0_1.66	10	+
chr1	109830222	109830318	chr1_109631745_109631841_3_0_0.39_2.18	10	+
chr1	109832087	109832308	chr1_109633610_109633831_7_0_0_2.01	10	+
chr1	109835647	109835864	chr1_109637170_109637387_6_0_0.14_2.23	10	+
chr1	109836881	109837126	chr1_109638404_109638649_7_0_0.12_1.53	10	+
chr1	109838607	109838801	chr1_109640130_109640324_6_0_0.06_1.98	10	+
chr1	109841784	109842168	chr1_109643307_109643691_11_0_0.03_1.7	10	+
chr1	109843155	109843368	chr1_109644678_109644891_6_0_0.25_1.97	10	+
chr1	109844873	109845176	chr1_109646396_109646699_9_0_0_1.69	10	+
chr1	109845361	109845571	chr1_109646884_109647094_6_0_0.06_1.97	10	+
chr1	109845718	109846122	chr1_109647241_109647645_11_0_0_1.73	10	+
chr1	109846277	109846565	chr1_109647800_109648088_8_0_0.03_1.82	10	+
chr1	109849062	109849351	chr1_109650585_109650874_9_0_0.03_1.59	10	+
chr1	109852084	109852286	chr1_109653607_109653809_6_0_0.06_1.95	10	+
chr1	109854291	109854538	chr1_109655814_109656061_7_0_0.19_1.49	10	+
chr1	109854991	109855532	chr1_109656514_109657055_16_0_0_1.61	10	+
chr1	109855694	109856012	chr1_109657217_109657535_9_0_0.12_1.38	10	+
chr1	109857241	109857716	chr1_109658764_109659239_14_0_0_1.88	10	+
chr1	109858682	109858846	chr1_109660205_109660369_5_0_0.47_1.66	10	+
chr1	109861971	109862177	chr1_109663494_109663700_6_0_0.14_2.14	10	+
chr1	109863165	109863373	chr1_109664688_109664896_6_0_0.5_1.63	10	+
chr1	109864334	109864692	chr1_109665857_109666215_10_0_0_2.08	10	+
chr1	109865544	109865964	chr1_109667067_109667487_12_0_0.1_1.72	10	+
chr1	109869390	109869658	chr1_109670913_109671181_8_0_0_1.77	10	+
chr1	109869675	109869946	chr1_109671198_109671469_8_0_0_1.69	10	+
chr1	110882986	110883471	chr1_110684509_110684994_14_0_0_-1.57	10	+
chr1	110883558	110883865	chr1_110685081_110685388_9_0_0_-1.6	10	+
chr1	110883989	110884716	chr1_110685512_110686239_21_0_0_-1.64	10	+
chr1	110884839	110885056	chr1_110686362_110686579_6_0_0.14_-1.81	10	+
chr1	110885600	110885875	chr1_110687123_110687398_8_0_0.03_-1.72	10	+
chr1	110886026	110886246	chr1_110687549_110687769_7_0_0.43_-1.41	10	+
chr1	110886373	110886735	chr1_110687896_110688258_10_0_0_-1.5	10	+
chr1	110886783	110886993	chr1_110688306_110688516_7_0_0.03_-1.56	10	+
chr1	110887633	110887933	chr1_110689156_110689456_8_0_0.03_-1.46	10	+
chr1	110887994	110888303	chr1_110689517_110689826_9_0_0.03_-1.49	10	+
chr1	110888918	110889261	chr1_110690441_110690784_10_0_0_-1.71	10	+
chr1	110890217	110890431	chr1_110691740_110691954_6_0_0_-2.23	10	+
chr1	110892956	110893092	chr1_110694479_110694615_4_0_0.37_-1.87	10	+
chr1	110903275	110903523	chr1_110704798_110705046_7_0_0.29_-1.54	10	+
chr1	110904637	110904848	chr1_110706160_110706371_6_0_0.5_-1.63	10	+
chr1	110906372	110906570	chr1_110707895_110708093_6_0_0.42_-1.53	10	+
chr1	110911240	110911476	chr1_110712763_110712999_7_0_0_-2.07	10	+
chr1	110913158	110913370	chr1_110714681_110714893_6_0_0.12_-2.08	10	+
chr1	112308394	112308605	chr1_112109917_112110128_6_0_0.36_-1.54	10	+
chr1	112308983	112309499	chr1_112110506_112111022_15_0_0.03_-1.66	10	+
chr1	112998831	112999041	chr1_112800354_112800564_6_0_0.5_-1.63	10	+
chr1	113458133	113458521	chr1_113259656_113260044_11_0_0_-1.86	10	+
chr1	113467531	113467774	chr1_113269054_113269297_7_0_0.03_-1.58	10	+
chr1	113470365	113470607	chr1_113271888_113272130_7_0_0.12_-1.69	10	+
chr1	113489943	113490228	chr1_113291466_113291751_8_0_0.3_-1.42	10	+
chr1	114127996	114128208	chr1_113929519_113929731_6_0_0.31_-1.56	10	+
chr1	114225654	114225887	chr1_114027177_114027410_7_0_0.37_-1.65	10	+
chr1	114308679	114308921	chr1_114110202_114110444_7_0_0.35_-1.57	10	+
chr1	114453839	114454059	chr1_114255362_114255582_6_0_0.45_-1.52	10	+
chr1	114454163	114454448	chr1_114255686_114255971_8_0_0_-1.71	10	+
chr1	115125810	115126113	chr1_114927333_114927636_9_0_0_1.94	10	+
chr1	115127860	115128063	chr1_114929383_114929586_6_0_0.06_1.74	10	+
chr1	115164495	115164736	chr1_114966018_114966259_7_0_0_1.97	10	+
chr1	115166064	115166309	chr1_114967587_114967832_7_0_0_2.07	10	+
chr1	115167793	115168065	chr1_114969316_114969588_8_0_0_2.07	10	+
chr1	115168077	115168669	chr1_114969600_114970192_17_0_0_2.23	10	+
chr1	115200896	115201109	chr1_115002419_115002632_6_0_0.31_1.92	10	+
chr1	115204999	115205211	chr1_115006522_115006734_6_0_0.1_1.68	10	+
chr1	115208500	115208786	chr1_115010023_115010309_8_0_0_1.96	10	+
chr1	115209698	115209909	chr1_115011221_115011432_6_0_0.47_1.67	10	+
chr1	116676561	116677033	chr1_116478084_116478556_14_0_0_1.87	10	+
chr1	117617582	117617784	chr1_117419105_117419307_6_0_0.47_-1.52	10	+
chr1	117619232	117619482	chr1_117420755_117421005_8_0_0.03_-1.52	10	+
chr1	117629493	117629698	chr1_117431016_117431221_6_0_0_-2.29	10	+
chr1	117631391	117631634	chr1_117432914_117433157_7_0_0.29_-1.38	10	+
chr1	118406740	118406932	chr1_118208263_118208455_6_0_0.31_-1.56	10	+
chr1	118412811	118413125	chr1_118214334_118214648_9_0_0_-1.73	10	+
chr1	118499652	118499914	chr1_118301175_118301437_8_0_0.03_-1.64	10	+
chr1	120419565	120419769	chr1_120221088_120221292_6_0_0.39_-1.86	10	+
chr1	143684802	143684917	chr1_142476325_142476440_4_0_0.5_-2.14	10	+
chr1	143731959	143732245	chr1_142523482_142523768_8_0_0.27_-1.44	10	+
chr1	143733696	143733905	chr1_142525219_142525428_6_0_0.3_-1.73	10	+
chr1	143734381	143734665	chr1_142525904_142526188_8_0_0.24_-1.57	10	+
chr1	143736112	143736316	chr1_142527635_142527839_6_0_0.06_-1.72	10	+
chr1	143736994	143737240	chr1_142528517_142528763_7_0_0.24_-1.52	10	+
chr1	143741072	143741304	chr1_142532595_142532827_7_0_0_-1.98	10	+
chr1	144322973	144323178	chr1_143034330_143034535_6_0_0.24_-1.63	10	+
chr1	144324043	144324319	chr1_143035400_143035676_8_0_0.03_-1.57	10	+
chr1	144324663	144324935	chr1_143036020_143036292_8_0_0.03_-1.49	10	+
chr1	144330056	144330262	chr1_143041413_143041619_6_0_0_-2.24	10	+
chr1	144330487	144330689	chr1_143041844_143042046_6_0_0.03_-1.98	10	+
chr1	144333356	144333566	chr1_143044713_143044923_6_0_0.46_-1.64	10	+
chr1	144506271	144506547	chr1_143217628_143217904_8_0_0.43_-1.44	10	+
chr1	144507142	144507418	chr1_143218499_143218775_8_0_0_-1.93	10	+
chr1	144508580	144508791	chr1_143219937_143220148_6_0_0.31_-1.9	10	+
chr1	144510138	144510360	chr1_143221495_143221717_7_0_0.06_-1.7	10	+
chr1	144510736	144510938	chr1_143222093_143222295_6_0_0.29_-1.74	10	+
chr1	144513605	144513815	chr1_143224962_143225172_6_0_0.38_-1.68	10	+
chr1	144513924	144514162	chr1_143225281_143225519_7_0_0.06_-1.49	10	+
chr1	144514518	144514736	chr1_143225875_143226093_6_0_0.46_-1.65	10	+
chr1	144515776	144516059	chr1_143227133_143227416_8_0_0.03_-1.73	10	+
chr1	144519104	144519343	chr1_143230461_143230700_7_0_0_-1.75	10	+
chr1	145118240	145118436	chr1_143829597_143829793_6_0_0.12_-1.67	10	+
chr1	145136489	145137264	chr1_143847846_143848621_21_0_0.03_-1.74	10	+
chr1	145137935	145138177	chr1_143849292_143849534_7_0_0.24_-1.47	10	+
chr1	145138434	145139116	chr1_143849791_143850473_19_0_0_-1.64	10	+
chr1	145139165	145139395	chr1_143850522_143850752_7_0_0.24_-1.56	10	+
chr1	145523378	145523568	chr1_144234735_144234925_6_0_0.16_-2.05	10	+
chr1	145608420	145608625	chr1_144319777_144319982_6_0_0.25_-1.59	10	+
chr1	146466143	146466380	chr1_144932766_144933003_7_0_0.25_-1.59	10	+
chr1	146734094	146734303	chr1_145200718_145200927_6_0_0.5_-1.52	10	+
chr1	147918756	147918960	chr1_146385380_146385584_6_0_0.5_-1.63	10	+
chr1	147919463	147919749	chr1_146386087_146386373_8_0_0_-1.78	10	+
chr1	147922435	147922747	chr1_146389059_146389371_9_0_0.03_-1.51	10	+
chr1	147924904	147925130	chr1_146391528_146391754_7_0_0.25_-1.62	10	+
chr1	147929510	147929819	chr1_146396134_146396443_9_0_0_-1.41	10	+
chr1	147930054	147930391	chr1_146396678_146397015_9_0_0.03_-1.57	10	+
chr1	149275186	149275424	chr1_147541810_147542048_7_0_0.03_-1.73	10	+
chr1	149579903	149580195	chr1_147846527_147846819_8_0_0.42_-1.77	10	+
chr1	149581316	149581732	chr1_147847940_147848356_10_0_0_-1.67	10	+
chr1	149581744	149582148	chr1_147848368_147848772_11_0_0.24_-1.54	10	+
chr1	149582369	149582565	chr1_147848993_147849189_6_0_0.29_-1.75	10	+
chr1	149583466	149583865	chr1_147850090_147850489_11_0_0.06_-1.77	10	+
chr1	149583951	149584311	chr1_147850575_147850935_10_0_0.03_-1.59	10	+
chr1	149585165	149585392	chr1_147851789_147852016_7_0_0_-1.7	10	+
chr1	149588369	149588587	chr1_147854993_147855211_7_0_0.24_-1.62	10	+
chr1	149590093	149590477	chr1_147856717_147857101_11_0_0_-1.69	10	+
chr1	150190922	150191138	chr1_148457546_148457762_6_0_0.42_-1.53	10	+
chr1	150307387	150307704	chr1_148574011_148574328_9_0_0.24_-1.58	10	+
chr1	150325330	150325592	chr1_148591954_148592216_7_0_0.12_-1.47	10	+
chr1	150418677	150418879	chr1_148685301_148685503_6_0_0.3_-1.55	10	+
chr1	150443161	150443372	chr1_148709785_148709996_6_0_0.31_-1.57	10	+
chr1	150443387	150443766	chr1_148710011_148710390_11_0_0.08_-1.5	10	+
chr1	150443777	150444359	chr1_148710401_148710983_16_0_0_-1.7	10	+
chr1	150444506	150444769	chr1_148711130_148711393_8_0_0.32_-1.37	10	+
chr1	150444813	150445151	chr1_148711437_148711775_10_0_0.03_-1.56	10	+
chr1	150783496	150783814	chr1_149050120_149050438_9_0_0_-2.07	10	+
chr1	150956561	150956936	chr1_149223185_149223560_11_0_0_1.45	10	+
chr1	150960496	150960884	chr1_149227120_149227508_11_0_0_2.06	10	+
chr1	150966894	150967283	chr1_149233518_149233907_11_0_0_1.67	10	+
chr1	150967927	150968516	chr1_149234551_149235140_17_0_0_1.91	10	+
chr1	150969330	150969536	chr1_149235954_149236160_6_0_0_2.47	10	+
chr1	150970283	150970532	chr1_149236907_149237156_7_0_0.03_1.85	10	+
chr1	150971793	150972320	chr1_149238417_149238944_16_0_0_1.85	10	+
chr1	150972400	150972610	chr1_149239024_149239234_6_0_0.1_1.67	10	+
chr1	150972719	150972919	chr1_149239343_149239543_6_0_0.03_1.86	10	+
chr1	150973037	150973247	chr1_149239661_149239871_6_0_0.27_1.58	10	+
chr1	151172109	151172362	chr1_149438733_149438986_7_0_0.03_-1.66	10	+
chr1	151176964	151177276	chr1_149443588_149443900_9_0_0.37_-1.56	10	+
chr1	151188153	151188485	chr1_149454777_149455109_10_0_0.03_-1.43	10	+
chr1	151189790	151190040	chr1_149456414_149456664_7_0_0_-1.95	10	+
chr1	151193609	151193986	chr1_149460233_149460610_11_0_0.03_-1.55	10	+
chr1	151194694	151195076	chr1_149461318_149461700_11_0_0.06_-1.68	10	+
chr1	151195200	151195407	chr1_149461824_149462031_6_0_0.19_-1.79	10	+
chr1	151375967	151376298	chr1_149642591_149642922_10_0_0.03_-1.62	10	+
chr1	151378170	151378392	chr1_149644794_149645016_6_0_0.46_-1.65	10	+
chr1	151384012	151384263	chr1_149650636_149650887_7_0_0_-2.15	10	+
chr1	151396362	151396638	chr1_149662986_149663262_8_0_0.03_-1.52	10	+
chr1	151513690	151514314	chr1_149780314_149780938_17_0_0_1.52	10	+
chr1	151515024	151515227	chr1_149781648_149781851_6_0_0.1_1.68	10	+
chr1	151515285	151515535	chr1_149781909_149782159_7_0_0.03_1.85	10	+
chr1	151521805	151522080	chr1_149788429_149788704_8_0_0_1.87	10	+
chr1	151531785	151532127	chr1_149798409_149798751_10_0_0_1.75	10	+
chr1	151532906	151533377	chr1_149799530_149800001_11_0_0_1.91	10	+
chr1	151534023	151534262	chr1_149800647_149800886_7_0_0_1.87	10	+
chr1	151534945	151535275	chr1_149801569_149801899_8_0_0.06_1.83	10	+
chr1	151543604	151543751	chr1_149810228_149810375_5_0_0.31_1.73	10	+
chr1	151546687	151546949	chr1_149813311_149813573_8_0_0.12_1.27	10	+
chr1	151547324	151547520	chr1_149813948_149814144_6_0_0.03_1.86	10	+
chr1	151548190	151548451	chr1_149814814_149815075_7_0_0.1_1.55	10	+
chr1	151551097	151551367	chr1_149817721_149817991_8_0_0_2.02	10	+
chr1	151551986	151552211	chr1_149818610_149818835_7_0_0.14_1.48	10	+
chr1	151554369	151555363	chr1_149820993_149821987_28_0_0_1.63	10	+
chr1	151668419	151668612	chr1_149935043_149935236_6_0_0.3_-1.9	10	+
chr1	152185649	152185845	chr1_150452273_150452469_6_0_0.47_1.67	10	+
chr1	153190737	153191091	chr1_151457361_151457715_10_0_0.1_1.57	10	+
chr1	153191291	153191564	chr1_151457915_151458188_7_0_0.14_2.07	10	+
chr1	153609072	153609328	chr1_151875696_151875952_7_0_0.1_-1.82	10	+
chr1	153610396	153610683	chr1_151877020_151877307_8_0_0_-1.71	10	+
chr1	153610814	153611016	chr1_151877438_151877640_6_0_0.46_-1.65	10	+
chr1	153611061	153611352	chr1_151877685_151877976_9_0_0_-1.33	10	+
chr1	153613319	153613570	chr1_151879943_151880194_7_0_0.19_-1.76	10	+
chr1	153720310	153720722	chr1_151986934_151987346_12_0_0_-1.65	10	+
chr1	154194810	154195048	chr1_152461434_152461672_7_0_0_-1.73	10	+
chr1	154195792	154195981	chr1_152462416_152462605_6_0_0.06_-1.86	10	+
chr1	154209406	154209628	chr1_152476030_152476252_6_0_0.5_-1.51	10	+
chr1	154233773	154233979	chr1_152500397_152500603_6_0_0_-1.84	10	+
chr1	154438794	154439006	chr1_152705418_152705630_6_0_0.31_1.73	10	+
chr1	154930388	154930620	chr1_153197012_153197244_7_0_0.08_-1.68	10	+
chr1	155103733	155104255	chr1_153370357_153370879_15_0_0_1.7	10	+
chr1	155105878	155106274	chr1_153372502_153372898_11_0_0.38_1.47	10	+
chr1	155106607	155107084	chr1_153373231_153373708_14_0_0_1.72	10	+
chr1	155239344	155239546	chr1_153505968_153506170_6_0_0.32_-1.71	10	+
chr1	155642284	155642591	chr1_153908908_153909215_9_0_0.03_-1.56	10	+
chr1	155882817	155883433	chr1_154149441_154150057_17_0_0.03_-1.73	10	+
chr1	155883508	155883731	chr1_154150132_154150355_6_0_0.29_-1.75	10	+
chr1	155899412	155899680	chr1_154166036_154166304_8_0_0.35_-1.44	10	+
chr1	156235540	156235797	chr1_154502164_154502421_8_0_0.19_-1.98	10	+
chr1	156692702	156692937	chr1_154959326_154959561_7_0_0.03_-1.71	10	+
chr1	156696733	156696936	chr1_154963357_154963560_6_0_0.03_-1.73	10	+
chr1	156756291	156756940	chr1_155022915_155023564_19_0_0.03_-1.62	10	+
chr1	157679574	157679924	chr1_155946198_155946548_10_0_0.03_-1.61	10	+
chr1	158145981	158146186	chr1_156412605_156412810_6_0_0.45_1.5	10	+
chr1	158146409	158146682	chr1_156413033_156413306_8_0_0.25_2.32	10	+
chr1	161413695	161414064	chr1_159680319_159680688_10_0_0.03_1.46	10	+
chr1	161420894	161421365	chr1_159687518_159687989_11_0_0.03_1.57	10	+
chr1	161422352	161422571	chr1_159688976_159689195_6_0_0.21_1.59	10	+
chr1	161428482	161428680	chr1_159695106_159695304_6_0_0.24_1.59	10	+
chr1	161429653	161429909	chr1_159696277_159696533_7_0_0.1_1.84	10	+
chr1	161435868	161436237	chr1_159702492_159702861_10_0_0.03_1.57	10	+
chr1	161495650	161496478	chr1_159762274_159763102_23_0_0_1.76	10	+
chr1	162304301	162304514	chr1_160570925_160571138_6_0_0.06_1.54	10	+
chr1	167345261	167345474	chr1_165611885_165612098_6_0_0.32_-1.71	10	+
chr1	167345754	167345949	chr1_165612378_165612573_6_0_0.5_-1.52	10	+
chr1	167385127	167385446	chr1_165651751_165652070_8_0_0.36_-1.43	10	+
chr1	167385493	167385796	chr1_165652117_165652420_8_0_0.19_-1.59	10	+
chr1	167385948	167386234	chr1_165652572_165652858_8_0_0.03_-2.02	10	+
chr1	167387157	167387589	chr1_165653781_165654213_12_0_0.06_-1.62	10	+
chr1	167389116	167389330	chr1_165655740_165655954_6_0_0_-2.01	10	+
chr1	167392568	167392777	chr1_165659192_165659401_6_0_0.29_-1.74	10	+
chr1	167392940	167393181	chr1_165659564_165659805_7_0_0.24_-1.49	10	+
chr1	167393264	167393878	chr1_165659888_165660502_18_0_0_-1.63	10	+
chr1	167394200	167394417	chr1_165660824_165661041_5_0_0_-2.65	10	+
chr1	167395100	167395294	chr1_165661724_165661918_6_0_0.3_-1.72	10	+
chr1	169345684	169345977	chr1_167612308_167612601_8_0_0.03_-1.87	10	+
chr1	171509120	171509330	chr1_169775744_169775954_6_0_0.24_-1.63	10	+
chr1	171509603	171509817	chr1_169776227_169776441_6_0_0.5_-1.63	10	+
chr1	171509865	171510137	chr1_169776489_169776761_8_0_0.31_-1.52	10	+
chr1	171510906	171511109	chr1_169777530_169777733_6_0_0.35_-1.55	10	+
chr1	171514580	171514830	chr1_169781204_169781454_7_0_0.31_-1.73	10	+
chr1	171526097	171526467	chr1_169792721_169793091_10_0_0.29_-1.6	10	+
chr1	171561618	171561881	chr1_169828241_169828504_7_0_0.03_-1.5	10	+
chr1	171756854	171757104	chr1_170023477_170023727_7_0_0.03_-1.89	10	+
chr1	171765662	171766051	chr1_170032285_170032674_11_0_0.06_-1.64	10	+
chr1	172557998	172558238	chr1_170824621_170824861_7_0_0.06_-1.53	10	+
chr1	172579093	172579336	chr1_170845716_170845959_7_0_0.47_-1.42	10	+
chr1	172579966	172580197	chr1_170846589_170846820_7_0_0.25_-1.69	10	+
chr1	173769314	173769590	chr1_172035937_172036213_8_0_0.16_-1.63	10	+
chr1	173832594	173832975	chr1_172099217_172099598_11_0_0.03_-1.58	10	+
chr1	173833236	173833969	chr1_172099859_172100592_20_0_0_-2	10	+
chr1	173834487	173835537	chr1_172101110_172102160_30_0_0_-1.6	10	+
chr1	173835548	173836221	chr1_172102171_172102844_19_0_0_-1.71	10	+
chr1	173836838	173837062	chr1_172103461_172103685_7_0_0.03_-1.73	10	+
chr1	174108880	174109083	chr1_172375503_172375706_6_0_0.1_1.89	10	+
chr1	174133283	174133491	chr1_172399906_172400114_6_0_0.1_1.67	10	+
chr1	174157175	174157380	chr1_172423798_172424003_6_0_0.47_1.67	10	+
chr1	174162040	174162326	chr1_172428663_172428949_8_0_0.12_1.52	10	+
chr1	174188290	174188535	chr1_172454913_172455158_7_0_0.1_1.82	10	+
chr1	174190010	174190356	chr1_172456633_172456979_10_0_0.03_1.72	10	+
chr1	174200271	174200583	chr1_172466894_172467206_9_0_0.14_1.51	10	+
chr1	174210550	174210872	chr1_172477173_172477495_9_0_0_1.78	10	+
chr1	174212084	174212363	chr1_172478707_172478986_8_0_0.23_1.65	10	+
chr1	174213360	174214125	chr1_172479983_172480748_21_0_0.03_1.6	10	+
chr1	174219535	174219734	chr1_172486158_172486357_6_0_0.3_1.54	10	+
chr1	174222019	174222249	chr1_172488642_172488872_6_0_0.18_1.69	10	+
chr1	174229400	174229920	chr1_172496023_172496543_15_0_0_1.8	10	+
chr1	174233653	174233890	chr1_172500276_172500513_7_0_0.03_1.94	10	+
chr1	174238771	174239047	chr1_172505394_172505670_8_0_0_1.8	10	+
chr1	174247701	174248161	chr1_172514324_172514784_13_0_0_1.79	10	+
chr1	174271293	174271672	chr1_172537916_172538295_11_0_0_1.67	10	+
chr1	174293140	174293365	chr1_172559763_172559988_7_0_0.06_1.9	10	+
chr1	174304426	174304818	chr1_172571049_172571441_11_0_0_1.77	10	+
chr1	174311371	174311709	chr1_172577994_172578332_10_0_0_1.59	10	+
chr1	174326718	174326951	chr1_172593341_172593574_7_0_0_2.11	10	+
chr1	174368263	174368519	chr1_172634886_172635142_7_0_0.31_1.67	10	+
chr1	174371566	174371771	chr1_172638189_172638394_6_0_0.1_1.86	10	+
chr1	174372949	174373164	chr1_172639572_172639787_6_0_0_1.92	10	+
chr1	174373838	174374218	chr1_172640461_172640841_11_0_0.03_1.7	10	+
chr1	174374558	174374813	chr1_172641181_172641436_7_0_0.03_1.59	10	+
chr1	174384344	174384622	chr1_172650967_172651245_8_0_0_1.54	10	+
chr1	174384814	174385114	chr1_172651437_172651737_9_0_0.47_1.68	10	+
chr1	174389473	174389675	chr1_172656096_172656298_6_0_0.36_1.71	10	+
chr1	174394041	174394280	chr1_172660664_172660903_7_0_0_1.76	10	+
chr1	174394405	174394715	chr1_172661028_172661338_9_0_0.1_1.5	10	+
chr1	174394968	174395395	chr1_172661591_172662018_12_0_0.19_1.86	10	+
chr1	174396336	174396591	chr1_172662959_172663214_7_0_0.06_1.53	10	+
chr1	174397270	174397514	chr1_172663893_172664137_7_0_0.1_1.61	10	+
chr1	174399669	174399952	chr1_172666292_172666575_8_0_0.06_1.97	10	+
chr1	174400789	174401033	chr1_172667412_172667656_7_0_0.03_1.84	10	+
chr1	174408972	174409619	chr1_172675595_172676242_19_0_0_1.67	10	+
chr1	174416607	174416810	chr1_172683230_172683433_6_0_0.1_1.89	10	+
chr1	174418218	174418477	chr1_172684841_172685100_8_0_0.24_1.44	10	+
chr1	174422560	174422768	chr1_172689183_172689391_6_0_0.38_1.69	10	+
chr1	174424189	174424472	chr1_172690812_172691095_8_0_0.21_1.78	10	+
chr1	174425811	174426015	chr1_172692434_172692638_6_0_0.47_1.66	10	+
chr1	174426976	174427283	chr1_172693599_172693906_9_0_0_1.84	10	+
chr1	174428195	174428432	chr1_172694818_172695055_7_0_0.08_2.2	10	+
chr1	174434715	174435148	chr1_172701338_172701771_13_0_0.1_1.55	10	+
chr1	174439139	174439346	chr1_172705762_172705969_6_0_0.41_1.51	10	+
chr1	174443028	174443250	chr1_172709651_172709873_7_0_0.03_1.85	10	+
chr1	174444547	174444762	chr1_172711170_172711385_7_0_0.1_1.88	10	+
chr1	174449356	174449596	chr1_172715979_172716219_7_0_0.39_1.3	10	+
chr1	174461971	174462207	chr1_172728594_172728830_7_0_0.1_2.08	10	+
chr1	174465475	174465713	chr1_172732098_172732336_7_0_0.08_1.82	10	+
chr1	174478584	174478782	chr1_172745207_172745405_6_0_0.38_1.69	10	+
chr1	174478829	174479145	chr1_172745452_172745768_9_0_0_1.88	10	+
chr1	174479157	174479371	chr1_172745780_172745994_6_0_0.32_1.91	10	+
chr1	174479836	174480128	chr1_172746459_172746751_9_0_0.03_1.55	10	+
chr1	174483283	174483559	chr1_172749906_172750182_7_0_0.32_1.94	10	+
chr1	174489574	174489820	chr1_172756197_172756443_7_0_0_2.04	10	+
chr1	174504552	174504756	chr1_172771175_172771379_6_0_0.03_2.03	10	+
chr1	174507545	174507739	chr1_172774168_172774362_6_0_0.1_1.68	10	+
chr1	174784432	174784651	chr1_173051055_173051274_7_0_0.43_1.51	10	+
chr1	174788892	174789090	chr1_173055515_173055713_6_0_0.45_1.5	10	+
chr1	174797282	174797485	chr1_173063905_173064108_6_0_0.19_1.79	10	+
chr1	174799224	174799453	chr1_173065847_173066076_7_0_0_2.23	10	+
chr1	174802866	174803066	chr1_173069489_173069689_6_0_0.36_1.89	10	+
chr1	174838053	174838260	chr1_173104676_173104883_6_0_0.1_1.71	10	+
chr1	174840886	174841092	chr1_173107509_173107715_6_0_0.14_2.15	10	+
chr1	175127233	175127571	chr1_173393856_173394194_10_0_0.24_1.58	10	+
chr1	175127802	175128159	chr1_173394425_173394782_10_0_0.1_1.53	10	+
chr1	175129294	175129571	chr1_173395917_173396194_8_0_0.16_1.41	10	+
chr1	178067117	178067310	chr1_176333740_176333933_6_0_0.24_1.59	10	+
chr1	178208323	178208525	chr1_176474946_176475148_6_0_0.45_1.67	10	+
chr1	179811573	179811777	chr1_178078196_178078400_5_0_0.32_-1.71	10	+
chr1	179813094	179813363	chr1_178079717_178079986_8_0_0.27_-1.7	10	+
chr1	179814540	179814930	chr1_178081163_178081553_12_0_0.03_-1.51	10	+
chr1	179815289	179815506	chr1_178081912_178082129_7_0_0.35_-1.44	10	+
chr1	179820222	179820518	chr1_178086845_178087141_9_0_0.06_-1.57	10	+
chr1	179832901	179834758	chr1_178099524_178101381_52_0_0_-1.66	10	+
chr1	180942226	180942494	chr1_179208849_179209117_8_0_0.03_1.83	10	+
chr1	180942684	180943114	chr1_179209307_179209737_13_0_0.03_1.56	10	+
chr1	180943886	180944919	chr1_179210509_179211542_29_0_0_1.87	10	+
chr1	180945170	180945378	chr1_179211793_179212001_6_0_0.47_1.66	10	+
chr1	180945464	180945791	chr1_179212087_179212414_9_0_0.12_1.43	10	+
chr1	180971641	180971952	chr1_179238264_179238575_9_0_0.03_1.75	10	+
chr1	182823348	182823606	chr1_181089971_181090229_8_0_0.29_-1.3	10	+
chr1	182824495	182824956	chr1_181091118_181091579_13_0_0.03_-1.62	10	+
chr1	182827432	182827673	chr1_181094055_181094296_7_0_0.31_-1.61	10	+
chr1	182831280	182831662	chr1_181097903_181098285_11_0_0_-2.3	10	+
chr1	182995623	182996016	chr1_181262246_181262639_11_0_0_1.85	10	+
chr1	182996580	182996821	chr1_181263203_181263444_7_0_0.1_1.66	10	+
chr1	182998431	182998740	chr1_181265054_181265363_9_0_0_1.53	10	+
chr1	182999604	182999872	chr1_181266227_181266495_8_0_0.1_1.56	10	+
chr1	183002428	183002660	chr1_181269051_181269283_7_0_0.3_1.55	10	+
chr1	183006247	183006454	chr1_181272870_181273077_6_0_0.5_1.64	10	+
chr1	183008622	183008890	chr1_181275245_181275513_8_0_0.06_1.51	10	+
chr1	183009378	183009584	chr1_181276001_181276207_6_0_0.47_1.66	10	+
chr1	183010814	183011036	chr1_181277437_181277659_7_0_0.28_1.58	10	+
chr1	183012619	183012902	chr1_181279242_181279525_8_0_0.25_1.58	10	+
chr1	183013065	183013255	chr1_181279688_181279878_6_0_0_1.88	10	+
chr1	183016545	183016820	chr1_181283168_181283443_8_0_0.08_1.75	10	+
chr1	183018216	183018574	chr1_181284839_181285197_11_0_0_1.61	10	+
chr1	183018937	183019140	chr1_181285560_181285763_6_0_0.31_1.54	10	+
chr1	183020976	183021257	chr1_181287599_181287880_8_0_0.1_1.66	10	+
chr1	183026130	183026340	chr1_181292753_181292963_6_0_0.1_1.68	10	+
chr1	183027226	183027427	chr1_181293849_181294050_6_0_0.06_1.73	10	+
chr1	183029600	183030249	chr1_181296223_181296872_18_0_0_1.63	10	+
chr1	183048844	183049078	chr1_181315467_181315701_7_0_0.06_1.57	10	+
chr1	183062419	183062640	chr1_181329042_181329263_6_0_0.43_1.51	10	+
chr1	183062686	183063062	chr1_181329309_181329685_11_0_0_1.64	10	+
chr1	183063433	183063829	chr1_181330056_181330452_11_0_0.24_1.5	10	+
chr1	183066371	183066622	chr1_181332994_181333245_7_0_0.24_1.59	10	+
chr1	183069245	183069450	chr1_181335868_181336073_6_0_0.29_1.56	10	+
chr1	183070398	183070604	chr1_181337021_181337227_6_0_0.48_1.49	10	+
chr1	183107689	183107897	chr1_181374312_181374520_6_0_0.25_1.97	10	+
chr1	183521992	183522197	chr1_181788615_181788820_6_0_0.5_-1.52	10	+
chr1	185067158	185067478	chr1_183333781_183334101_9_0_0.03_-1.57	10	+
chr1	185266816	185267078	chr1_183533439_183533701_8_0_0_-1.74	10	+
chr1	185268867	185269066	chr1_183535490_183535689_6_0_0.43_-1.53	10	+
chr1	185270167	185270358	chr1_183536790_183536981_6_0_0.24_-1.77	10	+
chr1	185270474	185270708	chr1_183537097_183537331_7_0_0.29_-1.48	10	+
chr1	185278094	185278324	chr1_183544717_183544947_7_0_0.03_-1.66	10	+
chr1	186305623	186305950	chr1_184572246_184572573_9_0_0.06_-1.53	10	+
chr1	186315208	186315417	chr1_184581831_184582040_6_0_0.3_-1.9	10	+
chr1	186322791	186322989	chr1_184589414_184589612_6_0_0.46_-1.64	10	+
chr1	186325652	186325876	chr1_184592275_184592499_7_0_0.43_-1.53	10	+
chr1	186327614	186327927	chr1_184594237_184594550_9_0_0.25_-1.59	10	+
chr1	186375190	186375464	chr1_184641813_184642087_8_0_0.06_-1.56	10	+
chr1	193110976	193111224	chr1_191377599_191377847_7_0_0.25_-1.51	10	+
chr1	193219808	193220008	chr1_191486431_191486631_6_0_0.46_-1.65	10	+
chr1	193220471	193220674	chr1_191487094_191487297_6_0_0.03_-2.05	10	+
chr1	193231612	193231819	chr1_191498235_191498442_6_0_0.36_-1.69	10	+
chr1	197055894	197056134	chr1_195322517_195322757_7_0_0.16_-1.63	10	+
chr1	197059958	197060192	chr1_195326581_195326815_7_0_0.03_-1.63	10	+
chr1	197069679	197069985	chr1_195336302_195336608_9_0_0_-1.61	10	+
chr1	197070141	197070464	chr1_195336764_195337087_9_0_0.12_-1.52	10	+
chr1	197070645	197070864	chr1_195337268_195337487_6_0_0.31_-1.56	10	+
chr1	197071192	197071507	chr1_195337815_195338130_9_0_0.03_-1.44	10	+
chr1	197071747	197071985	chr1_195338370_195338608_7_0_0.38_-1.38	10	+
chr1	197072346	197073389	chr1_195338969_195340012_29_0_0_-1.74	10	+
chr1	197073404	197073919	chr1_195340027_195340542_15_0_0_-1.69	10	+
chr1	197073966	197074270	chr1_195340589_195340893_9_0_0_-1.77	10	+
chr1	197091538	197091743	chr1_195358161_195358366_6_0_0_-2.05	10	+
chr1	197099102	197099194	chr1_195365725_195365817_3_0_0.14_-2.44	10	+
chr1	197112360	197112864	chr1_195378983_195379487_14_0_0_-1.68	10	+
chr1	197113121	197113330	chr1_195379744_195379953_6_0_0.47_-1.84	10	+
chr1	197169170	197169407	chr1_195435793_195436030_7_0_0.06_-1.65	10	+
chr1	197475924	197476253	chr1_195742547_195742876_10_0_0.06_1.71	10	+
chr1	197477097	197477488	chr1_195743720_195744111_11_0_0.1_1.64	10	+
chr1	197478775	197479270	chr1_195745398_195745893_14_0_0_1.72	10	+
chr1	197479457	197479660	chr1_195746080_195746283_6_0_0.35_1.9	10	+
chr1	197560322	197560523	chr1_195826945_195827146_6_0_0.08_1.9	10	+
chr1	197575948	197576232	chr1_195842571_195842855_8_0_0.06_1.59	10	+
chr1	197585775	197585992	chr1_195852398_195852615_6_0_0.08_1.73	10	+
chr1	197687986	197688227	chr1_195954609_195954850_7_0_0.03_1.93	10	+
chr1	197698282	197698491	chr1_195964905_195965114_6_0_0.3_1.55	10	+
chr1	198240671	198240879	chr1_196507294_196507502_6_0_0.06_-1.86	10	+
chr1	198859821	198860020	chr1_197126444_197126643_6_0_0.06_-1.84	10	+
chr1	200374841	200375284	chr1_198641464_198641907_12_0_0.03_-1.71	10	+
chr1	200375453	200375690	chr1_198642076_198642313_7_0_0.39_-1.68	10	+
chr1	200376731	200377035	chr1_198643354_198643658_9_0_0_-1.87	10	+
chr1	200377225	200377979	chr1_198643848_198644602_21_0_0_-1.63	10	+
chr1	200534130	200534442	chr1_198800753_198801065_9_0_0_-1.33	10	+
chr1	200586907	200587245	chr1_198853530_198853868_10_0_0.03_-1.52	10	+
chr1	200729956	200730280	chr1_198996579_198996903_9_0_0_-1.65	10	+
chr1	200776434	200776754	chr1_199043057_199043377_9_0_0_-1.68	10	+
chr1	200784597	200784898	chr1_199051220_199051521_9_0_0_-2.12	10	+
chr1	200817151	200819366	chr1_199083774_199085989_61_0_0_-1.72	10	+
chr1	200822367	200822602	chr1_199088990_199089225_7_0_0.16_-1.66	10	+
chr1	200825134	200825368	chr1_199091757_199091991_7_0_0_-1.98	10	+
chr1	200826309	200826583	chr1_199092932_199093206_8_0_0.19_-1.64	10	+
chr1	200826807	200827513	chr1_199093430_199094136_20_0_0_-1.88	10	+
chr1	200828272	200828483	chr1_199094895_199095106_6_0_0.5_-1.52	10	+
chr1	200829108	200829345	chr1_199095731_199095968_7_0_0.45_-1.35	10	+
chr1	201179580	201179803	chr1_199446203_199446426_7_0_0_1.72	10	+
chr1	201180147	201180368	chr1_199446770_199446991_6_0_0.06_1.95	10	+
chr1	201980246	201980508	chr1_200246869_200247131_7_0_0.06_1.95	10	+
chr1	201981065	201981348	chr1_200247688_200247971_8_0_0.03_1.48	10	+
chr1	201982980	201983178	chr1_200249603_200249801_6_0_0.38_1.69	10	+
chr1	201984368	201984823	chr1_200250991_200251446_13_0_0_1.64	10	+
chr1	201985027	201985340	chr1_200251650_200251963_9_0_0_1.55	10	+
chr1	201985464	201985687	chr1_200252087_200252310_7_0_0.38_1.52	10	+
chr1	202302328	202302527	chr1_200568951_200569150_6_0_0.12_-1.82	10	+
chr1	203276733	203277719	chr1_201543356_201544342_28_0_0_2.03	10	+
chr1	203277731	203278608	chr1_201544354_201545231_25_0_0_2.07	10	+
chr1	203765399	203765916	chr1_202032022_202032539_15_0_0_-1.57	10	+
chr1	203765926	203766162	chr1_202032549_202032785_7_0_0.31_-1.39	10	+
chr1	203766444	203766716	chr1_202033067_202033339_8_0_0.24_-1.64	10	+
chr1	203766980	203767181	chr1_202033603_202033804_6_0_0.29_-1.58	10	+
chr1	203767544	203768113	chr1_202034167_202034736_16_0_0_-1.62	10	+
chr1	203768306	203768666	chr1_202034929_202035289_10_0_0_-1.53	10	+
chr1	203768852	203769825	chr1_202035475_202036448_28_0_0.03_-1.49	10	+
chr1	203770261	203770484	chr1_202036884_202037107_6_0_0.27_-1.76	10	+
chr1	203771897	203772102	chr1_202038520_202038725_6_0_0.45_-1.52	10	+
chr1	203774620	203774897	chr1_202041243_202041520_8_0_0.06_-1.61	10	+
chr1	203775019	203775223	chr1_202041642_202041846_6_0_0.12_-1.67	10	+
chr1	203797420	203797568	chr1_202064043_202064191_5_0_0.46_-1.65	10	+
chr1	203798488	203798789	chr1_202065111_202065412_9_0_0.03_-1.5	10	+
chr1	203816251	203816663	chr1_202082874_202083286_12_0_0.08_-1.57	10	+
chr1	203818745	203819173	chr1_202085368_202085796_12_0_0.03_-1.73	10	+
chr1	203819564	203819859	chr1_202086187_202086482_9_0_0.14_-1.49	10	+
chr1	203822260	203822515	chr1_202088883_202089138_7_0_0.46_-1.4	10	+
chr1	203822711	203823024	chr1_202089334_202089647_9_0_0.24_-1.59	10	+
chr1	204189565	204189930	chr1_202456188_202456553_10_0_0_1.33	10	+
chr1	204193061	204193312	chr1_202459684_202459935_7_0_0.1_1.55	10	+
chr1	204194266	204194513	chr1_202460889_202461136_7_0_0.03_1.7	10	+
chr1	204196616	204196930	chr1_202463239_202463553_9_0_0.08_1.47	10	+
chr1	204239514	204239873	chr1_202506137_202506496_11_0_0_1.58	10	+
chr1	204261057	204261251	chr1_202527680_202527874_6_0_0.35_1.72	10	+
chr1	204266118	204266329	chr1_202532741_202532952_6_0_0_2.23	10	+
chr1	204273156	204273365	chr1_202539779_202539988_6_0_0.1_1.67	10	+
chr1	204273516	204274022	chr1_202540139_202540645_15_0_0_1.8	10	+
chr1	204287646	204288033	chr1_202554269_202554656_11_0_0_1.64	10	+
chr1	204291866	204292073	chr1_202558489_202558696_6_0_0.31_1.54	10	+
chr1	204292617	204292841	chr1_202559240_202559464_7_0_0.23_2	10	+
chr1	204296139	204296350	chr1_202562762_202562973_6_0_0.37_1.53	10	+
chr1	204298188	204298393	chr1_202564811_202565016_6_0_0.41_1.52	10	+
chr1	204307533	204307771	chr1_202574156_202574394_7_0_0.03_1.63	10	+
chr1	204333108	204333392	chr1_202599731_202600015_8_0_0.08_1.47	10	+
chr1	204335163	204335467	chr1_202601786_202602090_9_0_0.14_1.28	10	+
chr1	204374113	204374451	chr1_202640736_202641074_10_0_0.28_-1.45	10	+
chr1	204378626	204378923	chr1_202645249_202645546_9_0_0.36_-1.5	10	+
chr1	204379045	204379370	chr1_202645668_202645993_9_0_0.23_-1.54	10	+
chr1	204379705	204379979	chr1_202646328_202646602_8_0_0.06_-1.5	10	+
chr1	205577313	205577686	chr1_203843936_203844309_11_0_0.03_-1.76	10	+
chr1	205578165	205578400	chr1_203844788_203845023_7_0_0.25_-1.41	10	+
chr1	205581386	205581595	chr1_203848009_203848218_4_0_0.16_-2.31	10	+
chr1	205583976	205584264	chr1_203850599_203850887_9_0_0_-1.58	10	+
chr1	205584820	205585393	chr1_203851443_203852016_17_0_0_-1.91	10	+
chr1	206574707	206575024	chr1_204641330_204641647_9_0_0.03_-1.6	10	+
chr1	207219138	207219392	chr1_205285761_205286015_7_0_0.03_-1.75	10	+
chr1	207219959	207220283	chr1_205286582_205286906_10_0_0.03_-1.43	10	+
chr1	207266523	207266789	chr1_205333146_205333412_8_0_0_-2.81	10	+
chr1	207267753	207268074	chr1_205334376_205334697_10_0_0_-1.55	10	+
chr1	209961839	209962036	chr1_208028462_208028659_6_0_0.1_1.88	10	+
chr1	210010243	210010470	chr1_208076866_208077093_7_0_0_-1.75	10	+
chr1	210016801	210017008	chr1_208083424_208083631_6_0_0.19_-1.97	10	+
chr1	210196662	210196686	chr1_208263285_208263309_1_0_0_5.78	10	+
chr1	210827188	210827607	chr1_208893811_208894230_12_0_0_1.75	10	+
chr1	211745218	211746346	chr1_209811841_209812969_30_0_0_1.89	10	+
chr1	211746500	211747464	chr1_209813123_209814087_27_0_0_1.71	10	+
chr1	211747529	211749610	chr1_209814152_209816233_57_0_0_1.83	10	+
chr1	211754085	211754336	chr1_209820708_209820959_7_0_0.3_1.7	10	+
chr1	211754488	211754691	chr1_209821111_209821314_6_0_0.25_1.76	10	+
chr1	211836274	211836791	chr1_209902897_209903414_14_0_0.03_-1.59	10	+
chr1	211846799	211847077	chr1_209913422_209913700_8_0_0.03_-1.58	10	+
chr1	211847644	211847917	chr1_209914267_209914540_8_0_0.18_-1.42	10	+
chr1	212209057	212209257	chr1_210275680_210275880_6_0_0.06_-1.71	10	+
chr1	212241838	212242079	chr1_210308461_210308702_7_0_0.03_-1.7	10	+
chr1	212273712	212274325	chr1_210340335_210340948_17_0_0_-1.78	10	+
chr1	212276410	212276606	chr1_210343033_210343229_6_0_0_-1.87	10	+
chr1	212276728	212277195	chr1_210343351_210343818_14_0_0_-1.69	10	+
chr1	212277689	212278230	chr1_210344312_210344853_15_0_0.03_-1.62	10	+
chr1	212911558	212911764	chr1_210978181_210978387_6_0_0.43_-1.85	10	+
chr1	213033948	213034162	chr1_211100571_211100785_6_0_0.16_-1.66	10	+
chr1	214522390	214522712	chr1_212589013_212589335_9_0_0.06_-1.38	10	+
chr1	214523574	214523774	chr1_212590197_212590397_6_0_0.42_-1.67	10	+
chr1	214525134	214525520	chr1_212591757_212592143_11_0_0.42_-1.47	10	+
chr1	214526136	214526339	chr1_212592759_212592962_6_0_0.31_-1.56	10	+
chr1	214526876	214527079	chr1_212593499_212593702_6_0_0.42_-1.53	10	+
chr1	214528657	214528861	chr1_212595280_212595484_6_0_0.5_-1.51	10	+
chr1	214557838	214558107	chr1_212624461_212624730_8_0_0.31_-1.59	10	+
chr1	214614754	214615026	chr1_212681377_212681649_8_0_0_-2.09	10	+
chr1	214625104	214625336	chr1_212691727_212691959_7_0_0.31_-1.44	10	+
chr1	214704494	214704705	chr1_212771117_212771328_6_0_0.14_-1.81	10	+
chr1	214710258	214710460	chr1_212776881_212777083_6_0_0.27_-1.59	10	+
chr1	214719058	214719295	chr1_212785681_212785918_7_0_0_-1.84	10	+
chr1	214787053	214787295	chr1_212853676_212853918_7_0_0.3_-1.3	10	+
chr1	214788110	214788431	chr1_212854733_212855054_9_0_0_-1.53	10	+
chr1	214791907	214792103	chr1_212858530_212858726_6_0_0.03_-1.92	10	+
chr1	214793963	214794349	chr1_212860586_212860972_11_0_0_-1.93	10	+
chr1	214795387	214795689	chr1_212862010_212862312_9_0_0_-1.53	10	+
chr1	214805715	214806015	chr1_212872338_212872638_9_0_0_-1.7	10	+
chr1	214811144	214811424	chr1_212877767_212878047_8_0_0.03_-1.43	10	+
chr1	214813227	214816733	chr1_212879850_212883356_97_0_0_-1.94	10	+
chr1	214817802	214820795	chr1_212884425_212887418_83_0_0_-1.97	10	+
chr1	214821988	214822230	chr1_212888611_212888853_7_0_0.03_-1.56	10	+
chr1	214826100	214826316	chr1_212892723_212892939_6_0_0.47_-1.63	10	+
chr1	214828526	214828808	chr1_212895149_212895431_8_0_0_-1.52	10	+
chr1	214830251	214830748	chr1_212896874_212897371_14_0_0.31_-1.56	10	+
chr1	214832107	214832445	chr1_212898730_212899068_10_0_0_-1.71	10	+
chr1	214837134	214837492	chr1_212903757_212904115_10_0_0.08_-1.45	10	+
chr1	219366747	219366992	chr1_217433370_217433615_7_0_0_-1.86	10	+
chr1	219783127	219783320	chr1_217849750_217849943_6_0_0.47_-1.52	10	+
chr1	219784235	219784619	chr1_217850858_217851242_11_0_0_-1.42	10	+
chr1	219784670	219784882	chr1_217851293_217851505_6_0_0.28_-1.93	10	+
chr1	220439792	220439994	chr1_218506415_218506617_6_0_0.43_-1.53	10	+
chr1	220440296	220440536	chr1_218506919_218507159_7_0_0_-1.83	10	+
chr1	220440880	220441193	chr1_218507503_218507816_9_0_0_-1.75	10	+
chr1	222152528	222152732	chr1_220219151_220219355_6_0_0.24_-1.63	10	+
chr1	224345177	224345712	chr1_222411800_222412335_15_0_0_-1.58	10	+
chr1	224345996	224346219	chr1_222412619_222412842_7_0_0.29_-1.58	10	+
chr1	224346496	224346696	chr1_222413119_222413319_6_0_0.5_-1.63	10	+
chr1	224377411	224377903	chr1_222444034_222444526_14_0_0_-1.8	10	+
chr1	224566242	224566630	chr1_222632865_222633253_11_0_0.03_1.65	10	+
chr1	225683304	225683532	chr1_223749927_223750155_7_0_0.12_-1.53	10	+
chr1	225684584	225684779	chr1_223751207_223751402_6_0_0.31_-1.58	10	+
chr1	225967526	225967741	chr1_224034149_224034364_6_0_0_-1.67	10	+
chr1	226031376	226031758	chr1_224097999_224098381_11_0_0.08_1.7	10	+
chr1	226045382	226045592	chr1_224112005_224112215_6_0_0.3_1.55	10	+
chr1	226046369	226046591	chr1_224112992_224113214_6_0_0.29_1.56	10	+
chr1	226047646	226047848	chr1_224114269_224114471_6_0_0.06_1.94	10	+
chr1	226051942	226052207	chr1_224118565_224118830_8_0_0.03_1.84	10	+
chr1	226054944	226055325	chr1_224121567_224121948_11_0_0.03_1.9	10	+
chr1	226058855	226059061	chr1_224125478_224125684_6_0_0.37_1.53	10	+
chr1	226068567	226068863	chr1_224135190_224135486_9_0_0.08_1.73	10	+
chr1	227083329	227083877	chr1_225149952_225150500_16_0_0.06_1.58	10	+
chr1	227085321	227085531	chr1_225151944_225152154_7_0_0_1.65	10	+
chr1	228279060	228279299	chr1_226345683_226345922_7_0_0.39_-1.52	10	+
chr1	229771265	229771675	chr1_227837888_227838298_11_0_0_-1.65	10	+
chr1	229772302	229773577	chr1_227838925_227840200_36_0_0_-1.76	10	+
chr1	229773720	229773920	chr1_227840343_227840543_6_0_0.28_-1.59	10	+
chr1	230238920	230239120	chr1_228305543_228305743_6_0_0.06_1.94	10	+
chr1	230394460	230394707	chr1_228461083_228461330_7_0_0.1_1.96	10	+
chr1	231488924	231489136	chr1_229555547_229555759_6_0_0.27_-1.59	10	+
chr1	231501412	231501605	chr1_229568035_229568228_6_0_0.29_1.57	10	+
chr1	231502004	231502208	chr1_229568627_229568831_6_0_0.38_2.19	10	+
chr1	231858168	231858378	chr1_229924791_229925001_6_0_0.37_-1.54	10	+
chr1	233375899	233376193	chr1_231442522_231442816_9_0_0_-1.52	10	+
chr1	233762916	233763133	chr1_231829539_231829756_6_0_0.29_1.94	10	+
chr1	234741306	234741538	chr1_232807929_232808161_7_0_0.12_1.32	10	+
chr1	235611914	235612522	chr1_233678537_233679145_18_0_0.08_1.4	10	+
chr1	235638800	235639004	chr1_233705423_233705627_6_0_0.43_1.33	10	+
chr1	235652834	235653090	chr1_233719457_233719713_7_0_0.18_1.19	10	+
chr1	235656375	235656675	chr1_233722998_233723298_9_0_0.02_1.37	10	+
chr1	235664482	235664831	chr1_233731105_233731454_10_0_0.08_1.2	10	+
chr1	236381102	236381297	chr1_234447725_234447920_6_0_0.22_1.41	10	+
chr1	239718507	239718724	chr1_237785130_237785347_6_0_0.04_1.68	10	+
chr1	241794387	241794584	chr1_239861010_239861207_6_0_0.22_-1.52	10	+
chr1	241794761	241795111	chr1_239861384_239861734_10_0_0.17_-1.5	10	+
chr1	241796800	241797475	chr1_239863423_239864098_19_0_0.02_-1.45	10	+
chr1	241797918	241798222	chr1_239864541_239864845_9_0_0.02_-1.36	10	+
chr1	241798477	241799456	chr1_239865100_239866079_28_0_0.02_-1.38	10	+
chr1	242012185	242012431	chr1_240078808_240079054_7_0_0.04_-1.77	10	+
chr1	242013750	242013985	chr1_240080373_240080608_7_0_0.28_-1.33	10	+
chr1	242021741	242022008	chr1_240088364_240088631_7_0_0.12_-1.46	10	+
chr1	242023803	242024080	chr1_240090426_240090703_8_0_0.05_-1.21	10	+
chr1	242030051	242030333	chr1_240096674_240096956_8_0_0.19_-1.31	10	+
chr1	242035389	242035646	chr1_240102012_240102269_8_0_0.35_-1.5	10	+
chr1	242041981	242042389	chr1_240108604_240109012_12_0_0.02_-1.39	10	+
chr1	243451100	243451299	chr1_241517723_241517922_6_0_0.02_-1.61	10	+
chr1	244586141	244586340	chr1_242652764_242652963_6_0_0.1_-1.65	10	+
chr1	244600895	244601100	chr1_242667518_242667723_6_0_0.07_-1.86	10	+
chr1	245010196	245010393	chr1_243076819_243077016_6_0_0.02_-1.72	10	+
chr1	245024203	245024475	chr1_243090826_243091098_8_0_0.08_-1.5	10	+
chr1	245318242	245318589	chr1_243384865_243385212_10_0_0_1.85	10	+
chr1	245320976	245321494	chr1_243387599_243388117_15_0_0_1.69	10	+
chr1	245321562	245321767	chr1_243388185_243388390_6_0_0.36_1.35	10	+
chr1	245321822	245322132	chr1_243388445_243388755_9_0_0_1.47	10	+
chr1	245322977	245323791	chr1_243389600_243390414_23_0_0_1.74	10	+
chr1	245323875	245324471	chr1_243390498_243391094_17_0_0_1.77	10	+
chr1	245324560	245325388	chr1_243391183_243392011_24_0_0_1.83	10	+
chr1	245327701	245327933	chr1_243394324_243394556_7_0_0.02_1.78	10	+
chr1	245329612	245329817	chr1_243396235_243396440_6_0_0.02_1.65	10	+
chr1	245330449	245331076	chr1_243397072_243397699_18_0_0_1.65	10	+
chr1	245333216	245333766	chr1_243399839_243400389_16_0_0_1.71	10	+
chr1	245334151	245334349	chr1_243400774_243400972_6_0_0.03_1.58	10	+
chr1	245335213	245335459	chr1_243401836_243402082_7_0_0_1.93	10	+
chr1	245338351	245338667	chr1_243404974_243405290_9_0_0_1.6	10	+
chr1	245338862	245339106	chr1_243405485_243405729_7_0_0.03_1.35	10	+
chr1	245342249	245342642	chr1_243408872_243409265_11_0_0_1.64	10	+
chr1	245344236	245344567	chr1_243410859_243411190_9_0_0_1.84	10	+
chr1	245346762	245346968	chr1_243413385_243413591_6_0_0.19_1.43	10	+
chr1	245347779	245348087	chr1_243414402_243414710_9_0_0.04_1.43	10	+
chr1	245349859	245350052	chr1_243416482_243416675_6_0_0_2.13	10	+
chr1	245350853	245351061	chr1_243417476_243417684_6_0_0.38_1.34	10	+
chr1	245352524	245352904	chr1_243419147_243419527_11_0_0_1.88	10	+
chr1	245357244	245357575	chr1_243423867_243424198_10_0_0_1.68	10	+
chr1	245359362	245359721	chr1_243425985_243426344_10_0_0_1.5	10	+
chr1	245360278	245360478	chr1_243426901_243427101_6_0_0.35_1.36	10	+
chr1	245360577	245360847	chr1_243427200_243427470_8_0_0_1.51	10	+
chr1	245361060	245361267	chr1_243427683_243427890_6_0_0.45_1.32	10	+
chr1	245363161	245363540	chr1_243429784_243430163_11_0_0.05_1.59	10	+
chr1	245363662	245363899	chr1_243430285_243430522_7_0_0.09_1.43	10	+
chr1	245364561	245364913	chr1_243431184_243431536_10_0_0_1.6	10	+
chr1	245366583	245366779	chr1_243433206_243433402_6_0_0.27_1.39	10	+
chr1	245371367	245371675	chr1_243437990_243438298_9_0_0_1.47	10	+
chr1	245371864	245372116	chr1_243438487_243438739_7_0_0_1.97	10	+
chr1	245374131	245374434	chr1_243440754_243441057_9_0_0.1_1.28	10	+
chr1	245377086	245377324	chr1_243443709_243443947_7_0_0.04_1.56	10	+
chr1	245378175	245378399	chr1_243444798_243445022_7_0_0.1_1.49	10	+
chr1	245379413	245379645	chr1_243446036_243446268_7_0_0_1.79	10	+
chr1	245379740	245380132	chr1_243446363_243446755_11_0_0_1.87	10	+
chr1	245381837	245382169	chr1_243448460_243448792_10_0_0.02_1.4	10	+
chr1	245395394	245395700	chr1_243462017_243462323_9_0_0.03_1.56	10	+
chr1	245396875	245396997	chr1_243463498_243463620_4_0_0.03_1.88	10	+
chr1	245399006	245399217	chr1_243465629_243465840_6_0_0.02_1.73	10	+
chr1	245605932	245607485	chr1_243672555_243674108_43_0_0_2.8	10	+
chr1	246188423	246188638	chr1_244255046_244255261_6_0_0.14_-1.44	10	+
chr1	246455070	246455495	chr1_244521693_244522118_12_0_0.08_-1.43	10	+
chr1	246647667	246648618	chr1_244714290_244715241_26_0_0_-1.67	10	+
chr1	246934994	246935260	chr1_245001617_245001883_8_0_0.1_1.09	10	+
chr1	247004043	247004336	chr1_245070666_245070959_8_0_0.15_-1.35	10	+
chr1	248033947	248034261	chr1_246100570_246100884_9_0_0.07_-1.62	10	+
chr1	249142767	249143011	chr1_247109390_247109634_7_0_0.12_1.32	10	+
chr2	362315	362527	chr2_352315_352527_6_0_0.24_1.68	10	+
chr2	1651860	1652055	chr2_1630867_1631062_6_0_0.38_2.11	10	+
chr2	8823716	8823973	chr2_8741167_8741424_7_0_0.35_1.44	10	+
chr2	8871859	8872067	chr2_8789310_8789518_6_0_0.17_-1.56	10	+
chr2	10265252	10265449	chr2_10182703_10182900_6_0_0.18_-1.4	10	+
chr2	10269739	10270333	chr2_10187190_10187784_16_0_0.07_-1.31	10	+
chr2	10271089	10271514	chr2_10188540_10188965_12_0_0.02_-1.42	10	+
chr2	10446645	10446982	chr2_10364096_10364433_10_0_0.1_1.22	10	+
chr2	10447725	10448087	chr2_10365176_10365538_10_0_0.08_1.44	10	+
chr2	10449826	10450133	chr2_10367277_10367584_9_0_0_1.26	10	+
chr2	10451513	10451838	chr2_10368964_10369289_10_0_0_1.59	10	+
chr2	10454298	10454518	chr2_10371749_10371969_7_0_0.07_1.42	10	+
chr2	10459163	10459386	chr2_10376614_10376837_7_0_0.16_1.45	10	+
chr2	10463746	10464148	chr2_10381197_10381599_11_0_0.03_1.55	10	+
chr2	10473934	10474155	chr2_10391385_10391606_7_0_0.04_1.39	10	+
chr2	10476090	10476322	chr2_10393541_10393773_7_0_0.03_1.46	10	+
chr2	10497741	10498003	chr2_10415192_10415454_8_0_0.1_1.1	10	+
chr2	10567420	10567612	chr2_10484871_10485063_6_0_0.27_1.39	10	+
chr2	11323808	11324050	chr2_11241259_11241501_7_0_0.04_-1.8	10	+
chr2	16190212	16190455	chr2_16107663_16107906_7_0_0_-3.77	10	+
chr2	17836428	17836721	chr2_17699909_17700202_9_0_0.03_1.61	10	+
chr2	17836841	17837079	chr2_17700322_17700560_7_0_0.42_1.33	10	+
chr2	17897404	17897601	chr2_17760885_17761082_6_0_0.17_-1.57	10	+
chr2	17939527	17939742	chr2_17803008_17803223_6_0_0.02_-1.89	10	+
chr2	17940374	17940578	chr2_17803855_17804059_6_0_0.31_-1.46	10	+
chr2	17961878	17962574	chr2_17825359_17826055_20_0_0.02_-1.43	10	+
chr2	17962768	17963038	chr2_17826249_17826519_8_0_0.17_-1.46	10	+
chr2	20497234	20497437	chr2_20360715_20360918_6_0_0.23_-1.51	10	+
chr2	24300283	24300638	chr2_24153787_24154142_10_0_0.02_1.45	10	+
chr2	24302222	24302583	chr2_24155726_24156087_10_0_0_1.6	10	+
chr2	25038336	25038616	chr2_24891840_24892120_8_0_0.34_-1.21	10	+
chr2	25040506	25040820	chr2_24894010_24894324_9_0_0_-1.72	10	+
chr2	25043264	25043465	chr2_24896768_24896969_6_0_0.38_-1.44	10	+
chr2	25044099	25044330	chr2_24897603_24897834_7_0_0.31_-1.34	10	+
chr2	25279286	25279493	chr2_25132790_25132997_6_0_0.03_1.74	10	+
chr2	25362344	25362568	chr2_25215848_25216072_7_0_0.04_1.81	10	+
chr2	25378056	25378402	chr2_25231560_25231906_10_0_0_1.83	10	+
chr2	25379536	25379814	chr2_25233040_25233318_8_0_0.04_1.28	10	+
chr2	25851027	25851242	chr2_25704531_25704746_6_0_0.35_1.44	10	+
chr2	26609134	26609337	chr2_26462638_26462841_6_0_0.46_-1.41	10	+
chr2	26612408	26612758	chr2_26465912_26466262_10_0_0.07_-1.29	10	+
chr2	27016738	27017015	chr2_26870242_26870519_8_0_0.02_-1.79	10	+
chr2	32109784	32110049	chr2_31963288_31963553_8_0_0.32_1.45	10	+
chr2	32161531	32161728	chr2_32015035_32015232_6_0_0.02_1.98	10	+
chr2	32380057	32380245	chr2_32233561_32233749_5_0_0.37_-1.44	10	+
chr2	32616999	32617204	chr2_32470503_32470708_6_0_0.22_-1.52	10	+
chr2	32620596	32620891	chr2_32474100_32474395_9_0_0_-1.71	10	+
chr2	32626252	32626587	chr2_32479756_32480091_10_0_0.11_-1.52	10	+
chr2	32640165	32640374	chr2_32493669_32493878_6_0_0.18_-1.54	10	+
chr2	32640567	32641158	chr2_32494071_32494662_17_0_0.14_-1.27	10	+
chr2	32660570	32660765	chr2_32514074_32514269_6_0_0.11_-1.61	10	+
chr2	32661116	32661410	chr2_32514620_32514914_9_0_0.39_-1.37	10	+
chr2	32676086	32676315	chr2_32529590_32529819_7_0_0.02_-1.78	10	+
chr2	32678829	32679030	chr2_32532333_32532534_6_0_0.29_-1.69	10	+
chr2	32680806	32681034	chr2_32534310_32534538_7_0_0.02_-1.55	10	+
chr2	32693570	32693776	chr2_32547074_32547280_6_0_0.33_-1.33	10	+
chr2	32694393	32694712	chr2_32547897_32548216_9_0_0.1_-1.38	10	+
chr2	32695686	32695889	chr2_32549190_32549393_6_0_0.18_-1.75	10	+
chr2	32698017	32698222	chr2_32551521_32551726_6_0_0.15_-1.42	10	+
chr2	32702466	32702668	chr2_32555970_32556172_6_0_0.37_-1.44	10	+
chr2	32712704	32712900	chr2_32566208_32566404_6_0_0.41_-1.43	10	+
chr2	32724861	32725138	chr2_32578365_32578642_8_0_0.18_-1.32	10	+
chr2	32733645	32733850	chr2_32587149_32587354_6_0_0_-2.11	10	+
chr2	32734749	32735095	chr2_32588253_32588599_10_0_0.15_-1.37	10	+
chr2	32740415	32740615	chr2_32593919_32594119_6_0_0.36_-1.32	10	+
chr2	32747562	32747773	chr2_32601066_32601277_5_0_0.09_-1.81	10	+
chr2	32749959	32750175	chr2_32603463_32603679_6_0_0.07_-1.84	10	+
chr2	32774791	32774991	chr2_32628295_32628495_6_0_0.3_-1.46	10	+
chr2	32832488	32832693	chr2_32685992_32686197_6_0_0.24_-1.37	10	+
chr2	36588204	36588710	chr2_36441708_36442214_14_0_0.03_-1.39	10	+
chr2	36592181	36592476	chr2_36445685_36445980_9_0_0.17_-1.31	10	+
chr2	36593288	36593546	chr2_36446792_36447050_8_0_0.11_-1.44	10	+
chr2	36597663	36597892	chr2_36451167_36451396_7_0_0.09_-1.66	10	+
chr2	36598484	36598697	chr2_36451988_36452201_6_0_0.18_-1.4	10	+
chr2	36599107	36599305	chr2_36452611_36452809_6_0_0.1_-1.81	10	+
chr2	36603059	36603315	chr2_36456563_36456819_7_0_0.1_-1.65	10	+
chr2	36612013	36612235	chr2_36465517_36465739_7_0_0.43_-1.42	10	+
chr2	36613211	36613485	chr2_36466715_36466989_7_0_0_-1.68	10	+
chr2	36630470	36630710	chr2_36483974_36484214_7_0_0.34_-1.33	10	+
chr2	36632325	36632526	chr2_36485829_36486030_6_0_0.17_-1.77	10	+
chr2	36682011	36682223	chr2_36535515_36535727_6_0_0.4_-1.31	10	+
chr2	36707182	36707378	chr2_36560686_36560882_6_0_0.22_-1.38	10	+
chr2	36751966	36752199	chr2_36605470_36605703_7_0_0.28_-1.51	10	+
chr2	37180202	37180416	chr2_37033706_37033920_6_0_0.05_1.64	10	+
chr2	37194402	37194613	chr2_37047906_37048117_6_0_0.37_1.42	10	+
chr2	37316747	37316990	chr2_37170251_37170494_7_0_0.04_-1.8	10	+
chr2	37509533	37509848	chr2_37363037_37363352_9_0_0.02_-1.56	10	+
chr2	38522087	38522291	chr2_38375591_38375795_6_0_0.22_-1.51	10	+
chr2	38522804	38523279	chr2_38376308_38376783_13_0_0.03_-1.48	10	+
chr2	38523701	38523970	chr2_38377205_38377474_8_0_0.08_-1.69	10	+
chr2	38524334	38524572	chr2_38377838_38378076_7_0_0.08_-1.31	10	+
chr2	38540275	38540492	chr2_38393779_38393996_6_0_0.37_-1.44	10	+
chr2	38808903	38809106	chr2_38662407_38662610_6_0_0.47_-1.56	10	+
chr2	38971602	38971845	chr2_38825106_38825349_7_0_0.12_-1.46	10	+
chr2	38974660	38975134	chr2_38828164_38828638_13_0_0_-1.25	10	+
chr2	38975688	38976024	chr2_38829192_38829528_10_0_0.02_-1.28	10	+
chr2	38976299	38976491	chr2_38829803_38829995_6_0_0.09_-1.51	10	+
chr2	38977008	38977391	chr2_38830512_38830895_11_0_0.11_-1.48	10	+
chr2	39476738	39477033	chr2_39330242_39330537_8_0_0.35_-1.58	10	+
chr2	43449607	43451316	chr2_43303111_43304820_47_0_0_1.64	10	+
chr2	44154633	44154838	chr2_44008137_44008342_6_0_0.05_-1.55	10	+
chr2	44181217	44181354	chr2_44034721_44034858_4_0_0.03_-1.89	10	+
chr2	44184343	44184604	chr2_44037847_44038108_7_0_0.18_-1.32	10	+
chr2	44187477	44187715	chr2_44040981_44041219_7_0_0.07_-1.32	10	+
chr2	44428183	44429047	chr2_44281687_44282551_24_0_0_-1.46	10	+
chr2	44431113	44431308	chr2_44284617_44284812_6_0_0.49_-1.4	10	+
chr2	44457581	44457924	chr2_44311085_44311428_10_0_0_-1.56	10	+
chr2	44459576	44459936	chr2_44313080_44313440_10_0_0.11_-1.34	10	+
chr2	44497687	44498024	chr2_44351191_44351528_10_0_0.32_-1.95	10	+
chr2	44578375	44578580	chr2_44431879_44432084_6_0_0.05_1.81	10	+
chr2	44620507	44620812	chr2_44474011_44474316_9_0_0.02_1.47	10	+
chr2	44624514	44624922	chr2_44478018_44478426_12_0_0_1.43	10	+
chr2	44647277	44647485	chr2_44500781_44500989_6_0_0.38_1.41	10	+
chr2	44655863	44656056	chr2_44509367_44509560_6_0_0.35_1.36	10	+
chr2	44660752	44661015	chr2_44514256_44514519_8_0_0.05_1.37	10	+
chr2	44666178	44666377	chr2_44519682_44519881_6_0_0.38_1.34	10	+
chr2	45508512	45508713	chr2_45362016_45362217_6_0_0.39_1.41	10	+
chr2	46809725	46810026	chr2_46663229_46663530_9_0_0.04_1.56	10	+
chr2	46810838	46811054	chr2_46664342_46664558_7_0_0.08_1.57	10	+
chr2	46811675	46812127	chr2_46665179_46665631_13_0_0.1_1.23	10	+
chr2	46814014	46814215	chr2_46667518_46667719_6_0_0.45_1.32	10	+
chr2	46841986	46842257	chr2_46695490_46695761_8_0_0.03_1.56	10	+
chr2	46852580	46852803	chr2_46706084_46706307_7_0_0.21_1.33	10	+
chr2	47169003	47169288	chr2_47022507_47022792_8_0_0_1.67	10	+
chr2	47182024	47182244	chr2_47035528_47035748_7_0_0.1_1.38	10	+
chr2	47190437	47190636	chr2_47043941_47044140_6_0_0.31_1.38	10	+
chr2	47198200	47198451	chr2_47051704_47051955_7_0_0.17_1.2	10	+
chr2	47215673	47215880	chr2_47069177_47069384_6_0_0.14_1.77	10	+
chr2	47220889	47221162	chr2_47074393_47074666_8_0_0.04_1.38	10	+
chr2	47222883	47223195	chr2_47076387_47076699_9_0_0_1.54	10	+
chr2	47223451	47223654	chr2_47076955_47077158_6_0_0.31_1.38	10	+
chr2	47227264	47227464	chr2_47080768_47080968_6_0_0.37_1.35	10	+
chr2	47260202	47260420	chr2_47113706_47113924_6_0_0.33_1.37	10	+
chr2	47387779	47387988	chr2_47241283_47241492_6_0_0.42_-1.61	10	+
chr2	47392016	47392210	chr2_47245520_47245714_6_0_0.11_-1.46	10	+
chr2	47400148	47400483	chr2_47253652_47253987_10_0_0_-1.42	10	+
chr2	47606079	47606290	chr2_47459583_47459794_6_0_0.42_-1.9	10	+
chr2	47607692	47607896	chr2_47461196_47461400_6_0_0.31_-1.34	10	+
chr2	48026764	48027040	chr2_47880268_47880544_8_0_0.1_-1.38	10	+
chr2	48027124	48027335	chr2_47880628_47880839_6_0_0_-2.43	10	+
chr2	48029161	48029467	chr2_47882665_47882971_9_0_0.02_-1.69	10	+
chr2	48036710	48036950	chr2_47890214_47890454_7_0_0.1_-1.26	10	+
chr2	48661664	48661718	chr2_48515168_48515222_2_0_0_3.96	10	+
chr2	54001592	54001874	chr2_53855096_53855378_8_0_0.07_-1.53	10	+
chr2	54087817	54088018	chr2_53941321_53941522_6_0_0.3_-1.47	10	+
chr2	54717071	54717214	chr2_54570575_54570718_5_0_0.13_2.18	10	+
chr2	54871652	54871862	chr2_54725156_54725366_6_0_0.24_-1.71	10	+
chr2	54897452	54897667	chr2_54750956_54751171_6_0_0.13_-1.6	10	+
chr2	55200723	55200971	chr2_55054227_55054475_7_0_0.22_-1.36	10	+
chr2	55812152	55812354	chr2_55665656_55665858_6_0_0.38_-1.62	10	+
chr2	58280631	58280966	chr2_58134135_58134470_8_0_0_1.55	10	+
chr2	58283803	58284005	chr2_58137307_58137509_6_0_0.3_1.46	10	+
chr2	58416528	58416731	chr2_58270032_58270235_4_0_0.19_-1.75	10	+
chr2	58421840	58422040	chr2_58275344_58275544_6_0_0.41_-1.43	10	+
chr2	58423927	58424102	chr2_58277431_58277606_5_0_0.08_-1.7	10	+
chr2	58424604	58424801	chr2_58278108_58278305_6_0_0_-2.24	10	+
chr2	58435916	58436216	chr2_58289420_58289720_9_0_0_-1.73	10	+
chr2	58439819	58440034	chr2_58293323_58293538_6_0_0.34_-1.64	10	+
chr2	58440350	58440624	chr2_58293854_58294128_8_0_0.07_-1.48	10	+
chr2	58442138	58442414	chr2_58295642_58295918_8_0_0.04_-1.34	10	+
chr2	58446782	58447158	chr2_58300286_58300662_11_0_0.02_-1.42	10	+
chr2	61145465	61145748	chr2_60998969_60999252_8_0_0.02_-1.6	10	+
chr2	61150645	61150993	chr2_61004149_61004497_10_0_0.03_-1.34	10	+
chr2	61151006	61151386	chr2_61004510_61004890_11_0_0.02_-1.41	10	+
chr2	61157639	61157911	chr2_61011143_61011415_8_0_0.02_-1.49	10	+
chr2	61258905	61259323	chr2_61112409_61112827_12_0_0_-1.71	10	+
chr2	61272805	61273090	chr2_61126309_61126594_8_0_0.04_-1.36	10	+
chr2	61275598	61275987	chr2_61129102_61129491_11_0_0_-1.66	10	+
chr2	61278187	61278401	chr2_61131691_61131905_6_0_0.16_-1.59	10	+
chr2	61297456	61297674	chr2_61150960_61151178_6_0_0.37_1.42	10	+
chr2	61298709	61298995	chr2_61152213_61152499_8_0_0.02_1.63	10	+
chr2	61303996	61304275	chr2_61157500_61157779_8_0_0.17_1.33	10	+
chr2	61310190	61310500	chr2_61163694_61164004_8_0_0.05_1.49	10	+
chr2	61322699	61322906	chr2_61176203_61176410_6_0_0.16_1.44	10	+
chr2	61324782	61325051	chr2_61178286_61178555_8_0_0_1.45	10	+
chr2	61427585	61427793	chr2_61281089_61281297_6_0_0.13_-1.44	10	+
chr2	61441395	61441664	chr2_61294899_61295168_8_0_0.24_-1.14	10	+
chr2	61705266	61706028	chr2_61558770_61559532_21_0_0.02_-1.4	10	+
chr2	61712865	61713071	chr2_61566369_61566575_6_0_0.04_-1.57	10	+
chr2	61719683	61719888	chr2_61573187_61573392_6_0_0.47_-1.41	10	+
chr2	61725837	61726092	chr2_61579341_61579596_7_0_0.48_-1.23	10	+
chr2	61727996	61728234	chr2_61581500_61581738_7_0_0.02_-1.5	10	+
chr2	61750255	61750580	chr2_61603759_61604084_9_0_0.17_-1.44	10	+
chr2	61760841	61761197	chr2_61614345_61614701_10_0_0.07_-1.29	10	+
chr2	61762132	61762335	chr2_61615636_61615839_6_0_0.23_-1.51	10	+
chr2	61762408	61762631	chr2_61615912_61616135_7_0_0.14_-1.6	10	+
chr2	61762866	61763412	chr2_61616370_61616916_15_0_0.02_-1.43	10	+
chr2	61763854	61764198	chr2_61617358_61617702_10_0_0.04_-1.43	10	+
chr2	62449515	62449707	chr2_62303019_62303211_6_0_0.46_-1.31	10	+
chr2	62450348	62450547	chr2_62303852_62304051_6_0_0.29_-1.69	10	+
chr2	62451291	62451503	chr2_62304795_62305007_6_0_0.33_-1.34	10	+
chr2	62934095	62934477	chr2_62787599_62787981_11_0_0.03_-1.63	10	+
chr2	63086317	63086531	chr2_62939821_62940035_7_0_0.02_-1.87	10	+
chr2	63091862	63092137	chr2_62945366_62945641_8_0_0.2_-1.11	10	+
chr2	63175357	63175663	chr2_63028861_63029167_9_0_0.17_-1.51	10	+
chr2	63273270	63273480	chr2_63126774_63126984_6_0_0.42_-1.31	10	+
chr2	64119543	64119821	chr2_63973047_63973325_8_0_0.28_-1.54	10	+
chr2	64120409	64120593	chr2_63973913_63974097_5_0_0.35_-1.45	10	+
chr2	64160877	64161080	chr2_64014381_64014584_6_0_0.3_-1.47	10	+
chr2	64189234	64189436	chr2_64042738_64042940_6_0_0.47_-1.41	10	+
chr2	64308704	64308898	chr2_64162208_64162402_6_0_0.17_-1.56	10	+
chr2	64320634	64321054	chr2_64174138_64174558_12_0_0.04_-1.75	10	+
chr2	64321355	64321741	chr2_64174859_64175245_11_0_0.04_-1.4	10	+
chr2	64323582	64323786	chr2_64177086_64177290_6_0_0.13_-1.6	10	+
chr2	64685445	64686124	chr2_64538949_64539628_17_0_0_1.43	10	+
chr2	64686573	64686889	chr2_64540077_64540393_9_0_0.35_1.41	10	+
chr2	64687049	64687848	chr2_64540553_64541352_23_0_0_1.56	10	+
chr2	64688112	64688411	chr2_64541616_64541915_8_0_0.08_1.24	10	+
chr2	64860258	64860464	chr2_64713762_64713968_6_0_0.23_1.48	10	+
chr2	64862290	64862692	chr2_64715794_64716196_11_0_0.1_1.37	10	+
chr2	64875208	64875406	chr2_64728712_64728910_6_0_0.17_1.5	10	+
chr2	64904561	64904777	chr2_64758065_64758281_6_0_0_1.78	10	+
chr2	64909974	64910178	chr2_64763478_64763682_6_0_0.03_1.58	10	+
chr2	64932761	64932966	chr2_64786265_64786470_6_0_0.02_1.95	10	+
chr2	64935533	64936047	chr2_64789037_64789551_15_0_0_1.69	10	+
chr2	64936133	64936378	chr2_64789637_64789882_7_0_0.02_1.6	10	+
chr2	64938387	64938638	chr2_64791891_64792142_7_0_0.04_1.62	10	+
chr2	64944084	64944517	chr2_64797588_64798021_12_0_0_1.55	10	+
chr2	64946051	64946375	chr2_64799555_64799879_9_0_0_1.72	10	+
chr2	64946686	64946890	chr2_64800190_64800394_6_0_0_1.98	10	+
chr2	64952018	64952309	chr2_64805522_64805813_9_0_0_1.84	10	+
chr2	64958523	64958760	chr2_64812027_64812264_7_0_0_1.67	10	+
chr2	64960347	64960629	chr2_64813851_64814133_8_0_0.02_1.5	10	+
chr2	64962000	64962204	chr2_64815504_64815708_6_0_0.2_1.42	10	+
chr2	64969882	64970160	chr2_64823386_64823664_8_0_0.23_1.25	10	+
chr2	64973049	64973499	chr2_64826553_64827003_12_0_0_1.74	10	+
chr2	64973793	64974040	chr2_64827297_64827544_7_0_0.03_1.47	10	+
chr2	65294571	65294864	chr2_65148075_65148368_6_0_0.15_1.86	10	+
chr2	65351961	65352222	chr2_65205465_65205726_7_0_0.33_1.35	10	+
chr2	65354334	65354583	chr2_65207838_65208087_7_0_0_1.66	10	+
chr2	65355571	65355774	chr2_65209075_65209278_6_0_0.4_1.41	10	+
chr2	65657265	65657457	chr2_65510769_65510961_6_0_0.02_1.93	10	+
chr2	66250331	66250569	chr2_66103835_66104073_7_0_0.33_1.63	10	+
chr2	67630358	67630858	chr2_67483862_67484362_14_0_0.02_-1.37	10	+
chr2	67631010	67631212	chr2_67484514_67484716_6_0_0.42_-1.31	10	+
chr2	67631455	67631943	chr2_67484959_67485447_14_0_0_-1.43	10	+
chr2	68402081	68402257	chr2_68255585_68255761_5_0_0.2_-1.74	10	+
chr2	68406347	68406546	chr2_68259851_68260050_6_0_0.14_-1.44	10	+
chr2	68407026	68408178	chr2_68260530_68261682_31_0_0_-1.48	10	+
chr2	68413552	68413861	chr2_68267056_68267365_9_0_0.07_-1.7	10	+
chr2	68433542	68433744	chr2_68287046_68287248_6_0_0.02_-1.98	10	+
chr2	68872943	68873254	chr2_68726447_68726758_9_0_0_1.44	10	+
chr2	68882784	68883193	chr2_68736288_68736697_12_0_0.04_1.57	10	+
chr2	68883582	68883787	chr2_68737086_68737291_6_0_0.04_1.54	10	+
chr2	68884691	68884923	chr2_68738195_68738427_7_0_0_1.58	10	+
chr2	68884940	68885164	chr2_68738444_68738668_6_0_0.14_1.51	10	+
chr2	69690182	69690416	chr2_69543686_69543920_7_0_0.1_-1.3	10	+
chr2	69983703	69983883	chr2_69837207_69837387_5_0_0.02_1.99	10	+
chr2	69993163	69993353	chr2_69846667_69846857_6_0_0.3_1.39	10	+
chr2	70065513	70065725	chr2_69919017_69919229_6_0_0.03_2.47	10	+
chr2	70438339	70438581	chr2_70291843_70292085_6_0_0.38_-1.32	10	+
chr2	70438701	70438972	chr2_70292205_70292476_8_0_0.33_-1.46	10	+
chr2	70505140	70505341	chr2_70358644_70358845_6_0_0.17_1.72	10	+
chr2	70676418	70676698	chr2_70529926_70530206_8_0_0.08_1.4	10	+
chr2	70707571	70707795	chr2_70561079_70561303_6_0_0_1.37	10	+
chr2	70712042	70712267	chr2_70565550_70565775_7_0_0_1.97	10	+
chr2	70717230	70717440	chr2_70570738_70570948_6_0_0.03_1.59	10	+
chr2	70717559	70717796	chr2_70571067_70571304_7_0_0.12_1.29	10	+
chr2	70719788	70720040	chr2_70573296_70573548_7_0_0.38_1.21	10	+
chr2	70726672	70727028	chr2_70580180_70580536_11_0_0.11_1.33	10	+
chr2	70727387	70727591	chr2_70580895_70581099_6_0_0.17_1.44	10	+
chr2	70734808	70735026	chr2_70588316_70588534_6_0_0.38_1.34	10	+
chr2	70738130	70738334	chr2_70591638_70591842_6_0_0.25_1.4	10	+
chr2	70740245	70740550	chr2_70593753_70594058_9_0_0.03_1.39	10	+
chr2	70768642	70768859	chr2_70622150_70622367_6_0_0.11_1.53	10	+
chr2	70769721	70769944	chr2_70623229_70623452_6_0_0.19_1.71	10	+
chr2	70771611	70771857	chr2_70625119_70625365_7_0_0.02_1.55	10	+
chr2	70773006	70773275	chr2_70626514_70626783_8_0_0.02_1.15	10	+
chr2	70775688	70775906	chr2_70629196_70629414_6_0_0.45_1.4	10	+
chr2	70779100	70779289	chr2_70632608_70632797_6_0_0_1.77	10	+
chr2	71360024	71360622	chr2_71213532_71214130_17_0_0.08_-1.29	10	+
chr2	71361028	71361283	chr2_71214536_71214791_7_0_0.4_-1.43	10	+
chr2	71626262	71626524	chr2_71479770_71480032_8_0_0.02_-1.51	10	+
chr2	73316209	73316477	chr2_73169717_73169985_8_0_0_1.63	10	+
chr2	73471448	73471791	chr2_73324956_73325299_10_0_0_1.58	10	+
chr2	73482355	73482677	chr2_73335863_73336185_9_0_0_1.31	10	+
chr2	73497550	73497752	chr2_73351058_73351260_6_0_0.04_1.54	10	+
chr2	73499927	73500177	chr2_73353435_73353685_8_0_0.14_1.2	10	+
chr2	73500965	73501237	chr2_73354473_73354745_8_0_0.17_1.45	10	+
chr2	73506065	73506348	chr2_73359573_73359856_8_0_0.03_1.56	10	+
chr2	75118887	75119123	chr2_74972395_74972631_7_0_0.19_-1.53	10	+
chr2	85768779	85769123	chr2_85622290_85622634_10_0_0.03_-1.4	10	+
chr2	85769277	85769514	chr2_85622788_85623025_7_0_0.31_-1.34	10	+
chr2	85770379	85770735	chr2_85623890_85624246_10_0_0.03_-1.35	10	+
chr2	85770824	85771040	chr2_85624335_85624551_7_0_0.31_-1.34	10	+
chr2	85771088	85771375	chr2_85624599_85624886_8_0_0.27_-1.24	10	+
chr2	85771384	85771689	chr2_85624895_85625200_9_0_0.12_-1.32	10	+
chr2	85771700	85771946	chr2_85625211_85625457_8_0_0.31_-1.22	10	+
chr2	86441316	86441846	chr2_86294827_86295357_15_0_0_1.85	10	+
chr2	86441999	86442198	chr2_86295510_86295709_5_0_0_2.25	10	+
chr2	86442250	86442507	chr2_86295761_86296018_8_0_0.03_1.47	10	+
chr2	86442520	86442918	chr2_86296031_86296429_11_0_0_1.86	10	+
chr2	86442930	86443141	chr2_86296441_86296652_6_0_0.38_1.42	10	+
chr2	86443407	86443686	chr2_86296918_86297197_8_0_0_1.8	10	+
chr2	86443696	86443978	chr2_86297207_86297489_8_0_0_1.72	10	+
chr2	86509233	86509431	chr2_86362744_86362942_6_0_0_3.11	10	+
chr2	86992105	86992340	chr2_86845616_86845851_7_0_0.18_-1.34	10	+
chr2	87001654	87001960	chr2_86855165_86855471_9_0_0.17_-1.4	10	+
chr2	87272064	87272284	chr2_87125575_87125795_6_0_0.38_-1.43	10	+
chr2	87345864	87346102	chr2_87199375_87199613_7_0_0.17_-1.34	10	+
chr2	87355664	87355942	chr2_87209175_87209453_8_0_0.17_-1.38	10	+
chr2	87375238	87375575	chr2_87228749_87229086_10_0_0.12_-1.55	10	+
chr2	87757271	87757629	chr2_87538386_87538744_10_0_0.02_-1.41	10	+
chr2	87758111	87758312	chr2_87539226_87539427_5_0_0.03_-1.82	10	+
chr2	87758603	87758819	chr2_87539718_87539934_6_0_0.02_-1.63	10	+
chr2	87759019	87759242	chr2_87540134_87540357_7_0_0.02_-1.68	10	+
chr2	87759355	87759690	chr2_87540470_87540805_10_0_0_-1.73	10	+
chr2	87759924	87760244	chr2_87541039_87541359_9_0_0.1_-1.44	10	+
chr2	87764158	87764527	chr2_87545273_87545642_10_0_0.09_-1.45	10	+
chr2	87766691	87766899	chr2_87547806_87548014_6_0_0.3_-1.48	10	+
chr2	87769065	87769258	chr2_87550180_87550373_6_0_0_-1.88	10	+
chr2	87770367	87770579	chr2_87551482_87551694_6_0_0.37_-1.45	10	+
chr2	87772546	87772741	chr2_87553661_87553856_6_0_0.18_-1.4	10	+
chr2	87774954	87775241	chr2_87556069_87556356_8_0_0.03_-1.48	10	+
chr2	87775583	87775904	chr2_87556698_87557019_9_0_0.02_-1.54	10	+
chr2	87778410	87778651	chr2_87559525_87559766_7_0_0.1_-1.58	10	+
chr2	87784160	87784358	chr2_87565275_87565473_6_0_0_-1.84	10	+
chr2	87784547	87784859	chr2_87565662_87565974_9_0_0.05_-1.56	10	+
chr2	87784968	87785163	chr2_87566083_87566278_6_0_0.02_-1.69	10	+
chr2	87786333	87786529	chr2_87567448_87567644_6_0_0.17_-1.41	10	+
chr2	87791995	87792374	chr2_87573110_87573489_11_0_0_-1.74	10	+
chr2	87795231	87795427	chr2_87576346_87576542_6_0_0.11_-1.58	10	+
chr2	87795940	87796295	chr2_87577055_87577410_10_0_0_-1.63	10	+
chr2	87799962	87800005	chr2_87581077_87581120_2_0_0.42_-2.03	10	+
chr2	87801102	87801644	chr2_87582217_87582759_15_0_0_-1.71	10	+
chr2	87804956	87805308	chr2_87586071_87586423_10_0_0.11_-1.49	10	+
chr2	87806939	87807133	chr2_87588054_87588248_6_0_0.47_-1.41	10	+
chr2	87809805	87810086	chr2_87590920_87591201_8_0_0.03_-1.86	10	+
chr2	87836849	87837059	chr2_87617964_87618174_5_0_0.24_-1.51	10	+
chr2	87866539	87866780	chr2_87647654_87647895_7_0_0.2_-1.36	10	+
chr2	87883574	87883766	chr2_87664689_87664881_5_0_0.47_-1.41	10	+
chr2	87919135	87919305	chr2_87700250_87700420_5_0_0.19_-1.53	10	+
chr2	87921891	87922123	chr2_87703006_87703238_7_0_0.05_-1.6	10	+
chr2	87922275	87922522	chr2_87703390_87703637_7_0_0_-1.85	10	+
chr2	87924471	87924714	chr2_87705586_87705829_7_0_0.15_-1.18	10	+
chr2	87925372	87925580	chr2_87706487_87706695_6_0_0.1_-1.47	10	+
chr2	87929718	87929956	chr2_87710833_87711071_7_0_0.02_-1.65	10	+
chr2	87930973	87931217	chr2_87712088_87712332_7_0_0.02_-1.51	10	+
chr2	87933499	87933720	chr2_87714614_87714835_6_0_0.08_-1.49	10	+
chr2	87934961	87935301	chr2_87716076_87716416_10_0_0_-1.99	10	+
chr2	87936048	87936393	chr2_87717163_87717508_10_0_0_-1.9	10	+
chr2	87937968	87938136	chr2_87719083_87719251_5_0_0.22_-1.52	10	+
chr2	87940071	87940464	chr2_87721186_87721579_11_0_0.02_-1.61	10	+
chr2	87953029	87953349	chr2_87734144_87734464_9_0_0.02_-1.52	10	+
chr2	87959979	87960242	chr2_87741094_87741357_8_0_0_-1.58	10	+
chr2	87968572	87968786	chr2_87749687_87749901_6_0_0.3_-1.47	10	+
chr2	87974335	87974524	chr2_87755450_87755639_6_0_0.28_-1.48	10	+
chr2	87985344	87985545	chr2_87766459_87766660_6_0_0.3_-1.47	10	+
chr2	88077866	88078069	chr2_87858981_87859184_6_0_0.31_1.38	10	+
chr2	88081478	88081671	chr2_87862593_87862786_6_0_0.17_1.5	10	+
chr2	88112499	88112736	chr2_87893614_87893851_7_0_0.12_1.53	10	+
chr2	89066939	89067230	chr2_88848054_88848345_8_0_0.25_1.29	10	+
chr2	89075823	89076020	chr2_88856938_88857135_6_0_0.1_1.5	10	+
chr2	89082288	89082489	chr2_88863403_88863604_6_0_0.42_1.4	10	+
chr2	89082911	89083226	chr2_88864026_88864341_9_0_0_1.36	10	+
chr2	89083669	89083974	chr2_88864784_88865089_9_0_0.04_1.42	10	+
chr2	89085526	89085840	chr2_88866641_88866955_9_0_0_1.53	10	+
chr2	89095479	89095787	chr2_88876594_88876902_9_0_0.04_1.57	10	+
chr2	89096864	89097105	chr2_88877979_88878220_7_0_0.02_1.73	10	+
chr2	89097189	89097484	chr2_88878304_88878599_9_0_0.02_1.56	10	+
chr2	89105527	89105730	chr2_88886642_88886845_6_0_0.48_1.39	10	+
chr2	96496637	96496778	chr2_95860364_95860505_4_0_0.4_1.59	10	+
chr2	96502607	96502811	chr2_95866334_95866538_6_0_0.47_1.3	10	+
chr2	96512798	96513198	chr2_95876525_95876925_11_0_0_1.56	10	+
chr2	96516428	96516703	chr2_95880155_95880430_8_0_0_1.47	10	+
chr2	96520993	96521456	chr2_95884720_95885183_13_0_0.03_1.43	10	+
chr2	96525530	96526178	chr2_95889257_95889905_19_0_0_1.47	10	+
chr2	96549194	96549643	chr2_95912921_95913370_13_0_0.1_1.24	10	+
chr2	96549723	96550079	chr2_95913450_95913806_7_0_0.05_1.35	10	+
chr2	96550360	96550600	chr2_95914087_95914327_7_0_0.02_1.7	10	+
chr2	96550614	96550936	chr2_95914341_95914663_9_0_0.19_1.36	10	+
chr2	96551293	96551557	chr2_95915020_95915284_8_0_0_1.42	10	+
chr2	96553112	96553345	chr2_95916839_95917072_7_0_0.23_1.4	10	+
chr2	96554112	96554676	chr2_95917839_95918403_16_0_0_1.45	10	+
chr2	96555133	96555338	chr2_95918860_95919065_6_0_0.05_1.53	10	+
chr2	96555527	96555723	chr2_95919254_95919450_6_0_0.33_1.37	10	+
chr2	96555912	96556370	chr2_95919639_95920097_13_0_0_1.57	10	+
chr2	96556705	96557233	chr2_95920432_95920960_15_0_0_1.72	10	+
chr2	96557550	96558115	chr2_95921277_95921842_16_0_0_1.51	10	+
chr2	96558490	96558881	chr2_95922217_95922608_11_0_0_1.46	10	+
chr2	96559382	96560245	chr2_95923109_95923972_24_0_0_1.69	10	+
chr2	96561212	96562218	chr2_95924939_95925945_28_0_0_1.39	10	+
chr2	96562307	96562728	chr2_95926034_95926455_12_0_0_1.44	10	+
chr2	96563155	96563916	chr2_95926882_95927643_22_0_0_1.55	10	+
chr2	96564181	96564531	chr2_95927908_95928258_10_0_0.02_1.53	10	+
chr2	96564918	96565946	chr2_95928645_95929673_29_0_0_1.6	10	+
chr2	96566061	96566433	chr2_95929788_95930160_11_0_0_1.61	10	+
chr2	96566931	96567907	chr2_95930658_95931634_28_0_0_1.63	10	+
chr2	96568169	96568452	chr2_95931896_95932179_8_0_0_1.53	10	+
chr2	96568589	96569532	chr2_95932316_95933259_27_0_0_1.5	10	+
chr2	96569626	96570147	chr2_95933353_95933874_15_0_0.1_1.27	10	+
chr2	96570570	96571562	chr2_95934297_95935289_28_0_0.02_1.54	10	+
chr2	96571638	96572012	chr2_95935365_95935739_11_0_0.02_1.51	10	+
chr2	96572444	96574229	chr2_95936171_95937956_47_0_0_1.67	10	+
chr2	96574457	96575759	chr2_95938184_95939486_37_0_0_1.43	10	+
chr2	96576257	96576688	chr2_95939984_95940415_12_0_0.02_1.33	10	+
chr2	96576740	96577052	chr2_95940467_95940779_9_0_0.1_1.5	10	+
chr2	96577976	96579674	chr2_95941703_95943401_48_0_0_1.75	10	+
chr2	96580029	96580407	chr2_95943756_95944134_11_0_0_1.64	10	+
chr2	96580491	96580878	chr2_95944218_95944605_11_0_0.04_1.42	10	+
chr2	96581035	96581326	chr2_95944762_95945053_9_0_0.03_1.37	10	+
chr2	96581518	96581956	chr2_95945245_95945683_9_0_0_1.56	10	+
chr2	96582287	96582762	chr2_95946014_95946489_14_0_0_1.82	10	+
chr2	96583517	96583804	chr2_95947244_95947531_8_0_0_1.59	10	+
chr2	96584035	96584516	chr2_95947762_95948243_14_0_0.08_1.38	10	+
chr2	96584668	96584961	chr2_95948395_95948688_9_0_0.05_1.09	10	+
chr2	96585826	96586202	chr2_95949553_95949929_11_0_0_1.32	10	+
chr2	96586318	96586601	chr2_95950045_95950328_8_0_0_1.45	10	+
chr2	96587274	96587523	chr2_95951001_95951250_7_0_0.16_1.23	10	+
chr2	96589681	96589949	chr2_95953408_95953676_8_0_0.02_1.4	10	+
chr2	96590551	96590749	chr2_95954278_95954476_6_0_0.1_1.49	10	+
chr2	96591203	96591490	chr2_95954930_95955217_8_0_0.23_1.25	10	+
chr2	96591572	96591956	chr2_95955299_95955683_11_0_0_1.5	10	+
chr2	96592558	96592791	chr2_95956285_95956518_7_0_0.31_1.29	10	+
chr2	96593031	96593441	chr2_95956758_95957168_12_0_0.02_1.6	10	+
chr2	96594259	96594457	chr2_95957986_95958184_6_0_0.27_1.39	10	+
chr2	96602141	96602820	chr2_95965868_95966547_19_0_0.1_1.31	10	+
chr2	96603687	96603882	chr2_95967414_95967609_6_0_0.32_1.64	10	+
chr2	96603965	96604170	chr2_95967692_95967897_6_0_0.34_1.45	10	+
chr2	96604652	96605164	chr2_95968379_95968891_15_0_0.02_1.65	10	+
chr2	96611366	96611602	chr2_95975093_95975329_7_0_0.08_1.31	10	+
chr2	96629385	96629618	chr2_95993112_95993345_7_0_0.04_1.55	10	+
chr2	96630092	96630370	chr2_95993819_95994097_8_0_0.25_1.29	10	+
chr2	96631324	96631525	chr2_95995051_95995252_6_0_0.42_1.59	10	+
chr2	96642133	96642340	chr2_96005860_96006067_6_0_0.35_1.36	10	+
chr2	96642422	96642833	chr2_96006149_96006560_12_0_0_1.52	10	+
chr2	96646301	96646662	chr2_96010028_96010389_10_0_0_1.44	10	+
chr2	96655624	96655844	chr2_96019351_96019571_6_0_0.47_1.57	10	+
chr2	97007689	97008022	chr2_96371416_96371749_9_0_0.3_-1.33	10	+
chr2	97019883	97020122	chr2_96383610_96383849_7_0_0.19_-1.37	10	+
chr2	97031574	97031782	chr2_96395301_96395509_6_0_0.34_-1.33	10	+
chr2	97039082	97039288	chr2_96402809_96403015_6_0_0.02_-1.8	10	+
chr2	97498615	97498904	chr2_96862342_96862631_8_0_0.22_1.36	10	+
chr2	97499260	97499614	chr2_96862987_96863341_10_0_0.05_1.38	10	+
chr2	97781688	97781947	chr2_97145415_97145674_8_0_0.3_1.32	10	+
chr2	97791436	97791800	chr2_97155163_97155527_9_0_0.02_1.91	10	+
chr2	97791959	97792163	chr2_97155686_97155890_6_0_0.11_1.53	10	+
chr2	97794346	97794661	chr2_97158073_97158388_9_0_0_1.64	10	+
chr2	97807677	97807985	chr2_97171404_97171712_9_0_0.12_1.34	10	+
chr2	97809951	97810295	chr2_97173678_97174022_10_0_0_1.44	10	+
chr2	97817058	97817254	chr2_97180785_97180981_6_0_0.22_1.42	10	+
chr2	97821411	97821621	chr2_97185138_97185348_6_0_0.17_1.49	10	+
chr2	97829728	97830276	chr2_97193455_97194003_16_0_0.08_1.33	10	+
chr2	97830324	97830531	chr2_97194051_97194258_6_0_0.41_1.41	10	+
chr2	97830878	97831141	chr2_97194605_97194868_8_0_0.24_1.38	10	+
chr2	97831337	97831574	chr2_97195064_97195301_7_0_0.33_1.39	10	+
chr2	97831857	97832101	chr2_97195584_97195828_7_0_0.38_1.2	10	+
chr2	97832417	97832706	chr2_97196144_97196433_7_0_0_1.62	10	+
chr2	97833295	97833572	chr2_97197022_97197299_8_0_0.11_1.56	10	+
chr2	97838649	97838998	chr2_97202376_97202725_10_0_0_1.78	10	+
chr2	97839898	97840233	chr2_97203625_97203960_9_0_0.05_1.49	10	+
chr2	97845512	97845724	chr2_97209239_97209451_6_0_0.38_1.6	10	+
chr2	97846559	97846766	chr2_97210286_97210493_6_0_0.12_1.46	10	+
chr2	97847045	97847590	chr2_97210772_97211317_16_0_0.04_1.45	10	+
chr2	97848696	97849233	chr2_97212423_97212960_16_0_0_1.57	10	+
chr2	97850031	97850226	chr2_97213758_97213953_6_0_0.1_1.55	10	+
chr2	97850645	97850860	chr2_97214372_97214587_6_0_0.08_1.38	10	+
chr2	97851682	97851887	chr2_97215409_97215614_6_0_0.02_1.76	10	+
chr2	97853609	97854034	chr2_97217336_97217761_12_0_0_1.56	10	+
chr2	97854044	97854885	chr2_97217771_97218612_24_0_0_1.55	10	+
chr2	97855571	97856488	chr2_97219298_97220215_26_0_0_1.49	10	+
chr2	97857955	97858160	chr2_97221682_97221887_6_0_0.15_1.45	10	+
chr2	97858393	97858600	chr2_97222120_97222327_6_0_0.1_1.54	10	+
chr2	97858648	97860714	chr2_97222375_97224441_55_0_0_1.66	10	+
chr2	97860933	97861136	chr2_97224660_97224863_6_0_0.47_1.57	10	+
chr2	97861150	97862220	chr2_97224877_97225947_30_0_0_1.53	10	+
chr2	97862433	97862761	chr2_97226160_97226488_7_0_0.02_1.34	10	+
chr2	97862953	97863232	chr2_97226680_97226959_8_0_0.12_1.24	10	+
chr2	97863834	97864631	chr2_97227561_97228358_20_0_0.03_1.42	10	+
chr2	97864682	97866073	chr2_97228409_97229800_39_0_0_1.43	10	+
chr2	97866086	97866322	chr2_97229813_97230049_7_0_0_1.39	10	+
chr2	97866504	97866931	chr2_97230231_97230658_12_0_0_1.52	10	+
chr2	97867344	97867835	chr2_97231071_97231562_14_0_0_1.59	10	+
chr2	97867918	97868103	chr2_97231645_97231830_5_0_0.38_1.42	10	+
chr2	97868415	97868906	chr2_97232142_97232633_14_0_0.02_1.46	10	+
chr2	97869037	97869585	chr2_97232764_97233312_16_0_0_1.61	10	+
chr2	97869908	97870063	chr2_97233635_97233790_5_0_0.49_1.57	10	+
chr2	97870285	97870672	chr2_97234012_97234399_11_0_0.03_1.43	10	+
chr2	97871027	97871932	chr2_97234754_97235659_26_0_0.02_1.46	10	+
chr2	97872264	97872887	chr2_97235991_97236614_18_0_0_1.54	10	+
chr2	97873001	97873671	chr2_97236728_97237398_19_0_0_1.58	10	+
chr2	97874211	97874755	chr2_97237938_97238482_15_0_0.03_1.37	10	+
chr2	97874870	97875495	chr2_97238597_97239222_18_0_0.02_1.42	10	+
chr2	97875785	97876350	chr2_97239512_97240077_16_0_0_1.63	10	+
chr2	97876399	97877201	chr2_97240126_97240928_22_0_0_1.53	10	+
chr2	97877721	97878248	chr2_97241448_97241975_15_0_0.02_1.49	10	+
chr2	97878331	97879158	chr2_97242058_97242885_23_0_0_1.45	10	+
chr2	97881425	97882306	chr2_97245152_97246033_25_0_0_1.48	10	+
chr2	97882430	97882991	chr2_97246157_97246718_16_0_0_1.59	10	+
chr2	97890878	97891152	chr2_97254603_97254877_8_0_0.02_1.47	10	+
chr2	97899504	97899716	chr2_97263228_97263440_6_0_0.11_1.53	10	+
chr2	97899728	97900150	chr2_97263452_97263874_12_0_0.08_1.4	10	+
chr2	97906686	97906890	chr2_97270410_97270607_5_0_0.02_2.11	10	+
chr2	97910898	97911142	chr2_97274616_97274860_7_0_0.35_1.37	10	+
chr2	97914980	97915199	chr2_97278698_97278917_6_0_0.2_1.7	10	+
chr2	97915800	97916045	chr2_97279518_97279763_7_0_0.04_1.4	10	+
chr2	97916402	97916817	chr2_97280120_97280535_12_0_0.03_1.34	10	+
chr2	97918734	97919524	chr2_97282452_97283242_22_0_0_1.56	10	+
chr2	97919665	97920087	chr2_97283383_97283805_12_0_0.02_1.53	10	+
chr2	97950644	97950954	chr2_97316385_97316695_9_0_0.03_1.5	10	+
chr2	98119663	98119922	chr2_97486095_97486354_8_0_0.27_1.31	10	+
chr2	98120103	98120534	chr2_97486535_97486966_12_0_0.02_1.46	10	+
chr2	98122567	98123282	chr2_97488999_97489714_21_0_0_1.67	10	+
chr2	98154811	98155156	chr2_97521243_97521588_10_0_0.08_1.45	10	+
chr2	98155241	98155611	chr2_97521673_97522043_10_0_0_1.49	10	+
chr2	98157306	98157514	chr2_97523738_97523946_6_0_0.45_1.4	10	+
chr2	98157568	98157895	chr2_97524000_97524327_9_0_0.02_1.35	10	+
chr2	98158819	98159022	chr2_97525251_97525454_6_0_0.47_1.39	10	+
chr2	98160618	98161204	chr2_97527050_97527636_17_0_0_1.57	10	+
chr2	98162183	98163156	chr2_97528615_97529588_28_0_0_1.67	10	+
chr2	98163444	98163817	chr2_97529876_97530249_11_0_0.1_1.47	10	+
chr2	98163981	98164230	chr2_97530413_97530662_7_0_0.26_1.75	10	+
chr2	98164280	98164745	chr2_97530712_97531177_13_0_0.02_1.4	10	+
chr2	98165196	98165400	chr2_97531628_97531832_6_0_0.1_1.5	10	+
chr2	98165837	98166043	chr2_97532269_97532475_6_0_0.49_1.39	10	+
chr2	98166336	98166892	chr2_97532768_97533324_16_0_0.04_1.45	10	+
chr2	98167091	98167352	chr2_97533523_97533784_8_0_0.22_1.12	10	+
chr2	98167706	98168051	chr2_97534138_97534483_10_0_0.15_1.47	10	+
chr2	98168182	98168387	chr2_97534614_97534819_6_0_0.37_1.42	10	+
chr2	98168610	98168809	chr2_97535042_97535241_6_0_0.35_1.44	10	+
chr2	98168889	98169158	chr2_97535321_97535590_8_0_0.02_1.32	10	+
chr2	98170340	98170543	chr2_97536772_97536975_6_0_0_1.83	10	+
chr2	98171324	98171536	chr2_97537756_97537968_3_0_0.11_2.39	10	+
chr2	98171850	98172197	chr2_97538282_97538629_10_0_0.04_1.43	10	+
chr2	98172822	98173112	chr2_97539254_97539544_8_0_0.02_1.68	10	+
chr2	98175244	98175449	chr2_97541676_97541881_6_0_0.38_1.34	10	+
chr2	98177256	98177532	chr2_97543688_97543964_8_0_0.04_1.55	10	+
chr2	98178237	98178442	chr2_97544669_97544874_6_0_0.04_1.68	10	+
chr2	98180365	98180564	chr2_97546797_97546996_6_0_0.02_1.65	10	+
chr2	98191900	98192220	chr2_97558332_97558652_9_0_0.03_1.66	10	+
chr2	98195049	98195273	chr2_97561481_97561705_7_0_0.04_1.44	10	+
chr2	98411416	98411643	chr2_97777848_97778075_7_0_0.22_1.47	10	+
chr2	98430394	98430664	chr2_97796826_97797096_8_0_0.05_1.61	10	+
chr2	98524970	98525176	chr2_97891402_97891608_6_0_0.02_1.91	10	+
chr2	98541914	98542118	chr2_97908346_97908550_6_0_0.19_1.48	10	+
chr2	99236177	99236389	chr2_98602609_98602821_6_0_0.36_-1.63	10	+
chr2	99718648	99719354	chr2_99085080_99085786_20_0_0_-1.62	10	+
chr2	101619957	101620161	chr2_100986389_100986593_6_0_0.2_-1.38	10	+
chr2	101620667	101620860	chr2_100987099_100987292_6_0_0.45_-1.57	10	+
chr2	102526122	102526287	chr2_101892554_101892719_5_0_0.04_1.83	10	+
chr2	102781256	102781498	chr2_102147688_102147930_7_0_0_1.62	10	+
chr2	103238532	103238880	chr2_102604964_102605312_10_0_0_1.46	10	+
chr2	103239285	103239915	chr2_102605717_102606347_18_0_0_1.78	10	+
chr2	103240480	103240826	chr2_102606912_102607258_9_0_0_1.42	10	+
chr2	103241498	103241696	chr2_102607930_102608128_6_0_0.08_1.57	10	+
chr2	103248855	103249061	chr2_102615287_102615493_6_0_0_1.91	10	+
chr2	103249931	103250202	chr2_102616363_102616634_8_0_0_1.83	10	+
chr2	103251483	103251839	chr2_102617915_102618271_10_0_0_1.64	10	+
chr2	103256371	103256575	chr2_102622803_102623007_6_0_0.14_1.51	10	+
chr2	103273976	103274498	chr2_102640408_102640930_15_0_0_1.9	10	+
chr2	103281498	103281823	chr2_102647930_102648255_9_0_0_1.39	10	+
chr2	103283683	103283887	chr2_102650115_102650319_6_0_0_1.95	10	+
chr2	103286052	103286414	chr2_102652484_102652846_10_0_0_1.59	10	+
chr2	103292038	103292301	chr2_102658470_102658733_8_0_0.02_1.65	10	+
chr2	103298221	103298422	chr2_102664653_102664854_6_0_0.36_1.43	10	+
chr2	103299616	103299967	chr2_102666048_102666399_10_0_0_1.93	10	+
chr2	103300566	103300925	chr2_102666998_102667357_10_0_0_1.6	10	+
chr2	103300973	103301175	chr2_102667405_102667607_6_0_0_2.13	10	+
chr2	103302787	103303238	chr2_102669219_102669670_13_0_0_1.67	10	+
chr2	103303285	103304051	chr2_102669717_102670483_20_0_0_1.56	10	+
chr2	103305407	103305466	chr2_102671839_102671898_2_0_0.1_2.39	10	+
chr2	103306344	103306737	chr2_102672776_102673169_11_0_0.32_1.25	10	+
chr2	103306934	103307428	chr2_102673366_102673860_14_0_0_1.66	10	+
chr2	103307546	103309102	chr2_102673978_102675534_44_0_0_1.67	10	+
chr2	103313352	103313584	chr2_102679784_102680016_7_0_0.08_1.47	10	+
chr2	103317554	103317755	chr2_102683986_102684187_6_0_0.1_1.51	10	+
chr2	103320854	103321262	chr2_102687286_102687694_12_0_0_1.96	10	+
chr2	103324512	103327854	chr2_102690944_102694286_91_0_0_1.99	10	+
chr2	104678333	104678641	chr2_104044765_104045073_9_0_0.03_1.18	10	+
chr2	105882094	105882301	chr2_105248526_105248733_6_0_0.47_1.31	10	+
chr2	105977265	105977537	chr2_105343697_105343969_8_0_0.38_-1.37	10	+
chr2	107046683	107046968	chr2_106413115_106413400_8_0_0.03_1.4	10	+
chr2	108493851	108494090	chr2_107860283_107860522_7_0_0.08_1.47	10	+
chr2	108863655	108863850	chr2_108230087_108230282_6_0_0.48_1.39	10	+
chr2	108868800	108869111	chr2_108235232_108235543_9_0_0.05_1.42	10	+
chr2	108882551	108882767	chr2_108248983_108249199_6_0_0.48_1.39	10	+
chr2	109086199	109086659	chr2_108452631_108453091_13_0_0.02_-1.41	10	+
chr2	109087024	109087291	chr2_108453456_108453723_7_0_0.17_-1.38	10	+
chr2	109087586	109087942	chr2_108454018_108454374_10_0_0.02_-1.41	10	+
chr2	109088023	109088217	chr2_108454455_108454649_6_0_0.39_-1.43	10	+
chr2	109088306	109088595	chr2_108454738_108455027_8_0_0.03_-1.2	10	+
chr2	109511453	109511837	chr2_108877885_108878269_11_0_0_1.53	10	+
chr2	109512309	109512517	chr2_108878741_108878949_6_0_0.07_1.52	10	+
chr2	109601399	109601598	chr2_108967831_108968030_6_0_0.02_1.72	10	+
chr2	109905387	109905677	chr2_109271819_109272109_8_0_0.2_1.65	10	+
chr2	110577083	110577326	chr2_109934372_109934615_7_0_0.03_1.73	10	+
chr2	110591008	110591191	chr2_109948297_109948480_5_0_0.47_1.57	10	+
chr2	110753196	110753503	chr2_110110485_110110792_8_0_0.3_-1.32	10	+
chr2	110778761	110778956	chr2_110136050_110136245_6_0_0.39_1.33	10	+
chr2	110782159	110782355	chr2_110139448_110139644_6_0_0.41_1.41	10	+
chr2	110792021	110792243	chr2_110149310_110149532_7_0_0.03_1.57	10	+
chr2	111082486	111082718	chr2_110516998_110517230_7_0_0.04_1.56	10	+
chr2	111084911	111085213	chr2_110519423_110519725_9_0_0.09_1.32	10	+
chr2	111085502	111085692	chr2_110520014_110520204_6_0_0.02_1.67	10	+
chr2	111089696	111089799	chr2_110524208_110524311_3_0_0.18_2.24	10	+
chr2	111094019	111094570	chr2_110528531_110529082_16_0_0_1.53	10	+
chr2	111107569	111107785	chr2_110542107_110542323_7_0_0_1.58	10	+
chr2	111108205	111108321	chr2_110542743_110542859_4_0_0.08_1.61	10	+
chr2	111116640	111116843	chr2_110551178_110551381_5_0_0.31_1.46	10	+
chr2	111293824	111294015	chr2_110728361_110728552_4_0_0.07_-2.25	10	+
chr2	110565563	110565810	chr2_110755449_110755696_7_0_0.04_1.68	10	-
chr2	111881423	111881866	chr2_111597894_111598337_13_0_0_2.04	10	+
chr2	111882873	111883288	chr2_111599344_111599759_12_0_0_2.06	10	+
chr2	111883300	111883576	chr2_111599771_111600047_8_0_0_1.36	10	+
chr2	111883658	111884179	chr2_111600129_111600650_14_0_0_1.83	10	+
chr2	111884414	111884688	chr2_111600885_111601159_8_0_0.02_1.53	10	+
chr2	111884744	111885044	chr2_111601215_111601515_8_0_0.04_1.41	10	+
chr2	111885136	111885332	chr2_111601607_111601803_6_0_0_1.96	10	+
chr2	111886660	111886863	chr2_111603131_111603334_6_0_0.15_1.51	10	+
chr2	111894403	111894741	chr2_111610874_111611212_10_0_0_1.91	10	+
chr2	111896886	111897210	chr2_111613357_111613681_10_0_0_1.58	10	+
chr2	111898298	111898601	chr2_111614769_111615072_9_0_0_1.44	10	+
chr2	111899653	111899934	chr2_111616124_111616405_8_0_0_1.7	10	+
chr2	111899946	111900158	chr2_111616417_111616629_6_0_0_1.94	10	+
chr2	111900192	111901030	chr2_111616663_111617501_23_0_0_1.58	10	+
chr2	111901343	111902005	chr2_111617814_111618476_19_0_0_1.85	10	+
chr2	111902525	111902924	chr2_111618996_111619395_11_0_0_1.84	10	+
chr2	111903249	111904153	chr2_111619720_111620624_25_0_0_1.59	10	+
chr2	111904411	111904903	chr2_111620882_111621374_14_0_0_1.63	10	+
chr2	111905561	111905771	chr2_111622032_111622242_6_0_0.35_1.44	10	+
chr2	111905997	111906215	chr2_111622468_111622686_6_0_0_2.38	10	+
chr2	111906505	111907215	chr2_111622976_111623686_20_0_0_1.89	10	+
chr2	111907341	111908458	chr2_111623812_111624929_32_0_0_1.74	10	+
chr2	111908795	111909074	chr2_111625266_111625545_8_0_0_2.36	10	+
chr2	111909159	111909794	chr2_111625630_111626265_18_0_0_2.05	10	+
chr2	111910293	111910671	chr2_111626764_111627142_11_0_0_1.74	10	+
chr2	111910980	111911188	chr2_111627451_111627659_6_0_0.1_1.48	10	+
chr2	111912644	111912900	chr2_111629115_111629371_7_0_0_1.98	10	+
chr2	111913297	111914000	chr2_111629768_111630471_20_0_0_2.09	10	+
chr2	111914362	111914805	chr2_111630833_111631276_13_0_0_1.6	10	+
chr2	111915517	111915970	chr2_111631988_111632441_13_0_0_1.71	10	+
chr2	111918833	111919330	chr2_111635304_111635801_14_0_0_1.6	10	+
chr2	111919922	111920153	chr2_111636393_111636624_7_0_0.02_1.59	10	+
chr2	111920326	111920636	chr2_111636797_111637107_9_0_0_1.9	10	+
chr2	111920948	111921189	chr2_111637419_111637660_7_0_0.11_1.49	10	+
chr2	111921580	111923448	chr2_111638051_111639919_49_0_0_2.15	10	+
chr2	111923520	111923828	chr2_111639991_111640299_9_0_0.12_1.34	10	+
chr2	111923985	111925388	chr2_111640456_111641859_38_0_0_2.01	10	+
chr2	111925569	111925974	chr2_111642040_111642445_12_0_0_2	10	+
chr2	112054684	112055002	chr2_111771155_111771473_9_0_0_-1.81	10	+
chr2	112072688	112072923	chr2_111789159_111789394_7_0_0.19_-1.45	10	+
chr2	112085527	112085756	chr2_111801998_111802227_7_0_0.1_-1.35	10	+
chr2	112092431	112092595	chr2_111808902_111809066_5_0_0_-2.21	10	+
chr2	112124636	112124888	chr2_111841107_111841359_7_0_0.28_-1.7	10	+
chr2	112141629	112141831	chr2_111858100_111858302_6_0_0.46_-1.3	10	+
chr2	112142060	112142378	chr2_111858531_111858849_9_0_0.19_-1.23	10	+
chr2	112154245	112154485	chr2_111870716_111870956_7_0_0.08_-2.2	10	+
chr2	112194694	112194924	chr2_111911165_111911395_7_0_0.15_-1.52	10	+
chr2	112211710	112211913	chr2_111928181_111928384_6_0_0.05_-1.52	10	+
chr2	112222483	112222769	chr2_111938954_111939240_8_0_0.02_-1.67	10	+
chr2	112232595	112232853	chr2_111949066_111949324_7_0_0.3_-1.46	10	+
chr2	112234587	112234805	chr2_111951058_111951276_7_0_0.46_-1.57	10	+
chr2	112237365	112237584	chr2_111953836_111954055_5_0_0.11_-2.13	10	+
chr2	112243913	112244133	chr2_111960384_111960604_6_0_0.02_-1.83	10	+
chr2	112248625	112249120	chr2_111965096_111965591_14_0_0.02_-1.53	10	+
chr2	112250452	112250649	chr2_111966923_111967120_6_0_0.15_-1.43	10	+
chr2	112251607	112251811	chr2_111968078_111968282_6_0_0.17_-1.56	10	+
chr2	112686705	112687074	chr2_112403176_112403545_11_0_0_1.61	10	+
chr2	112702533	112702740	chr2_112419004_112419211_6_0_0_2.11	10	+
chr2	112725585	112725940	chr2_112442056_112442411_10_0_0_1.69	10	+
chr2	112732916	112733115	chr2_112449387_112449586_6_0_0.1_1.54	10	+
chr2	112754832	112755124	chr2_112471303_112471595_9_0_0.03_1.34	10	+
chr2	112760679	112760832	chr2_112477150_112477303_5_0_0.02_1.96	10	+
chr2	112767417	112767617	chr2_112483888_112484088_6_0_0.04_1.55	10	+
chr2	112785825	112786033	chr2_112502296_112502504_6_0_0_1.91	10	+
chr2	112786358	112786584	chr2_112502829_112503055_7_0_0_1.66	10	+
chr2	113309308	113309644	chr2_113025779_113026115_10_0_0.02_-1.52	10	+
chr2	113315492	113315693	chr2_113031963_113032164_6_0_0.28_-1.7	10	+
chr2	113326286	113326488	chr2_113042757_113042959_6_0_0.08_-1.5	10	+
chr2	113331165	113331361	chr2_113047636_113047832_6_0_0.37_-1.63	10	+
chr2	113332755	113332992	chr2_113049226_113049463_7_0_0.15_-1.42	10	+
chr2	113333043	113333575	chr2_113049514_113050046_15_0_0.02_-1.37	10	+
chr2	113335465	113335667	chr2_113051936_113052138_6_0_0.05_-1.53	10	+
chr2	113404070	113404746	chr2_113120541_113121217_18_0_0.04_-1.38	10	+
chr2	113404794	113405158	chr2_113121265_113121629_11_0_0.12_-1.4	10	+
chr2	113405211	113405681	chr2_113121682_113122152_13_0_0.02_-1.45	10	+
chr2	113410827	113411033	chr2_113127298_113127504_6_0_0.02_-1.68	10	+
chr2	113414489	113414725	chr2_113130960_113131196_7_0_0.26_-1.33	10	+
chr2	113416765	113417220	chr2_113133236_113133691_13_0_0.04_-1.44	10	+
chr2	113420491	113420864	chr2_113136962_113137335_10_0_0.02_-1.53	10	+
chr2	113421155	113421562	chr2_113137626_113138033_12_0_0.02_-1.34	10	+
chr2	113513490	113514082	chr2_113229961_113230553_17_0_0.02_-1.52	10	+
chr2	114150893	114151089	chr2_113867363_113867559_6_0_0.44_1.4	10	+
chr2	114201941	114202206	chr2_113918411_113918676_8_0_0.08_-1.48	10	+
chr2	114228565	114228769	chr2_113945035_113945239_6_0_0.43_-1.42	10	+
chr2	114252808	114253012	chr2_113969278_113969482_6_0_0.43_-1.9	10	+
chr2	114718286	114718622	chr2_114434756_114435092_10_0_0.04_-1.59	10	+
chr2	118588617	118588877	chr2_118305087_118305347_8_0_0.09_-1.23	10	+
chr2	118677519	118677836	chr2_118393989_118394306_9_0_0.24_-1.32	10	+
chr2	118854110	118854317	chr2_118570580_118570787_6_0_0.04_-1.76	10	+
chr2	121107486	121107960	chr2_120823956_120824430_13_0_0_1.56	10	+
chr2	121108702	121109250	chr2_120825172_120825720_15_0_0_1.52	10	+
chr2	122485228	122485546	chr2_122201698_122202016_8_0_0.24_-1.32	10	+
chr2	129023018	129023308	chr2_128739488_128739778_8_0_0.17_1.73	10	+
chr2	130917888	130918133	chr2_130634358_130634603_7_0_0.08_-1.69	10	+
chr2	130968620	130968831	chr2_130685090_130685301_6_0_0.43_1.58	10	+
chr2	132179044	132179249	chr2_131895514_131895719_6_0_0.08_1.61	10	+
chr2	135136837	135137091	chr2_134853307_134853561_7_0_0.18_-1.54	10	+
chr2	135143630	135143924	chr2_134860100_134860394_9_0_0.08_-1.51	10	+
chr2	135210075	135210425	chr2_134926545_134926895_9_0_0.2_-1.37	10	+
chr2	135210753	135211138	chr2_134927223_134927608_11_0_0.14_-1.31	10	+
chr2	135529077	135529278	chr2_135245547_135245748_6_0_0.47_1.57	10	+
chr2	135694439	135694637	chr2_135410909_135411107_6_0_0.36_-1.33	10	+
chr2	135710953	135711477	chr2_135427423_135427947_15_0_0.02_-1.35	10	+
chr2	135711487	135711765	chr2_135427957_135428235_8_0_0.04_-1.53	10	+
chr2	135711810	135712288	chr2_135428280_135428758_13_0_0_-1.67	10	+
chr2	135712646	135713047	chr2_135429116_135429517_12_0_0.1_-1.23	10	+
chr2	139326878	139327195	chr2_139043348_139043665_9_0_0.04_1.43	10	+
chr2	139328288	139328571	chr2_139044758_139045041_8_0_0.36_1.24	10	+
chr2	139331819	139332037	chr2_139048289_139048507_6_0_0.41_1.33	10	+
chr2	148734221	148734431	chr2_148450691_148450901_6_0_0.03_1.64	10	+
chr2	148747543	148747736	chr2_148464013_148464206_5_0_0.19_1.48	10	+
chr2	149542191	149542579	chr2_149258661_149259049_11_0_0.02_-1.69	10	+
chr2	151324943	151325215	chr2_151033189_151033461_8_0_0.3_1.37	10	+
chr2	152270143	152270375	chr2_151978389_151978621_7_0_0.24_-1.28	10	+
chr2	152289535	152289809	chr2_151997781_151998055_8_0_0.3_-1.47	10	+
chr2	152319788	152320034	chr2_152028034_152028280_7_0_0.24_-1.5	10	+
chr2	152321122	152321383	chr2_152029368_152029629_7_0_0.15_-1.25	10	+
chr2	152321953	152322337	chr2_152030199_152030583_11_0_0.1_-1.41	10	+
chr2	152326128	152326373	chr2_152034374_152034619_7_0_0.38_-1.15	10	+
chr2	152331319	152331670	chr2_152039565_152039916_10_0_0.17_-1.48	10	+
chr2	153193247	153193633	chr2_152901493_152901879_11_0_0_1.33	10	+
chr2	153193685	153194534	chr2_152901931_152902780_23_0_0_1.74	10	+
chr2	153194623	153194900	chr2_152902869_152903146_8_0_0_1.52	10	+
chr2	153195132	153195333	chr2_152903378_152903579_6_0_0.22_1.41	10	+
chr2	153195821	153196284	chr2_152904067_152904530_13_0_0_1.67	10	+
chr2	153196875	153197184	chr2_152905121_152905430_9_0_0_2.01	10	+
chr2	153197775	153197981	chr2_152906021_152906227_6_0_0_1.35	10	+
chr2	153198419	153198691	chr2_152906665_152906937_8_0_0_1.71	10	+
chr2	153198849	153199760	chr2_152907095_152908006_26_0_0_1.6	10	+
chr2	153200119	153200313	chr2_152908365_152908559_6_0_0_1.94	10	+
chr2	153200860	153201332	chr2_152909106_152909578_13_0_0_1.64	10	+
chr2	153201341	153201541	chr2_152909587_152909787_6_0_0.31_1.45	10	+
chr2	153201725	153202262	chr2_152909971_152910508_15_0_0_1.66	10	+
chr2	153202381	153202502	chr2_152910627_152910748_4_0_0.36_1.61	10	+
chr2	153203691	153204150	chr2_152911937_152912396_13_0_0_1.9	10	+
chr2	153204647	153204848	chr2_152912893_152913094_6_0_0.17_1.44	10	+
chr2	153204935	153205204	chr2_152913181_152913450_8_0_0.1_1.32	10	+
chr2	153206007	153206840	chr2_152914253_152915086_23_0_0_1.62	10	+
chr2	153209050	153209260	chr2_152917296_152917506_6_0_0.08_1.59	10	+
chr2	153209321	153209964	chr2_152917567_152918210_19_0_0.03_1.31	10	+
chr2	153210573	153210803	chr2_152918819_152919049_7_0_0.08_1.42	10	+
chr2	153210925	153211117	chr2_152919171_152919363_6_0_0.03_1.86	10	+
chr2	153211355	153211895	chr2_152919601_152920141_15_0_0_1.62	10	+
chr2	153213665	153213994	chr2_152921911_152922240_10_0_0_1.99	10	+
chr2	153215256	153215639	chr2_152923502_152923885_11_0_0_1.55	10	+
chr2	153215960	153216352	chr2_152924206_152924598_11_0_0.04_1.48	10	+
chr2	153218048	153218241	chr2_152926294_152926487_6_0_0.08_1.59	10	+
chr2	153219009	153219222	chr2_152927255_152927468_6_0_0.12_1.47	10	+
chr2	153220484	153220690	chr2_152928730_152928936_6_0_0.04_1.54	10	+
chr2	153220850	153221295	chr2_152929096_152929541_13_0_0_1.4	10	+
chr2	153221348	153221605	chr2_152929594_152929851_7_0_0.04_1.51	10	+
chr2	153222449	153222721	chr2_152930695_152930967_8_0_0_1.73	10	+
chr2	153222981	153223189	chr2_152931227_152931435_6_0_0.03_1.62	10	+
chr2	153224227	153224435	chr2_152932473_152932681_6_0_0_1.78	10	+
chr2	153225417	153225721	chr2_152933663_152933967_9_0_0.08_1.43	10	+
chr2	153225864	153226150	chr2_152934110_152934396_8_0_0.04_1.56	10	+
chr2	153228780	153228996	chr2_152937026_152937242_6_0_0.03_1.63	10	+
chr2	153230815	153231125	chr2_152939061_152939371_9_0_0.02_1.39	10	+
chr2	153231462	153231737	chr2_152939708_152939983_8_0_0.08_1.52	10	+
chr2	153233236	153233473	chr2_152941482_152941719_7_0_0.07_1.36	10	+
chr2	153235615	153236243	chr2_152943861_152944489_18_0_0_1.42	10	+
chr2	153236374	153236613	chr2_152944620_152944859_7_0_0.03_1.58	10	+
chr2	153237562	153237811	chr2_152945808_152946057_7_0_0_1.68	10	+
chr2	153240113	153240463	chr2_152948359_152948709_10_0_0_1.58	10	+
chr2	153241274	153241830	chr2_152949520_152950076_16_0_0.03_1.38	10	+
chr2	153242575	153242791	chr2_152950821_152951037_6_0_0_1.81	10	+
chr2	153242955	153243364	chr2_152951201_152951610_12_0_0.03_1.53	10	+
chr2	153243784	153244115	chr2_152952030_152952361_8_0_0.37_1.6	10	+
chr2	153245356	153245561	chr2_152953602_152953807_6_0_0.48_1.3	10	+
chr2	153247531	153248016	chr2_152955777_152956262_14_0_0_1.47	10	+
chr2	153250617	153250876	chr2_152958863_152959122_8_0_0.05_1.22	10	+
chr2	153251211	153251657	chr2_152959457_152959903_13_0_0_1.44	10	+
chr2	153251811	153252020	chr2_152960057_152960266_6_0_0.46_1.32	10	+
chr2	153252096	153252397	chr2_152960342_152960643_8_0_0_1.7	10	+
chr2	153252929	153253312	chr2_152961175_152961558_11_0_0_1.73	10	+
chr2	153255570	153255955	chr2_152963816_152964201_11_0_0.17_1.35	10	+
chr2	153257410	153257700	chr2_152965656_152965946_8_0_0.24_1.6	10	+
chr2	153257802	153258148	chr2_152966048_152966394_10_0_0.02_1.3	10	+
chr2	153260128	153260288	chr2_152968374_152968534_5_0_0.02_1.92	10	+
chr2	153261043	153261249	chr2_152969289_152969495_6_0_0.31_1.46	10	+
chr2	153261567	153261945	chr2_152969813_152970191_11_0_0_1.64	10	+
chr2	153262494	153262762	chr2_152970740_152971008_8_0_0_1.94	10	+
chr2	153264000	153264207	chr2_152972246_152972453_6_0_0.28_1.66	10	+
chr2	153264869	153265066	chr2_152973115_152973312_6_0_0_1.81	10	+
chr2	153265680	153265922	chr2_152973926_152974168_7_0_0.39_1.34	10	+
chr2	153266010	153266213	chr2_152974256_152974459_6_0_0.08_1.58	10	+
chr2	153266392	153267136	chr2_152974638_152975382_21_0_0_1.69	10	+
chr2	153267827	153268026	chr2_152976073_152976272_6_0_0.33_1.37	10	+
chr2	153269681	153270001	chr2_152977927_152978247_9_0_0_1.58	10	+
chr2	153271203	153271408	chr2_152979449_152979654_6_0_0.03_1.62	10	+
chr2	153272201	153272403	chr2_152980447_152980649_6_0_0.37_1.35	10	+
chr2	153272520	153272830	chr2_152980766_152981076_9_0_0_1.33	10	+
chr2	153272958	153273381	chr2_152981204_152981627_12_0_0.05_1.36	10	+
chr2	153274113	153274337	chr2_152982359_152982583_7_0_0.04_1.43	10	+
chr2	153276286	153276547	chr2_152984532_152984793_8_0_0_1.45	10	+
chr2	153276709	153277030	chr2_152984955_152985276_9_0_0.02_1.42	10	+
chr2	153277185	153277392	chr2_152985431_152985638_6_0_0.11_1.69	10	+
chr2	153277598	153277959	chr2_152985844_152986205_10_0_0.02_1.54	10	+
chr2	153278194	153278394	chr2_152986440_152986640_6_0_0.24_1.47	10	+
chr2	153286720	153286930	chr2_152994966_152995176_6_0_0.12_1.47	10	+
chr2	153287825	153288209	chr2_152996071_152996455_11_0_0_1.98	10	+
chr2	153289699	153289975	chr2_152997945_152998221_8_0_0.04_1.48	10	+
chr2	153290238	153290699	chr2_152998484_152998945_13_0_0_1.5	10	+
chr2	153290784	153290995	chr2_152999030_152999241_6_0_0.19_1.48	10	+
chr2	153294280	153294842	chr2_153002526_153003088_16_0_0_1.53	10	+
chr2	153295335	153295932	chr2_153003581_153004178_16_0_0_1.51	10	+
chr2	153296337	153296633	chr2_153004583_153004879_9_0_0_1.83	10	+
chr2	153301137	153301346	chr2_153009383_153009592_6_0_0.03_1.58	10	+
chr2	153303926	153304306	chr2_153012172_153012552_11_0_0_1.7	10	+
chr2	153304352	153304626	chr2_153012598_153012872_8_0_0.25_1.5	10	+
chr2	153305268	153305648	chr2_153013514_153013894_11_0_0_1.61	10	+
chr2	153306138	153306434	chr2_153014384_153014680_8_0_0_1.7	10	+
chr2	153308551	153308816	chr2_153016797_153017062_7_0_0.2_1.54	10	+
chr2	153312014	153312209	chr2_153020260_153020455_6_0_0.09_1.31	10	+
chr2	153313667	153314057	chr2_153021913_153022303_11_0_0_1.56	10	+
chr2	153314745	153314983	chr2_153022991_153023229_7_0_0_2.06	10	+
chr2	153315510	153315957	chr2_153023756_153024203_13_0_0_1.5	10	+
chr2	153316708	153317057	chr2_153024954_153025303_10_0_0_1.59	10	+
chr2	153321827	153322133	chr2_153030073_153030379_9_0_0.04_1.42	10	+
chr2	153323646	153324084	chr2_153031892_153032330_13_0_0_1.48	10	+
chr2	153334135	153334509	chr2_153042381_153042755_11_0_0_1.88	10	+
chr2	153337175	153337595	chr2_153045421_153045841_12_0_0.02_1.72	10	+
chr2	153337739	153337936	chr2_153045985_153046182_6_0_0.24_1.38	10	+
chr2	153343347	153343628	chr2_153051593_153051874_8_0_0.02_1.52	10	+
chr2	153348896	153349108	chr2_153057142_153057354_6_0_0.17_1.44	10	+
chr2	153350397	153350602	chr2_153058643_153058848_6_0_0.04_1.55	10	+
chr2	153373465	153373722	chr2_153081711_153081968_8_0_0_1.6	10	+
chr2	153374232	153374469	chr2_153082478_153082715_7_0_0.04_1.47	10	+
chr2	153386301	153386552	chr2_153094547_153094798_7_0_0_1.52	10	+
chr2	153395258	153395459	chr2_153103504_153103705_6_0_0.31_1.46	10	+
chr2	153396887	153397108	chr2_153105133_153105354_5_0_0.22_1.68	10	+
chr2	153400008	153400511	chr2_153108254_153108757_14_0_0_1.55	10	+
chr2	153401015	153401243	chr2_153109261_153109489_7_0_0.24_1.36	10	+
chr2	153401299	153401576	chr2_153109545_153109822_8_0_0_1.41	10	+
chr2	153405736	153405968	chr2_153113982_153114214_7_0_0.03_1.58	10	+
chr2	153406047	153406254	chr2_153114293_153114500_6_0_0_2.01	10	+
chr2	153406663	153406923	chr2_153114909_153115169_8_0_0_1.58	10	+
chr2	153407166	153407356	chr2_153115412_153115602_6_0_0.11_2.16	10	+
chr2	153407860	153408237	chr2_153116106_153116483_11_0_0_2.03	10	+
chr2	153409360	153409559	chr2_153117606_153117805_6_0_0.31_1.38	10	+
chr2	153411931	153412134	chr2_153120177_153120380_6_0_0_1.98	10	+
chr2	153412283	153412778	chr2_153120529_153121024_14_0_0_2.03	10	+
chr2	153415086	153415344	chr2_153123332_153123590_7_0_0_1.79	10	+
chr2	153417608	153417812	chr2_153125854_153126058_6_0_0_1.91	10	+
chr2	153419596	153419798	chr2_153127842_153128044_6_0_0.08_1.57	10	+
chr2	153431578	153431785	chr2_153139824_153140031_6_0_0.24_1.47	10	+
chr2	153432220	153432509	chr2_153140466_153140755_7_0_0.04_1.42	10	+
chr2	153432730	153432925	chr2_153140976_153141171_6_0_0.2_1.42	10	+
chr2	153433187	153433532	chr2_153141433_153141778_10_0_0.03_1.61	10	+
chr2	153434177	153434490	chr2_153142423_153142736_9_0_0_1.54	10	+
chr2	153437435	153437671	chr2_153145681_153145917_7_0_0.02_1.67	10	+
chr2	153437961	153438184	chr2_153146207_153146430_7_0_0_1.71	10	+
chr2	153438901	153439150	chr2_153147147_153147396_7_0_0_1.58	10	+
chr2	153441024	153441265	chr2_153149270_153149511_7_0_0_1.66	10	+
chr2	153456326	153456517	chr2_153164572_153164763_6_0_0.45_1.4	10	+
chr2	153460138	153460489	chr2_153168384_153168735_10_0_0.1_1.34	10	+
chr2	153469834	153470180	chr2_153178080_153178426_10_0_0.02_1.5	10	+
chr2	153470298	153470589	chr2_153178544_153178835_8_0_0_1.79	10	+
chr2	153471289	153471518	chr2_153179535_153179764_7_0_0.36_1.23	10	+
chr2	153472622	153472809	chr2_153180868_153181055_6_0_0_1.92	10	+
chr2	153473455	153473805	chr2_153181701_153182051_10_0_0.04_1.29	10	+
chr2	153475354	153475595	chr2_153183600_153183841_7_0_0.02_1.55	10	+
chr2	153475833	153476438	chr2_153184079_153184684_16_0_0_1.73	10	+
chr2	153476674	153476999	chr2_153184920_153185245_9_0_0.03_1.34	10	+
chr2	153478055	153478298	chr2_153186301_153186544_7_0_0_1.76	10	+
chr2	153479994	153480399	chr2_153188240_153188645_10_0_0.08_1.47	10	+
chr2	153481389	153481659	chr2_153189635_153189905_8_0_0.05_1.59	10	+
chr2	153481722	153482147	chr2_153189968_153190393_12_0_0_1.44	10	+
chr2	153482966	153483299	chr2_153191212_153191545_10_0_0_1.5	10	+
chr2	153484721	153485100	chr2_153192967_153193346_11_0_0_1.59	10	+
chr2	153488856	153489057	chr2_153197102_153197303_6_0_0_1.57	10	+
chr2	153492850	153493077	chr2_153201096_153201323_7_0_0.04_1.55	10	+
chr2	153496144	153496427	chr2_153204390_153204673_8_0_0.08_1.37	10	+
chr2	153497279	153497491	chr2_153205525_153205737_6_0_0.02_1.69	10	+
chr2	153504233	153505763	chr2_153212479_153214009_42_0_0_1.56	10	+
chr2	153505846	153506319	chr2_153214092_153214565_12_0_0_1.81	10	+
chr2	158067262	158067499	chr2_157775508_157775745_7_0_0.2_-1.46	10	+
chr2	158235270	158235475	chr2_157943516_157943721_6_0_0.02_-2.62	10	+
chr2	158588742	158588803	chr2_158296988_158297049_2_0_0.33_2.15	10	+
chr2	158593970	158594214	chr2_158302216_158302460_7_0_0.47_1.2	10	+
chr2	158596088	158596295	chr2_158304334_158304541_6_0_0.44_1.4	10	+
chr2	158605049	158605300	chr2_158313295_158313546_7_0_0.16_1.76	10	+
chr2	159338521	159338564	chr2_159046767_159046810_2_0_0.42_-2.76	10	+
chr2	159481204	159481402	chr2_159189450_159189648_6_0_0.48_-1.89	10	+
chr2	159860688	159860896	chr2_159568934_159569142_6_0_0.2_-1.39	10	+
chr2	160591625	160591859	chr2_160299871_160300105_7_0_0.26_-1.36	10	+
chr2	160599563	160599766	chr2_160307809_160308012_6_0_0.47_-1.41	10	+
chr2	160604312	160604509	chr2_160312558_160312755_6_0_0.28_-1.48	10	+
chr2	160604771	160605334	chr2_160313017_160313580_16_0_0.02_-1.51	10	+
chr2	160608865	160609071	chr2_160317111_160317317_6_0_0.3_-1.47	10	+
chr2	160622599	160622823	chr2_160330845_160331069_7_0_0.27_-1.36	10	+
chr2	160624759	160625122	chr2_160333005_160333368_10_0_0.05_-1.27	10	+
chr2	162359848	162360126	chr2_162068094_162068372_8_0_0.17_-1.62	10	+
chr2	162362194	162362400	chr2_162070440_162070646_6_0_0.46_-1.31	10	+
chr2	162362778	162363128	chr2_162071024_162071374_9_0_0.05_-1.5	10	+
chr2	165541959	165542257	chr2_165250205_165250503_9_0_0_1.52	10	+
chr2	165548700	165548907	chr2_165256946_165257153_6_0_0.08_1.58	10	+
chr2	165572241	165572482	chr2_165280487_165280728_7_0_0_1.89	10	+
chr2	165577550	165577767	chr2_165285796_165286013_7_0_0.12_1.46	10	+
chr2	165586354	165586648	chr2_165294600_165294894_9_0_0_1.57	10	+
chr2	165643585	165643830	chr2_165351831_165352076_7_0_0_1.72	10	+
chr2	165668547	165668788	chr2_165376793_165377034_7_0_0.1_1.48	10	+
chr2	165684086	165684301	chr2_165392332_165392547_6_0_0_1.92	10	+
chr2	170488241	170488481	chr2_170196487_170196727_6_0_0.04_-1.76	10	+
chr2	170492868	170493193	chr2_170201114_170201439_10_0_0.02_-1.26	10	+
chr2	171822503	171822709	chr2_171530749_171530955_6_0_0.41_-1.31	10	+
chr2	171823133	171823406	chr2_171531379_171531652_8_0_0.03_-1.38	10	+
chr2	171849388	171849766	chr2_171557634_171558012_11_0_0.02_-1.43	10	+
chr2	171853161	171853351	chr2_171561407_171561597_6_0_0.47_-1.41	10	+
chr2	171902620	171902921	chr2_171610866_171611167_9_0_0.02_-1.31	10	+
chr2	172177534	172177744	chr2_171885780_171885990_6_0_0_2.28	10	+
chr2	172177973	172178242	chr2_171886219_171886488_8_0_0.22_1.35	10	+
chr2	172180058	172180444	chr2_171888304_171888690_11_0_0.02_1.63	10	+
chr2	172195729	172195975	chr2_171903975_171904221_7_0_0.44_1.32	10	+
chr2	172380451	172380738	chr2_172088697_172088984_9_0_0.1_1.36	10	+
chr2	172381788	172382177	chr2_172090034_172090423_11_0_0_1.71	10	+
chr2	172383092	172384406	chr2_172091338_172092652_37_0_0_1.76	10	+
chr2	172385061	172385627	chr2_172093307_172093873_16_0_0_1.83	10	+
chr2	172386823	172387045	chr2_172095069_172095291_7_0_0.02_1.53	10	+
chr2	172388293	172388939	chr2_172096539_172097185_18_0_0_1.9	10	+
chr2	172389908	172390241	chr2_172098154_172098487_10_0_0_1.61	10	+
chr2	172390619	172391002	chr2_172098865_172099248_11_0_0.02_1.56	10	+
chr2	172391154	172391383	chr2_172099400_172099629_7_0_0.1_1.4	10	+
chr2	172391706	172392064	chr2_172099952_172100310_10_0_0.1_1.53	10	+
chr2	172393698	172394054	chr2_172101944_172102300_10_0_0_1.67	10	+
chr2	172396000	172396147	chr2_172104246_172104393_5_0_0.47_1.58	10	+
chr2	172397655	172397858	chr2_172105901_172106104_6_0_0.38_1.34	10	+
chr2	172397967	172398360	chr2_172106213_172106606_11_0_0_1.56	10	+
chr2	172409760	172410066	chr2_172118006_172118312_8_0_0_2.81	10	+
chr2	172410945	172412146	chr2_172119191_172120392_34_0_0_1.99	10	+
chr2	172412487	172412833	chr2_172120733_172121079_10_0_0_1.78	10	+
chr2	172412884	172414397	chr2_172121130_172122643_43_0_0_1.85	10	+
chr2	173293460	173293955	chr2_173001706_173002201_14_0_0_1.53	10	+
chr2	173294155	173294513	chr2_173002401_173002759_10_0_0_1.89	10	+
chr2	173295000	173296481	chr2_173003246_173004727_41_0_0_1.68	10	+
chr2	173296977	173297247	chr2_173005223_173005493_8_0_0.03_1.5	10	+
chr2	173297391	173297745	chr2_173005637_173005991_10_0_0_1.61	10	+
chr2	173298486	173299139	chr2_173006732_173007385_20_0_0_1.59	10	+
chr2	173299270	173299571	chr2_173007516_173007817_9_0_0.13_1.36	10	+
chr2	173299729	173299932	chr2_173007975_173008178_5_0_0.15_1.51	10	+
chr2	173300099	173300305	chr2_173008345_173008551_6_0_0.08_1.61	10	+
chr2	173301473	173302848	chr2_173009719_173011094_38_0_0_1.62	10	+
chr2	173303927	173304224	chr2_173012173_173012470_9_0_0_1.55	10	+
chr2	173304563	173304959	chr2_173012809_173013205_12_0_0_1.66	10	+
chr2	173305273	173305955	chr2_173013519_173014201_19_0_0.02_1.39	10	+
chr2	173306576	173306967	chr2_173014822_173015213_11_0_0_1.8	10	+
chr2	173307121	173307677	chr2_173015367_173015923_16_0_0.02_1.41	10	+
chr2	173308302	173308501	chr2_173016548_173016747_6_0_0.08_1.38	10	+
chr2	173308812	173309129	chr2_173017058_173017375_9_0_0_2.08	10	+
chr2	173311111	173311442	chr2_173019357_173019688_9_0_0.03_1.34	10	+
chr2	173312660	173313062	chr2_173020906_173021308_11_0_0.02_1.53	10	+
chr2	173313421	173313806	chr2_173021667_173022052_10_0_0.24_1.4	10	+
chr2	173313937	173314341	chr2_173022183_173022587_11_0_0.12_1.43	10	+
chr2	173314724	173315383	chr2_173022970_173023629_18_0_0_1.91	10	+
chr2	173316306	173316615	chr2_173024552_173024861_9_0_0.03_1.4	10	+
chr2	173317279	173317810	chr2_173025525_173026056_15_0_0.02_1.43	10	+
chr2	173319063	173319296	chr2_173027309_173027542_7_0_0.12_1.42	10	+
chr2	173320049	173320266	chr2_173028295_173028512_6_0_0.14_1.51	10	+
chr2	173320277	173320709	chr2_173028523_173028955_12_0_0_1.44	10	+
chr2	173322305	173322732	chr2_173030551_173030978_12_0_0.02_1.4	10	+
chr2	173324786	173325169	chr2_173033032_173033415_11_0_0.02_1.43	10	+
chr2	173325922	173326294	chr2_173034168_173034540_11_0_0.03_1.48	10	+
chr2	173328150	173328320	chr2_173036396_173036566_5_0_0.17_1.49	10	+
chr2	173329317	173329593	chr2_173037563_173037839_8_0_0_1.77	10	+
chr2	173331735	173331947	chr2_173039981_173040193_6_0_0.39_1.41	10	+
chr2	173334594	173334913	chr2_173042840_173043159_9_0_0_1.45	10	+
chr2	173335300	173335505	chr2_173043546_173043751_6_0_0.36_1.43	10	+
chr2	173336386	173336727	chr2_173044632_173044973_9_0_0.05_1.62	10	+
chr2	173337102	173337400	chr2_173045348_173045646_9_0_0_1.6	10	+
chr2	173337539	173337783	chr2_173045785_173046029_7_0_0.26_1.39	10	+
chr2	173337901	173338476	chr2_173046147_173046722_16_0_0.08_1.4	10	+
chr2	173341080	173341357	chr2_173049326_173049603_8_0_0.03_1.47	10	+
chr2	173342166	173342447	chr2_173050412_173050693_8_0_0.02_1.6	10	+
chr2	173344206	173344526	chr2_173052452_173052772_9_0_0.1_1.28	10	+
chr2	173344650	173345095	chr2_173052896_173053341_13_0_0_1.59	10	+
chr2	173345738	173345951	chr2_173053984_173054197_6_0_0.4_1.33	10	+
chr2	173346012	173346217	chr2_173054258_173054463_6_0_0.17_1.44	10	+
chr2	173346517	173347498	chr2_173054763_173055744_27_0_0_1.74	10	+
chr2	173347697	173348512	chr2_173055943_173056758_23_0_0_1.68	10	+
chr2	173349236	173349605	chr2_173057482_173057851_11_0_0_1.48	10	+
chr2	173349825	173350207	chr2_173058071_173058453_11_0_0.32_1.28	10	+
chr2	173351822	173352179	chr2_173060068_173060425_10_0_0.1_1.31	10	+
chr2	173352299	173352632	chr2_173060545_173060878_10_0_0.09_1.52	10	+
chr2	173352834	173353125	chr2_173061080_173061371_9_0_0.11_1.46	10	+
chr2	173354266	173354745	chr2_173062512_173062991_14_0_0.02_1.36	10	+
chr2	173355070	173355713	chr2_173063316_173063959_18_0_0_1.57	10	+
chr2	173356078	173356569	chr2_173064324_173064815_14_0_0_1.6	10	+
chr2	173360136	173360446	chr2_173068382_173068692_9_0_0_1.84	10	+
chr2	173360651	173360857	chr2_173068897_173069103_6_0_0.03_1.73	10	+
chr2	173362698	173363410	chr2_173070944_173071656_20_0_0_1.53	10	+
chr2	173363705	173363963	chr2_173071951_173072209_8_0_0.04_1.37	10	+
chr2	173365775	173366348	chr2_173074021_173074594_16_0_0.02_1.63	10	+
chr2	173366393	173366674	chr2_173074639_173074920_8_0_0.12_1.31	10	+
chr2	173366818	173367602	chr2_173075064_173075848_22_0_0.04_1.54	10	+
chr2	173367662	173367931	chr2_173075908_173076177_8_0_0.02_1.61	10	+
chr2	173368108	173368426	chr2_173076354_173076672_9_0_0_1.31	10	+
chr2	173368514	173368929	chr2_173076760_173077175_12_0_0_1.83	10	+
chr2	173369510	173369864	chr2_173077756_173078110_11_0_0.23_1.26	10	+
chr2	173370377	173370722	chr2_173078623_173078968_8_0_0.03_1.46	10	+
chr2	173370801	173371116	chr2_173079047_173079362_9_0_0.08_1.31	10	+
chr2	173371601	173371876	chr2_173079847_173080122_8_0_0.02_1.61	10	+
chr2	173375158	173375398	chr2_173083404_173083644_7_0_0.14_1.51	10	+
chr2	173376335	173376539	chr2_173084581_173084785_6_0_0_1.99	10	+
chr2	174228485	174228778	chr2_173936731_173937024_8_0_0.1_-1.41	10	+
chr2	174229507	174229715	chr2_173937753_173937961_6_0_0.15_-1.42	10	+
[truncated: 10,291 more rows]
