# Supplementary material for: Cell cycle, oncogenic and tumor suppressor pathways regulate numerous long and macro non-protein-coding RNAs
Source: Genome Biol. 2014 Mar 4;15(3):R48. doi: 10.1186/gb-2014-15-3-r48 (PMC4054595; doi:10.1186/gb-2014-15-3-r48)
Supplement: Additional file 2 — Online supplemental material containing BED formatted files of differentially expressed regions and macroRNAs, as well as CSV tables listing all proximal ncRNA-mRNA pairs regulated in astrocytoma. [file gb-2014-15-3-r48-S2.zip › online_data/P53/P53_nor_high.hg19.bed]

chr1	16822	17445	chr1_6685_7308_18_0.58_0_10.44	10	+
chr1	18915	19716	chr1_8778_9579_23_0.56_0_9.89	10	+
chr1	21150	21647	chr1_11013_11510_14_0.56_0_10.36	10	+
chr1	22167	22714	chr1_12030_12577_15_0.53_0_10.21	10	+
chr1	22913	23118	chr1_12776_12981_6_0.49_4.45_9.28	10	+
chr1	23881	24086	chr1_13744_13949_7_0.49_1.23_9.58	10	+
chr1	24266	24598	chr1_14129_14461_10_0.5_0_9.71	10	+
chr1	25820	26204	chr1_15683_16067_11_0.49_0_9.81	10	+
chr1	26453	26719	chr1_16316_16582_8_0.45_2.18_9.08	10	+
chr1	27067	27262	chr1_16930_17125_6_0.45_1.23_9.73	10	+
chr1	27558	27761	chr1_17421_17624_6_0.44_1.23_9.61	10	+
chr1	28316	28700	chr1_18179_18563_10_0.42_0_8.82	10	+
chr1	29133	29497	chr1_18996_19360_10_0.78_1.23_12.83	10	+
chr1	135800	136043	chr1_125663_125906_7_0.61_2.18_10.79	10	+
chr1	137706	137940	chr1_127569_127803_7_0.61_1.23_10.62	10	+
chr1	138405	138611	chr1_128268_128474_6_0.55_3.01_10.02	10	+
chr1	138946	139160	chr1_128809_129023_6_0.56_1.23_10.11	10	+
chr1	139324	139705	chr1_129187_129568_11_0.58_1.23_10.72	10	+
chr1	140128	140397	chr1_129991_130260_8_0.5_0_9.68	10	+
chr1	143879	144239	chr1_133742_134102_11_0.46_0_10.51	10	+
chr1	145524	145863	chr1_135387_135726_10_0.5_0_10.09	10	+
chr1	151067	151296	chr1_140930_141159_7_0.51_3.75_9.52	10	+
chr1	155633	155910	chr1_145496_145773_9_0.41_0_8.78	10	+
chr1	158421	158694	chr1_148284_148557_8_0.42_0_9.02	10	+
chr1	173745	174008	chr1_163608_163871_8_0.42_0_8.53	10	+
chr1	174062	174372	chr1_163925_164235_9_0.35_0_8.06	10	+
chr1	228513	228787	chr1_218376_218650_8_0.54_0_9.82	10	+
chr1	255945	256083	chr1_245808_245946_4_0.38_3.01_9.1	10	+
chr1	317735	317940	chr1_307598_307803_6_0.41_2.18_8.39	10	+
chr1	317979	318216	chr1_307842_308079_7_0.43_0_8.81	10	+
chr1	320329	320599	chr1_310192_310462_8_0.5_0_9.97	10	+
chr1	321023	321271	chr1_310886_311134_7_0.57_0_12	10	+
chr1	323752	324005	chr1_313615_313868_7_0.54_0_10.49	10	+
chr1	324430	325765	chr1_314293_315628_37_0.57_0_10.83	10	+
chr1	325775	326017	chr1_315638_315880_7_0.67_4.45_11.48	10	+
chr1	326223	326717	chr1_316086_316580_13_0.64_0_11.12	10	+
chr1	327435	328040	chr1_317298_317903_17_0.65_0_11.25	10	+
chr1	328459	328728	chr1_318322_318591_8_0.5_2.18_9.76	10	+
chr1	436653	436940	chr1_426516_426803_8_0.5_0_9.51	10	+
chr1	470856	471351	chr1_460719_461214_14_0.49_0_10.6	10	+
chr1	544780	545319	chr1_534643_535182_15_0.75_0_12.87	10	+
chr1	564367	570424	chr1_554230_560287_160_0.44_0_13.51	10	+
chr1	664398	664804	chr1_654261_654667_11_0.56_1.23_10.38	10	+
chr1	664849	665193	chr1_654712_655056_10_0.57_0_10.84	10	+
chr1	665689	665885	chr1_655552_655748_6_0.51_1.23_9.76	10	+
chr1	667631	668015	chr1_657494_657878_11_0.39_0_8.7	10	+
chr1	668354	668602	chr1_658217_658465_7_0.55_0_10.55	10	+
chr1	669061	669293	chr1_658924_659156_7_0.51_0_9.71	10	+
chr1	671037	671421	chr1_660900_661284_11_0.39_0_8.57	10	+
chr1	671761	672008	chr1_661624_661871_7_0.55_1.23_10.42	10	+
chr1	672467	672700	chr1_662330_662563_7_0.51_0_9.87	10	+
chr1	674453	674802	chr1_664316_664665_10_0.4_0_8.92	10	+
chr1	675176	675424	chr1_665039_665287_7_0.55_1.23_10.3	10	+
chr1	675883	676116	chr1_665746_665979_7_0.51_0_9.5	10	+
chr1	679598	679958	chr1_669461_669821_11_0.46_0_10.45	10	+
chr1	681090	681552	chr1_670953_671415_13_0.5_0_10.17	10	+
chr1	686753	686986	chr1_676616_676849_7_0.51_1.23_9.95	10	+
chr1	691044	691642	chr1_680907_681505_15_0.42_0_8.91	10	+
chr1	694250	694523	chr1_684113_684386_8_0.42_1.23_8.83	10	+
chr1	709472	709806	chr1_699335_699669_10_0.43_0_8.55	10	+
chr1	713822	714015	chr1_703685_703878_6_0.54_2.18_10.02	10	+
chr1	716556	716897	chr1_706419_706760_9_0.35_1.23_8.11	10	+
chr1	717208	717574	chr1_707071_707437_11_0.34_0_8.1	10	+
chr1	725633	725903	chr1_715496_715766_8_0.39_0_12.07	10	+
chr1	756165	756831	chr1_746028_746694_19_0.54_1.23_9.79	10	+
chr1	758020	758810	chr1_747883_748673_23_0.54_0_9.83	10	+
chr1	788776	789398	chr1_778639_779261_18_0.52_0_11.05	10	+
chr1	808690	809457	chr1_798553_799320_22_0.55_0_10.34	10	+
chr1	809576	809776	chr1_799439_799639_6_0.51_4.45_9.68	10	+
chr1	1022005	1022208	chr1_1011868_1012071_6_0.61_2.18_10.84	10	+
chr1	1043425	1044224	chr1_1033288_1034087_23_0.6_0_11.91	10	+
chr1	1106757	1107020	chr1_1096620_1096883_8_0.64_0_10.84	10	+
chr1	1138362	1138584	chr1_1128225_1128447_7_0.69_2.18_11.52	10	+
chr1	1153742	1154050	chr1_1143605_1143913_9_0.62_1.23_10.89	10	+
chr1	1158597	1158796	chr1_1148460_1148659_6_0.53_1.23_10.32	10	+
chr1	1163766	1164163	chr1_1153629_1154026_12_0.62_0_10.58	10	+
chr1	1167025	1167239	chr1_1156888_1157102_6_0.75_4.45_12.4	10	+
chr1	1206084	1206331	chr1_1195947_1196194_7_0.6_1.23_10.63	10	+
chr1	1209400	1209600	chr1_1199263_1199463_6_0.76_3.01_12.31	10	+
chr1	1246123	1246401	chr1_1235986_1236264_8_0.62_2.18_10.77	10	+
chr1	1248950	1249285	chr1_1238813_1239148_10_0.58_0_10.46	10	+
chr1	1250031	1250247	chr1_1239894_1240110_6_0.56_3.75_9.8	10	+
chr1	1250360	1250568	chr1_1240223_1240431_6_0.61_4.45_10.48	10	+
chr1	1262123	1262520	chr1_1251986_1252383_11_0.57_0_10.19	10	+
chr1	1273186	1273791	chr1_1263049_1263654_14_0.64_0_11.1	10	+
chr1	1274690	1274897	chr1_1264553_1264760_6_0.65_3.75_11.11	10	+
chr1	1275062	1275311	chr1_1264925_1265174_7_0.68_0_12.18	10	+
chr1	1275369	1275604	chr1_1265232_1265467_7_0.62_3.75_10.87	10	+
chr1	1309389	1309742	chr1_1299252_1299605_10_0.62_0_11.14	10	+
chr1	1317673	1318215	chr1_1307536_1308078_15_0.45_0_9.11	10	+
chr1	1326075	1326421	chr1_1315938_1316284_10_0.47_0_8.94	10	+
chr1	1326811	1327311	chr1_1316674_1317174_14_0.45_0_9.57	10	+
chr1	1327461	1328108	chr1_1317324_1317971_18_0.44_0_9.27	10	+
chr1	1330645	1330951	chr1_1320508_1320814_9_0.52_0_9.43	10	+
chr1	1337258	1337649	chr1_1327121_1327512_11_0.45_0_9.16	10	+
chr1	1342173	1342521	chr1_1332036_1332384_9_0.62_0_10.87	10	+
chr1	1370807	1371059	chr1_1360670_1360922_7_0.75_0_12.06	10	+
chr1	1396087	1396295	chr1_1385950_1386158_6_0.6_0_10.86	10	+
chr1	1410195	1410384	chr1_1400058_1400247_5_0.49_3.75_9.52	10	+
chr1	1411580	1411883	chr1_1401443_1401746_8_0.55_1.23_10.32	10	+
chr1	1412900	1413056	chr1_1402763_1402919_5_0.58_3.01_10.75	10	+
chr1	1413878	1414206	chr1_1403741_1404069_10_0.66_0_11.04	10	+
chr1	1417479	1417688	chr1_1407342_1407551_6_0.62_3.75_11.11	10	+
chr1	1425621	1425898	chr1_1415484_1415761_7_0.54_0_9.89	10	+
chr1	1431148	1431436	chr1_1421011_1421299_8_0.62_1.23_10.85	10	+
chr1	1449934	1450235	chr1_1439797_1440098_8_0.55_1.23_10.22	10	+
chr1	1452578	1452873	chr1_1442441_1442736_9_0.67_0_10.77	10	+
chr1	1455472	1455684	chr1_1445335_1445547_6_0.64_3.01_11.26	10	+
chr1	1459080	1459409	chr1_1448943_1449272_9_0.63_0_10.41	10	+
chr1	1461771	1461956	chr1_1451634_1451819_5_0.62_1.23_10.84	10	+
chr1	1463017	1463330	chr1_1452880_1453193_9_0.6_0_10.75	10	+
chr1	1469509	1469822	chr1_1459372_1459685_9_0.64_1.23_11.18	10	+
chr1	1477024	1477599	chr1_1466887_1467462_16_0.5_0_9.92	10	+
chr1	1479187	1479388	chr1_1469050_1469251_6_0.59_2.18_10.51	10	+
chr1	1480095	1480456	chr1_1469958_1470319_10_0.54_0_9.44	10	+
chr1	1498311	1498630	chr1_1488174_1488493_9_0.51_0_9.94	10	+
chr1	1499366	1499754	chr1_1489229_1489617_11_0.47_0_9.35	10	+
chr1	1509990	1510263	chr1_1499853_1500126_7_0.75_1.23_13.09	10	+
chr1	1646860	1647146	chr1_1636720_1637006_8_0.56_0_9.5	10	+
chr1	1648993	1649274	chr1_1638853_1639134_8_0.5_0_9.38	10	+
chr1	1649740	1650073	chr1_1639600_1639933_10_0.49_0_9.15	10	+
chr1	1656760	1656973	chr1_1646620_1646833_6_0.42_4.45_8.81	10	+
chr1	1658871	1659120	chr1_1648731_1648980_7_0.41_3.01_8.68	10	+
chr1	1659132	1659487	chr1_1648992_1649347_10_0.49_0_9.51	10	+
chr1	1659710	1660060	chr1_1649570_1649920_10_0.44_0_9.22	10	+
chr1	1660655	1660823	chr1_1650515_1650683_5_0.52_3.01_9.83	10	+
chr1	1661559	1661835	chr1_1651419_1651695_8_0.5_1.23_9.8	10	+
chr1	1669779	1669978	chr1_1659639_1659838_6_0.53_3.75_9.83	10	+
chr1	1716716	1718569	chr1_1706576_1708429_51_0.42_0_10.15	10	+
chr1	1720420	1720794	chr1_1710280_1710654_11_0.51_0_10.08	10	+
chr1	1721773	1722136	chr1_1711633_1711996_10_0.56_0_10.67	10	+
chr1	1735781	1736103	chr1_1725641_1725963_9_0.44_0_9.35	10	+
chr1	1737919	1738117	chr1_1727779_1727977_6_0.47_4.45_9.14	10	+
chr1	1747151	1747416	chr1_1737011_1737276_8_0.5_2.18_9.21	10	+
chr1	1756530	1757012	chr1_1746390_1746872_14_0.39_0_8.21	10	+
chr1	1773008	1773211	chr1_1762868_1763071_6_0.36_1.23_8.19	10	+
chr1	1794631	1794900	chr1_1784491_1784760_8_0.47_0_9.13	10	+
chr1	1795136	1795341	chr1_1784996_1785201_6_0.38_3.75_8.28	10	+
chr1	1803200	1803428	chr1_1793060_1793288_7_0.47_0_9.51	10	+
chr1	1804137	1804489	chr1_1793997_1794349_10_0.48_2.18_9.27	10	+
chr1	1817908	1818139	chr1_1807768_1807999_7_0.35_1.23_8.49	10	+
chr1	1818621	1818904	chr1_1808481_1808764_8_0.37_0_8.46	10	+
chr1	1820505	1820788	chr1_1810365_1810648_8_0.34_1.23_7.73	10	+
chr1	1847176	1847534	chr1_1837036_1837394_10_0.64_3.75_10.75	10	+
chr1	2054862	2055015	chr1_2044722_2044875_3_0.63_3.01_12.8	10	+
chr1	2073318	2073666	chr1_2063178_2063526_10_0.6_0_10.55	10	+
chr1	2073725	2074000	chr1_2063585_2063860_8_0.6_3.01_10.05	10	+
chr1	2105305	2105514	chr1_2095165_2095374_6_0.61_4.45_10.97	10	+
chr1	2160323	2160619	chr1_2150183_2150479_7_0.71_3.01_11.83	10	+
chr1	2178161	2178364	chr1_2168021_2168224_6_0.6_1.23_10.43	10	+
chr1	2186905	2187585	chr1_2176765_2177445_19_0.51_0_9.95	10	+
chr1	2193309	2193501	chr1_2183169_2183361_6_0.57_4.45_10.37	10	+
chr1	2198566	2198779	chr1_2188426_2188639_6_0.51_0_10.26	10	+
chr1	2201191	2201494	chr1_2191051_2191354_9_0.67_0_12.12	10	+
chr1	2211925	2214072	chr1_2201785_2203932_56_0.59_0_12.69	10	+
chr1	2230302	2230497	chr1_2220162_2220357_6_0.59_0_10.64	10	+
chr1	2236635	2236831	chr1_2226495_2226691_6_0.6_3.01_10.81	10	+
chr1	2237378	2237583	chr1_2227238_2227443_6_0.64_3.75_11.09	10	+
chr1	2237971	2238185	chr1_2227831_2228045_6_0.7_2.18_12.55	10	+
chr1	2238195	2238738	chr1_2228055_2228598_16_0.55_0_10.63	10	+
chr1	2238989	2240076	chr1_2228849_2229936_30_0.48_0_9.83	10	+
chr1	2240602	2241041	chr1_2230462_2230901_12_0.47_0_9.77	10	+
chr1	2241331	2241603	chr1_2231191_2231463_8_0.45_0_9.1	10	+
chr1	2247789	2248021	chr1_2237649_2237881_7_0.63_1.23_11.44	10	+
chr1	2324556	2324956	chr1_2314416_2314816_11_0.49_0_9.68	10	+
chr1	2327022	2327336	chr1_2316882_2317196_9_0.45_1.23_9.41	10	+
chr1	2328444	2328789	chr1_2318304_2318649_10_0.48_0_9.17	10	+
chr1	2333482	2333917	chr1_2323342_2323777_12_0.57_0_10.51	10	+
chr1	2334390	2334884	chr1_2324250_2324744_14_0.5_0_10.3	10	+
chr1	2334937	2335304	chr1_2324797_2325164_10_0.5_0_9.92	10	+
chr1	2336172	2336375	chr1_2326032_2326235_6_0.52_4.45_9.51	10	+
chr1	2390877	2391117	chr1_2380737_2380977_7_0.62_2.18_10.63	10	+
chr1	2449421	2449706	chr1_2439281_2439566_8_0.64_1.23_10.48	10	+
chr1	2460071	2460282	chr1_2449931_2450142_6_0.55_0_10.25	10	+
chr1	2486937	2487208	chr1_2487209_2487480_8_0.66_0_10.99	10	-
chr1	2509677	2509890	chr1_2499537_2499750_6_0.61_3.01_10.48	10	+
chr1	2706494	2706694	chr1_2696354_2696554_6_0.76_4.45_12.46	10	+
chr1	2714522	2714759	chr1_2704382_2704619_7_0.62_0_11.25	10	+
chr1	2765755	2766032	chr1_2755615_2755892_9_0.6_3.01_10.18	10	+
chr1	2838002	2838308	chr1_2827862_2828168_8_0.66_1.23_12.09	10	+
chr1	2985558	2985781	chr1_2975418_2975641_6_0.54_4.45_10.17	10	+
chr1	2986805	2987214	chr1_2976665_2977074_11_0.82_1.23_12.51	10	+
chr1	3018596	3018700	chr1_3008456_3008560_3_0.55_4.45_11.3	10	+
chr1	3071105	3071311	chr1_3060965_3061171_6_0.66_3.75_11.11	10	+
chr1	3157538	3157845	chr1_3147398_3147705_8_0.63_0_10.35	10	+
chr1	3218301	3218521	chr1_3208161_3208381_6_0.57_3.01_10.06	10	+
chr1	3327410	3327628	chr1_3317270_3317488_6_0.55_4.45_9.8	10	+
chr1	3348023	3348380	chr1_3337883_3338240_10_0.62_3.01_10.35	10	+
chr1	3348426	3348619	chr1_3338286_3338479_6_0.64_0_11.44	10	+
chr1	3374153	3374412	chr1_3364013_3364272_8_0.6_1.23_10.16	10	+
chr1	3379777	3380256	chr1_3369637_3370116_13_0.64_3.01_10.83	10	+
chr1	3394364	3394576	chr1_3384224_3384436_6_0.59_2.18_11.07	10	+
chr1	3447834	3447935	chr1_3437694_3437795_3_0.83_0_14.79	10	+
chr1	3485022	3485243	chr1_3474882_3475103_6_0.62_3.75_11.05	10	+
chr1	3488137	3488520	chr1_3477997_3478380_11_0.61_4.45_10.59	10	+
chr1	3488733	3489098	chr1_3478593_3478958_10_0.62_0_11.14	10	+
chr1	3489192	3489603	chr1_3479052_3479463_11_0.59_0_10.35	10	+
chr1	3493145	3493401	chr1_3483005_3483261_8_0.63_0_10.98	10	+
chr1	3500096	3500478	chr1_3489956_3490338_10_0.66_1.23_11.55	10	+
chr1	3530659	3530939	chr1_3520519_3520799_8_0.56_0_9.73	10	+
chr1	3544828	3545189	chr1_3534688_3535049_11_0.49_0_9.18	10	+
chr1	3545465	3545996	chr1_3535325_3535856_15_0.43_0_9.04	10	+
chr1	3551782	3551991	chr1_3541642_3541851_6_0.54_1.23_9.65	10	+
chr1	3584837	3585046	chr1_3574697_3574906_6_0.53_3.01_10.16	10	+
chr1	3608097	3608310	chr1_3597957_3598170_6_0.63_4.45_10.45	10	+
chr1	3611352	3611588	chr1_3601212_3601448_5_0.61_0_11.39	10	+
chr1	3663654	3663859	chr1_3653514_3653719_6_0.77_4.45_12.77	10	+
chr1	3697001	3697206	chr1_3686861_3687066_6_0.38_0_9	10	+
chr1	3697878	3698139	chr1_3687738_3687999_6_0.48_0_9.97	10	+
chr1	3699162	3699377	chr1_3689022_3689237_7_0.4_0_8.8	10	+
chr1	3712363	3712708	chr1_3702223_3702568_10_0.7_0_12.42	10	+
chr1	3755512	3755724	chr1_3745372_3745584_6_0.53_4.45_10.02	10	+
chr1	3756170	3756362	chr1_3746030_3746222_6_0.4_3.75_8.6	10	+
chr1	3763936	3764251	chr1_3753796_3754111_9_0.4_1.23_8.17	10	+
chr1	3806291	3806680	chr1_3796151_3796540_10_0.39_1.23_8.88	10	+
chr1	3807153	3807504	chr1_3797013_3797364_10_0.55_1.23_10.02	10	+
chr1	3817904	3818114	chr1_3807764_3807974_6_0.65_4.45_10.9	10	+
chr1	4235486	4235772	chr1_4135346_4135632_8_0.52_0_9.46	10	+
chr1	4391176	4391441	chr1_4291036_4291301_7_0.42_0_8.63	10	+
chr1	4418492	4418814	chr1_4318352_4318674_9_0.48_0_8.94	10	+
chr1	4566635	4566754	chr1_4466495_4466614_4_0.58_3.75_11.32	10	+
chr1	4715612	4715825	chr1_4615472_4615685_6_0.77_3.01_12.25	10	+
chr1	5025529	5025728	chr1_4925389_4925588_6_0.55_3.01_9.74	10	+
chr1	5399227	5399251	chr1_5299087_5299111_1_0.4_3.01_14.33	10	+
chr1	5418453	5418574	chr1_5318313_5318434_4_0.45_3.75_9.18	10	+
chr1	5627544	5627658	chr1_5550131_5550245_4_0.43_2.18_9.76	10	+
chr1	5635097	5635290	chr1_5557684_5557877_6_0.53_3.75_9.8	10	+
chr1	5826727	5826926	chr1_5749314_5749513_6_0.63_3.01_10.92	10	+
chr1	5933759	5934064	chr1_5856346_5856651_9_0.57_2.18_10.45	10	+
chr1	5944624	5945067	chr1_5867211_5867654_12_0.6_0_10.85	10	+
chr1	6060019	6060242	chr1_5982606_5982829_7_0.65_3.75_10.76	10	+
chr1	6071242	6071435	chr1_5993829_5994022_6_0.7_1.23_11.97	10	+
chr1	6099117	6099322	chr1_6021704_6021909_6_0.68_2.18_11.3	10	+
chr1	6214981	6215278	chr1_6137568_6137865_8_0.6_0_10.49	10	+
chr1	6245103	6245928	chr1_6167690_6168515_24_0.41_0_8.8	10	+
chr1	6245983	6246959	chr1_6168570_6169546_27_0.42_0_9.81	10	+
chr1	6249152	6249470	chr1_6171739_6172057_9_0.41_0_8.37	10	+
chr1	6252886	6253196	chr1_6175473_6175783_9_0.49_0_9.07	10	+
chr1	6257617	6257931	chr1_6180204_6180518_9_0.39_0_8.42	10	+
chr1	6257979	6259103	chr1_6180566_6181690_32_0.44_0_9.03	10	+
chr1	6281861	6282124	chr1_6204448_6204711_8_0.44_3.01_9.06	10	+
chr1	6283483	6283689	chr1_6206070_6206276_6_0.37_0_8.98	10	+
chr1	6283924	6284746	chr1_6206511_6207333_23_0.43_0_9.34	10	+
chr1	6284878	6285433	chr1_6207465_6208020_16_0.53_0_10.02	10	+
chr1	6291932	6292201	chr1_6214519_6214788_8_0.46_0_9.72	10	+
chr1	6293513	6293746	chr1_6216100_6216333_7_0.43_1.23_9.07	10	+
chr1	6294908	6295111	chr1_6217495_6217698_6_0.53_3.75_9.63	10	+
chr1	6368390	6368629	chr1_6290977_6291216_7_0.59_0_10.28	10	+
chr1	6399491	6399689	chr1_6322078_6322276_6_0.59_4.45_10.2	10	+
chr1	6453612	6453943	chr1_6376199_6376530_9_0.72_0_12.95	10	+
chr1	6480677	6480964	chr1_6403264_6403551_8_0.68_2.18_11.35	10	+
chr1	6583800	6584464	chr1_6506387_6507051_19_0.43_0_9.2	10	+
chr1	6584576	6584797	chr1_6507163_6507384_7_0.5_1.23_9.75	10	+
chr1	6585545	6586057	chr1_6508132_6508644_15_0.41_0_8.78	10	+
chr1	6592459	6592837	chr1_6515046_6515424_11_0.46_0_9.82	10	+
chr1	6608617	6608677	chr1_6531204_6531264_2_0.46_1.23_10.92	10	+
chr1	6610443	6610696	chr1_6533030_6533283_7_0.44_1.23_8.89	10	+
chr1	6675317	6675504	chr1_6597904_6598091_5_0.7_3.75_11.99	10	+
chr1	6683253	6683505	chr1_6605840_6606092_7_0.41_0_8.83	10	+
chr1	6694793	6695005	chr1_6617380_6617592_6_0.62_3.01_10.31	10	+
chr1	6695527	6695736	chr1_6618114_6618323_6_0.44_4.45_9.22	10	+
chr1	6699959	6700170	chr1_6622546_6622757_6_0.51_4.45_9.61	10	+
chr1	6713876	6714197	chr1_6636463_6636784_9_0.46_0_9	10	+
chr1	6757254	6757381	chr1_6679841_6679968_4_0.51_1.23_10.75	10	+
chr1	6880248	6880375	chr1_6802835_6802962_4_0.44_2.18_10.02	10	+
chr1	6892579	6892844	chr1_6815166_6815431_8_0.39_1.23_8.3	10	+
chr1	6931757	6932070	chr1_6854344_6854657_9_0.39_0_8.51	10	+
chr1	7048281	7048526	chr1_6970868_6971113_7_0.51_0_9.62	10	+
chr1	7397637	7397754	chr1_7320224_7320341_4_0.61_1.23_11.16	10	+
chr1	7519473	7519695	chr1_7442060_7442282_6_0.54_4.45_9.48	10	+
chr1	7542290	7542489	chr1_7464877_7465076_6_0.53_3.01_9.6	10	+
chr1	7723412	7723636	chr1_7645999_7646223_6_0.63_0_11.13	10	+
chr1	7764644	7764997	chr1_7687231_7687584_9_0.75_1.23_12.41	10	+
chr1	7837170	7837437	chr1_7759757_7760024_8_0.44_0_8.44	10	+
chr1	7839666	7841455	chr1_7762253_7764042_50_0.41_0_9.79	10	+
chr1	8021592	8021901	chr1_7944179_7944488_10_0.69_3.01_11.32	10	+
chr1	8022775	8023034	chr1_7945362_7945621_7_0.37_2.18_8.48	10	+
chr1	8025318	8025625	chr1_7947905_7948212_9_0.4_0_8.98	10	+
chr1	8030906	8031097	chr1_7953493_7953684_6_0.48_3.75_9.54	10	+
chr1	8037696	8037809	chr1_7960283_7960396_4_0.36_2.18_9.43	10	+
chr1	8044834	8045398	chr1_7967421_7967985_16_0.42_0_9.36	10	+
chr1	8066414	8066720	chr1_7989001_7989307_9_0.41_0_8.66	10	+
chr1	8072092	8074499	chr1_7994679_7997086_66_0.44_0_9.81	10	+
chr1	8074712	8075221	chr1_7997299_7997808_15_0.4_0_8.69	10	+
chr1	8075231	8075809	chr1_7997818_7998396_16_0.45_0_9.45	10	+
chr1	8076979	8077187	chr1_7999566_7999774_6_0.37_3.01_8.22	10	+
chr1	8078649	8078868	chr1_8001236_8001455_7_0.38_4.45_8.19	10	+
chr1	8079167	8079368	chr1_8001754_8001955_6_0.43_4.45_8.97	10	+
chr1	8081997	8082247	chr1_8004584_8004834_7_0.41_0_8.77	10	+
chr1	8390177	8390400	chr1_8312764_8312987_6_0.57_2.18_10.16	10	+
chr1	8414425	8414766	chr1_8337012_8337353_8_0.44_2.18_8.8	10	+
chr1	8435536	8435954	chr1_8358123_8358541_12_0.47_0_9.83	10	+
chr1	8443361	8443637	chr1_8365948_8366224_8_0.4_2.18_8.67	10	+
chr1	8640310	8640565	chr1_8562897_8563152_7_0.34_2.18_7.82	10	+
chr1	8663526	8663731	chr1_8586113_8586318_6_0.34_3.01_8.14	10	+
chr1	8716260	8716630	chr1_8638847_8639217_9_0.41_3.01_8.45	10	+
chr1	8723658	8723877	chr1_8646245_8646464_4_0.56_4.45_10.92	10	+
chr1	8763120	8763315	chr1_8685707_8685902_6_0.72_1.23_12.3	10	+
chr1	8804097	8804309	chr1_8726684_8726896_6_0.35_1.23_8.15	10	+
chr1	8810390	8811128	chr1_8732977_8733715_21_0.43_0_9.62	10	+
chr1	8846257	8847081	chr1_8768844_8769668_23_0.45_0_10.44	10	+
chr1	8877924	8878186	chr1_8800511_8800773_6_0.7_2.18_12.04	10	+
chr1	8891168	8891498	chr1_8813755_8814085_10_0.46_0_9.72	10	+
chr1	8921032	8921570	chr1_8843619_8844157_15_0.53_0_11.11	10	+
chr1	8923309	8923533	chr1_8845896_8846120_6_0.6_3.75_10.52	10	+
chr1	8923832	8924287	chr1_8846419_8846874_13_0.54_0_10.66	10	+
chr1	8925249	8925684	chr1_8847836_8848271_13_0.54_0_10.24	10	+
chr1	8926239	8926667	chr1_8848826_8849254_12_0.53_0_10.67	10	+
chr1	8927074	8927408	chr1_8849661_8849995_10_0.52_0_10.31	10	+
chr1	8929052	8929258	chr1_8851639_8851845_6_0.37_4.45_8.41	10	+
chr1	8930419	8930663	chr1_8853006_8853250_7_0.46_1.23_9.38	10	+
chr1	8931146	8931424	chr1_8853733_8854011_8_0.47_0_9.57	10	+
chr1	8931810	8932207	chr1_8854397_8854794_11_0.49_0_9.66	10	+
chr1	8934760	8935106	chr1_8857347_8857693_10_0.46_0_9.24	10	+
chr1	8935635	8935833	chr1_8858222_8858420_6_0.38_4.45_8.44	10	+
chr1	8938462	8938861	chr1_8861049_8861448_11_0.69_0_11.38	10	+
chr1	8953466	8954665	chr1_8876053_8877252_34_0.46_0_10.61	10	+
chr1	9023151	9023361	chr1_8945738_8945948_6_0.55_3.01_10.28	10	+
chr1	9099645	9099851	chr1_9022232_9022438_6_0.74_3.01_11.77	10	+
chr1	9350975	9350999	chr1_9273562_9273586_1_0.32_1.23_10.83	10	+
chr1	9493902	9493993	chr1_9416489_9416580_3_0.52_3.75_11.27	10	+
chr1	9599405	9599620	chr1_9521992_9522207_6_0.79_3.75_12.34	10	+
chr1	9599908	9600120	chr1_9522495_9522707_6_0.72_3.01_12.03	10	+
chr1	9634843	9634898	chr1_9557430_9557485_2_0.38_0_10.85	10	+
chr1	9636527	9637191	chr1_9559114_9559778_18_0.45_0_9.38	10	+
chr1	9642288	9642496	chr1_9564875_9565083_6_0.49_1.23_9.76	10	+
chr1	9649282	9649468	chr1_9571869_9572055_6_0.77_1.23_12.82	10	+
chr1	9658476	9658764	chr1_9581063_9581351_8_0.6_1.23_10.6	10	+
chr1	9670646	9670851	chr1_9593233_9593438_6_0.65_2.18_11.79	10	+
chr1	9789191	9789444	chr1_9711778_9712031_7_0.49_0_10.09	10	+
chr1	9789971	9790296	chr1_9712558_9712883_8_0.49_0_10.04	10	+
chr1	9790459	9790663	chr1_9713046_9713250_6_0.61_4.45_10.97	10	+
chr1	9793366	9793683	chr1_9715953_9716270_9_0.56_0_10.01	10	+
chr1	9794978	9795262	chr1_9717565_9717849_8_0.56_0_10.55	10	+
chr1	9795411	9795728	chr1_9717998_9718315_9_0.48_0_9.5	10	+
chr1	9809687	9810046	chr1_9732274_9732633_10_0.45_0_8.72	10	+
chr1	9811452	9811826	chr1_9734039_9734413_11_0.47_0_9.16	10	+
chr1	9815082	9815476	chr1_9737669_9738063_11_0.45_0_9.01	10	+
chr1	9883907	9884057	chr1_9806494_9806644_5_0.72_1.23_12.5	10	+
chr1	9931233	9931464	chr1_9853820_9854051_6_0.62_2.18_10.24	10	+
chr1	9944148	9944347	chr1_9866735_9866934_6_0.63_4.45_10.73	10	+
chr1	9969771	9970058	chr1_9892358_9892645_8_0.7_1.23_12.46	10	+
chr1	9986611	9986848	chr1_9909198_9909435_7_0.37_2.18_8.31	10	+
chr1	9996478	9996740	chr1_9919065_9919327_8_0.4_1.23_8.31	10	+
chr1	10065182	10065206	chr1_9987769_9987793_1_0.32_4.45_10.79	10	+
chr1	10093275	10093871	chr1_10015862_10016458_17_0.53_0_10.37	10	+
chr1	10114528	10114819	chr1_10037115_10037406_8_0.44_1.23_9.15	10	+
chr1	10155439	10155752	chr1_10078026_10078339_9_0.45_0_8.66	10	+
chr1	10165507	10165863	chr1_10088094_10088450_10_0.49_0_10.2	10	+
chr1	10179447	10179644	chr1_10102034_10102231_6_0.43_3.75_8.85	10	+
chr1	10192446	10192657	chr1_10115033_10115244_6_0.43_4.45_9.01	10	+
chr1	10195028	10195366	chr1_10117615_10117953_10_0.41_0_8.93	10	+
chr1	10206998	10207200	chr1_10129585_10129787_6_0.55_3.01_10.2	10	+
chr1	10211282	10211636	chr1_10133869_10134223_10_0.47_0_9.24	10	+
chr1	10218330	10218649	chr1_10140917_10141236_9_0.43_0_8.55	10	+
chr1	10221136	10221451	chr1_10143723_10144038_9_0.47_0_8.98	10	+
chr1	10231141	10231421	chr1_10153728_10154008_8_0.47_0_9.02	10	+
chr1	10238599	10238950	chr1_10161186_10161537_10_0.47_0_9.26	10	+
chr1	10239411	10239675	chr1_10161998_10162262_8_0.54_0_9.45	10	+
chr1	10239914	10240779	chr1_10162501_10163366_23_0.44_0_9.58	10	+
chr1	10240828	10241238	chr1_10163415_10163825_11_0.41_0_8.84	10	+
chr1	10292206	10292510	chr1_10214793_10215097_9_0.39_0_8.73	10	+
chr1	10318491	10318773	chr1_10241078_10241360_8_0.37_0_8.3	10	+
chr1	10327391	10327666	chr1_10249978_10250253_8_0.44_0_9.06	10	+
chr1	10328104	10328381	chr1_10250691_10250968_8_0.46_0_9.19	10	+
chr1	10331578	10331676	chr1_10254165_10254263_3_0.43_2.18_11.06	10	+
chr1	10336219	10336440	chr1_10258806_10259027_6_0.38_0_8.62	10	+
chr1	10340948	10341143	chr1_10263535_10263730_6_0.43_4.45_8.49	10	+
chr1	10353994	10354198	chr1_10276581_10276785_6_0.41_3.75_8.52	10	+
chr1	10363229	10363538	chr1_10285816_10286125_9_0.46_0_9.72	10	+
chr1	10363623	10364884	chr1_10286210_10287471_34_0.46_0_9.34	10	+
chr1	10365029	10365727	chr1_10287616_10288314_20_0.37_0_8.32	10	+
chr1	10365778	10366166	chr1_10288365_10288753_11_0.39_0_8.56	10	+
chr1	10366941	10367335	chr1_10289528_10289922_11_0.37_0_8.28	10	+
chr1	10368003	10368206	chr1_10290590_10290793_6_0.4_4.45_8.81	10	+
chr1	10383794	10384191	chr1_10306381_10306778_12_0.44_0_8.98	10	+
chr1	10396708	10396908	chr1_10319295_10319495_6_0.44_3.75_8.47	10	+
chr1	10397351	10397663	chr1_10319938_10320250_9_0.46_1.23_9.45	10	+
chr1	10412094	10412334	chr1_10334681_10334921_7_0.5_0_10.04	10	+
chr1	10412569	10412967	chr1_10335156_10335554_11_0.46_0_9.08	10	+
chr1	10420870	10421075	chr1_10343457_10343662_6_0.45_2.18_9.15	10	+
chr1	10425422	10425749	chr1_10348009_10348336_10_0.52_0_9.76	10	+
chr1	10434301	10434585	chr1_10356888_10357172_8_0.43_2.18_8.25	10	+
chr1	10434915	10435117	chr1_10357502_10357704_6_0.53_3.75_9.85	10	+
chr1	10436805	10437474	chr1_10359392_10360061_17_0.46_0_9.49	10	+
chr1	10438031	10438742	chr1_10360618_10361329_20_0.51_0_9.96	10	+
chr1	10438824	10439380	chr1_10361411_10361967_15_0.41_0_8.82	10	+
chr1	10439551	10439825	chr1_10362138_10362412_8_0.42_1.23_9.05	10	+
chr1	10439984	10440406	chr1_10362571_10362993_12_0.42_0_9.19	10	+
chr1	10440784	10441091	chr1_10363371_10363678_9_0.42_0_9.49	10	+
chr1	10441176	10441690	chr1_10363763_10364277_15_0.41_0_8.85	10	+
chr1	10460390	10460754	chr1_10382977_10383341_11_0.46_0_9.01	10	+
chr1	10464201	10464469	chr1_10386788_10387056_8_0.56_0_10.24	10	+
chr1	10468079	10468268	chr1_10390666_10390855_6_0.5_2.18_9.55	10	+
chr1	10471494	10471694	chr1_10394081_10394281_6_0.55_3.01_10.77	10	+
chr1	10472982	10473385	chr1_10395569_10395972_11_0.54_0_10.48	10	+
chr1	10477008	10477297	chr1_10399595_10399884_8_0.49_0_9.98	10	+
chr1	10477348	10477674	chr1_10399935_10400261_10_0.51_0_9.08	10	+
chr1	10479607	10480344	chr1_10402194_10402931_22_0.51_0_10.67	10	+
chr1	10490275	10490457	chr1_10412862_10413044_5_0.7_4.45_12.31	10	+
chr1	10490658	10490851	chr1_10413245_10413438_5_0.66_4.45_11.39	10	+
chr1	10502268	10502647	chr1_10424855_10425234_10_0.43_0_9.06	10	+
chr1	10519521	10519780	chr1_10442108_10442367_8_0.37_1.23_8.28	10	+
chr1	10521268	10521629	chr1_10443855_10444216_11_0.48_0_9.46	10	+
chr1	10529263	10529474	chr1_10451850_10452061_6_0.45_3.01_9.03	10	+
chr1	10597540	10597745	chr1_10520127_10520332_6_0.47_4.45_8.92	10	+
chr1	10598078	10598298	chr1_10520665_10520885_6_0.5_4.45_9.16	10	+
chr1	10601067	10601233	chr1_10523654_10523820_5_0.43_3.01_8.74	10	+
chr1	10699564	10699812	chr1_10622151_10622399_7_0.63_0_10.72	10	+
chr1	10948982	10949201	chr1_10871569_10871788_6_0.74_3.75_12.42	10	+
chr1	11005564	11005768	chr1_10928151_10928355_6_0.57_0_10.05	10	+
chr1	11051126	11051150	chr1_10973713_10973737_1_0.48_3.01_13.83	10	+
chr1	11073292	11073670	chr1_10995879_10996257_11_0.47_2.18_9.17	10	+
chr1	11073681	11074096	chr1_10996268_10996683_12_0.46_0_9.46	10	+
chr1	11076803	11077130	chr1_10999390_10999717_9_0.37_0_8.59	10	+
chr1	11078702	11079029	chr1_11001289_11001616_10_0.39_0_8.65	10	+
chr1	11082036	11084370	chr1_11004623_11006957_65_0.41_0_10.26	10	+
chr1	11084550	11084787	chr1_11007137_11007374_7_0.42_0_8.77	10	+
chr1	11084981	11085293	chr1_11007568_11007880_9_0.36_0_8.57	10	+
chr1	11086397	11086693	chr1_11008984_11009280_9_0.37_3.01_8	10	+
chr1	11086889	11087085	chr1_11009476_11009672_6_0.43_4.45_9	10	+
chr1	11087282	11087519	chr1_11009869_11010106_7_0.43_3.01_8.94	10	+
chr1	11087531	11087916	chr1_11010118_11010503_11_0.41_0_8.48	10	+
chr1	11114647	11114849	chr1_11037234_11037436_6_0.61_4.45_10.86	10	+
chr1	11114870	11115148	chr1_11037457_11037735_8_0.63_0_11.03	10	+
chr1	11116563	11116888	chr1_11039150_11039475_9_0.58_0_10.54	10	+
chr1	11120194	11120433	chr1_11042781_11043020_6_0.75_0_13.08	10	+
chr1	11140488	11140689	chr1_11063075_11063276_5_0.38_3.75_8.88	10	+
chr1	11140732	11141027	chr1_11063319_11063614_8_0.44_0_8.9	10	+
chr1	11142622	11143005	chr1_11065209_11065592_11_0.46_0_9.15	10	+
chr1	11147409	11147727	chr1_11069996_11070314_9_0.42_0_8.66	10	+
chr1	11151068	11151317	chr1_11073655_11073904_7_0.41_1.23_8.56	10	+
chr1	11155798	11156035	chr1_11078385_11078622_7_0.42_0_9.02	10	+
chr1	11167068	11167500	chr1_11089655_11090087_12_0.41_0_8.79	10	+
chr1	11259522	11259835	chr1_11182109_11182422_9_0.49_1.23_9.19	10	+
chr1	11269301	11269540	chr1_11191888_11192127_7_0.45_2.18_9.3	10	+
chr1	11293001	11293293	chr1_11215588_11215880_9_0.4_0_9.37	10	+
chr1	11313896	11314105	chr1_11236483_11236692_6_0.5_4.45_9.63	10	+
chr1	11338438	11338673	chr1_11261025_11261260_7_0.37_0_8.63	10	+
chr1	11345575	11345778	chr1_11268162_11268365_6_0.55_4.45_9.79	10	+
chr1	11345831	11346130	chr1_11268418_11268717_9_0.57_1.23_10.25	10	+
chr1	11724388	11724694	chr1_11646975_11647281_9_0.8_0_12.82	10	+
chr1	11842127	11842383	chr1_11764714_11764970_7_0.65_2.18_10.45	10	+
chr1	11902272	11902715	chr1_11824859_11825302_13_0.5_1.23_9.34	10	+
chr1	11968337	11968581	chr1_11890924_11891168_8_0.41_1.23_8.96	10	+
chr1	11980150	11980429	chr1_11902737_11903016_8_0.51_3.01_9.4	10	+
chr1	11983410	11983610	chr1_11905997_11906197_6_0.53_2.18_10.4	10	+
chr1	11986101	11986324	chr1_11908688_11908911_6_0.73_1.23_12.49	10	+
chr1	11998921	11999123	chr1_11921508_11921710_6_0.49_3.75_9.18	10	+
chr1	12010375	12010572	chr1_11932962_11933159_6_0.59_3.75_10.44	10	+
chr1	12016944	12017140	chr1_11939531_11939727_6_0.58_3.01_10.59	10	+
chr1	12018534	12018733	chr1_11941121_11941320_6_0.58_3.75_10.13	10	+
chr1	12020630	12020915	chr1_11943217_11943502_9_0.61_2.18_10.34	10	+
chr1	12032867	12033141	chr1_11955454_11955728_8_0.58_1.23_9.86	10	+
chr1	12034717	12035649	chr1_11957304_11958236_26_0.54_0_10.16	10	+
chr1	12041937	12042220	chr1_11964524_11964807_8_0.46_0_9.44	10	+
chr1	12049148	12049469	chr1_11971735_11972056_10_0.5_0_9.84	10	+
chr1	12053967	12054215	chr1_11976554_11976802_7_0.42_3.01_8.63	10	+
chr1	12057198	12057515	chr1_11979785_11980102_9_0.54_0_10.07	10	+
chr1	12058712	12059253	chr1_11981299_11981840_15_0.54_0_9.88	10	+
chr1	12061944	12062182	chr1_11984531_11984769_7_0.56_1.23_9.91	10	+
chr1	12063971	12064237	chr1_11986558_11986824_8_0.48_0_8.89	10	+
chr1	12064463	12064667	chr1_11987050_11987254_6_0.49_1.23_9.9	10	+
chr1	12065720	12066048	chr1_11988307_11988635_9_0.54_0_9.95	10	+
chr1	12071578	12072028	chr1_11994165_11994615_13_0.55_0_10.71	10	+
chr1	12072232	12072578	chr1_11994819_11995165_10_0.54_0_9.93	10	+
chr1	12072595	12073447	chr1_11995182_11996034_23_0.46_0_9.99	10	+
chr1	12140309	12140610	chr1_12062896_12063197_9_0.48_1.23_9.07	10	+
chr1	12222173	12222386	chr1_12144760_12144973_6_0.56_2.18_10.35	10	+
chr1	12261911	12262122	chr1_12184498_12184709_6_0.59_4.45_10.48	10	+
chr1	12304245	12304490	chr1_12226832_12227077_7_0.45_3.01_9.4	10	+
chr1	12333100	12333300	chr1_12255687_12255887_6_0.36_4.45_8.44	10	+
chr1	12335909	12336580	chr1_12258496_12259167_19_0.46_0_9.3	10	+
chr1	12336816	12337458	chr1_12259403_12260045_18_0.41_0_8.65	10	+
chr1	12337543	12337758	chr1_12260130_12260345_6_0.42_0_8.77	10	+
chr1	12342767	12343675	chr1_12265354_12266262_26_0.45_0_9.04	10	+
chr1	12378065	12378379	chr1_12300652_12300966_9_0.43_0_8.48	10	+
chr1	12413990	12414335	chr1_12336577_12336922_10_0.38_0_8.57	10	+
chr1	12445310	12445524	chr1_12367897_12368111_6_0.39_2.18_8.32	10	+
chr1	12463794	12464162	chr1_12386381_12386749_11_0.38_2.18_8.09	10	+
chr1	12662095	12662316	chr1_12584682_12584903_6_0.6_4.45_10.27	10	+
chr1	12815778	12815987	chr1_12738365_12738574_6_0.5_3.01_9.23	10	+
chr1	12907109	12908137	chr1_12829696_12830724_29_0.47_0_9.64	10	+
chr1	14026678	14027050	chr1_13899265_13899637_7_0.75_0_12.8	10	+
chr1	14076940	14077138	chr1_13949527_13949725_6_0.37_3.01_8.44	10	+
chr1	14086748	14087051	chr1_13959335_13959638_9_0.41_3.01_8.56	10	+
chr1	14090883	14091080	chr1_13963470_13963667_6_0.36_1.23_8.2	10	+
chr1	14104877	14107129	chr1_13977464_13979716_61_0.48_0_10.04	10	+
chr1	14107165	14107372	chr1_13979752_13979959_6_0.55_3.75_10.28	10	+
chr1	14107518	14109227	chr1_13980105_13981814_49_0.46_0_9.92	10	+
chr1	14110772	14111009	chr1_13983359_13983596_7_0.42_3.01_8.62	10	+
chr1	14112636	14112879	chr1_13985223_13985466_7_0.41_0_8.54	10	+
chr1	14113045	14113253	chr1_13985632_13985840_6_0.49_4.45_9.42	10	+
chr1	14113409	14114271	chr1_13985996_13986858_23_0.37_0_8.74	10	+
chr1	14621886	14622013	chr1_14494473_14494600_4_0.46_3.01_9.43	10	+
chr1	14764330	14764552	chr1_14636917_14637139_6_0.49_4.45_9.31	10	+
chr1	14801177	14801435	chr1_14673764_14674022_8_0.4_1.23_8.52	10	+
chr1	14958187	14958477	chr1_14830774_14831064_8_0.48_3.01_8.84	10	+
chr1	15086907	15087092	chr1_14959494_14959679_6_0.55_3.01_9.62	10	+
chr1	15250770	15250932	chr1_15123357_15123519_5_0.8_3.01_13.34	10	+
chr1	15354685	15354905	chr1_15227272_15227492_6_0.6_4.45_10.3	10	+
chr1	15541620	15541929	chr1_15414207_15414516_9_0.61_0_10.54	10	+
chr1	15546034	15546400	chr1_15418621_15418987_10_0.55_0_10.38	10	+
chr1	15736582	15736940	chr1_15609169_15609527_8_0.64_0_11.92	10	+
chr1	15752305	15752560	chr1_15624892_15625147_7_0.55_1.23_9.73	10	+
chr1	15755020	15755485	chr1_15627607_15628072_13_0.62_0_10.99	10	+
chr1	15756058	15756235	chr1_15628645_15628822_5_0.59_3.01_10.87	10	+
chr1	15756336	15756789	chr1_15628923_15629376_12_0.48_0_10.14	10	+
chr1	15851510	15851726	chr1_15724097_15724313_4_0.61_2.18_11.12	10	+
chr1	15862957	15863269	chr1_15735544_15735856_9_0.41_0_9.03	10	+
chr1	15888660	15888864	chr1_15761247_15761451_6_0.49_1.23_9.35	10	+
chr1	15893553	15893840	chr1_15766140_15766427_7_0.46_3.75_8.68	10	+
chr1	15894628	15895042	chr1_15767215_15767629_12_0.46_0_9.59	10	+
chr1	15896534	15896831	chr1_15769121_15769418_9_0.4_0_8.48	10	+
chr1	15897326	15897541	chr1_15769913_15770128_6_0.39_1.23_8.84	10	+
chr1	15931033	15931809	chr1_15803620_15804396_22_0.51_0_11.47	10	+
chr1	15964729	15964957	chr1_15837316_15837544_7_0.42_0_8.59	10	+
chr1	15978155	15978439	chr1_15850742_15851026_8_0.48_0_8.64	10	+
chr1	15981178	15981383	chr1_15853765_15853970_6_0.37_2.18_8.38	10	+
chr1	15986452	15988535	chr1_15859039_15861122_58_0.42_0_9.22	10	+
chr1	15988624	15989003	chr1_15861211_15861590_11_0.4_1.23_8.45	10	+
chr1	15989016	15989298	chr1_15861603_15861885_8_0.44_3.75_8.93	10	+
chr1	15990298	15990504	chr1_15862885_15863091_6_0.36_4.45_8.38	10	+
chr1	15991128	15991473	chr1_15863715_15864060_10_0.45_0_9.2	10	+
chr1	15991777	15992124	chr1_15864364_15864711_10_0.41_1.23_8.39	10	+
chr1	15992529	15992752	chr1_15865116_15865339_6_0.38_3.75_8.14	10	+
chr1	15993725	15993989	chr1_15866312_15866576_8_0.48_0_9.67	10	+
chr1	15994362	15994562	chr1_15866949_15867149_6_0.38_3.01_8.62	10	+
chr1	15994649	15994976	chr1_15867236_15867563_9_0.39_0_8.59	10	+
chr1	16119222	16119832	chr1_15991809_15992419_18_0.5_0_10.97	10	+
chr1	16133837	16134068	chr1_16006424_16006655_7_0.46_0_9.25	10	+
chr1	16154702	16155217	chr1_16027289_16027804_15_0.53_0_10.84	10	+
chr1	16174938	16175196	chr1_16047525_16047783_7_0.7_0_11.72	10	+
chr1	16199201	16199568	chr1_16071788_16072155_10_0.46_0_9.56	10	+
chr1	16199980	16200534	chr1_16072567_16073121_16_0.38_1.23_8.65	10	+
chr1	16202829	16203219	chr1_16075416_16075806_11_0.51_1.23_9.57	10	+
chr1	16235752	16236025	chr1_16108339_16108612_8_0.43_0_8.83	10	+
chr1	16237534	16237887	chr1_16110121_16110474_10_0.4_0_8.82	10	+
chr1	16242513	16242855	chr1_16115100_16115442_10_0.34_0_7.9	10	+
chr1	16245376	16245643	chr1_16117963_16118230_8_0.34_3.75_7.72	10	+
chr1	16250726	16250940	chr1_16123313_16123527_6_0.41_4.45_8.35	10	+
chr1	16254441	16255016	chr1_16127028_16127603_16_0.45_0_9.3	10	+
chr1	16255021	16258576	chr1_16127608_16131163_99_0.46_0_9.72	10	+
chr1	16258800	16259211	chr1_16131387_16131798_12_0.51_0_10.13	10	+
chr1	16259436	16260196	chr1_16132023_16132783_21_0.54_0_10.61	10	+
chr1	16260431	16260777	chr1_16133018_16133364_10_0.53_0_10.13	10	+
chr1	16260866	16261520	chr1_16133453_16134107_19_0.56_0_10.31	10	+
chr1	16261896	16262140	chr1_16134483_16134727_7_0.59_1.23_10.75	10	+
chr1	16262197	16262444	chr1_16134784_16135031_7_0.6_0_10.84	10	+
chr1	16263652	16263892	chr1_16136239_16136479_7_0.66_1.23_11.07	10	+
chr1	16263931	16264248	chr1_16136518_16136835_9_0.52_0_9.77	10	+
chr1	16264364	16264607	chr1_16136951_16137194_7_0.57_3.75_10.2	10	+
chr1	16265785	16266058	chr1_16138372_16138645_8_0.54_0_9.55	10	+
chr1	16266109	16266881	chr1_16138696_16139468_18_0.45_0_9.37	10	+
chr1	16273683	16273921	chr1_16146270_16146508_7_0.59_2.18_10.3	10	+
chr1	16357640	16357889	chr1_16230227_16230476_5_0.5_3.01_9.35	10	+
chr1	16451065	16451309	chr1_16323652_16323896_7_0.54_2.18_10.16	10	+
chr1	16458554	16458760	chr1_16331141_16331347_6_0.58_2.18_10.9	10	+
chr1	16475090	16475580	chr1_16347677_16348167_14_0.57_0_10.66	10	+
chr1	16477159	16477464	chr1_16349746_16350051_9_0.59_3.75_10.41	10	+
chr1	16502470	16502690	chr1_16375057_16375277_7_0.56_2.18_10.08	10	+
chr1	16563542	16563784	chr1_16436129_16436371_7_0.73_0_12.17	10	+
chr1	16619666	16619690	chr1_16492253_16492277_1_0.56_4.45_14.84	10	+
chr1	16641595	16641946	chr1_16514182_16514533_10_0.46_0_9.31	10	+
chr1	16665247	16665292	chr1_16537834_16537879_2_0.32_3.75_9.04	10	+
chr1	16693649	16693891	chr1_16566236_16566478_7_0.65_0_11.48	10	+
chr1	16695717	16695915	chr1_16568304_16568502_6_0.43_4.45_9.18	10	+
chr1	16719633	16720060	chr1_16592220_16592647_12_0.59_0_11.01	10	+
chr1	16721478	16723022	chr1_16594065_16595609_42_0.51_0_10.34	10	+
chr1	16723034	16723254	chr1_16595621_16595841_7_0.57_3.75_10.39	10	+
chr1	16723289	16724000	chr1_16595876_16596587_21_0.51_0_9.92	10	+
chr1	16724051	16724272	chr1_16596638_16596859_6_0.58_3.01_10.36	10	+
chr1	16785390	16785769	chr1_16657977_16658356_11_0.52_0_9.93	10	+
chr1	16786209	16786550	chr1_16658796_16659137_10_0.44_1.23_8.8	10	+
chr1	16838490	16839150	chr1_16711077_16711737_17_0.43_0_8.94	10	+
chr1	16839690	16839909	chr1_16712277_16712496_6_0.52_3.75_9.87	10	+
chr1	16840202	16840558	chr1_16712789_16713145_10_0.5_0_9.6	10	+
chr1	16888861	16889062	chr1_16761448_16761649_6_0.34_0_8.31	10	+
chr1	16889707	16890386	chr1_16762294_16762973_19_0.46_0_9.93	10	+
chr1	16890432	16890772	chr1_16763019_16763359_10_0.45_0_9.51	10	+
chr1	16890922	16891983	chr1_16763509_16764570_27_0.42_0_9.79	10	+
chr1	16891997	16894110	chr1_16764584_16766697_57_0.45_0_9.8	10	+
chr1	16894743	16895091	chr1_16767330_16767678_10_0.42_3.01_8.96	10	+
chr1	16895537	16895840	chr1_16768124_16768427_9_0.47_0_9.29	10	+
chr1	16899416	16899686	chr1_16772003_16772273_8_0.4_1.23_8.79	10	+
chr1	16901611	16901864	chr1_16774198_16774451_7_0.43_1.23_9.15	10	+
chr1	16902717	16903182	chr1_16775304_16775769_14_0.48_0_9.65	10	+
chr1	16903192	16903485	chr1_16775779_16776072_9_0.46_0_9.44	10	+
chr1	16904302	16904524	chr1_16776889_16777111_7_0.33_0_8.05	10	+
chr1	16905282	16905551	chr1_16777869_16778138_8_0.4_1.23_8.82	10	+
chr1	16905603	16906197	chr1_16778190_16778784_17_0.43_0_9.09	10	+
chr1	16907142	16907608	chr1_16779729_16780195_13_0.46_0_9.52	10	+
chr1	16908505	16908893	chr1_16781092_16781480_11_0.45_3.75_8.83	10	+
chr1	16909055	16909432	chr1_16781642_16782019_11_0.47_0_9.8	10	+
chr1	16909444	16909760	chr1_16782031_16782347_9_0.45_0_8.96	10	+
chr1	16911899	16912329	chr1_16784486_16784916_12_0.44_0_9.55	10	+
chr1	16913467	16913847	chr1_16786054_16786434_11_0.47_0_9.41	10	+
chr1	16914074	16914440	chr1_16786661_16787027_10_0.45_0_8.86	10	+
chr1	16914814	16915160	chr1_16787401_16787747_10_0.47_0_9.54	10	+
chr1	16915360	16916199	chr1_16787947_16788786_21_0.46_0_9.62	10	+
chr1	16916646	16916865	chr1_16789233_16789452_6_0.45_3.75_9.17	10	+
chr1	16918009	16918821	chr1_16790596_16791408_23_0.42_0_9.15	10	+
chr1	16918877	16919459	chr1_16791464_16792046_17_0.44_0_8.73	10	+
chr1	16919509	16919794	chr1_16792096_16792381_9_0.4_0_8.99	10	+
chr1	16919952	16920265	chr1_16792539_16792852_7_0.45_1.23_9.64	10	+
chr1	16920719	16920919	chr1_16793306_16793506_6_0.38_4.45_8.37	10	+
chr1	16921048	16921254	chr1_16793635_16793841_6_0.48_3.01_9.37	10	+
chr1	16928466	16928672	chr1_16801053_16801259_6_0.42_4.45_8.72	10	+
chr1	16931073	16931426	chr1_16803660_16804013_10_0.4_0_8.77	10	+
chr1	16933160	16933353	chr1_16805747_16805940_6_0.47_1.23_9.05	10	+
chr1	16933399	16933606	chr1_16805986_16806193_6_0.47_0_9.67	10	+
chr1	16945151	16945353	chr1_16817738_16817940_6_0.4_4.45_8.7	10	+
chr1	16952563	16952690	chr1_16825150_16825277_4_0.63_3.75_11.03	10	+
chr1	16991144	16991787	chr1_16863731_16864374_16_0.39_0_8.6	10	+
chr1	16992330	16992583	chr1_16864917_16865170_7_0.52_3.75_9.92	10	+
chr1	16992823	16993274	chr1_16865410_16865861_13_0.46_0_9.65	10	+
chr1	17009602	17009873	chr1_16882189_16882460_8_0.37_0_8.9	10	+
chr1	17010203	17012808	chr1_16882790_16885395_69_0.38_0_9.42	10	+
chr1	17067248	17067676	chr1_16939835_16940263_12_0.51_0_9.77	10	+
chr1	17067842	17068195	chr1_16940429_16940782_10_0.46_0_10.2	10	+
chr1	17068889	17069096	chr1_16941476_16941683_6_0.39_3.01_8.5	10	+
chr1	17069191	17069570	chr1_16941778_16942157_11_0.34_0_8.13	10	+
chr1	17085820	17086028	chr1_16958407_16958615_6_0.61_2.18_10.49	10	+
chr1	17222690	17223087	chr1_17095277_17095674_11_0.52_0_10.39	10	+
chr1	17223308	17223593	chr1_17095895_17096180_8_0.48_1.23_9.5	10	+
chr1	17223605	17223798	chr1_17096192_17096385_6_0.44_3.01_9.18	10	+
chr1	17224270	17224632	chr1_17096857_17097219_10_0.39_1.23_8.37	10	+
chr1	17224644	17225149	chr1_17097231_17097736_14_0.36_0_8.4	10	+
chr1	17253600	17253789	chr1_17126187_17126376_6_0.5_2.18_9.62	10	+
chr1	17285162	17285369	chr1_17157749_17157956_6_0.61_2.18_10.75	10	+
chr1	17287378	17287623	chr1_17159965_17160210_7_0.76_1.23_12.86	10	+
chr1	17302396	17302672	chr1_17174983_17175259_8_0.52_1.23_9.51	10	+
chr1	17355008	17355350	chr1_17227595_17227937_10_0.48_1.23_8.99	10	+
chr1	17394531	17394768	chr1_17267118_17267355_7_0.55_1.23_9.91	10	+
chr1	17733770	17735812	chr1_17606357_17608399_57_0.5_0_9.97	10	+
chr1	17743008	17743215	chr1_17615595_17615802_6_0.54_3.75_9.82	10	+
chr1	17746334	17746555	chr1_17618921_17619142_7_0.61_4.45_10.4	10	+
chr1	17747150	17747349	chr1_17619737_17619936_6_0.41_3.75_8.85	10	+
chr1	17939199	17939502	chr1_17811786_17812089_9_0.62_1.23_10.16	10	+
chr1	18012058	18012215	chr1_17884645_17884802_5_0.46_4.45_9.25	10	+
chr1	18375652	18375703	chr1_18248239_18248290_2_0.52_1.23_11.79	10	+
chr1	18800016	18800224	chr1_18672603_18672811_6_0.53_1.23_9.86	10	+
chr1	18812203	18812483	chr1_18684790_18685070_8_0.4_0_9.1	10	+
chr1	18839638	18839884	chr1_18712225_18712471_7_0.45_0_9.77	10	+
chr1	18931306	18931682	chr1_18803893_18804269_11_0.64_1.23_11.54	10	+
chr1	19043381	19043595	chr1_18915968_18916182_5_0.76_2.18_12.06	10	+
chr1	19057208	19057374	chr1_18929795_18929961_5_0.58_3.01_10.75	10	+
chr1	19228812	19229059	chr1_19101399_19101646_7_0.73_3.01_12.08	10	+
chr1	19401050	19401272	chr1_19273637_19273859_7_0.5_3.75_9.26	10	+
chr1	19403192	19403437	chr1_19275779_19276024_7_0.52_1.23_9.9	10	+
chr1	19410977	19411244	chr1_19283564_19283831_8_0.55_0_9.61	10	+
chr1	19413077	19413378	chr1_19285664_19285965_9_0.52_3.01_9.32	10	+
chr1	19419830	19420070	chr1_19292417_19292657_7_0.46_0_9.37	10	+
chr1	19420370	19420692	chr1_19292957_19293279_9_0.49_0_9.29	10	+
chr1	19426834	19427098	chr1_19299421_19299685_8_0.55_0_10.36	10	+
chr1	19430506	19430809	chr1_19303093_19303396_9_0.52_0_9.56	10	+
chr1	19431028	19431297	chr1_19303615_19303884_8_0.51_1.23_9.53	10	+
chr1	19436466	19436712	chr1_19309053_19309299_7_0.53_2.18_9.57	10	+
chr1	19439079	19439418	chr1_19311666_19312005_10_0.5_0_10.08	10	+
chr1	19440063	19440389	chr1_19312650_19312976_10_0.5_0_8.98	10	+
chr1	19441875	19442153	chr1_19314462_19314740_8_0.5_0_9.7	10	+
chr1	19443746	19443978	chr1_19316333_19316565_7_0.43_3.75_9.03	10	+
chr1	19446641	19446874	chr1_19319228_19319461_7_0.53_3.01_9.86	10	+
chr1	19449267	19449638	chr1_19321854_19322225_11_0.51_0_9.61	10	+
chr1	19450962	19451314	chr1_19323549_19323901_10_0.47_0_9.25	10	+
chr1	19452865	19453122	chr1_19325452_19325709_7_0.51_2.18_9.52	10	+
chr1	19466421	19466622	chr1_19339008_19339209_6_0.49_3.75_9.48	10	+
chr1	19468075	19468287	chr1_19340662_19340874_6_0.51_4.45_9.82	10	+
chr1	19471149	19471471	chr1_19343736_19344058_9_0.39_1.23_8	10	+
chr1	19472225	19472488	chr1_19344812_19345075_8_0.4_0_8.56	10	+
chr1	19473258	19473560	chr1_19345845_19346147_9_0.53_0_9.91	10	+
chr1	19477101	19477311	chr1_19349688_19349898_6_0.49_2.18_9.85	10	+
chr1	19478128	19478329	chr1_19350715_19350916_6_0.51_1.23_9.72	10	+
chr1	19481863	19482176	chr1_19354450_19354763_9_0.42_0_9.17	10	+
chr1	19483196	19483434	chr1_19355783_19356021_7_0.49_2.18_9.54	10	+
chr1	19484227	19484586	chr1_19356814_19357173_10_0.49_0_9.23	10	+
chr1	19486558	19486913	chr1_19359145_19359500_10_0.47_0_9.33	10	+
chr1	19487357	19487747	chr1_19359944_19360334_12_0.52_0_9.49	10	+
chr1	19488027	19488261	chr1_19360614_19360848_7_0.49_1.23_9.4	10	+
chr1	19488864	19489216	chr1_19361451_19361803_10_0.47_0_9.21	10	+
chr1	19490265	19490472	chr1_19362852_19363059_6_0.41_4.45_8.82	10	+
chr1	19490711	19490954	chr1_19363298_19363541_7_0.5_1.23_9.5	10	+
chr1	19493457	19493837	chr1_19366044_19366424_11_0.49_0_9.66	10	+
chr1	19494462	19494674	chr1_19367049_19367261_6_0.49_3.01_9.53	10	+
chr1	19497209	19497416	chr1_19369796_19370003_6_0.41_4.45_8.58	10	+
chr1	19499256	19499680	chr1_19371843_19372267_12_0.46_0_9.73	10	+
chr1	19499834	19500223	chr1_19372421_19372810_11_0.46_0_8.68	10	+
chr1	19503987	19504345	chr1_19376574_19376932_10_0.47_1.23_9.19	10	+
chr1	19510408	19510773	chr1_19382995_19383360_10_0.42_0_8.78	10	+
chr1	19511547	19511865	chr1_19384134_19384452_9_0.45_0_8.92	10	+
chr1	19523494	19523839	chr1_19396081_19396426_10_0.41_0_8.21	10	+
chr1	19524144	19524420	chr1_19396731_19397007_8_0.45_0_8.99	10	+
chr1	19528201	19528319	chr1_19400788_19400906_4_0.4_1.23_9.92	10	+
chr1	19543562	19543758	chr1_19416149_19416345_6_0.36_3.75_8.51	10	+
chr1	19544198	19544693	chr1_19416785_19417280_14_0.38_0_8.58	10	+
chr1	19544973	19545252	chr1_19417560_19417839_8_0.42_0_8.67	10	+
chr1	19545335	19546035	chr1_19417922_19418622_19_0.48_0_9.48	10	+
chr1	19549844	19550050	chr1_19422431_19422637_6_0.55_1.23_10.36	10	+
chr1	19557708	19558073	chr1_19430295_19430660_10_0.49_0_9	10	+
chr1	19559038	19559315	chr1_19431625_19431902_8_0.48_1.23_9.3	10	+
chr1	19565232	19565446	chr1_19437819_19438033_6_0.47_2.18_9.17	10	+
chr1	19583411	19583614	chr1_19455998_19456201_6_0.55_4.45_10.28	10	+
chr1	19585126	19585453	chr1_19457713_19458040_9_0.5_0_10.02	10	+
chr1	19586060	19586404	chr1_19458647_19458991_10_0.53_0_10.52	10	+
chr1	19630552	19630937	chr1_19503139_19503524_11_0.53_0_9.53	10	+
chr1	19665477	19666085	chr1_19538064_19538672_18_0.5_0_10.39	10	+
chr1	19670698	19670910	chr1_19543285_19543497_3_0.41_0_12.13	10	+
chr1	19671538	19671813	chr1_19544125_19544400_8_0.56_1.23_10.16	10	+
chr1	19683833	19684145	chr1_19556420_19556732_9_0.52_0_9.22	10	+
chr1	19711955	19712151	chr1_19584542_19584738_6_0.5_3.75_9.65	10	+
chr1	19928639	19928875	chr1_19801226_19801462_7_0.39_3.75_8.27	10	+
chr1	19932551	19932752	chr1_19805138_19805339_6_0.45_4.45_8.81	10	+
chr1	19934588	19935074	chr1_19807175_19807661_14_0.55_0_12.28	10	+
chr1	19952824	19953203	chr1_19825411_19825790_11_0.46_0_9.75	10	+
chr1	19971680	19971955	chr1_19844267_19844542_8_0.64_0_11.33	10	+
chr1	19981468	19982020	chr1_19854055_19854607_16_0.62_0_10.77	10	+
chr1	19983383	19984226	chr1_19855970_19856813_22_0.6_0_10.81	10	+
chr1	19984243	19984834	chr1_19856830_19857421_16_0.6_0_11.04	10	+
chr1	20124542	20124779	chr1_19997129_19997366_7_0.5_3.01_9.26	10	+
chr1	20152954	20152978	chr1_20025541_20025565_1_0.28_0_11.28	10	+
chr1	20232856	20233227	chr1_20105443_20105814_11_0.43_0_8.71	10	+
chr1	20234084	20234469	chr1_20106671_20107056_11_0.47_0_9.38	10	+
chr1	20234522	20234924	chr1_20107109_20107511_11_0.4_0_8.53	10	+
chr1	20235265	20235711	chr1_20107852_20108298_12_0.42_0_8.97	10	+
chr1	20235774	20235969	chr1_20108361_20108556_6_0.43_1.23_8.97	10	+
chr1	20236585	20236809	chr1_20109172_20109396_7_0.46_1.23_8.74	10	+
chr1	20239018	20239294	chr1_20111605_20111881_8_0.44_0_8.83	10	+
chr1	20548649	20548864	chr1_20421236_20421451_6_0.47_4.45_9.23	10	+
chr1	20692993	20693495	chr1_20565580_20566082_14_0.68_1.23_11.35	10	+
chr1	20808798	20810269	chr1_20681385_20682856_36_0.4_0_9.11	10	+
chr1	20852726	20853279	chr1_20725313_20725866_16_0.46_0_9.33	10	+
chr1	20977228	20977451	chr1_20849815_20850038_6_0.53_4.45_9.74	10	+
chr1	20977682	20978291	chr1_20850269_20850878_17_0.44_0_8.77	10	+
chr1	20978626	20979540	chr1_20851213_20852127_25_0.52_0_9.95	10	+
chr1	20980607	20980907	chr1_20853194_20853494_8_0.54_0_9.81	10	+
chr1	20982079	20982391	chr1_20854666_20854978_9_0.53_1.23_9.59	10	+
chr1	20982486	20982687	chr1_20855073_20855274_6_0.53_3.01_9.98	10	+
chr1	21069478	21069830	chr1_20942065_20942417_9_0.33_0_8.52	10	+
chr1	21070604	21071397	chr1_20943191_20943984_22_0.41_0_9.92	10	+
chr1	21071961	21072224	chr1_20944548_20944811_7_0.43_0_8.72	10	+
chr1	21073937	21074258	chr1_20946524_20946845_9_0.38_0_8.03	10	+
chr1	21076164	21076434	chr1_20948751_20949021_8_0.46_1.23_8.53	10	+
chr1	21088346	21088547	chr1_20960933_20961134_6_0.41_4.45_8.62	10	+
chr1	21097337	21097578	chr1_20969924_20970165_7_0.39_2.18_8.31	10	+
chr1	21106265	21106478	chr1_20978852_20979065_6_0.43_3.75_8.84	10	+
chr1	21106834	21107152	chr1_20979421_20979739_9_0.41_1.23_8.95	10	+
chr1	21111836	21112042	chr1_20984423_20984629_6_0.37_4.45_8.28	10	+
chr1	21113088	21113312	chr1_20985675_20985899_6_0.7_4.45_12.17	10	+
chr1	21133264	21133531	chr1_21005851_21006118_7_0.33_2.18_8.16	10	+
chr1	21133637	21133911	chr1_21006224_21006498_8_0.48_1.23_9.1	10	+
chr1	21137173	21137435	chr1_21009760_21010022_8_0.38_0_8.1	10	+
chr1	21155601	21155884	chr1_21028188_21028471_8_0.39_1.23_8.07	10	+
chr1	21191006	21191211	chr1_21063593_21063798_6_0.49_2.18_9.7	10	+
chr1	21226127	21226465	chr1_21098714_21099052_10_0.42_1.23_8.64	10	+
chr1	21264279	21264483	chr1_21136866_21137070_6_0.38_3.75_8.08	10	+
chr1	21267879	21268780	chr1_21140466_21141367_24_0.44_0_9.25	10	+
chr1	21299385	21299583	chr1_21171972_21172170_6_0.35_4.45_7.87	10	+
chr1	21410348	21410550	chr1_21282935_21283137_6_0.41_4.45_8.6	10	+
chr1	21415487	21415791	chr1_21288074_21288378_9_0.4_1.23_8.28	10	+
chr1	21454074	21454346	chr1_21326661_21326933_8_0.37_0_8.2	10	+
chr1	21461471	21461705	chr1_21334058_21334292_7_0.34_1.23_7.72	10	+
chr1	21480746	21480940	chr1_21353333_21353527_6_0.33_4.45_7.81	10	+
chr1	21482859	21483134	chr1_21355446_21355721_8_0.36_2.18_8.38	10	+
chr1	21496053	21496363	chr1_21368640_21368950_9_0.38_0_8.16	10	+
chr1	21501402	21501615	chr1_21373989_21374202_6_0.41_4.45_8.55	10	+
chr1	21501983	21502189	chr1_21374570_21374776_6_0.43_3.75_8.87	10	+
chr1	21562293	21562491	chr1_21434880_21435078_6_0.53_4.45_9.4	10	+
chr1	21572388	21572468	chr1_21444975_21445055_3_0.44_1.23_11.31	10	+
chr1	21595442	21595649	chr1_21468029_21468236_6_0.64_1.23_11.09	10	+
chr1	21597572	21597890	chr1_21470159_21470477_9_0.52_0_9.07	10	+
chr1	21672818	21673169	chr1_21545405_21545756_10_0.48_0_9.35	10	+
chr1	21750597	21750954	chr1_21623184_21623541_10_0.46_0_8.77	10	+
chr1	21751910	21752548	chr1_21624497_21625135_18_0.43_0_9.01	10	+
chr1	21753418	21754091	chr1_21626005_21626678_19_0.46_0_9.55	10	+
chr1	21754242	21754455	chr1_21626829_21627042_6_0.5_0_9.86	10	+
chr1	21756849	21757181	chr1_21629436_21629768_9_0.58_1.23_10.02	10	+
chr1	21771364	21771672	chr1_21643951_21644259_9_0.56_0_10.14	10	+
chr1	21773267	21773574	chr1_21645854_21646161_9_0.49_0_9.64	10	+
chr1	21778183	21778479	chr1_21650770_21651066_8_0.42_1.23_8.46	10	+
chr1	21785995	21786401	chr1_21658582_21658988_11_0.51_0_9.79	10	+
chr1	21786549	21786722	chr1_21659136_21659309_5_0.64_1.23_11.94	10	+
chr1	21792806	21793106	chr1_21665393_21665693_9_0.37_4.45_8.04	10	+
chr1	21793594	21794048	chr1_21666181_21666635_13_0.48_0_9.57	10	+
chr1	21794266	21794623	chr1_21666853_21667210_10_0.42_0_8.56	10	+
chr1	21794738	21794936	chr1_21667325_21667523_6_0.49_0_9.74	10	+
chr1	21795130	21795320	chr1_21667717_21667907_6_0.51_3.75_10.06	10	+
chr1	21797915	21798343	chr1_21670502_21670930_12_0.48_0_10.03	10	+
chr1	21805741	21805983	chr1_21678328_21678570_7_0.45_1.23_8.74	10	+
chr1	21806101	21806777	chr1_21678688_21679364_17_0.46_0_9.57	10	+
chr1	21806829	21807170	chr1_21679416_21679757_10_0.47_0_9.06	10	+
chr1	21807187	21807572	chr1_21679774_21680159_11_0.45_0_9.41	10	+
chr1	21807617	21808278	chr1_21680204_21680865_17_0.44_0_9.26	10	+
chr1	21808435	21809205	chr1_21681022_21681792_22_0.41_0_9.17	10	+
chr1	21809286	21809531	chr1_21681873_21682118_6_0.45_0_9.36	10	+
chr1	21810153	21810387	chr1_21682740_21682974_7_0.45_0_9.23	10	+
chr1	22005724	22005967	chr1_21878311_21878554_7_0.42_3.01_8.5	10	+
chr1	22047529	22047900	chr1_21920116_21920487_11_0.41_0_8.68	10	+
chr1	22062840	22063179	chr1_21935427_21935766_9_0.4_0_8.26	10	+
chr1	22074587	22074857	chr1_21947174_21947444_8_0.36_3.01_7.96	10	+
chr1	22161012	22161281	chr1_22033599_22033868_8_0.58_0_10.38	10	+
chr1	22216441	22216648	chr1_22089028_22089235_6_0.62_3.01_10.6	10	+
chr1	22223277	22223558	chr1_22095864_22096145_8_0.62_2.18_10.58	10	+
chr1	22234556	22235139	chr1_22107143_22107726_16_0.46_0_11.16	10	+
chr1	22404802	22405186	chr1_22277389_22277773_11_0.37_0_8.8	10	+
chr1	22408053	22408270	chr1_22280640_22280857_6_0.45_1.23_8.79	10	+
chr1	22412807	22413477	chr1_22285394_22286064_19_0.41_0_9.19	10	+
chr1	22417735	22419527	chr1_22290322_22292114_47_0.4_0_9.8	10	+
chr1	22442341	22442570	chr1_22314928_22315157_7_0.42_2.18_8.76	10	+
chr1	22529595	22529712	chr1_22402182_22402299_4_0.45_1.23_9.86	10	+
chr1	22599062	22599282	chr1_22471649_22471869_6_0.62_1.23_10.72	10	+
chr1	22649169	22649803	chr1_22521756_22522390_18_0.46_0_9.61	10	+
chr1	22728995	22729196	chr1_22601582_22601783_6_0.52_3.01_9.98	10	+
chr1	22778282	22778502	chr1_22650869_22651089_6_0.61_4.45_10.84	10	+
chr1	22827943	22828253	chr1_22700530_22700840_9_0.43_0_8.62	10	+
chr1	22834442	22834752	chr1_22707029_22707339_7_0.38_0_8.87	10	+
chr1	22838361	22838607	chr1_22710948_22711194_7_0.54_0_10.23	10	+
chr1	22888142	22888202	chr1_22760729_22760789_2_0.6_2.18_12.16	10	+
chr1	23041968	23042210	chr1_22914555_22914797_7_0.42_3.75_8.95	10	+
chr1	23060305	23060547	chr1_22932892_22933134_7_0.51_2.18_9.68	10	+
chr1	23110859	23111310	chr1_22983446_22983897_13_0.57_2.18_10.02	10	+
chr1	23195835	23196037	chr1_23068422_23068624_6_0.48_4.45_9.19	10	+
chr1	23234406	23234621	chr1_23106993_23107208_6_0.51_4.45_9.75	10	+
chr1	23240043	23240398	chr1_23112630_23112985_9_0.53_1.23_10.1	10	+
chr1	23345903	23346209	chr1_23218490_23218796_7_0.73_1.23_12.78	10	+
chr1	23356821	23357169	chr1_23229408_23229756_10_0.41_0_8.5	10	+
chr1	23376777	23377018	chr1_23249364_23249605_7_0.47_3.01_9.03	10	+
chr1	23381436	23381675	chr1_23254023_23254262_7_0.39_0_8.24	10	+
chr1	23383844	23384048	chr1_23256431_23256635_6_0.42_3.75_9.21	10	+
chr1	23385579	23385738	chr1_23258166_23258325_5_0.39_3.01_8.91	10	+
chr1	23394937	23395298	chr1_23267524_23267885_10_0.34_0_8.18	10	+
chr1	23395575	23395775	chr1_23268162_23268362_6_0.37_3.75_8.52	10	+
chr1	23397607	23397947	chr1_23270194_23270534_10_0.4_0_8.64	10	+
chr1	23399695	23399973	chr1_23272282_23272560_8_0.38_0_8.2	10	+
chr1	23403656	23403939	chr1_23276243_23276526_8_0.46_0_8.88	10	+
chr1	23404462	23404710	chr1_23277049_23277297_7_0.41_1.23_8.49	10	+
chr1	23405389	23405812	chr1_23277976_23278399_12_0.49_0_9.96	10	+
chr1	23405898	23406144	chr1_23278485_23278731_7_0.46_0_9.28	10	+
chr1	23407835	23408183	chr1_23280422_23280770_10_0.46_1.23_8.98	10	+
chr1	23408634	23408958	chr1_23281221_23281545_9_0.47_3.75_8.79	10	+
chr1	23409565	23410175	chr1_23282152_23282762_17_0.48_0_9.88	10	+
chr1	23412613	23412928	chr1_23285200_23285515_9_0.47_0_9.47	10	+
chr1	23413238	23413484	chr1_23285825_23286071_7_0.48_1.23_9.3	10	+
chr1	23418581	23418837	chr1_23291168_23291424_7_0.47_0_9.44	10	+
chr1	23419763	23419965	chr1_23292350_23292552_6_0.37_0_8.5	10	+
chr1	23571131	23571696	chr1_23443718_23444283_16_0.56_0_10.25	10	+
chr1	23575164	23575188	chr1_23447751_23447775_1_0.64_1.23_14.71	10	+
chr1	23634846	23635066	chr1_23507433_23507653_6_0.31_3.75_7.92	10	+
chr1	23635679	23636189	chr1_23508266_23508776_14_0.36_1.23_8.17	10	+
chr1	23636266	23637621	chr1_23508853_23510208_38_0.41_0_9.41	10	+
chr1	23637710	23637942	chr1_23510297_23510529_7_0.34_1.23_8.42	10	+
chr1	23639975	23640245	chr1_23512562_23512832_8_0.36_0_8.24	10	+
chr1	23644873	23645249	chr1_23517460_23517836_11_0.41_0_9.02	10	+
chr1	23647943	23648287	chr1_23520530_23520874_10_0.39_0_8.45	10	+
chr1	23650001	23650297	chr1_23522588_23522884_9_0.42_0_8.75	10	+
chr1	23652703	23652909	chr1_23525290_23525496_6_0.36_3.01_8.11	10	+
chr1	23657329	23657597	chr1_23529916_23530184_8_0.34_3.75_7.51	10	+
chr1	23663597	23663826	chr1_23536184_23536413_7_0.38_1.23_8.38	10	+
chr1	23664246	23664472	chr1_23536833_23537059_7_0.39_2.18_8.9	10	+
chr1	23664889	23665210	chr1_23537476_23537797_9_0.37_0_8.38	10	+
chr1	23671130	23671355	chr1_23543717_23543942_7_0.68_2.18_10.9	10	+
chr1	23730324	23730542	chr1_23602911_23603129_6_0.61_3.75_10.83	10	+
chr1	23875332	23875572	chr1_23747919_23748159_7_0.58_3.01_10.18	10	+
chr1	23946140	23946357	chr1_23818727_23818944_7_0.68_2.18_11.5	10	+
chr1	24018696	24018902	chr1_23891283_23891489_6_0.49_2.18_9.35	10	+
chr1	24018947	24019378	chr1_23891534_23891965_12_0.48_0_9.83	10	+
chr1	24019974	24020522	chr1_23892561_23893109_16_0.43_0_9.19	10	+
chr1	24021040	24021517	chr1_23893627_23894104_14_0.43_0_9.57	10	+
chr1	24021601	24022546	chr1_23894188_23895133_27_0.46_0_9.9	10	+
chr1	24022691	24022962	chr1_23895278_23895549_8_0.4_1.23_8.48	10	+
chr1	24023215	24023385	chr1_23895802_23895972_5_0.4_3.01_8.74	10	+
chr1	24027015	24027241	chr1_23899602_23899828_7_0.39_1.23_8.66	10	+
chr1	24037305	24037514	chr1_23909892_23910101_6_0.43_0_9.17	10	+
chr1	24070067	24070263	chr1_23942654_23942850_6_0.76_3.75_12.46	10	+
chr1	24077271	24078643	chr1_23949858_23951230_38_0.51_0_10.31	10	+
chr1	24078849	24079039	chr1_23951436_23951626_5_0.48_1.23_10.15	10	+
chr1	24080530	24080806	chr1_23953117_23953393_8_0.44_0_8.85	10	+
chr1	24080889	24081101	chr1_23953476_23953688_6_0.47_3.75_9.02	10	+
chr1	24082295	24082609	chr1_23954882_23955196_9_0.49_0_9.5	10	+
chr1	24085957	24086502	chr1_23958544_23959089_16_0.47_0_9.45	10	+
chr1	24087025	24087823	chr1_23959612_23960410_22_0.44_0_9.19	10	+
chr1	24087913	24088460	chr1_23960500_23961047_16_0.39_0_8.45	10	+
chr1	24112696	24112930	chr1_23985283_23985517_7_0.41_3.01_8.2	10	+
chr1	24113752	24114753	chr1_23986339_23987340_27_0.47_0_9.41	10	+
chr1	24119080	24119358	chr1_23991667_23991945_8_0.64_0_10.48	10	+
chr1	24120583	24120779	chr1_23993170_23993366_6_0.63_4.45_10.62	10	+
chr1	24120989	24121198	chr1_23993576_23993785_6_0.57_0_10.49	10	+
chr1	24171677	24172328	chr1_24044264_24044915_19_0.44_0_9.18	10	+
chr1	24175090	24175440	chr1_24047677_24048027_10_0.44_0_8.74	10	+
chr1	24180832	24181118	chr1_24053419_24053705_8_0.42_0_8.32	10	+
chr1	24194523	24194772	chr1_24067110_24067359_7_0.7_1.23_11.84	10	+
chr1	24648196	24648450	chr1_24520783_24521037_7_0.7_0_12.66	10	+
chr1	24671329	24671730	chr1_24543916_24544317_12_0.63_1.23_11.48	10	+
chr1	24681376	24681581	chr1_24553963_24554168_6_0.42_4.45_8.44	10	+
chr1	24745906	24746110	chr1_24618493_24618697_6_0.59_4.45_10.35	10	+
chr1	24796192	24796504	chr1_24668779_24669091_9_0.43_0_8.71	10	+
chr1	24797212	24797608	chr1_24669799_24670195_11_0.47_2.18_9.07	10	+
chr1	24798169	24798478	chr1_24670756_24671065_9_0.44_0_8.94	10	+
chr1	24798623	24798829	chr1_24671210_24671416_6_0.55_0_10.32	10	+
chr1	24798922	24799155	chr1_24671509_24671742_7_0.49_1.23_9.05	10	+
chr1	24829447	24829652	chr1_24702034_24702239_6_0.78_3.01_12.6	10	+
chr1	24973031	24973796	chr1_24845618_24846383_21_0.38_0_8.73	10	+
chr1	24973844	24974164	chr1_24846431_24846751_9_0.33_1.23_7.95	10	+
chr1	24974400	24975123	chr1_24846987_24847710_21_0.4_0_8.6	10	+
chr1	24975175	24975588	chr1_24847762_24848175_9_0.42_0_9.86	10	+
chr1	24976337	24976700	chr1_24848924_24849287_10_0.41_0_8.72	10	+
chr1	24977316	24977528	chr1_24849903_24850115_6_0.41_1.23_8.71	10	+
chr1	24977837	24978190	chr1_24850424_24850777_10_0.4_0_8.75	10	+
chr1	24978814	24979217	chr1_24851401_24851804_11_0.44_0_9.19	10	+
chr1	24979415	24979630	chr1_24852002_24852217_6_0.43_0_8.78	10	+
chr1	24981238	24981722	chr1_24853825_24854309_14_0.45_0_9.75	10	+
chr1	24987828	24988025	chr1_24860415_24860612_6_0.41_3.75_8.61	10	+
chr1	24989075	24989825	chr1_24861662_24862412_21_0.4_1.23_8.46	10	+
chr1	24995574	24996142	chr1_24868161_24868729_16_0.5_0_10.34	10	+
chr1	24996516	24996933	chr1_24869103_24869520_11_0.45_0_9.21	10	+
chr1	24998609	24999733	chr1_24871196_24872320_28_0.39_0_9.73	10	+
chr1	25124134	25124449	chr1_24996721_24997036_9_0.39_1.23_8.04	10	+
chr1	25140511	25140789	chr1_25013098_25013376_8_0.36_1.23_8	10	+
chr1	25153509	25153721	chr1_25026096_25026308_6_0.4_3.01_8.6	10	+
chr1	25166314	25166637	chr1_25038901_25039224_9_0.4_1.23_8.28	10	+
chr1	25167158	25168990	chr1_25039745_25041577_50_0.37_0_9.01	10	+
chr1	25169110	25170705	chr1_25041697_25043292_45_0.36_0_8.89	10	+
chr1	25227090	25227296	chr1_25099677_25099883_6_0.65_3.01_11.07	10	+
chr1	25262588	25262681	chr1_25135175_25135268_3_0.6_3.01_11.98	10	+
chr1	25451493	25451933	chr1_25324080_25324520_13_0.57_0_10.35	10	+
chr1	25483543	25483607	chr1_25356130_25356194_2_0.58_4.45_12.08	10	+
chr1	25549650	25549964	chr1_25422237_25422551_9_0.36_3.01_7.99	10	+
chr1	25553837	25554095	chr1_25426424_25426682_8_0.36_0_8.38	10	+
chr1	25570702	25571140	chr1_25443289_25443727_13_0.36_0_8.54	10	+
chr1	25571533	25571867	chr1_25444120_25444454_10_0.39_0_8.57	10	+
chr1	25620086	25621247	chr1_25492673_25493834_62_0.47_0_9.37	10	+
chr1	25662042	25662272	chr1_25534629_25534859_14_0.47_2.18_8.42	10	+
chr1	25669325	25669648	chr1_25541912_25542235_9_0.36_0_8.01	10	+
chr1	25687042	25688724	chr1_25559629_25561311_45_0.42_0_9.45	10	+
chr1	25725141	25726262	chr1_25597728_25598849_35_0.44_0_9.05	10	+
chr1	25893584	25894185	chr1_25766171_25766772_17_0.54_0_9.86	10	+
chr1	25894557	25894851	chr1_25767144_25767438_8_0.46_0_9.91	10	+
chr1	26135020	26135241	chr1_26007607_26007828_6_0.63_2.18_11.11	10	+
chr1	26138242	26138448	chr1_26010829_26011035_6_0.6_3.01_10.62	10	+
chr1	26140422	26140696	chr1_26013009_26013283_8_0.61_0_11.06	10	+
chr1	26143255	26143472	chr1_26015842_26016059_6_0.49_1.23_9.38	10	+
chr1	26158402	26158680	chr1_26030989_26031267_8_0.45_0_9.45	10	+
chr1	26158831	26159147	chr1_26031418_26031734_9_0.49_2.18_9.13	10	+
chr1	26161717	26161925	chr1_26034304_26034512_6_0.48_2.18_9.41	10	+
chr1	26162169	26162411	chr1_26034756_26034998_7_0.43_0_9.01	10	+
chr1	26167780	26167804	chr1_26040367_26040391_1_0.36_1.23_13.56	10	+
chr1	26174756	26174780	chr1_26047343_26047367_1_0.64_3.01_14.29	10	+
chr1	26190019	26190229	chr1_26062606_26062816_6_0.63_0_10.88	10	+
chr1	26213941	26214168	chr1_26086528_26086755_7_0.36_3.01_8.09	10	+
chr1	26215364	26215809	chr1_26087951_26088396_13_0.42_0_9.7	10	+
chr1	26226867	26227726	chr1_26099454_26100313_24_0.43_0_9.5	10	+
chr1	26227842	26228217	chr1_26100429_26100804_11_0.44_0_9.96	10	+
chr1	26230065	26230345	chr1_26102652_26102932_8_0.41_1.23_8.61	10	+
chr1	26440855	26441061	chr1_26313442_26313648_6_0.48_2.18_9.31	10	+
chr1	26448310	26448653	chr1_26320897_26321240_10_0.44_0_8.93	10	+
chr1	26448913	26449231	chr1_26321500_26321818_9_0.4_3.75_8.3	10	+
chr1	26449751	26449943	chr1_26322338_26322530_6_0.45_2.18_9.61	10	+
chr1	26496896	26497139	chr1_26369483_26369726_7_0.51_1.23_8.98	10	+
chr1	26515764	26516023	chr1_26388351_26388610_8_0.6_1.23_10.23	10	+
chr1	26570661	26570872	chr1_26443248_26443459_6_0.43_4.45_9.16	10	+
chr1	26581596	26582385	chr1_26454183_26454972_22_0.48_0_9.89	10	+
chr1	26589529	26589844	chr1_26462116_26462431_9_0.46_2.18_9.12	10	+
chr1	26594935	26595191	chr1_26467522_26467778_7_0.51_0_9.94	10	+
chr1	26602912	26603187	chr1_26475499_26475774_8_0.51_0_9.88	10	+
chr1	26603508	26603871	chr1_26476095_26476458_10_0.49_0_9.31	10	+
chr1	26604193	26604399	chr1_26476780_26476986_6_0.49_3.01_9.26	10	+
chr1	26607186	26607438	chr1_26479773_26480025_8_0.59_1.23_10.13	10	+
chr1	26607452	26607989	chr1_26480039_26480576_16_0.55_0_10.64	10	+
chr1	26651064	26651268	chr1_26523651_26523855_6_0.46_3.75_8.8	10	+
chr1	26653207	26653504	chr1_26525794_26526091_8_0.46_0_8.94	10	+
chr1	26670183	26670523	chr1_26542770_26543110_10_0.58_2.18_9.92	10	+
chr1	26758949	26759192	chr1_26631536_26631779_7_0.49_0_9.01	10	+
chr1	26781106	26781776	chr1_26653693_26654363_19_0.45_0_10.2	10	+
chr1	26795791	26796083	chr1_26668378_26668670_8_0.45_0_9.12	10	+
chr1	26796104	26796640	chr1_26668691_26669227_15_0.54_0_10.12	10	+
chr1	26798946	26799146	chr1_26671533_26671733_6_0.7_3.01_12.17	10	+
chr1	26799337	26799624	chr1_26671924_26672211_8_0.74_1.23_12.02	10	+
chr1	26800001	26800677	chr1_26672588_26673264_19_0.44_0_9.07	10	+
chr1	26800914	26801332	chr1_26673501_26673919_12_0.41_0_8.96	10	+
chr1	26801490	26802554	chr1_26674077_26675141_29_0.41_0_11.22	10	+
chr1	26802564	26802770	chr1_26675151_26675357_6_0.39_2.18_8.7	10	+
chr1	26871520	26871649	chr1_26744107_26744236_4_0.55_1.23_10.9	10	+
chr1	26874013	26874307	chr1_26746600_26746894_9_0.58_0_9.85	10	+
chr1	26883390	26883689	chr1_26755977_26756276_8_0.56_1.23_9.64	10	+
chr1	26887157	26887380	chr1_26759744_26759967_6_0.56_1.23_10.59	10	+
chr1	26887435	26887711	chr1_26760022_26760298_8_0.52_2.18_9.42	10	+
chr1	26887935	26888250	chr1_26760522_26760837_9_0.58_0_9.95	10	+
chr1	26898583	26898889	chr1_26771170_26771476_9_0.53_0_9.4	10	+
chr1	26900803	26901000	chr1_26773390_26773587_6_0.53_3.75_10.36	10	+
chr1	26901088	26901288	chr1_26773675_26773875_6_0.54_4.45_10.13	10	+
chr1	27023873	27024076	chr1_26896460_26896663_5_0.72_0_12.43	10	+
chr1	27024746	27025131	chr1_26897333_26897718_11_0.43_0_9.09	10	+
chr1	27025286	27025510	chr1_26897873_26898097_6_0.39_4.45_8.51	10	+
chr1	27026383	27026589	chr1_26898970_26899176_6_0.41_1.23_8.78	10	+
chr1	27029240	27029568	chr1_26901827_26902155_9_0.44_4.45_8.67	10	+
chr1	27032267	27032546	chr1_26904854_26905133_8_0.42_1.23_8.79	10	+
chr1	27033236	27033435	chr1_26905823_26906022_6_0.41_0_8.9	10	+
chr1	27035695	27035953	chr1_26908282_26908540_7_0.47_3.01_9.18	10	+
chr1	27037231	27037365	chr1_26909818_26909952_4_0.41_2.18_9.95	10	+
chr1	27041398	27041633	chr1_26913985_26914220_7_0.38_1.23_8.48	10	+
chr1	27055100	27055310	chr1_26927687_26927897_6_0.44_3.01_9.06	10	+
chr1	27057533	27058175	chr1_26930120_26930762_18_0.53_0_11.01	10	+
chr1	27067706	27067912	chr1_26940293_26940499_6_0.41_2.18_8.69	10	+
chr1	27067997	27068197	chr1_26940584_26940784_6_0.44_0_8.89	10	+
chr1	27087373	27087613	chr1_26959960_26960200_7_0.6_1.23_10.4	10	+
chr1	27089385	27089655	chr1_26961972_26962242_8_0.54_0_9.66	10	+
chr1	27089718	27089927	chr1_26962305_26962514_6_0.45_3.01_9.19	10	+
chr1	27092604	27092919	chr1_26965191_26965506_9_0.45_2.18_8.52	10	+
chr1	27094302	27094619	chr1_26966889_26967206_9_0.53_1.23_9.57	10	+
chr1	27097583	27097861	chr1_26970170_26970448_8_0.52_0_9.71	10	+
chr1	27098869	27099529	chr1_26971456_26972116_18_0.51_0_9.36	10	+
chr1	27100053	27100279	chr1_26972640_26972866_6_0.53_3.01_9.64	10	+
chr1	27100796	27101747	chr1_26973383_26974334_26_0.56_0_10.74	10	+
chr1	27102094	27102298	chr1_26974681_26974885_6_0.47_3.01_9.23	10	+
chr1	27105527	27108313	chr1_26978114_26980900_75_0.5_0_10.49	10	+
chr1	27108350	27108563	chr1_26980937_26981150_6_0.31_1.23_8.09	10	+
chr1	27124556	27124759	chr1_26997143_26997346_6_0.41_4.45_8.8	10	+
chr1	27154604	27154763	chr1_27027191_27027350_5_0.53_0_10.64	10	+
chr1	27181088	27181386	chr1_27053675_27053973_8_0.46_0_9.66	10	+
chr1	27189528	27190958	chr1_27062115_27063545_39_0.6_0_11.86	10	+
chr1	27203595	27203911	chr1_27076182_27076498_9_0.51_0_9.55	10	+
chr1	27250578	27250778	chr1_27123165_27123365_6_0.42_1.23_8.65	10	+
chr1	27267927	27268312	chr1_27140514_27140899_11_0.59_0_11.22	10	+
chr1	27269045	27269595	chr1_27141632_27142182_16_0.56_0_10.26	10	+
chr1	27271856	27272202	chr1_27144443_27144789_10_0.52_0_10.08	10	+
chr1	27272566	27272830	chr1_27145153_27145417_7_0.52_2.18_9.86	10	+
chr1	27306581	27306997	chr1_27179168_27179584_12_0.5_0_10.79	10	+
chr1	27307326	27307518	chr1_27179913_27180105_6_0.49_0_9.96	10	+
chr1	27310212	27310471	chr1_27182799_27183058_8_0.5_2.18_9.59	10	+
chr1	27312096	27312625	chr1_27184683_27185212_15_0.37_0_8.76	10	+
chr1	27326359	27326728	chr1_27198946_27199315_10_0.49_0_9.63	10	+
chr1	27326829	27327019	chr1_27199416_27199606_6_0.49_4.45_9.31	10	+
chr1	27425807	27426031	chr1_27298394_27298618_6_0.51_3.01_9.87	10	+
chr1	27503237	27503803	chr1_27375824_27376390_16_0.58_0_11.02	10	+
chr1	27526638	27526922	chr1_27399225_27399509_8_0.4_0_9.02	10	+
chr1	27527010	27527967	chr1_27399597_27400554_27_0.48_0_9.63	10	+
chr1	27533356	27534365	chr1_27405943_27406952_26_0.44_0_12.04	10	+
chr1	27534955	27535194	chr1_27407542_27407781_7_0.43_0_10.05	10	+
chr1	27537731	27537958	chr1_27410318_27410545_7_0.42_0_9.46	10	+
chr1	27561087	27561340	chr1_27433674_27433927_8_0.68_1.23_11.69	10	+
chr1	27631455	27631739	chr1_27504042_27504326_9_0.59_0_10.12	10	+
chr1	27638213	27638453	chr1_27510800_27511040_7_0.38_0_8.47	10	+
chr1	27638611	27638834	chr1_27511198_27511421_6_0.32_3.75_7.86	10	+
chr1	27651825	27652667	chr1_27524412_27525254_23_0.51_0_11.52	10	+
chr1	27652747	27653091	chr1_27525334_27525678_10_0.39_0_8.89	10	+
chr1	27661962	27662148	chr1_27534549_27534735_5_0.63_3.75_11.24	10	+
chr1	27662560	27662772	chr1_27535147_27535359_6_0.59_4.45_10.29	10	+
chr1	27718841	27719034	chr1_27591428_27591621_5_0.62_4.45_11.3	10	+
chr1	27731908	27732217	chr1_27604495_27604804_9_0.53_0_9.68	10	+
chr1	27732984	27733192	chr1_27605571_27605779_6_0.47_2.18_9.15	10	+
chr1	27733467	27733698	chr1_27606054_27606285_7_0.55_0_10.32	10	+
chr1	27733930	27734145	chr1_27606517_27606732_6_0.51_4.45_9.87	10	+
chr1	27734279	27734474	chr1_27606866_27607061_6_0.51_3.01_10.17	10	+
chr1	27734545	27734826	chr1_27607132_27607413_8_0.53_0_10.09	10	+
chr1	27741284	27741547	chr1_27613871_27614134_8_0.42_0_7.99	10	+
chr1	27744717	27745053	chr1_27617304_27617640_10_0.5_2.18_9.38	10	+
chr1	27796874	27797078	chr1_27669461_27669665_6_0.39_3.75_8.51	10	+
chr1	27951810	27952016	chr1_27824397_27824603_6_0.5_4.45_9.59	10	+
chr1	27961630	27961838	chr1_27834217_27834425_6_0.69_2.18_12.08	10	+
chr1	27975876	27976338	chr1_27848463_27848925_12_0.46_0_9.41	10	+
chr1	28116086	28116310	chr1_27988673_27988897_7_0.46_3.01_8.82	10	+
chr1	28148717	28149582	chr1_28021304_28022169_23_0.37_0_8.7	10	+
chr1	28149784	28150266	chr1_28022371_28022853_14_0.34_0_8.13	10	+
chr1	28160846	28161077	chr1_28033433_28033664_7_0.42_2.18_8.41	10	+
chr1	28165144	28165344	chr1_28037731_28037931_5_0.42_3.75_9.17	10	+
chr1	28167433	28167774	chr1_28040020_28040361_10_0.48_0_9.11	10	+
chr1	28176695	28177913	chr1_28049282_28050500_35_0.45_0_9.59	10	+
chr1	28218198	28218803	chr1_28090785_28091390_17_0.44_0_9.34	10	+
chr1	28223411	28223714	chr1_28095998_28096301_9_0.41_0_8.13	10	+
chr1	28233671	28233826	chr1_28106258_28106413_5_0.37_0_8.97	10	+
chr1	28294377	28294576	chr1_28166964_28167163_6_0.48_3.75_9.46	10	+
chr1	28300194	28300521	chr1_28172781_28173108_9_0.4_3.01_8.66	10	+
chr1	28319927	28320147	chr1_28192514_28192734_6_0.45_3.75_8.68	10	+
chr1	28421753	28422079	chr1_28294340_28294666_9_0.35_2.18_8.19	10	+
chr1	28422088	28422970	chr1_28294675_28295557_24_0.47_0_9.91	10	+
chr1	28446632	28446946	chr1_28319219_28319533_9_0.4_0_8.19	10	+
chr1	28447499	28447894	chr1_28320086_28320481_11_0.52_0_9.96	10	+
chr1	28480862	28481035	chr1_28353449_28353622_5_0.46_0_9.62	10	+
chr1	28500404	28500643	chr1_28372991_28373230_7_0.55_1.23_9.89	10	+
chr1	28505153	28505363	chr1_28377740_28377950_6_0.55_3.75_10.15	10	+
chr1	28527293	28527922	chr1_28399880_28400509_18_0.46_0_9.32	10	+
chr1	28537047	28537262	chr1_28409634_28409849_6_0.41_3.75_8.42	10	+
chr1	28564172	28564700	chr1_28436759_28437287_15_0.43_0_9.14	10	+
chr1	28599077	28599279	chr1_28471664_28471866_6_0.63_3.75_10.87	10	+
chr1	28679486	28679723	chr1_28552073_28552310_7_0.39_1.23_8.3	10	+
chr1	28823029	28823707	chr1_28695616_28696294_19_0.47_0_9.35	10	+
chr1	28824537	28824729	chr1_28697124_28697316_6_0.41_4.45_8.54	10	+
chr1	28825061	28825293	chr1_28697648_28697880_7_0.35_3.01_8.15	10	+
chr1	28826557	28826835	chr1_28699144_28699422_9_0.39_0_8.46	10	+
chr1	28832531	28832698	chr1_28705118_28705285_5_0.46_0_10.01	10	+
chr1	28833012	28833284	chr1_28705599_28705871_8_0.43_0_10.54	10	+
chr1	28833605	28833862	chr1_28706192_28706449_7_0.4_0_9.86	10	+
chr1	28834598	28835060	chr1_28707185_28707647_13_0.39_0_10.17	10	+
chr1	28835282	28835815	chr1_28707869_28708402_13_0.4_0_10.47	10	+
chr1	28836054	28836862	chr1_28708641_28709449_23_0.44_0_9.8	10	+
chr1	28837280	28837635	chr1_28709867_28710222_10_0.46_0_9.82	10	+
chr1	28838748	28838990	chr1_28711335_28711577_7_0.42_1.23_8.67	10	+
chr1	28849993	28850300	chr1_28722580_28722887_9_0.46_0_9.6	10	+
chr1	28852829	28853124	chr1_28725416_28725711_9_0.46_0_10.24	10	+
chr1	28853433	28853751	chr1_28726020_28726338_9_0.5_0_9.93	10	+
chr1	28856346	28856568	chr1_28728933_28729155_7_0.52_3.75_9.74	10	+
chr1	28858270	28858522	chr1_28730857_28731109_7_0.61_0_10.72	10	+
chr1	28858604	28858960	chr1_28731191_28731547_10_0.54_0_10.12	10	+
chr1	28861452	28861655	chr1_28734039_28734242_6_0.55_0_10.48	10	+
chr1	28861744	28862011	chr1_28734331_28734598_8_0.54_0_10.32	10	+
chr1	28862333	28862571	chr1_28734920_28735158_7_0.55_0_10.22	10	+
chr1	28863225	28863477	chr1_28735812_28736064_7_0.57_0_9.77	10	+
chr1	28864271	28865369	chr1_28736858_28737956_31_0.51_0_10.36	10	+
chr1	28897672	28897877	chr1_28770259_28770464_6_0.49_3.75_9.62	10	+
chr1	28906028	28906516	chr1_28778615_28779103_14_0.43_0_9.41	10	+
chr1	28906890	28907561	chr1_28779477_28780148_19_0.47_0_9.7	10	+
chr1	28929827	28930075	chr1_28802414_28802662_7_0.41_0_8.91	10	+
chr1	28975109	28975390	chr1_28847696_28847977_8_0.45_0_9.49	10	+
chr1	29016546	29016700	chr1_28889133_28889287_5_0.38_2.18_8.84	10	+
chr1	29040578	29040855	chr1_28913165_28913442_8_0.56_0_10.49	10	+
chr1	29041038	29041561	chr1_28913625_28914148_15_0.43_0_9.03	10	+
chr1	29042919	29043126	chr1_28915506_28915713_6_0.47_3.75_9.4	10	+
chr1	29066631	29066834	chr1_28939218_28939421_6_0.4_3.75_8.75	10	+
chr1	29068823	29070619	chr1_28941410_28943206_50_0.47_0_10.76	10	+
chr1	29070980	29071175	chr1_28943567_28943762_6_0.38_3.01_8.12	10	+
chr1	29076209	29076403	chr1_28948796_28948990_6_0.37_4.45_8.13	10	+
chr1	29077784	29078017	chr1_28950371_28950604_7_0.36_1.23_7.98	10	+
chr1	29082627	29082826	chr1_28955214_28955413_6_0.37_3.01_8.39	10	+
chr1	29095389	29096321	chr1_28967976_28968908_25_0.37_0_9.11	10	+
chr1	29138511	29138841	chr1_29011098_29011428_8_0.77_0_13.1	10	+
chr1	29222371	29222525	chr1_29094958_29095112_5_0.45_0_9.35	10	+
chr1	29234070	29234125	chr1_29106657_29106712_2_0.54_4.45_11.76	10	+
chr1	29246749	29246982	chr1_29119336_29119569_7_0.37_0_8.39	10	+
chr1	29308882	29309154	chr1_29181469_29181741_8_0.5_0_10.37	10	+
chr1	29313874	29314467	chr1_29186461_29187054_17_0.43_0_9.15	10	+
chr1	29319793	29320113	chr1_29192380_29192700_9_0.38_0_8.33	10	+
chr1	29365702	29365986	chr1_29238289_29238573_8_0.4_0_8.4	10	+
chr1	29379573	29379886	chr1_29252160_29252473_9_0.48_1.23_8.93	10	+
chr1	29444924	29445163	chr1_29317511_29317750_7_0.46_0_9.43	10	+
chr1	29445775	29446035	chr1_29318362_29318622_7_0.39_1.23_8.57	10	+
chr1	29474532	29475259	chr1_29347119_29347846_21_0.51_0_9.97	10	+
chr1	29475512	29475709	chr1_29348099_29348296_6_0.55_1.23_10.42	10	+
chr1	29481069	29481531	chr1_29353656_29354118_13_0.39_0_8.97	10	+
chr1	29486788	29487151	chr1_29359375_29359738_10_0.4_0_8.72	10	+
chr1	29488520	29488753	chr1_29361107_29361340_7_0.4_2.18_8.53	10	+
chr1	29491767	29491970	chr1_29364354_29364557_6_0.39_3.75_8.32	10	+
chr1	29492387	29492592	chr1_29364974_29365179_6_0.47_3.75_9.22	10	+
chr1	29492632	29492981	chr1_29365219_29365568_10_0.44_0_8.74	10	+
chr1	29493462	29493838	chr1_29366049_29366425_11_0.41_0_8.74	10	+
chr1	29495809	29496087	chr1_29368396_29368674_8_0.39_2.18_8.57	10	+
chr1	29497320	29497681	chr1_29369907_29370268_10_0.44_0_9.25	10	+
chr1	29498364	29498724	chr1_29370951_29371311_8_0.33_0_8.38	10	+
chr1	29503026	29503314	chr1_29375613_29375901_8_0.4_2.18_8.63	10	+
chr1	29503483	29503781	chr1_29376070_29376368_9_0.37_0_8.6	10	+
chr1	29504093	29504404	chr1_29376680_29376991_9_0.41_2.18_8.56	10	+
chr1	29506300	29506578	chr1_29378887_29379165_8_0.44_0_9.55	10	+
chr1	29507419	29507626	chr1_29380006_29380213_6_0.46_3.75_9.26	10	+
chr1	29563831	29564060	chr1_29436418_29436647_7_0.65_0_11.04	10	+
chr1	29585026	29585361	chr1_29457613_29457948_10_0.56_1.23_10.28	10	+
chr1	29586403	29586598	chr1_29458990_29459185_6_0.69_2.18_11.76	10	+
chr1	29605907	29606097	chr1_29478494_29478684_6_0.6_1.23_11.11	10	+
chr1	29606549	29606747	chr1_29479136_29479334_5_0.61_2.18_11.15	10	+
chr1	29618344	29618586	chr1_29490931_29491173_7_0.59_3.01_10.18	10	+
chr1	29638083	29638279	chr1_29510670_29510866_6_0.59_4.45_10.44	10	+
chr1	29641848	29642119	chr1_29514435_29514706_8_0.58_0_9.96	10	+
chr1	29652692	29652975	chr1_29525279_29525562_8_0.55_2.18_9.82	10	+
chr1	30256899	30257097	chr1_30029486_30029684_6_0.61_3.75_10.74	10	+
chr1	30745267	30745559	chr1_30517854_30518146_9_0.57_1.23_9.96	10	+
chr1	30848622	30848996	chr1_30621209_30621583_12_0.6_0_10.43	10	+
chr1	31138298	31138418	chr1_30910885_30911005_4_0.62_1.23_11.33	10	+
chr1	31212673	31212924	chr1_30985260_30985511_7_0.58_3.75_10.27	10	+
chr1	31349629	31349850	chr1_31122216_31122437_6_0.63_2.18_10.64	10	+
chr1	31404334	31405575	chr1_31176921_31178162_33_0.35_0_8.41	10	+
chr1	31405926	31406172	chr1_31178513_31178759_7_0.53_3.75_9.67	10	+
chr1	31408198	31408477	chr1_31180785_31181064_8_0.44_1.23_8.86	10	+
chr1	31409404	31409618	chr1_31181991_31182205_6_0.58_3.75_10.45	10	+
chr1	31413358	31413785	chr1_31185945_31186372_12_0.39_0_8.19	10	+
chr1	31418208	31418598	chr1_31190795_31191185_11_0.39_3.01_8.38	10	+
chr1	31421674	31421892	chr1_31194261_31194479_6_0.41_2.18_9	10	+
chr1	31423179	31423376	chr1_31195766_31195963_6_0.39_3.01_8.32	10	+
chr1	31424224	31424435	chr1_31196811_31197022_6_0.39_3.75_8.37	10	+
chr1	31426534	31426908	chr1_31199121_31199495_11_0.47_0_9.01	10	+
chr1	31434434	31434680	chr1_31207021_31207267_7_0.42_1.23_8.42	10	+
chr1	31435729	31435935	chr1_31208316_31208522_6_0.35_3.75_7.85	10	+
chr1	31437461	31437770	chr1_31210048_31210357_9_0.48_1.23_9.78	10	+
chr1	31438794	31439133	chr1_31211381_31211720_9_0.51_0_9.71	10	+
chr1	31440020	31440301	chr1_31212607_31212888_8_0.47_1.23_8.96	10	+
chr1	31452967	31453189	chr1_31225554_31225776_6_0.43_3.01_8.82	10	+
chr1	31455696	31456085	chr1_31228283_31228672_10_0.44_2.18_8.78	10	+
chr1	31456832	31457388	chr1_31229419_31229975_16_0.38_0_8.43	10	+
chr1	31459710	31459914	chr1_31232297_31232501_6_0.4_2.18_8.49	10	+
chr1	31461758	31462131	chr1_31234345_31234718_11_0.38_0_8.13	10	+
chr1	31462532	31462734	chr1_31235119_31235321_6_0.37_4.45_8.23	10	+
chr1	31464713	31465046	chr1_31237300_31237633_10_0.45_0_8.83	10	+
chr1	31467757	31468180	chr1_31240344_31240767_12_0.42_0_9.29	10	+
chr1	31469796	31470033	chr1_31242383_31242620_7_0.38_0_8.57	10	+
chr1	31478817	31479021	chr1_31251404_31251608_6_0.45_1.23_9.04	10	+
chr1	31479723	31480028	chr1_31252310_31252615_9_0.41_0_8.6	10	+
chr1	31480395	31480592	chr1_31252982_31253179_6_0.37_4.45_8.31	10	+
chr1	31486033	31486237	chr1_31258620_31258824_6_0.4_0_8.62	10	+
chr1	31492221	31492425	chr1_31264808_31265012_6_0.37_2.18_8.23	10	+
chr1	31501233	31501441	chr1_31273820_31274028_6_0.33_1.23_7.79	10	+
chr1	31501485	31501698	chr1_31274072_31274285_6_0.43_3.75_9.24	10	+
chr1	31509814	31510012	chr1_31282401_31282599_6_0.37_2.18_8.46	10	+
chr1	31527418	31527767	chr1_31300005_31300354_10_0.38_3.75_8.12	10	+
chr1	31531934	31532518	chr1_31304521_31305105_17_0.47_0_9.69	10	+
chr1	31581116	31581499	chr1_31353703_31354086_11_0.43_0_8.83	10	+
chr1	31732729	31733040	chr1_31505316_31505627_9_0.48_0_9.74	10	+
chr1	31734390	31734586	chr1_31506977_31507173_6_0.42_3.01_8.59	10	+
chr1	31754176	31754382	chr1_31526763_31526969_6_0.39_2.18_8.45	10	+
chr1	31761963	31762358	chr1_31534550_31534945_12_0.42_0_8.62	10	+
chr1	31821627	31821891	chr1_31594214_31594478_8_0.39_0_8.42	10	+
chr1	31836810	31837124	chr1_31609397_31609711_9_0.4_0_8.56	10	+
chr1	31860231	31860574	chr1_31632818_31633161_10_0.58_1.23_10.46	10	+
chr1	31889882	31890222	chr1_31662469_31662809_9_0.44_0_9.26	10	+
chr1	31892875	31893258	chr1_31665462_31665845_11_0.44_1.23_9.2	10	+
chr1	31893270	31893460	chr1_31665857_31666047_6_0.42_3.75_8.88	10	+
chr1	31895744	31895984	chr1_31668331_31668571_7_0.45_3.01_9	10	+
chr1	31899436	31899715	chr1_31672023_31672302_9_0.6_0_10.42	10	+
chr1	31905727	31906141	chr1_31678314_31678728_12_0.6_0_10.64	10	+
chr1	31906808	31907185	chr1_31679395_31679772_11_0.61_0_10.45	10	+
chr1	31960704	31961097	chr1_31733291_31733684_11_0.49_0_9.71	10	+
chr1	32042882	32043147	chr1_31815469_31815734_8_0.6_0_10.8	10	+
chr1	32044289	32044477	chr1_31816876_31817064_6_0.39_0_9.03	10	+
chr1	32048832	32049032	chr1_31821419_31821619_6_0.57_4.45_10.02	10	+
chr1	32051243	32051545	chr1_31823830_31824132_9_0.56_0_10.22	10	+
chr1	32052686	32052903	chr1_31825273_31825490_7_0.69_0_11.93	10	+
chr1	32095647	32096338	chr1_31868234_31868925_19_0.54_0_10.34	10	+
chr1	32098031	32098231	chr1_31870618_31870818_6_0.54_3.01_10.36	10	+
chr1	32098637	32098946	chr1_31871224_31871533_9_0.55_0_9.91	10	+
chr1	32105099	32105305	chr1_31877686_31877892_6_0.53_4.45_9.55	10	+
chr1	32135579	32135789	chr1_31908166_31908376_6_0.57_3.01_10.23	10	+
chr1	32257860	32258075	chr1_32030447_32030662_6_0.63_2.18_11.27	10	+
chr1	32372062	32372254	chr1_32144649_32144841_5_0.35_3.75_8.46	10	+
chr1	32372301	32373707	chr1_32144888_32146294_38_0.42_0_9.3	10	+
chr1	32373870	32374660	chr1_32146457_32147247_21_0.4_0_9.02	10	+
chr1	32381442	32381575	chr1_32154029_32154162_4_0.37_0_9.5	10	+
chr1	32384427	32385295	chr1_32157014_32157882_24_0.4_0_9.38	10	+
chr1	32396418	32396724	chr1_32169005_32169311_9_0.39_1.23_8.32	10	+
chr1	32479776	32480098	chr1_32252363_32252685_9_0.66_2.18_11.09	10	+
chr1	32495784	32496122	chr1_32268371_32268709_10_0.36_0_8	10	+
chr1	32497084	32497361	chr1_32269671_32269948_8_0.42_0_8.55	10	+
chr1	32498651	32499063	chr1_32271238_32271650_11_0.44_0_8.78	10	+
chr1	32500752	32501002	chr1_32273339_32273589_7_0.47_3.01_9.23	10	+
chr1	32502423	32502662	chr1_32275010_32275249_7_0.5_1.23_9.36	10	+
chr1	32503402	32503775	chr1_32275989_32276362_11_0.51_0_9.92	10	+
chr1	32505058	32505343	chr1_32277645_32277930_8_0.44_2.18_8.7	10	+
chr1	32508045	32509497	chr1_32280632_32282084_41_0.38_0_9.78	10	+
chr1	32538500	32538791	chr1_32311087_32311378_8_0.66_2.18_11.04	10	+
chr1	32557277	32557490	chr1_32329864_32330077_6_0.59_3.01_10.67	10	+
chr1	32567969	32568273	chr1_32340556_32340860_9_0.56_0_10.15	10	+
chr1	32587908	32588085	chr1_32360495_32360672_5_0.41_3.75_8.81	10	+
chr1	32620112	32620386	chr1_32392699_32392973_8_0.46_3.75_8.72	10	+
chr1	32626182	32626428	chr1_32398769_32399015_7_0.45_1.23_9.27	10	+
chr1	32627991	32628150	chr1_32400578_32400737_5_0.52_2.18_10.37	10	+
chr1	32631680	32631918	chr1_32404267_32404505_7_0.43_0_9.04	10	+
chr1	32635406	32635736	chr1_32407993_32408323_10_0.53_0_9.64	10	+
chr1	32636247	32637157	chr1_32408834_32409744_24_0.49_0_9.84	10	+
chr1	32637631	32639370	chr1_32410218_32411957_48_0.46_0_9.5	10	+
chr1	32639554	32641102	chr1_32412141_32413689_44_0.48_0_9.91	10	+
chr1	32641707	32642128	chr1_32414294_32414715_12_0.4_0_9.07	10	+
chr1	32645813	32646113	chr1_32418400_32418700_8_0.54_0_10.06	10	+
chr1	32646834	32647313	chr1_32419421_32419900_14_0.54_0_10.16	10	+
chr1	32649981	32650195	chr1_32422568_32422782_6_0.52_3.75_9.65	10	+
chr1	32653503	32653767	chr1_32426090_32426354_8_0.58_0_10.21	10	+
chr1	32655636	32655900	chr1_32428223_32428487_8_0.55_0_10.22	10	+
chr1	32658654	32658950	chr1_32431241_32431537_8_0.46_2.18_8.85	10	+
chr1	32659644	32660134	chr1_32432231_32432721_12_0.49_0_10.12	10	+
chr1	32661104	32661300	chr1_32433691_32433887_6_0.49_2.18_9.56	10	+
chr1	32661618	32661850	chr1_32434205_32434437_7_0.53_2.18_10.15	10	+
chr1	32661946	32662631	chr1_32434533_32435218_19_0.46_0_9.65	10	+
chr1	32663222	32663588	chr1_32435809_32436175_11_0.48_1.23_9.53	10	+
chr1	32691657	32692166	chr1_32464244_32464753_14_0.5_0_10.52	10	+
chr1	32694052	32694377	chr1_32466639_32466964_9_0.53_0_9.86	10	+
chr1	32768120	32768423	chr1_32540707_32541010_9_0.47_0_8.81	10	+
chr1	32782157	32782465	chr1_32554744_32555052_9_0.49_1.23_8.78	10	+
chr1	32792439	32792723	chr1_32565026_32565310_8_0.5_3.01_8.71	10	+
chr1	32796273	32796526	chr1_32568860_32569113_7_0.51_1.23_9.4	10	+
chr1	32797069	32797351	chr1_32569656_32569938_8_0.5_0_10.19	10	+
chr1	32797621	32797974	chr1_32570208_32570561_11_0.52_0_9.51	10	+
chr1	32798633	32799213	chr1_32571220_32571800_16_0.47_0_9.9	10	+
chr1	32799454	32800684	chr1_32572041_32573271_34_0.52_0_9.87	10	+
chr1	33059101	33059335	chr1_32831688_32831922_7_0.45_3.75_8.85	10	+
chr1	33099475	33099790	chr1_32872062_32872377_9_0.38_1.23_8.27	10	+
chr1	33117350	33117752	chr1_32889937_32890339_11_0.47_0_9.42	10	+
chr1	33122928	33123287	chr1_32895515_32895874_10_0.42_0_9.4	10	+
chr1	33133708	33134098	chr1_32906295_32906685_11_0.39_0_8.53	10	+
chr1	33134235	33135202	chr1_32906822_32907789_28_0.41_0_9.08	10	+
chr1	33138263	33138658	chr1_32910850_32911245_11_0.4_0_8.77	10	+
chr1	33145195	33145904	chr1_32917782_32918491_20_0.38_0_9.2	10	+
chr1	33146127	33146351	chr1_32918714_32918938_7_0.42_2.18_8.68	10	+
chr1	33146877	33147127	chr1_32919464_32919714_7_0.37_0_8.87	10	+
chr1	33147209	33147509	chr1_32919796_32920096_9_0.42_0_8.65	10	+
chr1	33151420	33151618	chr1_32924007_32924205_6_0.42_3.01_8.67	10	+
chr1	33169529	33169738	chr1_32942116_32942325_6_0.46_3.01_9.12	10	+
chr1	33215687	33215900	chr1_32988274_32988487_6_0.55_4.45_9.97	10	+
chr1	33220003	33220343	chr1_32992590_32992930_10_0.51_3.01_9.57	10	+
chr1	33236740	33237131	chr1_33009327_33009718_11_0.6_0_10.46	10	+
chr1	33237781	33237997	chr1_33010368_33010584_6_0.6_2.18_11.15	10	+
chr1	33238421	33239000	chr1_33011008_33011587_16_0.56_0_10.29	10	+
chr1	33239012	33239271	chr1_33011599_33011858_7_0.57_2.18_10.34	10	+
chr1	33240032	33240226	chr1_33012619_33012813_6_0.55_4.45_9.83	10	+
chr1	33240315	33240538	chr1_33012902_33013125_5_0.42_0_9	10	+
chr1	33241048	33241738	chr1_33013635_33014325_19_0.49_0_10.13	10	+
chr1	33245564	33245936	chr1_33018151_33018523_11_0.54_0_9.77	10	+
chr1	33252519	33252750	chr1_33025106_33025337_7_0.41_0_8.54	10	+
chr1	33256733	33256966	chr1_33029320_33029553_7_0.43_2.18_8.9	10	+
chr1	33276517	33276708	chr1_33049104_33049295_5_0.47_3.75_9.62	10	+
chr1	33283008	33283239	chr1_33055595_33055826_7_0.63_2.18_10.87	10	+
chr1	33291689	33292440	chr1_33064276_33065027_21_0.45_0_9.05	10	+
chr1	33402553	33402940	chr1_33175140_33175527_11_0.51_1.23_9.39	10	+
chr1	33413761	33414035	chr1_33186348_33186622_8_0.42_1.23_8.46	10	+
chr1	33429547	33429814	chr1_33202134_33202401_8_0.7_0_11.64	10	+
chr1	33474741	33474986	chr1_33247328_33247573_7_0.42_1.23_8.92	10	+
chr1	33475417	33476376	chr1_33248004_33248963_25_0.44_0_9.23	10	+
chr1	33477621	33477821	chr1_33250208_33250408_5_0.42_4.45_9.14	10	+
chr1	33477948	33478186	chr1_33250535_33250773_7_0.41_3.01_8.95	10	+
chr1	33478621	33479031	chr1_33251208_33251618_12_0.5_1.23_9.68	10	+
chr1	33486826	33487133	chr1_33259413_33259720_9_0.47_0_8.78	10	+
chr1	33516634	33516849	chr1_33289221_33289436_7_0.74_2.18_11.88	10	+
chr1	33646930	33647141	chr1_33419517_33419728_6_0.69_2.18_11.64	10	+
chr1	33789487	33789963	chr1_33562074_33562550_13_0.55_0_10.19	10	+
chr1	33790096	33790297	chr1_33562683_33562884_6_0.56_1.23_10.48	10	+
chr1	33960044	33960388	chr1_33732631_33732975_10_0.46_0_8.58	10	+
chr1	34594433	34594674	chr1_34367020_34367261_7_0.49_3.01_9.36	10	+
chr1	34837951	34838147	chr1_34610538_34610734_6_0.5_3.01_9.08	10	+
chr1	35320947	35321215	chr1_35093534_35093802_8_0.55_3.75_10.23	10	+
chr1	35450729	35450927	chr1_35223316_35223514_6_0.71_1.23_11.65	10	+
chr1	35480330	35480531	chr1_35252917_35253118_6_0.42_3.75_8.65	10	+
chr1	35562929	35563242	chr1_35335516_35335829_9_0.43_0_8.75	10	+
chr1	35564782	35564990	chr1_35337369_35337577_6_0.43_1.23_8.87	10	+
chr1	35569810	35570023	chr1_35342397_35342610_6_0.35_3.01_8.27	10	+
chr1	35570162	35570405	chr1_35342749_35342992_7_0.38_2.18_8.16	10	+
chr1	35578791	35580173	chr1_35351378_35352760_39_0.36_0_8.76	10	+
chr1	35580256	35581035	chr1_35352843_35353622_22_0.37_0_8.45	10	+
chr1	35587845	35588082	chr1_35360432_35360669_7_0.44_2.18_9.02	10	+
chr1	35643538	35643740	chr1_35416125_35416327_5_0.3_3.01_7.86	10	+
chr1	35643832	35644026	chr1_35416419_35416613_6_0.41_2.18_8.64	10	+
chr1	35644145	35644719	chr1_35416732_35417306_16_0.42_0_8.8	10	+
chr1	35644872	35645200	chr1_35417459_35417787_9_0.39_2.18_8.88	10	+
chr1	35645363	35645669	chr1_35417950_35418256_9_0.37_0_8.17	10	+
chr1	35645823	35648458	chr1_35418410_35421045_72_0.38_0_8.81	10	+
chr1	35648510	35648821	chr1_35421097_35421408_9_0.4_0_9.53	10	+
chr1	35649232	35652892	chr1_35421819_35425479_102_0.39_0_9.24	10	+
chr1	35653487	35653986	chr1_35426074_35426573_14_0.39_0_8.44	10	+
chr1	35654625	35655133	chr1_35427212_35427720_15_0.4_0_9.75	10	+
chr1	35655962	35656679	chr1_35428549_35429266_20_0.4_0_9.44	10	+
chr1	35656791	35657245	chr1_35429378_35429832_12_0.4_0_9.7	10	+
chr1	35658039	35658332	chr1_35430626_35430919_8_0.74_0_12.65	10	+
chr1	35816346	35817275	chr1_35588933_35589862_26_0.44_0_10.49	10	+
chr1	35824514	35825084	chr1_35597101_35597671_16_0.36_0_8.86	10	+
chr1	35827149	35827468	chr1_35599736_35600055_9_0.41_0_9.09	10	+
chr1	35846816	35847401	chr1_35619403_35619988_16_0.39_0_8.52	10	+
chr1	35850988	35851253	chr1_35623575_35623840_8_0.33_2.18_7.83	10	+
chr1	35852935	35853317	chr1_35625522_35625904_11_0.34_0_8.22	10	+
chr1	35854437	35854775	chr1_35627024_35627362_10_0.34_0_8.01	10	+
chr1	35855485	35855768	chr1_35628072_35628355_8_0.4_0_8.37	10	+
chr1	35859073	35859399	chr1_35631660_35631986_8_0.4_0_9.06	10	+
chr1	35864386	35864685	chr1_35636973_35637272_9_0.4_0_8.11	10	+
chr1	35873645	35873764	chr1_35646232_35646351_4_0.44_2.18_9.46	10	+
chr1	35881019	35881364	chr1_35653606_35653951_10_0.44_0_8.89	10	+
chr1	35883951	35884195	chr1_35656538_35656782_7_0.39_0_8.23	10	+
chr1	35885090	35886075	chr1_35657677_35658662_28_0.43_0_8.99	10	+
chr1	35886365	35886782	chr1_35658952_35659369_12_0.4_0_8.99	10	+
chr1	35887224	35887443	chr1_35659811_35660030_6_0.33_4.45_8.21	10	+
chr1	35925789	35925987	chr1_35698376_35698574_6_0.39_4.45_8.28	10	+
chr1	36026665	36026867	chr1_35799252_35799454_6_0.57_1.23_10.67	10	+
chr1	36027008	36027232	chr1_35799595_35799819_5_0.54_2.18_10.83	10	+
chr1	36067112	36067338	chr1_35839699_35839925_7_0.33_0_7.96	10	+
chr1	36067963	36068090	chr1_35840550_35840677_4_0.39_0_10.62	10	+
chr1	36068510	36069107	chr1_35841097_35841694_17_0.44_0_9.8	10	+
chr1	36074831	36075070	chr1_35847418_35847657_7_0.49_1.23_9.65	10	+
chr1	36083558	36083780	chr1_35856145_35856367_6_0.42_1.23_8.73	10	+
chr1	36087825	36088023	chr1_35860412_35860610_6_0.44_4.45_9.12	10	+
chr1	36096888	36097091	chr1_35869475_35869678_6_0.47_4.45_8.95	10	+
chr1	36101896	36102116	chr1_35874483_35874703_7_0.38_0_9.11	10	+
chr1	36106880	36107075	chr1_35879467_35879662_6_0.59_3.75_10.52	10	+
chr1	36173607	36173829	chr1_35946194_35946416_7_0.73_4.45_11.91	10	+
chr1	36180687	36181256	chr1_35953274_35953843_16_0.47_0_9.75	10	+
chr1	36203484	36203782	chr1_35976071_35976369_8_0.44_1.23_8.15	10	+
chr1	36204878	36205191	chr1_35977465_35977778_9_0.41_0_8.64	10	+
chr1	36208704	36208907	chr1_35981291_35981494_6_0.39_2.18_9.09	10	+
chr1	36212298	36212640	chr1_35984885_35985227_10_0.43_0_8.47	10	+
chr1	36219293	36219496	chr1_35991880_35992083_6_0.45_3.01_9.04	10	+
chr1	36225999	36226532	chr1_35998586_35999119_15_0.44_0_9.05	10	+
chr1	36229912	36230318	chr1_36002499_36002905_12_0.39_0_8.68	10	+
chr1	36385038	36385420	chr1_36157625_36158007_11_0.51_0_9.55	10	+
chr1	36385702	36385896	chr1_36158289_36158483_6_0.44_3.01_9.3	10	+
chr1	36386425	36386714	chr1_36159012_36159301_8_0.42_1.23_8.57	10	+
chr1	36389348	36389754	chr1_36161935_36162341_11_0.45_1.23_9.11	10	+
chr1	36437614	36437888	chr1_36210201_36210475_8_0.45_4.45_8.54	10	+
chr1	36469867	36470139	chr1_36242454_36242726_8_0.36_2.18_8.04	10	+
chr1	36508155	36508393	chr1_36280742_36280980_7_0.37_2.18_8.08	10	+
chr1	36521948	36522156	chr1_36294535_36294743_6_0.35_0_8.66	10	+
chr1	36527269	36527550	chr1_36299856_36300137_8_0.39_0_8.66	10	+
chr1	36554250	36554635	chr1_36326837_36327222_11_0.68_0_11.56	10	+
chr1	36558734	36558973	chr1_36331321_36331560_7_0.53_1.23_9.82	10	+
chr1	36559171	36559375	chr1_36331758_36331962_6_0.51_1.23_9.73	10	+
chr1	36602307	36602907	chr1_36374894_36375494_17_0.5_0_10.07	10	+
chr1	36603420	36603631	chr1_36376007_36376218_6_0.46_3.01_9.22	10	+
chr1	36622002	36622248	chr1_36394589_36394835_7_0.67_0_11.4	10	+
chr1	36644480	36644678	chr1_36417067_36417265_6_0.67_0_11.82	10	+
chr1	36689925	36690145	chr1_36462512_36462732_6_0.59_4.45_10.53	10	+
chr1	36700727	36700943	chr1_36473314_36473530_6_0.36_3.75_8.15	10	+
chr1	36724978	36725142	chr1_36497565_36497729_5_0.41_3.01_9.35	10	+
chr1	36748060	36748404	chr1_36520647_36520991_10_0.41_0_9.03	10	+
chr1	36751576	36752943	chr1_36524163_36525530_38_0.48_0_10.31	10	+
chr1	36754519	36755407	chr1_36527106_36527994_25_0.47_0_10.35	10	+
chr1	36756857	36757260	chr1_36529444_36529847_11_0.41_0_9.18	10	+
chr1	36762107	36762451	chr1_36534694_36535038_10_0.42_0_8.76	10	+
chr1	36766474	36766729	chr1_36539061_36539316_7_0.51_0_9.71	10	+
chr1	36767058	36767380	chr1_36539645_36539967_9_0.44_0_8.92	10	+
chr1	36769330	36770999	chr1_36541917_36543586_44_0.47_0_10.05	10	+
chr1	36806116	36806317	chr1_36578703_36578904_6_0.56_4.45_10.2	10	+
chr1	36921773	36922006	chr1_36694360_36694593_7_0.46_0_9.34	10	+
chr1	36922358	36922570	chr1_36694945_36695157_6_0.53_4.45_9.65	10	+
chr1	37412767	37412960	chr1_37185354_37185547_6_0.57_2.18_10.13	10	+
chr1	37423745	37423959	chr1_37196332_37196546_6_0.6_4.45_10.14	10	+
chr1	37424427	37424747	chr1_37197014_37197334_9_0.58_0_10.13	10	+
chr1	37425466	37425782	chr1_37198053_37198369_9_0.62_1.23_10.66	10	+
chr1	37500011	37500149	chr1_37272598_37272736_4_0.76_3.01_12.9	10	+
chr1	37500392	37500613	chr1_37272979_37273200_7_0.74_2.18_12.39	10	+
chr1	37568749	37568986	chr1_37341336_37341573_7_0.45_2.18_9.18	10	+
chr1	37897131	37897331	chr1_37669718_37669918_6_0.49_3.01_9.66	10	+
chr1	37940094	37940305	chr1_37712681_37712892_7_0.77_3.01_12.34	10	+
chr1	38003415	38003618	chr1_37776002_37776205_6_0.47_4.45_9.27	10	+
chr1	38010195	38010766	chr1_37782782_37783353_14_0.56_0_10.88	10	+
chr1	38010850	38011048	chr1_37783437_37783635_6_0.43_1.23_9.11	10	+
chr1	38021807	38022205	chr1_37794394_37794792_12_0.48_0_11.02	10	+
chr1	38034336	38034982	chr1_37806923_37807569_18_0.44_0_9.16	10	+
chr1	38040158	38040512	chr1_37812745_37813099_10_0.42_0_8.53	10	+
chr1	38041090	38041396	chr1_37813677_37813983_9_0.43_0_8.36	10	+
chr1	38042048	38042253	chr1_37814635_37814840_6_0.39_3.01_8.49	10	+
chr1	38048240	38048606	chr1_37820827_37821193_11_0.41_0_8.41	10	+
chr1	38052907	38053149	chr1_37825494_37825736_7_0.41_0_9.03	10	+
chr1	38077354	38077485	chr1_37849941_37850072_4_0.51_1.23_11.36	10	+
chr1	38082004	38082202	chr1_37854591_37854789_6_0.55_3.01_10.62	10	+
chr1	38158400	38158635	chr1_37930987_37931222_7_0.58_3.75_10.09	10	+
chr1	38164452	38164700	chr1_37937039_37937287_7_0.4_3.01_8.2	10	+
chr1	38166020	38166419	chr1_37938607_37939006_11_0.41_0_8.84	10	+
chr1	38170704	38170940	chr1_37943291_37943527_7_0.42_3.75_8.62	10	+
chr1	38173930	38174481	chr1_37946517_37947068_15_0.51_0_9.86	10	+
chr1	38174490	38175016	chr1_37947077_37947603_14_0.47_0_9.53	10	+
chr1	38218418	38218680	chr1_37991005_37991267_7_0.74_0_12.27	10	+
chr1	38265227	38265976	chr1_38037814_38038563_21_0.54_0_10.39	10	+
chr1	38266494	38266696	chr1_38039081_38039283_6_0.49_3.75_9.37	10	+
chr1	38268694	38268933	chr1_38041281_38041520_7_0.39_2.18_8.29	10	+
chr1	38274708	38275099	chr1_38047295_38047686_11_0.54_1.23_10.16	10	+
chr1	38277939	38278218	chr1_38050526_38050805_8_0.46_0_8.68	10	+
chr1	38422665	38422982	chr1_38195252_38195569_9_0.47_0_8.97	10	+
chr1	38423354	38423881	chr1_38195941_38196468_15_0.45_0_9.32	10	+
chr1	38435190	38435509	chr1_38207777_38208096_9_0.44_0_8.62	10	+
chr1	38444320	38444847	chr1_38216907_38217434_15_0.45_0_9.12	10	+
chr1	38446181	38446496	chr1_38218768_38219083_9_0.41_0_8.58	10	+
chr1	38450239	38450441	chr1_38222826_38223028_6_0.45_1.23_9.11	10	+
chr1	38484047	38484382	chr1_38256634_38256969_10_0.34_0_7.88	10	+
chr1	38484748	38485063	chr1_38257335_38257650_9_0.41_0_9.25	10	+
chr1	38489171	38489499	chr1_38261758_38262086_10_0.36_0_9.05	10	+
chr1	38489826	38490065	chr1_38262413_38262652_7_0.35_0_8.88	10	+
chr1	38942213	38942453	chr1_38714800_38715040_7_0.62_2.18_10.87	10	+
chr1	39174460	39175584	chr1_38947047_38948171_31_0.52_0_10.42	10	+
chr1	39175596	39176891	chr1_38948183_38949478_37_0.44_0_9.98	10	+
chr1	39311567	39311761	chr1_39084154_39084348_6_0.35_4.45_7.99	10	+
chr1	39322548	39322748	chr1_39095135_39095335_6_0.41_4.45_8.44	10	+
chr1	39325305	39325537	chr1_39097892_39098124_5_0.72_1.23_11.43	10	+
chr1	39329353	39329601	chr1_39101940_39102188_7_0.39_2.18_8.51	10	+
chr1	39329648	39330214	chr1_39102235_39102801_16_0.41_0_8.99	10	+
chr1	39332506	39332724	chr1_39105093_39105311_6_0.34_4.45_8.13	10	+
chr1	39338946	39339150	chr1_39111533_39111737_6_0.64_3.01_11.25	10	+
chr1	39423773	39423980	chr1_39196360_39196567_6_0.43_1.23_9.13	10	+
chr1	39456988	39457188	chr1_39229575_39229775_6_0.77_2.18_12.04	10	+
chr1	39457972	39458162	chr1_39230559_39230749_6_0.43_3.75_8.48	10	+
chr1	39458248	39458667	chr1_39230835_39231254_12_0.42_0_8.52	10	+
chr1	39462945	39463199	chr1_39235532_39235786_7_0.43_0_8.89	10	+
chr1	39463744	39464071	chr1_39236331_39236658_10_0.39_0_8.42	10	+
chr1	39466633	39466870	chr1_39239220_39239457_7_0.45_0_9.2	10	+
chr1	39469626	39470680	chr1_39242213_39243267_29_0.42_0_10.05	10	+
chr1	39471004	39471437	chr1_39243591_39244024_12_0.42_0_9.56	10	+
chr1	39480902	39481087	chr1_39253489_39253674_5_0.44_3.75_9.6	10	+
chr1	39494322	39494654	chr1_39266909_39267241_10_0.42_0_9.44	10	+
chr1	39510705	39510932	chr1_39283292_39283519_7_0.48_1.23_8.95	10	+
chr1	39571173	39571485	chr1_39343760_39344072_10_0.74_2.18_12.17	10	+
chr1	39577480	39577750	chr1_39350067_39350337_8_0.44_3.01_8.51	10	+
chr1	39578864	39579088	chr1_39351451_39351675_7_0.42_2.18_8.66	10	+
chr1	39580261	39580467	chr1_39352848_39353054_6_0.37_1.23_8.44	10	+
chr1	39622383	39622586	chr1_39394970_39395173_6_0.35_3.75_8.08	10	+
chr1	39748750	39749048	chr1_39521337_39521635_9_0.46_0_8.88	10	+
chr1	39749677	39749980	chr1_39522264_39522567_8_0.44_0_9.09	10	+
chr1	39752864	39753294	chr1_39525451_39525881_12_0.43_0_8.87	10	+
chr1	39757499	39757775	chr1_39530086_39530362_8_0.46_1.23_8.98	10	+
chr1	39759060	39759329	chr1_39531647_39531916_8_0.4_0_8.7	10	+
chr1	39760672	39760953	chr1_39533259_39533540_8_0.43_0_8.23	10	+
chr1	39761314	39761522	chr1_39533901_39534109_6_0.47_2.18_9.22	10	+
chr1	39765791	39766135	chr1_39538378_39538722_10_0.46_0_8.68	10	+
chr1	39768452	39768841	chr1_39541039_39541428_11_0.46_0_9.12	10	+
chr1	39769975	39770211	chr1_39542562_39542798_7_0.41_0_9.7	10	+
chr1	39776443	39776727	chr1_39549030_39549314_8_0.48_0_9.11	10	+
chr1	39781161	39781442	chr1_39553748_39554029_8_0.42_0_9.38	10	+
chr1	39781996	39782271	chr1_39554583_39554858_8_0.44_1.23_8.37	10	+
chr1	39782845	39783117	chr1_39555432_39555704_8_0.48_1.23_9.36	10	+
chr1	39784144	39784364	chr1_39556731_39556951_6_0.48_3.75_9.83	10	+
chr1	39789800	39790009	chr1_39562387_39562596_6_0.42_0_8.99	10	+
chr1	39791989	39792065	chr1_39564576_39564652_3_0.33_2.18_9.86	10	+
chr1	39793731	39793931	chr1_39566318_39566518_6_0.41_2.18_8.88	10	+
chr1	39798827	39799165	chr1_39571414_39571752_10_0.39_3.01_8.28	10	+
chr1	39800895	39801284	chr1_39573482_39573871_11_0.41_0_8.54	10	+
chr1	39816442	39816685	chr1_39589029_39589272_7_0.53_0_9.99	10	+
chr1	39818684	39818890	chr1_39591271_39591477_6_0.54_4.45_9.92	10	+
chr1	39822966	39823642	chr1_39595553_39596229_19_0.48_0_9.65	10	+
chr1	39824339	39824580	chr1_39596926_39597167_7_0.48_0_9.19	10	+
chr1	39824723	39825067	chr1_39597310_39597654_10_0.42_0_8.85	10	+
chr1	39826417	39826737	chr1_39599004_39599324_9_0.47_0_8.98	10	+
chr1	39827026	39827222	chr1_39599613_39599809_6_0.53_3.01_10.03	10	+
chr1	39833753	39833966	chr1_39606340_39606553_6_0.42_3.01_9.09	10	+
chr1	39844866	39845174	chr1_39617453_39617761_9_0.46_0_8.79	10	+
chr1	39851039	39851533	chr1_39623626_39624120_14_0.48_0_10.15	10	+
chr1	39852771	39854342	chr1_39625358_39626929_45_0.47_0_9.93	10	+
chr1	39875271	39875609	chr1_39647858_39648196_10_0.48_0_9.46	10	+
chr1	39876007	39876754	chr1_39648594_39649341_21_0.46_0_9.28	10	+
chr1	39876837	39877383	chr1_39649424_39649970_15_0.46_0_9.16	10	+
chr1	39877575	39877777	chr1_39650162_39650364_6_0.47_2.18_9.18	10	+
chr1	39877972	39878262	chr1_39650559_39650849_8_0.44_0_8.71	10	+
chr1	39878901	39879125	chr1_39651488_39651712_7_0.71_3.75_12.45	10	+
chr1	39879499	39879962	chr1_39652086_39652549_13_0.62_0_11.01	10	+
chr1	39887964	39888316	chr1_39660551_39660903_10_0.39_0_8.24	10	+
chr1	39888328	39888674	chr1_39660915_39661261_10_0.43_0_9.02	10	+
chr1	39889632	39889995	chr1_39662219_39662582_10_0.41_0_8.49	10	+
chr1	39890115	39890318	chr1_39662702_39662905_6_0.34_3.75_7.77	10	+
chr1	39892455	39892657	chr1_39665042_39665244_6_0.42_3.75_8.4	10	+
chr1	39893038	39893384	chr1_39665625_39665971_10_0.39_0_8.2	10	+
chr1	39893600	39893994	chr1_39666187_39666581_11_0.47_0_9.7	10	+
chr1	39895452	39895766	chr1_39668039_39668353_9_0.48_1.23_9.61	10	+
chr1	39896284	39896681	chr1_39668871_39669268_12_0.42_0_8.88	10	+
chr1	39900069	39900339	chr1_39672656_39672926_8_0.44_0_9.39	10	+
chr1	39901082	39901495	chr1_39673669_39674082_12_0.41_0_8.45	10	+
chr1	39903336	39903734	chr1_39675923_39676321_11_0.45_0_9.53	10	+
chr1	39904881	39905224	chr1_39677468_39677811_10_0.44_0_9.19	10	+
chr1	39906598	39906971	chr1_39679185_39679558_11_0.39_0_8.56	10	+
chr1	39907504	39908331	chr1_39680091_39680918_23_0.42_0_8.69	10	+
chr1	39909039	39909317	chr1_39681626_39681904_8_0.44_0_8.77	10	+
chr1	39913313	39913598	chr1_39685900_39686185_8_0.42_0_9.16	10	+
chr1	39913610	39913921	chr1_39686197_39686508_9_0.39_2.18_7.81	10	+
chr1	39917794	39918041	chr1_39690381_39690628_7_0.49_3.01_9.32	10	+
chr1	39918280	39918589	chr1_39690867_39691176_9_0.48_0_9.15	10	+
chr1	39919327	39919595	chr1_39691914_39692182_8_0.44_0_8.85	10	+
chr1	39920539	39920781	chr1_39693126_39693368_7_0.51_0_9.43	10	+
chr1	39923934	39924291	chr1_39696521_39696878_11_0.45_0_9.06	10	+
chr1	39924719	39924990	chr1_39697306_39697577_8_0.5_1.23_9.56	10	+
chr1	39926200	39926549	chr1_39698787_39699136_10_0.44_0_8.73	10	+
chr1	39927490	39927781	chr1_39700077_39700368_8_0.4_0_9.16	10	+
chr1	39933265	39933477	chr1_39705852_39706064_6_0.33_1.23_8.46	10	+
chr1	39945459	39945711	chr1_39718046_39718298_7_0.49_0_9.5	10	+
chr1	39951208	39951848	chr1_39723795_39724435_17_0.44_0_9.43	10	+
chr1	39952065	39952435	chr1_39724652_39725022_11_0.43_0_8.93	10	+
chr1	39990287	39990507	chr1_39762874_39763094_6_0.57_3.75_10.34	10	+
chr1	39997017	39997257	chr1_39769604_39769844_7_0.51_3.01_9.67	10	+
chr1	40026432	40026862	chr1_39799019_39799449_11_0.38_0_8.49	10	+
chr1	40027120	40027609	chr1_39799707_39800196_14_0.49_0_9.26	10	+
chr1	40027651	40027935	chr1_39800238_39800522_8_0.51_0_9.02	10	+
chr1	40029168	40029375	chr1_39801755_39801962_6_0.51_1.23_10.04	10	+
chr1	40029560	40029938	chr1_39802147_39802525_11_0.47_2.18_9.19	10	+
chr1	40030240	40030559	chr1_39802827_39803146_9_0.47_0_9.12	10	+
chr1	40030661	40031082	chr1_39803248_39803669_12_0.51_0_10.44	10	+
chr1	40032240	40032457	chr1_39804827_39805044_6_0.42_3.75_8.81	10	+
chr1	40032817	40033012	chr1_39805404_39805599_5_0.43_2.18_9.34	10	+
chr1	40033242	40033574	chr1_39805829_39806161_10_0.33_0_8.01	10	+
chr1	40034397	40034748	chr1_39806984_39807335_10_0.42_0_9.08	10	+
chr1	40035451	40035689	chr1_39808038_39808276_7_0.44_1.23_9.12	10	+
chr1	40036787	40037156	chr1_39809374_39809743_11_0.51_0_9.73	10	+
chr1	40037974	40038398	chr1_39810561_39810985_12_0.38_0_8.7	10	+
chr1	40041826	40042023	chr1_39814413_39814610_5_0.51_4.45_10.02	10	+
chr1	40042235	40042559	chr1_39814822_39815146_8_0.62_0_11.37	10	+
chr1	40093255	40093300	chr1_39865842_39865887_2_0.64_3.75_12.25	10	+
chr1	40137728	40137837	chr1_39910315_39910424_3_0.77_0_15.6	10	+
chr1	40183900	40184180	chr1_39956487_39956767_8_0.42_0_9.08	10	+
chr1	40184227	40184625	chr1_39956814_39957212_11_0.38_0_8.59	10	+
chr1	40185327	40185564	chr1_39957914_39958151_7_0.48_0_8.77	10	+
chr1	40214546	40214866	chr1_39987133_39987453_9_0.54_1.23_10.08	10	+
chr1	40218838	40219046	chr1_39991425_39991633_6_0.61_4.45_10.89	10	+
chr1	40306825	40307046	chr1_40079412_40079633_6_0.41_4.45_8.85	10	+
chr1	40307091	40307309	chr1_40079678_40079896_6_0.39_3.75_8.55	10	+
chr1	40315791	40315983	chr1_40088378_40088570_6_0.43_3.01_8.69	10	+
chr1	40367443	40367690	chr1_40140030_40140277_7_0.75_3.01_12.4	10	+
chr1	40424335	40424538	chr1_40196922_40197125_6_0.59_2.18_10.24	10	+
chr1	40428024	40428310	chr1_40200611_40200897_8_0.49_3.75_9.54	10	+
chr1	40428328	40429115	chr1_40200915_40201702_23_0.56_0_12.21	10	+
chr1	40506948	40507227	chr1_40279535_40279814_8_0.52_3.01_9.21	10	+
chr1	40524908	40525262	chr1_40297495_40297849_10_0.45_0_8.95	10	+
chr1	40529804	40530204	chr1_40302391_40302791_11_0.49_0_9.66	10	+
chr1	40531917	40532001	chr1_40304504_40304588_3_0.45_2.18_11.16	10	+
chr1	40533169	40533407	chr1_40305756_40305994_7_0.55_1.23_10.27	10	+
chr1	40535250	40535559	chr1_40307837_40308146_9_0.5_0_10.77	10	+
chr1	40535692	40536310	chr1_40308279_40308897_17_0.43_0_9	10	+
chr1	40536401	40536790	chr1_40308988_40309377_11_0.44_0_9.4	10	+
chr1	40537037	40538296	chr1_40309624_40310883_35_0.45_0_10.59	10	+
chr1	40538390	40538634	chr1_40310977_40311221_7_0.41_0_8.87	10	+
chr1	40538788	40539969	chr1_40311375_40312556_33_0.43_0_10.16	10	+
chr1	40557637	40558230	chr1_40330224_40330817_17_0.42_2.18_8.32	10	+
chr1	40598422	40598679	chr1_40371009_40371266_8_0.64_3.75_10.76	10	+
chr1	40598805	40599194	chr1_40371392_40371781_11_0.59_0_11.12	10	+
chr1	40701586	40702523	chr1_40474173_40475110_27_0.4_0_8.83	10	+
chr1	40702571	40704327	chr1_40475158_40476914_49_0.39_0_8.83	10	+
chr1	40704378	40706366	chr1_40476965_40478953_56_0.42_0_9.05	10	+
chr1	40723910	40724118	chr1_40496497_40496705_6_0.61_3.75_10.97	10	+
chr1	40726404	40726725	chr1_40498991_40499312_9_0.35_0_7.63	10	+
chr1	40735562	40735773	chr1_40508149_40508360_6_0.35_3.75_8.3	10	+
chr1	40737467	40737761	chr1_40510054_40510348_9_0.33_0_7.83	10	+
chr1	40746979	40747224	chr1_40519566_40519811_7_0.4_0_8.76	10	+
chr1	40756557	40756754	chr1_40529144_40529341_6_0.39_3.75_8.57	10	+
chr1	40758060	40759917	chr1_40530647_40532504_48_0.37_0_9.49	10	+
chr1	40765204	40765411	chr1_40537791_40537998_6_0.56_3.75_9.96	10	+
chr1	40798595	40799258	chr1_40571182_40571845_19_0.42_0_9.97	10	+
chr1	40830468	40830866	chr1_40603055_40603453_12_0.46_0_9.31	10	+
chr1	40887625	40887829	chr1_40660212_40660416_6_0.52_3.75_9.65	10	+
chr1	41026499	41026751	chr1_40799086_40799338_7_0.37_0_8.41	10	+
chr1	41120025	41120242	chr1_40892612_40892829_6_0.57_3.01_10.13	10	+
chr1	41166421	41166613	chr1_40939008_40939200_6_0.47_3.01_9.13	10	+
chr1	41186609	41186862	chr1_40959196_40959449_7_0.35_3.01_7.66	10	+
chr1	41215128	41215479	chr1_40987715_40988066_10_0.48_0_9.22	10	+
chr1	41218698	41219023	chr1_40991285_40991610_9_0.44_0_8.36	10	+
chr1	41223724	41224032	chr1_40996311_40996619_9_0.58_0_10.49	10	+
chr1	41228472	41228786	chr1_41001059_41001373_9_0.49_0_9.12	10	+
chr1	41234354	41234565	chr1_41006941_41007152_6_0.47_3.01_9.13	10	+
chr1	41236519	41236757	chr1_41009106_41009344_6_0.5_0_10.2	10	+
chr1	41236801	41237220	chr1_41009388_41009807_11_0.44_0_8.86	10	+
chr1	41249325	41249583	chr1_41021912_41022170_7_0.71_0_12.61	10	+
chr1	41448922	41449229	chr1_41221509_41221816_9_0.36_0_8.61	10	+
chr1	41450484	41450731	chr1_41223071_41223318_7_0.45_1.23_9.35	10	+
chr1	41451646	41451893	chr1_41224233_41224480_7_0.46_3.75_8.85	10	+
chr1	41457300	41457512	chr1_41229887_41230099_6_0.41_3.75_8.8	10	+
chr1	41461602	41461893	chr1_41234189_41234480_8_0.48_0_9.77	10	+
chr1	41462992	41463266	chr1_41235579_41235853_8_0.45_1.23_9.05	10	+
chr1	41466656	41466868	chr1_41239243_41239455_6_0.53_3.01_9.92	10	+
chr1	41468771	41468974	chr1_41241358_41241561_6_0.54_4.45_9.51	10	+
chr1	41473037	41473240	chr1_41245624_41245827_6_0.57_3.01_10.02	10	+
chr1	41474319	41474663	chr1_41246906_41247250_10_0.43_0_9.4	10	+
chr1	41475148	41475357	chr1_41247735_41247944_6_0.53_3.75_9.88	10	+
chr1	41477217	41478277	chr1_41249804_41250864_29_0.47_0_9.74	10	+
chr1	41479901	41480135	chr1_41252488_41252722_7_0.49_3.75_9.35	10	+
chr1	41480373	41480594	chr1_41252960_41253181_7_0.49_3.75_9.27	10	+
chr1	41484846	41485150	chr1_41257433_41257737_9_0.47_0_9.27	10	+
chr1	41497971	41498173	chr1_41270558_41270760_6_0.44_4.45_8.67	10	+
chr1	41847729	41848020	chr1_41620316_41620607_7_0.78_1.23_12.95	10	+
chr1	41899891	41900113	chr1_41672478_41672700_6_0.57_2.18_10.34	10	+
chr1	42051456	42051668	chr1_41824043_41824255_6_0.49_3.01_9.32	10	+
chr1	42340647	42340856	chr1_42113234_42113443_6_0.57_4.45_10.43	10	+
chr1	42642402	42642742	chr1_42414989_42415329_10_0.39_0_8.46	10	+
chr1	42642859	42643425	chr1_42415446_42416012_16_0.43_0_9.05	10	+
chr1	42643568	42644172	chr1_42416155_42416759_18_0.38_0_8.8	10	+
chr1	42644483	42645548	chr1_42417070_42418135_29_0.4_0_8.72	10	+
chr1	42649665	42649872	chr1_42422252_42422459_6_0.45_4.45_8.98	10	+
chr1	42651810	42652014	chr1_42424397_42424601_6_0.39_3.75_8.5	10	+
chr1	42654875	42655077	chr1_42427462_42427664_6_0.35_3.01_8.54	10	+
chr1	42657004	42657426	chr1_42429591_42430013_11_0.5_0_9.81	10	+
chr1	42660546	42660748	chr1_42433133_42433335_6_0.37_4.45_8.35	10	+
chr1	42664735	42664945	chr1_42437322_42437532_6_0.39_3.01_8.7	10	+
chr1	42743977	42744446	chr1_42516564_42517033_13_0.43_0_9.51	10	+
chr1	42846712	42846906	chr1_42619299_42619493_6_0.71_3.01_12.01	10	+
chr1	42878097	42878493	chr1_42650684_42651080_11_0.46_1.23_9.05	10	+
chr1	42925232	42926092	chr1_42697819_42698679_24_0.38_0_8.78	10	+
chr1	42957458	42957860	chr1_42730045_42730447_12_0.4_0_9.02	10	+
chr1	42958024	42958176	chr1_42730611_42730763_5_0.4_3.01_8.87	10	+
chr1	42965559	42966064	chr1_42738146_42738651_14_0.48_0_9.82	10	+
chr1	43124070	43124318	chr1_42896657_42896905_7_0.61_1.23_10.82	10	+
chr1	43142163	43142405	chr1_42914750_42914992_7_0.47_0_8.85	10	+
chr1	43149242	43149437	chr1_42921829_42922024_6_0.42_3.01_8.66	10	+
chr1	43150694	43150891	chr1_42923281_42923478_6_0.37_2.18_8.37	10	+
chr1	43151297	43151633	chr1_42923884_42924220_10_0.37_1.23_8.26	10	+
chr1	43155179	43155418	chr1_42927766_42928005_7_0.38_2.18_8.59	10	+
chr1	43157195	43157400	chr1_42929782_42929987_6_0.38_3.75_8.47	10	+
chr1	43158719	43158926	chr1_42931306_42931513_6_0.39_1.23_9.01	10	+
chr1	43160147	43160497	chr1_42932734_42933084_10_0.36_0_8.33	10	+
chr1	43160594	43160940	chr1_42933181_42933527_10_0.43_0_8.76	10	+
chr1	43161589	43162107	chr1_42934176_42934694_15_0.39_0_9.11	10	+
chr1	43162217	43163039	chr1_42934804_42935626_23_0.45_0_10.2	10	+
chr1	43163883	43164120	chr1_42936470_42936707_7_0.37_0_8.43	10	+
chr1	43164426	43165158	chr1_42937013_42937745_21_0.42_0_8.67	10	+
chr1	43166317	43166806	chr1_42938904_42939393_13_0.49_0_11.14	10	+
chr1	43167485	43168177	chr1_42940072_42940764_18_0.35_0_8.67	10	+
chr1	43201483	43201718	chr1_42974070_42974305_7_0.64_0_11.15	10	+
chr1	43224552	43224754	chr1_42997139_42997341_6_0.41_1.23_8.77	10	+
chr1	43240356	43240562	chr1_43012943_43013149_6_0.43_3.01_9.02	10	+
chr1	43273987	43274011	chr1_43046574_43046598_1_0.64_2.18_15.17	10	+
chr1	43308583	43308811	chr1_43081170_43081398_7_0.42_3.75_8.42	10	+
chr1	43312118	43312335	chr1_43084705_43084922_7_0.63_2.18_11.15	10	+
chr1	43357697	43357907	chr1_43130284_43130494_6_0.43_2.18_9.24	10	+
chr1	43368991	43369365	chr1_43141578_43141952_11_0.44_0_9.15	10	+
chr1	43391617	43392911	chr1_43164204_43165498_37_0.47_0_10.8	10	+
chr1	43393148	43393617	chr1_43165735_43166204_13_0.53_0_10.16	10	+
chr1	43394830	43395117	chr1_43167417_43167704_8_0.56_0_10.34	10	+
chr1	43395180	43395814	chr1_43167767_43168401_17_0.61_0_10.89	10	+
chr1	43396233	43396639	chr1_43168820_43169226_12_0.62_0_11.11	10	+
chr1	43396646	43396970	chr1_43169233_43169557_9_0.62_0_11.1	10	+
chr1	43402379	43402568	chr1_43174966_43175155_6_0.52_0_9.85	10	+
chr1	43402905	43403140	chr1_43175492_43175727_7_0.49_1.23_9.21	10	+
chr1	43406469	43406856	chr1_43179056_43179443_11_0.51_0_9.61	10	+
chr1	43408716	43409099	chr1_43181303_43181686_11_0.51_0_9.57	10	+
chr1	43411550	43411768	chr1_43184137_43184355_6_0.39_1.23_8.8	10	+
chr1	43417123	43417371	chr1_43189710_43189958_7_0.38_0_8.76	10	+
chr1	43417746	43418016	chr1_43190333_43190603_8_0.5_0_9.56	10	+
chr1	43423119	43423437	chr1_43195706_43196024_10_0.47_1.23_8.7	10	+
chr1	43423824	43424031	chr1_43196411_43196618_5_0.8_2.18_13.6	10	+
chr1	43424290	43424556	chr1_43196877_43197143_8_0.7_0_11.64	10	+
chr1	43634458	43634706	chr1_43407045_43407293_7_0.49_3.75_9.28	10	+
chr1	43637088	43637416	chr1_43409675_43410003_10_0.51_0_9.73	10	+
chr1	43701061	43701266	chr1_43473648_43473853_6_0.46_4.45_9.14	10	+
chr1	43733785	43733914	chr1_43506372_43506501_4_0.51_0_10.13	10	+
chr1	43738865	43739065	chr1_43511452_43511652_6_0.61_4.45_10.71	10	+
chr1	43739193	43739458	chr1_43511780_43512045_8_0.5_0_9.54	10	+
chr1	43766604	43766806	chr1_43539191_43539393_6_0.61_2.18_10.63	10	+
chr1	43824727	43824934	chr1_43597314_43597521_6_0.66_3.75_11.13	10	+
chr1	43825005	43825474	chr1_43597592_43598061_13_0.55_0_10.67	10	+
chr1	43825552	43826312	chr1_43598139_43598899_22_0.52_0_10.4	10	+
chr1	43826327	43827050	chr1_43598914_43599637_20_0.53_0_10.08	10	+
chr1	43827720	43827944	chr1_43600307_43600531_7_0.51_0_10.23	10	+
chr1	43828553	43828969	chr1_43601140_43601556_12_0.52_0_10.55	10	+
chr1	43829550	43829831	chr1_43602137_43602418_8_0.48_0_9.47	10	+
chr1	43829878	43830297	chr1_43602465_43602884_12_0.53_0_9.39	10	+
chr1	43830804	43831080	chr1_43603391_43603667_8_0.52_3.01_9.33	10	+
chr1	43918192	43918460	chr1_43690779_43691047_8_0.51_2.18_9.5	10	+
chr1	44016404	44016656	chr1_43788991_43789243_7_0.48_1.23_8.97	10	+
chr1	44019402	44019701	chr1_43791989_43792288_9_0.56_1.23_9.65	10	+
chr1	44024989	44025220	chr1_43797576_43797807_7_0.51_3.75_9.63	10	+
chr1	44025833	44026032	chr1_43798420_43798619_6_0.53_3.75_10.15	10	+
chr1	44026043	44026333	chr1_43798630_43798920_8_0.57_3.01_9.6	10	+
chr1	44035212	44035413	chr1_43807799_43808000_6_0.58_3.75_10.26	10	+
chr1	44044442	44044641	chr1_43817029_43817228_6_0.57_4.45_10.27	10	+
chr1	44048442	44048636	chr1_43821029_43821223_6_0.61_0_10.68	10	+
chr1	44054432	44054704	chr1_43827019_43827291_8_0.6_0_10.39	10	+
chr1	44056543	44056852	chr1_43829130_43829439_9_0.54_2.18_9.51	10	+
chr1	44058029	44058259	chr1_43830616_43830846_7_0.58_1.23_10.13	10	+
chr1	44069158	44069858	chr1_43841745_43842445_20_0.61_0_11.07	10	+
chr1	44070854	44071084	chr1_43843441_43843671_7_0.6_0_10.7	10	+
chr1	44071892	44072107	chr1_43844479_43844694_6_0.59_1.23_10.91	10	+
chr1	44072407	44072710	chr1_43844994_43845297_9_0.59_0_9.61	10	+
chr1	44079208	44079499	chr1_43851795_43852086_8_0.56_0_10.3	10	+
chr1	44083009	44083226	chr1_43855596_43855813_6_0.52_3.01_9.82	10	+
chr1	44083362	44083619	chr1_43855949_43856206_8_0.6_0_10.35	10	+
chr1	44084283	44084525	chr1_43856870_43857112_7_0.57_1.23_9.98	10	+
chr1	44084970	44085190	chr1_43857557_43857777_6_0.59_4.45_10.62	10	+
chr1	44085309	44085550	chr1_43857896_43858137_7_0.58_3.75_9.67	10	+
chr1	44085713	44085907	chr1_43858300_43858494_6_0.59_4.45_10.14	10	+
chr1	44086733	44087004	chr1_43859320_43859591_8_0.59_0_10.12	10	+
chr1	44087637	44087977	chr1_43860224_43860564_10_0.62_0_10.88	10	+
chr1	44088486	44088678	chr1_43861073_43861265_4_0.57_3.75_11.05	10	+
chr1	44088784	44089082	chr1_43861371_43861669_9_0.55_1.23_9.62	10	+
chr1	44133534	44133724	chr1_43906121_43906311_6_0.53_4.45_9.57	10	+
chr1	44135672	44135881	chr1_43908259_43908468_6_0.44_3.75_8.99	10	+
chr1	44137159	44137531	chr1_43909746_43910118_10_0.47_3.75_9.39	10	+
chr1	44156521	44156735	chr1_43929108_43929322_6_0.5_3.75_9.68	10	+
chr1	44169726	44170247	chr1_43942313_43942834_15_0.49_0_9.26	10	+
chr1	44232542	44232771	chr1_44005129_44005358_7_0.46_3.75_8.84	10	+
chr1	44361788	44362019	chr1_44134375_44134606_7_0.44_1.23_8.7	10	+
chr1	44399322	44399543	chr1_44171909_44172130_6_0.69_1.23_11.74	10	+
chr1	44416205	44416407	chr1_44188792_44188994_6_0.44_4.45_8.99	10	+
chr1	44424132	44424411	chr1_44196719_44196998_8_0.56_1.23_9.5	10	+
chr1	44438207	44438425	chr1_44210794_44211012_6_0.55_3.01_9.87	10	+
chr1	44443581	44443854	chr1_44216168_44216441_8_0.55_0_10.36	10	+
chr1	44447302	44447710	chr1_44219889_44220297_12_0.6_0_10.57	10	+
chr1	44450499	44450713	chr1_44223086_44223300_6_0.57_3.75_10.3	10	+
chr1	44451153	44451418	chr1_44223740_44224005_8_0.57_2.18_10.01	10	+
chr1	44455932	44456169	chr1_44228519_44228756_7_0.54_0_10.07	10	+
chr1	44568791	44569550	chr1_44341378_44342137_21_0.62_0_11.13	10	+
chr1	44569572	44570359	chr1_44342159_44342946_23_0.55_0_11.6	10	+
chr1	44587812	44588215	chr1_44360399_44360802_10_0.44_0_9.38	10	+
chr1	44638036	44638278	chr1_44410623_44410865_7_0.63_0_10.5	10	+
chr1	44681056	44681270	chr1_44453643_44453857_6_0.39_1.23_8.79	10	+
chr1	44683917	44684163	chr1_44456504_44456750_7_0.53_1.23_10.27	10	+
chr1	44684221	44684476	chr1_44456808_44457063_7_0.54_3.75_9.72	10	+
chr1	44873176	44873514	chr1_44645763_44646101_10_0.73_3.01_11.74	10	+
chr1	44883113	44883329	chr1_44655700_44655916_6_0.66_0_10.98	10	+
chr1	44930580	44930773	chr1_44703167_44703360_6_0.39_3.01_8.29	10	+
chr1	45034245	45034402	chr1_44806832_44806989_5_0.57_4.45_10.33	10	+
chr1	45097551	45097853	chr1_44870138_44870440_9_0.73_0_12.01	10	+
chr1	45101666	45101916	chr1_44874253_44874503_7_0.59_3.01_9.66	10	+
chr1	45101969	45102169	chr1_44874556_44874756_6_0.49_3.01_9.58	10	+
chr1	45110361	45110555	chr1_44882948_44883142_6_0.51_1.23_10.14	10	+
chr1	45116729	45117062	chr1_44889316_44889649_10_0.51_0_10.04	10	+
chr1	45205432	45205710	chr1_44978019_44978297_8_0.57_2.18_9.63	10	+
chr1	45218811	45219014	chr1_44991398_44991601_6_0.53_4.45_9.8	10	+
chr1	45221631	45221981	chr1_44994218_44994568_10_0.47_1.23_9.03	10	+
chr1	45223607	45223809	chr1_44996194_44996396_6_0.5_2.18_9.58	10	+
chr1	45224784	45225128	chr1_44997371_44997715_10_0.58_0_10.08	10	+
chr1	45225849	45226202	chr1_44998436_44998789_10_0.54_0_9.77	10	+
chr1	45228136	45228434	chr1_45000723_45001021_9_0.53_0_9.63	10	+
chr1	45240771	45241074	chr1_45013358_45013661_9_0.55_0_10.36	10	+
chr1	45241528	45241917	chr1_45014115_45014504_11_0.61_0_11.05	10	+
chr1	45242160	45242384	chr1_45014747_45014971_7_0.51_3.01_9.7	10	+
chr1	45243166	45243931	chr1_45015753_45016518_21_0.51_0_10.23	10	+
chr1	45244161	45244520	chr1_45016748_45017107_10_0.45_0_9.39	10	+
chr1	45245956	45246443	chr1_45018543_45019030_14_0.48_0_11.15	10	+
chr1	45268382	45268592	chr1_45040969_45041179_6_0.59_2.18_10.47	10	+
chr1	45308355	45308550	chr1_45080942_45081137_6_0.58_3.75_10.02	10	+
chr1	45309561	45309834	chr1_45082148_45082421_8_0.48_0_10.62	10	+
chr1	45407121	45407397	chr1_45179708_45179984_8_0.4_0_8.28	10	+
chr1	45443918	45444192	chr1_45216505_45216779_8_0.36_0_7.86	10	+
chr1	45446743	45446951	chr1_45219330_45219538_6_0.38_4.45_8.06	10	+
chr1	45453835	45454294	chr1_45226422_45226881_13_0.49_0_11	10	+
chr1	45457677	45457922	chr1_45230264_45230509_7_0.47_0_9.44	10	+
chr1	45479257	45479525	chr1_45251844_45252112_8_0.6_2.18_10.21	10	+
chr1	45480441	45480652	chr1_45253028_45253239_6_0.58_0_10.41	10	+
chr1	45481036	45481297	chr1_45253623_45253884_8_0.48_0_9.62	10	+
chr1	45672055	45672389	chr1_45444642_45444976_8_0.76_0_12.71	10	+
chr1	45798042	45798258	chr1_45570629_45570845_7_0.58_4.45_10	10	+
chr1	45807635	45807859	chr1_45580222_45580446_7_0.5_3.01_9.45	10	+
chr1	45807945	45808729	chr1_45580532_45581316_22_0.52_0_9.78	10	+
chr1	45808775	45809467	chr1_45581362_45582054_20_0.53_0_10.31	10	+
chr1	45880712	45881209	chr1_45653299_45653796_14_0.46_0_9.84	10	+
chr1	45976683	45977221	chr1_45749270_45749808_15_0.44_0_9.69	10	+
chr1	45980139	45980417	chr1_45752726_45753004_8_0.48_0_10.32	10	+
chr1	45980438	45980765	chr1_45753025_45753352_10_0.45_0_8.8	10	+
chr1	45981311	45981598	chr1_45753898_45754185_8_0.42_0_9.3	10	+
chr1	45984464	45984815	chr1_45757051_45757402_10_0.41_0_8.54	10	+
chr1	45985041	45985246	chr1_45757628_45757833_6_0.43_1.23_9.11	10	+
chr1	45997259	45997306	chr1_45769846_45769893_2_0.44_1.23_11.16	10	+
chr1	46033607	46033877	chr1_45806194_45806464_8_0.55_0_10.2	10	+
chr1	46034521	46034732	chr1_45807108_45807319_6_0.47_2.18_9.21	10	+
chr1	46035610	46035809	chr1_45808197_45808396_6_0.52_1.23_9.66	10	+
chr1	46049607	46049987	chr1_45822194_45822574_11_0.59_0_10.46	10	+
chr1	46050032	46050252	chr1_45822619_45822839_7_0.71_1.23_12	10	+
chr1	46067805	46068111	chr1_45840392_45840698_9_0.37_0_8.13	10	+
chr1	46070608	46070813	chr1_45843195_45843400_6_0.38_2.18_8.65	10	+
chr1	46072109	46072349	chr1_45844696_45844936_7_0.46_1.23_9.27	10	+
chr1	46072467	46072794	chr1_45845054_45845381_9_0.37_0_8.16	10	+
chr1	46072875	46074172	chr1_45845462_45846759_37_0.47_0_9.96	10	+
chr1	46074343	46075343	chr1_45846930_45847930_28_0.4_0_8.85	10	+
chr1	46076126	46076255	chr1_45848713_45848842_4_0.45_0_10.63	10	+
chr1	46077858	46078778	chr1_45850445_45851365_26_0.41_0_8.7	10	+
chr1	46079802	46080018	chr1_45852389_45852605_6_0.43_0_10.01	10	+
chr1	46080613	46081255	chr1_45853200_45853842_18_0.43_0_9.77	10	+
chr1	46082238	46082436	chr1_45854825_45855023_6_0.41_3.75_8.72	10	+
chr1	46083046	46083371	chr1_45855633_45855958_9_0.48_0_8.89	10	+
chr1	46083595	46083878	chr1_45856182_45856465_8_0.47_0_9.32	10	+
chr1	46093133	46093512	chr1_45865720_45866099_10_0.32_0_8.2	10	+
chr1	46093626	46094101	chr1_45866213_45866688_13_0.44_0_9.05	10	+
chr1	46099054	46099369	chr1_45871641_45871956_9_0.47_0_8.91	10	+
chr1	46099705	46100016	chr1_45872292_45872603_9_0.44_0_8.81	10	+
chr1	46105746	46106099	chr1_45878333_45878686_10_0.46_0_9.49	10	+
chr1	46116613	46117003	chr1_45889200_45889590_11_0.44_0_9.38	10	+
chr1	46117197	46117545	chr1_45889784_45890132_10_0.51_0_9.69	10	+
chr1	46126017	46126556	chr1_45898604_45899143_13_0.38_0_9.69	10	+
chr1	46126604	46126946	chr1_45899191_45899533_10_0.37_0_8.89	10	+
chr1	46156665	46156868	chr1_45929252_45929455_6_0.42_3.01_8.83	10	+
chr1	46158819	46159289	chr1_45931406_45931876_13_0.45_0_9.04	10	+
chr1	46159301	46159584	chr1_45931888_45932171_9_0.36_1.23_8.4	10	+
chr1	46159759	46159953	chr1_45932346_45932540_4_0.36_3.01_9.32	10	+
chr1	46164714	46164953	chr1_45937301_45937540_7_0.41_0_9.07	10	+
chr1	46246902	46247615	chr1_46019489_46020202_20_0.48_0_11.91	10	+
chr1	46269446	46269717	chr1_46042033_46042304_7_0.74_0_12.64	10	+
chr1	46289995	46290314	chr1_46062582_46062901_9_0.37_0_8.25	10	+
chr1	46312823	46313022	chr1_46085410_46085609_6_0.46_3.75_9.5	10	+
chr1	46326593	46326797	chr1_46099180_46099384_6_0.36_3.01_8.1	10	+
chr1	46424956	46425194	chr1_46197543_46197781_7_0.5_0_9.81	10	+
chr1	46465289	46465498	chr1_46237876_46238085_6_0.39_4.45_8.24	10	+
chr1	46467937	46468206	chr1_46240524_46240793_8_0.43_2.18_8.71	10	+
chr1	46476279	46476675	chr1_46248866_46249262_11_0.48_0_9.34	10	+
chr1	46489295	46489747	chr1_46261882_46262334_13_0.5_0_9.63	10	+
chr1	46491267	46491592	chr1_46263854_46264179_9_0.53_0_9.51	10	+
chr1	46499685	46499883	chr1_46272272_46272470_6_0.56_3.01_10.58	10	+
chr1	46500153	46500603	chr1_46272740_46273190_13_0.62_0_10.69	10	+
chr1	46501214	46501420	chr1_46273801_46274007_6_0.57_3.01_10.44	10	+
chr1	46649824	46650099	chr1_46422411_46422686_8_0.58_0_10.4	10	+
chr1	46650355	46650909	chr1_46422942_46423496_15_0.51_0_9.82	10	+
chr1	46651096	46651411	chr1_46423683_46423998_9_0.53_0_10.12	10	+
chr1	46651423	46651660	chr1_46424010_46424247_7_0.46_3.01_9.44	10	+
chr1	46706022	46706081	chr1_46478609_46478668_2_0.76_0_13.29	10	+
chr1	46713808	46714086	chr1_46486395_46486673_8_0.52_0_9.53	10	+
chr1	46726404	46726677	chr1_46498991_46499264_8_0.54_1.23_9.84	10	+
chr1	46748239	46748419	chr1_46520826_46521006_6_0.43_4.45_9.11	10	+
chr1	46751026	46751294	chr1_46523613_46523881_8_0.53_0_9.88	10	+
chr1	46751896	46752275	chr1_46524483_46524862_11_0.52_0_9.92	10	+
chr1	46769252	46769605	chr1_46541839_46542192_10_0.55_0_10.15	10	+
chr1	46775696	46776080	chr1_46548283_46548667_11_0.5_0_9.71	10	+
chr1	46782165	46782452	chr1_46554752_46555039_9_0.39_1.23_8.39	10	+
chr1	46810423	46810730	chr1_46583010_46583317_9_0.52_0_9.73	10	+
chr1	46827482	46827760	chr1_46600069_46600347_8_0.48_0_9.38	10	+
chr1	46890909	46891130	chr1_46663496_46663717_7_0.49_3.75_9.08	10	+
chr1	46932489	46932815	chr1_46705076_46705402_8_0.64_1.23_10.76	10	+
chr1	46940174	46940392	chr1_46712761_46712979_6_0.55_3.75_10.21	10	+
chr1	46955352	46955566	chr1_46727939_46728153_4_0.7_4.45_12.78	10	+
chr1	47017947	47018253	chr1_46790534_46790840_8_0.58_0_10.2	10	+
chr1	47035114	47035311	chr1_46807701_46807898_6_0.49_4.45_9.5	10	+
chr1	47037709	47037875	chr1_46810296_46810462_5_0.54_3.75_10.32	10	+
chr1	47051306	47051548	chr1_46823893_46824135_7_0.47_0_9.6	10	+
chr1	47100728	47101751	chr1_46873315_46874338_28_0.45_0_9.85	10	+
chr1	47141008	47141396	chr1_46913595_46913983_11_0.48_1.23_9.53	10	+
chr1	47141443	47143361	chr1_46914030_46915948_53_0.4_0_8.89	10	+
chr1	47143443	47143839	chr1_46916030_46916426_11_0.39_0_8.95	10	+
chr1	47143978	47144323	chr1_46916565_46916910_10_0.42_0_9.02	10	+
chr1	47148893	47149190	chr1_46921480_46921777_9_0.34_1.23_7.56	10	+
chr1	47153916	47154262	chr1_46926503_46926849_10_0.44_0_8.75	10	+
chr1	47157426	47157633	chr1_46930013_46930220_6_0.44_0_8.97	10	+
chr1	47173429	47173857	chr1_46946016_46946444_12_0.35_0_8.34	10	+
chr1	47181987	47182210	chr1_46954574_46954797_6_0.47_4.45_9.11	10	+
chr1	47183656	47183851	chr1_46956243_46956438_6_0.55_1.23_10.21	10	+
chr1	47183899	47184246	chr1_46956486_46956833_10_0.49_0_9.38	10	+
chr1	47357710	47358473	chr1_47130297_47131060_21_0.48_0_10.66	10	+
chr1	47540573	47541157	chr1_47313160_47313744_16_0.48_0_10.14	10	+
chr1	47691129	47691153	chr1_47463716_47463740_1_0.64_4.45_14.13	10	+
chr1	47716764	47717670	chr1_47489351_47490257_25_0.39_0_8.77	10	+
chr1	47725991	47726257	chr1_47498578_47498844_7_0.37_3.01_8.53	10	+
chr1	47728591	47728811	chr1_47501178_47501398_7_0.41_4.45_8.78	10	+
chr1	47735268	47735619	chr1_47507855_47508206_10_0.4_0_9	10	+
chr1	47746024	47746226	chr1_47518611_47518813_6_0.5_3.01_9.68	10	+
chr1	47746353	47746944	chr1_47518940_47519531_17_0.41_0_9.03	10	+
chr1	47765597	47765925	chr1_47538184_47538512_9_0.4_0_8.28	10	+
chr1	47767922	47768041	chr1_47540509_47540628_4_0.39_2.18_9.06	10	+
chr1	47834085	47834344	chr1_47606672_47606931_8_0.41_0_8.7	10	+
chr1	47838550	47838832	chr1_47611137_47611419_8_0.37_0_7.96	10	+
chr1	47842351	47844502	chr1_47614938_47617089_60_0.36_0_8.76	10	+
chr1	47881994	47882248	chr1_47654581_47654835_6_0.75_1.23_11.53	10	+
chr1	47903511	47903930	chr1_47676098_47676517_11_0.73_0_12.33	10	+
chr1	47904182	47904366	chr1_47676769_47676953_5_0.56_2.18_10.35	10	+
chr1	48086590	48086804	chr1_47859177_47859391_6_0.48_1.23_9.43	10	+
chr1	48469632	48469845	chr1_48242219_48242432_6_0.47_3.01_9.28	10	+
chr1	48877515	48877539	chr1_48650102_48650126_1_0.32_3.75_11.34	10	+
chr1	48902451	48902675	chr1_48675038_48675262_7_0.47_3.01_9	10	+
chr1	50513699	50513892	chr1_50286286_50286479_6_0.73_1.23_12.19	10	+
chr1	50524150	50524272	chr1_50296737_50296859_4_0.38_0_9.44	10	+
chr1	50791883	50792691	chr1_50564470_50565278_22_0.58_0_11.93	10	+
chr1	50864618	50864967	chr1_50637205_50637554_10_0.43_2.18_8.92	10	+
chr1	50865318	50865528	chr1_50637905_50638115_6_0.47_0_10.31	10	+
chr1	50883527	50883906	chr1_50656114_50656493_10_0.35_2.18_8.13	10	+
chr1	50885133	50885337	chr1_50657720_50657924_6_0.72_4.45_12.06	10	+
chr1	50906955	50907229	chr1_50679543_50679817_8_0.42_2.18_8.79	10	+
chr1	51005177	51005492	chr1_50777765_50778080_9_0.35_0_7.85	10	+
chr1	51032661	51032947	chr1_50805249_50805535_8_0.36_2.18_8.13	10	+
chr1	51050224	51050582	chr1_50822812_50823170_11_0.38_0_7.81	10	+
chr1	51091315	51091533	chr1_50863903_50864121_6_0.42_4.45_8.9	10	+
chr1	51111841	51112133	chr1_50884429_50884721_8_0.38_0_8.63	10	+
chr1	51117841	51118033	chr1_50890429_50890621_6_0.36_0_8.56	10	+
chr1	51135082	51135374	chr1_50907670_50907962_9_0.29_0_7.45	10	+
chr1	51203482	51203781	chr1_50976070_50976369_9_0.32_0_7.56	10	+
chr1	51204523	51204752	chr1_50977111_50977340_6_0.34_4.45_8.01	10	+
chr1	51214712	51215007	chr1_50987300_50987595_9_0.41_0_8.26	10	+
chr1	51253566	51253955	chr1_51026154_51026543_11_0.41_0_8.87	10	+
chr1	51307559	51307764	chr1_51080147_51080352_6_0.4_4.45_8.65	10	+
chr1	51321337	51321533	chr1_51093925_51094121_6_0.34_3.01_8.23	10	+
chr1	51403619	51403817	chr1_51176207_51176405_6_0.39_3.01_8.25	10	+
chr1	51434762	51435045	chr1_51207350_51207633_8_0.64_0_10.87	10	+
chr1	51623232	51623483	chr1_51395820_51396071_7_0.5_0_9.67	10	+
chr1	51623596	51623789	chr1_51396184_51396377_6_0.57_0_10.54	10	+
chr1	51623904	51624116	chr1_51396492_51396704_6_0.49_0_10.29	10	+
chr1	51702381	51702604	chr1_51474969_51475192_7_0.62_2.18_10.7	10	+
chr1	51716238	51717109	chr1_51488826_51489697_25_0.58_0_11.99	10	+
chr1	51735511	51735878	chr1_51508099_51508466_10_0.4_0_8.75	10	+
chr1	51736760	51737890	chr1_51509348_51510478_31_0.39_0_9.09	10	+
chr1	51737902	51738843	chr1_51510490_51511431_26_0.33_0_8.45	10	+
chr1	51774517	51774750	chr1_51547105_51547338_7_0.53_0_9.56	10	+
chr1	51821126	51821317	chr1_51593714_51593905_6_0.35_1.23_8.24	10	+
chr1	51821882	51822372	chr1_51594470_51594960_14_0.41_0_8.66	10	+
chr1	51864611	51864872	chr1_51637199_51637460_8_0.38_3.01_8.24	10	+
chr1	51873783	51874054	chr1_51646371_51646642_8_0.44_0_8.72	10	+
chr1	51923556	51923776	chr1_51696144_51696364_6_0.32_4.45_7.63	10	+
chr1	52173117	52173513	chr1_51945705_51946101_12_0.51_0_9.45	10	+
chr1	52210011	52210213	chr1_51982599_51982801_6_0.35_2.18_8.07	10	+
chr1	52226218	52226431	chr1_51998806_51999019_6_0.37_0_8.54	10	+
chr1	52231438	52231768	chr1_52004026_52004356_10_0.39_0_7.95	10	+
chr1	52246686	52247073	chr1_52019274_52019661_11_0.4_0_8.74	10	+
chr1	52253224	52253945	chr1_52025812_52026533_17_0.42_0_8.93	10	+
chr1	52254891	52255144	chr1_52027479_52027732_7_0.44_0_9.16	10	+
chr1	52256568	52256848	chr1_52029156_52029436_8_0.41_0_9.15	10	+
chr1	52263926	52264132	chr1_52036514_52036720_6_0.45_3.01_9.46	10	+
chr1	52266159	52266485	chr1_52038747_52039073_10_0.46_0_8.77	10	+
chr1	52269416	52269622	chr1_52042004_52042210_6_0.38_4.45_8.6	10	+
chr1	52270003	52270441	chr1_52042591_52043029_13_0.39_0_8.57	10	+
chr1	52275909	52276184	chr1_52048497_52048772_8_0.36_0_8	10	+
chr1	52279542	52279748	chr1_52052130_52052336_6_0.4_4.45_8.25	10	+
chr1	52280179	52280576	chr1_52052767_52053164_11_0.41_0_8.86	10	+
chr1	52293475	52293675	chr1_52066063_52066263_6_0.35_2.18_7.9	10	+
chr1	52299635	52299911	chr1_52072223_52072499_8_0.36_0_8.24	10	+
chr1	52306107	52306306	chr1_52078695_52078894_6_0.35_0_8.42	10	+
chr1	52344162	52344358	chr1_52116750_52116946_6_0.61_3.01_10.58	10	+
chr1	52380032	52380274	chr1_52152620_52152862_7_0.35_2.18_8.15	10	+
chr1	52381679	52381883	chr1_52154267_52154471_6_0.43_2.18_8.87	10	+
chr1	52382079	52382351	chr1_52154667_52154939_8_0.43_0_8.9	10	+
chr1	52384313	52384626	chr1_52156901_52157214_9_0.4_0_8.73	10	+
chr1	52385139	52385443	chr1_52157727_52158031_9_0.43_0_8.65	10	+
chr1	52446129	52446533	chr1_52218717_52219121_11_0.48_0_10.49	10	+
chr1	52485935	52486707	chr1_52258523_52259295_21_0.44_0_9.33	10	+
chr1	52532865	52533069	chr1_52305453_52305657_6_0.32_4.45_7.87	10	+
chr1	52544193	52544425	chr1_52316781_52317013_7_0.36_2.18_8.28	10	+
chr1	52548919	52549246	chr1_52321507_52321834_10_0.4_0_8.52	10	+
chr1	52552335	52553986	chr1_52324923_52326574_43_0.4_0_9.19	10	+
chr1	52607789	52608181	chr1_52380377_52380769_11_0.78_1.23_12.07	10	+
chr1	52625828	52626196	chr1_52398416_52398784_11_0.46_0_9.7	10	+
chr1	52628060	52628376	chr1_52400648_52400964_9_0.46_3.01_8.57	10	+
chr1	52645467	52645716	chr1_52418055_52418304_7_0.45_4.45_8.77	10	+
chr1	52645772	52646162	chr1_52418360_52418750_11_0.43_0_8.85	10	+
chr1	52703547	52703815	chr1_52476135_52476403_8_0.36_0_8.53	10	+
chr1	52703972	52704706	chr1_52476560_52477294_20_0.41_0_8.77	10	+
chr1	52704728	52705128	chr1_52477316_52477716_11_0.41_0_8.95	10	+
chr1	52719301	52719638	chr1_52491889_52492226_10_0.42_0_8.6	10	+
chr1	52798360	52798645	chr1_52570948_52571233_8_0.46_0_8.51	10	+
chr1	52828220	52828413	chr1_52600808_52601001_6_0.58_4.45_10.37	10	+
chr1	52833972	52834251	chr1_52606560_52606839_8_0.52_0_9.86	10	+
chr1	52834381	52835004	chr1_52606969_52607592_18_0.48_0_9.44	10	+
chr1	52849178	52849383	chr1_52621766_52621971_6_0.47_2.18_9.09	10	+
chr1	52859080	52859353	chr1_52631668_52631941_8_0.46_1.23_9.13	10	+
chr1	52861730	52862051	chr1_52634318_52634639_9_0.48_0_9.69	10	+
chr1	52866989	52867188	chr1_52639577_52639776_6_0.4_4.45_8.69	10	+
chr1	52870219	52870567	chr1_52642807_52643155_10_0.48_0_9.42	10	+
chr1	52871367	52871540	chr1_52643955_52644128_5_0.37_4.45_8.41	10	+
chr1	52878088	52878352	chr1_52650676_52650940_8_0.45_1.23_8.61	10	+
chr1	52882363	52883648	chr1_52654951_52656236_37_0.41_0_9.28	10	+
chr1	52885062	52885376	chr1_52657650_52657964_9_0.39_1.23_8.15	10	+
[truncated: 60,099 more rows]
