# Supplementary material for: Cell cycle, oncogenic and tumor suppressor pathways regulate numerous long and macro non-protein-coding RNAs
Source: Genome Biol. 2014 Mar 4;15(3):R48. doi: 10.1186/gb-2014-15-3-r48 (PMC4054595; doi:10.1186/gb-2014-15-3-r48)
Supplement: Additional file 2 — Online supplemental material containing BED formatted files of differentially expressed regions and macroRNAs, as well as CSV tables listing all proximal ncRNA-mRNA pairs regulated in astrocytoma. [file gb-2014-15-3-r48-S2.zip › online_data/P53/P53_ind_high.hg19.bed]

chr1	16856	17098	chr1_6719_6961_7_0.6_2.69_10.41	10	+
chr1	19203	19424	chr1_9066_9287_7_0.62_2.69_10.69	10	+
chr1	21364	21576	chr1_11227_11439_6_0.5_1.53_9.63	10	+
chr1	22239	22523	chr1_12102_12386_8_0.5_1.53_9.56	10	+
chr1	25820	26137	chr1_15683_16000_9_0.49_1.53_9.01	10	+
chr1	29133	29497	chr1_18996_19360_10_0.78_0_12.94	10	+
chr1	143879	144239	chr1_133742_134102_11_0.46_0_9.67	10	+
chr1	145524	145721	chr1_135387_135584_6_0.51_2.69_10.24	10	+
chr1	158458	158694	chr1_148321_148557_7_0.43_1.53_8.55	10	+
chr1	173781	173972	chr1_163644_163835_6_0.43_4.57_8.67	10	+
chr1	228513	228787	chr1_218376_218650_8_0.54_0_9.96	10	+
chr1	255945	256083	chr1_245808_245946_4_0.38_1.53_9.12	10	+
chr1	318017	318216	chr1_307880_308079_6_0.41_4.57_8.27	10	+
chr1	321023	321271	chr1_310886_311134_7_0.57_0_11.58	10	+
chr1	323837	324005	chr1_313700_313868_5_0.51_2.69_10.07	10	+
chr1	324430	324916	chr1_314293_314779_14_0.58_0_10.97	10	+
chr1	325070	325765	chr1_314933_315628_19_0.57_0_10.02	10	+
chr1	325810	326017	chr1_315673_315880_6_0.67_3.69_12.03	10	+
chr1	327435	327622	chr1_317298_317485_6_0.64_4.57_11	10	+
chr1	327753	328006	chr1_317616_317869_7_0.65_2.69_11.57	10	+
chr1	436653	436940	chr1_426516_426803_8_0.5_0_9.48	10	+
chr1	470856	471351	chr1_460719_461214_14_0.49_0_10.34	10	+
chr1	544780	545319	chr1_534643_535182_15_0.75_0_13.03	10	+
chr1	564367	570386	chr1_554230_560249_159_0.44_0_13.71	10	+
chr1	664881	665193	chr1_654744_655056_9_0.56_0_10.36	10	+
chr1	669098	669293	chr1_658961_659156_6_0.5_1.53_9.29	10	+
chr1	669742	669858	chr1_659605_659721_4_0.27_1.53_7.83	10	+
chr1	671108	671350	chr1_660971_661213_7_0.42_2.69_8.59	10	+
chr1	672504	672700	chr1_662367_662563_6_0.5_0_9.43	10	+
chr1	674488	674837	chr1_664351_664700_10_0.38_2.69_8.11	10	+
chr1	679598	679958	chr1_669461_669821_11_0.46_0_9.78	10	+
chr1	681213	681410	chr1_671076_671273_6_0.51_4.57_9.96	10	+
chr1	694287	694523	chr1_684150_684386_7_0.42_1.53_8.61	10	+
chr1	713822	714015	chr1_703685_703878_6_0.54_0_10.02	10	+
chr1	716593	716897	chr1_706456_706760_8_0.36_1.53_8.22	10	+
chr1	717208	717648	chr1_707071_707511_13_0.34_0_7.91	10	+
chr1	718831	718999	chr1_708694_708862_5_0.29_0_7.76	10	+
chr1	725633	725903	chr1_715496_715766_8_0.39_0_12.48	10	+
chr1	755381	755727	chr1_745244_745590_10_0.5_3.69_9.6	10	+
chr1	756165	756929	chr1_746028_746792_22_0.54_0_10.12	10	+
chr1	757447	757646	chr1_747310_747509_6_0.51_3.69_9.61	10	+
chr1	757937	758810	chr1_747800_748673_25_0.54_0_10.29	10	+
chr1	764780	764974	chr1_754643_754837_6_0.43_0_9.26	10	+
chr1	788776	789435	chr1_778639_779298_19_0.52_0_11.09	10	+
chr1	792476	792716	chr1_782339_782579_7_0.41_3.69_8.25	10	+
chr1	808690	809417	chr1_798553_799280_21_0.55_0_10.75	10	+
chr1	809576	809776	chr1_799439_799639_6_0.51_4.57_9.69	10	+
chr1	1010257	1010490	chr1_1000120_1000353_7_0.59_0_10.68	10	+
chr1	1022005	1022292	chr1_1011868_1012155_9_0.61_2.69_10.42	10	+
chr1	1043425	1044224	chr1_1033288_1034087_23_0.6_0_11.16	10	+
chr1	1099509	1099940	chr1_1089372_1089803_12_0.51_0_9.96	10	+
chr1	1101008	1101243	chr1_1090871_1091106_7_0.54_1.53_10.07	10	+
chr1	1106724	1107020	chr1_1096587_1096883_9_0.65_0_11.06	10	+
chr1	1115713	1115938	chr1_1105576_1105801_6_0.68_3.69_10.95	10	+
chr1	1163829	1164127	chr1_1153692_1153990_9_0.6_0_10.44	10	+
chr1	1167063	1167278	chr1_1156926_1157141_6_0.78_4.57_12.89	10	+
chr1	1167971	1168166	chr1_1157834_1158029_6_0.7_1.53_12.42	10	+
chr1	1206120	1206331	chr1_1195983_1196194_6_0.61_3.69_11.09	10	+
chr1	1217917	1218118	chr1_1207780_1207981_6_0.53_0_9.52	10	+
chr1	1246123	1246321	chr1_1235986_1236184_6_0.63_2.69_11.26	10	+
chr1	1262156	1262474	chr1_1252019_1252337_9_0.55_0_10.07	10	+
chr1	1273341	1273550	chr1_1263204_1263413_6_0.63_2.69_11.41	10	+
chr1	1275062	1275311	chr1_1264925_1265174_7_0.68_1.53_12.29	10	+
chr1	1287711	1287964	chr1_1277574_1277827_7_0.61_2.69_10.42	10	+
chr1	1309426	1309710	chr1_1299289_1299573_8_0.6_1.53_10.71	10	+
chr1	1326113	1326350	chr1_1315976_1316213_7_0.49_1.53_9	10	+
chr1	1326846	1327272	chr1_1316709_1317135_12_0.42_0_9.4	10	+
chr1	1327754	1328032	chr1_1317617_1317895_8_0.43_0_8.88	10	+
chr1	1330681	1330915	chr1_1320544_1320778_7_0.53_0_9.63	10	+
chr1	1337293	1337649	chr1_1327156_1327512_10_0.45_0_9.02	10	+
chr1	1369735	1369941	chr1_1359598_1359804_6_0.62_3.69_10.93	10	+
chr1	1370842	1371059	chr1_1360705_1360922_6_0.75_2.69_12.14	10	+
chr1	1412900	1413056	chr1_1402763_1402919_5_0.58_4.57_10.93	10	+
chr1	1413914	1414110	chr1_1403777_1403973_6_0.63_3.69_10.49	10	+
chr1	1454077	1454271	chr1_1443940_1444134_6_0.63_1.53_10.75	10	+
chr1	1459121	1459340	chr1_1448984_1449203_6_0.63_0_11.06	10	+
chr1	1463067	1463330	chr1_1452930_1453193_8_0.58_0_10.41	10	+
chr1	1477094	1477531	chr1_1466957_1467394_12_0.48_0_9.74	10	+
chr1	1480137	1480420	chr1_1470000_1470283_8_0.52_0_9.15	10	+
chr1	1510065	1510263	chr1_1499928_1500126_5_0.78_0_13.56	10	+
chr1	1633960	1634243	chr1_1623820_1624103_8_0.52_0_10.35	10	+
chr1	1646895	1647106	chr1_1636755_1636966_6_0.57_4.57_9.86	10	+
chr1	1658907	1659156	chr1_1648767_1649016_7_0.37_0_8.18	10	+
chr1	1716716	1718569	chr1_1706576_1708429_51_0.42_0_9.55	10	+
chr1	1720420	1720758	chr1_1710280_1710618_10_0.51_0_10.04	10	+
chr1	1721773	1722101	chr1_1711633_1711961_9_0.56_0_10.45	10	+
chr1	1735781	1736103	chr1_1725641_1725963_9_0.44_0_8.89	10	+
chr1	1747216	1747416	chr1_1737076_1737276_6_0.49_4.57_9.49	10	+
chr1	1756706	1756912	chr1_1746566_1746772_6_0.42_2.69_9.1	10	+
chr1	1794631	1794831	chr1_1784491_1784691_6_0.43_2.69_8.7	10	+
chr1	1847065	1847534	chr1_1836925_1837394_13_0.63_1.53_10.83	10	+
chr1	1848094	1848429	chr1_1837954_1838289_9_0.6_0_10.11	10	+
chr1	2036149	2036353	chr1_2026009_2026213_6_0.59_4.57_10.2	10	+
chr1	2038225	2038425	chr1_2028085_2028285_6_0.59_4.57_10.16	10	+
chr1	2073318	2073707	chr1_2063178_2063567_11_0.6_0_10.5	10	+
chr1	2073725	2074000	chr1_2063585_2063860_8_0.6_0_10.26	10	+
chr1	2117244	2117441	chr1_2107104_2107301_6_0.56_4.57_10.36	10	+
chr1	2122046	2122337	chr1_2111906_2112197_8_0.61_0_10.66	10	+
chr1	2160410	2160619	chr1_2150270_2150479_6_0.71_1.53_11.95	10	+
chr1	2168148	2168383	chr1_2158008_2158243_7_0.53_1.53_9.47	10	+
chr1	2172041	2172256	chr1_2161901_2162116_6_0.53_3.69_10.04	10	+
chr1	2174263	2174487	chr1_2164123_2164347_7_0.43_4.57_8.77	10	+
chr1	2178197	2178364	chr1_2168057_2168224_5_0.59_2.69_10.6	10	+
chr1	2186833	2187730	chr1_2176693_2177590_25_0.5_0_10.16	10	+
chr1	2193309	2193993	chr1_2183169_2183853_20_0.6_1.53_10.72	10	+
chr1	2198566	2198815	chr1_2188426_2188675_7_0.51_0_10.15	10	+
chr1	2201153	2201521	chr1_2191013_2191381_11_0.67_0_12.05	10	+
chr1	2211925	2214072	chr1_2201785_2203932_56_0.59_0_13.18	10	+
chr1	2230302	2230567	chr1_2220162_2220427_8_0.57_0_10.08	10	+
chr1	2235801	2236127	chr1_2225661_2225987_10_0.68_3.69_11.54	10	+
chr1	2236602	2236831	chr1_2226462_2226691_7_0.6_2.69_10.49	10	+
chr1	2237378	2237620	chr1_2227238_2227480_7_0.65_1.53_11.55	10	+
chr1	2237971	2238185	chr1_2227831_2228045_6_0.7_0_12.49	10	+
chr1	2238195	2238883	chr1_2228055_2228743_20_0.58_0_11.2	10	+
chr1	2238989	2240308	chr1_2228849_2230168_37_0.5_0_10.41	10	+
chr1	2240532	2241100	chr1_2230392_2230960_16_0.52_0_10.47	10	+
chr1	2241331	2241635	chr1_2231191_2231495_9_0.44_0_9.38	10	+
chr1	2247789	2248021	chr1_2237649_2237881_7_0.63_3.69_11.39	10	+
chr1	2328481	2328753	chr1_2318341_2318613_8_0.52_3.69_8.8	10	+
chr1	2333482	2333881	chr1_2323342_2323741_11_0.58_0_10.44	10	+
chr1	2334502	2334850	chr1_2324362_2324710_10_0.47_1.53_9.69	10	+
chr1	2334937	2335304	chr1_2324797_2325164_10_0.5_0_9.59	10	+
chr1	2390924	2391117	chr1_2380784_2380977_6_0.61_2.69_10.45	10	+
chr1	2422726	2422977	chr1_2412586_2412837_7_0.61_2.69_10.38	10	+
chr1	2449421	2449706	chr1_2439281_2439566_8_0.64_2.69_10.37	10	+
chr1	2457455	2457668	chr1_2447315_2447528_6_0.72_3.69_11.99	10	+
chr1	2460071	2460282	chr1_2449931_2450142_6_0.55_2.69_10.07	10	+
chr1	2469563	2470090	chr1_2459423_2459950_15_0.6_0_10.99	10	+
chr1	2486937	2487245	chr1_2487172_2487480_9_0.66_0_11.03	10	-
chr1	2691896	2692077	chr1_2681756_2681937_5_0.54_0_10.72	10	+
chr1	2706494	2706694	chr1_2696354_2696554_6_0.76_3.69_12.42	10	+
chr1	2714522	2714759	chr1_2704382_2704619_7_0.62_0_11.6	10	+
chr1	2765755	2765975	chr1_2755615_2755835_7_0.59_1.53_10.49	10	+
chr1	2837967	2838187	chr1_2827827_2828047_6_0.64_4.57_11.19	10	+
chr1	2984805	2985016	chr1_2974665_2974876_6_0.74_4.57_12.02	10	+
chr1	2986926	2987214	chr1_2976786_2977074_8_0.81_0_12.7	10	+
chr1	3013890	3014196	chr1_3003750_3004056_9_0.58_0_9.84	10	+
chr1	3071105	3071311	chr1_3060965_3061171_6_0.66_4.57_11.31	10	+
chr1	3157538	3157803	chr1_3147398_3147663_7_0.63_0_10.78	10	+
chr1	3300292	3300567	chr1_3290152_3290427_8_0.57_1.53_9.91	10	+
chr1	3327410	3327628	chr1_3317270_3317488_6_0.55_0_9.91	10	+
chr1	3348173	3348380	chr1_3338033_3338240_6_0.63_1.53_10.71	10	+
chr1	3348426	3348619	chr1_3338286_3338479_6_0.64_3.69_11.46	10	+
chr1	3392558	3392744	chr1_3382418_3382604_5_0.62_1.53_11.32	10	+
chr1	3394364	3394599	chr1_3384224_3384459_7_0.58_1.53_10.7	10	+
chr1	3404715	3404926	chr1_3394575_3394786_6_0.5_4.57_9.52	10	+
chr1	3405533	3405812	chr1_3395393_3395672_8_0.5_1.53_9.53	10	+
chr1	3428155	3428407	chr1_3418015_3418267_8_0.62_0_10.26	10	+
chr1	3447834	3447935	chr1_3437694_3437795_3_0.83_1.53_14.72	10	+
chr1	3485022	3485243	chr1_3474882_3475103_6_0.62_2.69_10.92	10	+
chr1	3488137	3489646	chr1_3477997_3479506_40_0.6_0_11.06	10	+
chr1	3493145	3493401	chr1_3483005_3483261_8_0.63_0_11.27	10	+
chr1	3493605	3493799	chr1_3483465_3483659_6_0.61_0_10.71	10	+
chr1	3499805	3500556	chr1_3489665_3490416_20_0.65_0_11.62	10	+
chr1	3527664	3527938	chr1_3517524_3517798_8_0.7_3.69_11.42	10	+
chr1	3530690	3530903	chr1_3520550_3520763_6_0.56_0_10.58	10	+
chr1	3547438	3547673	chr1_3537298_3537533_7_0.57_1.53_10.57	10	+
chr1	3548769	3549019	chr1_3538629_3538879_7_0.54_2.69_9.94	10	+
chr1	3551629	3552096	chr1_3541489_3541956_13_0.54_0_9.66	10	+
chr1	3552394	3552591	chr1_3542254_3542451_6_0.47_4.57_9.04	10	+
chr1	3553520	3553756	chr1_3543380_3543616_7_0.51_1.53_9.41	10	+
chr1	3555342	3555541	chr1_3545202_3545401_6_0.53_1.53_10.14	10	+
chr1	3557229	3557434	chr1_3547089_3547294_6_0.59_2.69_10.16	10	+
chr1	3563858	3564706	chr1_3553718_3554566_24_0.45_0_8.93	10	+
chr1	3564950	3565486	chr1_3554810_3555346_15_0.39_0_8.23	10	+
chr1	3584798	3585046	chr1_3574658_3574906_7_0.54_0_10.17	10	+
chr1	3611352	3611588	chr1_3601212_3601448_5_0.61_0_11.65	10	+
chr1	3649932	3650201	chr1_3639792_3640061_8_0.54_1.53_9.84	10	+
chr1	3652003	3652262	chr1_3641863_3642122_8_0.5_1.53_9.64	10	+
chr1	3652458	3652724	chr1_3642318_3642584_8_0.44_1.53_9.18	10	+
chr1	3697001	3697206	chr1_3686861_3687066_6_0.38_0_8.46	10	+
chr1	3699162	3699377	chr1_3689022_3689237_7_0.4_0_8.69	10	+
chr1	3712399	3712708	chr1_3702259_3702568_9_0.72_0_13.01	10	+
chr1	3764085	3764279	chr1_3753945_3754139_6_0.39_2.69_8.38	10	+
chr1	4036402	4036605	chr1_3936262_3936465_6_0.61_2.69_11.13	10	+
chr1	4235486	4235811	chr1_4135346_4135671_9_0.52_0_9.31	10	+
chr1	4391176	4391441	chr1_4291036_4291301_7_0.42_0_8.22	10	+
chr1	4418492	4418814	chr1_4318352_4318674_9_0.48_1.53_8.7	10	+
chr1	4580582	4580788	chr1_4480442_4480648_6_0.53_4.57_9.9	10	+
chr1	4715612	4715825	chr1_4615472_4615685_6_0.77_1.53_12.75	10	+
chr1	4862016	4862213	chr1_4761876_4762073_6_0.56_4.57_9.84	10	+
chr1	5020470	5020675	chr1_4920330_4920535_6_0.63_1.53_10.65	10	+
chr1	5418453	5418574	chr1_5318313_5318434_4_0.45_4.57_9.27	10	+
chr1	5533635	5533725	chr1_5456222_5456312_3_0.52_4.57_11.62	10	+
chr1	5627544	5627658	chr1_5550131_5550245_4_0.43_4.57_9.64	10	+
chr1	5682683	5682857	chr1_5605270_5605444_5_0.42_3.69_8.93	10	+
chr1	5751033	5751242	chr1_5673620_5673829_6_0.63_3.69_10.92	10	+
chr1	5826727	5826926	chr1_5749314_5749513_6_0.63_0_11.18	10	+
chr1	5933719	5934132	chr1_5856306_5856719_12_0.57_0_10.54	10	+
chr1	5944624	5945067	chr1_5867211_5867654_12_0.6_0_10.94	10	+
chr1	6030214	6030271	chr1_5952801_5952858_2_0.32_4.57_9.91	10	+
chr1	6059941	6060148	chr1_5982528_5982735_6_0.63_3.69_10.81	10	+
chr1	6071242	6071435	chr1_5993829_5994022_6_0.7_3.69_12.22	10	+
chr1	6082033	6082269	chr1_6004620_6004856_7_0.42_1.53_8.61	10	+
chr1	6099117	6099322	chr1_6021704_6021909_6_0.68_4.57_11.22	10	+
chr1	6100847	6101094	chr1_6023434_6023681_7_0.54_1.53_9.82	10	+
chr1	6102021	6102641	chr1_6024608_6025228_16_0.5_0_9.86	10	+
chr1	6102983	6103258	chr1_6025570_6025845_8_0.44_0_9.26	10	+
chr1	6104375	6104651	chr1_6026962_6027238_8_0.54_2.69_9.79	10	+
chr1	6105971	6106211	chr1_6028558_6028798_7_0.5_1.53_9.85	10	+
chr1	6106300	6106702	chr1_6028887_6029289_11_0.52_0_9.87	10	+
chr1	6106750	6107139	chr1_6029337_6029726_11_0.47_0_9.25	10	+
chr1	6108018	6108407	chr1_6030605_6030994_11_0.53_0_10.18	10	+
chr1	6109378	6109670	chr1_6031965_6032257_9_0.57_0_10.15	10	+
chr1	6110766	6110969	chr1_6033353_6033556_6_0.43_0_9.46	10	+
chr1	6121776	6122072	chr1_6044363_6044659_8_0.33_0_7.83	10	+
chr1	6158529	6159067	chr1_6081116_6081654_15_0.54_0_10.56	10	+
chr1	6161172	6161374	chr1_6083759_6083961_6_0.55_4.57_9.91	10	+
chr1	6214981	6215278	chr1_6137568_6137865_8_0.6_0_10.55	10	+
chr1	6245399	6245892	chr1_6167986_6168479_14_0.45_0_9.37	10	+
chr1	6245983	6246996	chr1_6168570_6169583_28_0.42_0_9.5	10	+
chr1	6252886	6253160	chr1_6175473_6175747_8_0.5_0_8.56	10	+
chr1	6257718	6257931	chr1_6180305_6180518_6_0.39_3.69_8.39	10	+
chr1	6283522	6283689	chr1_6206109_6206276_5_0.35_3.69_8.37	10	+
chr1	6284250	6284714	chr1_6206837_6207301_13_0.45_0_9.1	10	+
chr1	6285022	6285221	chr1_6207609_6207808_6_0.55_3.69_10.03	10	+
chr1	6293513	6293746	chr1_6216100_6216333_7_0.43_1.53_8.75	10	+
chr1	6324394	6324640	chr1_6246981_6247227_7_0.5_2.69_9.53	10	+
chr1	6331270	6331599	chr1_6253857_6254186_10_0.46_0_8.65	10	+
chr1	6367762	6368780	chr1_6290349_6291367_28_0.57_0_10.57	10	+
chr1	6376989	6377404	chr1_6299576_6299991_12_0.39_0_8.61	10	+
chr1	6384259	6384613	chr1_6306846_6307200_10_0.39_0_8.22	10	+
chr1	6399491	6399689	chr1_6322078_6322276_6_0.59_1.53_10.35	10	+
chr1	6453612	6453943	chr1_6376199_6376530_9_0.72_0_12.98	10	+
chr1	6475504	6475821	chr1_6398091_6398408_9_0.53_0_10.52	10	+
chr1	6476137	6476549	chr1_6398724_6399136_11_0.54_0_10.45	10	+
chr1	6476640	6476846	chr1_6399227_6399433_6_0.53_1.53_10.65	10	+
chr1	6476896	6477170	chr1_6399483_6399757_8_0.56_0_10.77	10	+
chr1	6477263	6477656	chr1_6399850_6400243_11_0.49_0_10.24	10	+
chr1	6477960	6478470	chr1_6400547_6401057_15_0.53_0_10.28	10	+
chr1	6480677	6480964	chr1_6403264_6403551_8_0.68_1.53_11.43	10	+
chr1	6488209	6488481	chr1_6410796_6411068_8_0.58_0_10.81	10	+
chr1	6504491	6504805	chr1_6427078_6427392_9_0.59_0_10.54	10	+
chr1	6504932	6505278	chr1_6427519_6427865_9_0.46_0_9.77	10	+
chr1	6506578	6506976	chr1_6429165_6429563_11_0.59_0_10.37	10	+
chr1	6509904	6510124	chr1_6432491_6432711_6_0.57_3.69_10.34	10	+
chr1	6511945	6512226	chr1_6434532_6434813_8_0.65_0_11.07	10	+
chr1	6517477	6517737	chr1_6440064_6440324_8_0.5_0_9.27	10	+
chr1	6519947	6520196	chr1_6442534_6442783_7_0.63_2.69_10.51	10	+
chr1	6520359	6520618	chr1_6442946_6443205_8_0.56_0_10.6	10	+
chr1	6522814	6523019	chr1_6445401_6445606_6_0.59_2.69_10.7	10	+
chr1	6523222	6523503	chr1_6445809_6446090_9_0.46_0_9.09	10	+
chr1	6523829	6523963	chr1_6446416_6446550_4_0.48_4.57_9.75	10	+
chr1	6583977	6584179	chr1_6506564_6506766_6_0.41_1.53_8.76	10	+
chr1	6585650	6585852	chr1_6508237_6508439_6_0.41_2.69_8.51	10	+
chr1	6592459	6592796	chr1_6515046_6515383_10_0.45_0_9.33	10	+
chr1	6608653	6608677	chr1_6531240_6531264_1_0.48_1.53_13.59	10	+
chr1	6652338	6652872	chr1_6574925_6575459_15_0.54_1.53_10.14	10	+
chr1	6674342	6674551	chr1_6596929_6597138_6_0.75_3.69_12.16	10	+
chr1	6675317	6675504	chr1_6597904_6598091_5_0.7_2.69_12.13	10	+
chr1	6713876	6714162	chr1_6636463_6636749_8_0.46_0_9.01	10	+
chr1	6757254	6757381	chr1_6679841_6679968_4_0.51_2.69_10.41	10	+
chr1	6880248	6880375	chr1_6802835_6802962_4_0.44_0_10.09	10	+
chr1	6885056	6885335	chr1_6807643_6807922_8_0.36_0_7.66	10	+
chr1	6931794	6932038	chr1_6854381_6854625_7_0.43_0_8.75	10	+
chr1	7048281	7048526	chr1_6970868_6971113_7_0.51_0_9.76	10	+
chr1	7237727	7237933	chr1_7160314_7160520_6_0.53_4.57_9.62	10	+
chr1	7397637	7397754	chr1_7320224_7320341_4_0.61_0_11.32	10	+
chr1	7430113	7430311	chr1_7352700_7352898_6_0.5_2.69_9.28	10	+
chr1	7566610	7566828	chr1_7489197_7489415_6_0.42_4.57_8.51	10	+
chr1	7723412	7723636	chr1_7645999_7646223_6_0.63_0_10.84	10	+
chr1	7764644	7764997	chr1_7687231_7687584_9_0.75_4.57_12.31	10	+
chr1	7831378	7831580	chr1_7753965_7754167_6_0.73_3.69_12.28	10	+
chr1	7837170	7837374	chr1_7759757_7759961_6_0.47_1.53_9.57	10	+
chr1	7839666	7841279	chr1_7762253_7763866_45_0.39_0_9.19	10	+
chr1	8021592	8021810	chr1_7944179_7944397_7_0.65_2.69_11.29	10	+
chr1	8025318	8025582	chr1_7947905_7948169_8_0.38_0_8.36	10	+
chr1	8037728	8037809	chr1_7960315_7960396_3_0.37_0_11.18	10	+
chr1	8044834	8045358	chr1_7967421_7967945_15_0.43_0_9.19	10	+
chr1	8072204	8073609	chr1_7994791_7996196_38_0.42_0_9.32	10	+
chr1	8073620	8074352	chr1_7996207_7996939_21_0.48_0_9.42	10	+
chr1	8075307	8075769	chr1_7997894_7998356_13_0.46_0_9.3	10	+
chr1	8079237	8079435	chr1_8001824_8002022_6_0.41_2.69_8.55	10	+
chr1	8084231	8084479	chr1_8006818_8007066_7_0.37_3.69_8.09	10	+
chr1	8435719	8435914	chr1_8358306_8358501_6_0.47_3.69_9.31	10	+
chr1	8600519	8600793	chr1_8523106_8523380_8_0.38_3.69_7.78	10	+
chr1	8723658	8723877	chr1_8646245_8646464_4_0.56_3.69_10.93	10	+
chr1	8763120	8763400	chr1_8685707_8685987_7_0.73_1.53_12.41	10	+
chr1	8810390	8811128	chr1_8732977_8733715_21_0.43_0_9.4	10	+
chr1	8846295	8847081	chr1_8768882_8769668_22_0.45_0_10.67	10	+
chr1	8877951	8878186	chr1_8800538_8800773_5_0.75_0_12.6	10	+
chr1	8891241	8891498	chr1_8813828_8814085_8_0.45_0_9.2	10	+
chr1	8920996	8921506	chr1_8843583_8844093_15_0.55_0_10.89	10	+
chr1	8923260	8923533	chr1_8845847_8846120_7_0.59_0_10.36	10	+
chr1	8923865	8924253	chr1_8846452_8846840_11_0.55_0_10.59	10	+
chr1	8925209	8925625	chr1_8847796_8848212_12_0.57_0_10.41	10	+
chr1	8926239	8926667	chr1_8848826_8849254_12_0.53_0_10.71	10	+
chr1	8927074	8927408	chr1_8849661_8849995_10_0.52_0_9.58	10	+
chr1	8931879	8932172	chr1_8854466_8854759_8_0.49_3.69_9.33	10	+
chr1	8934760	8935035	chr1_8857347_8857622_8_0.46_0_8.75	10	+
chr1	8938495	8938861	chr1_8861082_8861448_10_0.68_0_11.55	10	+
chr1	8953466	8953971	chr1_8876053_8876558_14_0.49_0_10.64	10	+
chr1	8953975	8954665	chr1_8876562_8877252_20_0.43_0_10.09	10	+
chr1	9023151	9023361	chr1_8945738_8945948_6_0.55_1.53_10.18	10	+
chr1	9350975	9350999	chr1_9273562_9273586_1_0.32_3.69_10.17	10	+
chr1	9599405	9599620	chr1_9521992_9522207_6_0.79_4.57_12.43	10	+
chr1	9599908	9600120	chr1_9522495_9522707_6_0.72_4.57_11.89	10	+
chr1	9634843	9634898	chr1_9557430_9557485_2_0.38_2.69_10.31	10	+
chr1	9636609	9637110	chr1_9559196_9559697_14_0.46_0_9.25	10	+
chr1	9649282	9649468	chr1_9571869_9572055_6_0.77_3.69_12.87	10	+
chr1	9654507	9654707	chr1_9577094_9577294_3_0.57_4.57_11.88	10	+
chr1	9658476	9658734	chr1_9581063_9581321_7_0.59_3.69_10.46	10	+
chr1	9789971	9790296	chr1_9712558_9712883_8_0.49_0_9.86	10	+
chr1	9790459	9790663	chr1_9713046_9713250_6_0.61_3.69_11.04	10	+
chr1	9793366	9793602	chr1_9715953_9716189_7_0.54_1.53_10.41	10	+
chr1	9795029	9795232	chr1_9717616_9717819_6_0.53_2.69_10.22	10	+
chr1	9795411	9795728	chr1_9717998_9718315_9_0.48_0_9.1	10	+
chr1	9811487	9811791	chr1_9734074_9734378_9_0.48_0_9.18	10	+
chr1	9815154	9815476	chr1_9737741_9738063_9_0.44_0_8.63	10	+
chr1	9840840	9840958	chr1_9763427_9763545_4_0.51_1.53_11.03	10	+
chr1	9884011	9884227	chr1_9806598_9806814_3_0.73_2.69_14.21	10	+
chr1	9910232	9910568	chr1_9832819_9833155_9_0.44_0_9.05	10	+
chr1	9931233	9931464	chr1_9853820_9854051_6_0.62_3.69_10.54	10	+
chr1	9969771	9970058	chr1_9892358_9892645_8_0.7_0_12.5	10	+
chr1	10155510	10155752	chr1_10078097_10078339_7_0.46_0_9.09	10	+
chr1	10165507	10165863	chr1_10088094_10088450_10_0.49_0_9.68	10	+
chr1	10195028	10195269	chr1_10117615_10117856_7_0.42_0_8.69	10	+
chr1	10211429	10211636	chr1_10134016_10134223_6_0.43_4.57_8.72	10	+
chr1	10221136	10221415	chr1_10143723_10144002_8_0.47_2.69_9.12	10	+
chr1	10238673	10238874	chr1_10161260_10161461_6_0.5_3.69_9.64	10	+
chr1	10240096	10240667	chr1_10162683_10163254_16_0.42_0_8.97	10	+
chr1	10277710	10277905	chr1_10200297_10200492_6_0.43_2.69_8.96	10	+
chr1	10281536	10281776	chr1_10204123_10204363_7_0.38_1.53_8.69	10	+
chr1	10282436	10282637	chr1_10205023_10205224_6_0.43_3.69_8.85	10	+
chr1	10292170	10292541	chr1_10214757_10215128_11_0.4_0_8.41	10	+
chr1	10306211	10306422	chr1_10228798_10229009_6_0.39_3.69_8.26	10	+
chr1	10318491	10318799	chr1_10241078_10241386_9_0.36_0_7.86	10	+
chr1	10324369	10324573	chr1_10246956_10247160_6_0.4_1.53_8.86	10	+
chr1	10327391	10327703	chr1_10249978_10250290_9_0.43_0_9.55	10	+
chr1	10328104	10328411	chr1_10250691_10250998_9_0.47_0_9.22	10	+
chr1	10331467	10331676	chr1_10254054_10254263_6_0.37_0_8.72	10	+
chr1	10336219	10336478	chr1_10258806_10259065_7_0.38_0_8.59	10	+
chr1	10337947	10338614	chr1_10260534_10261201_18_0.36_0_8.2	10	+
chr1	10340948	10341257	chr1_10263535_10263844_9_0.42_1.53_8.44	10	+
chr1	10342389	10342619	chr1_10264976_10265206_7_0.44_0_9.12	10	+
chr1	10344944	10345156	chr1_10267531_10267743_6_0.41_3.69_8.74	10	+
chr1	10347485	10347701	chr1_10270072_10270288_6_0.34_2.69_8.14	10	+
chr1	10351016	10351213	chr1_10273603_10273800_6_0.4_3.69_8.39	10	+
chr1	10354984	10355287	chr1_10277571_10277874_8_0.43_0_9.1	10	+
chr1	10356964	10357204	chr1_10279551_10279791_7_0.47_0_9.11	10	+
chr1	10358027	10358220	chr1_10280614_10280807_6_0.31_3.69_7.7	10	+
chr1	10362640	10362834	chr1_10285227_10285421_6_0.49_3.69_9.27	10	+
chr1	10363229	10366490	chr1_10285816_10289077_90_0.42_0_9.73	10	+
chr1	10366869	10367356	chr1_10289456_10289943_14_0.39_0_8.96	10	+
chr1	10367680	10368566	chr1_10290267_10291153_25_0.38_0_8.75	10	+
chr1	10369590	10369793	chr1_10292177_10292380_6_0.45_3.69_8.62	10	+
chr1	10372194	10372398	chr1_10294781_10294985_6_0.43_4.57_8.81	10	+
chr1	10372836	10373106	chr1_10295423_10295693_8_0.36_1.53_7.95	10	+
chr1	10383897	10384191	chr1_10306484_10306778_9_0.45_0_9.04	10	+
chr1	10389086	10389290	chr1_10311673_10311877_6_0.33_2.69_7.81	10	+
chr1	10396708	10396908	chr1_10319295_10319495_6_0.44_1.53_8.58	10	+
chr1	10397274	10397663	chr1_10319861_10320250_11_0.45_0_8.97	10	+
chr1	10412060	10412448	chr1_10334647_10335035_11_0.51_0_9.68	10	+
chr1	10412569	10413104	chr1_10335156_10335691_15_0.43_0_8.76	10	+
chr1	10421192	10421405	chr1_10343779_10343992_6_0.39_2.69_8.3	10	+
chr1	10425422	10425749	chr1_10348009_10348336_10_0.52_0_9.92	10	+
chr1	10434301	10434542	chr1_10356888_10357129_7_0.43_0_8.78	10	+
chr1	10435269	10435437	chr1_10357856_10358024_5_0.47_3.69_9.29	10	+
chr1	10436805	10437369	chr1_10359392_10359956_14_0.43_0_9.07	10	+
chr1	10437520	10437713	chr1_10360107_10360300_6_0.45_1.53_9	10	+
chr1	10438031	10438742	chr1_10360618_10361329_20_0.51_0_9.79	10	+
chr1	10438860	10439380	chr1_10361447_10361967_14_0.4_0_8.6	10	+
chr1	10439551	10439861	chr1_10362138_10362448_9_0.43_0_9.04	10	+
chr1	10439984	10440406	chr1_10362571_10362993_12_0.42_0_9.41	10	+
chr1	10440784	10441163	chr1_10363371_10363750_11_0.44_0_9.45	10	+
chr1	10441176	10441628	chr1_10363763_10364215_13_0.4_0_8.84	10	+
chr1	10444676	10444902	chr1_10367263_10367489_7_0.47_2.69_8.78	10	+
chr1	10448031	10448342	chr1_10370618_10370929_9_0.36_0_8.28	10	+
chr1	10460353	10460791	chr1_10382940_10383378_13_0.45_0_9.27	10	+
chr1	10463029	10463338	chr1_10385616_10385925_9_0.38_0_8.42	10	+
chr1	10464134	10464469	chr1_10386721_10387056_10_0.52_0_9.92	10	+
chr1	10466473	10466714	chr1_10389060_10389301_7_0.47_0_9.21	10	+
chr1	10468041	10468338	chr1_10390628_10390925_9_0.49_0_9.41	10	+
chr1	10468349	10468545	chr1_10390936_10391132_6_0.39_3.69_8.34	10	+
chr1	10471395	10471694	chr1_10393982_10394281_9_0.54_1.53_9.75	10	+
chr1	10472591	10472830	chr1_10395178_10395417_7_0.43_1.53_8.95	10	+
chr1	10472947	10473421	chr1_10395534_10396008_13_0.52_0_10.34	10	+
chr1	10477008	10477674	chr1_10399595_10400261_19_0.49_0_9.53	10	+
chr1	10479537	10480344	chr1_10402124_10402931_24_0.51_0_10.93	10	+
chr1	10490235	10490457	chr1_10412822_10413044_6_0.69_0_11.9	10	+
chr1	10502268	10502540	chr1_10424855_10425127_8_0.43_0_8.85	10	+
chr1	10521338	10521557	chr1_10443925_10444144_7_0.48_2.69_9.1	10	+
chr1	10699600	10699812	chr1_10622187_10622399_6_0.65_4.57_11.22	10	+
chr1	10795185	10795393	chr1_10717772_10717980_6_0.45_0_8.98	10	+
chr1	10838137	10838344	chr1_10760724_10760931_6_0.4_1.53_8.83	10	+
chr1	10970454	10970668	chr1_10893041_10893255_6_0.6_2.69_10.7	10	+
chr1	11005564	11005768	chr1_10928151_10928355_6_0.57_2.69_10.25	10	+
chr1	11051067	11051150	chr1_10973654_10973737_3_0.55_2.69_12.02	10	+
chr1	11051682	11051879	chr1_10974269_10974466_6_0.51_4.57_9.62	10	+
chr1	11073329	11073521	chr1_10995916_10996108_6_0.49_4.57_9.33	10	+
chr1	11073718	11074059	chr1_10996305_10996646_10_0.46_0_9.67	10	+
chr1	11076767	11077130	chr1_10999354_10999717_10_0.37_0_8.29	10	+
chr1	11078738	11079123	chr1_11001325_11001710_12_0.37_0_8.43	10	+
chr1	11082036	11084538	chr1_11004623_11007125_70_0.41_0_9.61	10	+
chr1	11084871	11085330	chr1_11007458_11007917_13_0.35_0_8.05	10	+
chr1	11086434	11086656	chr1_11009021_11009243_7_0.39_1.53_8.29	10	+
chr1	11086779	11087198	chr1_11009366_11009785_12_0.47_2.69_9.18	10	+
chr1	11087282	11087519	chr1_11009869_11010106_7_0.43_2.69_8.84	10	+
chr1	11087678	11087875	chr1_11010265_11010462_6_0.39_4.57_8.22	10	+
chr1	11090130	11090337	chr1_11012717_11012924_6_0.42_1.53_8.93	10	+
chr1	11114911	11115115	chr1_11037498_11037702_6_0.63_3.69_11.11	10	+
chr1	11116682	11116888	chr1_11039269_11039475_6_0.57_4.57_10.65	10	+
chr1	11120194	11120396	chr1_11042781_11042983_5_0.74_0_13.69	10	+
chr1	11140732	11140991	chr1_11063319_11063578_7_0.44_1.53_8.45	10	+
chr1	11142693	11142933	chr1_11065280_11065520_7_0.45_1.53_9.21	10	+
chr1	11151107	11151317	chr1_11073694_11073904_6_0.39_2.69_8.49	10	+
chr1	11167103	11167383	chr1_11089690_11089970_8_0.43_1.53_8.92	10	+
chr1	11292965	11293293	chr1_11215552_11215880_10_0.42_0_9.45	10	+
chr1	11338471	11338673	chr1_11261058_11261260_6_0.38_3.69_8.51	10	+
chr1	11489321	11489567	chr1_11411908_11412154_7_0.6_0_10.07	10	+
chr1	11724388	11724694	chr1_11646975_11647281_9_0.8_0_12.77	10	+
chr1	11968337	11968581	chr1_11890924_11891168_8_0.41_0_9.19	10	+
chr1	11986101	11986324	chr1_11908688_11908911_6_0.73_2.69_12.41	10	+
chr1	12034717	12035194	chr1_11957304_11957781_14_0.55_0_10.05	10	+
chr1	12035439	12035649	chr1_11958026_11958236_6_0.51_3.69_9.67	10	+
chr1	12041937	12042220	chr1_11964524_11964807_8_0.46_0_9.13	10	+
chr1	12049148	12049442	chr1_11971735_11972029_9_0.51_0_9.89	10	+
chr1	12057278	12057478	chr1_11979865_11980065_6_0.56_0_10.56	10	+
chr1	12058712	12059253	chr1_11981299_11981840_15_0.54_0_9.83	10	+
chr1	12063971	12064237	chr1_11986558_11986824_8_0.48_1.53_8.55	10	+
chr1	12064463	12064667	chr1_11987050_11987254_6_0.49_3.69_9.69	10	+
chr1	12065720	12066048	chr1_11988307_11988635_9_0.54_0_9.95	10	+
chr1	12071690	12071992	chr1_11994277_11994579_9_0.52_0_10.15	10	+
chr1	12072267	12072578	chr1_11994854_11995165_9_0.54_0_9.74	10	+
chr1	12072595	12073016	chr1_11995182_11995603_12_0.5_0_9.93	10	+
chr1	12073028	12073447	chr1_11995615_11996034_11_0.43_0_9.34	10	+
chr1	12140309	12140610	chr1_12062896_12063197_9_0.48_0_9.04	10	+
chr1	12222173	12222423	chr1_12144760_12145010_7_0.56_0_9.86	10	+
chr1	12224584	12224805	chr1_12147171_12147392_6_0.58_1.53_10.19	10	+
chr1	12268338	12268551	chr1_12190925_12191138_6_0.58_1.53_10.61	10	+
chr1	12304245	12304527	chr1_12226832_12227114_8_0.46_1.53_9.05	10	+
chr1	12335871	12336544	chr1_12258458_12259131_19_0.45_0_9.13	10	+
chr1	12336816	12337210	chr1_12259403_12259797_11_0.39_0_8.42	10	+
chr1	12337259	12337458	chr1_12259846_12260045_6_0.42_1.53_8.99	10	+
chr1	12337543	12337795	chr1_12260130_12260382_7_0.41_1.53_8.49	10	+
chr1	12342767	12343172	chr1_12265354_12265759_12_0.45_0_8.99	10	+
chr1	12343217	12343538	chr1_12265804_12266125_9_0.45_0_8.81	10	+
chr1	12374159	12374359	chr1_12296746_12296946_6_0.45_1.53_9.21	10	+
chr1	12378065	12378344	chr1_12300652_12300931_8_0.42_0_8.28	10	+
chr1	12413990	12414335	chr1_12336577_12336922_10_0.38_0_8.24	10	+
chr1	12418947	12419165	chr1_12341534_12341752_4_0.41_1.53_9.31	10	+
chr1	12445310	12445560	chr1_12367897_12368147_7_0.38_3.69_8.01	10	+
chr1	12525536	12525763	chr1_12448123_12448350_7_0.38_3.69_8.3	10	+
chr1	12580667	12580724	chr1_12503254_12503311_2_0.52_1.53_11.94	10	+
chr1	12587646	12587851	chr1_12510233_12510438_6_0.6_3.69_10.34	10	+
chr1	12589634	12589850	chr1_12512221_12512437_6_0.43_0_9.15	10	+
chr1	12627960	12628161	chr1_12550547_12550748_6_0.48_0_9.97	10	+
chr1	12628344	12628563	chr1_12550931_12551150_6_0.52_1.53_10.12	10	+
chr1	12670386	12670815	chr1_12592973_12593402_11_0.43_1.53_9.17	10	+
chr1	12675636	12675835	chr1_12598223_12598422_6_0.46_1.53_9.19	10	+
chr1	12676878	12677102	chr1_12599465_12599689_6_0.57_2.69_10.4	10	+
chr1	12907224	12908137	chr1_12829811_12830724_26_0.48_0_9.54	10	+
chr1	14026678	14027050	chr1_13899265_13899637_7_0.75_0_12.93	10	+
chr1	14105021	14105528	chr1_13977608_13978115_12_0.48_0_9.89	10	+
chr1	14105612	14105967	chr1_13978199_13978554_11_0.47_0_8.82	10	+
chr1	14106015	14106627	chr1_13978602_13979214_17_0.47_1.53_9.27	10	+
chr1	14106670	14107129	chr1_13979257_13979716_13_0.5_0_9.62	10	+
chr1	14107652	14107852	chr1_13980239_13980439_6_0.39_0_8.76	10	+
chr1	14107993	14108592	chr1_13980580_13981179_17_0.45_0_9.19	10	+
chr1	14108604	14109051	chr1_13981191_13981638_13_0.5_0_9.71	10	+
chr1	14113708	14114109	chr1_13986295_13986696_12_0.36_0_8.35	10	+
chr1	14434794	14435000	chr1_14307381_14307587_6_0.46_2.69_9.45	10	+
chr1	14801247	14801435	chr1_14673834_14674022_6_0.39_0_8.72	10	+
chr1	14958187	14958514	chr1_14830774_14831101_9_0.47_2.69_8.55	10	+
chr1	14981014	14981226	chr1_14853601_14853813_6_0.51_0_9.86	10	+
chr1	15086907	15087165	chr1_14959494_14959752_8_0.49_1.53_8.68	10	+
chr1	15541740	15541929	chr1_15414327_15414516_6_0.59_2.69_10.66	10	+
chr1	15617059	15617181	chr1_15489646_15489768_4_0.44_1.53_9.61	10	+
chr1	15756531	15756789	chr1_15629118_15629376_6_0.44_1.53_9.96	10	+
chr1	15862957	15863233	chr1_15735544_15735820_8_0.4_1.53_8.92	10	+
chr1	15894628	15895006	chr1_15767215_15767593_11_0.44_0_8.8	10	+
chr1	15896566	15896831	chr1_15769153_15769418_8_0.41_0_8.41	10	+
chr1	15931033	15931809	chr1_15803620_15804396_22_0.51_0_11.24	10	+
chr1	15943936	15944121	chr1_15816523_15816708_6_0.73_1.53_12.92	10	+
chr1	15964693	15964957	chr1_15837280_15837544_8_0.41_0_8.4	10	+
chr1	15967345	15967549	chr1_15839932_15840136_6_0.46_2.69_8.93	10	+
chr1	15978155	15978439	chr1_15850742_15851026_8_0.48_1.53_8.71	10	+
chr1	15986487	15988136	chr1_15859074_15860723_46_0.43_0_9.22	10	+
chr1	15988147	15988535	chr1_15860734_15861122_11_0.38_0_8.59	10	+
chr1	15988624	15989413	chr1_15861211_15862000_22_0.41_0_8.62	10	+
chr1	15989768	15990176	chr1_15862355_15862763_12_0.38_0_8.54	10	+
chr1	15990257	15990469	chr1_15862844_15863056_6_0.36_1.53_8.45	10	+
chr1	15991164	15991473	chr1_15863751_15864060_9_0.46_0_9.01	10	+
chr1	15991812	15992195	chr1_15864399_15864782_11_0.4_0_8.32	10	+
chr1	15992396	15992788	chr1_15864983_15865375_11_0.4_1.53_8.44	10	+
chr1	15992873	15993150	chr1_15865460_15865737_8_0.34_1.53_8.11	10	+
chr1	15993725	15994024	chr1_15866312_15866611_9_0.49_0_9.7	10	+
chr1	15994611	15995017	chr1_15867198_15867604_11_0.39_0_8.75	10	+
chr1	16112453	16112816	chr1_15985040_15985403_11_0.51_0_9.85	10	+
chr1	16119222	16119832	chr1_15991809_15992419_18_0.5_0_11.17	10	+
chr1	16154702	16155154	chr1_16027289_16027741_13_0.57_0_11.16	10	+
chr1	16173980	16174195	chr1_16046567_16046782_6_0.75_3.69_11.97	10	+
chr1	16174938	16175196	chr1_16047525_16047783_7_0.7_0_11.69	10	+
chr1	16199328	16199532	chr1_16071915_16072119_6_0.5_4.57_9.85	10	+
chr1	16202978	16203183	chr1_16075565_16075770_6_0.55_2.69_10.05	10	+
chr1	16212309	16212508	chr1_16084896_16085095_6_0.43_2.69_8.56	10	+
chr1	16237534	16237887	chr1_16110121_16110474_10_0.4_0_8.46	10	+
chr1	16242544	16242821	chr1_16115131_16115408_8_0.35_2.69_7.68	10	+
chr1	16254704	16254913	chr1_16127291_16127500_6_0.43_4.57_8.85	10	+
chr1	16255021	16255450	chr1_16127608_16128037_12_0.44_0_9.02	10	+
chr1	16255534	16255862	chr1_16128121_16128449_9_0.45_1.53_8.77	10	+
chr1	16255958	16256519	chr1_16128545_16129106_16_0.45_0_9.23	10	+
chr1	16256630	16256943	chr1_16129217_16129530_9_0.43_1.53_8.36	10	+
chr1	16257135	16257708	chr1_16129722_16130295_16_0.45_0_9.25	10	+
chr1	16258844	16259078	chr1_16131431_16131665_7_0.51_0_9.67	10	+
chr1	16260535	16260741	chr1_16133122_16133328_6_0.53_4.57_9.54	10	+
chr1	16262283	16262444	chr1_16134870_16135031_5_0.62_2.69_11.25	10	+
chr1	16263688	16263892	chr1_16136275_16136479_6_0.67_4.57_11.29	10	+
chr1	16273683	16273885	chr1_16146270_16146472_6_0.6_0_10.37	10	+
chr1	16357640	16357889	chr1_16230227_16230476_5_0.5_1.53_9.73	10	+
chr1	16442393	16442583	chr1_16314980_16315170_5_0.62_4.57_10.94	10	+
chr1	16451036	16451344	chr1_16323623_16323931_9_0.55_0_10.5	10	+
chr1	16451476	16451820	chr1_16324063_16324407_10_0.59_1.53_10.53	10	+
chr1	16458554	16458760	chr1_16331141_16331347_6_0.58_2.69_10.84	10	+
chr1	16464316	16464563	chr1_16336903_16337150_7_0.59_1.53_10.72	10	+
chr1	16464853	16465010	chr1_16337440_16337597_5_0.54_4.57_10.15	10	+
chr1	16475090	16475609	chr1_16347677_16348196_15_0.57_0_10.83	10	+
chr1	16477159	16477514	chr1_16349746_16350101_10_0.58_0_10.42	10	+
chr1	16485307	16485510	chr1_16357894_16358097_6_0.51_4.57_9.6	10	+
chr1	16563542	16563784	chr1_16436129_16436371_7_0.73_0_12.4	10	+
chr1	16619666	16619690	chr1_16492253_16492277_1_0.56_2.69_14.83	10	+
chr1	16641637	16641841	chr1_16514224_16514428_6_0.47_0_9.26	10	+
chr1	16719669	16719980	chr1_16592256_16592567_9_0.59_0_11.07	10	+
chr1	16721478	16722430	chr1_16594065_16595017_25_0.51_0_10.31	10	+
chr1	16722455	16723022	chr1_16595042_16595609_17_0.51_0_9.89	10	+
chr1	16723289	16724000	chr1_16595876_16596587_21_0.51_0_9.92	10	+
chr1	16785390	16785592	chr1_16657977_16658179_6_0.53_1.53_9.86	10	+
chr1	16838490	16838817	chr1_16711077_16711404_9_0.39_3.69_8.26	10	+
chr1	16840348	16840558	chr1_16712935_16713145_6_0.51_2.69_9.64	10	+
chr1	16889743	16890309	chr1_16762330_16762896_16_0.46_0_9.6	10	+
chr1	16890432	16890772	chr1_16763019_16763359_10_0.45_0_9.23	10	+
chr1	16890922	16891307	chr1_16763509_16763894_11_0.41_0_8.84	10	+
chr1	16891414	16891983	chr1_16764001_16764570_16_0.43_0_9.92	10	+
chr1	16891997	16894110	chr1_16764584_16766697_57_0.45_0_9.74	10	+
chr1	16895607	16895840	chr1_16768194_16768427_7_0.47_1.53_9.27	10	+
chr1	16895947	16896258	chr1_16768534_16768845_9_0.41_0_8.47	10	+
chr1	16899416	16899723	chr1_16772003_16772310_9_0.41_0_8.87	10	+
chr1	16902754	16903146	chr1_16775341_16775733_12_0.48_1.53_9.42	10	+
chr1	16903192	16903485	chr1_16775779_16776072_9_0.46_0_9.33	10	+
chr1	16904302	16904524	chr1_16776889_16777111_7_0.33_0_7.93	10	+
chr1	16905214	16905589	chr1_16777801_16778176_11_0.42_0_8.73	10	+
chr1	16905603	16906098	chr1_16778190_16778685_14_0.44_0_9.07	10	+
chr1	16907215	16907568	chr1_16779802_16780155_10_0.48_0_9.32	10	+
chr1	16908505	16908893	chr1_16781092_16781480_11_0.45_0_9.06	10	+
chr1	16909055	16909468	chr1_16781642_16782055_12_0.48_0_9.63	10	+
chr1	16911899	16912329	chr1_16784486_16784916_12_0.44_0_9.34	10	+
chr1	16913503	16913847	chr1_16786090_16786434_10_0.48_0_9.13	10	+
chr1	16914106	16914440	chr1_16786693_16787027_9_0.45_0_8.89	10	+
chr1	16914852	16915160	chr1_16787439_16787747_9_0.47_0_9.28	10	+
chr1	16915460	16915737	chr1_16788047_16788324_8_0.45_0_9.23	10	+
chr1	16915830	16916199	chr1_16788417_16788786_8_0.44_0_9.03	10	+
chr1	16916912	16917156	chr1_16789499_16789743_7_0.34_2.69_8.2	10	+
chr1	16918045	16918821	chr1_16790632_16791408_22_0.42_0_8.89	10	+
chr1	16918914	16919388	chr1_16791501_16791975_14_0.44_0_8.79	10	+
chr1	16919509	16919823	chr1_16792096_16792410_10_0.41_0_8.82	10	+
chr1	16919989	16920151	chr1_16792576_16792738_5_0.42_2.69_8.61	10	+
chr1	16920241	16920565	chr1_16792828_16793152_9_0.35_1.53_7.98	10	+
chr1	16920681	16921035	chr1_16793268_16793622_10_0.37_2.69_7.97	10	+
chr1	16929402	16929568	chr1_16801989_16802155_5_0.43_1.53_9.18	10	+
chr1	16931223	16931426	chr1_16803810_16804013_6_0.45_1.53_9.66	10	+
chr1	16933160	16933353	chr1_16805747_16805940_6_0.47_4.57_8.95	10	+
chr1	16933470	16933606	chr1_16806057_16806193_4_0.44_3.69_9.82	10	+
chr1	16991307	16991553	chr1_16863894_16864140_7_0.41_0_8.68	10	+
chr1	16992858	16993274	chr1_16865445_16865861_12_0.45_0_9.09	10	+
chr1	17010563	17011122	chr1_16883150_16883709_15_0.33_0_7.74	10	+
chr1	17011236	17012780	chr1_16883823_16885367_42_0.4_0_9.67	10	+
chr1	17067285	17067641	chr1_16939872_16940228_10_0.52_0_9.69	10	+
chr1	17067842	17068157	chr1_16940429_16940744_9_0.47_0_9.76	10	+
chr1	17069191	17069570	chr1_16941778_16942157_11_0.34_0_8.06	10	+
chr1	17222762	17223087	chr1_17095349_17095674_9_0.52_2.69_9.81	10	+
chr1	17223344	17223557	chr1_17095931_17096144_6_0.47_3.69_9.06	10	+
chr1	17224644	17225039	chr1_17097231_17097626_11_0.37_2.69_8.23	10	+
chr1	17253600	17253789	chr1_17126187_17126376_6_0.5_2.69_9.83	10	+
chr1	17287378	17287623	chr1_17159965_17160210_7_0.76_2.69_13.07	10	+
chr1	17302396	17302672	chr1_17174983_17175259_8_0.52_2.69_9.68	10	+
chr1	17343184	17343208	chr1_17215771_17215795_1_0.32_1.53_10.77	10	+
chr1	17355008	17355350	chr1_17227595_17227937_10_0.48_0_8.76	10	+
chr1	17549140	17549350	chr1_17421727_17421937_6_0.55_3.69_9.81	10	+
chr1	17567957	17568000	chr1_17440544_17440587_2_0.48_2.69_10.39	10	+
chr1	17733806	17734018	chr1_17606393_17606605_6_0.52_1.53_9.6	10	+
chr1	17734032	17734392	chr1_17606619_17606979_10_0.47_0_9.09	10	+
chr1	17735178	17735555	chr1_17607765_17608142_11_0.43_0_9.11	10	+
chr1	17763824	17764026	chr1_17636411_17636613_6_0.51_1.53_9.67	10	+
chr1	17764893	17765106	chr1_17637480_17637693_6_0.72_2.69_12.57	10	+
chr1	17858506	17858718	chr1_17731093_17731305_6_0.61_3.69_10.9	10	+
chr1	17939240	17939437	chr1_17811827_17812024_6_0.66_3.69_11.56	10	+
chr1	17962819	17963056	chr1_17835406_17835643_7_0.41_2.69_8.66	10	+
chr1	18019008	18019210	chr1_17891595_17891797_6_0.62_4.57_10.58	10	+
chr1	18302424	18302648	chr1_18175011_18175235_6_0.46_3.69_8.99	10	+
chr1	18375652	18375703	chr1_18248239_18248290_2_0.52_0_11.67	10	+
chr1	18437476	18437686	chr1_18310063_18310273_6_0.59_3.69_10.59	10	+
chr1	18808202	18808419	chr1_18680789_18681006_6_0.55_1.53_9.87	10	+
chr1	18810674	18810922	chr1_18683261_18683509_7_0.53_1.53_9.69	10	+
chr1	18812203	18812483	chr1_18684790_18685070_8_0.4_0_8.9	10	+
chr1	18839638	18839846	chr1_18712225_18712433_6_0.47_4.57_8.91	10	+
chr1	18931240	18931612	chr1_18803827_18804199_11_0.67_0_12.23	10	+
chr1	18954488	18954645	chr1_18827075_18827232_5_0.48_2.69_9.84	10	+
chr1	19043381	19043595	chr1_18915968_18916182_5_0.76_3.69_12.14	10	+
chr1	19053521	19053581	chr1_18926108_18926168_2_0.4_4.57_10.68	10	+
chr1	19057163	19057496	chr1_18929750_18930083_7_0.56_2.69_10.41	10	+
chr1	19233253	19233528	chr1_19105840_19106115_8_0.46_3.69_8.76	10	+
chr1	19389431	19389619	chr1_19262018_19262206_6_0.59_2.69_10.63	10	+
chr1	19405466	19405662	chr1_19278053_19278249_6_0.38_3.69_8.27	10	+
chr1	19411014	19411208	chr1_19283601_19283795_6_0.56_3.69_10.27	10	+
chr1	19419758	19420002	chr1_19292345_19292589_7_0.47_1.53_9.42	10	+
chr1	19420333	19420652	chr1_19292920_19293239_9_0.46_0_8.91	10	+
chr1	19426834	19427073	chr1_19299421_19299660_7_0.55_0_10.38	10	+
chr1	19430542	19430809	chr1_19303129_19303396_8_0.52_0_9.45	10	+
chr1	19439150	19439418	chr1_19311737_19312005_8_0.51_0_10.09	10	+
chr1	19440094	19440353	chr1_19312681_19312940_8_0.49_2.69_8.77	10	+
chr1	19441875	19442120	chr1_19314462_19314707_7_0.5_1.53_9.64	10	+
chr1	19450962	19451278	chr1_19323549_19323865_9_0.47_0_8.65	10	+
chr1	19473258	19473529	chr1_19345845_19346116_8_0.54_0_9.91	10	+
chr1	19481863	19482176	chr1_19354450_19354763_9_0.42_2.69_8.71	10	+
chr1	19486558	19486877	chr1_19359145_19359464_9_0.47_0_9.4	10	+
chr1	19487357	19487715	chr1_19359944_19360302_11_0.52_0_9.47	10	+
chr1	19488903	19489099	chr1_19361490_19361686_6_0.53_3.69_10.16	10	+
chr1	19493457	19493799	chr1_19366044_19366386_10_0.48_0_9.31	10	+
chr1	19499256	19499640	chr1_19371843_19372227_11_0.47_0_9.31	10	+
chr1	19499872	19500183	chr1_19372459_19372770_9_0.48_0_8.83	10	+
chr1	19510448	19510726	chr1_19383035_19383313_8_0.44_0_9.2	10	+
chr1	19523541	19523839	chr1_19396128_19396426_9_0.4_0_7.82	10	+
chr1	19524144	19524420	chr1_19396731_19397007_8_0.45_0_9.06	10	+
chr1	19528237	19528319	chr1_19400824_19400906_3_0.4_2.69_10.77	10	+
chr1	19544305	19544591	chr1_19416892_19417178_8_0.35_0_7.76	10	+
chr1	19545525	19545970	chr1_19418112_19418557_12_0.49_1.53_9.06	10	+
chr1	19549844	19550085	chr1_19422431_19422672_7_0.55_0_10.03	10	+
chr1	19557673	19557994	chr1_19430260_19430581_9_0.5_0_9.34	10	+
chr1	19565232	19565446	chr1_19437819_19438033_6_0.47_4.57_9.08	10	+
chr1	19585242	19585453	chr1_19457829_19458040_6_0.54_0_10.28	10	+
chr1	19586202	19586404	chr1_19458789_19458991_6_0.5_2.69_9.57	10	+
chr1	19665477	19666085	chr1_19538064_19538672_18_0.5_0_10.36	10	+
chr1	19670698	19670910	chr1_19543285_19543497_3_0.41_0_11.72	10	+
chr1	19671538	19671785	chr1_19544125_19544372_7_0.55_1.53_10.13	10	+
chr1	19683833	19684145	chr1_19556420_19556732_9_0.52_0_9.1	10	+
chr1	19934588	19935006	chr1_19807175_19807593_12_0.55_0_12.47	10	+
chr1	19952824	19953131	chr1_19825411_19825718_9_0.44_0_9.28	10	+
chr1	19971680	19971885	chr1_19844267_19844472_6_0.63_2.69_11.63	10	+
chr1	19981468	19982020	chr1_19854055_19854607_16_0.62_0_10.88	10	+
chr1	19983553	19984536	chr1_19856140_19857123_26_0.58_0_10.76	10	+
chr1	19984583	19984834	chr1_19857170_19857421_7_0.61_1.53_11.38	10	+
chr1	20082023	20082314	chr1_19954610_19954901_8_0.48_0_9.13	10	+
chr1	20092423	20092647	chr1_19965010_19965234_7_0.48_2.69_9	10	+
chr1	20124542	20124779	chr1_19997129_19997366_7_0.5_0_9.56	10	+
chr1	20152954	20152978	chr1_20025541_20025565_1_0.28_4.57_11.07	10	+
chr1	20209030	20209246	chr1_20081617_20081833_6_0.73_4.57_12.43	10	+
chr1	20232891	20233192	chr1_20105478_20105779_9_0.45_0_8.74	10	+
chr1	20234230	20234433	chr1_20106817_20107020_6_0.43_1.53_9.07	10	+
chr1	20669929	20670187	chr1_20542516_20542774_8_0.69_0_12.09	10	+
chr1	20692993	20693362	chr1_20565580_20565949_10_0.7_3.69_11.29	10	+
chr1	20808860	20810269	chr1_20681447_20682856_34_0.39_0_9.43	10	+
chr1	20852838	20853279	chr1_20725425_20725866_13_0.47_0_9.71	10	+
chr1	20977771	20978129	chr1_20850358_20850716_10_0.42_0_8.44	10	+
chr1	20978626	20979540	chr1_20851213_20852127_25_0.52_0_9.84	10	+
chr1	20980607	20980828	chr1_20853194_20853415_6_0.54_0_10.37	10	+
chr1	20982079	20982391	chr1_20854666_20854978_9_0.53_0_9.68	10	+
chr1	20982591	20982785	chr1_20855178_20855372_6_0.57_2.69_10.24	10	+
chr1	21069622	21069830	chr1_20942209_20942417_6_0.34_0_8.3	10	+
chr1	21070604	21071255	chr1_20943191_20943842_18_0.41_0_9.22	10	+
chr1	21072043	21072224	chr1_20944630_20944811_5_0.41_1.53_9.65	10	+
chr1	21113088	21113312	chr1_20985675_20985899_6_0.7_4.57_12.13	10	+
chr1	21113564	21113727	chr1_20986151_20986314_5_0.79_3.69_12.7	10	+
chr1	21137245	21137435	chr1_21009832_21010022_6_0.38_1.53_8.36	10	+
chr1	21155601	21155848	chr1_21028188_21028435_7_0.38_2.69_8.21	10	+
chr1	21267987	21268668	chr1_21140574_21141255_18_0.43_0_8.89	10	+
chr1	21410420	21410622	chr1_21283007_21283209_6_0.41_4.57_8.47	10	+
chr1	21544176	21544424	chr1_21416763_21417011_7_0.63_0_11.13	10	+
chr1	21545954	21546274	chr1_21418541_21418861_10_0.45_0_9.17	10	+
chr1	21562215	21562491	chr1_21434802_21435078_8_0.54_3.69_9.29	10	+
chr1	21572315	21572468	chr1_21444902_21445055_5_0.41_0_9.02	10	+
chr1	21573574	21573931	chr1_21446161_21446518_10_0.58_1.53_9.86	10	+
chr1	21579257	21579511	chr1_21451844_21452098_8_0.44_2.69_8.68	10	+
chr1	21595442	21595649	chr1_21468029_21468236_6_0.64_0_11.26	10	+
chr1	21597572	21597890	chr1_21470159_21470477_9_0.52_0_9.57	10	+
chr1	21672818	21673131	chr1_21545405_21545718_9_0.47_0_9.43	10	+
chr1	21750638	21750847	chr1_21623225_21623434_6_0.46_1.53_9.75	10	+
chr1	21751946	21752548	chr1_21624533_21625135_17_0.43_0_9.23	10	+
chr1	21752744	21752982	chr1_21625331_21625569_7_0.47_1.53_9.09	10	+
chr1	21753418	21754091	chr1_21626005_21626678_19_0.46_0_9.43	10	+
chr1	21754242	21754455	chr1_21626829_21627042_6_0.5_0_9.72	10	+
chr1	21755960	21756590	chr1_21628547_21629177_19_0.59_0_10.56	10	+
chr1	21756812	21757351	chr1_21629399_21629938_15_0.58_0_10.33	10	+
chr1	21758127	21758337	chr1_21630714_21630924_6_0.6_4.57_10.71	10	+
chr1	21771288	21771636	chr1_21643875_21644223_10_0.54_0_9.77	10	+
chr1	21781014	21781266	chr1_21653601_21653853_8_0.46_1.53_8.89	10	+
chr1	21782617	21782733	chr1_21655204_21655320_4_0.36_1.53_9.15	10	+
chr1	21785995	21786401	chr1_21658582_21658988_11_0.51_0_9.6	10	+
chr1	21786514	21786722	chr1_21659101_21659309_6_0.63_1.53_11.32	10	+
chr1	21793740	21793978	chr1_21666327_21666565_7_0.51_1.53_9.51	10	+
chr1	21794371	21794587	chr1_21666958_21667174_6_0.38_2.69_8.01	10	+
chr1	21794738	21794936	chr1_21667325_21667523_6_0.49_1.53_9.77	10	+
chr1	21797915	21798410	chr1_21670502_21670997_14_0.47_0_9.51	10	+
chr1	21805705	21805983	chr1_21678292_21678570_8_0.43_0_8.61	10	+
chr1	21806101	21806268	chr1_21678688_21678855_5_0.45_3.69_9.43	10	+
chr1	21806364	21806777	chr1_21678951_21679364_12_0.47_0_9.42	10	+
chr1	21806829	21807170	chr1_21679416_21679757_10_0.47_0_9.11	10	+
chr1	21807187	21807572	chr1_21679774_21680159_11_0.45_0_9.34	10	+
chr1	21807617	21807823	chr1_21680204_21680410_6_0.39_3.69_8.66	10	+
chr1	21807913	21808278	chr1_21680500_21680865_10_0.47_0_9.78	10	+
chr1	21808435	21808750	chr1_21681022_21681337_9_0.4_0_9.13	10	+
chr1	21808794	21809785	chr1_21681381_21682372_27_0.43_0_8.93	10	+
chr1	21810189	21810387	chr1_21682776_21682974_6_0.45_1.53_9.27	10	+
chr1	21927462	21927512	chr1_21800049_21800099_2_0.56_3.69_11.37	10	+
chr1	21985832	21986039	chr1_21858419_21858626_6_0.73_3.69_12.1	10	+
chr1	22062859	22063072	chr1_21935446_21935659_5_0.38_1.53_8.79	10	+
chr1	22161047	22161281	chr1_22033634_22033868_7_0.59_1.53_10.62	10	+
chr1	22223277	22223594	chr1_22095864_22096181_9_0.61_0_10.81	10	+
chr1	22234556	22235139	chr1_22107143_22107726_16_0.46_0_11.19	10	+
chr1	22404802	22405186	chr1_22277389_22277773_11_0.37_0_8.38	10	+
chr1	22408053	22408270	chr1_22280640_22280857_6_0.45_4.57_8.7	10	+
chr1	22412807	22413442	chr1_22285394_22286029_18_0.4_0_8.9	10	+
chr1	22417811	22419460	chr1_22290398_22292047_43_0.4_0_9.41	10	+
chr1	22464666	22464881	chr1_22337253_22337468_5_0.46_3.69_8.92	10	+
chr1	22599062	22599282	chr1_22471649_22471869_6_0.62_3.69_10.69	10	+
chr1	22649169	22649803	chr1_22521756_22522390_18_0.46_0_9.56	10	+
chr1	22717806	22718024	chr1_22590393_22590611_6_0.5_1.53_9.29	10	+
chr1	22889817	22890039	chr1_22762404_22762626_5_0.78_2.69_13.15	10	+
chr1	22891548	22891758	chr1_22764135_22764345_6_0.45_1.53_9.04	10	+
chr1	22917349	22917528	chr1_22789936_22790115_5_0.57_3.69_10.56	10	+
chr1	23067103	23067283	chr1_22939690_22939870_6_0.61_3.69_11.02	10	+
chr1	23234406	23234666	chr1_23106993_23107253_7_0.51_1.53_9.45	10	+
chr1	23240043	23240398	chr1_23112630_23112985_9_0.53_0_10.24	10	+
chr1	23345947	23346209	chr1_23218534_23218796_6_0.72_1.53_12.91	10	+
chr1	23380232	23380423	chr1_23252819_23253010_6_0.35_4.57_8.03	10	+
chr1	23394972	23395212	chr1_23267559_23267799_7_0.37_0_8.38	10	+
chr1	23397607	23397982	chr1_23270194_23270569_11_0.41_0_8.36	10	+
chr1	23403731	23403939	chr1_23276318_23276526_6_0.49_3.69_9.63	10	+
chr1	23405465	23405707	chr1_23278052_23278294_7_0.53_0_10.15	10	+
chr1	23405934	23406144	chr1_23278521_23278731_6_0.48_3.69_9.35	10	+
chr1	23407835	23408068	chr1_23280422_23280655_7_0.47_0_9.69	10	+
chr1	23409600	23410063	chr1_23282187_23282650_13_0.5_0_9.66	10	+
chr1	23412221	23412423	chr1_23284808_23285010_6_0.47_3.69_9.09	10	+
chr1	23412648	23412964	chr1_23285235_23285551_9_0.46_1.53_9.3	10	+
chr1	23413238	23413484	chr1_23285825_23286071_7_0.48_0_9.44	10	+
chr1	23414059	23414343	chr1_23286646_23286930_8_0.46_2.69_9.04	10	+
chr1	23414807	23415043	chr1_23287394_23287630_7_0.42_2.69_8.91	10	+
chr1	23418093	23418421	chr1_23290680_23291008_9_0.49_0_9.37	10	+
chr1	23418581	23418801	chr1_23291168_23291388_6_0.45_1.53_9.33	10	+
chr1	23419720	23420334	chr1_23292307_23292921_17_0.41_0_8.93	10	+
chr1	23425762	23425855	chr1_23298349_23298442_3_0.35_1.53_9.36	10	+
chr1	23571131	23571665	chr1_23443718_23444252_15_0.55_0_10.3	10	+
chr1	23575164	23575188	chr1_23447751_23447775_1_0.64_2.69_14.66	10	+
chr1	23636524	23637242	chr1_23509111_23509829_21_0.42_0_9.35	10	+
chr1	23639975	23640245	chr1_23512562_23512832_8_0.36_0_8.09	10	+
chr1	23644909	23645216	chr1_23517496_23517803_9_0.42_0_8.68	10	+
chr1	23647977	23648252	chr1_23520564_23520839_8_0.38_1.53_7.91	10	+
chr1	23730295	23730542	chr1_23602882_23603129_7_0.6_0_10.58	10	+
chr1	23946140	23946357	chr1_23818727_23818944_7_0.68_0_11.76	10	+
chr1	24018986	24019378	chr1_23891573_23891965_11_0.49_0_9.81	10	+
chr1	24020149	24020522	chr1_23892736_23893109_11_0.42_0_8.63	10	+
chr1	24021040	24021409	chr1_23893627_23893996_11_0.43_0_9.41	10	+
chr1	24021670	24022024	chr1_23894257_23894611_10_0.41_0_8.61	10	+
chr1	24022170	24022510	chr1_23894757_23895097_10_0.48_0_9.71	10	+
chr1	24078002	24078563	chr1_23950589_23951150_16_0.5_0_9.74	10	+
chr1	24080566	24080770	chr1_23953153_23953357_6_0.43_2.69_8.72	10	+
chr1	24082295	24082492	chr1_23954882_23955079_6_0.46_3.69_9.38	10	+
chr1	24112660	24112966	chr1_23985247_23985553_9_0.42_1.53_8.07	10	+
chr1	24114545	24114753	chr1_23987132_23987340_6_0.35_3.69_8.22	10	+
chr1	24119080	24119358	chr1_23991667_23991945_8_0.64_0_10.67	10	+
chr1	24120583	24120779	chr1_23993170_23993366_6_0.63_1.53_10.94	10	+
chr1	24120947	24121346	chr1_23993534_23993933_11_0.57_0_10.41	10	+
chr1	24171677	24172366	chr1_24044264_24044953_20_0.43_0_9.31	10	+
chr1	24175126	24175369	chr1_24047713_24047956_7_0.46_0_8.89	10	+
chr1	24180832	24181118	chr1_24053419_24053705_8_0.42_0_8.44	10	+
chr1	24194523	24194772	chr1_24067110_24067359_7_0.7_2.69_11.87	10	+
chr1	24620138	24620347	chr1_24492725_24492934_6_0.54_3.69_9.6	10	+
chr1	24648196	24648450	chr1_24520783_24521037_7_0.7_0_12.6	10	+
chr1	24652360	24652409	chr1_24524947_24524996_2_0.6_4.57_12.17	10	+
chr1	24671329	24671730	chr1_24543916_24544317_12_0.63_0_11.54	10	+
chr1	24840826	24841030	chr1_24713413_24713617_6_0.43_2.69_8.67	10	+
chr1	24857668	24857875	chr1_24730255_24730462_6_0.44_1.53_9.16	10	+
chr1	24862067	24862474	chr1_24734654_24735061_11_0.4_0_8.35	10	+
chr1	24863132	24863508	chr1_24735719_24736095_11_0.42_1.53_8.66	10	+
chr1	24864526	24864730	chr1_24737113_24737317_6_0.43_2.69_8.96	10	+
chr1	24866016	24866252	chr1_24738603_24738839_7_0.37_0_8.21	10	+
chr1	24899012	24899228	chr1_24771599_24771815_6_0.62_4.57_10.66	10	+
chr1	24975325	24975588	chr1_24847912_24848175_7_0.42_0_9.31	10	+
chr1	24976409	24976616	chr1_24848996_24849203_6_0.41_4.57_8.7	10	+
chr1	24978854	24979175	chr1_24851441_24851762_9_0.48_1.53_9	10	+
chr1	24981308	24981687	chr1_24853895_24854274_11_0.48_0_9.69	10	+
chr1	24995599	24996107	chr1_24868186_24868694_14_0.52_0_10.1	10	+
chr1	24996594	24996888	chr1_24869181_24869475_8_0.48_0_9.28	10	+
chr1	24998609	24999102	chr1_24871196_24871689_14_0.39_0_8.62	10	+
chr1	24999178	24999447	chr1_24871765_24872034_8_0.4_0_9.18	10	+
chr1	25140511	25140753	chr1_25013098_25013340_7_0.36_0_8.15	10	+
chr1	25167194	25167965	chr1_25039781_25040552_21_0.39_0_9.02	10	+
chr1	25167977	25169134	chr1_25040564_25041721_32_0.36_0_8.46	10	+
chr1	25169194	25170737	chr1_25041781_25043324_44_0.36_0_8.61	10	+
chr1	25226981	25227296	chr1_25099568_25099883_9_0.61_0_10.09	10	+
chr1	25367645	25367890	chr1_25240232_25240477_7_0.49_1.53_9.48	10	+
chr1	25451423	25451826	chr1_25324010_25324413_12_0.56_0_10.24	10	+
chr1	25483506	25483607	chr1_25356093_25356194_3_0.55_0_11.93	10	+
chr1	25549687	25549888	chr1_25422274_25422475_6_0.36_3.69_7.95	10	+
chr1	25553837	25554095	chr1_25426424_25426682_8_0.36_0_7.88	10	+
chr1	25555432	25555658	chr1_25428019_25428245_7_0.38_1.53_8.2	10	+
chr1	25571569	25571834	chr1_25444156_25444421_8_0.39_0_8.34	10	+
chr1	25620086	25621203	chr1_25492673_25493790_60_0.46_0_8.95	10	+
chr1	25662102	25662272	chr1_25534689_25534859_11_0.48_1.53_9.02	10	+
chr1	25669325	25669648	chr1_25541912_25542235_9_0.36_0_8.3	10	+
chr1	25687006	25688354	chr1_25559593_25560941_39_0.41_0_9.06	10	+
chr1	25688483	25688724	chr1_25561070_25561311_7_0.43_0_8.69	10	+
chr1	25725177	25725494	chr1_25597764_25598081_9_0.56_0_10.27	10	+
chr1	25725543	25725886	chr1_25598130_25598473_10_0.41_0_8.75	10	+
chr1	25725899	25726262	chr1_25598486_25598849_14_0.37_0_7.72	10	+
chr1	25726806	25727012	chr1_25599393_25599599_13_0.54_1.53_9.21	10	+
chr1	25747232	25747424	chr1_25619819_25620011_6_0.62_3.69_10.85	10	+
chr1	25893698	25894117	chr1_25766285_25766704_12_0.54_2.69_9.77	10	+
chr1	25894557	25894814	chr1_25767144_25767401_7_0.47_0_9.8	10	+
chr1	26135020	26135241	chr1_26007607_26007828_6_0.63_3.69_11.23	10	+
chr1	26138205	26138448	chr1_26010792_26011035_7_0.6_0_10.83	10	+
chr1	26140447	26140696	chr1_26013034_26013283_7_0.62_1.53_11.18	10	+
chr1	26143138	26143508	chr1_26015725_26016095_10_0.48_0_9.05	10	+
chr1	26167780	26167804	chr1_26040367_26040391_1_0.36_4.57_12.66	10	+
chr1	26174756	26174780	chr1_26047343_26047367_1_0.64_4.57_14.55	10	+
chr1	26189900	26190113	chr1_26062487_26062700_6_0.56_1.53_9.95	10	+
chr1	26215364	26215809	chr1_26087951_26088396_13_0.42_0_9.32	10	+
chr1	26226940	26227654	chr1_26099527_26100241_20_0.42_0_9.37	10	+
chr1	26227874	26228217	chr1_26100461_26100804_10_0.45_0_9.5	10	+
chr1	26448347	26448584	chr1_26320934_26321171_7_0.43_0_8.94	10	+
chr1	26448946	26449231	chr1_26321533_26321818_8_0.4_2.69_8.54	10	+
chr1	26496896	26497090	chr1_26369483_26369677_6_0.49_3.69_8.94	10	+
chr1	26515764	26516059	chr1_26388351_26388646_9_0.61_2.69_10.25	10	+
chr1	26606794	26607031	chr1_26479381_26479618_7_0.67_4.57_11.31	10	+
chr1	26607155	26607438	chr1_26479742_26480025_9_0.58_0_10.19	10	+
chr1	26607452	26607989	chr1_26480039_26480576_16_0.55_0_10.87	10	+
chr1	26651064	26651268	chr1_26523651_26523855_6_0.46_4.57_8.51	10	+
chr1	26653172	26653538	chr1_26525759_26526125_10_0.44_0_8.69	10	+
chr1	26670183	26670549	chr1_26542770_26543136_11_0.58_0_9.99	10	+
chr1	26672765	26672959	chr1_26545352_26545546_6_0.58_3.69_10.48	10	+
chr1	26781106	26781701	chr1_26653693_26654288_17_0.46_0_10.53	10	+
chr1	26796144	26796459	chr1_26668731_26669046_9_0.55_0_10.15	10	+
chr1	26798946	26799146	chr1_26671533_26671733_6_0.7_3.69_12.04	10	+
chr1	26799290	26799546	chr1_26671877_26672133_7_0.73_2.69_12	10	+
chr1	26800949	26801295	chr1_26673536_26673882_10_0.4_0_8.24	10	+
chr1	26801490	26802554	chr1_26674077_26675141_29_0.41_0_10.95	10	+
chr1	26874013	26874269	chr1_26746600_26746856_8_0.58_0_9.86	10	+
chr1	26874784	26875000	chr1_26747371_26747587_7_0.47_2.69_9.45	10	+
chr1	26883431	26883648	chr1_26756018_26756235_6_0.57_2.69_10.22	10	+
chr1	26887157	26887380	chr1_26759744_26759967_6_0.56_2.69_10.28	10	+
chr1	26887435	26887711	chr1_26760022_26760298_8_0.52_0_9.76	10	+
chr1	26888000	26888212	chr1_26760587_26760799_6_0.55_2.69_9.73	10	+
chr1	27057568	27058069	chr1_26930155_26930656_14_0.55_0_10.78	10	+
chr1	27100832	27101236	chr1_26973419_26973823_11_0.56_0_10.37	10	+
chr1	27105636	27105993	chr1_26978223_26978580_10_0.47_0_9.38	10	+
chr1	27106050	27106288	chr1_26978637_26978875_7_0.52_2.69_9.97	10	+
chr1	27106733	27107020	chr1_26979320_26979607_8_0.56_2.69_10.13	10	+
chr1	27107186	27107466	chr1_26979773_26980053_8_0.48_2.69_9.49	10	+
chr1	27107540	27108241	chr1_26980127_26980828_18_0.44_0_9.05	10	+
chr1	27154604	27154763	chr1_27027191_27027350_5_0.53_0_10.49	10	+
chr1	27189528	27190982	chr1_27062115_27063569_40_0.6_0_13.06	10	+
chr1	27267927	27268312	chr1_27140514_27140899_11_0.59_0_10.71	10	+
chr1	27269082	27269531	chr1_27141669_27142118_13_0.57_0_10.28	10	+
chr1	27271898	27272179	chr1_27144485_27144766_8_0.52_0_10.48	10	+
chr1	27306581	27306997	chr1_27179168_27179584_12_0.5_0_10.73	10	+
chr1	27307360	27307518	chr1_27179947_27180105_5_0.48_0_10.69	10	+
chr1	27310248	27310471	chr1_27182835_27183058_7_0.51_1.53_9.67	10	+
chr1	27312132	27312585	chr1_27184719_27185172_13_0.38_0_8.76	10	+
chr1	27326396	27326692	chr1_27198983_27199279_8_0.5_0_9.65	10	+
chr1	27451494	27451702	chr1_27324081_27324289_6_0.53_4.57_9.91	10	+
chr1	27503237	27503803	chr1_27375824_27376390_16_0.58_0_11.01	10	+
chr1	27526638	27526922	chr1_27399225_27399509_8_0.4_3.69_8.49	10	+
chr1	27527040	27527314	chr1_27399627_27399901_8_0.4_0_8.64	10	+
chr1	27527364	27527567	chr1_27399951_27400154_6_0.49_3.69_9.69	10	+
chr1	27527611	27527967	chr1_27400198_27400554_10_0.51_0_9.64	10	+
chr1	27533284	27534365	chr1_27405871_27406952_28_0.43_0_11.67	10	+
chr1	27534955	27535194	chr1_27407542_27407781_7_0.43_0_10.12	10	+
chr1	27537731	27537958	chr1_27410318_27410545_7_0.42_0_9.63	10	+
chr1	27561087	27561403	chr1_27433674_27433990_9_0.68_1.53_11.68	10	+
chr1	27631524	27631739	chr1_27504111_27504326_7_0.59_4.57_10.02	10	+
chr1	27638213	27638453	chr1_27510800_27511040_7_0.38_0_8.17	10	+
chr1	27651825	27652667	chr1_27524412_27525254_23_0.51_0_11.33	10	+
chr1	27652747	27653091	chr1_27525334_27525678_10_0.39_0_8.81	10	+
chr1	27669068	27669309	chr1_27541655_27541896_7_0.53_2.69_9.67	10	+
chr1	27731944	27732175	chr1_27604531_27604762_7_0.49_1.53_9.25	10	+
chr1	27733504	27733698	chr1_27606091_27606285_6_0.54_3.69_10.09	10	+
chr1	27734603	27734826	chr1_27607190_27607413_7_0.53_0_9.57	10	+
chr1	27744717	27744958	chr1_27617304_27617545_7_0.47_1.53_9.23	10	+
chr1	27823726	27823821	chr1_27696313_27696408_3_0.52_1.53_11.03	10	+
chr1	27951810	27952052	chr1_27824397_27824639_7_0.5_1.53_9.56	10	+
chr1	27961630	27961838	chr1_27834217_27834425_6_0.69_0_12.19	10	+
chr1	27975836	27976448	chr1_27848423_27849035_16_0.45_0_9.18	10	+
chr1	28087716	28087955	chr1_27960303_27960542_7_0.37_1.53_8.12	10	+
chr1	28128280	28128494	chr1_28000867_28001081_6_0.39_2.69_8.34	10	+
chr1	28148679	28149714	chr1_28021266_28022301_27_0.37_0_8.58	10	+
chr1	28149750	28150298	chr1_28022337_28022885_16_0.34_0_8.04	10	+
chr1	28160876	28161077	chr1_28033463_28033664_6_0.41_3.69_8.46	10	+
chr1	28177186	28177529	chr1_28049773_28050116_10_0.46_1.53_9	10	+
chr1	28177644	28177839	chr1_28050231_28050426_6_0.4_3.69_8.63	10	+
chr1	28279676	28279895	chr1_28152263_28152482_7_0.42_0_8.79	10	+
chr1	28294122	28294318	chr1_28166709_28166905_6_0.47_3.69_9.34	10	+
chr1	28294377	28294576	chr1_28166964_28167163_6_0.48_3.69_9.47	10	+
chr1	28421753	28422003	chr1_28294340_28294590_7_0.35_1.53_8.2	10	+
chr1	28422191	28422970	chr1_28294778_28295557_22_0.48_0_9.95	10	+
chr1	28446700	28446946	chr1_28319287_28319533_7_0.41_2.69_8.14	10	+
chr1	28447534	28447894	chr1_28320121_28320481_10_0.53_0_9.71	10	+
chr1	28500302	28500602	chr1_28372889_28373189_9_0.54_1.53_9.78	10	+
chr1	28527397	28528016	chr1_28399984_28400603_18_0.44_1.53_8.75	10	+
chr1	28536411	28536659	chr1_28408998_28409246_7_0.46_0_8.96	10	+
chr1	28555320	28555563	chr1_28427907_28428150_7_0.38_4.57_7.99	10	+
chr1	28564209	28564594	chr1_28436796_28437181_11_0.41_0_9.05	10	+
chr1	28599001	28599279	chr1_28471588_28471866_8_0.63_2.69_10.75	10	+
chr1	28679486	28679723	chr1_28552073_28552310_7_0.39_0_8.12	10	+
chr1	28733943	28734081	chr1_28606530_28606668_4_0.35_2.69_8.64	10	+
chr1	28826586	28826835	chr1_28699173_28699422_8_0.38_2.69_8.24	10	+
chr1	28832567	28832698	chr1_28705154_28705285_4_0.44_2.69_10.1	10	+
chr1	28833012	28833284	chr1_28705599_28705871_8_0.43_0_9.62	10	+
chr1	28833605	28833824	chr1_28706192_28706411_6_0.41_1.53_8.94	10	+
chr1	28834598	28835060	chr1_28707185_28707647_13_0.39_0_8.8	10	+
chr1	28835475	28835815	chr1_28708062_28708402_8_0.41_0_9.66	10	+
chr1	28836559	28836862	chr1_28709146_28709449_9_0.44_0_8.29	10	+
chr1	28852829	28853124	chr1_28725416_28725711_9_0.46_0_9.88	10	+
chr1	28858640	28858887	chr1_28731227_28731474_7_0.55_3.69_10.23	10	+
chr1	28863261	28863477	chr1_28735848_28736064_6_0.58_2.69_10.15	10	+
chr1	28864307	28865320	chr1_28736894_28737907_29_0.51_0_9.84	10	+
chr1	28906121	28906448	chr1_28778708_28779035_9_0.44_2.69_8.84	10	+
chr1	28906926	28907248	chr1_28779513_28779835_9_0.47_1.53_9.23	10	+
chr1	28975012	28975390	chr1_28847599_28847977_11_0.44_0_9.08	10	+
chr1	29068859	29070579	chr1_28941446_28943166_48_0.48_0_9.97	10	+
chr1	29081615	29081856	chr1_28954202_28954443_7_0.39_2.69_7.78	10	+
chr1	29095523	29096285	chr1_28968110_28968872_20_0.37_0_8.47	10	+
chr1	29138557	29138841	chr1_29011144_29011428_7_0.78_0_13.28	10	+
chr1	29219920	29220125	chr1_29092507_29092712_6_0.48_2.69_9.64	10	+
chr1	29222303	29222525	chr1_29094890_29095112_7_0.46_0_8.73	10	+
chr1	29246782	29247093	chr1_29119369_29119680_9_0.36_0_8.08	10	+
chr1	29252005	29252386	chr1_29124592_29124973_11_0.44_0_8.7	10	+
chr1	29273367	29273575	chr1_29145954_29146162_6_0.39_1.53_8.17	10	+
chr1	29308882	29309154	chr1_29181469_29181741_8_0.5_0_10.15	10	+
chr1	29313874	29314467	chr1_29186461_29187054_17_0.43_0_9.55	10	+
chr1	29319755	29320149	chr1_29192342_29192736_11_0.38_0_8.5	10	+
chr1	29359571	29359840	chr1_29232158_29232427_8_0.41_0_8.64	10	+
chr1	29365650	29365986	chr1_29238237_29238573_9_0.4_0_8.31	10	+
chr1	29379573	29379886	chr1_29252160_29252473_9_0.48_0_9.02	10	+
chr1	29386761	29386978	chr1_29259348_29259565_5_0.38_3.69_8.78	10	+
chr1	29390136	29390355	chr1_29262723_29262942_6_0.35_1.53_8.32	10	+
chr1	29390751	29391286	chr1_29263338_29263873_15_0.41_0_8.45	10	+
chr1	29391941	29392164	chr1_29264528_29264751_6_0.37_4.57_8.41	10	+
chr1	29396990	29397298	chr1_29269577_29269885_9_0.42_1.53_8.49	10	+
chr1	29398645	29398862	chr1_29271232_29271449_6_0.34_3.69_8.21	10	+
chr1	29407307	29407505	chr1_29279894_29280092_6_0.32_2.69_7.56	10	+
chr1	29409581	29409828	chr1_29282168_29282415_7_0.38_2.69_8.35	10	+
chr1	29415727	29415963	chr1_29288314_29288550_7_0.37_3.69_8.21	10	+
chr1	29417399	29417851	chr1_29289986_29290438_13_0.36_0_8.33	10	+
chr1	29417863	29418063	chr1_29290450_29290650_6_0.41_1.53_8.6	10	+
chr1	29422677	29422888	chr1_29295264_29295475_6_0.55_4.57_9.79	10	+
chr1	29424234	29424497	chr1_29296821_29297084_8_0.42_0_8.87	10	+
chr1	29443355	29443557	chr1_29315942_29316144_6_0.39_4.57_8.27	10	+
chr1	29443879	29444258	chr1_29316466_29316845_11_0.46_0_9.06	10	+
chr1	29444924	29445542	chr1_29317511_29318129_18_0.5_0_9.48	10	+
chr1	29445775	29446131	chr1_29318362_29318718_9_0.46_0_9.52	10	+
chr1	29446216	29446600	chr1_29318803_29319187_10_0.4_1.53_8.33	10	+
chr1	29481105	29481496	chr1_29353692_29354083_11_0.4_0_8.38	10	+
chr1	29563389	29563634	chr1_29435976_29436221_7_0.5_1.53_9.45	10	+
chr1	29563743	29564060	chr1_29436330_29436647_9_0.63_0_10.83	10	+
chr1	29565466	29565736	chr1_29438053_29438323_8_0.46_1.53_9.26	10	+
chr1	29569708	29570082	chr1_29442295_29442669_11_0.51_1.53_9.15	10	+
chr1	29578574	29578766	chr1_29451161_29451353_6_0.52_4.57_9.76	10	+
chr1	29581724	29581945	chr1_29454311_29454532_7_0.63_0_10.7	10	+
chr1	29584958	29585395	chr1_29457545_29457982_13_0.56_0_10.62	10	+
chr1	29585894	29586145	chr1_29458481_29458732_7_0.66_4.57_11.62	10	+
chr1	29586361	29586598	chr1_29458948_29459185_7_0.69_0_11.73	10	+
chr1	29586996	29587347	chr1_29459583_29459934_10_0.59_0_10.77	10	+
chr1	29602001	29602285	chr1_29474588_29474872_8_0.56_0_10.7	10	+
chr1	29604755	29604968	chr1_29477342_29477555_6_0.43_4.57_8.75	10	+
chr1	29605090	29605280	chr1_29477677_29477867_6_0.41_1.53_8.9	10	+
chr1	29605866	29606171	chr1_29478453_29478758_9_0.58_0_10.79	10	+
chr1	29606549	29606747	chr1_29479136_29479334_5_0.61_0_11.86	10	+
chr1	29618231	29618586	chr1_29490818_29491173_10_0.61_0_10.67	10	+
chr1	29631722	29632060	chr1_29504309_29504647_10_0.56_0_10.31	10	+
chr1	29638001	29638340	chr1_29510588_29510927_10_0.6_0_10.58	10	+
chr1	29641789	29642159	chr1_29514376_29514746_11_0.58_0_9.96	10	+
chr1	29642453	29642659	chr1_29515040_29515246_6_0.53_0_9.94	10	+
chr1	29644965	29645166	chr1_29517552_29517753_6_0.45_4.57_9.04	10	+
chr1	29651685	29651906	chr1_29524272_29524493_7_0.59_1.53_10.62	10	+
chr1	29652626	29653003	chr1_29525213_29525590_11_0.55_0_10.34	10	+
chr1	29656328	29656521	chr1_29528915_29529108_6_0.55_3.69_10.02	10	+
chr1	29827262	29827464	chr1_29699849_29700051_6_0.61_2.69_10.59	10	+
chr1	30201158	30201439	chr1_29973745_29974026_5_0.56_2.69_10.32	10	+
chr1	30239759	30240056	chr1_30012346_30012643_8_0.6_0_10.3	10	+
chr1	30421391	30421602	chr1_30193978_30194189_5_0.54_1.53_10.3	10	+
chr1	30745267	30745489	chr1_30517854_30518076_7_0.58_1.53_10.19	10	+
chr1	30848579	30848996	chr1_30621166_30621583_13_0.6_0_10.68	10	+
chr1	30952554	30952748	chr1_30725141_30725335_6_0.53_4.57_9.73	10	+
chr1	31212673	31212924	chr1_30985260_30985511_7_0.58_1.53_10.44	10	+
chr1	31404334	31405401	chr1_31176921_31177988_29_0.36_0_8.19	10	+
chr1	31438864	31439099	chr1_31211451_31211686_6_0.51_2.69_9.87	10	+
chr1	31454810	31455015	chr1_31227397_31227602_6_0.45_3.69_9.24	10	+
chr1	31455696	31456085	chr1_31228283_31228672_10_0.44_1.53_8.68	10	+
chr1	31456932	31457388	chr1_31229519_31229975_13_0.38_1.53_8.23	10	+
chr1	31459197	31459590	chr1_31231784_31232177_11_0.34_0_8.08	10	+
chr1	31459635	31459914	chr1_31232222_31232501_8_0.38_0_8.1	10	+
chr1	31461793	31462030	chr1_31234380_31234617_7_0.39_0_8.72	10	+
chr1	31464713	31464914	chr1_31237300_31237501_6_0.41_2.69_9.08	10	+
chr1	31467757	31468146	chr1_31240344_31240733_11_0.41_0_9.01	10	+
chr1	31469796	31469999	chr1_31242383_31242586_6_0.37_4.57_8.28	10	+
chr1	31479862	31480065	chr1_31252449_31252652_6_0.41_4.57_8.88	10	+
chr1	31500742	31500944	chr1_31273329_31273531_6_0.38_4.57_7.97	10	+
chr1	31509814	31510220	chr1_31282401_31282807_12_0.38_0_8.54	10	+
chr1	31531970	31532166	chr1_31304557_31304753_6_0.42_2.69_9.09	10	+
chr1	31532236	31532518	chr1_31304823_31305105_8_0.48_0_9.42	10	+
chr1	31581116	31581499	chr1_31353703_31354086_11_0.43_2.69_8.54	10	+
chr1	31762034	31762321	chr1_31534621_31534908_9_0.45_1.53_8.61	10	+
chr1	31811821	31811949	chr1_31584408_31584536_4_0.41_4.57_8.89	10	+
chr1	31860231	31860574	chr1_31632818_31633161_10_0.58_0_10.35	10	+
chr1	31881274	31881472	chr1_31653861_31654059_6_0.46_2.69_9.12	10	+
chr1	31888560	31888771	chr1_31661147_31661358_6_0.5_0_9.97	10	+
chr1	31889882	31890296	chr1_31662469_31662883_11_0.45_0_10.14	10	+
chr1	31892875	31893460	chr1_31665462_31666047_17_0.44_0_9.45	10	+
chr1	31894194	31894408	chr1_31666781_31666995_6_0.45_2.69_9.69	10	+
chr1	31894456	31894844	chr1_31667043_31667431_12_0.5_0_9.98	10	+
chr1	31895363	31895586	chr1_31667950_31668173_7_0.49_4.57_9.43	10	+
chr1	31895710	31896049	chr1_31668297_31668636_10_0.5_0_9.73	10	+
chr1	31899406	31899776	chr1_31671993_31672363_12_0.61_0_10.25	10	+
chr1	31901715	31901955	chr1_31674302_31674542_7_0.58_1.53_10.56	10	+
chr1	31902166	31902362	chr1_31674753_31674949_5_0.58_4.57_10.87	10	+
chr1	31905727	31906141	chr1_31678314_31678728_12_0.6_0_10.62	10	+
chr1	31906844	31907287	chr1_31679431_31679874_13_0.62_0_10.91	10	+
chr1	31907299	31907504	chr1_31679886_31680091_6_0.55_2.69_10.63	10	+
chr1	31960456	31960659	chr1_31733043_31733246_6_0.46_2.69_9.19	10	+
chr1	31960669	31961097	chr1_31733256_31733684_12_0.49_0_9.78	10	+
chr1	31961576	31961845	chr1_31734163_31734432_8_0.43_1.53_8.82	10	+
chr1	32036647	32036895	chr1_31809234_31809482_7_0.43_0_8.85	10	+
chr1	32042346	32042553	chr1_31814933_31815140_6_0.59_2.69_11.01	10	+
chr1	32042601	32043839	chr1_31815188_31816426_33_0.55_0_11.16	10	+
chr1	32044289	32044477	chr1_31816876_31817064_6_0.39_0_10.84	10	+
chr1	32044716	32045066	chr1_31817303_31817653_7_0.5_0_10.78	10	+
chr1	32045994	32046678	chr1_31818581_31819265_19_0.54_0_10.23	10	+
chr1	32046904	32047267	chr1_31819491_31819854_11_0.52_0_10.25	10	+
chr1	32047494	32047647	chr1_31820081_31820234_5_0.41_0_9.93	10	+
chr1	32047954	32049184	chr1_31820541_31821771_34_0.52_0_10.62	10	+
chr1	32049350	32049556	chr1_31821937_31822143_6_0.53_2.69_10.65	10	+
chr1	32049895	32050131	chr1_31822482_31822718_7_0.55_0_10.82	10	+
chr1	32050143	32051239	chr1_31822730_31823826_30_0.59_0_11.11	10	+
chr1	32051243	32051545	chr1_31823830_31824132_9_0.56_0_11.17	10	+
chr1	32051652	32052091	chr1_31824239_31824678_11_0.51_0_9.73	10	+
chr1	32052111	32052903	chr1_31824698_31825490_21_0.64_0_12.01	10	+
chr1	32095950	32096302	chr1_31868537_31868889_10_0.53_0_9.85	10	+
chr1	32200258	32200455	chr1_31972845_31973042_6_0.37_1.53_8.5	10	+
chr1	32224637	32224874	chr1_31997224_31997461_7_0.49_3.69_9.11	10	+
chr1	32237443	32237632	chr1_32010030_32010219_5_0.64_3.69_11.66	10	+
chr1	32294965	32295156	chr1_32067552_32067743_6_0.61_4.57_10.17	10	+
chr1	32372301	32372914	chr1_32144888_32145501_16_0.4_0_8.63	10	+
chr1	32372930	32373163	chr1_32145517_32145750_7_0.47_1.53_9.02	10	+
chr1	32373257	32373707	chr1_32145844_32146294_13_0.42_0_9.03	10	+
chr1	32374026	32374245	chr1_32146613_32146832_7_0.39_2.69_8.23	10	+
chr1	32374263	32374579	chr1_32146850_32147166_9_0.37_0_8.37	10	+
chr1	32381442	32381575	chr1_32154029_32154162_4_0.37_1.53_8.75	10	+
chr1	32384564	32385330	chr1_32157151_32157917_21_0.41_0_8.85	10	+
chr1	32479900	32480098	chr1_32252487_32252685_6_0.63_3.69_10.85	10	+
chr1	32495819	32496051	chr1_32268406_32268638_7_0.35_1.53_7.88	10	+
chr1	32498688	32499027	chr1_32271275_32271614_9_0.46_0_8.5	10	+
chr1	32503402	32503669	chr1_32275989_32276256_8_0.52_0_10.04	10	+
chr1	32508081	32509464	chr1_32280668_32282051_39_0.38_0_9.32	10	+
chr1	32538500	32538742	chr1_32311087_32311329_7_0.66_1.53_11.73	10	+
chr1	32584972	32585169	chr1_32357559_32357756_6_0.38_3.69_8.36	10	+
chr1	32586815	32587021	chr1_32359402_32359608_6_0.43_1.53_8.51	10	+
chr1	32587908	32588085	chr1_32360495_32360672_5_0.41_1.53_8.74	10	+
chr1	32593349	32593550	chr1_32365936_32366137_6_0.4_4.57_8.48	10	+
chr1	32595721	32595944	chr1_32368308_32368531_6_0.38_4.57_8.12	10	+
chr1	32606511	32606776	chr1_32379098_32379363_8_0.42_1.53_8.58	10	+
chr1	32620112	32620423	chr1_32392699_32393010_9_0.46_0_8.73	10	+
chr1	32622436	32622840	chr1_32395023_32395427_11_0.45_1.53_8.74	10	+
chr1	32625006	32625167	chr1_32397593_32397754_5_0.39_1.53_8.97	10	+
chr1	32626182	32626428	chr1_32398769_32399015_7_0.45_0_9.21	10	+
chr1	32627918	32628150	chr1_32400505_32400737_7_0.51_0_9.54	10	+
chr1	32631680	32631918	chr1_32404267_32404505_7_0.43_0_9.35	10	+
chr1	32635406	32635736	chr1_32407993_32408323_10_0.53_0_9.68	10	+
chr1	32636210	32637157	chr1_32408797_32409744_25_0.49_0_9.89	10	+
chr1	32637167	32637454	chr1_32409754_32410041_8_0.48_0_9.05	10	+
chr1	32637530	32641102	chr1_32410117_32413689_100_0.47_0_9.83	10	+
chr1	32641707	32642207	chr1_32414294_32414794_14_0.41_0_9.03	10	+
chr1	32645813	32646113	chr1_32418400_32418700_8_0.54_0_10.3	10	+
chr1	32646834	32647206	chr1_32419421_32419793_11_0.56_0_10.11	10	+
chr1	32653575	32653767	chr1_32426162_32426354_6_0.57_4.57_10.34	10	+
chr1	32659929	32660134	chr1_32432516_32432721_6_0.47_1.53_9.29	10	+
chr1	32662090	32662479	chr1_32434677_32435066_11_0.43_0_9.01	10	+
chr1	32691657	32692166	chr1_32464244_32464753_14_0.5_0_10.19	10	+
chr1	32694088	32694377	chr1_32466675_32466964_8_0.54_2.69_10.34	10	+
chr1	32768120	32768357	chr1_32540707_32540944_7_0.47_0_8.84	10	+
chr1	32797106	32797534	chr1_32569693_32570121_12_0.53_0_9.79	10	+
chr1	32797621	32797906	chr1_32570208_32570493_9_0.51_1.53_9.41	10	+
chr1	32798633	32799213	chr1_32571220_32571800_16_0.47_0_9.41	10	+
chr1	32800480	32800684	chr1_32573067_32573271_6_0.53_2.69_9.94	10	+
chr1	33058640	33058845	chr1_32831227_32831432_6_0.41_2.69_8.83	10	+
chr1	33058991	33059372	chr1_32831578_32831959_11_0.44_0_8.83	10	+
chr1	33066040	33066284	chr1_32838627_32838871_7_0.4_1.53_8.31	10	+
chr1	33066372	33066571	chr1_32838959_32839158_6_0.38_2.69_8.2	10	+
chr1	33099475	33099755	chr1_32872062_32872342_8_0.39_1.53_7.92	10	+
chr1	33123002	33123242	chr1_32895589_32895829_7_0.41_1.53_9.11	10	+
chr1	33124761	33124870	chr1_32897348_32897457_4_0.34_2.69_8.97	10	+
chr1	33133744	33134064	chr1_32906331_32906651_9_0.4_0_8.38	10	+
chr1	33134307	33134792	chr1_32906894_32907379_14_0.45_0_8.79	10	+
chr1	33134853	33135036	chr1_32907440_32907623_6_0.39_2.69_8.34	10	+
chr1	33135090	33135202	chr1_32907677_32907789_4_0.37_3.69_8.94	10	+
chr1	33138263	33138620	chr1_32910850_32911207_10_0.4_0_8.65	10	+
chr1	33145195	33145938	chr1_32917782_32918525_21_0.38_0_8.75	10	+
chr1	33241083	33241738	chr1_33013670_33014325_18_0.48_0_9.82	10	+
chr1	33252452	33252652	chr1_33025039_33025239_6_0.44_4.57_9.01	10	+
chr1	33256698	33256966	chr1_33029285_33029553_8_0.44_0_8.57	10	+
chr1	33263380	33263468	chr1_33035967_33036055_3_0.37_4.57_9.98	10	+
chr1	33283008	33283203	chr1_33055595_33055790_6_0.63_1.53_11.14	10	+
chr1	33402217	33402447	chr1_33174804_33175034_7_0.39_0_8.79	10	+
chr1	33402553	33402940	chr1_33175140_33175527_11_0.51_0_9.99	10	+
chr1	33407823	33408156	chr1_33180410_33180743_10_0.45_0_9.03	10	+
chr1	33411008	33411343	chr1_33183595_33183930_9_0.45_0_8.86	10	+
chr1	33413724	33414073	chr1_33186311_33186660_10_0.43_0_8.81	10	+
chr1	33429547	33429877	chr1_33202134_33202464_10_0.69_0_11.56	10	+
chr1	33445803	33446007	chr1_33218390_33218594_6_0.56_3.69_10.19	10	+
chr1	33475453	33476376	chr1_33248040_33248963_24_0.43_0_9.03	10	+
chr1	33502508	33502720	chr1_33275095_33275307_6_0.6_4.57_11.21	10	+
chr1	33777945	33778155	chr1_33550532_33550742_6_0.61_3.69_10.48	10	+
chr1	33982923	33983126	chr1_33755510_33755713_6_0.53_3.69_9.91	10	+
chr1	34594433	34594674	chr1_34367020_34367261_7_0.49_0_9.36	10	+
chr1	35450729	35450927	chr1_35223316_35223514_6_0.71_2.69_11.95	10	+
chr1	35579158	35579362	chr1_35351745_35351949_6_0.33_3.69_7.76	10	+
chr1	35647823	35648495	chr1_35420410_35421082_19_0.37_0_8.18	10	+
chr1	35648577	35648821	chr1_35421164_35421408_7_0.38_1.53_8.69	10	+
chr1	35649232	35650237	chr1_35421819_35422824_29_0.38_0_9	10	+
chr1	35650307	35650856	chr1_35422894_35423443_15_0.41_0_8.48	10	+
chr1	35652492	35652856	chr1_35425079_35425443_10_0.43_0_8.9	10	+
chr1	35653630	35653844	chr1_35426217_35426431_6_0.41_4.57_8.77	10	+
chr1	35654625	35655097	chr1_35427212_35427684_14_0.41_0_9.32	10	+
chr1	35656123	35656679	chr1_35428710_35429266_16_0.43_0_9.72	10	+
chr1	35656791	35657245	chr1_35429378_35429832_12_0.4_0_8.86	10	+
chr1	35658080	35658332	chr1_35430667_35430919_7_0.75_1.53_12.78	10	+
chr1	35816310	35817238	chr1_35588897_35589825_26_0.44_0_10.31	10	+
chr1	35824690	35824910	chr1_35597277_35597497_6_0.36_3.69_8.45	10	+
chr1	35827183	35827392	chr1_35599770_35599979_6_0.41_1.53_8.92	10	+
chr1	35853015	35853209	chr1_35625602_35625796_6_0.35_2.69_8.18	10	+
chr1	35859092	35859399	chr1_35631679_35631986_7_0.41_0_8.52	10	+
chr1	35881090	35881288	chr1_35653677_35653875_6_0.44_1.53_9.09	10	+
chr1	36027008	36027232	chr1_35799595_35799819_5_0.54_2.69_10.82	10	+
chr1	36067963	36068090	chr1_35840550_35840677_4_0.39_0_10.58	10	+
chr1	36068510	36069107	chr1_35841097_35841694_17_0.44_0_9.55	10	+
chr1	36101896	36102116	chr1_35874483_35874703_7_0.38_2.69_8.38	10	+
chr1	36212334	36212569	chr1_35984921_35985156_7_0.45_2.69_8.67	10	+
chr1	36218447	36218671	chr1_35991034_35991258_6_0.36_2.69_8.13	10	+
chr1	36385216	36385420	chr1_36157803_36158007_6_0.51_4.57_9.52	10	+
chr1	36397022	36397219	chr1_36169609_36169806_6_0.7_3.69_12.27	10	+
chr1	36398397	36398654	chr1_36170984_36171241_7_0.38_2.69_8.34	10	+
chr1	36406453	36406728	chr1_36179040_36179315_8_0.42_1.53_8.21	10	+
chr1	36420726	36421049	chr1_36193313_36193636_10_0.34_0_8.14	10	+
chr1	36437509	36437888	chr1_36210096_36210475_11_0.4_0_8.76	10	+
chr1	36439052	36439256	chr1_36211639_36211843_6_0.41_1.53_8.55	10	+
chr1	36439339	36439530	chr1_36211926_36212117_5_0.38_3.69_8.7	10	+
chr1	36449218	36449418	chr1_36221805_36222005_6_0.45_4.57_8.59	10	+
chr1	36450074	36450507	chr1_36222661_36223094_13_0.4_0_8.76	10	+
chr1	36451150	36451453	chr1_36223737_36224040_9_0.3_0_7.5	10	+
chr1	36453169	36453354	chr1_36225756_36225941_6_0.37_3.69_8.35	10	+
chr1	36469796	36470182	chr1_36242383_36242769_11_0.34_0_8.04	10	+
chr1	36471313	36471475	chr1_36243900_36244062_5_0.42_3.69_8.97	10	+
chr1	36474237	36474427	chr1_36246824_36247014_5_0.43_4.57_9.42	10	+
chr1	36474510	36474722	chr1_36247097_36247309_6_0.44_1.53_9.01	10	+
chr1	36492725	36492934	chr1_36265312_36265521_6_0.5_3.69_9.41	10	+
chr1	36501665	36501859	chr1_36274252_36274446_6_0.4_3.69_8.81	10	+
chr1	36508087	36508427	chr1_36280674_36281014_10_0.36_1.53_8.18	10	+
chr1	36508928	36509135	chr1_36281515_36281722_6_0.33_1.53_8.32	10	+
chr1	36521170	36521596	chr1_36293757_36294183_12_0.42_0_9	10	+
chr1	36521833	36522281	chr1_36294420_36294868_11_0.35_0_8.43	10	+
chr1	36524052	36524419	chr1_36296639_36297006_10_0.38_3.69_8.2	10	+
chr1	36525251	36525568	chr1_36297838_36298155_9_0.39_1.53_8.24	10	+
chr1	36525965	36526257	chr1_36298552_36298844_8_0.4_1.53_8.71	10	+
chr1	36526305	36526911	chr1_36298892_36299498_15_0.37_0_8.49	10	+
chr1	36527082	36527578	chr1_36299669_36300165_14_0.36_0_8.66	10	+
chr1	36527974	36528477	chr1_36300561_36301064_14_0.35_0_8.1	10	+
chr1	36530213	36530414	chr1_36302800_36303001_6_0.32_1.53_7.9	10	+
chr1	36531656	36531862	chr1_36304243_36304449_6_0.42_0_9.11	10	+
chr1	36536532	36536736	chr1_36309119_36309323_6_0.39_2.69_8.35	10	+
chr1	36537557	36537773	chr1_36310144_36310360_6_0.33_4.57_7.69	10	+
chr1	36554322	36554635	chr1_36326909_36327222_9_0.7_0_12.15	10	+
chr1	36602481	36602833	chr1_36375068_36375420_10_0.48_1.53_9.16	10	+
chr1	36622002	36622213	chr1_36394589_36394800_6_0.68_3.69_11.5	10	+
chr1	36645896	36646194	chr1_36418483_36418781_8_0.5_2.69_9.53	10	+
chr1	36724870	36725070	chr1_36497457_36497657_6_0.43_4.57_8.95	10	+
chr1	36748060	36748404	chr1_36520647_36520991_10_0.41_0_8.25	10	+
chr1	36751833	36752842	chr1_36524420_36525429_28_0.51_0_10.31	10	+
chr1	36754553	36755370	chr1_36527140_36527957_23_0.48_0_9.72	10	+
chr1	36756857	36757227	chr1_36529444_36529814_10_0.41_0_8.71	10	+
chr1	36766474	36766684	chr1_36539061_36539271_6_0.51_3.69_9.75	10	+
chr1	36767103	36767307	chr1_36539690_36539894_6_0.46_4.57_9.34	10	+
chr1	36769366	36770589	chr1_36541953_36543176_33_0.48_0_9.65	10	+
chr1	36770717	36770927	chr1_36543304_36543514_6_0.43_1.53_9.51	10	+
chr1	36809776	36810000	chr1_36582363_36582587_7_0.61_2.69_10.35	10	+
chr1	36859803	36859886	chr1_36632390_36632473_3_0.45_4.57_10.24	10	+
chr1	36921773	36922006	chr1_36694360_36694593_7_0.46_1.53_9.08	10	+
chr1	37304714	37304947	chr1_37077301_37077534_7_0.54_0_9.95	10	+
chr1	37412767	37413029	chr1_37185354_37185616_8_0.57_0_10.09	10	+
chr1	37423745	37423959	chr1_37196332_37196546_6_0.6_2.69_10.3	10	+
chr1	37424358	37424702	chr1_37196945_37197289_10_0.6_1.53_10.37	10	+
chr1	37425362	37425932	chr1_37197949_37198519_16_0.62_0_10.35	10	+
chr1	37568821	37569021	chr1_37341408_37341608_6_0.41_1.53_8.52	10	+
chr1	37881359	37881627	chr1_37653946_37654214_8_0.5_0_9.75	10	+
chr1	37897131	37897331	chr1_37669718_37669918_6_0.49_3.69_9.9	10	+
chr1	37919131	37919336	chr1_37691718_37691923_6_0.55_3.69_10.09	10	+
chr1	37940094	37940305	chr1_37712681_37712892_7_0.77_4.57_12.44	10	+
chr1	37947918	37948293	chr1_37720505_37720880_11_0.55_0_10.06	10	+
chr1	38010195	38010766	chr1_37782782_37783353_14_0.56_0_10.92	10	+
chr1	38010850	38011125	chr1_37783437_37783712_7_0.43_0_8.84	10	+
chr1	38021807	38022205	chr1_37794394_37794792_12_0.48_0_10.99	10	+
chr1	38034519	38034905	chr1_37807106_37807492_11_0.49_0_9.16	10	+
chr1	38040235	38040512	chr1_37812822_37813099_8_0.43_1.53_8.47	10	+
chr1	38041090	38041362	chr1_37813677_37813949_8_0.43_2.69_8.52	10	+
chr1	38077354	38077485	chr1_37849941_37850072_4_0.51_2.69_11.03	10	+
chr1	38081810	38082202	chr1_37854397_37854789_11_0.53_0_9.86	10	+
chr1	38123821	38123930	chr1_37896408_37896517_4_0.6_4.57_10.9	10	+
chr1	38218485	38218680	chr1_37991072_37991267_5_0.78_4.57_13.33	10	+
chr1	38265301	38265976	chr1_38037888_38038563_19_0.54_0_10.11	10	+
chr1	38268694	38268898	chr1_38041281_38041485_6_0.38_1.53_8.37	10	+
chr1	38274708	38275055	chr1_38047295_38047642_10_0.55_1.53_9.91	10	+
chr1	38397314	38397521	chr1_38169901_38170108_7_0.67_3.69_11.05	10	+
chr1	38423456	38423809	chr1_38196043_38196396_10_0.44_0_9.29	10	+
chr1	38444390	38444847	chr1_38216977_38217434_13_0.45_0_9.17	10	+
chr1	38446181	38446496	chr1_38218768_38219083_9_0.41_0_8.41	10	+
chr1	38450239	38450472	chr1_38222826_38223059_7_0.45_4.57_8.73	10	+
chr1	38484047	38484382	chr1_38256634_38256969_10_0.34_0_7.7	10	+
chr1	38484748	38484994	chr1_38257335_38257581_7_0.43_1.53_9	10	+
chr1	38488365	38488582	chr1_38260952_38261169_6_0.42_2.69_8.59	10	+
chr1	38489171	38489427	chr1_38261758_38262014_8_0.37_0_8	10	+
chr1	38551979	38552101	chr1_38324566_38324688_4_0.49_1.53_10.88	10	+
chr1	38995760	38995967	chr1_38768347_38768554_6_0.63_3.69_10.89	10	+
chr1	39054982	39055172	chr1_38827569_38827759_6_0.51_4.57_9.53	10	+
chr1	39174581	39174958	chr1_38947168_38947545_11_0.6_0_10.71	10	+
chr1	39175085	39175584	chr1_38947672_38948171_14_0.46_0_9.77	10	+
chr1	39175632	39176891	chr1_38948219_38949478_36_0.43_0_9.35	10	+
chr1	39304014	39304352	chr1_39076601_39076939_10_0.42_1.53_8.52	10	+
chr1	39304622	39304978	chr1_39077209_39077565_10_0.41_2.69_8.63	10	+
chr1	39325305	39325537	chr1_39097892_39098124_5_0.72_1.53_11.87	10	+
chr1	39325771	39325969	chr1_39098358_39098556_6_0.51_3.69_9.27	10	+
chr1	39328477	39328743	chr1_39101064_39101330_8_0.41_0_8.14	10	+
chr1	39329353	39330474	chr1_39101940_39103061_31_0.39_0_8.64	10	+
chr1	39338902	39339150	chr1_39111489_39111737_7_0.65_0_11.39	10	+
chr1	39365329	39365533	chr1_39137916_39138120_6_0.55_4.57_9.83	10	+
chr1	39423773	39423980	chr1_39196360_39196567_6_0.43_4.57_8.97	10	+
chr1	39469701	39470181	chr1_39242288_39242768_13_0.4_0_8.68	10	+
chr1	39471187	39471403	chr1_39243774_39243990_6_0.35_4.57_8.33	10	+
chr1	39494322	39494654	chr1_39266909_39267241_10_0.42_0_9.19	10	+
chr1	39571272	39571531	chr1_39343859_39344118_8_0.72_0_12.02	10	+
chr1	39576257	39576532	chr1_39348844_39349119_8_0.44_2.69_8.58	10	+
chr1	39578688	39579117	chr1_39351275_39351704_13_0.4_0_8.35	10	+
chr1	39580336	39580539	chr1_39352923_39353126_6_0.41_3.69_8.53	10	+
chr1	39608908	39609117	chr1_39381495_39381704_6_0.39_2.69_8.3	10	+
chr1	39610751	39610950	chr1_39383338_39383537_6_0.47_0_9.16	10	+
chr1	39627973	39628203	chr1_39400560_39400790_7_0.37_4.57_8.4	10	+
chr1	39661472	39661675	chr1_39434059_39434262_6_0.39_4.57_8.61	10	+
chr1	39663009	39663233	chr1_39435596_39435820_6_0.37_4.57_7.94	10	+
chr1	39696786	39696979	chr1_39469373_39469566_6_0.52_2.69_9.54	10	+
chr1	39720243	39720526	chr1_39492830_39493113_8_0.4_2.69_8.15	10	+
chr1	39748750	39749296	chr1_39521337_39521883_16_0.43_0_8.73	10	+
chr1	39749640	39749980	chr1_39522227_39522567_9_0.43_0_8.94	10	+
chr1	39750636	39750837	chr1_39523223_39523424_6_0.41_4.57_8.39	10	+
chr1	39752864	39753330	chr1_39525451_39525917_13_0.43_0_9.03	10	+
chr1	39757499	39757739	chr1_39530086_39530326_7_0.46_0_9.12	10	+
chr1	39759060	39759368	chr1_39531647_39531955_9_0.42_0_8.64	10	+
chr1	39760708	39760953	chr1_39533295_39533540_7_0.42_0_8.45	10	+
chr1	39761314	39761630	chr1_39533901_39534217_9_0.44_0_8.71	10	+
chr1	39763261	39763507	chr1_39535848_39536094_7_0.44_1.53_8.79	10	+
chr1	39765756	39766135	chr1_39538343_39538722_11_0.45_0_8.94	10	+
chr1	39768491	39768805	chr1_39541078_39541392_9_0.47_0_9.03	10	+
chr1	39769975	39770211	chr1_39542562_39542798_7_0.41_0_9.7	10	+
chr1	39776407	39776727	chr1_39548994_39549314_9_0.47_0_8.85	10	+
chr1	39781161	39781406	chr1_39553748_39553993_7_0.44_0_9.67	10	+
chr1	39781962	39782271	chr1_39554549_39554858_9_0.43_0_8.52	10	+
chr1	39782845	39783117	chr1_39555432_39555704_8_0.48_0_9.47	10	+
chr1	39784108	39784364	chr1_39556695_39556951_7_0.47_1.53_9.31	10	+
chr1	39788242	39788433	chr1_39560829_39561020_6_0.47_3.69_9.31	10	+
chr1	39789800	39790083	chr1_39562387_39562670_8_0.42_0_8.29	10	+
chr1	39791953	39792065	chr1_39564540_39564652_4_0.36_0_8.87	10	+
chr1	39792794	39793065	chr1_39565381_39565652_8_0.4_1.53_8.34	10	+
chr1	39797829	39798218	chr1_39570416_39570805_11_0.45_1.53_8.89	10	+
chr1	39798695	39799203	chr1_39571282_39571790_15_0.39_0_8.32	10	+
chr1	39800822	39801284	chr1_39573409_39573871_13_0.4_0_8.25	10	+
chr1	39816442	39816721	chr1_39589029_39589308_8_0.51_0_9.74	10	+
chr1	39818684	39818926	chr1_39591271_39591513_7_0.53_0_9.91	10	+
chr1	39820458	39820662	chr1_39593045_39593249_6_0.38_4.57_8.2	10	+
chr1	39822966	39823606	chr1_39595553_39596193_18_0.48_0_9.69	10	+
chr1	39824339	39824606	chr1_39596926_39597193_8_0.48_0_9.18	10	+
chr1	39824723	39825067	chr1_39597310_39597654_10_0.42_0_8.65	10	+
chr1	39826417	39826737	chr1_39599004_39599324_9_0.47_0_9.29	10	+
chr1	39826915	39827368	chr1_39599502_39599955_13_0.49_0_9.54	10	+
chr1	39833753	39834030	chr1_39606340_39606617_8_0.42_0_8.76	10	+
chr1	39835600	39835913	chr1_39608187_39608500_9_0.44_0_8.56	10	+
chr1	39838126	39838328	chr1_39610713_39610915_6_0.41_2.69_8.62	10	+
chr1	39844830	39845138	chr1_39617417_39617725_9_0.45_0_8.87	10	+
chr1	39851039	39851608	chr1_39623626_39624195_16_0.48_0_9.89	10	+
chr1	39852771	39854380	chr1_39625358_39626967_46_0.47_0_10.1	10	+
chr1	39865569	39865841	chr1_39638156_39638428_8_0.38_1.53_8.12	10	+
chr1	39875271	39875890	chr1_39647858_39648477_18_0.44_0_9.33	10	+
chr1	39875938	39877383	chr1_39648525_39649970_40_0.48_0_9.65	10	+
chr1	39877539	39877813	chr1_39650126_39650400_8_0.46_0_9.49	10	+
chr1	39877906	39878477	chr1_39650493_39651064_16_0.44_0_9.17	10	+
chr1	39878901	39879459	chr1_39651488_39652046_16_0.7_0_12.52	10	+
chr1	39879499	39880142	chr1_39652086_39652729_18_0.59_0_10.76	10	+
chr1	39887927	39888710	chr1_39660514_39661297_22_0.41_0_8.9	10	+
chr1	39889632	39889995	chr1_39662219_39662582_10_0.41_0_8.55	10	+
chr1	39893000	39893426	chr1_39665587_39666013_12_0.38_0_8.67	10	+
chr1	39893565	39894028	chr1_39666152_39666615_13_0.43_0_9.38	10	+
chr1	39895416	39895766	chr1_39668003_39668353_10_0.48_0_9.39	10	+
chr1	39896284	39896645	chr1_39668871_39669232_11_0.43_0_9.03	10	+
chr1	39898154	39898363	chr1_39670741_39670950_6_0.45_3.69_9.26	10	+
chr1	39900027	39900388	chr1_39672614_39672975_10_0.4_0_8.87	10	+
chr1	39901127	39901746	chr1_39673714_39674333_18_0.4_0_8.68	10	+
chr1	39903300	39903734	chr1_39675887_39676321_12_0.44_0_9.79	10	+
chr1	39904881	39905282	chr1_39677468_39677869_12_0.43_0_9.15	10	+
chr1	39906598	39906971	chr1_39679185_39679558_11_0.39_0_9.11	10	+
chr1	39907504	39908295	chr1_39680091_39680882_22_0.43_0_8.93	10	+
chr1	39908307	39908596	chr1_39680894_39681183_8_0.44_0_8.91	10	+
chr1	39909039	39909317	chr1_39681626_39681904_8_0.44_0_8.81	10	+
chr1	39910360	39910602	chr1_39682947_39683189_7_0.41_1.53_8.58	10	+
chr1	39913277	39913921	chr1_39685864_39686508_18_0.4_0_8.56	10	+
chr1	39917692	39918041	chr1_39690279_39690628_10_0.48_1.53_9.27	10	+
chr1	39918209	39918667	chr1_39690796_39691254_13_0.45_0_9.15	10	+
chr1	39919363	39919595	chr1_39691950_39692182_7_0.45_0_9.28	10	+
chr1	39920503	39920816	chr1_39693090_39693403_9_0.5_0_9.28	10	+
chr1	39923897	39924240	chr1_39696484_39696827_11_0.47_0_9.2	10	+
chr1	39924648	39925024	chr1_39697235_39697611_11_0.44_0_8.99	10	+
chr1	39926200	39926549	chr1_39698787_39699136_10_0.44_0_8.79	10	+
chr1	39927490	39927817	chr1_39700077_39700404_9_0.41_0_8.97	10	+
chr1	39933218	39933477	chr1_39705805_39706064_7_0.35_0_8.24	10	+
chr1	39945459	39945847	chr1_39718046_39718434_11_0.45_0_9.1	10	+
chr1	39951208	39952647	chr1_39723795_39725234_39_0.42_0_9.4	10	+
chr1	39963983	39964331	chr1_39736570_39736918_10_0.51_2.69_9.16	10	+
chr1	39978957	39979234	chr1_39751544_39751821_8_0.46_0_9.05	10	+
chr1	40026467	40026816	chr1_39799054_39799403_9_0.4_0_8.5	10	+
chr1	40027336	40027572	chr1_39799923_39800159_7_0.52_3.69_8.89	10	+
chr1	40027734	40027972	chr1_39800321_39800559_7_0.5_0_9.33	10	+
chr1	40030701	40031082	chr1_39803288_39803669_11_0.52_0_10.18	10	+
chr1	40034434	40034684	chr1_39807021_39807271_7_0.42_0_8.89	10	+
chr1	40036822	40037156	chr1_39809409_39809743_10_0.5_0_9.13	10	+
chr1	40038009	40038362	chr1_39810596_39810949_10_0.38_0_8.84	10	+
chr1	40042235	40042559	chr1_39814822_39815146_8_0.62_0_11.28	10	+
chr1	40093255	40093300	chr1_39865842_39865887_2_0.64_4.57_12.05	10	+
chr1	40098851	40099105	chr1_39871438_39871692_7_0.64_2.69_11.44	10	+
chr1	40137728	40137837	chr1_39910315_39910424_3_0.77_0_15.5	10	+
chr1	40184293	40184661	chr1_39956880_39957248_10_0.37_0_8.12	10	+
chr1	40223402	40223776	chr1_39995989_39996363_11_0.45_1.53_8.83	10	+
chr1	40225339	40225612	chr1_39997926_39998199_8_0.43_1.53_8.77	10	+
chr1	40237758	40237991	chr1_40010345_40010578_7_0.55_4.57_9.7	10	+
chr1	40306747	40307383	chr1_40079334_40079970_17_0.41_0_8.91	10	+
chr1	40367443	40367644	chr1_40140030_40140231_6_0.78_0_13.01	10	+
chr1	40428094	40429115	chr1_40200681_40201702_29_0.55_0_11.6	10	+
chr1	40524945	40525221	chr1_40297532_40297808_8_0.46_0_8.84	10	+
chr1	40529916	40530204	chr1_40302503_40302791_8_0.52_1.53_10.72	10	+
chr1	40535250	40535559	chr1_40307837_40308146_9_0.5_0_10.54	10	+
chr1	40535692	40536166	chr1_40308279_40308753_13_0.42_0_9.12	10	+
chr1	40536401	40536751	chr1_40308988_40309338_10_0.45_0_8.79	10	+
chr1	40537108	40538296	chr1_40309695_40310883_33_0.46_0_10.24	10	+
chr1	40538390	40538608	chr1_40310977_40311195_6_0.41_1.53_8.93	10	+
chr1	40538788	40539934	chr1_40311375_40312521_32_0.44_0_9.85	10	+
chr1	40557637	40558230	chr1_40330224_40330817_17_0.42_0_7.98	10	+
chr1	40598490	40598679	chr1_40371077_40371266_6_0.66_2.69_11.31	10	+
chr1	40598805	40599194	chr1_40371392_40371781_11_0.59_0_11.14	10	+
chr1	40701661	40701863	chr1_40474248_40474450_6_0.41_3.69_8.58	10	+
chr1	40702787	40702997	chr1_40475374_40475584_6_0.37_1.53_8.25	10	+
chr1	40705411	40705641	chr1_40477998_40478228_7_0.44_0_8.56	10	+
chr1	40735599	40735810	chr1_40508186_40508397_6_0.38_3.69_8.7	10	+
chr1	40737467	40737761	chr1_40510054_40510348_9_0.33_0_7.65	10	+
chr1	40746979	40747224	chr1_40519566_40519811_7_0.4_2.69_8.27	10	+
chr1	40758112	40759917	chr1_40530699_40532504_47_0.37_0_8.95	10	+
chr1	40765204	40765411	chr1_40537791_40537998_6_0.56_4.57_9.7	10	+
chr1	40798733	40799258	chr1_40571320_40571845_15_0.44_0_10.61	10	+
chr1	40830504	40830866	chr1_40603091_40603453_11_0.47_0_9.65	10	+
chr1	40840828	40841036	chr1_40613415_40613623_6_0.35_2.69_8.36	10	+
chr1	40844294	40844502	chr1_40616881_40617089_6_0.38_4.57_8.64	10	+
chr1	40844948	40845152	chr1_40617535_40617739_6_0.37_3.69_8.26	10	+
chr1	40847092	40847301	chr1_40619679_40619888_6_0.41_1.53_8.48	10	+
chr1	40847788	40847994	chr1_40620375_40620581_6_0.41_1.53_8.31	10	+
chr1	40849130	40849343	chr1_40621717_40621930_6_0.4_3.69_8.85	10	+
chr1	40850092	40850616	chr1_40622679_40623203_15_0.41_0_8.39	10	+
chr1	40855271	40855475	chr1_40627858_40628062_6_0.51_4.57_9.04	10	+
chr1	40858029	40858326	chr1_40630616_40630913_9_0.46_0_9.24	10	+
chr1	40865701	40865910	chr1_40638288_40638497_6_0.5_4.57_9.47	10	+
chr1	40871733	40871946	chr1_40644320_40644533_6_0.45_3.69_8.7	10	+
chr1	40879554	40879869	chr1_40652141_40652456_9_0.41_1.53_8.88	10	+
chr1	40882952	40883160	chr1_40655539_40655747_6_0.45_4.57_8.96	10	+
chr1	40887587	40888229	chr1_40660174_40660816_18_0.48_0_9.34	10	+
chr1	40888241	40888455	chr1_40660828_40661042_6_0.45_2.69_9	10	+
chr1	41019241	41019494	chr1_40791828_40792081_7_0.31_2.69_7.65	10	+
chr1	41026499	41026751	chr1_40799086_40799338_7_0.37_2.69_8.06	10	+
chr1	41215239	41215444	chr1_40987826_40988031_6_0.49_0_9.56	10	+
chr1	41218747	41219023	chr1_40991334_40991610_8_0.43_2.69_8	10	+
chr1	41223751	41223959	chr1_40996338_40996546_6_0.59_3.69_10.63	10	+
chr1	41228547	41228786	chr1_41001134_41001373_7_0.48_2.69_9.4	10	+
chr1	41236965	41237176	chr1_41009552_41009763_6_0.46_1.53_8.92	10	+
chr1	41249289	41249583	chr1_41021876_41022170_8_0.72_0_12.57	10	+
chr1	41448922	41449229	chr1_41221509_41221816_9_0.36_0_8.39	10	+
chr1	41450484	41450731	chr1_41223071_41223318_7_0.45_0_9.29	10	+
chr1	41457300	41457512	chr1_41229887_41230099_6_0.41_0_9.03	10	+
chr1	41462992	41463266	chr1_41235579_41235853_8_0.45_0_9.02	10	+
chr1	41468735	41468937	chr1_41241322_41241524_6_0.51_2.69_9.38	10	+
chr1	41474319	41474663	chr1_41246906_41247250_10_0.43_0_9.15	10	+
chr1	41475148	41475357	chr1_41247735_41247944_6_0.53_4.57_9.83	10	+
chr1	41477287	41477575	chr1_41249874_41250162_8_0.46_0_9.27	10	+
chr1	41477587	41478311	chr1_41250174_41250898_20_0.48_0_9.71	10	+
chr1	41480373	41480594	chr1_41252960_41253181_7_0.49_0_9.86	10	+
chr1	41484846	41485150	chr1_41257433_41257737_9_0.47_0_9.51	10	+
chr1	41497891	41498173	chr1_41270478_41270760_8_0.42_4.57_8.54	10	+
chr1	41782355	41782573	chr1_41554942_41555160_7_0.5_3.69_9.2	10	+
chr1	41827866	41828065	chr1_41600453_41600652_6_0.62_1.53_10.61	10	+
chr1	41847729	41848020	chr1_41620316_41620607_7_0.78_0_12.94	10	+
chr1	41848633	41849042	chr1_41621220_41621629_12_0.61_0_10.93	10	+
chr1	41899859	41900113	chr1_41672446_41672700_7_0.56_0_10.06	10	+
chr1	41944723	41945226	chr1_41717310_41717813_14_0.58_0_10.48	10	+
chr1	41952158	41952364	chr1_41724745_41724951_6_0.47_3.69_8.98	10	+
chr1	42051456	42051668	chr1_41824043_41824255_6_0.49_4.57_9.18	10	+
chr1	42199549	42199767	chr1_41972136_41972354_6_0.6_2.69_10.74	10	+
chr1	42306704	42306917	chr1_42079291_42079504_6_0.51_3.69_9.5	10	+
chr1	42610484	42610685	chr1_42383071_42383272_6_0.61_1.53_10.46	10	+
chr1	42643604	42643859	chr1_42416191_42416446_8_0.36_0_8.22	10	+
chr1	42645278	42645489	chr1_42417865_42418076_6_0.46_1.53_9.22	10	+
chr1	42743977	42744291	chr1_42516564_42516878_9_0.42_2.69_8.92	10	+
chr1	42846712	42846906	chr1_42619299_42619493_6_0.71_2.69_12.08	10	+
chr1	42925268	42925765	chr1_42697855_42698352_14_0.39_0_8.84	10	+
chr1	42925777	42926133	chr1_42698364_42698720_10_0.37_0_8.08	10	+
chr1	42957458	42957860	chr1_42730045_42730447_12_0.4_0_8.91	10	+
chr1	42957909	42958176	chr1_42730496_42730763_8_0.4_0_8.61	10	+
chr1	42965559	42966064	chr1_42738146_42738651_14_0.48_0_9.73	10	+
chr1	43124034	43124318	chr1_42896621_42896905_8_0.62_0_10.82	10	+
chr1	43142228	43142405	chr1_42914815_42914992_5_0.45_1.53_9.55	10	+
chr1	43161723	43162070	chr1_42934310_42934657_10_0.39_0_8.47	10	+
chr1	43162217	43162713	chr1_42934804_42935300_14_0.46_0_10.48	10	+
chr1	43162731	43163039	chr1_42935318_42935626_9_0.43_1.53_8.2	10	+
chr1	43166353	43166806	chr1_42938940_42939393_12_0.5_0_10.9	10	+
chr1	43167521	43168105	chr1_42940108_42940692_15_0.33_0_8.78	10	+
chr1	43201526	43201718	chr1_42974113_42974305_6_0.63_4.57_11.13	10	+
chr1	43273987	43274011	chr1_43046574_43046598_1_0.64_0_15.22	10	+
chr1	43369062	43369365	chr1_43141649_43141952_9_0.44_0_8.57	10	+
chr1	43388986	43389179	chr1_43161573_43161766_6_0.45_1.53_9.12	10	+
chr1	43389264	43389502	chr1_43161851_43162089_7_0.37_1.53_8.52	10	+
chr1	43391504	43392911	chr1_43164091_43165498_40_0.47_0_10.6	10	+
chr1	43393217	43393617	chr1_43165804_43166204_11_0.53_0_10.35	10	+
chr1	43394830	43395117	chr1_43167417_43167704_8_0.56_0_10.03	10	+
chr1	43395180	43395814	chr1_43167767_43168401_17_0.61_0_10.67	10	+
chr1	43396292	43396639	chr1_43168879_43169226_10_0.61_0_11.38	10	+
chr1	43396646	43396970	chr1_43169233_43169557_9_0.62_0_10.98	10	+
chr1	43398933	43399135	chr1_43171520_43171722_6_0.48_3.69_9.28	10	+
chr1	43399567	43399868	chr1_43172154_43172455_9_0.44_0_9.02	10	+
chr1	43400394	43400608	chr1_43172981_43173195_6_0.56_3.69_9.96	10	+
chr1	43402379	43402568	chr1_43174966_43175155_6_0.52_0_9.94	10	+
chr1	43402905	43403172	chr1_43175492_43175759_8_0.49_0_9.23	10	+
chr1	43404867	43405067	chr1_43177454_43177654_6_0.45_2.69_9.14	10	+
chr1	43405646	43405906	chr1_43178233_43178493_7_0.5_0_9.86	10	+
chr1	43406431	43406856	chr1_43179018_43179443_12_0.5_0_10	10	+
chr1	43408716	43409099	chr1_43181303_43181686_11_0.51_0_9.64	10	+
chr1	43411521	43411768	chr1_43184108_43184355_7_0.39_0_8.7	10	+
chr1	43412672	43412879	chr1_43185259_43185466_6_0.47_2.69_9.32	10	+
chr1	43416075	43416299	chr1_43188662_43188886_7_0.45_2.69_8.79	10	+
chr1	43417123	43417554	chr1_43189710_43190141_12_0.44_0_8.98	10	+
chr1	43417704	43418016	chr1_43190291_43190603_9_0.52_0_9.49	10	+
chr1	43420402	43420603	chr1_43192989_43193190_6_0.49_3.69_9.5	10	+
chr1	43421721	43421934	chr1_43194308_43194521_6_0.37_1.53_8.36	10	+
chr1	43422647	43422863	chr1_43195234_43195450_4_0.42_4.57_9.21	10	+
chr1	43423090	43423437	chr1_43195677_43196024_11_0.49_0_9.35	10	+
chr1	43423824	43424031	chr1_43196411_43196618_5_0.8_2.69_13.41	10	+
chr1	43424324	43424521	chr1_43196911_43197108_6_0.69_4.57_11.88	10	+
chr1	43426821	43427022	chr1_43199408_43199609_6_0.49_4.57_9.12	10	+
chr1	43429221	43429376	chr1_43201808_43201963_5_0.54_1.53_10.06	10	+
chr1	43450739	43450928	chr1_43223326_43223515_6_0.59_2.69_10.6	10	+
chr1	43630266	43630475	chr1_43402853_43403062_6_0.52_2.69_9.39	10	+
chr1	43637123	43637354	chr1_43409710_43409941_7_0.5_0_9.75	10	+
chr1	43733785	43733914	chr1_43506372_43506501_4_0.51_4.57_10.2	10	+
chr1	43766565	43766853	chr1_43539152_43539440_8_0.6_1.53_10.24	10	+
chr1	43825005	43825474	chr1_43597592_43598061_13_0.55_0_10.31	10	+
chr1	43825663	43826351	chr1_43598250_43598938_20_0.53_0_10.16	10	+
chr1	43826361	43826726	chr1_43598948_43599313_10_0.52_0_10.17	10	+
chr1	43826738	43827014	chr1_43599325_43599601_8_0.54_0_9.79	10	+
chr1	43827720	43827944	chr1_43600307_43600531_7_0.51_0_9.97	10	+
chr1	43828553	43828969	chr1_43601140_43601556_12_0.52_0_10.44	10	+
chr1	43829518	43830297	chr1_43602105_43602884_22_0.52_0_9.87	10	+
chr1	43830804	43831152	chr1_43603391_43603739_10_0.51_0_9.37	10	+
chr1	44019436	44019665	chr1_43792023_43792252_7_0.54_1.53_9.86	10	+
chr1	44026008	44026333	chr1_43798595_43798920_9_0.56_0_9.95	10	+
chr1	44041562	44041829	chr1_43814149_43814416_8_0.57_2.69_9.48	10	+
chr1	44044401	44044601	chr1_43816988_43817188_6_0.57_3.69_10.49	10	+
chr1	44048442	44048636	chr1_43821029_43821223_6_0.61_0_10.86	10	+
chr1	44054432	44054669	chr1_43827019_43827256_7_0.59_1.53_10.53	10	+
chr1	44056581	44056852	chr1_43829168_43829439_8_0.54_0_9.46	10	+
chr1	44058029	44058259	chr1_43830616_43830846_7_0.58_0_10.4	10	+
chr1	44064425	44064639	chr1_43837012_43837226_6_0.59_1.53_10.55	10	+
chr1	44069222	44069823	chr1_43841809_43842410_17_0.61_0_11.27	10	+
chr1	44070854	44071084	chr1_43843441_43843671_7_0.6_1.53_10.8	10	+
chr1	44071847	44072107	chr1_43844434_43844694_7_0.61_0_11.16	10	+
chr1	44072472	44072775	chr1_43845059_43845362_9_0.6_0_10.09	10	+
chr1	44079208	44079499	chr1_43851795_43852086_8_0.56_0_10.35	10	+
chr1	44083009	44083226	chr1_43855596_43855813_6_0.52_0_9.97	10	+
chr1	44083362	44083654	chr1_43855949_43856241_9_0.59_0_9.88	10	+
chr1	44084328	44084563	chr1_43856915_43857150_7_0.56_1.53_9.97	10	+
chr1	44085309	44085517	chr1_43857896_43858104_6_0.58_1.53_10.51	10	+
chr1	44086733	44087004	chr1_43859320_43859591_8_0.59_0_9.87	10	+
chr1	44087637	44087845	chr1_43860224_43860432_6_0.64_2.69_11.33	10	+
chr1	44088820	44089082	chr1_43861407_43861669_8_0.52_4.57_9.03	10	+
chr1	44133497	44133724	chr1_43906084_43906311_7_0.51_0_9.51	10	+
chr1	44135672	44135881	chr1_43908259_43908468_6_0.44_4.57_9.32	10	+
chr1	44154658	44154908	chr1_43927245_43927495_7_0.48_2.69_9.32	10	+
chr1	44169869	44170247	chr1_43942456_43942834_11_0.5_0_9.53	10	+
chr1	44368281	44368529	chr1_44140868_44141116_7_0.57_2.69_10.13	10	+
chr1	44413833	44414044	chr1_44186420_44186631_6_0.57_3.69_9.99	10	+
chr1	44430634	44430857	chr1_44203221_44203444_7_0.42_3.69_8.7	10	+
chr1	44447370	44447674	chr1_44219957_44220261_9_0.6_0_10.33	10	+
chr1	44568729	44570359	chr1_44341316_44342946_46_0.57_0_11.45	10	+
chr1	44587812	44588101	chr1_44360399_44360688_7_0.44_1.53_9.29	10	+
chr1	44638070	44638278	chr1_44410657_44410865_6_0.63_2.69_10.81	10	+
chr1	44688265	44688456	chr1_44460852_44461043_6_0.55_4.57_9.57	10	+
chr1	44883113	44883329	chr1_44655700_44655916_6_0.66_0_11.12	10	+
chr1	44977884	44978118	chr1_44750471_44750705_7_0.47_0_8.62	10	+
chr1	45097551	45097817	chr1_44870138_44870404_8_0.72_0_12.03	10	+
chr1	45240771	45241148	chr1_45013358_45013735_11_0.57_0_10.47	10	+
chr1	45241557	45241917	chr1_45014144_45014504_10_0.62_0_10.9	10	+
chr1	45242160	45242384	chr1_45014747_45014971_7_0.51_2.69_9.73	10	+
chr1	45243200	45243552	chr1_45015787_45016139_10_0.55_0_10.75	10	+
chr1	45243567	45243895	chr1_45016154_45016482_9_0.48_0_8.78	10	+
chr1	45244161	45244520	chr1_45016748_45017107_10_0.45_0_8.84	10	+
chr1	45245956	45246443	chr1_45018543_45019030_14_0.48_0_10.96	10	+
chr1	45267216	45267582	chr1_45039803_45040169_10_0.55_0_10.28	10	+
chr1	45268382	45268703	chr1_45040969_45041290_9_0.59_0_10.46	10	+
chr1	45268786	45269124	chr1_45041373_45041711_10_0.54_0_10.09	10	+
chr1	45269703	45270096	chr1_45042290_45042683_12_0.57_0_10.37	10	+
chr1	45271097	45271335	chr1_45043684_45043922_7_0.62_3.69_11.19	10	+
chr1	45271456	45271792	chr1_45044043_45044379_10_0.55_0_10.16	10	+
chr1	45272401	45272760	chr1_45044988_45045347_10_0.56_1.53_10.44	10	+
chr1	45273084	45273365	chr1_45045671_45045952_9_0.53_4.57_10.3	10	+
chr1	45273487	45273856	chr1_45046074_45046443_10_0.57_0_10.52	10	+
chr1	45274212	45274578	chr1_45046799_45047165_11_0.61_0_10.79	10	+
chr1	45275188	45275407	chr1_45047775_45047994_7_0.53_4.57_9.83	10	+
chr1	45276282	45276608	chr1_45048869_45049195_10_0.5_0_10.02	10	+
chr1	45276927	45277562	chr1_45049514_45050149_18_0.49_0_9.47	10	+
chr1	45277720	45277918	chr1_45050307_45050505_6_0.53_1.53_10.13	10	+
chr1	45278511	45278789	chr1_45051098_45051376_8_0.59_0_10.61	10	+
chr1	45278929	45279177	chr1_45051516_45051764_7_0.67_0_12.25	10	+
chr1	45279416	45279623	chr1_45052003_45052210_7_0.65_0_11.38	10	+
chr1	45280527	45281244	chr1_45053114_45053831_21_0.47_0_10.37	10	+
chr1	45281562	45281704	chr1_45054149_45054291_5_0.36_0_10.47	10	+
chr1	45283100	45283480	chr1_45055687_45056067_11_0.39_0_9.5	10	+
chr1	45283814	45284237	chr1_45056401_45056824_12_0.45_0_10.01	10	+
chr1	45284867	45285209	chr1_45057454_45057796_10_0.46_0_10.45	10	+
chr1	45309561	45309873	chr1_45082148_45082460_9_0.48_0_10.33	10	+
chr1	45453835	45454294	chr1_45226422_45226881_13_0.49_0_11.05	10	+
chr1	45479294	45479488	chr1_45251881_45252075_6_0.59_2.69_10.52	10	+
chr1	45481036	45481260	chr1_45253623_45253847_7_0.48_2.69_9.52	10	+
chr1	45672055	45672389	chr1_45444642_45444976_8_0.76_0_12.71	10	+
chr1	45880712	45881209	chr1_45653299_45653796_14_0.46_0_9.68	10	+
chr1	45976717	45977178	chr1_45749304_45749765_13_0.46_0_9.95	10	+
chr1	45980139	45980417	chr1_45752726_45753004_8_0.48_0_9.88	10	+
chr1	45980438	45980734	chr1_45753025_45753321_9_0.47_0_8.54	10	+
chr1	45981311	45981598	chr1_45753898_45754185_8_0.42_0_9.12	10	+
chr1	45984500	45984779	chr1_45757087_45757366_8_0.43_0_8.38	10	+
chr1	45997282	45997306	chr1_45769869_45769893_1_0.48_1.53_14.37	10	+
chr1	46029902	46030211	chr1_45802489_45802798_9_0.49_2.69_9.25	10	+
chr1	46033678	46033877	chr1_45806265_45806464_6_0.54_1.53_10.74	10	+
chr1	46034708	46034904	chr1_45807295_45807491_6_0.45_1.53_8.86	10	+
chr1	46035610	46035809	chr1_45808197_45808396_6_0.52_4.57_9.67	10	+
chr1	46049664	46049916	chr1_45822251_45822503_7_0.57_0_10.6	10	+
chr1	46050032	46050252	chr1_45822619_45822839_7_0.71_3.69_12.03	10	+
chr1	46067842	46068111	chr1_45840429_45840698_8_0.35_1.53_7.7	10	+
chr1	46072951	46073579	chr1_45845538_45846166_18_0.46_0_9.58	10	+
chr1	46080649	46081255	chr1_45853236_45853842_17_0.44_0_9.37	10	+
chr1	46083085	46083371	chr1_45855672_45855958_8_0.49_1.53_8.98	10	+
chr1	46093215	46093548	chr1_45865802_45866135_9_0.34_4.57_7.99	10	+
chr1	46093718	46093992	chr1_45866305_45866579_8_0.38_1.53_8.76	10	+
chr1	46099017	46099257	chr1_45871604_45871844_7_0.45_2.69_8.72	10	+
chr1	46105779	46105992	chr1_45878366_45878579_6_0.46_3.69_9.32	10	+
chr1	46116613	46117003	chr1_45889200_45889590_11_0.44_0_9.08	10	+
chr1	46117197	46117545	chr1_45889784_45890132_10_0.51_0_9.72	10	+
chr1	46126169	46126556	chr1_45898756_45899143_10_0.36_0_8.88	10	+
chr1	46126669	46126982	chr1_45899256_45899569_9_0.38_0_8.52	10	+
chr1	46158892	46159289	chr1_45931479_45931876_11_0.49_0_9.4	10	+
chr1	46246865	46247615	chr1_46019452_46020202_21_0.49_0_11.82	10	+
chr1	46269519	46269717	chr1_46042106_46042304_5_0.74_4.57_12.41	10	+
chr1	46290041	46290314	chr1_46062628_46062901_8_0.38_0_8.22	10	+
chr1	46352456	46352501	chr1_46125043_46125088_2_0.3_3.69_8.92	10	+
chr1	46476356	46476640	chr1_46248943_46249227_8_0.5_0_9.7	10	+
chr1	46489446	46489714	chr1_46262033_46262301_8_0.48_1.53_9.46	10	+
chr1	46491303	46491556	chr1_46263890_46264143_7_0.54_1.53_9.61	10	+
chr1	46499685	46499883	chr1_46272272_46272470_6_0.56_4.57_10.46	10	+
chr1	46500238	46500496	chr1_46272825_46273083_8_0.64_3.69_10.92	10	+
chr1	46507332	46507618	chr1_46279919_46280205_8_0.4_0_8.3	10	+
chr1	46508331	46508700	chr1_46280918_46281287_11_0.38_1.53_8.23	10	+
chr1	46532564	46532835	chr1_46305151_46305422_8_0.42_0_8.57	10	+
chr1	46640605	46640846	chr1_46413192_46413433_7_0.52_2.69_9.54	10	+
chr1	46646637	46647017	chr1_46419224_46419604_11_0.52_0_9.57	10	+
chr1	46647411	46647784	chr1_46419998_46420371_11_0.49_0_9.54	10	+
chr1	46649753	46650185	chr1_46422340_46422772_12_0.56_0_10.56	10	+
chr1	46650291	46650978	chr1_46422878_46423565_19_0.52_0_10.67	10	+
chr1	46651023	46651660	chr1_46423610_46424247_18_0.51_0_10.14	10	+
chr1	46652928	46653136	chr1_46425515_46425723_6_0.51_4.57_10	10	+
chr1	46653647	46654080	chr1_46426234_46426667_12_0.49_0_9.8	10	+
chr1	46654145	46654521	chr1_46426732_46427108_11_0.49_1.53_9.21	10	+
chr1	46654646	46654855	chr1_46427233_46427442_6_0.53_4.57_9.99	10	+
chr1	46656270	46656730	chr1_46428857_46429317_13_0.5_0_9.85	10	+
chr1	46658389	46658702	chr1_46430976_46431289_9_0.52_0_10.05	10	+
chr1	46658816	46659040	chr1_46431403_46431627_7_0.55_3.69_10.12	10	+
chr1	46660977	46661221	chr1_46433564_46433808_7_0.44_2.69_8.67	10	+
chr1	46661672	46662061	chr1_46434259_46434648_11_0.52_0_9.78	10	+
chr1	46706022	46706081	chr1_46478609_46478668_2_0.76_4.57_13.39	10	+
chr1	46752037	46752275	chr1_46524624_46524862_7_0.48_0_9.28	10	+
chr1	46769252	46769605	chr1_46541839_46542192_10_0.55_0_10.16	10	+
chr1	46775696	46776080	chr1_46548283_46548667_11_0.5_0_9.42	10	+
chr1	46782186	46782452	chr1_46554773_46555039_8_0.38_2.69_8.43	10	+
chr1	46932489	46932696	chr1_46705076_46705283_5_0.62_2.69_11.63	10	+
chr1	47017947	47018150	chr1_46790534_46790737_5_0.58_0_11.01	10	+
chr1	47051306	47051586	chr1_46823893_46824173_8_0.46_0_9.34	10	+
chr1	47100800	47101751	chr1_46873387_46874338_26_0.46_0_9.5	10	+
chr1	47141932	47142137	chr1_46914519_46914724_6_0.4_4.57_8.22	10	+
chr1	47142567	47142855	chr1_46915154_46915442_8_0.43_1.53_8.68	10	+
chr1	47143150	47143361	chr1_46915737_46915948_6_0.45_1.53_9.02	10	+
chr1	47143477	47143807	chr1_46916064_46916394_9_0.37_0_8.38	10	+
chr1	47173471	47173788	chr1_46946058_46946375_9_0.35_0_7.82	10	+
chr1	47323688	47324036	chr1_47096275_47096623_10_0.39_1.53_7.91	10	+
chr1	47357710	47358473	chr1_47130297_47131060_21_0.48_0_10.16	10	+
chr1	47540573	47541157	chr1_47313160_47313744_16_0.48_0_9.55	10	+
chr1	47800611	47800814	chr1_47573198_47573401_6_0.41_4.57_8.57	10	+
chr1	47814107	47814301	chr1_47586694_47586888_6_0.44_1.53_8.67	10	+
chr1	47834047	47834344	chr1_47606634_47606931_9_0.39_0_8.76	10	+
chr1	47838550	47838878	chr1_47611137_47611465_9_0.35_0_7.89	10	+
chr1	47842308	47844576	chr1_47614895_47617163_63_0.35_0_9	10	+
chr1	47881994	47882218	chr1_47654581_47654805_5_0.75_3.69_12.8	10	+
chr1	47903466	47903930	chr1_47676053_47676517_12_0.73_0_12.24	10	+
chr1	47903994	47904514	chr1_47676581_47677101_11_0.63_0_11.2	10	+
chr1	48086637	48086804	chr1_47859224_47859391_5_0.46_4.57_9.06	10	+
chr1	48272640	48272808	chr1_48045227_48045395_5_0.4_4.57_8.48	10	+
chr1	48877515	48877539	chr1_48650102_48650126_1_0.32_3.69_11.75	10	+
chr1	48902615	48902822	chr1_48675202_48675409_6_0.42_3.69_8.23	10	+
chr1	50307608	50307850	chr1_50080195_50080437_7_0.57_1.53_10.38	10	+
chr1	50513699	50513892	chr1_50286286_50286479_6_0.73_0_12.41	10	+
chr1	50524115	50524272	chr1_50296702_50296859_5_0.38_0_8.96	10	+
chr1	50787869	50788107	chr1_50560456_50560694_7_0.52_3.69_9.71	10	+
chr1	50791951	50792691	chr1_50564538_50565278_20_0.57_0_11.75	10	+
chr1	50864689	50864931	chr1_50637276_50637518_7_0.45_0_9.71	10	+
chr1	50865318	50865528	chr1_50637905_50638115_6_0.47_0_10.31	10	+
chr1	51032661	51032876	chr1_50805249_50805464_6_0.38_0_8.56	10	+
chr1	51050254	51050483	chr1_50822842_50823071_7_0.41_1.53_8.45	10	+
chr1	51057488	51057707	chr1_50830076_50830295_6_0.36_2.69_7.99	10	+
chr1	51118800	51118978	chr1_50891388_50891566_6_0.33_3.69_7.91	10	+
chr1	51253642	51253918	chr1_51026230_51026506_8_0.42_0_8.79	10	+
chr1	51434762	51434963	chr1_51207350_51207551_6_0.64_0_11.46	10	+
chr1	51623232	51623483	chr1_51395820_51396071_7_0.5_0_9.48	10	+
chr1	51623868	51624192	chr1_51396456_51396780_9_0.5_0_9.96	10	+
chr1	51716238	51717109	chr1_51488826_51489697_25_0.58_0_11.98	10	+
chr1	51735604	51735878	chr1_51508192_51508466_8_0.37_2.69_8.34	10	+
chr1	51736909	51737852	chr1_51509497_51510440_26_0.38_0_8.52	10	+
chr1	51737938	51738341	chr1_51510526_51510929_11_0.36_0_8.26	10	+
chr1	51738398	51738803	chr1_51510986_51511391_12_0.31_0_7.74	10	+
chr1	51760060	51760264	chr1_51532648_51532852_6_0.57_4.57_9.83	10	+
chr1	51762387	51762603	chr1_51534975_51535191_6_0.61_3.69_10.93	10	+
chr1	51774517	51774750	chr1_51547105_51547338_7_0.53_1.53_9.49	10	+
chr1	52173117	52173513	chr1_51945705_51946101_12_0.51_0_9.76	10	+
chr1	52231438	52231706	chr1_52004026_52004294_8_0.4_0_7.89	10	+
chr1	52246767	52246971	chr1_52019355_52019559_6_0.44_0_9.12	10	+
chr1	52253561	52253824	chr1_52026149_52026412_6_0.45_3.69_9.31	10	+
chr1	52254891	52255144	chr1_52027479_52027732_7_0.44_0_8.91	10	+
chr1	52256604	52256814	chr1_52029192_52029402_6_0.39_2.69_8.59	10	+
chr1	52266159	52266355	chr1_52038747_52038943_6_0.47_2.69_9.26	10	+
chr1	52269416	52269696	chr1_52042004_52042284_8_0.36_1.53_8.06	10	+
chr1	52270102	52270375	chr1_52042690_52042963_8_0.41_0_8.67	10	+
chr1	52277686	52277886	chr1_52050274_52050474_6_0.37_4.57_7.85	10	+
chr1	52280179	52280576	chr1_52052767_52053164_11_0.41_0_8.6	10	+
chr1	52299635	52299911	chr1_52072223_52072499_8_0.36_0_7.97	10	+
chr1	52306107	52306306	chr1_52078695_52078894_6_0.35_3.69_8.05	10	+
chr1	52374882	52375188	chr1_52147470_52147776_7_0.44_0_9.14	10	+
chr1	52376553	52376880	chr1_52149141_52149468_9_0.43_0_8.61	10	+
chr1	52378363	52378683	chr1_52150951_52151271_9_0.41_1.53_8.57	10	+
chr1	52379854	52380229	chr1_52152442_52152817_11_0.4_0_8.33	10	+
chr1	52380280	52380746	chr1_52152868_52153334_14_0.45_0_9.05	10	+
chr1	52381182	52381348	chr1_52153770_52153936_5_0.42_1.53_9	10	+
chr1	52381679	52381919	chr1_52154267_52154507_7_0.45_1.53_9.12	10	+
chr1	52381931	52382351	chr1_52154519_52154939_12_0.42_0_8.99	10	+
chr1	52384313	52384626	chr1_52156901_52157214_9_0.4_1.53_8.47	10	+
chr1	52385139	52385513	chr1_52157727_52158101_11_0.44_0_8.96	10	+
chr1	52385563	52385873	chr1_52158151_52158461_9_0.54_0_9.53	10	+
chr1	52397682	52397895	chr1_52170270_52170483_6_0.41_1.53_8.55	10	+
chr1	52398876	52399094	chr1_52171464_52171682_7_0.44_1.53_8.85	10	+
chr1	52446129	52446533	chr1_52218717_52219121_11_0.48_0_10.36	10	+
chr1	52486007	52486707	chr1_52258595_52259295_19_0.43_0_9.17	10	+
chr1	52548993	52549246	chr1_52321581_52321834_8_0.41_1.53_7.98	10	+
chr1	52552335	52552809	chr1_52324923_52325397_11_0.39_0_9.27	10	+
chr1	52553524	52553819	chr1_52326112_52326407_8_0.43_2.69_8.53	10	+
chr1	52607789	52607997	chr1_52380377_52380585_6_0.79_3.69_12.18	10	+
chr1	52625863	52626270	chr1_52398451_52398858_12_0.45_0_9.48	10	+
chr1	52645467	52646162	chr1_52418055_52418750_19_0.44_0_9.2	10	+
chr1	52704048	52704629	chr1_52476636_52477217_16_0.4_0_8.69	10	+
chr1	52704775	52705056	chr1_52477363_52477644_8_0.42_0_8.65	10	+
chr1	52834044	52834251	chr1_52606632_52606839_6_0.55_0_10.84	10	+
chr1	52834381	52835047	chr1_52606969_52607635_19_0.47_0_9.21	10	+
chr1	52870219	52870502	chr1_52642807_52643090_8_0.46_1.53_9.47	10	+
chr1	52882439	52882735	chr1_52655027_52655323_9_0.41_1.53_8.65	10	+
chr1	52882748	52883087	chr1_52655336_52655675_10_0.42_0_8.43	10	+
chr1	52883232	52883612	chr1_52655820_52656200_11_0.4_0_8.56	10	+
chr1	52885062	52885376	chr1_52657650_52657964_9_0.39_0_8.15	10	+
chr1	52991180	52991386	chr1_52763768_52763974_6_0.4_1.53_8.69	10	+
chr1	52991406	52991609	chr1_52763994_52764197_6_0.39_0_8.72	10	+
chr1	53236987	53237269	chr1_53009575_53009857_8_0.45_2.69_8.85	10	+
chr1	53237836	53238335	chr1_53010424_53010923_14_0.48_0_10.98	10	+
chr1	53267483	53267727	chr1_53040071_53040315_7_0.36_2.69_7.85	10	+
chr1	53287105	53287345	chr1_53059693_53059933_7_0.43_3.69_8.89	10	+
chr1	53288124	53288454	chr1_53060712_53061042_10_0.32_0_7.94	10	+
chr1	53288468	53288841	chr1_53061056_53061429_11_0.32_0_7.93	10	+
chr1	53290337	53290878	chr1_53062925_53063466_15_0.35_0_7.87	10	+
chr1	53291477	53291653	chr1_53064065_53064241_5_0.37_1.53_8.73	10	+
chr1	53291831	53292387	chr1_53064419_53064975_16_0.39_0_8.54	10	+
chr1	53308619	53308824	chr1_53081207_53081412_6_0.72_1.53_12.58	10	+
chr1	53386007	53386488	chr1_53158595_53159076_14_0.46_0_9.51	10	+
chr1	53422922	53423209	chr1_53195510_53195797_7_0.39_0_8.26	10	+
chr1	53457517	53457756	chr1_53230105_53230344_7_0.37_0_8.07	10	+
chr1	53458009	53458218	chr1_53230597_53230806_6_0.31_3.69_7.64	10	+
chr1	53458299	53459375	chr1_53230887_53231963_31_0.39_0_9.26	10	+
chr1	53460841	53461222	chr1_53233429_53233810_11_0.54_0_10.16	10	+
chr1	53461544	53461810	chr1_53234132_53234398_8_0.5_0_9.58	10	+
chr1	53461861	53462173	chr1_53234449_53234761_9_0.46_0_9.26	10	+
chr1	53516256	53517118	chr1_53288844_53289706_24_0.35_0_8.38	10	+
chr1	53528866	53529072	chr1_53301454_53301660_6_0.66_3.69_11.24	10	+
chr1	53560831	53561064	chr1_53333419_53333652_7_0.56_1.53_10.32	10	+
chr1	53561989	53562208	chr1_53334577_53334796_7_0.53_1.53_9.7	10	+
chr1	53562220	53562469	chr1_53334808_53335057_7_0.48_0_9.17	10	+
chr1	53562879	53563095	chr1_53335467_53335683_6_0.54_0_9.98	10	+
chr1	53563170	53563518	chr1_53335758_53336106_10_0.52_1.53_9.87	10	+
chr1	53565257	53565670	chr1_53337845_53338258_12_0.51_0_9.24	10	+
chr1	53565845	53566132	chr1_53338433_53338720_8_0.57_0_10.15	10	+
chr1	53567029	53567341	chr1_53339617_53339929_9_0.55_0_9.98	10	+
chr1	53749058	53749185	chr1_53521646_53521773_3_0.45_0_11.23	10	+
chr1	53782756	53782966	chr1_53555344_53555554_6_0.59_2.69_10.46	10	+
chr1	54005306	54005542	chr1_53777894_53778130_7_0.56_0_10.02	10	+
chr1	54028142	54028348	chr1_53800730_53800936_6_0.55_3.69_10.16	10	+
chr1	54059669	54060179	chr1_53832257_53832767_14_0.65_0_11.1	10	+
chr1	54204953	54205173	chr1_53977541_53977761_6_0.8_0_12.96	10	+
chr1	54231740	54232214	chr1_54004328_54004802_13_0.38_0_8.58	10	+
chr1	54232386	54232673	chr1_54004974_54005261_9_0.36_0_8.28	10	+
chr1	54232757	54233719	chr1_54005345_54006307_27_0.35_0_8.37	10	+
chr1	54262564	54262911	chr1_54035152_54035499_10_0.43_0_8.6	10	+
chr1	54266299	54266583	chr1_54038887_54039171_8_0.43_0_8.08	10	+
chr1	54293581	54293943	chr1_54066169_54066531_10_0.42_0_8.32	10	+
chr1	54301077	54301395	chr1_54073665_54073983_9_0.38_0_7.6	10	+
chr1	54303449	54303716	chr1_54076037_54076304_8_0.48_1.53_9	10	+
chr1	54307258	54307499	chr1_54079846_54080087_7_0.5_0_9.98	10	+
chr1	54387194	54387525	chr1_54159782_54160113_9_0.35_1.53_7.64	10	+
chr1	54395581	54395799	chr1_54168169_54168387_6_0.39_0_8.75	10	+
chr1	54405637	54405895	chr1_54178225_54178483_7_0.42_2.69_8.61	10	+
chr1	54417668	54417873	chr1_54190256_54190461_6_0.54_3.69_9.96	10	+
chr1	54433363	54433710	chr1_54205951_54206298_10_0.44_0_9.08	10	+
chr1	54440371	54440786	chr1_54212959_54213374_12_0.42_0_9.65	10	+
chr1	54441103	54441598	chr1_54213691_54214186_14_0.41_0_10.87	10	+
chr1	54497401	54498050	chr1_54269989_54270638_18_0.36_0_8.6	10	+
chr1	54508942	54509312	chr1_54281530_54281900_9_0.36_0_8.5	10	+
chr1	54512918	54513132	chr1_54285506_54285720_5_0.41_1.53_9.14	10	+
chr1	54555529	54555800	chr1_54328117_54328388_8_0.44_0_9.31	10	+
chr1	54670670	54670914	chr1_54443258_54443502_7_0.47_0_9.19	10	+
chr1	54675617	54675860	chr1_54448205_54448448_7_0.47_0_10.22	10	+
chr1	54681798	54682077	chr1_54454386_54454665_8_0.55_0_10.12	10	+
chr1	54715996	54716193	chr1_54488584_54488781_6_0.55_2.69_9.94	10	+
chr1	54823152	54823274	chr1_54595740_54595862_4_0.55_2.69_10.27	10	+
chr1	54837998	54838249	chr1_54610586_54610837_7_0.51_1.53_9.34	10	+
chr1	54904738	54904762	chr1_54677326_54677350_1_0.32_0_11.6	10	+
chr1	54954950	54955277	chr1_54727538_54727865_9_0.68_0_11.93	10	+
chr1	54990567	54990769	chr1_54763155_54763357_6_0.45_0_9.58	10	+
chr1	55002474	55003065	chr1_54775062_54775653_17_0.47_0_11.07	10	+
chr1	55003255	55003579	chr1_54775843_54776167_9_0.46_0_9.19	10	+
chr1	55028750	55028824	chr1_54801338_54801412_2_0.7_0_14.43	10	+
chr1	55231853	55231915	chr1_55004441_55004503_2_0.52_2.69_11.56	10	+
chr1	55315376	55316185	chr1_55087964_55088773_22_0.47_0_10.08	10	+
chr1	55316204	55317000	chr1_55088792_55089588_19_0.48_0_10.07	10	+
chr1	55330896	55331207	chr1_55103484_55103795_9_0.53_0_9.64	10	+
chr1	55349174	55349504	chr1_55121762_55122092_9_0.54_1.53_9.95	10	+
chr1	55352467	55352800	chr1_55125055_55125388_9_0.67_0_11.75	10	+
chr1	55586265	55586468	chr1_55358853_55359056_6_0.5_3.69_9.17	10	+
chr1	55681135	55681359	chr1_55453723_55453947_6_0.69_2.69_12.18	10	+
chr1	55688251	55688454	chr1_55460839_55461042_6_0.44_3.69_9.04	10	+
chr1	55688536	55688847	chr1_55461124_55461435_9_0.43_0_8.66	10	+
chr1	55689248	55689484	chr1_55461836_55462072_7_0.42_0_8.82	10	+
chr1	55945851	55945942	chr1_55718439_55718530_3_0.39_0_10.04	10	+
chr1	56420567	56420769	chr1_56193155_56193357_6_0.4_4.57_8.72	10	+
chr1	56662242	56662449	chr1_56434830_56435037_6_0.41_4.57_8.46	10	+
chr1	56889093	56889282	chr1_56661681_56661870_6_0.4_3.69_8.46	10	+
chr1	57004115	57004317	chr1_56776703_56776905_6_0.45_2.69_9.07	10	+
chr1	57085050	57085232	chr1_56857638_56857820_5_0.44_0_10.77	10	+
chr1	57517204	57517412	chr1_57289792_57290000_6_0.43_1.53_8.67	10	+
chr1	57749938	57750128	chr1_57522526_57522716_6_0.48_2.69_9.62	10	+
chr1	57750655	57750918	chr1_57523243_57523506_7_0.44_0_8.93	10	+
chr1	58071366	58071759	chr1_57843954_57844347_11_0.41_0_8.81	10	+
chr1	58513471	58514187	chr1_58286059_58286775_20_0.44_0_10.3	10	+
chr1	58514377	58514964	chr1_58286965_58287552_16_0.47_0_10.19	10	+
chr1	58521758	58522256	chr1_58294346_58294844_14_0.53_0_11.83	10	+
chr1	58613813	58614020	chr1_58386401_58386608_6_0.46_2.69_8.71	10	+
chr1	58693995	58694262	chr1_58466583_58466850_8_0.4_2.69_8.24	10	+
chr1	59041101	59041698	chr1_58813689_58814286_17_0.41_0_8.93	10	+
chr1	59095609	59095885	chr1_58868197_58868473_8_0.41_0_8.98	10	+
chr1	59095980	59096459	chr1_58868568_58869047_14_0.47_0_9.21	10	+
chr1	59096646	59097171	chr1_58869234_58869759_15_0.52_0_10.34	10	+
chr1	59121456	59121712	chr1_58894044_58894300_7_0.39_0_8.76	10	+
chr1	59122689	59122895	chr1_58895277_58895483_6_0.41_4.57_8.56	10	+
chr1	59125125	59125478	chr1_58897713_58898066_10_0.37_1.53_8.17	10	+
chr1	59132668	59132910	chr1_58905256_58905498_7_0.43_2.69_8.39	10	+
chr1	59248269	59248489	chr1_59020857_59021077_6_0.71_4.57_11.9	10	+
chr1	59281989	59282224	chr1_59054577_59054812_7_0.65_3.69_10.58	10	+
chr1	59346020	59346240	chr1_59118608_59118828_4_0.43_3.69_10.24	10	+
chr1	59359439	59359695	chr1_59132027_59132283_6_0.42_0_8.46	10	+
chr1	59465405	59466319	chr1_59237993_59238907_26_0.51_0_10.03	10	+
chr1	59773808	59773832	chr1_59546396_59546420_1_0.32_0_11.68	10	+
chr1	60313955	60314232	chr1_60086543_60086820_8_0.34_0_8.13	10	+
chr1	60325792	60325987	chr1_60098380_60098575_5_0.39_2.69_8.63	10	+
chr1	60338617	60338910	chr1_60111205_60111498_7_0.35_0_8.53	10	+
chr1	60339959	60340164	chr1_60112547_60112752_7_0.34_0_8.31	10	+
chr1	60621869	60622067	chr1_60394457_60394655_6_0.36_2.69_7.88	10	+
chr1	61548277	61548470	chr1_61320865_61321058_4_0.55_4.57_11	10	+
chr1	61553736	61554276	chr1_61326324_61326864_15_0.44_0_9.3	10	+
chr1	61554552	61555026	chr1_61327140_61327614_13_0.35_0_8.22	10	+
chr1	61555629	61556275	chr1_61328217_61328863_18_0.36_0_7.99	10	+
chr1	61556523	61556727	chr1_61329111_61329315_6_0.35_2.69_8.34	10	+
chr1	61557054	61557368	chr1_61329642_61329956_9_0.36_0_8.33	10	+
chr1	61557445	61557691	chr1_61330033_61330279_7_0.35_2.69_7.97	10	+
chr1	61557932	61558146	chr1_61330520_61330734_6_0.35_0_8.14	10	+
chr1	61559570	61560144	chr1_61332158_61332732_16_0.37_0_8.37	10	+
chr1	61560549	61560741	chr1_61333137_61333329_6_0.35_4.57_7.76	10	+
chr1	61561127	61561371	chr1_61333715_61333959_7_0.38_3.69_8.5	10	+
chr1	61564526	61564726	chr1_61337114_61337314_6_0.35_0_8.29	10	+
chr1	61565933	61566234	chr1_61338521_61338822_9_0.44_0_9.07	10	+
chr1	61567086	61567776	chr1_61339674_61340364_20_0.39_0_8.57	10	+
chr1	61568322	61568656	chr1_61340910_61341244_10_0.37_0_7.92	10	+
chr1	61569921	61570227	chr1_61342509_61342815_9_0.42_0_8.79	10	+
chr1	61571446	61571636	chr1_61344034_61344224_6_0.37_3.69_8.31	10	+
chr1	61571717	61572097	chr1_61344305_61344685_10_0.37_1.53_8.54	10	+
chr1	61576205	61576451	chr1_61348793_61349039_7_0.34_3.69_7.74	10	+
chr1	61576705	61576935	chr1_61349293_61349523_7_0.34_0_8.16	10	+
chr1	61579641	61579893	chr1_61352229_61352481_7_0.35_1.53_8.01	10	+
chr1	61584793	61585029	chr1_61357381_61357617_7_0.41_2.69_8.35	10	+
chr1	61585095	61585428	chr1_61357683_61358016_9_0.36_0_8.04	10	+
chr1	61585745	61585956	chr1_61358333_61358544_6_0.32_2.69_7.77	10	+
chr1	61587950	61588301	chr1_61360538_61360889_10_0.4_2.69_8.49	10	+
chr1	61589414	61589608	chr1_61362002_61362196_6_0.39_4.57_8.27	10	+
chr1	61590095	61590449	chr1_61362683_61363037_10_0.37_0_8.31	10	+
chr1	61590769	61590969	chr1_61363357_61363557_6_0.38_1.53_8.61	10	+
chr1	61597517	61597787	chr1_61370105_61370375_8_0.37_2.69_8.12	10	+
chr1	61598145	61598443	chr1_61370733_61371031_9_0.37_0_8.54	10	+
chr1	61602670	61602876	chr1_61375258_61375464_6_0.39_2.69_8.44	10	+
chr1	61612038	61612310	chr1_61384626_61384898_8_0.44_1.53_8.53	10	+
chr1	61623422	61623740	chr1_61396010_61396328_9_0.4_3.69_8.29	10	+
chr1	61634920	61635120	chr1_61407508_61407708_6_0.41_4.57_8.51	10	+
chr1	61641470	61641683	chr1_61414058_61414271_6_0.47_0_9.14	10	+
chr1	61646171	61646420	chr1_61418759_61419008_7_0.43_3.69_8.66	10	+
chr1	61650810	61651026	chr1_61423398_61423614_4_0.37_0_9.01	10	+
chr1	61681809	61682017	chr1_61454397_61454605_6_0.43_4.57_8.64	10	+
chr1	61691382	61691685	chr1_61463970_61464273_9_0.34_1.53_7.76	10	+
chr1	61694754	61694973	chr1_61467342_61467561_6_0.31_0_7.74	10	+
chr1	61702033	61702286	chr1_61474621_61474874_7_0.35_0_8.17	10	+
chr1	61713225	61713439	chr1_61485813_61486027_6_0.5_3.69_9.57	10	+
chr1	61715993	61716286	chr1_61488581_61488874_9_0.36_3.69_7.9	10	+
chr1	61869699	61869957	chr1_61642287_61642545_7_0.51_0_9.65	10	+
chr1	61921381	61921748	chr1_61693969_61694336_10_0.37_0_8.73	10	+
chr1	61922064	61922322	chr1_61694652_61694910_8_0.35_2.69_7.97	10	+
chr1	61922534	61922739	chr1_61695122_61695327_6_0.35_1.53_8.73	10	+
chr1	61923007	61923256	chr1_61695595_61695844_7_0.38_1.53_8.72	10	+
chr1	61927001	61927207	chr1_61699589_61699795_6_0.35_3.69_7.92	10	+
chr1	62208219	62208438	chr1_61980807_61981026_6_0.81_3.69_12.43	10	+
chr1	62231898	62232198	chr1_62004486_62004786_9_0.4_0_8.59	10	+
chr1	62237048	62237319	chr1_62009636_62009907_8_0.36_0_7.9	10	+
chr1	62299299	62299490	chr1_62071887_62072078_6_0.37_3.69_8.28	10	+
chr1	62329931	62330128	chr1_62102519_62102716_6_0.41_2.69_8.98	10	+
chr1	62455862	62456140	chr1_62228450_62228728_8_0.43_0_9.41	10	+
chr1	62525558	62525763	chr1_62298146_62298351_6_0.39_3.69_8.37	10	+
chr1	62627628	62627978	chr1_62400216_62400566_10_0.41_0_8.43	10	+
chr1	62628916	62629135	chr1_62401504_62401723_6_0.37_3.69_8.24	10	+
chr1	62656453	62656657	chr1_62429041_62429245_6_0.37_1.53_8.11	10	+
chr1	62902742	62902958	chr1_62675330_62675546_6_0.67_2.69_11.3	10	+
chr1	62903456	62903802	chr1_62676044_62676390_10_0.45_0_8.43	10	+
chr1	62905319	62905716	chr1_62677907_62678304_11_0.34_0_7.95	10	+
chr1	62907807	62908081	chr1_62680395_62680669_8_0.32_0_7.92	10	+
chr1	62908787	62909072	chr1_62681375_62681660_8_0.38_0_8.74	10	+
chr1	62910308	62911161	chr1_62682896_62683749_24_0.35_0_9.02	10	+
chr1	62912890	62913261	chr1_62685478_62685849_10_0.36_0_8.37	10	+
chr1	62914052	62914449	chr1_62686640_62687037_11_0.36_0_8.28	10	+
chr1	62915866	62917352	chr1_62688454_62689940_42_0.37_0_9.31	10	+
chr1	62995074	62995275	chr1_62767662_62767863_6_0.32_2.69_7.51	10	+
chr1	62996252	62996524	chr1_62768840_62769112_8_0.5_0_9.76	10	+
chr1	63085439	63085663	chr1_62858027_62858251_7_0.39_4.57_7.99	10	+
chr1	63099137	63099263	chr1_62871725_62871851_4_0.43_0_9.87	10	+
chr1	63727858	63728057	chr1_63500446_63500645_6_0.49_3.69_9.69	10	+
chr1	63762996	63763215	chr1_63535584_63535803_2_0.42_3.69_11.18	10	+
chr1	63789124	63789372	chr1_63561712_63561960_7_0.58_0_10.56	10	+
chr1	63932422	63932631	chr1_63705010_63705219_6_0.45_0_9.16	10	+
chr1	64059061	64059282	chr1_63831649_63831870_6_0.63_2.69_11.17	10	+
chr1	64094961	64095239	chr1_63867549_63867827_8_0.42_0_8.83	10	+
chr1	64097417	64097608	chr1_63870005_63870196_6_0.39_4.57_8.26	10	+
chr1	64100390	64100599	chr1_63872978_63873187_6_0.49_1.53_9.28	10	+
chr1	64117291	64117561	chr1_63889879_63890149_8_0.47_0_8.91	10	+
chr1	64240810	64241018	chr1_64013398_64013606_5_0.52_3.69_10.08	10	+
chr1	64241192	64241489	chr1_64013780_64014077_9_0.38_0_8.6	10	+
chr1	64242593	64243241	chr1_64015181_64015829_18_0.42_0_8.91	10	+
chr1	64243503	64243705	chr1_64016091_64016293_6_0.35_4.57_8.03	10	+
chr1	64243876	64244124	chr1_64016464_64016712_7_0.39_0_8.97	10	+
chr1	64244676	64245052	chr1_64017264_64017640_11_0.46_0_9.1	10	+
chr1	64245208	64245402	chr1_64017796_64017990_6_0.42_4.57_8.69	10	+
chr1	64246480	64246911	chr1_64019068_64019499_12_0.42_0_8.7	10	+
chr1	64247595	64247831	chr1_64020183_64020419_7_0.43_3.69_8.63	10	+
chr1	64248661	64248872	chr1_64021249_64021460_6_0.48_4.57_9.16	10	+
chr1	64249065	64249289	chr1_64021653_64021877_4_0.47_0_10.73	10	+
chr1	64249904	64250285	chr1_64022492_64022873_11_0.45_0_9.22	10	+
chr1	64250612	64251105	chr1_64023200_64023693_14_0.42_0_8.63	10	+
chr1	64252373	64252706	chr1_64024961_64025294_10_0.46_0_9.28	10	+
chr1	64252787	64253058	chr1_64025375_64025646_8_0.47_2.69_9.13	10	+
chr1	64253500	64253711	chr1_64026088_64026299_6_0.49_0_9.78	10	+
chr1	64253992	64254864	chr1_64026580_64027452_23_0.46_0_9.7	10	+
chr1	64254876	64255299	chr1_64027464_64027887_12_0.48_0_9.17	10	+
chr1	64255301	64255660	chr1_64027889_64028248_9_0.46_0_9.21	10	+
chr1	64256011	64256324	chr1_64028599_64028912_9_0.44_0_8.95	10	+
chr1	64256879	64257086	chr1_64029467_64029674_6_0.46_3.69_8.98	10	+
chr1	64258511	64258793	chr1_64031099_64031381_8_0.44_0_8.88	10	+
chr1	64261117	64261608	chr1_64033705_64034196_14_0.43_0_8.79	10	+
chr1	64262162	64262526	chr1_64034750_64035114_10_0.42_0_9.07	10	+
chr1	64263611	64263812	chr1_64036199_64036400_6_0.45_0_9.37	10	+
chr1	64265259	64265723	chr1_64037847_64038311_12_0.37_0_8.51	10	+
chr1	64266091	64266289	chr1_64038679_64038877_6_0.47_4.57_9.26	10	+
chr1	64267273	64267473	chr1_64039861_64040061_6_0.35_4.57_8.3	10	+
chr1	64268134	64268489	chr1_64040722_64041077_10_0.38_0_8.5	10	+
chr1	64271087	64271392	chr1_64043675_64043980_9_0.38_0_8.57	10	+
chr1	64272525	64272717	chr1_64045113_64045305_5_0.42_0_9.07	10	+
chr1	64273434	64273639	chr1_64046022_64046227_6_0.45_4.57_8.75	10	+
chr1	64274166	64274727	chr1_64046754_64047315_14_0.41_0_8.92	10	+
chr1	64274966	64275202	chr1_64047554_64047790_7_0.4_2.69_8.28	10	+
chr1	64275398	64275801	chr1_64047986_64048389_12_0.4_0_8.45	10	+
chr1	64275984	64276364	chr1_64048572_64048952_11_0.42_0_8.59	10	+
chr1	64276483	64276725	chr1_64049071_64049313_7_0.45_0_8.74	10	+
chr1	64278235	64278366	chr1_64050823_64050954_4_0.36_3.69_8.6	10	+
chr1	64278958	64279202	chr1_64051546_64051790_7_0.43_0_9.41	10	+
chr1	64279537	64279732	chr1_64052125_64052320_6_0.39_3.69_8.55	10	+
chr1	64280551	64280759	chr1_64053139_64053347_6_0.47_2.69_9	10	+
chr1	64281613	64281914	chr1_64054201_64054502_9_0.48_0_9.44	10	+
chr1	64282938	64283151	chr1_64055526_64055739_6_0.43_3.69_8.64	10	+
chr1	64283946	64284284	chr1_64056534_64056872_10_0.37_0_8.37	10	+
chr1	64285070	64285370	chr1_64057658_64057958_8_0.4_0_8.64	10	+
chr1	64285778	64286178	chr1_64058366_64058766_11_0.43_0_8.9	10	+
chr1	64286219	64286409	chr1_64058807_64058997_6_0.43_1.53_8.81	10	+
chr1	64291431	64291754	chr1_64064019_64064342_9_0.41_1.53_9.06	10	+
chr1	64293440	64293950	chr1_64066028_64066538_15_0.39_1.53_8.46	10	+
chr1	64294558	64294794	chr1_64067146_64067382_7_0.38_1.53_8.62	10	+
chr1	64295025	64295419	chr1_64067613_64068007_11_0.47_0_8.89	10	+
chr1	64298358	64298774	chr1_64070946_64071362_12_0.41_0_8.97	10	+
chr1	64301313	64302134	chr1_64073901_64074722_21_0.39_0_8.63	10	+
chr1	64302314	64302580	chr1_64074902_64075168_8_0.39_2.69_8.7	10	+
chr1	64302675	64303109	chr1_64075263_64075697_11_0.4_0_8.66	10	+
chr1	64304798	64305015	chr1_64077386_64077603_7_0.38_0_8.54	10	+
chr1	64305485	64305722	chr1_64078073_64078310_7_0.36_0_8.4	10	+
chr1	64307531	64307760	chr1_64080119_64080348_7_0.4_0_9.35	10	+
chr1	64308981	64309734	chr1_64081569_64082322_21_0.5_0_9.9	10	+
chr1	64311099	64311403	chr1_64083687_64083991_9_0.4_0_8.61	10	+
chr1	64311705	64312066	chr1_64084293_64084654_9_0.43_0_9.13	10	+
chr1	64313225	64313431	chr1_64085813_64086019_6_0.46_4.57_9.47	10	+
chr1	64313477	64313792	chr1_64086065_64086380_9_0.43_0_8.66	10	+
chr1	64317036	64317384	chr1_64089624_64089972_10_0.37_0_8.3	10	+
chr1	64318364	64318753	chr1_64090952_64091341_11_0.37_0_8.36	10	+
chr1	64320065	64320297	chr1_64092653_64092885_7_0.43_1.53_8.85	10	+
chr1	64322447	64322637	chr1_64095035_64095225_6_0.45_4.57_8.87	10	+
chr1	64322788	64323010	chr1_64095376_64095598_6_0.32_4.57_7.85	10	+
chr1	64324070	64324387	chr1_64096658_64096975_9_0.38_0_8.19	10	+
chr1	64324594	64324686	chr1_64097182_64097274_3_0.32_3.69_9.01	10	+
chr1	64329479	64329643	chr1_64102067_64102231_5_0.38_0_9.1	10	+
chr1	64330850	64331142	chr1_64103438_64103730_9_0.36_3.69_7.99	10	+
chr1	64331452	64331688	chr1_64104040_64104276_7_0.42_1.53_9.08	10	+
chr1	64332022	64332224	chr1_64104610_64104812_6_0.4_4.57_8.65	10	+
chr1	64333294	64333510	chr1_64105882_64106098_6_0.43_2.69_8.56	10	+
chr1	64335210	64335453	chr1_64107798_64108041_7_0.46_2.69_8.97	10	+
chr1	64335499	64335819	chr1_64108087_64108407_9_0.36_1.53_7.84	10	+
chr1	64336895	64337447	chr1_64109483_64110035_16_0.45_0_8.89	10	+
chr1	64337603	64337983	chr1_64110191_64110571_11_0.39_1.53_8.56	10	+
chr1	64338974	64339214	chr1_64111562_64111802_7_0.38_1.53_8.13	10	+
chr1	64341326	64341748	chr1_64113914_64114336_12_0.4_0_8.74	10	+
chr1	64341760	64342167	chr1_64114348_64114755_11_0.41_0_8.83	10	+
chr1	64342697	64342894	chr1_64115285_64115482_6_0.42_4.57_8.6	10	+
chr1	64344434	64344769	chr1_64117022_64117357_8_0.42_0_8.71	10	+
chr1	64344925	64345127	chr1_64117513_64117715_6_0.4_0_8.69	10	+
chr1	64345915	64346336	chr1_64118503_64118924_12_0.41_0_9.05	10	+
chr1	64347649	64347990	chr1_64120237_64120578_10_0.46_1.53_9.1	10	+
chr1	64349531	64349801	chr1_64122119_64122389_8_0.46_2.69_9.15	10	+
chr1	64350830	64351045	chr1_64123418_64123633_6_0.45_4.57_8.78	10	+
chr1	64355988	64356188	chr1_64128576_64128776_6_0.4_3.69_8.56	10	+
chr1	64356311	64356519	chr1_64128899_64129107_6_0.41_2.69_9.15	10	+
chr1	64356806	64357153	chr1_64129394_64129741_10_0.42_2.69_8.57	10	+
chr1	64357681	64357917	chr1_64130269_64130505_7_0.35_1.53_8.02	10	+
chr1	64361053	64361257	chr1_64133641_64133845_6_0.41_3.69_8.77	10	+
chr1	64362005	64362282	chr1_64134593_64134870_8_0.39_3.69_8.33	10	+
chr1	64365233	64365625	chr1_64137821_64138213_11_0.41_0_8.55	10	+
chr1	64370959	64371314	chr1_64143547_64143902_10_0.34_0_8.19	10	+
chr1	64371397	64371614	chr1_64143985_64144202_7_0.32_2.69_7.86	10	+
chr1	64372474	64372898	chr1_64145062_64145486_12_0.4_0_8.7	10	+
chr1	64373480	64373681	chr1_64146068_64146269_6_0.4_4.57_8.52	10	+
chr1	64373930	64374314	chr1_64146518_64146902_11_0.38_1.53_8.22	10	+
chr1	64378065	64378552	chr1_64150653_64151140_14_0.45_0_8.83	10	+
chr1	64379030	64379253	chr1_64151618_64151841_7_0.39_3.69_8.09	10	+
chr1	64380160	64380475	chr1_64152748_64153063_9_0.47_0_9.15	10	+
chr1	64382001	64382206	chr1_64154589_64154794_6_0.41_3.69_8.47	10	+
chr1	64382867	64383389	chr1_64155455_64155977_14_0.38_0_8.6	10	+
chr1	64385483	64385929	chr1_64158071_64158517_13_0.38_1.53_8.24	10	+
chr1	64387671	64387871	chr1_64160259_64160459_6_0.44_3.69_8.6	10	+
chr1	64388121	64388360	chr1_64160709_64160948_7_0.41_0_9.04	10	+
chr1	64389211	64389547	chr1_64161799_64162135_10_0.46_0_9.23	10	+
chr1	64389738	64389939	chr1_64162326_64162527_6_0.4_1.53_8.88	10	+
chr1	64393641	64393864	chr1_64166229_64166452_7_0.45_4.57_8.89	10	+
chr1	64394097	64394296	chr1_64166685_64166884_6_0.43_4.57_8.39	10	+
chr1	64394801	64395116	chr1_64167389_64167704_9_0.42_0_8.73	10	+
chr1	64395969	64396202	chr1_64168557_64168790_7_0.42_2.69_8.57	10	+
chr1	64400174	64400404	chr1_64172762_64172992_6_0.41_0_9.13	10	+
chr1	64401533	64401739	chr1_64174121_64174327_6_0.41_4.57_8.44	10	+
chr1	64402196	64402354	chr1_64174784_64174942_5_0.4_3.69_8.78	10	+
chr1	64405043	64405265	chr1_64177631_64177853_6_0.31_4.57_7.82	10	+
chr1	64409517	64409905	chr1_64182105_64182493_10_0.37_0_8.39	10	+
[truncated: 55,410 more rows]
