# Supplementary material for: Cell cycle, oncogenic and tumor suppressor pathways regulate numerous long and macro non-protein-coding RNAs
Source: Genome Biol. 2014 Mar 4;15(3):R48. doi: 10.1186/gb-2014-15-3-r48 (PMC4054595; doi:10.1186/gb-2014-15-3-r48)
Supplement: Additional file 2 — Online supplemental material containing BED formatted files of differentially expressed regions and macroRNAs, as well as CSV tables listing all proximal ncRNA-mRNA pairs regulated in astrocytoma. [file gb-2014-15-3-r48-S2.zip › online_data/bona-fide-nc/P53_nor_ind_highdiff3.hg19.non-coding.intergenic.bed]

chr1	1101008	1101183	P53_nor_ind_highdiff:chr1_1101008_1101183	100	+
chr1	1101192	1101243	P53_nor_ind_highdiff:chr1_1101192_1101243	100	+
chr1	2469563	2469589	P53_nor_ind_highdiff:chr1_2469563_2469589	100	+
chr1	2469590	2469599	P53_nor_ind_highdiff:chr1_2469590_2469599	100	+
chr1	2469618	2469630	P53_nor_ind_highdiff:chr1_2469618_2469630	100	+
chr1	2469755	2470090	P53_nor_ind_highdiff:chr1_2469755_2470090	100	+
chr1	24037305	24037514	P53_nor_ind_highdiff:chr1_24037305_24037514	100	+
chr1	28907148	28907487	P53_nor_ind_highdiff:chr1_28907148_28907487	100	+
chr1	43389295	43389502	P53_nor_ind_highdiff:chr1_43389295_43389502	100	+
chr1	45273084	45273365	P53_nor_ind_highdiff:chr1_45273084_45273365	100	+
chr1	45273487	45273856	P53_nor_ind_highdiff:chr1_45273487_45273856	100	+
chr1	45281601	45281684	P53_nor_ind_highdiff:chr1_45281601_45281684	100	+
chr1	45283100	45283464	P53_nor_ind_highdiff:chr1_45283100_45283464	100	+
chr1	45283814	45283835	P53_nor_ind_highdiff:chr1_45283814_45283835	100	+
chr1	45283837	45284167	P53_nor_ind_highdiff:chr1_45283837_45284167	100	+
chr1	45284211	45284228	P53_nor_ind_highdiff:chr1_45284211_45284228	100	+
chr1	45284231	45284237	P53_nor_ind_highdiff:chr1_45284231_45284237	100	+
chr1	45284867	45284870	P53_nor_ind_highdiff:chr1_45284867_45284870	100	+
chr1	45284881	45284896	P53_nor_ind_highdiff:chr1_45284881_45284896	100	+
chr1	45284901	45285209	P53_nor_ind_highdiff:chr1_45284901_45285209	100	+
chr1	46652938	46652958	P53_nor_ind_highdiff:chr1_46652938_46652958	100	+
chr1	46652959	46653136	P53_nor_ind_highdiff:chr1_46652959_46653136	100	+
chr1	46653647	46653919	P53_nor_ind_highdiff:chr1_46653647_46653919	100	+
chr1	54386983	54387176	P53_nor_ind_highdiff:chr1_54386983_54387176	100	+
chr1	54904738	54904762	P53_nor_ind_highdiff:chr1_54904738_54904762	100	+
chr1	67464945	67465014	P53_nor_ind_highdiff:chr1_67464945_67465014	100	+
chr1	78761594	78761837	P53_nor_ind_highdiff:chr1_78761594_78761837	100	+
chr1	109818729	109818937	P53_nor_ind_highdiff:chr1_109818729_109818937	100	+
chr1	109821095	109821297	P53_nor_ind_highdiff:chr1_109821095_109821297	100	+
chr1	109830239	109830318	P53_nor_ind_highdiff:chr1_109830239_109830318	100	+
chr1	109832087	109832095	P53_nor_ind_highdiff:chr1_109832087_109832095	100	+
chr1	109832122	109832202	P53_nor_ind_highdiff:chr1_109832122_109832202	100	+
chr1	109832259	109832274	P53_nor_ind_highdiff:chr1_109832259_109832274	100	+
chr1	109852084	109852187	P53_nor_ind_highdiff:chr1_109852084_109852187	100	+
chr1	110890217	110890431	P53_nor_ind_highdiff:chr1_110890217_110890431	100	+
chr1	110892956	110893092	P53_nor_ind_highdiff:chr1_110892956_110893092	100	+
chr1	110903275	110903523	P53_nor_ind_highdiff:chr1_110903275_110903523	100	+
chr1	110904637	110904680	P53_nor_ind_highdiff:chr1_110904637_110904680	100	+
chr1	110904689	110904848	P53_nor_ind_highdiff:chr1_110904689_110904848	100	+
chr1	120419565	120419769	P53_nor_ind_highdiff:chr1_120419565_120419769	100	+
chr1	143684802	143684917	P53_nor_ind_highdiff:chr1_143684802_143684917	100	+
chr1	143731959	143732245	P53_nor_ind_highdiff:chr1_143731959_143732245	100	+
chr1	143733696	143733905	P53_nor_ind_highdiff:chr1_143733696_143733905	100	+
chr1	143734381	143734665	P53_nor_ind_highdiff:chr1_143734381_143734665	100	+
chr1	143736116	143736125	P53_nor_ind_highdiff:chr1_143736116_143736125	100	+
chr1	143736134	143736143	P53_nor_ind_highdiff:chr1_143736134_143736143	100	+
chr1	143736144	143736316	P53_nor_ind_highdiff:chr1_143736144_143736316	100	+
chr1	143736994	143737215	P53_nor_ind_highdiff:chr1_143736994_143737215	100	+
chr1	143737236	143737240	P53_nor_ind_highdiff:chr1_143737236_143737240	100	+
chr1	143741072	143741304	P53_nor_ind_highdiff:chr1_143741072_143741304	100	+
chr1	149275186	149275424	P53_nor_ind_highdiff:chr1_149275186_149275424	100	+
chr1	149579903	149580195	P53_nor_ind_highdiff:chr1_149579903_149580195	100	+
chr1	149581316	149581732	P53_nor_ind_highdiff:chr1_149581316_149581732	100	+
chr1	149581744	149582148	P53_nor_ind_highdiff:chr1_149581744_149582148	100	+
chr1	149582369	149582373	P53_nor_ind_highdiff:chr1_149582369_149582373	100	+
chr1	149582388	149582565	P53_nor_ind_highdiff:chr1_149582388_149582565	100	+
chr1	149583466	149583865	P53_nor_ind_highdiff:chr1_149583466_149583865	100	+
chr1	149583951	149584311	P53_nor_ind_highdiff:chr1_149583951_149584311	100	+
chr1	149585165	149585178	P53_nor_ind_highdiff:chr1_149585165_149585178	100	+
chr1	149585195	149585207	P53_nor_ind_highdiff:chr1_149585195_149585207	100	+
chr1	149585211	149585228	P53_nor_ind_highdiff:chr1_149585211_149585228	100	+
chr1	149585258	149585392	P53_nor_ind_highdiff:chr1_149585258_149585392	100	+
chr1	149588369	149588587	P53_nor_ind_highdiff:chr1_149588369_149588587	100	+
chr1	149590093	149590477	P53_nor_ind_highdiff:chr1_149590093_149590477	100	+
chr1	150968114	150968516	P53_nor_ind_highdiff:chr1_150968114_150968516	100	+
chr1	155882817	155882833	P53_nor_ind_highdiff:chr1_155882817_155882833	100	+
chr1	161413695	161414064	P53_nor_ind_highdiff:chr1_161413695_161414064	100	+
chr1	161420894	161421365	P53_nor_ind_highdiff:chr1_161420894_161421365	100	+
chr1	161422352	161422571	P53_nor_ind_highdiff:chr1_161422352_161422571	100	+
chr1	161428482	161428680	P53_nor_ind_highdiff:chr1_161428482_161428680	100	+
chr1	161429653	161429909	P53_nor_ind_highdiff:chr1_161429653_161429909	100	+
chr1	161435868	161436159	P53_nor_ind_highdiff:chr1_161435868_161436159	100	+
chr1	173832594	173832975	P53_nor_ind_highdiff:chr1_173832594_173832975	100	+
chr1	173833236	173833969	P53_nor_ind_highdiff:chr1_173833236_173833969	100	+
chr1	173834487	173834600	P53_nor_ind_highdiff:chr1_173834487_173834600	100	+
chr1	173834609	173835537	P53_nor_ind_highdiff:chr1_173834609_173835537	100	+
chr1	173835548	173836221	P53_nor_ind_highdiff:chr1_173835548_173836221	100	+
chr1	173836838	173837062	P53_nor_ind_highdiff:chr1_173836838_173837062	100	+
chr1	174108880	174109083	P53_nor_ind_highdiff:chr1_174108880_174109083	100	+
chr1	193231612	193231819	P53_nor_ind_highdiff:chr1_193231612_193231819	100	+
chr1	198859821	198860020	P53_nor_ind_highdiff:chr1_198859821_198860020	100	+
chr1	200374841	200375284	P53_nor_ind_highdiff:chr1_200374841_200375284	100	+
chr1	211754085	211754336	P53_nor_ind_highdiff:chr1_211754085_211754336	100	+
chr1	211754488	211754691	P53_nor_ind_highdiff:chr1_211754488_211754691	100	+
chr1	222152528	222152732	P53_nor_ind_highdiff:chr1_222152528_222152732	100	+
chr1	227083806	227083877	P53_nor_ind_highdiff:chr1_227083806_227083877	100	+
chr1	245010196	245010393	P53_nor_ind_highdiff:chr1_245010196_245010393	100	+
chr1	245318242	245318286	P53_nor_ind_highdiff:chr1_245318242_245318286	100	+
chr1	246934994	246935149	P53_nor_ind_highdiff:chr1_246934994_246935149	100	+
chr1	246935197	246935241	P53_nor_ind_highdiff:chr1_246935197_246935241	100	+
chr10	7026494	7026704	P53_nor_ind_highdiff:chr10_7026494_7026704	100	+
chr10	10834254	10834478	P53_nor_ind_highdiff:chr10_10834254_10834478	100	+
chr10	17528180	17528239	P53_nor_ind_highdiff:chr10_17528180_17528239	100	+
chr10	18970568	18970583	P53_nor_ind_highdiff:chr10_18970568_18970583	100	+
chr10	30938288	30938511	P53_nor_ind_highdiff:chr10_30938288_30938511	100	+
chr10	36813165	36813180	P53_nor_ind_highdiff:chr10_36813165_36813180	100	+
chr10	47005643	47005831	P53_nor_ind_highdiff:chr10_47005643_47005831	100	+
chr10	47005886	47006419	P53_nor_ind_highdiff:chr10_47005886_47006419	100	+
chr10	47132757	47132967	P53_nor_ind_highdiff:chr10_47132757_47132967	100	+
chr10	47135653	47135995	P53_nor_ind_highdiff:chr10_47135653_47135995	100	+
chr10	47138047	47138308	P53_nor_ind_highdiff:chr10_47138047_47138308	100	+
chr10	47564847	47565055	P53_nor_ind_highdiff:chr10_47564847_47565055	100	+
chr10	52385382	52386288	P53_nor_ind_highdiff:chr10_52385382_52386288	100	+
chr10	52391873	52392123	P53_nor_ind_highdiff:chr10_52391873_52392123	100	+
chr10	52392131	52392426	P53_nor_ind_highdiff:chr10_52392131_52392426	100	+
chr10	52392447	52392616	P53_nor_ind_highdiff:chr10_52392447_52392616	100	+
chr10	52392843	52393124	P53_nor_ind_highdiff:chr10_52392843_52393124	100	+
chr10	52393330	52393677	P53_nor_ind_highdiff:chr10_52393330_52393677	100	+
chr10	52394024	52394303	P53_nor_ind_highdiff:chr10_52394024_52394303	100	+
chr10	58778711	58778770	P53_nor_ind_highdiff:chr10_58778711_58778770	100	+
chr10	64697884	64697887	P53_nor_ind_highdiff:chr10_64697884_64697887	100	+
chr10	64697890	64697904	P53_nor_ind_highdiff:chr10_64697890_64697904	100	+
chr10	81437148	81437393	P53_nor_ind_highdiff:chr10_81437148_81437393	100	+
chr10	81519277	81519485	P53_nor_ind_highdiff:chr10_81519277_81519485	100	+
chr10	89211996	89212366	P53_nor_ind_highdiff:chr10_89211996_89212366	100	+
chr10	89234614	89234892	P53_nor_ind_highdiff:chr10_89234614_89234892	100	+
chr10	89244525	89244763	P53_nor_ind_highdiff:chr10_89244525_89244763	100	+
chr10	94415152	94415202	P53_nor_ind_highdiff:chr10_94415152_94415202	100	+
chr10	103866994	103867289	P53_nor_ind_highdiff:chr10_103866994_103867289	100	+
chr11	8997944	8998154	P53_nor_ind_highdiff:chr11_8997944_8998154	100	+
chr11	61920635	61920878	P53_nor_ind_highdiff:chr11_61920635_61920878	100	+
chr11	62619531	62619793	P53_nor_ind_highdiff:chr11_62619531_62619793	100	+
chr11	62619958	62620350	P53_nor_ind_highdiff:chr11_62619958_62620350	100	+
chr11	62620399	62620710	P53_nor_ind_highdiff:chr11_62620399_62620710	100	+
chr11	62620758	62621183	P53_nor_ind_highdiff:chr11_62620758_62621183	100	+
chr11	62621366	62621790	P53_nor_ind_highdiff:chr11_62621366_62621790	100	+
chr11	62621799	62622182	P53_nor_ind_highdiff:chr11_62621799_62622182	100	+
chr11	62622219	62623041	P53_nor_ind_highdiff:chr11_62622219_62623041	100	+
chr11	72948787	72948968	P53_nor_ind_highdiff:chr11_72948787_72948968	100	+
chr11	74195202	74195459	P53_nor_ind_highdiff:chr11_74195202_74195459	100	+
chr11	74196100	74196319	P53_nor_ind_highdiff:chr11_74196100_74196319	100	+
chr11	74197412	74197568	P53_nor_ind_highdiff:chr11_74197412_74197568	100	+
chr11	74197584	74197603	P53_nor_ind_highdiff:chr11_74197584_74197603	100	+
chr12	3427654	3427676	P53_nor_ind_highdiff:chr12_3427654_3427676	100	+
chr12	3427685	3427845	P53_nor_ind_highdiff:chr12_3427685_3427845	100	+
chr12	6302206	6302337	P53_nor_ind_highdiff:chr12_6302206_6302337	100	+
chr12	6302382	6302443	P53_nor_ind_highdiff:chr12_6302382_6302443	100	+
chr12	6502184	6502210	P53_nor_ind_highdiff:chr12_6502184_6502210	100	+
chr12	6502216	6502250	P53_nor_ind_highdiff:chr12_6502216_6502250	100	+
chr12	6509144	6509356	P53_nor_ind_highdiff:chr12_6509144_6509356	100	+
chr12	30959318	30959518	P53_nor_ind_highdiff:chr12_30959318_30959518	100	+
chr12	44105981	44106005	P53_nor_ind_highdiff:chr12_44105981_44106005	100	+
chr12	74960064	74960088	P53_nor_ind_highdiff:chr12_74960064_74960088	100	+
chr12	92926824	92926848	P53_nor_ind_highdiff:chr12_92926824_92926848	100	+
chr12	95702982	95703237	P53_nor_ind_highdiff:chr12_95702982_95703237	100	+
chr12	111401335	111401359	P53_nor_ind_highdiff:chr12_111401335_111401359	100	+
chr12	113459486	113459676	P53_nor_ind_highdiff:chr12_113459486_113459676	100	+
chr12	128105780	128105823	P53_nor_ind_highdiff:chr12_128105780_128105823	100	+
chr13	34265561	34265585	P53_nor_ind_highdiff:chr13_34265561_34265585	100	+
chr13	37500300	37500502	P53_nor_ind_highdiff:chr13_37500300_37500502	100	+
chr13	41958494	41958698	P53_nor_ind_highdiff:chr13_41958494_41958698	100	+
chr13	45909099	45909308	P53_nor_ind_highdiff:chr13_45909099_45909308	100	+
chr13	50620935	50620948	P53_nor_ind_highdiff:chr13_50620935_50620948	100	+
chr13	50620976	50621130	P53_nor_ind_highdiff:chr13_50620976_50621130	100	+
chr13	52336382	52336588	P53_nor_ind_highdiff:chr13_52336382_52336588	100	+
chr13	52336812	52337124	P53_nor_ind_highdiff:chr13_52336812_52337124	100	+
chr13	52338734	52338992	P53_nor_ind_highdiff:chr13_52338734_52338992	100	+
chr13	73689434	73689722	P53_nor_ind_highdiff:chr13_73689434_73689722	100	+
chr13	91497789	91498042	P53_nor_ind_highdiff:chr13_91497789_91498042	100	+
chr13	91498132	91498353	P53_nor_ind_highdiff:chr13_91498132_91498353	100	+
chr13	91508004	91508215	P53_nor_ind_highdiff:chr13_91508004_91508215	100	+
chr13	91510009	91510276	P53_nor_ind_highdiff:chr13_91510009_91510276	100	+
chr13	91510806	91511019	P53_nor_ind_highdiff:chr13_91510806_91511019	100	+
chr13	91514178	91514379	P53_nor_ind_highdiff:chr13_91514178_91514379	100	+
chr13	92007091	92007302	P53_nor_ind_highdiff:chr13_92007091_92007302	100	+
chr13	111374212	111374226	P53_nor_ind_highdiff:chr13_111374212_111374226	100	+
chr13	111374236	111374248	P53_nor_ind_highdiff:chr13_111374236_111374248	100	+
chr13	111374257	111374436	P53_nor_ind_highdiff:chr13_111374257_111374436	100	+
chr13	114569105	114569305	P53_nor_ind_highdiff:chr13_114569105_114569305	100	+
chr14	20947901	20948124	P53_nor_ind_highdiff:chr14_20947901_20948124	100	+
chr14	21197344	21197380	P53_nor_ind_highdiff:chr14_21197344_21197380	100	+
chr14	36418056	36418296	P53_nor_ind_highdiff:chr14_36418056_36418296	100	+
chr14	36418546	36418847	P53_nor_ind_highdiff:chr14_36418546_36418847	100	+
chr14	41338158	41338201	P53_nor_ind_highdiff:chr14_41338158_41338201	100	+
chr14	44670319	44670367	P53_nor_ind_highdiff:chr14_44670319_44670367	100	+
chr14	45972837	45973042	P53_nor_ind_highdiff:chr14_45972837_45973042	100	+
chr14	54311845	54312038	P53_nor_ind_highdiff:chr14_54311845_54312038	100	+
chr14	65068368	65068455	P53_nor_ind_highdiff:chr14_65068368_65068455	100	+
chr14	77490870	77490885	P53_nor_ind_highdiff:chr14_77490870_77490885	100	+
chr14	82625461	82625511	P53_nor_ind_highdiff:chr14_82625461_82625511	100	+
chr14	93386130	93386337	P53_nor_ind_highdiff:chr14_93386130_93386337	100	+
chr14	105562073	105562345	P53_nor_ind_highdiff:chr14_105562073_105562345	100	+
chr14	105563069	105563396	P53_nor_ind_highdiff:chr14_105563069_105563396	100	+
chr14	105565208	105565549	P53_nor_ind_highdiff:chr14_105565208_105565549	100	+
chr14	105568956	105569178	P53_nor_ind_highdiff:chr14_105568956_105569178	100	+
chr14	106664671	106664882	P53_nor_ind_highdiff:chr14_106664671_106664882	100	+
chr14	107263544	107263708	P53_nor_ind_highdiff:chr14_107263544_107263708	100	+
chr14	107271332	107271532	P53_nor_ind_highdiff:chr14_107271332_107271532	100	+
chr14	107281588	107281873	P53_nor_ind_highdiff:chr14_107281588_107281873	100	+
chr15	20329210	20329420	P53_nor_ind_highdiff:chr15_20329210_20329420	100	+
chr15	20534588	20534805	P53_nor_ind_highdiff:chr15_20534588_20534805	100	+
chr15	20832839	20832842	P53_nor_ind_highdiff:chr15_20832839_20832842	100	+
chr15	20832866	20832869	P53_nor_ind_highdiff:chr15_20832866_20832869	100	+
chr15	20833215	20833217	P53_nor_ind_highdiff:chr15_20833215_20833217	100	+
chr15	20833416	20833418	P53_nor_ind_highdiff:chr15_20833416_20833418	100	+
chr15	21163115	21163330	P53_nor_ind_highdiff:chr15_21163115_21163330	100	+
chr15	21335822	21336036	P53_nor_ind_highdiff:chr15_21335822_21336036	100	+
chr15	21935606	21935823	P53_nor_ind_highdiff:chr15_21935606_21935823	100	+
chr15	30833432	30833439	P53_nor_ind_highdiff:chr15_30833432_30833439	100	+
chr15	30833443	30833667	P53_nor_ind_highdiff:chr15_30833443_30833667	100	+
chr15	30835246	30835555	P53_nor_ind_highdiff:chr15_30835246_30835555	100	+
chr15	32896519	32896791	P53_nor_ind_highdiff:chr15_32896519_32896791	100	+
chr15	40569688	40569694	P53_nor_ind_highdiff:chr15_40569688_40569694	100	+
chr15	40686489	40686516	P53_nor_ind_highdiff:chr15_40686489_40686516	100	+
chr15	41248717	41248797	P53_nor_ind_highdiff:chr15_41248717_41248797	100	+
chr15	41261158	41261212	P53_nor_ind_highdiff:chr15_41261158_41261212	100	+
chr15	41261217	41261384	P53_nor_ind_highdiff:chr15_41261217_41261384	100	+
chr15	41590304	41590508	P53_nor_ind_highdiff:chr15_41590304_41590508	100	+
chr15	41590589	41590750	P53_nor_ind_highdiff:chr15_41590589_41590750	100	+
chr15	41590786	41590792	P53_nor_ind_highdiff:chr15_41590786_41590792	100	+
chr15	41591700	41592013	P53_nor_ind_highdiff:chr15_41591700_41592013	100	+
chr15	41593492	41593724	P53_nor_ind_highdiff:chr15_41593492_41593724	100	+
chr15	41596194	41596628	P53_nor_ind_highdiff:chr15_41596194_41596628	100	+
chr15	50657654	50657875	P53_nor_ind_highdiff:chr15_50657654_50657875	100	+
chr15	56296443	56296717	P53_nor_ind_highdiff:chr15_56296443_56296717	100	+
chr15	60192687	60192757	P53_nor_ind_highdiff:chr15_60192687_60192757	100	+
chr15	60192766	60192903	P53_nor_ind_highdiff:chr15_60192766_60192903	100	+
chr15	66184639	66184883	P53_nor_ind_highdiff:chr15_66184639_66184883	100	+
chr15	69740764	69740811	P53_nor_ind_highdiff:chr15_69740764_69740811	100	+
chr15	72892339	72892526	P53_nor_ind_highdiff:chr15_72892339_72892526	100	+
chr15	72960981	72961021	P53_nor_ind_highdiff:chr15_72960981_72961021	100	+
chr15	78205975	78206171	P53_nor_ind_highdiff:chr15_78205975_78206171	100	+
chr15	79849218	79849475	P53_nor_ind_highdiff:chr15_79849218_79849475	100	+
chr15	79852796	79852797	P53_nor_ind_highdiff:chr15_79852796_79852797	100	+
chr15	79852809	79852837	P53_nor_ind_highdiff:chr15_79852809_79852837	100	+
chr15	81296353	81296389	P53_nor_ind_highdiff:chr15_81296353_81296389	100	+
chr15	81296398	81296600	P53_nor_ind_highdiff:chr15_81296398_81296600	100	+
chr15	81296609	81296744	P53_nor_ind_highdiff:chr15_81296609_81296744	100	+
chr15	81296863	81297153	P53_nor_ind_highdiff:chr15_81296863_81297153	100	+
chr15	81297165	81297179	P53_nor_ind_highdiff:chr15_81297165_81297179	100	+
chr15	81298562	81298851	P53_nor_ind_highdiff:chr15_81298562_81298851	100	+
chr15	82633059	82633122	P53_nor_ind_highdiff:chr15_82633059_82633122	100	+
chr15	83195486	83195719	P53_nor_ind_highdiff:chr15_83195486_83195719	100	+
chr15	83196187	83196529	P53_nor_ind_highdiff:chr15_83196187_83196529	100	+
chr15	84834110	84834862	P53_nor_ind_highdiff:chr15_84834110_84834862	100	+
chr15	84838268	84838721	P53_nor_ind_highdiff:chr15_84838268_84838721	100	+
chr15	84839163	84839528	P53_nor_ind_highdiff:chr15_84839163_84839528	100	+
chr15	84839569	84839929	P53_nor_ind_highdiff:chr15_84839569_84839929	100	+
chr15	84866460	84866714	P53_nor_ind_highdiff:chr15_84866460_84866714	100	+
chr15	84917504	84918024	P53_nor_ind_highdiff:chr15_84917504_84918024	100	+
chr15	84924931	84925150	P53_nor_ind_highdiff:chr15_84924931_84925150	100	+
chr15	84926719	84927009	P53_nor_ind_highdiff:chr15_84926719_84927009	100	+
chr15	84927227	84927436	P53_nor_ind_highdiff:chr15_84927227_84927436	100	+
chr15	84928288	84928636	P53_nor_ind_highdiff:chr15_84928288_84928636	100	+
chr15	84932392	84932412	P53_nor_ind_highdiff:chr15_84932392_84932412	100	+
chr15	84932433	84932588	P53_nor_ind_highdiff:chr15_84932433_84932588	100	+
chr15	84940172	84940497	P53_nor_ind_highdiff:chr15_84940172_84940497	100	+
chr15	84940769	84941011	P53_nor_ind_highdiff:chr15_84940769_84941011	100	+
chr15	84951368	84951708	P53_nor_ind_highdiff:chr15_84951368_84951708	100	+
chr15	84952165	84952622	P53_nor_ind_highdiff:chr15_84952165_84952622	100	+
chr15	84952889	84953140	P53_nor_ind_highdiff:chr15_84952889_84953140	100	+
chr15	84953150	84953315	P53_nor_ind_highdiff:chr15_84953150_84953315	100	+
chr15	84978506	84978980	P53_nor_ind_highdiff:chr15_84978506_84978980	100	+
chr15	84983092	84983256	P53_nor_ind_highdiff:chr15_84983092_84983256	100	+
chr15	85045789	85045805	P53_nor_ind_highdiff:chr15_85045789_85045805	100	+
chr15	85050690	85051047	P53_nor_ind_highdiff:chr15_85050690_85051047	100	+
chr15	85065190	85065533	P53_nor_ind_highdiff:chr15_85065190_85065533	100	+
chr15	85066098	85066303	P53_nor_ind_highdiff:chr15_85066098_85066303	100	+
chr15	90827644	90827645	P53_nor_ind_highdiff:chr15_90827644_90827645	100	+
chr15	90827661	90827686	P53_nor_ind_highdiff:chr15_90827661_90827686	100	+
chr15	90827692	90827731	P53_nor_ind_highdiff:chr15_90827692_90827731	100	+
chr15	90827744	90827770	P53_nor_ind_highdiff:chr15_90827744_90827770	100	+
chr15	90827797	90827798	P53_nor_ind_highdiff:chr15_90827797_90827798	100	+
chr15	90827808	90827818	P53_nor_ind_highdiff:chr15_90827808_90827818	100	+
chr15	90827828	90827840	P53_nor_ind_highdiff:chr15_90827828_90827840	100	+
chr15	91411728	91411821	P53_nor_ind_highdiff:chr15_91411728_91411821	100	+
chr15	91426688	91426726	P53_nor_ind_highdiff:chr15_91426688_91426726	100	+
chr15	94619467	94619514	P53_nor_ind_highdiff:chr15_94619467_94619514	100	+
chr15	94619559	94619958	P53_nor_ind_highdiff:chr15_94619559_94619958	100	+
chr15	96886613	96886837	P53_nor_ind_highdiff:chr15_96886613_96886837	100	+
chr16	2730642	2730993	P53_nor_ind_highdiff:chr16_2730642_2730993	100	+
chr16	21845792	21845884	P53_nor_ind_highdiff:chr16_21845792_21845884	100	+
chr16	28256353	28256377	P53_nor_ind_highdiff:chr16_28256353_28256377	100	+
chr16	33448118	33448183	P53_nor_ind_highdiff:chr16_33448118_33448183	100	+
chr16	33525944	33526629	P53_nor_ind_highdiff:chr16_33525944_33526629	100	+
chr16	33526889	33527402	P53_nor_ind_highdiff:chr16_33526889_33527402	100	+
chr16	33528042	33528674	P53_nor_ind_highdiff:chr16_33528042_33528674	100	+
chr16	33528712	33528967	P53_nor_ind_highdiff:chr16_33528712_33528967	100	+
chr16	33529021	33529042	P53_nor_ind_highdiff:chr16_33529021_33529042	100	+
chr16	33529052	33529061	P53_nor_ind_highdiff:chr16_33529052_33529061	100	+
chr16	33529073	33529086	P53_nor_ind_highdiff:chr16_33529073_33529086	100	+
chr16	33529973	33530037	P53_nor_ind_highdiff:chr16_33529973_33530037	100	+
chr16	33530055	33530257	P53_nor_ind_highdiff:chr16_33530055_33530257	100	+
chr16	33530294	33530399	P53_nor_ind_highdiff:chr16_33530294_33530399	100	+
chr16	33534734	33534957	P53_nor_ind_highdiff:chr16_33534734_33534957	100	+
chr16	33535162	33535418	P53_nor_ind_highdiff:chr16_33535162_33535418	100	+
chr16	33535578	33535820	P53_nor_ind_highdiff:chr16_33535578_33535820	100	+
chr16	33536212	33536430	P53_nor_ind_highdiff:chr16_33536212_33536430	100	+
chr16	33543520	33543906	P53_nor_ind_highdiff:chr16_33543520_33543906	100	+
chr16	33544326	33544411	P53_nor_ind_highdiff:chr16_33544326_33544411	100	+
chr16	33544422	33544645	P53_nor_ind_highdiff:chr16_33544422_33544645	100	+
chr16	33548021	33548043	P53_nor_ind_highdiff:chr16_33548021_33548043	100	+
chr16	33548046	33548058	P53_nor_ind_highdiff:chr16_33548046_33548058	100	+
chr16	33548074	33548083	P53_nor_ind_highdiff:chr16_33548074_33548083	100	+
chr16	33548084	33548122	P53_nor_ind_highdiff:chr16_33548084_33548122	100	+
chr16	33548139	33548159	P53_nor_ind_highdiff:chr16_33548139_33548159	100	+
chr16	33548172	33548202	P53_nor_ind_highdiff:chr16_33548172_33548202	100	+
chr16	33548208	33548457	P53_nor_ind_highdiff:chr16_33548208_33548457	100	+
chr16	33550458	33550672	P53_nor_ind_highdiff:chr16_33550458_33550672	100	+
chr16	33555788	33556002	P53_nor_ind_highdiff:chr16_33555788_33556002	100	+
chr16	33560114	33560467	P53_nor_ind_highdiff:chr16_33560114_33560467	100	+
chr16	33560497	33560507	P53_nor_ind_highdiff:chr16_33560497_33560507	100	+
chr16	33560884	33561101	P53_nor_ind_highdiff:chr16_33560884_33561101	100	+
chr16	33562486	33562736	P53_nor_ind_highdiff:chr16_33562486_33562736	100	+
chr16	33563704	33563955	P53_nor_ind_highdiff:chr16_33563704_33563955	100	+
chr16	33566316	33566653	P53_nor_ind_highdiff:chr16_33566316_33566653	100	+
chr16	56643409	56643513	P53_nor_ind_highdiff:chr16_56643409_56643513	100	+
chr16	56661024	56661052	P53_nor_ind_highdiff:chr16_56661024_56661052	100	+
chr16	56718108	56718163	P53_nor_ind_highdiff:chr16_56718108_56718163	100	+
chr16	66731289	66731488	P53_nor_ind_highdiff:chr16_66731289_66731488	100	+
chr16	67471456	67471505	P53_nor_ind_highdiff:chr16_67471456_67471505	100	+
chr16	68272639	68273067	P53_nor_ind_highdiff:chr16_68272639_68273067	100	+
chr16	68273454	68273728	P53_nor_ind_highdiff:chr16_68273454_68273728	100	+
chr16	70282406	70282498	P53_nor_ind_highdiff:chr16_70282406_70282498	100	+
chr16	80632733	80633073	P53_nor_ind_highdiff:chr16_80632733_80633073	100	+
chr16	84084636	84084960	P53_nor_ind_highdiff:chr16_84084636_84084960	100	+
chr16	85437830	85440872	P53_nor_ind_highdiff:chr16_85437830_85440872	100	+
chr16	85441025	85445538	P53_nor_ind_highdiff:chr16_85441025_85445538	100	+
chr16	85445666	85445905	P53_nor_ind_highdiff:chr16_85445666_85445905	100	+
chr16	85446077	85446359	P53_nor_ind_highdiff:chr16_85446077_85446359	100	+
chr17	4524987	4525195	P53_nor_ind_highdiff:chr17_4524987_4525195	100	+
chr17	16511220	16511274	P53_nor_ind_highdiff:chr17_16511220_16511274	100	+
chr17	20640637	20640911	P53_nor_ind_highdiff:chr17_20640637_20640911	100	+
chr17	21535841	21536019	P53_nor_ind_highdiff:chr17_21535841_21536019	100	+
chr17	21536020	21536023	P53_nor_ind_highdiff:chr17_21536020_21536023	100	+
chr17	21544284	21544386	P53_nor_ind_highdiff:chr17_21544284_21544386	100	+
chr17	21544395	21544410	P53_nor_ind_highdiff:chr17_21544395_21544410	100	+
chr17	21544418	21544421	P53_nor_ind_highdiff:chr17_21544418_21544421	100	+
chr17	21544460	21544462	P53_nor_ind_highdiff:chr17_21544460_21544462	100	+
chr17	27894636	27894814	P53_nor_ind_highdiff:chr17_27894636_27894814	100	+
chr17	27894823	27894843	P53_nor_ind_highdiff:chr17_27894823_27894843	100	+
chr17	27894852	27895080	P53_nor_ind_highdiff:chr17_27894852_27895080	100	+
chr17	27895246	27895372	P53_nor_ind_highdiff:chr17_27895246_27895372	100	+
chr17	27895411	27895539	P53_nor_ind_highdiff:chr17_27895411_27895539	100	+
chr17	28575178	28575212	P53_nor_ind_highdiff:chr17_28575178_28575212	100	+
chr17	29060115	29060323	P53_nor_ind_highdiff:chr17_29060115_29060323	100	+
chr17	29061452	29061462	P53_nor_ind_highdiff:chr17_29061452_29061462	100	+
chr17	29061464	29061473	P53_nor_ind_highdiff:chr17_29061464_29061473	100	+
chr17	29061488	29061506	P53_nor_ind_highdiff:chr17_29061488_29061506	100	+
chr17	29061533	29061871	P53_nor_ind_highdiff:chr17_29061533_29061871	100	+
chr17	29061880	29061895	P53_nor_ind_highdiff:chr17_29061880_29061895	100	+
chr17	29061911	29061912	P53_nor_ind_highdiff:chr17_29061911_29061912	100	+
chr17	29061968	29062076	P53_nor_ind_highdiff:chr17_29061968_29062076	100	+
chr17	29071442	29071738	P53_nor_ind_highdiff:chr17_29071442_29071738	100	+
chr17	29082354	29082580	P53_nor_ind_highdiff:chr17_29082354_29082580	100	+
chr17	29095719	29095848	P53_nor_ind_highdiff:chr17_29095719_29095848	100	+
chr17	29096345	29096543	P53_nor_ind_highdiff:chr17_29096345_29096543	100	+
chr17	29098313	29098322	P53_nor_ind_highdiff:chr17_29098313_29098322	100	+
chr17	29098336	29098515	P53_nor_ind_highdiff:chr17_29098336_29098515	100	+
chr17	29337755	29338171	P53_nor_ind_highdiff:chr17_29337755_29338171	100	+
chr17	29348903	29348924	P53_nor_ind_highdiff:chr17_29348903_29348924	100	+
chr17	29349024	29349070	P53_nor_ind_highdiff:chr17_29349024_29349070	100	+
chr17	29349291	29349526	P53_nor_ind_highdiff:chr17_29349291_29349526	100	+
chr17	29350537	29350810	P53_nor_ind_highdiff:chr17_29350537_29350810	100	+
chr17	29353110	29353224	P53_nor_ind_highdiff:chr17_29353110_29353224	100	+
chr17	29353239	29353301	P53_nor_ind_highdiff:chr17_29353239_29353301	100	+
chr17	29356022	29356033	P53_nor_ind_highdiff:chr17_29356022_29356033	100	+
chr17	29356066	29356081	P53_nor_ind_highdiff:chr17_29356066_29356081	100	+
chr17	29356102	29356111	P53_nor_ind_highdiff:chr17_29356102_29356111	100	+
chr17	29356129	29356132	P53_nor_ind_highdiff:chr17_29356129_29356132	100	+
chr17	29356165	29356184	P53_nor_ind_highdiff:chr17_29356165_29356184	100	+
chr17	29356192	29356296	P53_nor_ind_highdiff:chr17_29356192_29356296	100	+
chr17	29359668	29359694	P53_nor_ind_highdiff:chr17_29359668_29359694	100	+
chr17	29359713	29359865	P53_nor_ind_highdiff:chr17_29359713_29359865	100	+
chr17	29374771	29374779	P53_nor_ind_highdiff:chr17_29374771_29374779	100	+
chr17	29374781	29374790	P53_nor_ind_highdiff:chr17_29374781_29374790	100	+
chr17	29374792	29374805	P53_nor_ind_highdiff:chr17_29374792_29374805	100	+
chr17	29374815	29374878	P53_nor_ind_highdiff:chr17_29374815_29374878	100	+
chr17	29374893	29374926	P53_nor_ind_highdiff:chr17_29374893_29374926	100	+
chr17	29374941	29374982	P53_nor_ind_highdiff:chr17_29374941_29374982	100	+
chr17	29374997	29375031	P53_nor_ind_highdiff:chr17_29374997_29375031	100	+
chr17	29375065	29375074	P53_nor_ind_highdiff:chr17_29375065_29375074	100	+
chr17	29375092	29375101	P53_nor_ind_highdiff:chr17_29375092_29375101	100	+
chr17	29375108	29375129	P53_nor_ind_highdiff:chr17_29375108_29375129	100	+
chr17	29375132	29375160	P53_nor_ind_highdiff:chr17_29375132_29375160	100	+
chr17	35873603	35873612	P53_nor_ind_highdiff:chr17_35873603_35873612	100	+
chr17	37187662	37187665	P53_nor_ind_highdiff:chr17_37187662_37187665	100	+
chr17	37187676	37187685	P53_nor_ind_highdiff:chr17_37187676_37187685	100	+
chr17	37187696	37187708	P53_nor_ind_highdiff:chr17_37187696_37187708	100	+
chr17	37187709	37187744	P53_nor_ind_highdiff:chr17_37187709_37187744	100	+
chr17	37187745	37187756	P53_nor_ind_highdiff:chr17_37187745_37187756	100	+
chr17	37187789	37187805	P53_nor_ind_highdiff:chr17_37187789_37187805	100	+
chr17	37187833	37187845	P53_nor_ind_highdiff:chr17_37187833_37187845	100	+
chr17	37187846	37187867	P53_nor_ind_highdiff:chr17_37187846_37187867	100	+
chr17	37188028	37188037	P53_nor_ind_highdiff:chr17_37188028_37188037	100	+
chr17	37188050	37188070	P53_nor_ind_highdiff:chr17_37188050_37188070	100	+
chr17	37188075	37188089	P53_nor_ind_highdiff:chr17_37188075_37188089	100	+
chr17	37188095	37188137	P53_nor_ind_highdiff:chr17_37188095_37188137	100	+
chr17	37188141	37188150	P53_nor_ind_highdiff:chr17_37188141_37188150	100	+
chr17	37188154	37188174	P53_nor_ind_highdiff:chr17_37188154_37188174	100	+
chr17	37188183	37188205	P53_nor_ind_highdiff:chr17_37188183_37188205	100	+
chr17	37188213	37188225	P53_nor_ind_highdiff:chr17_37188213_37188225	100	+
chr17	37188240	37188264	P53_nor_ind_highdiff:chr17_37188240_37188264	100	+
chr17	37188272	37188284	P53_nor_ind_highdiff:chr17_37188272_37188284	100	+
chr17	37188285	37188306	P53_nor_ind_highdiff:chr17_37188285_37188306	100	+
chr17	37188353	37188373	P53_nor_ind_highdiff:chr17_37188353_37188373	100	+
chr17	37188376	37188393	P53_nor_ind_highdiff:chr17_37188376_37188393	100	+
chr17	37188395	37188413	P53_nor_ind_highdiff:chr17_37188395_37188413	100	+
chr17	37188464	37188473	P53_nor_ind_highdiff:chr17_37188464_37188473	100	+
chr17	37188488	37188500	P53_nor_ind_highdiff:chr17_37188488_37188500	100	+
chr17	37188508	37188525	P53_nor_ind_highdiff:chr17_37188508_37188525	100	+
chr17	37188537	37188555	P53_nor_ind_highdiff:chr17_37188537_37188555	100	+
chr17	37188567	37188638	P53_nor_ind_highdiff:chr17_37188567_37188638	100	+
chr17	37188640	37188692	P53_nor_ind_highdiff:chr17_37188640_37188692	100	+
chr17	42000076	42000235	P53_nor_ind_highdiff:chr17_42000076_42000235	100	+
chr17	42000240	42000264	P53_nor_ind_highdiff:chr17_42000240_42000264	100	+
chr17	42000268	42000289	P53_nor_ind_highdiff:chr17_42000268_42000289	100	+
chr17	42000291	42000313	P53_nor_ind_highdiff:chr17_42000291_42000313	100	+
chr17	42000338	42000340	P53_nor_ind_highdiff:chr17_42000338_42000340	100	+
chr17	43569832	43570090	P53_nor_ind_highdiff:chr17_43569832_43570090	100	+
chr17	43572649	43572931	P53_nor_ind_highdiff:chr17_43572649_43572931	100	+
chr17	43572935	43572947	P53_nor_ind_highdiff:chr17_43572935_43572947	100	+
chr17	43573016	43573028	P53_nor_ind_highdiff:chr17_43573016_43573028	100	+
chr17	43573030	43573039	P53_nor_ind_highdiff:chr17_43573030_43573039	100	+
chr17	43573043	43573052	P53_nor_ind_highdiff:chr17_43573043_43573052	100	+
chr17	43573057	43573066	P53_nor_ind_highdiff:chr17_43573057_43573066	100	+
chr17	43573089	43573098	P53_nor_ind_highdiff:chr17_43573089_43573098	100	+
chr17	43573099	43573107	P53_nor_ind_highdiff:chr17_43573099_43573107	100	+
chr17	43576942	43577213	P53_nor_ind_highdiff:chr17_43576942_43577213	100	+
chr17	43613105	43613418	P53_nor_ind_highdiff:chr17_43613105_43613418	100	+
chr17	43619278	43619481	P53_nor_ind_highdiff:chr17_43619278_43619481	100	+
chr17	43623433	43623885	P53_nor_ind_highdiff:chr17_43623433_43623885	100	+
chr17	43625059	43625216	P53_nor_ind_highdiff:chr17_43625059_43625216	100	+
chr17	43625234	43625243	P53_nor_ind_highdiff:chr17_43625234_43625243	100	+
chr17	43625251	43625266	P53_nor_ind_highdiff:chr17_43625251_43625266	100	+
chr17	43625306	43625325	P53_nor_ind_highdiff:chr17_43625306_43625325	100	+
chr17	43625341	43625374	P53_nor_ind_highdiff:chr17_43625341_43625374	100	+
chr17	43625375	43625388	P53_nor_ind_highdiff:chr17_43625375_43625388	100	+
chr17	43625394	43625403	P53_nor_ind_highdiff:chr17_43625394_43625403	100	+
chr17	43625424	43625445	P53_nor_ind_highdiff:chr17_43625424_43625445	100	+
chr17	43625472	43625481	P53_nor_ind_highdiff:chr17_43625472_43625481	100	+
chr17	43625487	43625508	P53_nor_ind_highdiff:chr17_43625487_43625508	100	+
chr17	43625509	43625518	P53_nor_ind_highdiff:chr17_43625509_43625518	100	+
chr17	43625522	43625582	P53_nor_ind_highdiff:chr17_43625522_43625582	100	+
chr17	43625584	43625623	P53_nor_ind_highdiff:chr17_43625584_43625623	100	+
chr17	43625640	43625658	P53_nor_ind_highdiff:chr17_43625640_43625658	100	+
chr17	43625678	43625695	P53_nor_ind_highdiff:chr17_43625678_43625695	100	+
chr17	43625712	43625721	P53_nor_ind_highdiff:chr17_43625712_43625721	100	+
chr17	43625728	43625737	P53_nor_ind_highdiff:chr17_43625728_43625737	100	+
chr17	43625755	43625776	P53_nor_ind_highdiff:chr17_43625755_43625776	100	+
chr17	43625780	43625817	P53_nor_ind_highdiff:chr17_43625780_43625817	100	+
chr17	43625859	43625862	P53_nor_ind_highdiff:chr17_43625859_43625862	100	+
chr17	43625873	43625923	P53_nor_ind_highdiff:chr17_43625873_43625923	100	+
chr17	43625942	43625959	P53_nor_ind_highdiff:chr17_43625942_43625959	100	+
chr17	43625965	43625979	P53_nor_ind_highdiff:chr17_43625965_43625979	100	+
chr17	43625986	43626002	P53_nor_ind_highdiff:chr17_43625986_43626002	100	+
chr17	43626010	43626019	P53_nor_ind_highdiff:chr17_43626010_43626019	100	+
chr17	43626021	43626057	P53_nor_ind_highdiff:chr17_43626021_43626057	100	+
chr17	43626061	43626089	P53_nor_ind_highdiff:chr17_43626061_43626089	100	+
chr17	43626096	43626142	P53_nor_ind_highdiff:chr17_43626096_43626142	100	+
chr17	43626146	43626161	P53_nor_ind_highdiff:chr17_43626146_43626161	100	+
chr17	43626164	43626173	P53_nor_ind_highdiff:chr17_43626164_43626173	100	+
chr17	43626176	43626187	P53_nor_ind_highdiff:chr17_43626176_43626187	100	+
chr17	43626340	43626356	P53_nor_ind_highdiff:chr17_43626340_43626356	100	+
chr17	43626367	43626379	P53_nor_ind_highdiff:chr17_43626367_43626379	100	+
chr17	43626385	43626394	P53_nor_ind_highdiff:chr17_43626385_43626394	100	+
chr17	43626413	43626422	P53_nor_ind_highdiff:chr17_43626413_43626422	100	+
chr17	43626437	43626480	P53_nor_ind_highdiff:chr17_43626437_43626480	100	+
chr17	43626486	43626500	P53_nor_ind_highdiff:chr17_43626486_43626500	100	+
chr17	43626502	43626511	P53_nor_ind_highdiff:chr17_43626502_43626511	100	+
chr17	43626543	43626555	P53_nor_ind_highdiff:chr17_43626543_43626555	100	+
chr17	43626557	43626569	P53_nor_ind_highdiff:chr17_43626557_43626569	100	+
chr17	43626571	43626588	P53_nor_ind_highdiff:chr17_43626571_43626588	100	+
chr17	43626589	43626629	P53_nor_ind_highdiff:chr17_43626589_43626629	100	+
chr17	43626661	43626702	P53_nor_ind_highdiff:chr17_43626661_43626702	100	+
chr17	43626710	43626742	P53_nor_ind_highdiff:chr17_43626710_43626742	100	+
chr17	43626749	43626761	P53_nor_ind_highdiff:chr17_43626749_43626761	100	+
chr17	43626807	43626844	P53_nor_ind_highdiff:chr17_43626807_43626844	100	+
chr17	43626846	43626862	P53_nor_ind_highdiff:chr17_43626846_43626862	100	+
chr17	43626882	43626891	P53_nor_ind_highdiff:chr17_43626882_43626891	100	+
chr17	43626898	43626910	P53_nor_ind_highdiff:chr17_43626898_43626910	100	+
chr17	43626918	43626927	P53_nor_ind_highdiff:chr17_43626918_43626927	100	+
chr17	43626947	43626968	P53_nor_ind_highdiff:chr17_43626947_43626968	100	+
chr17	43626995	43627010	P53_nor_ind_highdiff:chr17_43626995_43627010	100	+
chr17	43627013	43627043	P53_nor_ind_highdiff:chr17_43627013_43627043	100	+
chr17	43627054	43627063	P53_nor_ind_highdiff:chr17_43627054_43627063	100	+
chr17	43627064	43627073	P53_nor_ind_highdiff:chr17_43627064_43627073	100	+
chr17	43627079	43627091	P53_nor_ind_highdiff:chr17_43627079_43627091	100	+
chr17	43627112	43627124	P53_nor_ind_highdiff:chr17_43627112_43627124	100	+
chr17	43627134	43627186	P53_nor_ind_highdiff:chr17_43627134_43627186	100	+
chr17	43627187	43627199	P53_nor_ind_highdiff:chr17_43627187_43627199	100	+
chr17	43627201	43627216	P53_nor_ind_highdiff:chr17_43627201_43627216	100	+
chr17	43627217	43627226	P53_nor_ind_highdiff:chr17_43627217_43627226	100	+
chr17	43627228	43627242	P53_nor_ind_highdiff:chr17_43627228_43627242	100	+
chr17	43627250	43627266	P53_nor_ind_highdiff:chr17_43627250_43627266	100	+
chr17	43627281	43627331	P53_nor_ind_highdiff:chr17_43627281_43627331	100	+
chr17	43627338	43627354	P53_nor_ind_highdiff:chr17_43627338_43627354	100	+
chr17	43627373	43627386	P53_nor_ind_highdiff:chr17_43627373_43627386	100	+
chr17	43627615	43627667	P53_nor_ind_highdiff:chr17_43627615_43627667	100	+
chr17	43627701	43627855	P53_nor_ind_highdiff:chr17_43627701_43627855	100	+
chr17	43627965	43628574	P53_nor_ind_highdiff:chr17_43627965_43628574	100	+
chr17	43628583	43628596	P53_nor_ind_highdiff:chr17_43628583_43628596	100	+
chr17	43628599	43628608	P53_nor_ind_highdiff:chr17_43628599_43628608	100	+
chr17	43628609	43628635	P53_nor_ind_highdiff:chr17_43628609_43628635	100	+
chr17	43628647	43628648	P53_nor_ind_highdiff:chr17_43628647_43628648	100	+
chr17	43630270	43630450	P53_nor_ind_highdiff:chr17_43630270_43630450	100	+
chr17	43630466	43630474	P53_nor_ind_highdiff:chr17_43630466_43630474	100	+
chr17	43631057	43631062	P53_nor_ind_highdiff:chr17_43631057_43631062	100	+
chr17	43631064	43631274	P53_nor_ind_highdiff:chr17_43631064_43631274	100	+
chr17	43631278	43631297	P53_nor_ind_highdiff:chr17_43631278_43631297	100	+
chr17	43631306	43631321	P53_nor_ind_highdiff:chr17_43631306_43631321	100	+
chr17	43631720	43632528	P53_nor_ind_highdiff:chr17_43631720_43632528	100	+
chr17	43632702	43633029	P53_nor_ind_highdiff:chr17_43632702_43633029	100	+
chr17	43633059	43633065	P53_nor_ind_highdiff:chr17_43633059_43633065	100	+
chr17	43633066	43633454	P53_nor_ind_highdiff:chr17_43633066_43633454	100	+
chr17	43634110	43634213	P53_nor_ind_highdiff:chr17_43634110_43634213	100	+
chr17	43634217	43634228	P53_nor_ind_highdiff:chr17_43634217_43634228	100	+
chr17	43634238	43634248	P53_nor_ind_highdiff:chr17_43634238_43634248	100	+
chr17	43634282	43634294	P53_nor_ind_highdiff:chr17_43634282_43634294	100	+
chr17	43635630	43635728	P53_nor_ind_highdiff:chr17_43635630_43635728	100	+
chr17	43635751	43635793	P53_nor_ind_highdiff:chr17_43635751_43635793	100	+
chr17	43635912	43636304	P53_nor_ind_highdiff:chr17_43635912_43636304	100	+
chr17	43636306	43636388	P53_nor_ind_highdiff:chr17_43636306_43636388	100	+
chr17	43636393	43636402	P53_nor_ind_highdiff:chr17_43636393_43636402	100	+
chr17	43636408	43636420	P53_nor_ind_highdiff:chr17_43636408_43636420	100	+
chr17	43636436	43636757	P53_nor_ind_highdiff:chr17_43636436_43636757	100	+
chr17	43636910	43637065	P53_nor_ind_highdiff:chr17_43636910_43637065	100	+
chr17	43637085	43637103	P53_nor_ind_highdiff:chr17_43637085_43637103	100	+
chr17	43637108	43637117	P53_nor_ind_highdiff:chr17_43637108_43637117	100	+
chr17	43637469	43637485	P53_nor_ind_highdiff:chr17_43637469_43637485	100	+
chr17	43637507	43637729	P53_nor_ind_highdiff:chr17_43637507_43637729	100	+
chr17	43637735	43637759	P53_nor_ind_highdiff:chr17_43637735_43637759	100	+
chr17	43638089	43638571	P53_nor_ind_highdiff:chr17_43638089_43638571	100	+
chr17	43638586	43638908	P53_nor_ind_highdiff:chr17_43638586_43638908	100	+
chr17	43640041	43640991	P53_nor_ind_highdiff:chr17_43640041_43640991	100	+
chr17	43640993	43641008	P53_nor_ind_highdiff:chr17_43640993_43641008	100	+
chr17	43641013	43641022	P53_nor_ind_highdiff:chr17_43641013_43641022	100	+
chr17	43641028	43641037	P53_nor_ind_highdiff:chr17_43641028_43641037	100	+
chr17	43641848	43642069	P53_nor_ind_highdiff:chr17_43641848_43642069	100	+
chr17	43642073	43642111	P53_nor_ind_highdiff:chr17_43642073_43642111	100	+
chr17	43642427	43642446	P53_nor_ind_highdiff:chr17_43642427_43642446	100	+
chr17	43642462	43642471	P53_nor_ind_highdiff:chr17_43642462_43642471	100	+
chr17	43642480	43642593	P53_nor_ind_highdiff:chr17_43642480_43642593	100	+
chr17	43648788	43649044	P53_nor_ind_highdiff:chr17_43648788_43649044	100	+
chr17	43649050	43649065	P53_nor_ind_highdiff:chr17_43649050_43649065	100	+
chr17	43649101	43649113	P53_nor_ind_highdiff:chr17_43649101_43649113	100	+
chr17	43649133	43649135	P53_nor_ind_highdiff:chr17_43649133_43649135	100	+
chr17	43650305	43650509	P53_nor_ind_highdiff:chr17_43650305_43650509	100	+
chr17	43651072	43651537	P53_nor_ind_highdiff:chr17_43651072_43651537	100	+
chr17	43651692	43652588	P53_nor_ind_highdiff:chr17_43651692_43652588	100	+
chr17	43653105	43653288	P53_nor_ind_highdiff:chr17_43653105_43653288	100	+
chr17	43655604	43655841	P53_nor_ind_highdiff:chr17_43655604_43655841	100	+
chr17	43655856	43655868	P53_nor_ind_highdiff:chr17_43655856_43655868	100	+
chr17	43656226	43656237	P53_nor_ind_highdiff:chr17_43656226_43656237	100	+
chr17	43656253	43656361	P53_nor_ind_highdiff:chr17_43656253_43656361	100	+
chr17	43656391	43658534	P53_nor_ind_highdiff:chr17_43656391_43658534	100	+
chr17	43658683	43658768	P53_nor_ind_highdiff:chr17_43658683_43658768	100	+
chr17	43658769	43658799	P53_nor_ind_highdiff:chr17_43658769_43658799	100	+
chr17	43658803	43658818	P53_nor_ind_highdiff:chr17_43658803_43658818	100	+
chr17	43658827	43658837	P53_nor_ind_highdiff:chr17_43658827_43658837	100	+
chr17	43659123	43659132	P53_nor_ind_highdiff:chr17_43659123_43659132	100	+
chr17	43659150	43659384	P53_nor_ind_highdiff:chr17_43659150_43659384	100	+
chr17	43659391	43659409	P53_nor_ind_highdiff:chr17_43659391_43659409	100	+
chr17	43659796	43659996	P53_nor_ind_highdiff:chr17_43659796_43659996	100	+
chr17	43660054	43660055	P53_nor_ind_highdiff:chr17_43660054_43660055	100	+
chr17	43660615	43660838	P53_nor_ind_highdiff:chr17_43660615_43660838	100	+
chr17	43660909	43661078	P53_nor_ind_highdiff:chr17_43660909_43661078	100	+
chr17	43661098	43661107	P53_nor_ind_highdiff:chr17_43661098_43661107	100	+
chr17	43661114	43661126	P53_nor_ind_highdiff:chr17_43661114_43661126	100	+
chr17	43661143	43661719	P53_nor_ind_highdiff:chr17_43661143_43661719	100	+
chr17	43661773	43661799	P53_nor_ind_highdiff:chr17_43661773_43661799	100	+
chr17	43662521	43662726	P53_nor_ind_highdiff:chr17_43662521_43662726	100	+
chr17	44567190	44567356	P53_nor_ind_highdiff:chr17_44567190_44567356	100	+
chr17	44568562	44568596	P53_nor_ind_highdiff:chr17_44568562_44568596	100	+
chr17	44568602	44568959	P53_nor_ind_highdiff:chr17_44568602_44568959	100	+
chr17	44575133	44575290	P53_nor_ind_highdiff:chr17_44575133_44575290	100	+
chr17	44575602	44575765	P53_nor_ind_highdiff:chr17_44575602_44575765	100	+
chr17	44575766	44575897	P53_nor_ind_highdiff:chr17_44575766_44575897	100	+
chr17	44576930	44577715	P53_nor_ind_highdiff:chr17_44576930_44577715	100	+
chr17	44578857	44578861	P53_nor_ind_highdiff:chr17_44578857_44578861	100	+
chr17	44578873	44578888	P53_nor_ind_highdiff:chr17_44578873_44578888	100	+
chr17	44578890	44578915	P53_nor_ind_highdiff:chr17_44578890_44578915	100	+
chr17	44578943	44578957	P53_nor_ind_highdiff:chr17_44578943_44578957	100	+
chr17	44578960	44579165	P53_nor_ind_highdiff:chr17_44578960_44579165	100	+
chr17	44579180	44579446	P53_nor_ind_highdiff:chr17_44579180_44579446	100	+
chr17	44579459	44579632	P53_nor_ind_highdiff:chr17_44579459_44579632	100	+
chr17	44579666	44579667	P53_nor_ind_highdiff:chr17_44579666_44579667	100	+
chr17	44580611	44580637	P53_nor_ind_highdiff:chr17_44580611_44580637	100	+
chr17	44580647	44580660	P53_nor_ind_highdiff:chr17_44580647_44580660	100	+
chr17	44580670	44581311	P53_nor_ind_highdiff:chr17_44580670_44581311	100	+
chr17	44581315	44581352	P53_nor_ind_highdiff:chr17_44581315_44581352	100	+
chr17	44581368	44581439	P53_nor_ind_highdiff:chr17_44581368_44581439	100	+
chr17	44581443	44581900	P53_nor_ind_highdiff:chr17_44581443_44581900	100	+
chr17	44581914	44581950	P53_nor_ind_highdiff:chr17_44581914_44581950	100	+
chr17	44581952	44581994	P53_nor_ind_highdiff:chr17_44581952_44581994	100	+
chr17	44582019	44582176	P53_nor_ind_highdiff:chr17_44582019_44582176	100	+
chr17	44582186	44582187	P53_nor_ind_highdiff:chr17_44582186_44582187	100	+
chr17	44582627	44582703	P53_nor_ind_highdiff:chr17_44582627_44582703	100	+
chr17	44583480	44583483	P53_nor_ind_highdiff:chr17_44583480_44583483	100	+
chr17	44583484	44583498	P53_nor_ind_highdiff:chr17_44583484_44583498	100	+
chr17	44583515	44583524	P53_nor_ind_highdiff:chr17_44583515_44583524	100	+
chr17	44583533	44583542	P53_nor_ind_highdiff:chr17_44583533_44583542	100	+
chr17	44583567	44583659	P53_nor_ind_highdiff:chr17_44583567_44583659	100	+
chr17	44583663	44583684	P53_nor_ind_highdiff:chr17_44583663_44583684	100	+
chr17	44584280	44584298	P53_nor_ind_highdiff:chr17_44584280_44584298	100	+
chr17	44584304	44584624	P53_nor_ind_highdiff:chr17_44584304_44584624	100	+
chr17	44584628	44584715	P53_nor_ind_highdiff:chr17_44584628_44584715	100	+
chr17	44584716	44585421	P53_nor_ind_highdiff:chr17_44584716_44585421	100	+
chr17	44585463	44586118	P53_nor_ind_highdiff:chr17_44585463_44586118	100	+
chr17	44586126	44586145	P53_nor_ind_highdiff:chr17_44586126_44586145	100	+
chr17	44586152	44586166	P53_nor_ind_highdiff:chr17_44586152_44586166	100	+
chr17	44586475	44586499	P53_nor_ind_highdiff:chr17_44586475_44586499	100	+
chr17	44586505	44586619	P53_nor_ind_highdiff:chr17_44586505_44586619	100	+
chr17	44586621	44586725	P53_nor_ind_highdiff:chr17_44586621_44586725	100	+
chr17	44586730	44586732	P53_nor_ind_highdiff:chr17_44586730_44586732	100	+
chr17	44587334	44587352	P53_nor_ind_highdiff:chr17_44587334_44587352	100	+
chr17	44587353	44587773	P53_nor_ind_highdiff:chr17_44587353_44587773	100	+
chr17	44588518	44588750	P53_nor_ind_highdiff:chr17_44588518_44588750	100	+
chr17	44588761	44588770	P53_nor_ind_highdiff:chr17_44588761_44588770	100	+
chr17	44588781	44588795	P53_nor_ind_highdiff:chr17_44588781_44588795	100	+
chr17	44588802	44588824	P53_nor_ind_highdiff:chr17_44588802_44588824	100	+
chr17	45131935	45131994	P53_nor_ind_highdiff:chr17_45131935_45131994	100	+
chr17	45132003	45132155	P53_nor_ind_highdiff:chr17_45132003_45132155	100	+
chr17	45132627	45133094	P53_nor_ind_highdiff:chr17_45132627_45133094	100	+
chr17	45761004	45761065	P53_nor_ind_highdiff:chr17_45761004_45761065	100	+
chr17	46745670	46745874	P53_nor_ind_highdiff:chr17_46745670_46745874	100	+
chr17	46781834	46782156	P53_nor_ind_highdiff:chr17_46781834_46782156	100	+
chr17	48132593	48133071	P53_nor_ind_highdiff:chr17_48132593_48133071	100	+
chr17	56069373	56069677	P53_nor_ind_highdiff:chr17_56069373_56069677	100	+
chr17	56072047	56072700	P53_nor_ind_highdiff:chr17_56072047_56072700	100	+
chr17	56074186	56074517	P53_nor_ind_highdiff:chr17_56074186_56074517	100	+
chr17	56074640	56074846	P53_nor_ind_highdiff:chr17_56074640_56074846	100	+
chr17	56075079	56075163	P53_nor_ind_highdiff:chr17_56075079_56075163	100	+
chr17	56075176	56075185	P53_nor_ind_highdiff:chr17_56075176_56075185	100	+
chr17	56075192	56075201	P53_nor_ind_highdiff:chr17_56075192_56075201	100	+
chr17	56075203	56075215	P53_nor_ind_highdiff:chr17_56075203_56075215	100	+
chr17	56075668	56075680	P53_nor_ind_highdiff:chr17_56075668_56075680	100	+
chr17	56075752	56076068	P53_nor_ind_highdiff:chr17_56075752_56076068	100	+
chr17	56076294	56076507	P53_nor_ind_highdiff:chr17_56076294_56076507	100	+
chr17	56076879	56077106	P53_nor_ind_highdiff:chr17_56076879_56077106	100	+
chr17	57917952	57918016	P53_nor_ind_highdiff:chr17_57917952_57918016	100	+
chr17	57918949	57919351	P53_nor_ind_highdiff:chr17_57918949_57919351	100	+
chr17	62535651	62535891	P53_nor_ind_highdiff:chr17_62535651_62535891	100	+
chr17	62540007	62540219	P53_nor_ind_highdiff:chr17_62540007_62540219	100	+
chr17	62540424	62540704	P53_nor_ind_highdiff:chr17_62540424_62540704	100	+
chr17	62837837	62838189	P53_nor_ind_highdiff:chr17_62837837_62838189	100	+
chr17	62838199	62838207	P53_nor_ind_highdiff:chr17_62838199_62838207	100	+
chr17	62842120	62842289	P53_nor_ind_highdiff:chr17_62842120_62842289	100	+
chr17	62842343	62842500	P53_nor_ind_highdiff:chr17_62842343_62842500	100	+
chr17	62842530	62842552	P53_nor_ind_highdiff:chr17_62842530_62842552	100	+
chr17	66122890	66123031	P53_nor_ind_highdiff:chr17_66122890_66123031	100	+
chr17	66123037	66123044	P53_nor_ind_highdiff:chr17_66123037_66123044	100	+
chr17	66123079	66123088	P53_nor_ind_highdiff:chr17_66123079_66123088	100	+
chr17	66123117	66123129	P53_nor_ind_highdiff:chr17_66123117_66123129	100	+
chr17	66123148	66123159	P53_nor_ind_highdiff:chr17_66123148_66123159	100	+
chr17	66123630	66123655	P53_nor_ind_highdiff:chr17_66123630_66123655	100	+
chr17	66123663	66123686	P53_nor_ind_highdiff:chr17_66123663_66123686	100	+
chr17	66123690	66123699	P53_nor_ind_highdiff:chr17_66123690_66123699	100	+
chr17	66123711	66123738	P53_nor_ind_highdiff:chr17_66123711_66123738	100	+
chr17	66123753	66123786	P53_nor_ind_highdiff:chr17_66123753_66123786	100	+
chr17	66123801	66123832	P53_nor_ind_highdiff:chr17_66123801_66123832	100	+
chr17	66145879	66145896	P53_nor_ind_highdiff:chr17_66145879_66145896	100	+
chr17	66145904	66145916	P53_nor_ind_highdiff:chr17_66145904_66145916	100	+
chr17	66145918	66145941	P53_nor_ind_highdiff:chr17_66145918_66145941	100	+
chr17	66145947	66145965	P53_nor_ind_highdiff:chr17_66145947_66145965	100	+
chr17	66145967	66145988	P53_nor_ind_highdiff:chr17_66145967_66145988	100	+
chr17	66145999	66146064	P53_nor_ind_highdiff:chr17_66145999_66146064	100	+
chr17	66146104	66146118	P53_nor_ind_highdiff:chr17_66146104_66146118	100	+
chr17	66146131	66146153	P53_nor_ind_highdiff:chr17_66146131_66146153	100	+
chr17	66146159	66146173	P53_nor_ind_highdiff:chr17_66146159_66146173	100	+
chr17	66146183	66146198	P53_nor_ind_highdiff:chr17_66146183_66146198	100	+
chr17	66146202	66146220	P53_nor_ind_highdiff:chr17_66146202_66146220	100	+
chr17	66146225	66146246	P53_nor_ind_highdiff:chr17_66146225_66146246	100	+
chr17	66146257	66146277	P53_nor_ind_highdiff:chr17_66146257_66146277	100	+
chr17	66146281	66146290	P53_nor_ind_highdiff:chr17_66146281_66146290	100	+
chr17	66146291	66146320	P53_nor_ind_highdiff:chr17_66146291_66146320	100	+
chr17	66146322	66146347	P53_nor_ind_highdiff:chr17_66146322_66146347	100	+
chr17	66146356	66146394	P53_nor_ind_highdiff:chr17_66146356_66146394	100	+
chr17	66146399	66146419	P53_nor_ind_highdiff:chr17_66146399_66146419	100	+
chr17	66146427	66146436	P53_nor_ind_highdiff:chr17_66146427_66146436	100	+
chr17	66146439	66146454	P53_nor_ind_highdiff:chr17_66146439_66146454	100	+
chr17	66146458	66146473	P53_nor_ind_highdiff:chr17_66146458_66146473	100	+
chr17	66146474	66146487	P53_nor_ind_highdiff:chr17_66146474_66146487	100	+
chr17	66146488	66146510	P53_nor_ind_highdiff:chr17_66146488_66146510	100	+
chr17	66146515	66146543	P53_nor_ind_highdiff:chr17_66146515_66146543	100	+
chr17	66152356	66152562	P53_nor_ind_highdiff:chr17_66152356_66152562	100	+
chr17	66155314	66155554	P53_nor_ind_highdiff:chr17_66155314_66155554	100	+
chr17	66202320	66202323	P53_nor_ind_highdiff:chr17_66202320_66202323	100	+
chr17	66202359	66202517	P53_nor_ind_highdiff:chr17_66202359_66202517	100	+
chr17	68467814	68467838	P53_nor_ind_highdiff:chr17_68467814_68467838	100	+
chr17	71934654	71934863	P53_nor_ind_highdiff:chr17_71934654_71934863	100	+
chr17	73102321	73102522	P53_nor_ind_highdiff:chr17_73102321_73102522	100	+
chr17	74002915	74002926	P53_nor_ind_highdiff:chr17_74002915_74002926	100	+
chr17	75971605	75971825	P53_nor_ind_highdiff:chr17_75971605_75971825	100	+
chr17	77894374	77894585	P53_nor_ind_highdiff:chr17_77894374_77894585	100	+
chr17	79821594	79821603	P53_nor_ind_highdiff:chr17_79821594_79821603	100	+
chr17	79821610	79821619	P53_nor_ind_highdiff:chr17_79821610_79821619	100	+
chr17	79821634	79821654	P53_nor_ind_highdiff:chr17_79821634_79821654	100	+
chr17	79821677	79821760	P53_nor_ind_highdiff:chr17_79821677_79821760	100	+
chr18	1363142	1363151	P53_nor_ind_highdiff:chr18_1363142_1363151	100	+
chr18	1363162	1363174	P53_nor_ind_highdiff:chr18_1363162_1363174	100	+
chr18	1363287	1363300	P53_nor_ind_highdiff:chr18_1363287_1363300	100	+
chr18	12133790	12134011	P53_nor_ind_highdiff:chr18_12133790_12134011	100	+
chr18	12179303	12179540	P53_nor_ind_highdiff:chr18_12179303_12179540	100	+
chr18	12179542	12179601	P53_nor_ind_highdiff:chr18_12179542_12179601	100	+
chr18	12179602	12179632	P53_nor_ind_highdiff:chr18_12179602_12179632	100	+
chr18	12726525	12726549	P53_nor_ind_highdiff:chr18_12726525_12726549	100	+
chr18	12913990	12914178	P53_nor_ind_highdiff:chr18_12913990_12914178	100	+
chr18	19657851	19657856	P53_nor_ind_highdiff:chr18_19657851_19657856	100	+
chr18	19657872	19657887	P53_nor_ind_highdiff:chr18_19657872_19657887	100	+
chr18	19657996	19658050	P53_nor_ind_highdiff:chr18_19657996_19658050	100	+
chr18	20190137	20190344	P53_nor_ind_highdiff:chr18_20190137_20190344	100	+
chr18	20350049	20350232	P53_nor_ind_highdiff:chr18_20350049_20350232	100	+
chr18	20350248	20350262	P53_nor_ind_highdiff:chr18_20350248_20350262	100	+
chr18	21717163	21717444	P53_nor_ind_highdiff:chr18_21717163_21717444	100	+
chr18	29657047	29657177	P53_nor_ind_highdiff:chr18_29657047_29657177	100	+
chr18	33422320	33422336	P53_nor_ind_highdiff:chr18_33422320_33422336	100	+
chr18	33422344	33422353	P53_nor_ind_highdiff:chr18_33422344_33422353	100	+
chr18	35909598	35909657	P53_nor_ind_highdiff:chr18_35909598_35909657	100	+
chr18	36603976	36604048	P53_nor_ind_highdiff:chr18_36603976_36604048	100	+
chr18	36962522	36962600	P53_nor_ind_highdiff:chr18_36962522_36962600	100	+
chr18	36962601	36962620	P53_nor_ind_highdiff:chr18_36962601_36962620	100	+
chr18	37323153	37323344	P53_nor_ind_highdiff:chr18_37323153_37323344	100	+
chr18	48368096	48368120	P53_nor_ind_highdiff:chr18_48368096_48368120	100	+
chr18	59324010	59324045	P53_nor_ind_highdiff:chr18_59324010_59324045	100	+
chr18	60662108	60662161	P53_nor_ind_highdiff:chr18_60662108_60662161	100	+
chr18	61172318	61172324	P53_nor_ind_highdiff:chr18_61172318_61172324	100	+
chr18	64467693	64467757	P53_nor_ind_highdiff:chr18_64467693_64467757	100	+
chr18	73703718	73703919	P53_nor_ind_highdiff:chr18_73703718_73703919	100	+
chr19	3121454	3121546	P53_nor_ind_highdiff:chr19_3121454_3121546	100	+
chr19	19899507	19899563	P53_nor_ind_highdiff:chr19_19899507_19899563	100	+
chr19	19899588	19899709	P53_nor_ind_highdiff:chr19_19899588_19899709	100	+
chr19	39895694	39895788	P53_nor_ind_highdiff:chr19_39895694_39895788	100	+
chr19	39895803	39895824	P53_nor_ind_highdiff:chr19_39895803_39895824	100	+
chr19	39895826	39895827	P53_nor_ind_highdiff:chr19_39895826_39895827	100	+
chr19	39901549	39901855	P53_nor_ind_highdiff:chr19_39901549_39901855	100	+
chr19	47421771	47421932	P53_nor_ind_highdiff:chr19_47421771_47421932	100	+
chr19	51900009	51900021	P53_nor_ind_highdiff:chr19_51900009_51900021	100	+
chr19	51900033	51900053	P53_nor_ind_highdiff:chr19_51900033_51900053	100	+
chr19	51900063	51900088	P53_nor_ind_highdiff:chr19_51900063_51900088	100	+
chr19	51900094	51900127	P53_nor_ind_highdiff:chr19_51900094_51900127	100	+
chr19	51900141	51900194	P53_nor_ind_highdiff:chr19_51900141_51900194	100	+
chr19	51900207	51900212	P53_nor_ind_highdiff:chr19_51900207_51900212	100	+
chr2	362315	362527	P53_nor_ind_highdiff:chr2_362315_362527	100	+
chr2	16190212	16190455	P53_nor_ind_highdiff:chr2_16190212_16190455	100	+
chr2	37194402	37194613	P53_nor_ind_highdiff:chr2_37194402_37194613	100	+
chr2	44497687	44497759	P53_nor_ind_highdiff:chr2_44497687_44497759	100	+
chr2	45508512	45508713	P53_nor_ind_highdiff:chr2_45508512_45508713	100	+
chr2	48661664	48661718	P53_nor_ind_highdiff:chr2_48661664_48661718	100	+
chr2	54087817	54088018	P53_nor_ind_highdiff:chr2_54087817_54088018	100	+
chr2	61150645	61150993	P53_nor_ind_highdiff:chr2_61150645_61150993	100	+
chr2	61151006	61151386	P53_nor_ind_highdiff:chr2_61151006_61151386	100	+
chr2	61157639	61157879	P53_nor_ind_highdiff:chr2_61157639_61157879	100	+
chr2	61157894	61157911	P53_nor_ind_highdiff:chr2_61157894_61157911	100	+
chr2	64119543	64119666	P53_nor_ind_highdiff:chr2_64119543_64119666	100	+
chr2	64308704	64308898	P53_nor_ind_highdiff:chr2_64308704_64308898	100	+
chr2	66250331	66250569	P53_nor_ind_highdiff:chr2_66250331_66250569	100	+
chr2	68882784	68883193	P53_nor_ind_highdiff:chr2_68882784_68883193	100	+
chr2	68883582	68883787	P53_nor_ind_highdiff:chr2_68883582_68883787	100	+
chr2	68884691	68884923	P53_nor_ind_highdiff:chr2_68884691_68884923	100	+
chr2	68884940	68885164	P53_nor_ind_highdiff:chr2_68884940_68885164	100	+
chr2	96496637	96496778	P53_nor_ind_highdiff:chr2_96496637_96496778	100	+
chr2	96502607	96502811	P53_nor_ind_highdiff:chr2_96502607_96502811	100	+
chr2	96512798	96513198	P53_nor_ind_highdiff:chr2_96512798_96513198	100	+
chr2	97950644	97950954	P53_nor_ind_highdiff:chr2_97950644_97950954	100	+
chr2	102526122	102526287	P53_nor_ind_highdiff:chr2_102526122_102526287	100	+
chr2	103327809	103327854	P53_nor_ind_highdiff:chr2_103327809_103327854	100	+
chr2	104678333	104678641	P53_nor_ind_highdiff:chr2_104678333_104678641	100	+
chr2	108882551	108882767	P53_nor_ind_highdiff:chr2_108882551_108882767	100	+
chr2	110753196	110753503	P53_nor_ind_highdiff:chr2_110753196_110753503	100	+
chr2	110778761	110778956	P53_nor_ind_highdiff:chr2_110778761_110778956	100	+
chr2	110782159	110782355	P53_nor_ind_highdiff:chr2_110782159_110782355	100	+
chr2	110792021	110792087	P53_nor_ind_highdiff:chr2_110792021_110792087	100	+
chr2	110792098	110792243	P53_nor_ind_highdiff:chr2_110792098_110792243	100	+
chr2	111082486	111082718	P53_nor_ind_highdiff:chr2_111082486_111082718	100	+
chr2	111084911	111085213	P53_nor_ind_highdiff:chr2_111084911_111085213	100	+
chr2	111085502	111085692	P53_nor_ind_highdiff:chr2_111085502_111085692	100	+
chr2	111089696	111089799	P53_nor_ind_highdiff:chr2_111089696_111089799	100	+
chr2	111094019	111094570	P53_nor_ind_highdiff:chr2_111094019_111094570	100	+
chr2	111107569	111107785	P53_nor_ind_highdiff:chr2_111107569_111107785	100	+
chr2	111108205	111108321	P53_nor_ind_highdiff:chr2_111108205_111108321	100	+
chr2	111116718	111116843	P53_nor_ind_highdiff:chr2_111116718_111116843	100	+
chr2	112054684	112055002	P53_nor_ind_highdiff:chr2_112054684_112055002	100	+
chr2	112072688	112072923	P53_nor_ind_highdiff:chr2_112072688_112072923	100	+
chr2	112085527	112085756	P53_nor_ind_highdiff:chr2_112085527_112085756	100	+
chr2	112092431	112092595	P53_nor_ind_highdiff:chr2_112092431_112092595	100	+
chr2	112124636	112124888	P53_nor_ind_highdiff:chr2_112124636_112124888	100	+
chr2	112154245	112154485	P53_nor_ind_highdiff:chr2_112154245_112154485	100	+
chr2	112194694	112194924	P53_nor_ind_highdiff:chr2_112194694_112194924	100	+
chr2	112211710	112211913	P53_nor_ind_highdiff:chr2_112211710_112211913	100	+
chr2	112222483	112222769	P53_nor_ind_highdiff:chr2_112222483_112222769	100	+
chr2	112232595	112232853	P53_nor_ind_highdiff:chr2_112232595_112232853	100	+
chr2	112234587	112234805	P53_nor_ind_highdiff:chr2_112234587_112234805	100	+
chr2	112237365	112237584	P53_nor_ind_highdiff:chr2_112237365_112237584	100	+
chr2	112243913	112244133	P53_nor_ind_highdiff:chr2_112243913_112244133	100	+
chr2	112248625	112249120	P53_nor_ind_highdiff:chr2_112248625_112249120	100	+
chr2	112250452	112250649	P53_nor_ind_highdiff:chr2_112250452_112250649	100	+
chr2	112251607	112251811	P53_nor_ind_highdiff:chr2_112251607_112251811	100	+
chr2	113335465	113335667	P53_nor_ind_highdiff:chr2_113335465_113335667	100	+
chr2	113421404	113421562	P53_nor_ind_highdiff:chr2_113421404_113421562	100	+
chr2	114150893	114151089	P53_nor_ind_highdiff:chr2_114150893_114151089	100	+
chr2	132179044	132179132	P53_nor_ind_highdiff:chr2_132179044_132179132	100	+
chr2	132179168	132179249	P53_nor_ind_highdiff:chr2_132179168_132179249	100	+
chr2	135529077	135529278	P53_nor_ind_highdiff:chr2_135529077_135529278	100	+
chr2	139331819	139332037	P53_nor_ind_highdiff:chr2_139331819_139332037	100	+
chr2	158067293	158067295	P53_nor_ind_highdiff:chr2_158067293_158067295	100	+
chr2	158235270	158235475	P53_nor_ind_highdiff:chr2_158235270_158235475	100	+
chr2	158588742	158588803	P53_nor_ind_highdiff:chr2_158588742_158588803	100	+
chr2	173371601	173371876	P53_nor_ind_highdiff:chr2_173371601_173371876	100	+
chr2	173375158	173375398	P53_nor_ind_highdiff:chr2_173375158_173375398	100	+
chr2	173376335	173376539	P53_nor_ind_highdiff:chr2_173376335_173376539	100	+
chr2	174402774	174403018	P53_nor_ind_highdiff:chr2_174402774_174403018	100	+
chr2	176984670	176984742	P53_nor_ind_highdiff:chr2_176984670_176984742	100	+
chr2	188758464	188758625	P53_nor_ind_highdiff:chr2_188758464_188758625	100	+
chr2	220036515	220036618	P53_nor_ind_highdiff:chr2_220036515_220036618	100	+
chr2	241571785	241572168	P53_nor_ind_highdiff:chr2_241571785_241572168	100	+
chr2	242715668	242715886	P53_nor_ind_highdiff:chr2_242715668_242715886	100	+
chr20	3207956	3208062	P53_nor_ind_highdiff:chr20_3207956_3208062	100	+
chr20	3910595	3910866	P53_nor_ind_highdiff:chr20_3910595_3910866	100	+
chr20	5272264	5272530	P53_nor_ind_highdiff:chr20_5272264_5272530	100	+
chr20	6196031	6196237	P53_nor_ind_highdiff:chr20_6196031_6196237	100	+
chr20	36114633	36114838	P53_nor_ind_highdiff:chr20_36114633_36114838	100	+
chr20	39366601	39366625	P53_nor_ind_highdiff:chr20_39366601_39366625	100	+
chr20	39475877	39475934	P53_nor_ind_highdiff:chr20_39475877_39475934	100	+
chr20	47895437	47895782	P53_nor_ind_highdiff:chr20_47895437_47895782	100	+
chr20	47896375	47896441	P53_nor_ind_highdiff:chr20_47896375_47896441	100	+
chr20	47896450	47896855	P53_nor_ind_highdiff:chr20_47896450_47896855	100	+
chr20	47896971	47897417	P53_nor_ind_highdiff:chr20_47896971_47897417	100	+
chr20	47897429	47897646	P53_nor_ind_highdiff:chr20_47897429_47897646	100	+
chr20	47904457	47904668	P53_nor_ind_highdiff:chr20_47904457_47904668	100	+
chr20	47904754	47904938	P53_nor_ind_highdiff:chr20_47904754_47904938	100	+
chr20	47905444	47905684	P53_nor_ind_highdiff:chr20_47905444_47905684	100	+
chr21	14570108	14570309	P53_nor_ind_highdiff:chr21_14570108_14570309	100	+
chr22	21058826	21059242	P53_nor_ind_highdiff:chr22_21058826_21059242	100	+
chr22	21495831	21495912	P53_nor_ind_highdiff:chr22_21495831_21495912	100	+
chr22	40426695	40426998	P53_nor_ind_highdiff:chr22_40426695_40426998	100	+
chr22	40427804	40428143	P53_nor_ind_highdiff:chr22_40427804_40428143	100	+
chr22	40429845	40430122	P53_nor_ind_highdiff:chr22_40429845_40430122	100	+
chr22	40430601	40430950	P53_nor_ind_highdiff:chr22_40430601_40430950	100	+
chr22	40431170	40431184	P53_nor_ind_highdiff:chr22_40431170_40431184	100	+
chr22	40431193	40431592	P53_nor_ind_highdiff:chr22_40431193_40431592	100	+
chr22	40431601	40431617	P53_nor_ind_highdiff:chr22_40431601_40431617	100	+
chr22	40432454	40432658	P53_nor_ind_highdiff:chr22_40432454_40432658	100	+
chr22	40433503	40433645	P53_nor_ind_highdiff:chr22_40433503_40433645	100	+
chr22	40433646	40433672	P53_nor_ind_highdiff:chr22_40433646_40433672	100	+
chr22	40433676	40433700	P53_nor_ind_highdiff:chr22_40433676_40433700	100	+
chr3	30735634	30735650	P53_nor_ind_highdiff:chr3_30735634_30735650	100	+
chr3	30735662	30735700	P53_nor_ind_highdiff:chr3_30735662_30735700	100	+
chr3	32214915	32215240	P53_nor_ind_highdiff:chr3_32214915_32215240	100	+
chr3	32215252	32215274	P53_nor_ind_highdiff:chr3_32215252_32215274	100	+
chr3	33837536	33837774	P53_nor_ind_highdiff:chr3_33837536_33837774	100	+
chr3	50400044	50400056	P53_nor_ind_highdiff:chr3_50400044_50400056	100	+
chr3	50400066	50400230	P53_nor_ind_highdiff:chr3_50400066_50400230	100	+
chr3	57550065	57550323	P53_nor_ind_highdiff:chr3_57550065_57550323	100	+
chr3	70436586	70436784	P53_nor_ind_highdiff:chr3_70436586_70436784	100	+
chr3	81461999	81462236	P53_nor_ind_highdiff:chr3_81461999_81462236	100	+
chr3	111854699	111854887	P53_nor_ind_highdiff:chr3_111854699_111854887	100	+
chr3	125487902	125488250	P53_nor_ind_highdiff:chr3_125487902_125488250	100	+
chr3	125512933	125512945	P53_nor_ind_highdiff:chr3_125512933_125512945	100	+
chr3	125512957	125512966	P53_nor_ind_highdiff:chr3_125512957_125512966	100	+
chr3	125512980	125513134	P53_nor_ind_highdiff:chr3_125512980_125513134	100	+
chr3	152555843	152558047	P53_nor_ind_highdiff:chr3_152555843_152558047	100	+
chr3	152558100	152558752	P53_nor_ind_highdiff:chr3_152558100_152558752	100	+
chr3	185546172	185546415	P53_nor_ind_highdiff:chr3_185546172_185546415	100	+
chr3	185547891	185548093	P53_nor_ind_highdiff:chr3_185547891_185548093	100	+
chr3	195683144	195683346	P53_nor_ind_highdiff:chr3_195683144_195683346	100	+
chr3	197111114	197111316	P53_nor_ind_highdiff:chr3_197111114_197111316	100	+
chr3	197112041	197112362	P53_nor_ind_highdiff:chr3_197112041_197112362	100	+
chr3	197116215	197116408	P53_nor_ind_highdiff:chr3_197116215_197116408	100	+
chr3	197118722	197118908	P53_nor_ind_highdiff:chr3_197118722_197118908	100	+
chr3	197118926	197118955	P53_nor_ind_highdiff:chr3_197118926_197118955	100	+
chr4	603304	603510	P53_nor_ind_highdiff:chr4_603304_603510	100	+
chr4	1001392	1001582	P53_nor_ind_highdiff:chr4_1001392_1001582	100	+
chr4	1001616	1001624	P53_nor_ind_highdiff:chr4_1001616_1001624	100	+
chr4	4050940	4051212	P53_nor_ind_highdiff:chr4_4050940_4051212	100	+
chr4	4577601	4577850	P53_nor_ind_highdiff:chr4_4577601_4577850	100	+
chr4	4577868	4577928	P53_nor_ind_highdiff:chr4_4577868_4577928	100	+
chr4	9536275	9536276	P53_nor_ind_highdiff:chr4_9536275_9536276	100	+
chr4	9536317	9536875	P53_nor_ind_highdiff:chr4_9536317_9536875	100	+
chr4	10136073	10136474	P53_nor_ind_highdiff:chr4_10136073_10136474	100	+
chr4	41991494	41991790	P53_nor_ind_highdiff:chr4_41991494_41991790	100	+
chr4	49491582	49491691	P53_nor_ind_highdiff:chr4_49491582_49491691	100	+
chr4	53579393	53579581	P53_nor_ind_highdiff:chr4_53579393_53579581	100	+
chr4	53579590	53579611	P53_nor_ind_highdiff:chr4_53579590_53579611	100	+
chr4	56921036	56921231	P53_nor_ind_highdiff:chr4_56921036_56921231	100	+
chr4	56985843	56985849	P53_nor_ind_highdiff:chr4_56985843_56985849	100	+
chr4	56985855	56985864	P53_nor_ind_highdiff:chr4_56985855_56985864	100	+
chr4	56985915	56985955	P53_nor_ind_highdiff:chr4_56985915_56985955	100	+
chr4	56985963	56986049	P53_nor_ind_highdiff:chr4_56985963_56986049	100	+
chr4	67952529	67952781	P53_nor_ind_highdiff:chr4_67952529_67952781	100	+
chr4	69242226	69242233	P53_nor_ind_highdiff:chr4_69242226_69242233	100	+
chr4	69242248	69242407	P53_nor_ind_highdiff:chr4_69242248_69242407	100	+
chr4	74871358	74871562	P53_nor_ind_highdiff:chr4_74871358_74871562	100	+
chr4	77815318	77816081	P53_nor_ind_highdiff:chr4_77815318_77816081	100	+
chr4	77819811	77819932	P53_nor_ind_highdiff:chr4_77819811_77819932	100	+
chr4	77819941	77820158	P53_nor_ind_highdiff:chr4_77819941_77820158	100	+
chr4	77820286	77820851	P53_nor_ind_highdiff:chr4_77820286_77820851	100	+
chr4	77821394	77821647	P53_nor_ind_highdiff:chr4_77821394_77821647	100	+
chr4	77824426	77824627	P53_nor_ind_highdiff:chr4_77824426_77824627	100	+
chr4	77830877	77831367	P53_nor_ind_highdiff:chr4_77830877_77831367	100	+
chr4	77835350	77835708	P53_nor_ind_highdiff:chr4_77835350_77835708	100	+
chr4	79875371	79875394	P53_nor_ind_highdiff:chr4_79875371_79875394	100	+
chr4	79875442	79875572	P53_nor_ind_highdiff:chr4_79875442_79875572	100	+
chr4	79897170	79897367	P53_nor_ind_highdiff:chr4_79897170_79897367	100	+
chr4	82545188	82545251	P53_nor_ind_highdiff:chr4_82545188_82545251	100	+
chr4	82545260	82545305	P53_nor_ind_highdiff:chr4_82545260_82545305	100	+
chr4	82545314	82545392	P53_nor_ind_highdiff:chr4_82545314_82545392	100	+
chr4	82562513	82562741	P53_nor_ind_highdiff:chr4_82562513_82562741	100	+
chr4	82563100	82563345	P53_nor_ind_highdiff:chr4_82563100_82563345	100	+
chr4	82563537	82563755	P53_nor_ind_highdiff:chr4_82563537_82563755	100	+
chr4	82568439	82568630	P53_nor_ind_highdiff:chr4_82568439_82568630	100	+
chr4	82571676	82571883	P53_nor_ind_highdiff:chr4_82571676_82571883	100	+
chr4	82583128	82583325	P53_nor_ind_highdiff:chr4_82583128_82583325	100	+
chr4	82583880	82584289	P53_nor_ind_highdiff:chr4_82583880_82584289	100	+
chr4	82584409	82584611	P53_nor_ind_highdiff:chr4_82584409_82584611	100	+
chr4	82585696	82585912	P53_nor_ind_highdiff:chr4_82585696_82585912	100	+
chr4	82586053	82586244	P53_nor_ind_highdiff:chr4_82586053_82586244	100	+
chr4	82586290	82586484	P53_nor_ind_highdiff:chr4_82586290_82586484	100	+
chr4	82587364	82587581	P53_nor_ind_highdiff:chr4_82587364_82587581	100	+
chr4	82587748	82588127	P53_nor_ind_highdiff:chr4_82587748_82588127	100	+
chr4	82591055	82591245	P53_nor_ind_highdiff:chr4_82591055_82591245	100	+
chr4	82597030	82597309	P53_nor_ind_highdiff:chr4_82597030_82597309	100	+
chr4	82597539	82597740	P53_nor_ind_highdiff:chr4_82597539_82597740	100	+
chr4	82599011	82599190	P53_nor_ind_highdiff:chr4_82599011_82599190	100	+
chr4	82599205	82599334	P53_nor_ind_highdiff:chr4_82599205_82599334	100	+
chr4	82600287	82600491	P53_nor_ind_highdiff:chr4_82600287_82600491	100	+
chr4	82601715	82602437	P53_nor_ind_highdiff:chr4_82601715_82602437	100	+
chr4	82603089	82603283	P53_nor_ind_highdiff:chr4_82603089_82603283	100	+
chr4	82603514	82603832	P53_nor_ind_highdiff:chr4_82603514_82603832	100	+
chr4	82604097	82604244	P53_nor_ind_highdiff:chr4_82604097_82604244	100	+
chr4	82604253	82604458	P53_nor_ind_highdiff:chr4_82604253_82604458	100	+
chr4	82607594	82607767	P53_nor_ind_highdiff:chr4_82607594_82607767	100	+
chr4	82609538	82609598	P53_nor_ind_highdiff:chr4_82609538_82609598	100	+
chr4	82611845	82612079	P53_nor_ind_highdiff:chr4_82611845_82612079	100	+
chr4	82613740	82613942	P53_nor_ind_highdiff:chr4_82613740_82613942	100	+
chr4	82615603	82616109	P53_nor_ind_highdiff:chr4_82615603_82616109	100	+
chr4	82618310	82618540	P53_nor_ind_highdiff:chr4_82618310_82618540	100	+
chr4	82619451	82619670	P53_nor_ind_highdiff:chr4_82619451_82619670	100	+
chr4	82619685	82619745	P53_nor_ind_highdiff:chr4_82619685_82619745	100	+
chr4	82621145	82621420	P53_nor_ind_highdiff:chr4_82621145_82621420	100	+
chr4	82621653	82621928	P53_nor_ind_highdiff:chr4_82621653_82621928	100	+
chr4	82635283	82635491	P53_nor_ind_highdiff:chr4_82635283_82635491	100	+
chr4	82643208	82643379	P53_nor_ind_highdiff:chr4_82643208_82643379	100	+
chr4	82653681	82654075	P53_nor_ind_highdiff:chr4_82653681_82654075	100	+
chr4	82655940	82656139	P53_nor_ind_highdiff:chr4_82655940_82656139	100	+
chr4	82658128	82658159	P53_nor_ind_highdiff:chr4_82658128_82658159	100	+
chr4	82658171	82658408	P53_nor_ind_highdiff:chr4_82658171_82658408	100	+
chr4	82659461	82659775	P53_nor_ind_highdiff:chr4_82659461_82659775	100	+
chr4	82666652	82666890	P53_nor_ind_highdiff:chr4_82666652_82666890	100	+
chr4	82668063	82668157	P53_nor_ind_highdiff:chr4_82668063_82668157	100	+
chr4	82668178	82668271	P53_nor_ind_highdiff:chr4_82668178_82668271	100	+
chr4	82669475	82669632	P53_nor_ind_highdiff:chr4_82669475_82669632	100	+
chr4	82670416	82670657	P53_nor_ind_highdiff:chr4_82670416_82670657	100	+
chr4	82670823	82671371	P53_nor_ind_highdiff:chr4_82670823_82671371	100	+
chr4	82671761	82671964	P53_nor_ind_highdiff:chr4_82671761_82671964	100	+
chr4	82672057	82672263	P53_nor_ind_highdiff:chr4_82672057_82672263	100	+
chr4	82672892	82673235	P53_nor_ind_highdiff:chr4_82672892_82673235	100	+
chr4	82675388	82675704	P53_nor_ind_highdiff:chr4_82675388_82675704	100	+
chr4	82677360	82677622	P53_nor_ind_highdiff:chr4_82677360_82677622	100	+
chr4	82678835	82679032	P53_nor_ind_highdiff:chr4_82678835_82679032	100	+
chr4	82679389	82679676	P53_nor_ind_highdiff:chr4_82679389_82679676	100	+
chr4	82681675	82681877	P53_nor_ind_highdiff:chr4_82681675_82681877	100	+
chr4	82683508	82683721	P53_nor_ind_highdiff:chr4_82683508_82683721	100	+
chr4	82685384	82685393	P53_nor_ind_highdiff:chr4_82685384_82685393	100	+
chr4	82685424	82685448	P53_nor_ind_highdiff:chr4_82685424_82685448	100	+
chr4	82685454	82685545	P53_nor_ind_highdiff:chr4_82685454_82685545	100	+
chr4	82685706	82686206	P53_nor_ind_highdiff:chr4_82685706_82686206	100	+
chr4	82691381	82691825	P53_nor_ind_highdiff:chr4_82691381_82691825	100	+
chr4	82693177	82693385	P53_nor_ind_highdiff:chr4_82693177_82693385	100	+
chr4	82695030	82695233	P53_nor_ind_highdiff:chr4_82695030_82695233	100	+
chr4	82697709	82697952	P53_nor_ind_highdiff:chr4_82697709_82697952	100	+
chr4	82700983	82701190	P53_nor_ind_highdiff:chr4_82700983_82701190	100	+
chr4	82701764	82702013	P53_nor_ind_highdiff:chr4_82701764_82702013	100	+
chr4	82703118	82703357	P53_nor_ind_highdiff:chr4_82703118_82703357	100	+
chr4	82704131	82704402	P53_nor_ind_highdiff:chr4_82704131_82704402	100	+
chr4	82704414	82704874	P53_nor_ind_highdiff:chr4_82704414_82704874	100	+
chr4	82705747	82706134	P53_nor_ind_highdiff:chr4_82705747_82706134	100	+
chr4	82707384	82707614	P53_nor_ind_highdiff:chr4_82707384_82707614	100	+
chr4	82707626	82707657	P53_nor_ind_highdiff:chr4_82707626_82707657	100	+
chr4	82708282	82708441	P53_nor_ind_highdiff:chr4_82708282_82708441	100	+
chr4	82708808	82709008	P53_nor_ind_highdiff:chr4_82708808_82709008	100	+
chr4	82709268	82709292	P53_nor_ind_highdiff:chr4_82709268_82709292	100	+
chr4	82711946	82712132	P53_nor_ind_highdiff:chr4_82711946_82712132	100	+
chr4	82712153	82712168	P53_nor_ind_highdiff:chr4_82712153_82712168	100	+
chr4	82712176	82712185	P53_nor_ind_highdiff:chr4_82712176_82712185	100	+
chr4	82712187	82712202	P53_nor_ind_highdiff:chr4_82712187_82712202	100	+
chr4	82712839	82713119	P53_nor_ind_highdiff:chr4_82712839_82713119	100	+
chr4	82713462	82713686	P53_nor_ind_highdiff:chr4_82713462_82713686	100	+
chr4	82714566	82714644	P53_nor_ind_highdiff:chr4_82714566_82714644	100	+
chr4	82714671	82714951	P53_nor_ind_highdiff:chr4_82714671_82714951	100	+
chr4	82715470	82715751	P53_nor_ind_highdiff:chr4_82715470_82715751	100	+
chr4	82716684	82717032	P53_nor_ind_highdiff:chr4_82716684_82717032	100	+
chr4	82717080	82717760	P53_nor_ind_highdiff:chr4_82717080_82717760	100	+
chr4	82722407	82722722	P53_nor_ind_highdiff:chr4_82722407_82722722	100	+
chr4	82724910	82725140	P53_nor_ind_highdiff:chr4_82724910_82725140	100	+
chr4	82725587	82725781	P53_nor_ind_highdiff:chr4_82725587_82725781	100	+
chr4	82725899	82726173	P53_nor_ind_highdiff:chr4_82725899_82726173	100	+
chr4	82730544	82730580	P53_nor_ind_highdiff:chr4_82730544_82730580	100	+
chr4	82730604	82730787	P53_nor_ind_highdiff:chr4_82730604_82730787	100	+
chr4	82732297	82732501	P53_nor_ind_highdiff:chr4_82732297_82732501	100	+
chr4	82733265	82733510	P53_nor_ind_highdiff:chr4_82733265_82733510	100	+
chr4	82734182	82734191	P53_nor_ind_highdiff:chr4_82734182_82734191	100	+
chr4	82734203	82734519	P53_nor_ind_highdiff:chr4_82734203_82734519	100	+
chr4	82734732	82735069	P53_nor_ind_highdiff:chr4_82734732_82735069	100	+
chr4	82735499	82735771	P53_nor_ind_highdiff:chr4_82735499_82735771	100	+
chr4	82736225	82736427	P53_nor_ind_highdiff:chr4_82736225_82736427	100	+
chr4	82740836	82741087	P53_nor_ind_highdiff:chr4_82740836_82741087	100	+
chr4	82742230	82742547	P53_nor_ind_highdiff:chr4_82742230_82742547	100	+
chr4	82745517	82745792	P53_nor_ind_highdiff:chr4_82745517_82745792	100	+
chr4	82778935	82779145	P53_nor_ind_highdiff:chr4_82778935_82779145	100	+
chr4	82795781	82795978	P53_nor_ind_highdiff:chr4_82795781_82795978	100	+
chr4	82801333	82801535	P53_nor_ind_highdiff:chr4_82801333_82801535	100	+
chr4	82818211	82818546	P53_nor_ind_highdiff:chr4_82818211_82818546	100	+
chr4	82825740	82825946	P53_nor_ind_highdiff:chr4_82825740_82825946	100	+
chr4	82832822	82833026	P53_nor_ind_highdiff:chr4_82832822_82833026	100	+
chr4	82906406	82906671	P53_nor_ind_highdiff:chr4_82906406_82906671	100	+
chr4	82917214	82917455	P53_nor_ind_highdiff:chr4_82917214_82917455	100	+
chr4	82934996	82935203	P53_nor_ind_highdiff:chr4_82934996_82935203	100	+
chr4	82946448	82946804	P53_nor_ind_highdiff:chr4_82946448_82946804	100	+
chr4	82947606	82947820	P53_nor_ind_highdiff:chr4_82947606_82947820	100	+
chr4	82948580	82948713	P53_nor_ind_highdiff:chr4_82948580_82948713	100	+
chr4	88068124	88068406	P53_nor_ind_highdiff:chr4_88068124_88068406	100	+
chr4	88070330	88070509	P53_nor_ind_highdiff:chr4_88070330_88070509	100	+
chr4	88070522	88070534	P53_nor_ind_highdiff:chr4_88070522_88070534	100	+
chr4	88070552	88070555	P53_nor_ind_highdiff:chr4_88070552_88070555	100	+
chr4	104472791	104472961	P53_nor_ind_highdiff:chr4_104472791_104472961	100	+
chr4	104472962	104472983	P53_nor_ind_highdiff:chr4_104472962_104472983	100	+
chr4	119200552	119200822	P53_nor_ind_highdiff:chr4_119200552_119200822	100	+
chr4	119200834	119200877	P53_nor_ind_highdiff:chr4_119200834_119200877	100	+
chr4	124324915	124324935	P53_nor_ind_highdiff:chr4_124324915_124324935	100	+
chr4	124324953	124324995	P53_nor_ind_highdiff:chr4_124324953_124324995	100	+
chr4	151178609	151178614	P53_nor_ind_highdiff:chr4_151178609_151178614	100	+
chr4	154722356	154722522	P53_nor_ind_highdiff:chr4_154722356_154722522	100	+
chr4	154722543	154722562	P53_nor_ind_highdiff:chr4_154722543_154722562	100	+
chr4	178580866	178581069	P53_nor_ind_highdiff:chr4_178580866_178581069	100	+
chr4	178581081	178581090	P53_nor_ind_highdiff:chr4_178581081_178581090	100	+
chr4	187767639	187767844	P53_nor_ind_highdiff:chr4_187767639_187767844	100	+
chr4	187770396	187770621	P53_nor_ind_highdiff:chr4_187770396_187770621	100	+
chr4	187773656	187773910	P53_nor_ind_highdiff:chr4_187773656_187773910	100	+
chr4	187775244	187775465	P53_nor_ind_highdiff:chr4_187775244_187775465	100	+
chr4	187786372	187786662	P53_nor_ind_highdiff:chr4_187786372_187786662	100	+
chr5	14878028	14878032	P53_nor_ind_highdiff:chr5_14878028_14878032	100	+
chr5	43044891	43044964	P53_nor_ind_highdiff:chr5_43044891_43044964	100	+
chr5	43044985	43045271	P53_nor_ind_highdiff:chr5_43044985_43045271	100	+
chr5	43053410	43053627	P53_nor_ind_highdiff:chr5_43053410_43053627	100	+
chr5	43586537	43586758	P53_nor_ind_highdiff:chr5_43586537_43586758	100	+
chr5	43586845	43586884	P53_nor_ind_highdiff:chr5_43586845_43586884	100	+
chr5	44824152	44824354	P53_nor_ind_highdiff:chr5_44824152_44824354	100	+
chr5	62071333	62071543	P53_nor_ind_highdiff:chr5_62071333_62071543	100	+
chr5	68506246	68506354	P53_nor_ind_highdiff:chr5_68506246_68506354	100	+
chr5	69170921	69171097	P53_nor_ind_highdiff:chr5_69170921_69171097	100	+
chr5	69374349	69374402	P53_nor_ind_highdiff:chr5_69374349_69374402	100	+
chr5	70027413	70027701	P53_nor_ind_highdiff:chr5_70027413_70027701	100	+
chr5	70039491	70039690	P53_nor_ind_highdiff:chr5_70039491_70039690	100	+
chr5	70046883	70046953	P53_nor_ind_highdiff:chr5_70046883_70046953	100	+
chr5	70249769	70249822	P53_nor_ind_highdiff:chr5_70249769_70249822	100	+
chr5	70258187	70258290	P53_nor_ind_highdiff:chr5_70258187_70258290	100	+
chr5	70258310	70258330	P53_nor_ind_highdiff:chr5_70258310_70258330	100	+
chr5	70258351	70258371	P53_nor_ind_highdiff:chr5_70258351_70258371	100	+
chr5	70258372	70258397	P53_nor_ind_highdiff:chr5_70258372_70258397	100	+
chr5	70258403	70258410	P53_nor_ind_highdiff:chr5_70258403_70258410	100	+
chr5	72021980	72022031	P53_nor_ind_highdiff:chr5_72021980_72022031	100	+
chr5	72022040	72022107	P53_nor_ind_highdiff:chr5_72022040_72022107	100	+
chr5	72022128	72022133	P53_nor_ind_highdiff:chr5_72022128_72022133	100	+
chr5	85814904	85815178	P53_nor_ind_highdiff:chr5_85814904_85815178	100	+
chr5	92875607	92875855	P53_nor_ind_highdiff:chr5_92875607_92875855	100	+
chr5	92881387	92881587	P53_nor_ind_highdiff:chr5_92881387_92881587	100	+
chr5	98857252	98857527	P53_nor_ind_highdiff:chr5_98857252_98857527	100	+
chr5	98865135	98865385	P53_nor_ind_highdiff:chr5_98865135_98865385	100	+
chr5	98867112	98867480	P53_nor_ind_highdiff:chr5_98867112_98867480	100	+
chr5	99719273	99719425	P53_nor_ind_highdiff:chr5_99719273_99719425	100	+
chr5	120531466	120531674	P53_nor_ind_highdiff:chr5_120531466_120531674	100	+
chr5	120531986	120532366	P53_nor_ind_highdiff:chr5_120531986_120532366	100	+
chr5	127525380	127525693	P53_nor_ind_highdiff:chr5_127525380_127525693	100	+
chr5	127525936	127526493	P53_nor_ind_highdiff:chr5_127525936_127526493	100	+
chr5	127527174	127527449	P53_nor_ind_highdiff:chr5_127527174_127527449	100	+
chr5	127527915	127528489	P53_nor_ind_highdiff:chr5_127527915_127528489	100	+
chr5	127528856	127529037	P53_nor_ind_highdiff:chr5_127528856_127529037	100	+
chr5	127529622	127529894	P53_nor_ind_highdiff:chr5_127529622_127529894	100	+
chr5	127532421	127532782	P53_nor_ind_highdiff:chr5_127532421_127532782	100	+
chr5	127532794	127532880	P53_nor_ind_highdiff:chr5_127532794_127532880	100	+
chr5	127533460	127533808	P53_nor_ind_highdiff:chr5_127533460_127533808	100	+
chr5	127535720	127536069	P53_nor_ind_highdiff:chr5_127535720_127536069	100	+
chr5	127536526	127536947	P53_nor_ind_highdiff:chr5_127536526_127536947	100	+
chr5	127536956	127536989	P53_nor_ind_highdiff:chr5_127536956_127536989	100	+
chr5	127537221	127537314	P53_nor_ind_highdiff:chr5_127537221_127537314	100	+
chr5	127537323	127537425	P53_nor_ind_highdiff:chr5_127537323_127537425	100	+
chr5	127543351	127543549	P53_nor_ind_highdiff:chr5_127543351_127543549	100	+
chr5	127543679	127543887	P53_nor_ind_highdiff:chr5_127543679_127543887	100	+
chr5	135716741	135716955	P53_nor_ind_highdiff:chr5_135716741_135716955	100	+
chr5	154197167	154197172	P53_nor_ind_highdiff:chr5_154197167_154197172	100	+
chr5	172797468	172797588	P53_nor_ind_highdiff:chr5_172797468_172797588	100	+
chr5	177388046	177389734	P53_nor_ind_highdiff:chr5_177388046_177389734	100	+
chr5	179073341	179073698	P53_nor_ind_highdiff:chr5_179073341_179073698	100	+
chr5	180678930	180679135	P53_nor_ind_highdiff:chr5_180678930_180679135	100	+
chr5	180736162	180736334	P53_nor_ind_highdiff:chr5_180736162_180736334	100	+
chr5	180736341	180736374	P53_nor_ind_highdiff:chr5_180736341_180736374	100	+
chr5	180736375	180736390	P53_nor_ind_highdiff:chr5_180736375_180736390	100	+
chr5	180737622	180737906	P53_nor_ind_highdiff:chr5_180737622_180737906	100	+
chr6	861841	863839	P53_nor_ind_highdiff:chr6_861841_863839	100	+
chr6	8588602	8588869	P53_nor_ind_highdiff:chr6_8588602_8588869	100	+
chr6	21598849	21598876	P53_nor_ind_highdiff:chr6_21598849_21598876	100	+
chr6	27806170	27806322	P53_nor_ind_highdiff:chr6_27806170_27806322	100	+
chr6	30262561	30262790	P53_nor_ind_highdiff:chr6_30262561_30262790	100	+
chr6	30693203	30693240	P53_nor_ind_highdiff:chr6_30693203_30693240	100	+
chr6	32870490	32870694	P53_nor_ind_highdiff:chr6_32870490_32870694	100	+
chr6	36109548	36109945	P53_nor_ind_highdiff:chr6_36109548_36109945	100	+
chr6	36110299	36110650	P53_nor_ind_highdiff:chr6_36110299_36110650	100	+
chr6	41900784	41900871	P53_nor_ind_highdiff:chr6_41900784_41900871	100	+
chr6	42065622	42065782	P53_nor_ind_highdiff:chr6_42065622_42065782	100	+
chr6	42066753	42067032	P53_nor_ind_highdiff:chr6_42066753_42067032	100	+
chr6	42067813	42068032	P53_nor_ind_highdiff:chr6_42067813_42068032	100	+
chr6	42068298	42068489	P53_nor_ind_highdiff:chr6_42068298_42068489	100	+
chr6	44202867	44203071	P53_nor_ind_highdiff:chr6_44202867_44203071	100	+
chr6	44206869	44207264	P53_nor_ind_highdiff:chr6_44206869_44207264	100	+
chr6	51274158	51274434	P53_nor_ind_highdiff:chr6_51274158_51274434	100	+
chr6	51274800	51274878	P53_nor_ind_highdiff:chr6_51274800_51274878	100	+
chr6	52532331	52532691	P53_nor_ind_highdiff:chr6_52532331_52532691	100	+
chr6	53635871	53635964	P53_nor_ind_highdiff:chr6_53635871_53635964	100	+
chr6	53651560	53651805	P53_nor_ind_highdiff:chr6_53651560_53651805	100	+
chr6	53652146	53652350	P53_nor_ind_highdiff:chr6_53652146_53652350	100	+
chr6	53654884	53655161	P53_nor_ind_highdiff:chr6_53654884_53655161	100	+
chr6	53657523	53657728	P53_nor_ind_highdiff:chr6_53657523_53657728	100	+
chr6	54704808	54704930	P53_nor_ind_highdiff:chr6_54704808_54704930	100	+
chr6	54806820	54806921	P53_nor_ind_highdiff:chr6_54806820_54806921	100	+
chr6	54806933	54807019	P53_nor_ind_highdiff:chr6_54806933_54807019	100	+
chr6	54807108	54807271	P53_nor_ind_highdiff:chr6_54807108_54807271	100	+
chr6	54807372	54807553	P53_nor_ind_highdiff:chr6_54807372_54807553	100	+
chr6	54807554	54807582	P53_nor_ind_highdiff:chr6_54807554_54807582	100	+
chr6	54807657	54807669	P53_nor_ind_highdiff:chr6_54807657_54807669	100	+
chr6	54807678	54807694	P53_nor_ind_highdiff:chr6_54807678_54807694	100	+
chr6	54808003	54808021	P53_nor_ind_highdiff:chr6_54808003_54808021	100	+
chr6	54808025	54808037	P53_nor_ind_highdiff:chr6_54808025_54808037	100	+
chr6	54808041	54808199	P53_nor_ind_highdiff:chr6_54808041_54808199	100	+
chr6	54808217	54808675	P53_nor_ind_highdiff:chr6_54808217_54808675	100	+
chr6	54808686	54809599	P53_nor_ind_highdiff:chr6_54808686_54809599	100	+
chr6	54810896	54811116	P53_nor_ind_highdiff:chr6_54810896_54811116	100	+
chr6	54813559	54813756	P53_nor_ind_highdiff:chr6_54813559_54813756	100	+
chr6	56924455	56924805	P53_nor_ind_highdiff:chr6_56924455_56924805	100	+
chr6	56929957	56930266	P53_nor_ind_highdiff:chr6_56929957_56930266	100	+
chr6	56931295	56931485	P53_nor_ind_highdiff:chr6_56931295_56931485	100	+
chr6	56932926	56933275	P53_nor_ind_highdiff:chr6_56932926_56933275	100	+
chr6	58237434	58237670	P53_nor_ind_highdiff:chr6_58237434_58237670	100	+
chr6	74222999	74223255	P53_nor_ind_highdiff:chr6_74222999_74223255	100	+
chr6	80752244	80752252	P53_nor_ind_highdiff:chr6_80752244_80752252	100	+
chr6	80752267	80752281	P53_nor_ind_highdiff:chr6_80752267_80752281	100	+
chr6	86386372	86386750	P53_nor_ind_highdiff:chr6_86386372_86386750	100	+
chr6	86387233	86387436	P53_nor_ind_highdiff:chr6_86387233_86387436	100	+
chr6	101337458	101337488	P53_nor_ind_highdiff:chr6_101337458_101337488	100	+
chr6	101337489	101337675	P53_nor_ind_highdiff:chr6_101337489_101337675	100	+
chr6	101337676	101337709	P53_nor_ind_highdiff:chr6_101337676_101337709	100	+
chr6	101338655	101338841	P53_nor_ind_highdiff:chr6_101338655_101338841	100	+
chr6	101338865	101338920	P53_nor_ind_highdiff:chr6_101338865_101338920	100	+
chr6	104811468	104811670	P53_nor_ind_highdiff:chr6_104811468_104811670	100	+
chr6	114178447	114178526	P53_nor_ind_highdiff:chr6_114178447_114178526	100	+
chr6	116255314	116255557	P53_nor_ind_highdiff:chr6_116255314_116255557	100	+
chr6	116262683	116262692	P53_nor_ind_highdiff:chr6_116262683_116262692	100	+
chr6	130764210	130764252	P53_nor_ind_highdiff:chr6_130764210_130764252	100	+
chr6	133138908	133138998	P53_nor_ind_highdiff:chr6_133138908_133138998	100	+
chr6	133139012	133139021	P53_nor_ind_highdiff:chr6_133139012_133139021	100	+
chr6	133139053	133139065	P53_nor_ind_highdiff:chr6_133139053_133139065	100	+
chr6	133139084	133139093	P53_nor_ind_highdiff:chr6_133139084_133139093	100	+
chr6	133139097	133139109	P53_nor_ind_highdiff:chr6_133139097_133139109	100	+
chr6	133140498	133140888	P53_nor_ind_highdiff:chr6_133140498_133140888	100	+
chr6	137259918	137259963	P53_nor_ind_highdiff:chr6_137259918_137259963	100	+
chr6	138717472	138717517	P53_nor_ind_highdiff:chr6_138717472_138717517	100	+
chr6	150382152	150382388	P53_nor_ind_highdiff:chr6_150382152_150382388	100	+
chr6	170817784	170818037	P53_nor_ind_highdiff:chr6_170817784_170818037	100	+
chr7	5468560	5468653	P53_nor_ind_highdiff:chr7_5468560_5468653	100	+
chr7	5468662	5469014	P53_nor_ind_highdiff:chr7_5468662_5469014	100	+
chr7	5469088	5469600	P53_nor_ind_highdiff:chr7_5469088_5469600	100	+
chr7	5469627	5469727	P53_nor_ind_highdiff:chr7_5469627_5469727	100	+
chr7	5469902	5470089	P53_nor_ind_highdiff:chr7_5469902_5470089	100	+
chr7	5470232	5470526	P53_nor_ind_highdiff:chr7_5470232_5470526	100	+
chr7	6694787	6695002	P53_nor_ind_highdiff:chr7_6694787_6695002	100	+
chr7	7582143	7582572	P53_nor_ind_highdiff:chr7_7582143_7582572	100	+
chr7	7588602	7588826	P53_nor_ind_highdiff:chr7_7588602_7588826	100	+
chr7	7590051	7590261	P53_nor_ind_highdiff:chr7_7590051_7590261	100	+
chr7	22895139	22895278	P53_nor_ind_highdiff:chr7_22895139_22895278	100	+
chr7	22895280	22895317	P53_nor_ind_highdiff:chr7_22895280_22895317	100	+
chr7	22895323	22895338	P53_nor_ind_highdiff:chr7_22895323_22895338	100	+
chr7	22899278	22899665	P53_nor_ind_highdiff:chr7_22899278_22899665	100	+
chr7	22899713	22899913	P53_nor_ind_highdiff:chr7_22899713_22899913	100	+
chr7	22899922	22900077	P53_nor_ind_highdiff:chr7_22899922_22900077	100	+
chr7	27139122	27139401	P53_nor_ind_highdiff:chr7_27139122_27139401	100	+
chr7	27139654	27139720	P53_nor_ind_highdiff:chr7_27139654_27139720	100	+
chr7	27240353	27240561	P53_nor_ind_highdiff:chr7_27240353_27240561	100	+
chr7	27245440	27245645	P53_nor_ind_highdiff:chr7_27245440_27245645	100	+
chr7	35084095	35084344	P53_nor_ind_highdiff:chr7_35084095_35084344	100	+
chr7	39804404	39804642	P53_nor_ind_highdiff:chr7_39804404_39804642	100	+
chr7	52873149	52873173	P53_nor_ind_highdiff:chr7_52873149_52873173	100	+
chr7	53933109	53933446	P53_nor_ind_highdiff:chr7_53933109_53933446	100	+
chr7	55005877	55005965	P53_nor_ind_highdiff:chr7_55005877_55005965	100	+
chr7	55006045	55006612	P53_nor_ind_highdiff:chr7_55006045_55006612	100	+
chr7	68133580	68133796	P53_nor_ind_highdiff:chr7_68133580_68133796	100	+
chr7	76707995	76708301	P53_nor_ind_highdiff:chr7_76707995_76708301	100	+
chr7	79320918	79320978	P53_nor_ind_highdiff:chr7_79320918_79320978	100	+
chr7	99235142	99235358	P53_nor_ind_highdiff:chr7_99235142_99235358	100	+
chr7	102801216	102801228	P53_nor_ind_highdiff:chr7_102801216_102801228	100	+
chr7	102801282	102801308	P53_nor_ind_highdiff:chr7_102801282_102801308	100	+
chr7	102801362	102801393	P53_nor_ind_highdiff:chr7_102801362_102801393	100	+
chr7	116201239	116201257	P53_nor_ind_highdiff:chr7_116201239_116201257	100	+
chr7	124712995	124713050	P53_nor_ind_highdiff:chr7_124712995_124713050	100	+
chr7	130559903	130560108	P53_nor_ind_highdiff:chr7_130559903_130560108	100	+
chr7	130563725	130563931	P53_nor_ind_highdiff:chr7_130563725_130563931	100	+
chr7	130565991	130566195	P53_nor_ind_highdiff:chr7_130565991_130566195	100	+
chr7	130567654	130567782	P53_nor_ind_highdiff:chr7_130567654_130567782	100	+
chr7	130575616	130575852	P53_nor_ind_highdiff:chr7_130575616_130575852	100	+
chr7	130576394	130576692	P53_nor_ind_highdiff:chr7_130576394_130576692	100	+
chr7	130578386	130578588	P53_nor_ind_highdiff:chr7_130578386_130578588	100	+
chr7	130578597	130578914	P53_nor_ind_highdiff:chr7_130578597_130578914	100	+
chr7	130581638	130581842	P53_nor_ind_highdiff:chr7_130581638_130581842	100	+
chr7	130585418	130586032	P53_nor_ind_highdiff:chr7_130585418_130586032	100	+
chr7	130587681	130587733	P53_nor_ind_highdiff:chr7_130587681_130587733	100	+
chr7	130587760	130588099	P53_nor_ind_highdiff:chr7_130587760_130588099	100	+
chr7	130588603	130588698	P53_nor_ind_highdiff:chr7_130588603_130588698	100	+
chr7	130588713	130589215	P53_nor_ind_highdiff:chr7_130588713_130589215	100	+
chr7	130589539	130589743	P53_nor_ind_highdiff:chr7_130589539_130589743	100	+
chr7	130591098	130591314	P53_nor_ind_highdiff:chr7_130591098_130591314	100	+
chr7	130594577	130594795	P53_nor_ind_highdiff:chr7_130594577_130594795	100	+
chr7	130594876	130595838	P53_nor_ind_highdiff:chr7_130594876_130595838	100	+
chr7	130596294	130596465	P53_nor_ind_highdiff:chr7_130596294_130596465	100	+
chr7	130596477	130596543	P53_nor_ind_highdiff:chr7_130596477_130596543	100	+
chr7	130602395	130602546	P53_nor_ind_highdiff:chr7_130602395_130602546	100	+
chr7	130602576	130602669	P53_nor_ind_highdiff:chr7_130602576_130602669	100	+
chr7	130604179	130604714	P53_nor_ind_highdiff:chr7_130604179_130604714	100	+
chr7	130605292	130605974	P53_nor_ind_highdiff:chr7_130605292_130605974	100	+
chr7	130609140	130609324	P53_nor_ind_highdiff:chr7_130609140_130609324	100	+
chr7	130609333	130609413	P53_nor_ind_highdiff:chr7_130609333_130609413	100	+
chr7	130612116	130612395	P53_nor_ind_highdiff:chr7_130612116_130612395	100	+
chr7	130614711	130615063	P53_nor_ind_highdiff:chr7_130614711_130615063	100	+
chr7	130615337	130615652	P53_nor_ind_highdiff:chr7_130615337_130615652	100	+
chr7	130616103	130616377	P53_nor_ind_highdiff:chr7_130616103_130616377	100	+
chr7	130620703	130620910	P53_nor_ind_highdiff:chr7_130620703_130620910	100	+
chr7	130621408	130621816	P53_nor_ind_highdiff:chr7_130621408_130621816	100	+
chr7	130624833	130625203	P53_nor_ind_highdiff:chr7_130624833_130625203	100	+
chr7	130626087	130626340	P53_nor_ind_highdiff:chr7_130626087_130626340	100	+
chr7	130626527	130626675	P53_nor_ind_highdiff:chr7_130626527_130626675	100	+
chr7	130626684	130626840	P53_nor_ind_highdiff:chr7_130626684_130626840	100	+
chr7	130665245	130665472	P53_nor_ind_highdiff:chr7_130665245_130665472	100	+
chr7	143305111	143305251	P53_nor_ind_highdiff:chr7_143305111_143305251	100	+
chr7	143306720	143307340	P53_nor_ind_highdiff:chr7_143306720_143307340	100	+
chr7	149017958	149018364	P53_nor_ind_highdiff:chr7_149017958_149018364	100	+
chr7	149018817	149018955	P53_nor_ind_highdiff:chr7_149018817_149018955	100	+
chr7	158415256	158415268	P53_nor_ind_highdiff:chr7_158415256_158415268	100	+
chr7	158415280	158415304	P53_nor_ind_highdiff:chr7_158415280_158415304	100	+
chr7	158415490	158415495	P53_nor_ind_highdiff:chr7_158415490_158415495	100	+
chr7	158415502	158415528	P53_nor_ind_highdiff:chr7_158415502_158415528	100	+
chr7	158631356	158632118	P53_nor_ind_highdiff:chr7_158631356_158632118	100	+
chr7	158632124	158632133	P53_nor_ind_highdiff:chr7_158632124_158632133	100	+
chr7	158632138	158632147	P53_nor_ind_highdiff:chr7_158632138_158632147	100	+
chr7	158632152	158632168	P53_nor_ind_highdiff:chr7_158632152_158632168	100	+
chr7	158632169	158632194	P53_nor_ind_highdiff:chr7_158632169_158632194	100	+
chr8	6973626	6973826	P53_nor_ind_highdiff:chr8_6973626_6973826	100	+
chr8	6974311	6974408	P53_nor_ind_highdiff:chr8_6974311_6974408	100	+
chr8	6974423	6974499	P53_nor_ind_highdiff:chr8_6974423_6974499	100	+
chr8	6974517	6974529	P53_nor_ind_highdiff:chr8_6974517_6974529	100	+
chr8	7076957	7077190	P53_nor_ind_highdiff:chr8_7076957_7077190	100	+
chr8	7918395	7918413	P53_nor_ind_highdiff:chr8_7918395_7918413	100	+
chr8	7918415	7918431	P53_nor_ind_highdiff:chr8_7918415_7918431	100	+
chr8	7918435	7918580	P53_nor_ind_highdiff:chr8_7918435_7918580	100	+
chr8	7926505	7926672	P53_nor_ind_highdiff:chr8_7926505_7926672	100	+
chr8	8762104	8762463	P53_nor_ind_highdiff:chr8_8762104_8762463	100	+
chr8	8765848	8766048	P53_nor_ind_highdiff:chr8_8765848_8766048	100	+
chr8	8770168	8770356	P53_nor_ind_highdiff:chr8_8770168_8770356	100	+
chr8	8770380	8770430	P53_nor_ind_highdiff:chr8_8770380_8770430	100	+
chr8	24445148	24445210	P53_nor_ind_highdiff:chr8_24445148_24445210	100	+
chr8	29886610	29886816	P53_nor_ind_highdiff:chr8_29886610_29886816	100	+
chr8	31076007	31076209	P53_nor_ind_highdiff:chr8_31076007_31076209	100	+
chr8	67834342	67834617	P53_nor_ind_highdiff:chr8_67834342_67834617	100	+
chr8	67834663	67834977	P53_nor_ind_highdiff:chr8_67834663_67834977	100	+
chr8	71015720	71015901	P53_nor_ind_highdiff:chr8_71015720_71015901	100	+
chr8	81438500	81438511	P53_nor_ind_highdiff:chr8_81438500_81438511	100	+
chr8	81438520	81438603	P53_nor_ind_highdiff:chr8_81438520_81438603	100	+
chr8	86968557	86968761	P53_nor_ind_highdiff:chr8_86968557_86968761	100	+
chr8	88993343	88993514	P53_nor_ind_highdiff:chr8_88993343_88993514	100	+
chr8	111350793	111350847	P53_nor_ind_highdiff:chr8_111350793_111350847	100	+
chr8	127630618	127630838	P53_nor_ind_highdiff:chr8_127630618_127630838	100	+
chr8	128953748	128953954	P53_nor_ind_highdiff:chr8_128953748_128953954	100	+
chr8	129055881	129056010	P53_nor_ind_highdiff:chr8_129055881_129056010	100	+
chr8	132089169	132089276	P53_nor_ind_highdiff:chr8_132089169_132089276	100	+
chr8	134249382	134249413	P53_nor_ind_highdiff:chr8_134249382_134249413	100	+
chr8	137594917	137595000	P53_nor_ind_highdiff:chr8_137594917_137595000	100	+
chr8	141531863	141532043	P53_nor_ind_highdiff:chr8_141531863_141532043	100	+
chr8	141532055	141532100	P53_nor_ind_highdiff:chr8_141532055_141532100	100	+
chr8	141535606	141535903	P53_nor_ind_highdiff:chr8_141535606_141535903	100	+
chr8	141537825	141538040	P53_nor_ind_highdiff:chr8_141537825_141538040	100	+
chr8	141541068	141541263	P53_nor_ind_highdiff:chr8_141541068_141541263	100	+
chr8	142215096	142215102	P53_nor_ind_highdiff:chr8_142215096_142215102	100	+
chr8	142215113	142215183	P53_nor_ind_highdiff:chr8_142215113_142215183	100	+
chr8	142215192	142215203	P53_nor_ind_highdiff:chr8_142215192_142215203	100	+
chr8	144656785	144656954	P53_nor_ind_highdiff:chr8_144656785_144656954	100	+
chr8	144933717	144933913	P53_nor_ind_highdiff:chr8_144933717_144933913	100	+
chr8	144938596	144939023	P53_nor_ind_highdiff:chr8_144938596_144939023	100	+
chr8	144939113	144939496	P53_nor_ind_highdiff:chr8_144939113_144939496	100	+
chr9	19452500	19452558	P53_nor_ind_highdiff:chr9_19452500_19452558	100	+
chr9	19453225	19453421	P53_nor_ind_highdiff:chr9_19453225_19453421	100	+
chr9	19453896	19454275	P53_nor_ind_highdiff:chr9_19453896_19454275	100	+
chr9	22908984	22909038	P53_nor_ind_highdiff:chr9_22908984_22909038	100	+
chr9	37089041	37089362	P53_nor_ind_highdiff:chr9_37089041_37089362	100	+
chr9	37504739	37504975	P53_nor_ind_highdiff:chr9_37504739_37504975	100	+
chr9	38071096	38071302	P53_nor_ind_highdiff:chr9_38071096_38071302	100	+
chr9	38073472	38073780	P53_nor_ind_highdiff:chr9_38073472_38073780	100	+
chr9	38099465	38099672	P53_nor_ind_highdiff:chr9_38099465_38099672	100	+
chr9	72007371	72007431	P53_nor_ind_highdiff:chr9_72007371_72007431	100	+
chr9	74622716	74622796	P53_nor_ind_highdiff:chr9_74622716_74622796	100	+
chr9	77788835	77789048	P53_nor_ind_highdiff:chr9_77788835_77789048	100	+
chr9	80834273	80834304	P53_nor_ind_highdiff:chr9_80834273_80834304	100	+
chr9	86582261	86582511	P53_nor_ind_highdiff:chr9_86582261_86582511	100	+
chr9	88639451	88639718	P53_nor_ind_highdiff:chr9_88639451_88639718	100	+
chr9	89918195	89918251	P53_nor_ind_highdiff:chr9_89918195_89918251	100	+
chr9	89929351	89929375	P53_nor_ind_highdiff:chr9_89929351_89929375	100	+
chr9	91926024	91926112	P53_nor_ind_highdiff:chr9_91926024_91926112	100	+
chr9	111077572	111077623	P53_nor_ind_highdiff:chr9_111077572_111077623	100	+
chr9	133815230	133815254	P53_nor_ind_highdiff:chr9_133815230_133815254	100	+
chr9	134434259	134434433	P53_nor_ind_highdiff:chr9_134434259_134434433	100	+
chr9	134434441	134434450	P53_nor_ind_highdiff:chr9_134434441_134434450	100	+
chr9	134434458	134434467	P53_nor_ind_highdiff:chr9_134434458_134434467	100	+
chr9	139968773	139968804	P53_nor_ind_highdiff:chr9_139968773_139968804	100	+
chr9	139968824	139968834	P53_nor_ind_highdiff:chr9_139968824_139968834	100	+
chr9	141152176	141152310	P53_nor_ind_highdiff:chr9_141152176_141152310	100	+
chr9	141152378	141152581	P53_nor_ind_highdiff:chr9_141152378_141152581	100	+
chrX	185627	185974	P53_nor_ind_highdiff:chrX_185627_185974	100	+
chrX	367680	367689	P53_nor_ind_highdiff:chrX_367680_367689	100	+
chrX	367690	367714	P53_nor_ind_highdiff:chrX_367690_367714	100	+
chrX	367730	367742	P53_nor_ind_highdiff:chrX_367730_367742	100	+
chrX	367766	367779	P53_nor_ind_highdiff:chrX_367766_367779	100	+
chrX	367799	368022	P53_nor_ind_highdiff:chrX_367799_368022	100	+
chrX	369148	369377	P53_nor_ind_highdiff:chrX_369148_369377	100	+
chrX	18376802	18377033	P53_nor_ind_highdiff:chrX_18376802_18377033	100	+
chrX	43888437	43888577	P53_nor_ind_highdiff:chrX_43888437_43888577	100	+
chrX	43890167	43890297	P53_nor_ind_highdiff:chrX_43890167_43890297	100	+
chrX	43890635	43890662	P53_nor_ind_highdiff:chrX_43890635_43890662	100	+
chrX	43890677	43890853	P53_nor_ind_highdiff:chrX_43890677_43890853	100	+
chrX	45631652	45631850	P53_nor_ind_highdiff:chrX_45631652_45631850	100	+
chrX	45700693	45700931	P53_nor_ind_highdiff:chrX_45700693_45700931	100	+
chrX	47369769	47370039	P53_nor_ind_highdiff:chrX_47369769_47370039	100	+
chrX	47370238	47370457	P53_nor_ind_highdiff:chrX_47370238_47370457	100	+
chrX	52861195	52861270	P53_nor_ind_highdiff:chrX_52861195_52861270	100	+
chrX	52861282	52861572	P53_nor_ind_highdiff:chrX_52861282_52861572	100	+
chrX	64071598	64072227	P53_nor_ind_highdiff:chrX_64071598_64072227	100	+
chrX	64769271	64769722	P53_nor_ind_highdiff:chrX_64769271_64769722	100	+
chrX	65016182	65016377	P53_nor_ind_highdiff:chrX_65016182_65016377	100	+
chrX	68003246	68003301	P53_nor_ind_highdiff:chrX_68003246_68003301	100	+
chrX	72443846	72444189	P53_nor_ind_highdiff:chrX_72443846_72444189	100	+
chrX	72990486	72990906	P53_nor_ind_highdiff:chrX_72990486_72990906	100	+
chrX	73164807	73165004	P53_nor_ind_highdiff:chrX_73164807_73165004	100	+
chrX	73455059	73455292	P53_nor_ind_highdiff:chrX_73455059_73455292	100	+
chrX	73491164	73491547	P53_nor_ind_highdiff:chrX_73491164_73491547	100	+
chrX	79825977	79826169	P53_nor_ind_highdiff:chrX_79825977_79826169	100	+
chrX	83888159	83888173	P53_nor_ind_highdiff:chrX_83888159_83888173	100	+
chrX	87797108	87797161	P53_nor_ind_highdiff:chrX_87797108_87797161	100	+
chrX	88655982	88656192	P53_nor_ind_highdiff:chrX_88655982_88656192	100	+
chrX	88656560	88657101	P53_nor_ind_highdiff:chrX_88656560_88657101	100	+
chrX	88657259	88657549	P53_nor_ind_highdiff:chrX_88657259_88657549	100	+
chrX	88657666	88658713	P53_nor_ind_highdiff:chrX_88657666_88658713	100	+
chrX	88658795	88659785	P53_nor_ind_highdiff:chrX_88658795_88659785	100	+
chrX	88659925	88660541	P53_nor_ind_highdiff:chrX_88659925_88660541	100	+
chrX	88662683	88663138	P53_nor_ind_highdiff:chrX_88662683_88663138	100	+
chrX	88663572	88664444	P53_nor_ind_highdiff:chrX_88663572_88664444	100	+
chrX	88664730	88664760	P53_nor_ind_highdiff:chrX_88664730_88664760	100	+
chrX	88664772	88665428	P53_nor_ind_highdiff:chrX_88664772_88665428	100	+
chrX	88665439	88665448	P53_nor_ind_highdiff:chrX_88665439_88665448	100	+
chrX	88665454	88665463	P53_nor_ind_highdiff:chrX_88665454_88665463	100	+
chrX	88666372	88666532	P53_nor_ind_highdiff:chrX_88666372_88666532	100	+
chrX	88666958	88667159	P53_nor_ind_highdiff:chrX_88666958_88667159	100	+
chrX	88667396	88667658	P53_nor_ind_highdiff:chrX_88667396_88667658	100	+
chrX	88667673	88667783	P53_nor_ind_highdiff:chrX_88667673_88667783	100	+
chrX	88667829	88668138	P53_nor_ind_highdiff:chrX_88667829_88668138	100	+
chrX	88671096	88671222	P53_nor_ind_highdiff:chrX_88671096_88671222	100	+
chrX	88673647	88673855	P53_nor_ind_highdiff:chrX_88673647_88673855	100	+
chrX	88674109	88674286	P53_nor_ind_highdiff:chrX_88674109_88674286	100	+
chrX	88674292	88674305	P53_nor_ind_highdiff:chrX_88674292_88674305	100	+
chrX	88675645	88676059	P53_nor_ind_highdiff:chrX_88675645_88676059	100	+
chrX	88676298	88676613	P53_nor_ind_highdiff:chrX_88676298_88676613	100	+
chrX	88676698	88677187	P53_nor_ind_highdiff:chrX_88676698_88677187	100	+
chrX	88678079	88678080	P53_nor_ind_highdiff:chrX_88678079_88678080	100	+
chrX	88678089	88678247	P53_nor_ind_highdiff:chrX_88678089_88678247	100	+
chrX	88679075	88679276	P53_nor_ind_highdiff:chrX_88679075_88679276	100	+
chrX	88692280	88692489	P53_nor_ind_highdiff:chrX_88692280_88692489	100	+
chrX	88693234	88693436	P53_nor_ind_highdiff:chrX_88693234_88693436	100	+
chrX	88695251	88695670	P53_nor_ind_highdiff:chrX_88695251_88695670	100	+
chrX	88695852	88696056	P53_nor_ind_highdiff:chrX_88695852_88696056	100	+
chrX	88696798	88696998	P53_nor_ind_highdiff:chrX_88696798_88696998	100	+
chrX	88697514	88697764	P53_nor_ind_highdiff:chrX_88697514_88697764	100	+
chrX	88698281	88698612	P53_nor_ind_highdiff:chrX_88698281_88698612	100	+
chrX	88700378	88700576	P53_nor_ind_highdiff:chrX_88700378_88700576	100	+
chrX	88702335	88702536	P53_nor_ind_highdiff:chrX_88702335_88702536	100	+
chrX	88702732	88702906	P53_nor_ind_highdiff:chrX_88702732_88702906	100	+
chrX	88703483	88703693	P53_nor_ind_highdiff:chrX_88703483_88703693	100	+
chrX	88706318	88706537	P53_nor_ind_highdiff:chrX_88706318_88706537	100	+
chrX	88727181	88727395	P53_nor_ind_highdiff:chrX_88727181_88727395	100	+
chrX	88728627	88729017	P53_nor_ind_highdiff:chrX_88728627_88729017	100	+
chrX	88730019	88730214	P53_nor_ind_highdiff:chrX_88730019_88730214	100	+
chrX	88731349	88731472	P53_nor_ind_highdiff:chrX_88731349_88731472	100	+
chrX	88731487	88731544	P53_nor_ind_highdiff:chrX_88731487_88731544	100	+
chrX	89147741	89147784	P53_nor_ind_highdiff:chrX_89147741_89147784	100	+
chrX	89147829	89147959	P53_nor_ind_highdiff:chrX_89147829_89147959	100	+
chrX	100419918	100420119	P53_nor_ind_highdiff:chrX_100419918_100420119	100	+
chrX	100420388	100420708	P53_nor_ind_highdiff:chrX_100420388_100420708	100	+
chrX	106366321	106366656	P53_nor_ind_highdiff:chrX_106366321_106366656	100	+
chrX	108863944	108863992	P53_nor_ind_highdiff:chrX_108863944_108863992	100	+
chrX	114991994	114992200	P53_nor_ind_highdiff:chrX_114991994_114992200	100	+
chrX	114992317	114992719	P53_nor_ind_highdiff:chrX_114992317_114992719	100	+
chrX	116603935	116603959	P53_nor_ind_highdiff:chrX_116603935_116603959	100	+
chrX	118948449	118948644	P53_nor_ind_highdiff:chrX_118948449_118948644	100	+
chrX	140691714	140691920	P53_nor_ind_highdiff:chrX_140691714_140691920	100	+
chrX	142459159	142459226	P53_nor_ind_highdiff:chrX_142459159_142459226	100	+
chrX	144467914	144467965	P53_nor_ind_highdiff:chrX_144467914_144467965	100	+
chrY	135627	135974	P53_nor_ind_highdiff:chrY_135627_135974	100	+
chrY	136613	136963	P53_nor_ind_highdiff:chrY_136613_136963	100	+
chrY	317819	318022	P53_nor_ind_highdiff:chrY_317819_318022	100	+
chrY	318093	318416	P53_nor_ind_highdiff:chrY_318093_318416	100	+
chrY	318524	318951	P53_nor_ind_highdiff:chrY_318524_318951	100	+
chrY	319114	319481	P53_nor_ind_highdiff:chrY_319114_319481	100	+
chrY	2874481	2874786	P53_nor_ind_highdiff:chrY_2874481_2874786	100	+
chrY	2875269	2875751	P53_nor_ind_highdiff:chrY_2875269_2875751	100	+
chrY	2876344	2876628	P53_nor_ind_highdiff:chrY_2876344_2876628	100	+
chrY	2878330	2878596	P53_nor_ind_highdiff:chrY_2878330_2878596	100	+
chrY	2878642	2879062	P53_nor_ind_highdiff:chrY_2878642_2879062	100	+
chrY	2880141	2880420	P53_nor_ind_highdiff:chrY_2880141_2880420	100	+
chrY	2882270	2882336	P53_nor_ind_highdiff:chrY_2882270_2882336	100	+
chrY	2882338	2882353	P53_nor_ind_highdiff:chrY_2882338_2882353	100	+
chrY	2885995	2886830	P53_nor_ind_highdiff:chrY_2885995_2886830	100	+
chrY	2888194	2888248	P53_nor_ind_highdiff:chrY_2888194_2888248	100	+
chrY	2888296	2888495	P53_nor_ind_highdiff:chrY_2888296_2888495	100	+
chrY	2888499	2888508	P53_nor_ind_highdiff:chrY_2888499_2888508	100	+
chrY	2888543	2888576	P53_nor_ind_highdiff:chrY_2888543_2888576	100	+
chrY	2888965	2889629	P53_nor_ind_highdiff:chrY_2888965_2889629	100	+
chrY	2889638	2889968	P53_nor_ind_highdiff:chrY_2889638_2889968	100	+
chrY	2890306	2890469	P53_nor_ind_highdiff:chrY_2890306_2890469	100	+
chrY	2891940	2892107	P53_nor_ind_highdiff:chrY_2891940_2892107	100	+
chrY	2903621	2903630	P53_nor_ind_highdiff:chrY_2903621_2903630	100	+
chrY	2903658	2903668	P53_nor_ind_highdiff:chrY_2903658_2903668	100	+
chrY	2903758	2904002	P53_nor_ind_highdiff:chrY_2903758_2904002	100	+
chrY	2904357	2905190	P53_nor_ind_highdiff:chrY_2904357_2905190	100	+
chrY	2908875	2909225	P53_nor_ind_highdiff:chrY_2908875_2909225	100	+
chrY	2909899	2910712	P53_nor_ind_highdiff:chrY_2909899_2910712	100	+
chrY	2910989	2911323	P53_nor_ind_highdiff:chrY_2910989_2911323	100	+
chrY	2913495	2913852	P53_nor_ind_highdiff:chrY_2913495_2913852	100	+
chrY	2914245	2914463	P53_nor_ind_highdiff:chrY_2914245_2914463	100	+
chrY	2928730	2929038	P53_nor_ind_highdiff:chrY_2928730_2929038	100	+
chrY	2935124	2935182	P53_nor_ind_highdiff:chrY_2935124_2935182	100	+
chrY	2935587	2935777	P53_nor_ind_highdiff:chrY_2935587_2935777	100	+
chrY	2936729	2936958	P53_nor_ind_highdiff:chrY_2936729_2936958	100	+
chrY	2945041	2945305	P53_nor_ind_highdiff:chrY_2945041_2945305	100	+
chrY	2945665	2946049	P53_nor_ind_highdiff:chrY_2945665_2946049	100	+
chrY	2960105	2960310	P53_nor_ind_highdiff:chrY_2960105_2960310	100	+
chrY	2960932	2961134	P53_nor_ind_highdiff:chrY_2960932_2961134	100	+
chrY	2962079	2962425	P53_nor_ind_highdiff:chrY_2962079_2962425	100	+
chrY	2962473	2962971	P53_nor_ind_highdiff:chrY_2962473_2962971	100	+
chrY	2964137	2964258	P53_nor_ind_highdiff:chrY_2964137_2964258	100	+
chrY	2968123	2968300	P53_nor_ind_highdiff:chrY_2968123_2968300	100	+
chrY	2972258	2972459	P53_nor_ind_highdiff:chrY_2972258_2972459	100	+
chrY	2974885	2975316	P53_nor_ind_highdiff:chrY_2974885_2975316	100	+
chrY	2975579	2975811	P53_nor_ind_highdiff:chrY_2975579_2975811	100	+
chrY	2996965	2997168	P53_nor_ind_highdiff:chrY_2996965_2997168	100	+
chrY	3001811	3002009	P53_nor_ind_highdiff:chrY_3001811_3002009	100	+
chrY	4416548	4416571	P53_nor_ind_highdiff:chrY_4416548_4416571	100	+
chrY	16027859	16028061	P53_nor_ind_highdiff:chrY_16027859_16028061	100	+
chrY	26308613	26308819	P53_nor_ind_highdiff:chrY_26308613_26308819	100	+
chrY	26309869	26310023	P53_nor_ind_highdiff:chrY_26309869_26310023	100	+
chrY	26310047	26310078	P53_nor_ind_highdiff:chrY_26310047_26310078	100	+
chrY	26321366	26321908	P53_nor_ind_highdiff:chrY_26321366_26321908	100	+
chrY	26322517	26322870	P53_nor_ind_highdiff:chrY_26322517_26322870	100	+
chrY	26323183	26323427	P53_nor_ind_highdiff:chrY_26323183_26323427	100	+
chrY	26349920	26350157	P53_nor_ind_highdiff:chrY_26349920_26350157	100	+
chrY	26353730	26354157	P53_nor_ind_highdiff:chrY_26353730_26354157	100	+
chrY	26375566	26375755	P53_nor_ind_highdiff:chrY_26375566_26375755	100	+
chrY	26378866	26378972	P53_nor_ind_highdiff:chrY_26378866_26378972	100	+
chrY	26390612	26390962	P53_nor_ind_highdiff:chrY_26390612_26390962	100	+
chrY	26395362	26395567	P53_nor_ind_highdiff:chrY_26395362_26395567	100	+
chrY	27571379	27571709	P53_nor_ind_highdiff:chrY_27571379_27571709	100	+
chrY	27573199	27573448	P53_nor_ind_highdiff:chrY_27573199_27573448	100	+
chrY	27600227	27600445	P53_nor_ind_highdiff:chrY_27600227_27600445	100	+
chrY	27608015	27608710	P53_nor_ind_highdiff:chrY_27608015_27608710	100	+
chrY	27611715	27611745	P53_nor_ind_highdiff:chrY_27611715_27611745	100	+
chrY	27611755	27611764	P53_nor_ind_highdiff:chrY_27611755_27611764	100	+
chrY	27611772	27611934	P53_nor_ind_highdiff:chrY_27611772_27611934	100	+
chrY	27612177	27612553	P53_nor_ind_highdiff:chrY_27612177_27612553	100	+
chrY	27613557	27613851	P53_nor_ind_highdiff:chrY_27613557_27613851	100	+
chrY	27634737	27635127	P53_nor_ind_highdiff:chrY_27634737_27635127	100	+
chrY	27640059	27640396	P53_nor_ind_highdiff:chrY_27640059_27640396	100	+
chrY	28584763	28584974	P53_nor_ind_highdiff:chrY_28584763_28584974	100	+
chrY	28584988	28584997	P53_nor_ind_highdiff:chrY_28584988_28584997	100	+
