# Supplementary material for: Cell cycle, oncogenic and tumor suppressor pathways regulate numerous long and macro non-protein-coding RNAs
Source: Genome Biol. 2014 Mar 4;15(3):R48. doi: 10.1186/gb-2014-15-3-r48 (PMC4054595; doi:10.1186/gb-2014-15-3-r48)
Supplement: Additional file 2 — Online supplemental material containing BED formatted files of differentially expressed regions and macroRNAs, as well as CSV tables listing all proximal ncRNA-mRNA pairs regulated in astrocytoma. [file gb-2014-15-3-r48-S2.zip › online_data/bona-fide-nc/README]

for i in G0_G1 G0_G2 G1_S S_G2	do cat CC_${i}*.intergenic.bed CC_${i}*.intron.bed > CC_${i}_highdiff3.hg19.non-coding.bed	done
for i in nor_ind	do cat P53_${i}*.intergenic.bed P53_${i}*.intron.bed > P53_${i}_highdiff3.hg19.non-coding.bed	done
for i in 01_P 13_P 01_13	do cat Stat3_${i}*.intergenic.bed Stat3_${i}*.intron.bed > INA6_${i}_highdiff3.hg19.non-coding.bed	done
