# Supplementary material for: Cell cycle, oncogenic and tumor suppressor pathways regulate numerous long and macro non-protein-coding RNAs
Source: Genome Biol. 2014 Mar 4;15(3):R48. doi: 10.1186/gb-2014-15-3-r48 (PMC4054595; doi:10.1186/gb-2014-15-3-r48)
Supplement: Additional file 2 — Online supplemental material containing BED formatted files of differentially expressed regions and macroRNAs, as well as CSV tables listing all proximal ncRNA-mRNA pairs regulated in astrocytoma. [file gb-2014-15-3-r48-S2.zip › online_data/bona-fide-nc/CC_G0_G1_highdiff3.hg19.non-coding.intron.bed]

chr1	1396087	1396127	CC_G0_G1_highdiff:chr1_1396087_1396127	100	+
chr1	1417479	1417514	CC_G0_G1_highdiff:chr1_1417479_1417514	100	+
chr1	1417684	1417688	CC_G0_G1_highdiff:chr1_1417684_1417688	100	+
chr1	1425621	1425628	CC_G0_G1_highdiff:chr1_1425621_1425628	100	+
chr1	1425629	1425633	CC_G0_G1_highdiff:chr1_1425629_1425633	100	+
chr1	1425804	1425809	CC_G0_G1_highdiff:chr1_1425804_1425809	100	+
chr1	1425831	1425840	CC_G0_G1_highdiff:chr1_1425831_1425840	100	+
chr1	4834417	4834483	CC_G0_G1_highdiff:chr1_4834417_4834483	100	+
chr1	8925321	8925334	CC_G0_G1_highdiff:chr1_8925321_8925334	100	+
chr1	8925542	8925550	CC_G0_G1_highdiff:chr1_8925542_8925550	100	+
chr1	11116601	11116660	CC_G0_G1_highdiff:chr1_11116601_11116660	100	+
chr1	11116817	11116851	CC_G0_G1_highdiff:chr1_11116817_11116851	100	+
chr1	11119206	11119278	CC_G0_G1_highdiff:chr1_11119206_11119278	100	+
chr1	11119403	11119407	CC_G0_G1_highdiff:chr1_11119403_11119407	100	+
chr1	11119411	11119427	CC_G0_G1_highdiff:chr1_11119411_11119427	100	+
chr1	11119437	11119478	CC_G0_G1_highdiff:chr1_11119437_11119478	100	+
chr1	19585126	19585174	CC_G0_G1_highdiff:chr1_19585126_19585174	100	+
chr1	21792162	21792361	CC_G0_G1_highdiff:chr1_21792162_21792361	100	+
chr1	23885241	23885425	CC_G0_G1_highdiff:chr1_23885241_23885425	100	+
chr1	23885603	23885604	CC_G0_G1_highdiff:chr1_23885603_23885604	100	+
chr1	28834672	28834908	CC_G0_G1_highdiff:chr1_28834672_28834908	100	+
chr1	33416884	33416920	CC_G0_G1_highdiff:chr1_33416884_33416920	100	+
chr1	33417067	33417070	CC_G0_G1_highdiff:chr1_33417067_33417070	100	+
chr1	36204913	36204958	CC_G0_G1_highdiff:chr1_36204913_36204958	100	+
chr1	36205134	36205191	CC_G0_G1_highdiff:chr1_36205134_36205191	100	+
chr1	41449177	41449186	CC_G0_G1_highdiff:chr1_41449177_41449186	100	+
chr1	41457419	41457435	CC_G0_G1_highdiff:chr1_41457419_41457435	100	+
chr1	41457521	41457616	CC_G0_G1_highdiff:chr1_41457521_41457616	100	+
chr1	41461569	41461582	CC_G0_G1_highdiff:chr1_41461569_41461582	100	+
chr1	41463237	41463266	CC_G0_G1_highdiff:chr1_41463237_41463266	100	+
chr1	41474319	41474328	CC_G0_G1_highdiff:chr1_41474319_41474328	100	+
chr1	41474392	41474442	CC_G0_G1_highdiff:chr1_41474392_41474442	100	+
chr1	41474451	41474465	CC_G0_G1_highdiff:chr1_41474451_41474465	100	+
chr1	41474563	41474663	CC_G0_G1_highdiff:chr1_41474563_41474663	100	+
chr1	41477287	41477329	CC_G0_G1_highdiff:chr1_41477287_41477329	100	+
chr1	43632449	43632496	CC_G0_G1_highdiff:chr1_43632449_43632496	100	+
chr1	43632591	43632664	CC_G0_G1_highdiff:chr1_43632591_43632664	100	+
chr1	43637123	43637149	CC_G0_G1_highdiff:chr1_43637123_43637149	100	+
chr1	43637322	43637416	CC_G0_G1_highdiff:chr1_43637322_43637416	100	+
chr1	45446849	45446912	CC_G0_G1_highdiff:chr1_45446849_45446912	100	+
chr1	47726211	47726218	CC_G0_G1_highdiff:chr1_47726211_47726218	100	+
chr1	47735268	47735306	CC_G0_G1_highdiff:chr1_47735268_47735306	100	+
chr1	52385787	52385836	CC_G0_G1_highdiff:chr1_52385787_52385836	100	+
chr1	52398979	52398984	CC_G0_G1_highdiff:chr1_52398979_52398984	100	+
chr1	53457838	53458115	CC_G0_G1_highdiff:chr1_53457838_53458115	100	+
chr1	53458475	53458817	CC_G0_G1_highdiff:chr1_53458475_53458817	100	+
chr1	53560932	53561293	CC_G0_G1_highdiff:chr1_53560932_53561293	100	+
chr1	53561859	53562106	CC_G0_G1_highdiff:chr1_53561859_53562106	100	+
chr1	53562481	53562748	CC_G0_G1_highdiff:chr1_53562481_53562748	100	+
chr1	53563346	53563903	CC_G0_G1_highdiff:chr1_53563346_53563903	100	+
chr1	53564361	53564701	CC_G0_G1_highdiff:chr1_53564361_53564701	100	+
chr1	53566144	53566476	CC_G0_G1_highdiff:chr1_53566144_53566476	100	+
chr1	53566485	53566489	CC_G0_G1_highdiff:chr1_53566485_53566489	100	+
chr1	53567177	53567382	CC_G0_G1_highdiff:chr1_53567177_53567382	100	+
chr1	57025897	57026052	CC_G0_G1_highdiff:chr1_57025897_57026052	100	+
chr1	67120580	67120820	CC_G0_G1_highdiff:chr1_67120580_67120820	100	+
chr1	67135585	67135778	CC_G0_G1_highdiff:chr1_67135585_67135778	100	+
chr1	67159334	67159574	CC_G0_G1_highdiff:chr1_67159334_67159574	100	+
chr1	67162053	67162212	CC_G0_G1_highdiff:chr1_67162053_67162212	100	+
chr1	67162224	67162251	CC_G0_G1_highdiff:chr1_67162224_67162251	100	+
chr1	67164502	67164731	CC_G0_G1_highdiff:chr1_67164502_67164731	100	+
chr1	67176582	67176650	CC_G0_G1_highdiff:chr1_67176582_67176650	100	+
chr1	67176674	67176792	CC_G0_G1_highdiff:chr1_67176674_67176792	100	+
chr1	72735667	72735724	CC_G0_G1_highdiff:chr1_72735667_72735724	100	+
chr1	78549690	78549803	CC_G0_G1_highdiff:chr1_78549690_78549803	100	+
chr1	79403405	79403482	CC_G0_G1_highdiff:chr1_79403405_79403482	100	+
chr1	79403675	79403710	CC_G0_G1_highdiff:chr1_79403675_79403710	100	+
chr1	85951281	85951484	CC_G0_G1_highdiff:chr1_85951281_85951484	100	+
chr1	87796650	87796899	CC_G0_G1_highdiff:chr1_87796650_87796899	100	+
chr1	91795070	91795450	CC_G0_G1_highdiff:chr1_91795070_91795450	100	+
chr1	92178099	92178157	CC_G0_G1_highdiff:chr1_92178099_92178157	100	+
chr1	92193149	92193211	CC_G0_G1_highdiff:chr1_92193149_92193211	100	+
chr1	92193364	92193377	CC_G0_G1_highdiff:chr1_92193364_92193377	100	+
chr1	92193392	92193460	CC_G0_G1_highdiff:chr1_92193392_92193460	100	+
chr1	92195355	92195361	CC_G0_G1_highdiff:chr1_92195355_92195361	100	+
chr1	92195531	92195588	CC_G0_G1_highdiff:chr1_92195531_92195588	100	+
chr1	92200516	92200534	CC_G0_G1_highdiff:chr1_92200516_92200534	100	+
chr1	92200549	92200550	CC_G0_G1_highdiff:chr1_92200549_92200550	100	+
chr1	93170081	93170104	CC_G0_G1_highdiff:chr1_93170081_93170104	100	+
chr1	94650804	94650893	CC_G0_G1_highdiff:chr1_94650804_94650893	100	+
chr1	94655447	94655481	CC_G0_G1_highdiff:chr1_94655447_94655481	100	+
chr1	94674757	94674808	CC_G0_G1_highdiff:chr1_94674757_94674808	100	+
chr1	94674906	94674910	CC_G0_G1_highdiff:chr1_94674906_94674910	100	+
chr1	94674913	94674963	CC_G0_G1_highdiff:chr1_94674913_94674963	100	+
chr1	94685958	94686175	CC_G0_G1_highdiff:chr1_94685958_94686175	100	+
chr1	94690514	94690720	CC_G0_G1_highdiff:chr1_94690514_94690720	100	+
chr1	101704349	101704377	CC_G0_G1_highdiff:chr1_101704349_101704377	100	+
chr1	107866880	107866902	CC_G0_G1_highdiff:chr1_107866880_107866902	100	+
chr1	109465032	109465038	CC_G0_G1_highdiff:chr1_109465032_109465038	100	+
chr1	109465198	109465202	CC_G0_G1_highdiff:chr1_109465198_109465202	100	+
chr1	109465206	109465278	CC_G0_G1_highdiff:chr1_109465206_109465278	100	+
chr1	109466595	109466621	CC_G0_G1_highdiff:chr1_109466595_109466621	100	+
chr1	110011270	110011469	CC_G0_G1_highdiff:chr1_110011270_110011469	100	+
chr1	110018327	110018335	CC_G0_G1_highdiff:chr1_110018327_110018335	100	+
chr1	110018359	110018368	CC_G0_G1_highdiff:chr1_110018359_110018368	100	+
chr1	110018388	110018444	CC_G0_G1_highdiff:chr1_110018388_110018444	100	+
chr1	110019359	110019390	CC_G0_G1_highdiff:chr1_110019359_110019390	100	+
chr1	110019601	110019682	CC_G0_G1_highdiff:chr1_110019601_110019682	100	+
chr1	110028025	110028226	CC_G0_G1_highdiff:chr1_110028025_110028226	100	+
chr1	110171689	110171698	CC_G0_G1_highdiff:chr1_110171689_110171698	100	+
chr1	110171721	110171730	CC_G0_G1_highdiff:chr1_110171721_110171730	100	+
chr1	110171863	110171911	CC_G0_G1_highdiff:chr1_110171863_110171911	100	+
chr1	110772465	110772678	CC_G0_G1_highdiff:chr1_110772465_110772678	100	+
chr1	113456788	113456797	CC_G0_G1_highdiff:chr1_113456788_113456797	100	+
chr1	113464535	113464585	CC_G0_G1_highdiff:chr1_113464535_113464585	100	+
chr1	113464755	113464761	CC_G0_G1_highdiff:chr1_113464755_113464761	100	+
chr1	113464762	113464806	CC_G0_G1_highdiff:chr1_113464762_113464806	100	+
chr1	115851653	115851871	CC_G0_G1_highdiff:chr1_115851653_115851871	100	+
chr1	117509414	117509512	CC_G0_G1_highdiff:chr1_117509414_117509512	100	+
chr1	117509518	117509532	CC_G0_G1_highdiff:chr1_117509518_117509532	100	+
chr1	118165408	118165463	CC_G0_G1_highdiff:chr1_118165408_118165463	100	+
chr1	118569436	118569638	CC_G0_G1_highdiff:chr1_118569436_118569638	100	+
chr1	120254785	120254786	CC_G0_G1_highdiff:chr1_120254785_120254786	100	+
chr1	120286502	120286506	CC_G0_G1_highdiff:chr1_120286502_120286506	100	+
chr1	145632945	145632959	CC_G0_G1_highdiff:chr1_145632945_145632959	100	+
chr1	145632970	145632979	CC_G0_G1_highdiff:chr1_145632970_145632979	100	+
chr1	145700576	145700779	CC_G0_G1_highdiff:chr1_145700576_145700779	100	+
chr1	147968982	147968991	CC_G0_G1_highdiff:chr1_147968982_147968991	100	+
chr1	148000885	148001106	CC_G0_G1_highdiff:chr1_148000885_148001106	100	+
chr1	150550129	150550710	CC_G0_G1_highdiff:chr1_150550129_150550710	100	+
chr1	150550718	150550719	CC_G0_G1_highdiff:chr1_150550718_150550719	100	+
chr1	150551009	150551311	CC_G0_G1_highdiff:chr1_150551009_150551311	100	+
chr1	153635032	153635069	CC_G0_G1_highdiff:chr1_153635032_153635069	100	+
chr1	153635610	153635611	CC_G0_G1_highdiff:chr1_153635610_153635611	100	+
chr1	153635652	153635655	CC_G0_G1_highdiff:chr1_153635652_153635655	100	+
chr1	153635676	153635690	CC_G0_G1_highdiff:chr1_153635676_153635690	100	+
chr1	156086021	156086231	CC_G0_G1_highdiff:chr1_156086021_156086231	100	+
chr1	162551038	162551054	CC_G0_G1_highdiff:chr1_162551038_162551054	100	+
chr1	162551073	162551074	CC_G0_G1_highdiff:chr1_162551073_162551074	100	+
chr1	162551255	162551272	CC_G0_G1_highdiff:chr1_162551255_162551272	100	+
chr1	162557237	162557255	CC_G0_G1_highdiff:chr1_162557237_162557255	100	+
chr1	162557459	162557483	CC_G0_G1_highdiff:chr1_162557459_162557483	100	+
chr1	162764450	162764661	CC_G0_G1_highdiff:chr1_162764450_162764661	100	+
chr1	162765175	162765410	CC_G0_G1_highdiff:chr1_162765175_162765410	100	+
chr1	163043202	163043211	CC_G0_G1_highdiff:chr1_163043202_163043211	100	+
chr1	163043220	163043229	CC_G0_G1_highdiff:chr1_163043220_163043229	100	+
chr1	163044053	163044101	CC_G0_G1_highdiff:chr1_163044053_163044101	100	+
chr1	163044106	163044108	CC_G0_G1_highdiff:chr1_163044106_163044108	100	+
chr1	164600482	164600701	CC_G0_G1_highdiff:chr1_164600482_164600701	100	+
chr1	167887597	167887605	CC_G0_G1_highdiff:chr1_167887597_167887605	100	+
chr1	176585925	176586085	CC_G0_G1_highdiff:chr1_176585925_176586085	100	+
chr1	184695309	184695352	CC_G0_G1_highdiff:chr1_184695309_184695352	100	+
chr1	184695523	184695542	CC_G0_G1_highdiff:chr1_184695523_184695542	100	+
chr1	184695551	184695565	CC_G0_G1_highdiff:chr1_184695551_184695565	100	+
chr1	184695574	184695593	CC_G0_G1_highdiff:chr1_184695574_184695593	100	+
chr1	184787969	184787978	CC_G0_G1_highdiff:chr1_184787969_184787978	100	+
chr1	186645014	186645023	CC_G0_G1_highdiff:chr1_186645014_186645023	100	+
chr1	186645316	186645317	CC_G0_G1_highdiff:chr1_186645316_186645317	100	+
chr1	186645329	186645366	CC_G0_G1_highdiff:chr1_186645329_186645366	100	+
chr1	186645596	186645598	CC_G0_G1_highdiff:chr1_186645596_186645598	100	+
chr1	186645955	186645957	CC_G0_G1_highdiff:chr1_186645955_186645957	100	+
chr1	186646706	186646776	CC_G0_G1_highdiff:chr1_186646706_186646776	100	+
chr1	186646963	186647026	CC_G0_G1_highdiff:chr1_186646963_186647026	100	+
chr1	198245401	198245606	CC_G0_G1_highdiff:chr1_198245401_198245606	100	+
chr1	201453917	201454031	CC_G0_G1_highdiff:chr1_201453917_201454031	100	+
chr1	201454314	201454324	CC_G0_G1_highdiff:chr1_201454314_201454324	100	+
chr1	201454334	201454343	CC_G0_G1_highdiff:chr1_201454334_201454343	100	+
chr1	201454348	201454357	CC_G0_G1_highdiff:chr1_201454348_201454357	100	+
chr1	201454408	201454410	CC_G0_G1_highdiff:chr1_201454408_201454410	100	+
chr1	201454504	201454539	CC_G0_G1_highdiff:chr1_201454504_201454539	100	+
chr1	201459199	201459257	CC_G0_G1_highdiff:chr1_201459199_201459257	100	+
chr1	201459266	201459299	CC_G0_G1_highdiff:chr1_201459266_201459299	100	+
chr1	201459473	201459522	CC_G0_G1_highdiff:chr1_201459473_201459522	100	+
chr1	201934466	201934544	CC_G0_G1_highdiff:chr1_201934466_201934544	100	+
chr1	201934682	201934785	CC_G0_G1_highdiff:chr1_201934682_201934785	100	+
chr1	206581866	206582106	CC_G0_G1_highdiff:chr1_206581866_206582106	100	+
chr1	207501262	207501455	CC_G0_G1_highdiff:chr1_207501262_207501455	100	+
chr1	210004129	210004146	CC_G0_G1_highdiff:chr1_210004129_210004146	100	+
chr1	210006503	210006529	CC_G0_G1_highdiff:chr1_210006503_210006529	100	+
chr1	210006738	210006741	CC_G0_G1_highdiff:chr1_210006738_210006741	100	+
chr1	210010108	210010145	CC_G0_G1_highdiff:chr1_210010108_210010145	100	+
chr1	210014402	210014472	CC_G0_G1_highdiff:chr1_210014402_210014472	100	+
chr1	212209284	212209298	CC_G0_G1_highdiff:chr1_212209284_212209298	100	+
chr1	212209299	212209311	CC_G0_G1_highdiff:chr1_212209299_212209311	100	+
chr1	212209314	212209327	CC_G0_G1_highdiff:chr1_212209314_212209327	100	+
chr1	212220589	212220598	CC_G0_G1_highdiff:chr1_212220589_212220598	100	+
chr1	212220630	212220637	CC_G0_G1_highdiff:chr1_212220630_212220637	100	+
chr1	212220759	212220761	CC_G0_G1_highdiff:chr1_212220759_212220761	100	+
chr1	212220767	212220788	CC_G0_G1_highdiff:chr1_212220767_212220788	100	+
chr1	212220807	212220816	CC_G0_G1_highdiff:chr1_212220807_212220816	100	+
chr1	212241448	212241565	CC_G0_G1_highdiff:chr1_212241448_212241565	100	+
chr1	212241671	212241676	CC_G0_G1_highdiff:chr1_212241671_212241676	100	+
chr1	212241838	212241915	CC_G0_G1_highdiff:chr1_212241838_212241915	100	+
chr1	212242053	212242157	CC_G0_G1_highdiff:chr1_212242053_212242157	100	+
chr1	212245307	212245423	CC_G0_G1_highdiff:chr1_212245307_212245423	100	+
chr1	212245580	212245593	CC_G0_G1_highdiff:chr1_212245580_212245593	100	+
chr1	212253869	212253954	CC_G0_G1_highdiff:chr1_212253869_212253954	100	+
chr1	212254092	212254146	CC_G0_G1_highdiff:chr1_212254092_212254146	100	+
chr1	212274432	212274464	CC_G0_G1_highdiff:chr1_212274432_212274464	100	+
chr1	212783530	212783724	CC_G0_G1_highdiff:chr1_212783530_212783724	100	+
chr1	212783745	212783966	CC_G0_G1_highdiff:chr1_212783745_212783966	100	+
chr1	212785116	212785417	CC_G0_G1_highdiff:chr1_212785116_212785417	100	+
chr1	225695415	225695510	CC_G0_G1_highdiff:chr1_225695415_225695510	100	+
chr1	225695519	225695590	CC_G0_G1_highdiff:chr1_225695519_225695590	100	+
chr1	236737478	236737494	CC_G0_G1_highdiff:chr1_236737478_236737494	100	+
chr1	236737633	236737674	CC_G0_G1_highdiff:chr1_236737633_236737674	100	+
chr1	236738203	236738211	CC_G0_G1_highdiff:chr1_236738203_236738211	100	+
chr1	236766676	236766677	CC_G0_G1_highdiff:chr1_236766676_236766677	100	+
chr1	236766680	236766743	CC_G0_G1_highdiff:chr1_236766680_236766743	100	+
chr1	240422204	240422373	CC_G0_G1_highdiff:chr1_240422204_240422373	100	+
chr1	240422388	240422393	CC_G0_G1_highdiff:chr1_240422388_240422393	100	+
chr1	241671880	241671902	CC_G0_G1_highdiff:chr1_241671880_241671902	100	+
chr1	241672097	241672133	CC_G0_G1_highdiff:chr1_241672097_241672133	100	+
chr1	241675208	241675260	CC_G0_G1_highdiff:chr1_241675208_241675260	100	+
chr1	241677013	241677100	CC_G0_G1_highdiff:chr1_241677013_241677100	100	+
chr1	241680616	241680719	CC_G0_G1_highdiff:chr1_241680616_241680719	100	+
chr1	242021802	242021804	CC_G0_G1_highdiff:chr1_242021802_242021804	100	+
chr1	242021805	242021806	CC_G0_G1_highdiff:chr1_242021805_242021806	100	+
chr1	242022023	242022077	CC_G0_G1_highdiff:chr1_242022023_242022077	100	+
chr1	242023769	242023775	CC_G0_G1_highdiff:chr1_242023769_242023775	100	+
chr1	242023784	242023817	CC_G0_G1_highdiff:chr1_242023784_242023817	100	+
chr1	242024006	242024072	CC_G0_G1_highdiff:chr1_242024006_242024072	100	+
chr1	242030092	242030130	CC_G0_G1_highdiff:chr1_242030092_242030130	100	+
chr1	242030360	242030394	CC_G0_G1_highdiff:chr1_242030360_242030394	100	+
chr1	242035283	242035332	CC_G0_G1_highdiff:chr1_242035283_242035332	100	+
chr1	242035584	242035646	CC_G0_G1_highdiff:chr1_242035584_242035646	100	+
chr1	242042013	242042050	CC_G0_G1_highdiff:chr1_242042013_242042050	100	+
chr1	242048809	242048833	CC_G0_G1_highdiff:chr1_242048809_242048833	100	+
chr1	242052750	242052758	CC_G0_G1_highdiff:chr1_242052750_242052758	100	+
chr1	245352594	245352798	CC_G0_G1_highdiff:chr1_245352594_245352798	100	+
chr1	245361029	245361230	CC_G0_G1_highdiff:chr1_245361029_245361230	100	+
chr1	245605965	245606184	CC_G0_G1_highdiff:chr1_245605965_245606184	100	+
chr1	245606192	245606767	CC_G0_G1_highdiff:chr1_245606192_245606767	100	+
chr1	245606808	245607437	CC_G0_G1_highdiff:chr1_245606808_245607437	100	+
chr1	245775282	245775350	CC_G0_G1_highdiff:chr1_245775282_245775350	100	+
chr1	245845849	245846092	CC_G0_G1_highdiff:chr1_245845849_245846092	100	+
chr1	246187502	246187945	CC_G0_G1_highdiff:chr1_246187502_246187945	100	+
chr1	246187996	246188602	CC_G0_G1_highdiff:chr1_246187996_246188602	100	+
chr1	246232670	246232933	CC_G0_G1_highdiff:chr1_246232670_246232933	100	+
chr1	246325775	246326054	CC_G0_G1_highdiff:chr1_246325775_246326054	100	+
chr1	246363628	246363836	CC_G0_G1_highdiff:chr1_246363628_246363836	100	+
chr1	246364313	246364518	CC_G0_G1_highdiff:chr1_246364313_246364518	100	+
chr1	246387722	246388037	CC_G0_G1_highdiff:chr1_246387722_246388037	100	+
chr1	246395754	246396022	CC_G0_G1_highdiff:chr1_246395754_246396022	100	+
chr1	246396070	246396428	CC_G0_G1_highdiff:chr1_246396070_246396428	100	+
chr1	246396483	246397041	CC_G0_G1_highdiff:chr1_246396483_246397041	100	+
chr1	246397330	246397650	CC_G0_G1_highdiff:chr1_246397330_246397650	100	+
chr1	246415293	246415305	CC_G0_G1_highdiff:chr1_246415293_246415305	100	+
chr1	246415319	246415335	CC_G0_G1_highdiff:chr1_246415319_246415335	100	+
chr1	246415346	246415363	CC_G0_G1_highdiff:chr1_246415346_246415363	100	+
chr1	246415368	246415377	CC_G0_G1_highdiff:chr1_246415368_246415377	100	+
chr1	246415385	246415402	CC_G0_G1_highdiff:chr1_246415385_246415402	100	+
chr1	246415416	246415425	CC_G0_G1_highdiff:chr1_246415416_246415425	100	+
chr1	246415439	246415455	CC_G0_G1_highdiff:chr1_246415439_246415455	100	+
chr1	246415470	246415481	CC_G0_G1_highdiff:chr1_246415470_246415481	100	+
chr1	246455182	246455900	CC_G0_G1_highdiff:chr1_246455182_246455900	100	+
chr1	246456896	246457104	CC_G0_G1_highdiff:chr1_246456896_246457104	100	+
chr1	246459634	246459825	CC_G0_G1_highdiff:chr1_246459634_246459825	100	+
chr1	246459834	246459916	CC_G0_G1_highdiff:chr1_246459834_246459916	100	+
chr1	246464349	246464548	CC_G0_G1_highdiff:chr1_246464349_246464548	100	+
chr1	246472681	246473051	CC_G0_G1_highdiff:chr1_246472681_246473051	100	+
chr1	246475664	246476010	CC_G0_G1_highdiff:chr1_246475664_246476010	100	+
chr1	246483826	246484038	CC_G0_G1_highdiff:chr1_246483826_246484038	100	+
chr1	246551284	246552117	CC_G0_G1_highdiff:chr1_246551284_246552117	100	+
chr1	246552151	246552535	CC_G0_G1_highdiff:chr1_246552151_246552535	100	+
chr1	246552682	246553230	CC_G0_G1_highdiff:chr1_246552682_246553230	100	+
chr1	247040408	247040455	CC_G0_G1_highdiff:chr1_247040408_247040455	100	+
chr1	247040606	247040657	CC_G0_G1_highdiff:chr1_247040606_247040657	100	+
chr10	1058602	1058678	CC_G0_G1_highdiff:chr10_1058602_1058678	100	+
chr10	1087444	1087548	CC_G0_G1_highdiff:chr10_1087444_1087548	100	+
chr10	1089197	1089229	CC_G0_G1_highdiff:chr10_1089197_1089229	100	+
chr10	1089334	1089426	CC_G0_G1_highdiff:chr10_1089334_1089426	100	+
chr10	1092500	1092510	CC_G0_G1_highdiff:chr10_1092500_1092510	100	+
chr10	1092603	1092612	CC_G0_G1_highdiff:chr10_1092603_1092612	100	+
chr10	1092685	1092697	CC_G0_G1_highdiff:chr10_1092685_1092697	100	+
chr10	1092722	1092741	CC_G0_G1_highdiff:chr10_1092722_1092741	100	+
chr10	1092773	1092792	CC_G0_G1_highdiff:chr10_1092773_1092792	100	+
chr10	1092798	1092821	CC_G0_G1_highdiff:chr10_1092798_1092821	100	+
chr10	13214287	13214366	CC_G0_G1_highdiff:chr10_13214287_13214366	100	+
chr10	13214480	13214487	CC_G0_G1_highdiff:chr10_13214480_13214487	100	+
chr10	13214509	13214518	CC_G0_G1_highdiff:chr10_13214509_13214518	100	+
chr10	13217465	13217509	CC_G0_G1_highdiff:chr10_13217465_13217509	100	+
chr10	13246192	13246197	CC_G0_G1_highdiff:chr10_13246192_13246197	100	+
chr10	13246213	13246217	CC_G0_G1_highdiff:chr10_13246213_13246217	100	+
chr10	13246364	13246398	CC_G0_G1_highdiff:chr10_13246364_13246398	100	+
chr10	14948603	14948759	CC_G0_G1_highdiff:chr10_14948603_14948759	100	+
chr10	14948771	14948802	CC_G0_G1_highdiff:chr10_14948771_14948802	100	+
chr10	27009062	27009144	CC_G0_G1_highdiff:chr10_27009062_27009144	100	+
chr10	31614266	31614548	CC_G0_G1_highdiff:chr10_31614266_31614548	100	+
chr10	31629591	31629794	CC_G0_G1_highdiff:chr10_31629591_31629794	100	+
chr10	31631742	31631943	CC_G0_G1_highdiff:chr10_31631742_31631943	100	+
chr10	31643843	31644043	CC_G0_G1_highdiff:chr10_31643843_31644043	100	+
chr10	44871159	44871314	CC_G0_G1_highdiff:chr10_44871159_44871314	100	+
chr10	44871537	44871816	CC_G0_G1_highdiff:chr10_44871537_44871816	100	+
chr10	49661469	49661470	CC_G0_G1_highdiff:chr10_49661469_49661470	100	+
chr10	49661495	49661507	CC_G0_G1_highdiff:chr10_49661495_49661507	100	+
chr10	49661513	49661522	CC_G0_G1_highdiff:chr10_49661513_49661522	100	+
chr10	49661527	49661555	CC_G0_G1_highdiff:chr10_49661527_49661555	100	+
chr10	49661564	49661577	CC_G0_G1_highdiff:chr10_49661564_49661577	100	+
chr10	52912851	52912885	CC_G0_G1_highdiff:chr10_52912851_52912885	100	+
chr10	52912919	52912923	CC_G0_G1_highdiff:chr10_52912919_52912923	100	+
chr10	52913090	52913205	CC_G0_G1_highdiff:chr10_52913090_52913205	100	+
chr10	52949964	52950265	CC_G0_G1_highdiff:chr10_52949964_52950265	100	+
chr10	52999744	53000108	CC_G0_G1_highdiff:chr10_52999744_53000108	100	+
chr10	53045283	53045519	CC_G0_G1_highdiff:chr10_53045283_53045519	100	+
chr10	53236894	53237090	CC_G0_G1_highdiff:chr10_53236894_53237090	100	+
chr10	53247466	53247680	CC_G0_G1_highdiff:chr10_53247466_53247680	100	+
chr10	53262929	53263188	CC_G0_G1_highdiff:chr10_53262929_53263188	100	+
chr10	53289283	53289486	CC_G0_G1_highdiff:chr10_53289283_53289486	100	+
chr10	53298228	53298544	CC_G0_G1_highdiff:chr10_53298228_53298544	100	+
chr10	53328818	53329097	CC_G0_G1_highdiff:chr10_53328818_53329097	100	+
chr10	60279519	60279841	CC_G0_G1_highdiff:chr10_60279519_60279841	100	+
chr10	60521237	60521434	CC_G0_G1_highdiff:chr10_60521237_60521434	100	+
chr10	63701372	63701645	CC_G0_G1_highdiff:chr10_63701372_63701645	100	+
chr10	63810286	63810530	CC_G0_G1_highdiff:chr10_63810286_63810530	100	+
chr10	63812339	63812612	CC_G0_G1_highdiff:chr10_63812339_63812612	100	+
chr10	63812727	63812931	CC_G0_G1_highdiff:chr10_63812727_63812931	100	+
chr10	63813806	63813821	CC_G0_G1_highdiff:chr10_63813806_63813821	100	+
chr10	63813863	63814151	CC_G0_G1_highdiff:chr10_63813863_63814151	100	+
chr10	63819451	63819806	CC_G0_G1_highdiff:chr10_63819451_63819806	100	+
chr10	63820677	63820927	CC_G0_G1_highdiff:chr10_63820677_63820927	100	+
chr10	63828044	63828333	CC_G0_G1_highdiff:chr10_63828044_63828333	100	+
chr10	63828638	63828876	CC_G0_G1_highdiff:chr10_63828638_63828876	100	+
chr10	69682897	69682899	CC_G0_G1_highdiff:chr10_69682897_69682899	100	+
chr10	69682972	69682992	CC_G0_G1_highdiff:chr10_69682972_69682992	100	+
chr10	69692284	69692344	CC_G0_G1_highdiff:chr10_69692284_69692344	100	+
chr10	69692542	69692673	CC_G0_G1_highdiff:chr10_69692542_69692673	100	+
chr10	69714685	69714713	CC_G0_G1_highdiff:chr10_69714685_69714713	100	+
chr10	69714887	69715033	CC_G0_G1_highdiff:chr10_69714887_69715033	100	+
chr10	69721462	69721563	CC_G0_G1_highdiff:chr10_69721462_69721563	100	+
chr10	69721572	69721633	CC_G0_G1_highdiff:chr10_69721572_69721633	100	+
chr10	69721642	69721713	CC_G0_G1_highdiff:chr10_69721642_69721713	100	+
chr10	69721731	69721755	CC_G0_G1_highdiff:chr10_69721731_69721755	100	+
chr10	69745304	69745513	CC_G0_G1_highdiff:chr10_69745304_69745513	100	+
chr10	69749197	69749538	CC_G0_G1_highdiff:chr10_69749197_69749538	100	+
chr10	69750157	69750208	CC_G0_G1_highdiff:chr10_69750157_69750208	100	+
chr10	69750572	69750656	CC_G0_G1_highdiff:chr10_69750572_69750656	100	+
chr10	69750773	69750874	CC_G0_G1_highdiff:chr10_69750773_69750874	100	+
chr10	69750883	69750895	CC_G0_G1_highdiff:chr10_69750883_69750895	100	+
chr10	69752080	69752160	CC_G0_G1_highdiff:chr10_69752080_69752160	100	+
chr10	69773944	69774031	CC_G0_G1_highdiff:chr10_69773944_69774031	100	+
chr10	69784600	69784740	CC_G0_G1_highdiff:chr10_69784600_69784740	100	+
chr10	69784751	69784765	CC_G0_G1_highdiff:chr10_69784751_69784765	100	+
chr10	69785433	69785486	CC_G0_G1_highdiff:chr10_69785433_69785486	100	+
chr10	69785495	69785506	CC_G0_G1_highdiff:chr10_69785495_69785506	100	+
chr10	69793618	69793623	CC_G0_G1_highdiff:chr10_69793618_69793623	100	+
chr10	69793632	69793668	CC_G0_G1_highdiff:chr10_69793632_69793668	100	+
chr10	69793943	69793955	CC_G0_G1_highdiff:chr10_69793943_69793955	100	+
chr10	69794001	69794035	CC_G0_G1_highdiff:chr10_69794001_69794035	100	+
chr10	69794738	69794810	CC_G0_G1_highdiff:chr10_69794738_69794810	100	+
chr10	69794823	69794832	CC_G0_G1_highdiff:chr10_69794823_69794832	100	+
chr10	69794833	69794842	CC_G0_G1_highdiff:chr10_69794833_69794842	100	+
chr10	69797964	69798069	CC_G0_G1_highdiff:chr10_69797964_69798069	100	+
chr10	69798163	69798512	CC_G0_G1_highdiff:chr10_69798163_69798512	100	+
chr10	69801398	69801718	CC_G0_G1_highdiff:chr10_69801398_69801718	100	+
chr10	69804098	69804158	CC_G0_G1_highdiff:chr10_69804098_69804158	100	+
chr10	69804351	69804404	CC_G0_G1_highdiff:chr10_69804351_69804404	100	+
chr10	69806220	69806439	CC_G0_G1_highdiff:chr10_69806220_69806439	100	+
chr10	69811737	69811746	CC_G0_G1_highdiff:chr10_69811737_69811746	100	+
chr10	69811763	69811933	CC_G0_G1_highdiff:chr10_69811763_69811933	100	+
chr10	69816277	69816517	CC_G0_G1_highdiff:chr10_69816277_69816517	100	+
chr10	69822647	69822686	CC_G0_G1_highdiff:chr10_69822647_69822686	100	+
chr10	69822698	69822892	CC_G0_G1_highdiff:chr10_69822698_69822892	100	+
chr10	69822895	69822904	CC_G0_G1_highdiff:chr10_69822895_69822904	100	+
chr10	69825071	69825313	CC_G0_G1_highdiff:chr10_69825071_69825313	100	+
chr10	69825751	69826069	CC_G0_G1_highdiff:chr10_69825751_69826069	100	+
chr10	69826078	69826493	CC_G0_G1_highdiff:chr10_69826078_69826493	100	+
chr10	69830507	69830593	CC_G0_G1_highdiff:chr10_69830507_69830593	100	+
chr10	69830620	69831357	CC_G0_G1_highdiff:chr10_69830620_69831357	100	+
chr10	69831561	69832028	CC_G0_G1_highdiff:chr10_69831561_69832028	100	+
chr10	69832527	69832622	CC_G0_G1_highdiff:chr10_69832527_69832622	100	+
chr10	69832943	69833027	CC_G0_G1_highdiff:chr10_69832943_69833027	100	+
chr10	69833112	69833413	CC_G0_G1_highdiff:chr10_69833112_69833413	100	+
chr10	69833443	69833550	CC_G0_G1_highdiff:chr10_69833443_69833550	100	+
chr10	69833959	69834402	CC_G0_G1_highdiff:chr10_69833959_69834402	100	+
chr10	69865940	69866271	CC_G0_G1_highdiff:chr10_69865940_69866271	100	+
chr10	69935004	69935007	CC_G0_G1_highdiff:chr10_69935004_69935007	100	+
chr10	69935027	69935036	CC_G0_G1_highdiff:chr10_69935027_69935036	100	+
chr10	69935054	69935079	CC_G0_G1_highdiff:chr10_69935054_69935079	100	+
chr10	69935218	69935284	CC_G0_G1_highdiff:chr10_69935218_69935284	100	+
chr10	69954023	69954104	CC_G0_G1_highdiff:chr10_69954023_69954104	100	+
chr10	69954296	69954335	CC_G0_G1_highdiff:chr10_69954296_69954335	100	+
chr10	70719519	70719561	CC_G0_G1_highdiff:chr10_70719519_70719561	100	+
chr10	70720005	70720067	CC_G0_G1_highdiff:chr10_70720005_70720067	100	+
chr10	70722976	70722982	CC_G0_G1_highdiff:chr10_70722976_70722982	100	+
chr10	70723007	70723019	CC_G0_G1_highdiff:chr10_70723007_70723019	100	+
chr10	70723261	70723287	CC_G0_G1_highdiff:chr10_70723261_70723287	100	+
chr10	70726683	70726749	CC_G0_G1_highdiff:chr10_70726683_70726749	100	+
chr10	70731557	70731570	CC_G0_G1_highdiff:chr10_70731557_70731570	100	+
chr10	70731579	70731625	CC_G0_G1_highdiff:chr10_70731579_70731625	100	+
chr10	70731835	70731929	CC_G0_G1_highdiff:chr10_70731835_70731929	100	+
chr10	70738477	70738553	CC_G0_G1_highdiff:chr10_70738477_70738553	100	+
chr10	70738562	70738594	CC_G0_G1_highdiff:chr10_70738562_70738594	100	+
chr10	70738596	70738597	CC_G0_G1_highdiff:chr10_70738596_70738597	100	+
chr10	70738732	70738792	CC_G0_G1_highdiff:chr10_70738732_70738792	100	+
chr10	70742237	70742295	CC_G0_G1_highdiff:chr10_70742237_70742295	100	+
chr10	71103514	71103569	CC_G0_G1_highdiff:chr10_71103514_71103569	100	+
chr10	71103580	71103581	CC_G0_G1_highdiff:chr10_71103580_71103581	100	+
chr10	71103767	71103780	CC_G0_G1_highdiff:chr10_71103767_71103780	100	+
chr10	71103784	71103793	CC_G0_G1_highdiff:chr10_71103784_71103793	100	+
chr10	71158584	71158590	CC_G0_G1_highdiff:chr10_71158584_71158590	100	+
chr10	75005641	75005678	CC_G0_G1_highdiff:chr10_75005641_75005678	100	+
chr10	75005952	75005955	CC_G0_G1_highdiff:chr10_75005952_75005955	100	+
chr10	75758567	75758606	CC_G0_G1_highdiff:chr10_75758567_75758606	100	+
chr10	75759139	75759331	CC_G0_G1_highdiff:chr10_75759139_75759331	100	+
chr10	75759587	75759914	CC_G0_G1_highdiff:chr10_75759587_75759914	100	+
chr10	75760650	75761026	CC_G0_G1_highdiff:chr10_75760650_75761026	100	+
chr10	75761596	75761762	CC_G0_G1_highdiff:chr10_75761596_75761762	100	+
chr10	75761789	75761798	CC_G0_G1_highdiff:chr10_75761789_75761798	100	+
chr10	75761805	75761817	CC_G0_G1_highdiff:chr10_75761805_75761817	100	+
chr10	75761827	75761851	CC_G0_G1_highdiff:chr10_75761827_75761851	100	+
chr10	75764232	75764435	CC_G0_G1_highdiff:chr10_75764232_75764435	100	+
chr10	75768361	75768453	CC_G0_G1_highdiff:chr10_75768361_75768453	100	+
chr10	75768468	75768747	CC_G0_G1_highdiff:chr10_75768468_75768747	100	+
chr10	75772003	75772271	CC_G0_G1_highdiff:chr10_75772003_75772271	100	+
chr10	75842158	75842206	CC_G0_G1_highdiff:chr10_75842158_75842206	100	+
chr10	75842307	75842309	CC_G0_G1_highdiff:chr10_75842307_75842309	100	+
chr10	75842318	75842361	CC_G0_G1_highdiff:chr10_75842318_75842361	100	+
chr10	76158197	76158217	CC_G0_G1_highdiff:chr10_76158197_76158217	100	+
chr10	76158337	76158440	CC_G0_G1_highdiff:chr10_76158337_76158440	100	+
chr10	76158449	76158474	CC_G0_G1_highdiff:chr10_76158449_76158474	100	+
chr10	76284934	76285003	CC_G0_G1_highdiff:chr10_76284934_76285003	100	+
chr10	76285223	76285267	CC_G0_G1_highdiff:chr10_76285223_76285267	100	+
chr10	76360050	76360136	CC_G0_G1_highdiff:chr10_76360050_76360136	100	+
chr10	76360251	76360309	CC_G0_G1_highdiff:chr10_76360251_76360309	100	+
chr10	76602346	76602357	CC_G0_G1_highdiff:chr10_76602346_76602357	100	+
chr10	76736964	76737069	CC_G0_G1_highdiff:chr10_76736964_76737069	100	+
chr10	76737197	76737201	CC_G0_G1_highdiff:chr10_76737197_76737201	100	+
chr10	76737210	76737231	CC_G0_G1_highdiff:chr10_76737210_76737231	100	+
chr10	76737240	76737291	CC_G0_G1_highdiff:chr10_76737240_76737291	100	+
chr10	76784709	76784712	CC_G0_G1_highdiff:chr10_76784709_76784712	100	+
chr10	76788222	76788245	CC_G0_G1_highdiff:chr10_76788222_76788245	100	+
chr10	78704493	78704505	CC_G0_G1_highdiff:chr10_78704493_78704505	100	+
chr10	78704527	78704530	CC_G0_G1_highdiff:chr10_78704527_78704530	100	+
chr10	78704731	78704737	CC_G0_G1_highdiff:chr10_78704731_78704737	100	+
chr10	78869869	78869927	CC_G0_G1_highdiff:chr10_78869869_78869927	100	+
chr10	78869929	78869930	CC_G0_G1_highdiff:chr10_78869929_78869930	100	+
chr10	78870101	78870145	CC_G0_G1_highdiff:chr10_78870101_78870145	100	+
chr10	79799522	79799734	CC_G0_G1_highdiff:chr10_79799522_79799734	100	+
chr10	81113368	81113400	CC_G0_G1_highdiff:chr10_81113368_81113400	100	+
chr10	91161998	91162037	CC_G0_G1_highdiff:chr10_91161998_91162037	100	+
chr10	93898127	93898243	CC_G0_G1_highdiff:chr10_93898127_93898243	100	+
chr10	94389781	94389931	CC_G0_G1_highdiff:chr10_94389781_94389931	100	+
chr10	96081654	96081657	CC_G0_G1_highdiff:chr10_96081654_96081657	100	+
chr10	96081819	96081895	CC_G0_G1_highdiff:chr10_96081819_96081895	100	+
chr10	96313797	96313857	CC_G0_G1_highdiff:chr10_96313797_96313857	100	+
chr10	96313866	96313881	CC_G0_G1_highdiff:chr10_96313866_96313881	100	+
chr10	96314007	96314038	CC_G0_G1_highdiff:chr10_96314007_96314038	100	+
chr10	96326156	96326361	CC_G0_G1_highdiff:chr10_96326156_96326361	100	+
chr10	96333670	96333716	CC_G0_G1_highdiff:chr10_96333670_96333716	100	+
chr10	96333950	96334265	CC_G0_G1_highdiff:chr10_96333950_96334265	100	+
chr10	96334272	96334281	CC_G0_G1_highdiff:chr10_96334272_96334281	100	+
chr10	96334550	96334562	CC_G0_G1_highdiff:chr10_96334550_96334562	100	+
chr10	96336370	96336417	CC_G0_G1_highdiff:chr10_96336370_96336417	100	+
chr10	96336562	96336647	CC_G0_G1_highdiff:chr10_96336562_96336647	100	+
chr10	96341020	96341073	CC_G0_G1_highdiff:chr10_96341020_96341073	100	+
chr10	96341080	96341081	CC_G0_G1_highdiff:chr10_96341080_96341081	100	+
chr10	96341331	96341339	CC_G0_G1_highdiff:chr10_96341331_96341339	100	+
chr10	96347890	96347984	CC_G0_G1_highdiff:chr10_96347890_96347984	100	+
chr10	96348150	96348186	CC_G0_G1_highdiff:chr10_96348150_96348186	100	+
chr10	96350108	96350168	CC_G0_G1_highdiff:chr10_96350108_96350168	100	+
chr10	96350310	96350362	CC_G0_G1_highdiff:chr10_96350310_96350362	100	+
chr10	96352147	96352150	CC_G0_G1_highdiff:chr10_96352147_96352150	100	+
chr10	96354404	96354413	CC_G0_G1_highdiff:chr10_96354404_96354413	100	+
chr10	96354616	96354621	CC_G0_G1_highdiff:chr10_96354616_96354621	100	+
chr10	96361856	96361869	CC_G0_G1_highdiff:chr10_96361856_96361869	100	+
chr10	96361878	96362778	CC_G0_G1_highdiff:chr10_96361878_96362778	100	+
chr10	96362796	96363237	CC_G0_G1_highdiff:chr10_96362796_96363237	100	+
chr10	96363285	96363498	CC_G0_G1_highdiff:chr10_96363285_96363498	100	+
chr10	96363501	96363510	CC_G0_G1_highdiff:chr10_96363501_96363510	100	+
chr10	96367135	96367294	CC_G0_G1_highdiff:chr10_96367135_96367294	100	+
chr10	96367939	96368321	CC_G0_G1_highdiff:chr10_96367939_96368321	100	+
chr10	96369455	96369609	CC_G0_G1_highdiff:chr10_96369455_96369609	100	+
chr10	97373918	97373929	CC_G0_G1_highdiff:chr10_97373918_97373929	100	+
chr10	98325184	98325225	CC_G0_G1_highdiff:chr10_98325184_98325225	100	+
chr10	98368464	98368670	CC_G0_G1_highdiff:chr10_98368464_98368670	100	+
chr10	99190094	99190133	CC_G0_G1_highdiff:chr10_99190094_99190133	100	+
chr10	99190410	99190448	CC_G0_G1_highdiff:chr10_99190410_99190448	100	+
chr10	99192070	99192104	CC_G0_G1_highdiff:chr10_99192070_99192104	100	+
chr10	99239281	99239518	CC_G0_G1_highdiff:chr10_99239281_99239518	100	+
chr10	100008752	100008828	CC_G0_G1_highdiff:chr10_100008752_100008828	100	+
chr10	100013283	100013308	CC_G0_G1_highdiff:chr10_100013283_100013308	100	+
chr10	101462208	101462217	CC_G0_G1_highdiff:chr10_101462208_101462217	100	+
chr10	101462431	101462481	CC_G0_G1_highdiff:chr10_101462431_101462481	100	+
chr10	101721576	101721770	CC_G0_G1_highdiff:chr10_101721576_101721770	100	+
chr10	101964792	101964832	CC_G0_G1_highdiff:chr10_101964792_101964832	100	+
chr10	101964963	101965026	CC_G0_G1_highdiff:chr10_101964963_101965026	100	+
chr10	102107738	102107759	CC_G0_G1_highdiff:chr10_102107738_102107759	100	+
chr10	102107768	102107819	CC_G0_G1_highdiff:chr10_102107768_102107819	100	+
chr10	102108105	102108190	CC_G0_G1_highdiff:chr10_102108105_102108190	100	+
chr10	102114062	102114162	CC_G0_G1_highdiff:chr10_102114062_102114162	100	+
chr10	102114179	102114182	CC_G0_G1_highdiff:chr10_102114179_102114182	100	+
chr10	102114389	102114394	CC_G0_G1_highdiff:chr10_102114389_102114394	100	+
chr10	102114400	102114529	CC_G0_G1_highdiff:chr10_102114400_102114529	100	+
chr10	102116188	102116280	CC_G0_G1_highdiff:chr10_102116188_102116280	100	+
chr10	102116531	102116593	CC_G0_G1_highdiff:chr10_102116531_102116593	100	+
chr10	102120364	102120488	CC_G0_G1_highdiff:chr10_102120364_102120488	100	+
chr10	103916831	103916850	CC_G0_G1_highdiff:chr10_103916831_103916850	100	+
chr10	103916887	103916905	CC_G0_G1_highdiff:chr10_103916887_103916905	100	+
chr10	103916910	103916935	CC_G0_G1_highdiff:chr10_103916910_103916935	100	+
chr10	103916938	103916942	CC_G0_G1_highdiff:chr10_103916938_103916942	100	+
chr10	103917085	103917143	CC_G0_G1_highdiff:chr10_103917085_103917143	100	+
chr10	103920204	103920208	CC_G0_G1_highdiff:chr10_103920204_103920208	100	+
chr10	103920850	103920919	CC_G0_G1_highdiff:chr10_103920850_103920919	100	+
chr10	103921423	103921485	CC_G0_G1_highdiff:chr10_103921423_103921485	100	+
chr10	103921754	103921864	CC_G0_G1_highdiff:chr10_103921754_103921864	100	+
chr10	103921866	103921867	CC_G0_G1_highdiff:chr10_103921866_103921867	100	+
chr10	104640928	104641129	CC_G0_G1_highdiff:chr10_104640928_104641129	100	+
chr10	105176131	105176247	CC_G0_G1_highdiff:chr10_105176131_105176247	100	+
chr10	105179474	105179530	CC_G0_G1_highdiff:chr10_105179474_105179530	100	+
chr10	105183273	105183282	CC_G0_G1_highdiff:chr10_105183273_105183282	100	+
chr10	105183415	105183506	CC_G0_G1_highdiff:chr10_105183415_105183506	100	+
chr10	105978137	105978155	CC_G0_G1_highdiff:chr10_105978137_105978155	100	+
chr10	105978161	105978170	CC_G0_G1_highdiff:chr10_105978161_105978170	100	+
chr10	105978171	105978183	CC_G0_G1_highdiff:chr10_105978171_105978183	100	+
chr10	105978189	105978244	CC_G0_G1_highdiff:chr10_105978189_105978244	100	+
chr10	105978249	105978439	CC_G0_G1_highdiff:chr10_105978249_105978439	100	+
chr10	106019256	106019309	CC_G0_G1_highdiff:chr10_106019256_106019309	100	+
chr10	106019329	106019330	CC_G0_G1_highdiff:chr10_106019329_106019330	100	+
chr10	106019605	106019620	CC_G0_G1_highdiff:chr10_106019605_106019620	100	+
chr10	106019628	106019634	CC_G0_G1_highdiff:chr10_106019628_106019634	100	+
chr10	106025721	106025796	CC_G0_G1_highdiff:chr10_106025721_106025796	100	+
chr10	106025837	106025841	CC_G0_G1_highdiff:chr10_106025837_106025841	100	+
chr10	106025948	106026065	CC_G0_G1_highdiff:chr10_106025948_106026065	100	+
chr10	106030377	106030722	CC_G0_G1_highdiff:chr10_106030377_106030722	100	+
chr10	111860310	111860382	CC_G0_G1_highdiff:chr10_111860310_111860382	100	+
chr10	111860608	111860619	CC_G0_G1_highdiff:chr10_111860608_111860619	100	+
chr10	111860631	111860690	CC_G0_G1_highdiff:chr10_111860631_111860690	100	+
chr10	111872524	111872527	CC_G0_G1_highdiff:chr10_111872524_111872527	100	+
chr10	111872709	111872718	CC_G0_G1_highdiff:chr10_111872709_111872718	100	+
chr10	111872726	111872732	CC_G0_G1_highdiff:chr10_111872726_111872732	100	+
chr10	111878276	111878343	CC_G0_G1_highdiff:chr10_111878276_111878343	100	+
chr10	111878496	111878498	CC_G0_G1_highdiff:chr10_111878496_111878498	100	+
chr10	111878500	111878523	CC_G0_G1_highdiff:chr10_111878500_111878523	100	+
chr10	111878866	111878935	CC_G0_G1_highdiff:chr10_111878866_111878935	100	+
chr10	111878938	111878947	CC_G0_G1_highdiff:chr10_111878938_111878947	100	+
chr10	111878951	111878960	CC_G0_G1_highdiff:chr10_111878951_111878960	100	+
chr10	111884035	111884042	CC_G0_G1_highdiff:chr10_111884035_111884042	100	+
chr10	111884051	111884103	CC_G0_G1_highdiff:chr10_111884051_111884103	100	+
chr10	111893008	111893024	CC_G0_G1_highdiff:chr10_111893008_111893024	100	+
chr10	111893033	111893061	CC_G0_G1_highdiff:chr10_111893033_111893061	100	+
chr10	112259339	112259849	CC_G0_G1_highdiff:chr10_112259339_112259849	100	+
chr10	112261804	112262003	CC_G0_G1_highdiff:chr10_112261804_112262003	100	+
chr10	112262125	112262335	CC_G0_G1_highdiff:chr10_112262125_112262335	100	+
chr10	112265401	112265617	CC_G0_G1_highdiff:chr10_112265401_112265617	100	+
chr10	112265629	112265756	CC_G0_G1_highdiff:chr10_112265629_112265756	100	+
chr10	112267698	112267902	CC_G0_G1_highdiff:chr10_112267698_112267902	100	+
chr10	112638640	112638880	CC_G0_G1_highdiff:chr10_112638640_112638880	100	+
chr10	112640920	112640990	CC_G0_G1_highdiff:chr10_112640920_112640990	100	+
chr10	112641294	112641301	CC_G0_G1_highdiff:chr10_112641294_112641301	100	+
chr10	112641310	112641311	CC_G0_G1_highdiff:chr10_112641310_112641311	100	+
chr10	112647421	112647422	CC_G0_G1_highdiff:chr10_112647421_112647422	100	+
chr10	112647647	112647731	CC_G0_G1_highdiff:chr10_112647647_112647731	100	+
chr10	112650431	112650547	CC_G0_G1_highdiff:chr10_112650431_112650547	100	+
chr10	112657772	112657782	CC_G0_G1_highdiff:chr10_112657772_112657782	100	+
chr10	114710706	114710724	CC_G0_G1_highdiff:chr10_114710706_114710724	100	+
chr10	114710733	114710757	CC_G0_G1_highdiff:chr10_114710733_114710757	100	+
chr10	114714722	114714930	CC_G0_G1_highdiff:chr10_114714722_114714930	100	+
chr10	114718618	114718988	CC_G0_G1_highdiff:chr10_114718618_114718988	100	+
chr10	114730739	114730943	CC_G0_G1_highdiff:chr10_114730739_114730943	100	+
chr10	114771406	114771718	CC_G0_G1_highdiff:chr10_114771406_114771718	100	+
chr10	114821141	114821411	CC_G0_G1_highdiff:chr10_114821141_114821411	100	+
chr10	114824094	114824304	CC_G0_G1_highdiff:chr10_114824094_114824304	100	+
chr10	114825599	114825685	CC_G0_G1_highdiff:chr10_114825599_114825685	100	+
chr10	114825694	114825722	CC_G0_G1_highdiff:chr10_114825694_114825722	100	+
chr10	114825728	114825737	CC_G0_G1_highdiff:chr10_114825728_114825737	100	+
chr10	114825755	114825760	CC_G0_G1_highdiff:chr10_114825755_114825760	100	+
chr10	114825788	114825797	CC_G0_G1_highdiff:chr10_114825788_114825797	100	+
chr10	114825801	114825802	CC_G0_G1_highdiff:chr10_114825801_114825802	100	+
chr10	114879154	114879361	CC_G0_G1_highdiff:chr10_114879154_114879361	100	+
chr10	114905862	114905873	CC_G0_G1_highdiff:chr10_114905862_114905873	100	+
chr10	114905882	114905962	CC_G0_G1_highdiff:chr10_114905882_114905962	100	+
chr10	114925274	114925288	CC_G0_G1_highdiff:chr10_114925274_114925288	100	+
chr10	121435910	121435972	CC_G0_G1_highdiff:chr10_121435910_121435972	100	+
chr10	121435974	121435975	CC_G0_G1_highdiff:chr10_121435974_121435975	100	+
chr10	121591114	121591151	CC_G0_G1_highdiff:chr10_121591114_121591151	100	+
chr10	121601875	121601976	CC_G0_G1_highdiff:chr10_121601875_121601976	100	+
chr10	121602118	121602127	CC_G0_G1_highdiff:chr10_121602118_121602127	100	+
chr10	121602141	121602145	CC_G0_G1_highdiff:chr10_121602141_121602145	100	+
chr10	121602154	121602205	CC_G0_G1_highdiff:chr10_121602154_121602205	100	+
chr10	121602938	121602961	CC_G0_G1_highdiff:chr10_121602938_121602961	100	+
chr10	121657904	121657938	CC_G0_G1_highdiff:chr10_121657904_121657938	100	+
chr10	121693299	121693415	CC_G0_G1_highdiff:chr10_121693299_121693415	100	+
chr10	122280478	122280479	CC_G0_G1_highdiff:chr10_122280478_122280479	100	+
chr10	122280608	122280609	CC_G0_G1_highdiff:chr10_122280608_122280609	100	+
chr10	122280615	122280624	CC_G0_G1_highdiff:chr10_122280615_122280624	100	+
chr10	122348809	122348812	CC_G0_G1_highdiff:chr10_122348809_122348812	100	+
chr10	124919869	124919919	CC_G0_G1_highdiff:chr10_124919869_124919919	100	+
chr10	124920082	124920087	CC_G0_G1_highdiff:chr10_124920082_124920087	100	+
chr10	127705910	127706002	CC_G0_G1_highdiff:chr10_127705910_127706002	100	+
chr10	127727817	127727821	CC_G0_G1_highdiff:chr10_127727817_127727821	100	+
chr10	127728002	127728075	CC_G0_G1_highdiff:chr10_127728002_127728075	100	+
chr10	127734499	127734619	CC_G0_G1_highdiff:chr10_127734499_127734619	100	+
chr10	127734704	127734733	CC_G0_G1_highdiff:chr10_127734704_127734733	100	+
chr10	127737706	127737803	CC_G0_G1_highdiff:chr10_127737706_127737803	100	+
chr10	127738025	127738119	CC_G0_G1_highdiff:chr10_127738025_127738119	100	+
chr10	127738272	127738321	CC_G0_G1_highdiff:chr10_127738272_127738321	100	+
chr10	127753575	127753635	CC_G0_G1_highdiff:chr10_127753575_127753635	100	+
chr10	127759987	127760039	CC_G0_G1_highdiff:chr10_127759987_127760039	100	+
chr10	127760291	127760330	CC_G0_G1_highdiff:chr10_127760291_127760330	100	+
chr10	127782440	127782516	CC_G0_G1_highdiff:chr10_127782440_127782516	100	+
chr10	127782552	127782553	CC_G0_G1_highdiff:chr10_127782552_127782553	100	+
chr10	127782705	127782795	CC_G0_G1_highdiff:chr10_127782705_127782795	100	+
chr10	127789536	127789636	CC_G0_G1_highdiff:chr10_127789536_127789636	100	+
chr10	127789813	127789958	CC_G0_G1_highdiff:chr10_127789813_127789958	100	+
chr10	127806503	127806606	CC_G0_G1_highdiff:chr10_127806503_127806606	100	+
chr10	127806800	127806911	CC_G0_G1_highdiff:chr10_127806800_127806911	100	+
chr10	127824013	127824150	CC_G0_G1_highdiff:chr10_127824013_127824150	100	+
chr10	127824229	127824372	CC_G0_G1_highdiff:chr10_127824229_127824372	100	+
chr10	127843657	127843766	CC_G0_G1_highdiff:chr10_127843657_127843766	100	+
chr10	127945658	127945723	CC_G0_G1_highdiff:chr10_127945658_127945723	100	+
chr10	127945732	127945794	CC_G0_G1_highdiff:chr10_127945732_127945794	100	+
chr10	127945818	127945865	CC_G0_G1_highdiff:chr10_127945818_127945865	100	+
chr10	128018911	128018963	CC_G0_G1_highdiff:chr10_128018911_128018963	100	+
chr10	128018972	128018980	CC_G0_G1_highdiff:chr10_128018972_128018980	100	+
chr10	128019079	128019098	CC_G0_G1_highdiff:chr10_128019079_128019098	100	+
chr10	129907688	129907706	CC_G0_G1_highdiff:chr10_129907688_129907706	100	+
chr10	131959024	131959058	CC_G0_G1_highdiff:chr10_131959024_131959058	100	+
chr10	131959268	131959313	CC_G0_G1_highdiff:chr10_131959268_131959313	100	+
chr11	248901	248930	CC_G0_G1_highdiff:chr11_248901_248930	100	+
chr11	249081	249113	CC_G0_G1_highdiff:chr11_249081_249113	100	+
chr11	4127197	4127206	CC_G0_G1_highdiff:chr11_4127197_4127206	100	+
chr11	4127219	4127228	CC_G0_G1_highdiff:chr11_4127219_4127228	100	+
chr11	4127234	4127243	CC_G0_G1_highdiff:chr11_4127234_4127243	100	+
chr11	4127247	4127274	CC_G0_G1_highdiff:chr11_4127247_4127274	100	+
chr11	4127453	4127493	CC_G0_G1_highdiff:chr11_4127453_4127493	100	+
chr11	4127497	4127515	CC_G0_G1_highdiff:chr11_4127497_4127515	100	+
chr11	4127543	4127544	CC_G0_G1_highdiff:chr11_4127543_4127544	100	+
chr11	4128525	4128536	CC_G0_G1_highdiff:chr11_4128525_4128536	100	+
chr11	4128567	4128657	CC_G0_G1_highdiff:chr11_4128567_4128657	100	+
chr11	4128767	4128864	CC_G0_G1_highdiff:chr11_4128767_4128864	100	+
chr11	4139459	4139547	CC_G0_G1_highdiff:chr11_4139459_4139547	100	+
chr11	4139697	4139743	CC_G0_G1_highdiff:chr11_4139697_4139743	100	+
chr11	4144273	4144410	CC_G0_G1_highdiff:chr11_4144273_4144410	100	+
chr11	4144620	4144729	CC_G0_G1_highdiff:chr11_4144620_4144729	100	+
chr11	4147838	4147849	CC_G0_G1_highdiff:chr11_4147838_4147849	100	+
chr11	4147858	4147910	CC_G0_G1_highdiff:chr11_4147858_4147910	100	+
chr11	4148063	4148064	CC_G0_G1_highdiff:chr11_4148063_4148064	100	+
chr11	4148066	4148150	CC_G0_G1_highdiff:chr11_4148066_4148150	100	+
chr11	4148163	4148264	CC_G0_G1_highdiff:chr11_4148163_4148264	100	+
chr11	4153422	4153513	CC_G0_G1_highdiff:chr11_4153422_4153513	100	+
chr11	4153653	4153655	CC_G0_G1_highdiff:chr11_4153653_4153655	100	+
chr11	4153664	4153673	CC_G0_G1_highdiff:chr11_4153664_4153673	100	+
chr11	4153691	4153703	CC_G0_G1_highdiff:chr11_4153691_4153703	100	+
chr11	4153708	4153727	CC_G0_G1_highdiff:chr11_4153708_4153727	100	+
chr11	4156290	4156310	CC_G0_G1_highdiff:chr11_4156290_4156310	100	+
chr11	4156500	4156598	CC_G0_G1_highdiff:chr11_4156500_4156598	100	+
chr11	5717892	5717902	CC_G0_G1_highdiff:chr11_5717892_5717902	100	+
chr11	5717912	5717921	CC_G0_G1_highdiff:chr11_5717912_5717921	100	+
chr11	5717927	5717949	CC_G0_G1_highdiff:chr11_5717927_5717949	100	+
chr11	9451206	9451215	CC_G0_G1_highdiff:chr11_9451206_9451215	100	+
chr11	9451217	9451218	CC_G0_G1_highdiff:chr11_9451217_9451218	100	+
chr11	9451396	9451398	CC_G0_G1_highdiff:chr11_9451396_9451398	100	+
chr11	9726439	9726884	CC_G0_G1_highdiff:chr11_9726439_9726884	100	+
chr11	9726902	9726911	CC_G0_G1_highdiff:chr11_9726902_9726911	100	+
chr11	9726915	9726924	CC_G0_G1_highdiff:chr11_9726915_9726924	100	+
chr11	9726988	9727000	CC_G0_G1_highdiff:chr11_9726988_9727000	100	+
chr11	9727018	9727055	CC_G0_G1_highdiff:chr11_9727018_9727055	100	+
chr11	9727081	9727104	CC_G0_G1_highdiff:chr11_9727081_9727104	100	+
chr11	9727109	9727124	CC_G0_G1_highdiff:chr11_9727109_9727124	100	+
chr11	9727181	9727190	CC_G0_G1_highdiff:chr11_9727181_9727190	100	+
chr11	9727216	9727225	CC_G0_G1_highdiff:chr11_9727216_9727225	100	+
chr11	9727279	9727288	CC_G0_G1_highdiff:chr11_9727279_9727288	100	+
chr11	9727320	9727329	CC_G0_G1_highdiff:chr11_9727320_9727329	100	+
chr11	9727338	9727347	CC_G0_G1_highdiff:chr11_9727338_9727347	100	+
chr11	9727437	9727452	CC_G0_G1_highdiff:chr11_9727437_9727452	100	+
chr11	9727477	9727503	CC_G0_G1_highdiff:chr11_9727477_9727503	100	+
chr11	9727504	9727519	CC_G0_G1_highdiff:chr11_9727504_9727519	100	+
chr11	9727543	9727561	CC_G0_G1_highdiff:chr11_9727543_9727561	100	+
chr11	9727598	9727612	CC_G0_G1_highdiff:chr11_9727598_9727612	100	+
chr11	9727626	9727642	CC_G0_G1_highdiff:chr11_9727626_9727642	100	+
chr11	9727650	9727659	CC_G0_G1_highdiff:chr11_9727650_9727659	100	+
chr11	9727668	9727677	CC_G0_G1_highdiff:chr11_9727668_9727677	100	+
chr11	9727719	9727728	CC_G0_G1_highdiff:chr11_9727719_9727728	100	+
chr11	9727729	9727738	CC_G0_G1_highdiff:chr11_9727729_9727738	100	+
chr11	9727804	9727822	CC_G0_G1_highdiff:chr11_9727804_9727822	100	+
chr11	9727865	9727877	CC_G0_G1_highdiff:chr11_9727865_9727877	100	+
chr11	9727883	9727895	CC_G0_G1_highdiff:chr11_9727883_9727895	100	+
chr11	9727908	9727917	CC_G0_G1_highdiff:chr11_9727908_9727917	100	+
chr11	10821895	10821952	CC_G0_G1_highdiff:chr11_10821895_10821952	100	+
chr11	10823836	10823837	CC_G0_G1_highdiff:chr11_10823836_10823837	100	+
chr11	12183999	12184071	CC_G0_G1_highdiff:chr11_12183999_12184071	100	+
chr11	12225739	12225793	CC_G0_G1_highdiff:chr11_12225739_12225793	100	+
chr11	12226006	12226075	CC_G0_G1_highdiff:chr11_12226006_12226075	100	+
chr11	12234694	12234799	CC_G0_G1_highdiff:chr11_12234694_12234799	100	+
chr11	12234957	12235059	CC_G0_G1_highdiff:chr11_12234957_12235059	100	+
chr11	12237716	12237749	CC_G0_G1_highdiff:chr11_12237716_12237749	100	+
chr11	12237868	12237871	CC_G0_G1_highdiff:chr11_12237868_12237871	100	+
chr11	12237881	12237997	CC_G0_G1_highdiff:chr11_12237881_12237997	100	+
chr11	12241646	12241738	CC_G0_G1_highdiff:chr11_12241646_12241738	100	+
chr11	12242016	12242029	CC_G0_G1_highdiff:chr11_12242016_12242029	100	+
chr11	12242052	12242055	CC_G0_G1_highdiff:chr11_12242052_12242055	100	+
chr11	12244069	12244152	CC_G0_G1_highdiff:chr11_12244069_12244152	100	+
chr11	12244159	12244160	CC_G0_G1_highdiff:chr11_12244159_12244160	100	+
chr11	12244290	12244300	CC_G0_G1_highdiff:chr11_12244290_12244300	100	+
chr11	12244302	12244306	CC_G0_G1_highdiff:chr11_12244302_12244306	100	+
chr11	12246166	12246187	CC_G0_G1_highdiff:chr11_12246166_12246187	100	+
chr11	12246368	12246452	CC_G0_G1_highdiff:chr11_12246368_12246452	100	+
chr11	12247668	12247677	CC_G0_G1_highdiff:chr11_12247668_12247677	100	+
chr11	12247678	12247693	CC_G0_G1_highdiff:chr11_12247678_12247693	100	+
chr11	12247710	12247711	CC_G0_G1_highdiff:chr11_12247710_12247711	100	+
chr11	12247919	12247999	CC_G0_G1_highdiff:chr11_12247919_12247999	100	+
chr11	12248524	12248564	CC_G0_G1_highdiff:chr11_12248524_12248564	100	+
chr11	12248686	12248792	CC_G0_G1_highdiff:chr11_12248686_12248792	100	+
chr11	12260890	12260975	CC_G0_G1_highdiff:chr11_12260890_12260975	100	+
chr11	12261134	12261139	CC_G0_G1_highdiff:chr11_12261134_12261139	100	+
chr11	12261144	12261247	CC_G0_G1_highdiff:chr11_12261144_12261247	100	+
chr11	12278191	12278220	CC_G0_G1_highdiff:chr11_12278191_12278220	100	+
chr11	12278234	12278243	CC_G0_G1_highdiff:chr11_12278234_12278243	100	+
chr11	12278255	12278275	CC_G0_G1_highdiff:chr11_12278255_12278275	100	+
chr11	12278526	12278561	CC_G0_G1_highdiff:chr11_12278526_12278561	100	+
chr11	12279891	12280014	CC_G0_G1_highdiff:chr11_12279891_12280014	100	+
chr11	12280103	12280106	CC_G0_G1_highdiff:chr11_12280103_12280106	100	+
chr11	12280121	12280139	CC_G0_G1_highdiff:chr11_12280121_12280139	100	+
chr11	12280145	12280167	CC_G0_G1_highdiff:chr11_12280145_12280167	100	+
chr11	12281325	12281338	CC_G0_G1_highdiff:chr11_12281325_12281338	100	+
chr11	13379934	13379956	CC_G0_G1_highdiff:chr11_13379934_13379956	100	+
chr11	13379965	13379967	CC_G0_G1_highdiff:chr11_13379965_13379967	100	+
chr11	13379976	13379977	CC_G0_G1_highdiff:chr11_13379976_13379977	100	+
chr11	13380138	13380142	CC_G0_G1_highdiff:chr11_13380138_13380142	100	+
chr11	13380185	13380197	CC_G0_G1_highdiff:chr11_13380185_13380197	100	+
chr11	13380215	13380224	CC_G0_G1_highdiff:chr11_13380215_13380224	100	+
chr11	13380241	13380242	CC_G0_G1_highdiff:chr11_13380241_13380242	100	+
chr11	13734673	13734868	CC_G0_G1_highdiff:chr11_13734673_13734868	100	+
chr11	14369432	14369538	CC_G0_G1_highdiff:chr11_14369432_14369538	100	+
chr11	14369550	14369672	CC_G0_G1_highdiff:chr11_14369550_14369672	100	+
chr11	18418519	18418631	CC_G0_G1_highdiff:chr11_18418519_18418631	100	+
chr11	18424580	18424618	CC_G0_G1_highdiff:chr11_18424580_18424618	100	+
chr11	18426906	18426965	CC_G0_G1_highdiff:chr11_18426906_18426965	100	+
chr11	18426974	18426984	CC_G0_G1_highdiff:chr11_18426974_18426984	100	+
chr11	19745416	19745509	CC_G0_G1_highdiff:chr11_19745416_19745509	100	+
chr11	19745518	19745611	CC_G0_G1_highdiff:chr11_19745518_19745611	100	+
chr11	19754987	19755215	CC_G0_G1_highdiff:chr11_19754987_19755215	100	+
chr11	19759386	19759597	CC_G0_G1_highdiff:chr11_19759386_19759597	100	+
chr11	19771547	19771753	CC_G0_G1_highdiff:chr11_19771547_19771753	100	+
chr11	19853957	19854029	CC_G0_G1_highdiff:chr11_19853957_19854029	100	+
chr11	19854158	19854160	CC_G0_G1_highdiff:chr11_19854158_19854160	100	+
chr11	19901265	19901412	CC_G0_G1_highdiff:chr11_19901265_19901412	100	+
chr11	19913903	19913968	CC_G0_G1_highdiff:chr11_19913903_19913968	100	+
chr11	19914140	19914169	CC_G0_G1_highdiff:chr11_19914140_19914169	100	+
chr11	19970215	19970233	CC_G0_G1_highdiff:chr11_19970215_19970233	100	+
chr11	20057427	20057497	CC_G0_G1_highdiff:chr11_20057427_20057497	100	+
chr11	20065505	20065523	CC_G0_G1_highdiff:chr11_20065505_20065523	100	+
chr11	20065823	20065859	CC_G0_G1_highdiff:chr11_20065823_20065859	100	+
chr11	20066446	20066511	CC_G0_G1_highdiff:chr11_20066446_20066511	100	+
chr11	20067217	20067270	CC_G0_G1_highdiff:chr11_20067217_20067270	100	+
chr11	20070173	20070262	CC_G0_G1_highdiff:chr11_20070173_20070262	100	+
chr11	20075059	20075184	CC_G0_G1_highdiff:chr11_20075059_20075184	100	+
chr11	20075205	20075272	CC_G0_G1_highdiff:chr11_20075205_20075272	100	+
chr11	20075584	20075625	CC_G0_G1_highdiff:chr11_20075584_20075625	100	+
chr11	20075815	20075852	CC_G0_G1_highdiff:chr11_20075815_20075852	100	+
chr11	20104536	20104547	CC_G0_G1_highdiff:chr11_20104536_20104547	100	+
chr11	20104725	20104833	CC_G0_G1_highdiff:chr11_20104725_20104833	100	+
chr11	20117104	20117178	CC_G0_G1_highdiff:chr11_20117104_20117178	100	+
chr11	20117199	20117216	CC_G0_G1_highdiff:chr11_20117199_20117216	100	+
chr11	20117328	20117353	CC_G0_G1_highdiff:chr11_20117328_20117353	100	+
chr11	20122724	20122743	CC_G0_G1_highdiff:chr11_20122724_20122743	100	+
chr11	20124731	20124799	CC_G0_G1_highdiff:chr11_20124731_20124799	100	+
chr11	20124955	20124976	CC_G0_G1_highdiff:chr11_20124955_20124976	100	+
chr11	20136108	20136136	CC_G0_G1_highdiff:chr11_20136108_20136136	100	+
chr11	20136347	20136379	CC_G0_G1_highdiff:chr11_20136347_20136379	100	+
chr11	20139675	20139677	CC_G0_G1_highdiff:chr11_20139675_20139677	100	+
chr11	21271186	21271396	CC_G0_G1_highdiff:chr11_21271186_21271396	100	+
chr11	22219869	22220163	CC_G0_G1_highdiff:chr11_22219869_22220163	100	+
chr11	27520821	27520884	CC_G0_G1_highdiff:chr11_27520821_27520884	100	+
chr11	27520901	27520905	CC_G0_G1_highdiff:chr11_27520901_27520905	100	+
chr11	27693731	27693972	CC_G0_G1_highdiff:chr11_27693731_27693972	100	+
chr11	27716545	27716792	CC_G0_G1_highdiff:chr11_27716545_27716792	100	+
chr11	32120078	32120210	CC_G0_G1_highdiff:chr11_32120078_32120210	100	+
chr11	33563738	33563820	CC_G0_G1_highdiff:chr11_33563738_33563820	100	+
chr11	33566308	33566312	CC_G0_G1_highdiff:chr11_33566308_33566312	100	+
chr11	33566925	33566989	CC_G0_G1_highdiff:chr11_33566925_33566989	100	+
chr11	33572502	33572585	CC_G0_G1_highdiff:chr11_33572502_33572585	100	+
chr11	33667142	33667230	CC_G0_G1_highdiff:chr11_33667142_33667230	100	+
chr11	34470684	34470738	CC_G0_G1_highdiff:chr11_34470684_34470738	100	+
chr11	34472445	34472532	CC_G0_G1_highdiff:chr11_34472445_34472532	100	+
chr11	34472647	34472656	CC_G0_G1_highdiff:chr11_34472647_34472656	100	+
chr11	34472665	34472746	CC_G0_G1_highdiff:chr11_34472665_34472746	100	+
chr11	34478150	34478211	CC_G0_G1_highdiff:chr11_34478150_34478211	100	+
chr11	34478373	34478428	CC_G0_G1_highdiff:chr11_34478373_34478428	100	+
chr11	34485785	34485848	CC_G0_G1_highdiff:chr11_34485785_34485848	100	+
chr11	34489777	34489831	CC_G0_G1_highdiff:chr11_34489777_34489831	100	+
chr11	34489945	34490054	CC_G0_G1_highdiff:chr11_34489945_34490054	100	+
chr11	35215214	35215433	CC_G0_G1_highdiff:chr11_35215214_35215433	100	+
chr11	46806226	46806310	CC_G0_G1_highdiff:chr11_46806226_46806310	100	+
chr11	47862151	47862162	CC_G0_G1_highdiff:chr11_47862151_47862162	100	+
chr11	58891560	58891648	CC_G0_G1_highdiff:chr11_58891560_58891648	100	+
chr11	61607732	61607768	CC_G0_G1_highdiff:chr11_61607732_61607768	100	+
chr11	61608212	61608301	CC_G0_G1_highdiff:chr11_61608212_61608301	100	+
chr11	61615759	61615898	CC_G0_G1_highdiff:chr11_61615759_61615898	100	+
chr11	61618331	61618633	CC_G0_G1_highdiff:chr11_61618331_61618633	100	+
chr11	61624446	61624467	CC_G0_G1_highdiff:chr11_61624446_61624467	100	+
chr11	61624475	61624481	CC_G0_G1_highdiff:chr11_61624475_61624481	100	+
chr11	61624543	61624649	CC_G0_G1_highdiff:chr11_61624543_61624649	100	+
chr11	61634826	61634867	CC_G0_G1_highdiff:chr11_61634826_61634867	100	+
chr11	61733072	61733355	CC_G0_G1_highdiff:chr11_61733072_61733355	100	+
chr11	62362709	62362724	CC_G0_G1_highdiff:chr11_62362709_62362724	100	+
chr11	63960481	63960519	CC_G0_G1_highdiff:chr11_63960481_63960519	100	+
chr11	63960528	63960531	CC_G0_G1_highdiff:chr11_63960528_63960531	100	+
chr11	63960774	63960783	CC_G0_G1_highdiff:chr11_63960774_63960783	100	+
chr11	63960789	63960817	CC_G0_G1_highdiff:chr11_63960789_63960817	100	+
chr11	63961585	63961612	CC_G0_G1_highdiff:chr11_63961585_63961612	100	+
chr11	63961620	63961629	CC_G0_G1_highdiff:chr11_63961620_63961629	100	+
chr11	63961802	63961809	CC_G0_G1_highdiff:chr11_63961802_63961809	100	+
chr11	63961818	63961862	CC_G0_G1_highdiff:chr11_63961818_63961862	100	+
chr11	63961877	63961946	CC_G0_G1_highdiff:chr11_63961877_63961946	100	+
chr11	63962092	63962130	CC_G0_G1_highdiff:chr11_63962092_63962130	100	+
chr11	63962142	63962196	CC_G0_G1_highdiff:chr11_63962142_63962196	100	+
chr11	63963030	63963032	CC_G0_G1_highdiff:chr11_63963030_63963032	100	+
chr11	63963041	63963115	CC_G0_G1_highdiff:chr11_63963041_63963115	100	+
chr11	63963348	63963378	CC_G0_G1_highdiff:chr11_63963348_63963378	100	+
chr11	63964645	63964655	CC_G0_G1_highdiff:chr11_63964645_63964655	100	+
chr11	63964664	63964740	CC_G0_G1_highdiff:chr11_63964664_63964740	100	+
chr11	63964889	63964896	CC_G0_G1_highdiff:chr11_63964889_63964896	100	+
chr11	63964905	63964962	CC_G0_G1_highdiff:chr11_63964905_63964962	100	+
chr11	63965072	63965175	CC_G0_G1_highdiff:chr11_63965072_63965175	100	+
chr11	63965184	63965208	CC_G0_G1_highdiff:chr11_63965184_63965208	100	+
chr11	63965221	63965288	CC_G0_G1_highdiff:chr11_63965221_63965288	100	+
chr11	63965303	63965323	CC_G0_G1_highdiff:chr11_63965303_63965323	100	+
chr11	63965448	63965454	CC_G0_G1_highdiff:chr11_63965448_63965454	100	+
chr11	63970838	63970843	CC_G0_G1_highdiff:chr11_63970838_63970843	100	+
chr11	63970852	63970903	CC_G0_G1_highdiff:chr11_63970852_63970903	100	+
chr11	63970919	63970920	CC_G0_G1_highdiff:chr11_63970919_63970920	100	+
chr11	65046180	65046191	CC_G0_G1_highdiff:chr11_65046180_65046191	100	+
chr11	65046394	65046427	CC_G0_G1_highdiff:chr11_65046394_65046427	100	+
chr11	65087974	65087990	CC_G0_G1_highdiff:chr11_65087974_65087990	100	+
chr11	65087993	65088014	CC_G0_G1_highdiff:chr11_65087993_65088014	100	+
chr11	65660781	65660837	CC_G0_G1_highdiff:chr11_65660781_65660837	100	+
chr11	65687714	65687790	CC_G0_G1_highdiff:chr11_65687714_65687790	100	+
chr11	68035497	68035521	CC_G0_G1_highdiff:chr11_68035497_68035521	100	+
chr11	68456192	68456261	CC_G0_G1_highdiff:chr11_68456192_68456261	100	+
chr11	68456270	68456314	CC_G0_G1_highdiff:chr11_68456270_68456314	100	+
chr11	69456283	69456295	CC_G0_G1_highdiff:chr11_69456283_69456295	100	+
chr11	69456330	69456345	CC_G0_G1_highdiff:chr11_69456330_69456345	100	+
chr11	69457713	69457796	CC_G0_G1_highdiff:chr11_69457713_69457796	100	+
chr11	69458525	69458545	CC_G0_G1_highdiff:chr11_69458525_69458545	100	+
chr11	69458594	69458599	CC_G0_G1_highdiff:chr11_69458594_69458599	100	+
chr11	69462671	69462757	CC_G0_G1_highdiff:chr11_69462671_69462757	100	+
chr11	69462758	69462759	CC_G0_G1_highdiff:chr11_69462758_69462759	100	+
chr11	69465866	69465883	CC_G0_G1_highdiff:chr11_69465866_69465883	100	+
chr11	69469242	69469334	CC_G0_G1_highdiff:chr11_69469242_69469334	100	+
chr11	70181568	70181667	CC_G0_G1_highdiff:chr11_70181568_70181667	100	+
chr11	71152231	71152264	CC_G0_G1_highdiff:chr11_71152231_71152264	100	+
chr11	71232954	71233228	CC_G0_G1_highdiff:chr11_71232954_71233228	100	+
chr11	74329516	74329578	CC_G0_G1_highdiff:chr11_74329516_74329578	100	+
chr11	74329849	74329907	CC_G0_G1_highdiff:chr11_74329849_74329907	100	+
chr11	74351551	74351606	CC_G0_G1_highdiff:chr11_74351551_74351606	100	+
chr11	85670103	85670177	CC_G0_G1_highdiff:chr11_85670103_85670177	100	+
chr11	85685855	85685946	CC_G0_G1_highdiff:chr11_85685855_85685946	100	+
chr11	85692075	85692079	CC_G0_G1_highdiff:chr11_85692075_85692079	100	+
chr11	85692088	85692167	CC_G0_G1_highdiff:chr11_85692088_85692167	100	+
chr11	85692271	85692306	CC_G0_G1_highdiff:chr11_85692271_85692306	100	+
chr11	85693047	85693150	CC_G0_G1_highdiff:chr11_85693047_85693150	100	+
chr11	85694818	85694908	CC_G0_G1_highdiff:chr11_85694818_85694908	100	+
chr11	85695026	85695151	CC_G0_G1_highdiff:chr11_85695026_85695151	100	+
chr11	85701463	85701604	CC_G0_G1_highdiff:chr11_85701463_85701604	100	+
chr11	85707757	85707868	CC_G0_G1_highdiff:chr11_85707757_85707868	100	+
chr11	85707972	85708011	CC_G0_G1_highdiff:chr11_85707972_85708011	100	+
chr11	85708023	85708130	CC_G0_G1_highdiff:chr11_85708023_85708130	100	+
chr11	85711980	85712076	CC_G0_G1_highdiff:chr11_85711980_85712076	100	+
chr11	85712203	85712234	CC_G0_G1_highdiff:chr11_85712203_85712234	100	+
chr11	85712248	85712285	CC_G0_G1_highdiff:chr11_85712248_85712285	100	+
chr11	85722041	85722068	CC_G0_G1_highdiff:chr11_85722041_85722068	100	+
chr11	85722225	85722270	CC_G0_G1_highdiff:chr11_85722225_85722270	100	+
chr11	85723223	85723314	CC_G0_G1_highdiff:chr11_85723223_85723314	100	+
chr11	85723435	85723538	CC_G0_G1_highdiff:chr11_85723435_85723538	100	+
chr11	85733339	85733363	CC_G0_G1_highdiff:chr11_85733339_85733363	100	+
chr11	85733513	85733568	CC_G0_G1_highdiff:chr11_85733513_85733568	100	+
chr11	85742401	85742506	CC_G0_G1_highdiff:chr11_85742401_85742506	100	+
chr11	85742717	85742728	CC_G0_G1_highdiff:chr11_85742717_85742728	100	+
chr11	86534635	86534692	CC_G0_G1_highdiff:chr11_86534635_86534692	100	+
chr11	89947358	89947362	CC_G0_G1_highdiff:chr11_89947358_89947362	100	+
chr11	89947371	89947428	CC_G0_G1_highdiff:chr11_89947371_89947428	100	+
chr11	92294714	92294723	CC_G0_G1_highdiff:chr11_92294714_92294723	100	+
chr11	92294737	92294746	CC_G0_G1_highdiff:chr11_92294737_92294746	100	+
chr11	92523105	92523107	CC_G0_G1_highdiff:chr11_92523105_92523107	100	+
chr11	92525930	92525931	CC_G0_G1_highdiff:chr11_92525930_92525931	100	+
chr11	102219317	102219328	CC_G0_G1_highdiff:chr11_102219317_102219328	100	+
chr11	102707852	102708026	CC_G0_G1_highdiff:chr11_102707852_102708026	100	+
chr11	102708132	102708141	CC_G0_G1_highdiff:chr11_102708132_102708141	100	+
chr11	102708152	102708273	CC_G0_G1_highdiff:chr11_102708152_102708273	100	+
chr11	102708644	102708878	CC_G0_G1_highdiff:chr11_102708644_102708878	100	+
chr11	102709078	102709208	CC_G0_G1_highdiff:chr11_102709078_102709208	100	+
chr11	102709277	102709279	CC_G0_G1_highdiff:chr11_102709277_102709279	100	+
chr11	102709475	102709552	CC_G0_G1_highdiff:chr11_102709475_102709552	100	+
chr11	102709709	102709757	CC_G0_G1_highdiff:chr11_102709709_102709757	100	+
chr11	102710015	102710128	CC_G0_G1_highdiff:chr11_102710015_102710128	100	+
chr11	102710322	102710338	CC_G0_G1_highdiff:chr11_102710322_102710338	100	+
chr11	102710350	102710594	CC_G0_G1_highdiff:chr11_102710350_102710594	100	+
chr11	102710606	102710753	CC_G0_G1_highdiff:chr11_102710606_102710753	100	+
chr11	102711077	102711082	CC_G0_G1_highdiff:chr11_102711077_102711082	100	+
chr11	102711135	102711152	CC_G0_G1_highdiff:chr11_102711135_102711152	100	+
chr11	102711334	102711430	CC_G0_G1_highdiff:chr11_102711334_102711430	100	+
chr11	102712760	102712771	CC_G0_G1_highdiff:chr11_102712760_102712771	100	+
chr11	102712780	102712840	CC_G0_G1_highdiff:chr11_102712780_102712840	100	+
chr11	102713070	102713161	CC_G0_G1_highdiff:chr11_102713070_102713161	100	+
chr11	102713311	102713312	CC_G0_G1_highdiff:chr11_102713311_102713312	100	+
chr11	102713352	102713361	CC_G0_G1_highdiff:chr11_102713352_102713361	100	+
chr11	102713384	102713400	CC_G0_G1_highdiff:chr11_102713384_102713400	100	+
chr11	102713662	102713770	CC_G0_G1_highdiff:chr11_102713662_102713770	100	+
chr11	102714065	102714172	CC_G0_G1_highdiff:chr11_102714065_102714172	100	+
chr11	106695447	106695530	CC_G0_G1_highdiff:chr11_106695447_106695530	100	+
chr11	106695680	106695723	CC_G0_G1_highdiff:chr11_106695680_106695723	100	+
chr11	107266324	107266374	CC_G0_G1_highdiff:chr11_107266324_107266374	100	+
chr11	107266392	107266533	CC_G0_G1_highdiff:chr11_107266392_107266533	100	+
chr11	107686442	107686480	CC_G0_G1_highdiff:chr11_107686442_107686480	100	+
chr11	107686511	107686515	CC_G0_G1_highdiff:chr11_107686511_107686515	100	+
chr11	107686702	107686723	CC_G0_G1_highdiff:chr11_107686702_107686723	100	+
chr11	110489943	110490099	CC_G0_G1_highdiff:chr11_110489943_110490099	100	+
chr11	111931703	111931760	CC_G0_G1_highdiff:chr11_111931703_111931760	100	+
chr11	111931925	111931946	CC_G0_G1_highdiff:chr11_111931925_111931946	100	+
chr11	111933092	111933129	CC_G0_G1_highdiff:chr11_111933092_111933129	100	+
chr11	113629199	113629230	CC_G0_G1_highdiff:chr11_113629199_113629230	100	+
chr11	117077075	117077121	CC_G0_G1_highdiff:chr11_117077075_117077121	100	+
chr11	118916366	118916369	CC_G0_G1_highdiff:chr11_118916366_118916369	100	+
chr11	118916399	118916408	CC_G0_G1_highdiff:chr11_118916399_118916408	100	+
chr11	118916488	118916492	CC_G0_G1_highdiff:chr11_118916488_118916492	100	+
chr11	118917222	118917265	CC_G0_G1_highdiff:chr11_118917222_118917265	100	+
chr11	118917520	118917581	CC_G0_G1_highdiff:chr11_118917520_118917581	100	+
chr11	118918570	118918654	CC_G0_G1_highdiff:chr11_118918570_118918654	100	+
chr11	118918792	118918880	CC_G0_G1_highdiff:chr11_118918792_118918880	100	+
chr11	118918892	118918956	CC_G0_G1_highdiff:chr11_118918892_118918956	100	+
chr11	118921651	118921671	CC_G0_G1_highdiff:chr11_118921651_118921671	100	+
chr11	118921887	118921982	CC_G0_G1_highdiff:chr11_118921887_118921982	100	+
chr11	118922023	118922147	CC_G0_G1_highdiff:chr11_118922023_118922147	100	+
chr11	118922337	118922384	CC_G0_G1_highdiff:chr11_118922337_118922384	100	+
chr11	118922884	118922885	CC_G0_G1_highdiff:chr11_118922884_118922885	100	+
chr11	118922887	118922981	CC_G0_G1_highdiff:chr11_118922887_118922981	100	+
chr11	118922990	118923006	CC_G0_G1_highdiff:chr11_118922990_118923006	100	+
chr11	118923153	118923162	CC_G0_G1_highdiff:chr11_118923153_118923162	100	+
chr11	118923173	118923212	CC_G0_G1_highdiff:chr11_118923173_118923212	100	+
chr11	118925165	118925174	CC_G0_G1_highdiff:chr11_118925165_118925174	100	+
chr11	118925175	118925184	CC_G0_G1_highdiff:chr11_118925175_118925184	100	+
chr11	118925430	118925433	CC_G0_G1_highdiff:chr11_118925430_118925433	100	+
chr11	118925789	118925896	CC_G0_G1_highdiff:chr11_118925789_118925896	100	+
chr11	118926060	118926069	CC_G0_G1_highdiff:chr11_118926060_118926069	100	+
chr11	118926352	118926459	CC_G0_G1_highdiff:chr11_118926352_118926459	100	+
chr11	119103057	119103098	CC_G0_G1_highdiff:chr11_119103057_119103098	100	+
chr11	119103109	119103154	CC_G0_G1_highdiff:chr11_119103109_119103154	100	+
chr11	120490979	120491014	CC_G0_G1_highdiff:chr11_120490979_120491014	100	+
chr11	122538093	122538099	CC_G0_G1_highdiff:chr11_122538093_122538099	100	+
chr11	122538117	122538303	CC_G0_G1_highdiff:chr11_122538117_122538303	100	+
chr11	122572805	122573013	CC_G0_G1_highdiff:chr11_122572805_122573013	100	+
chr11	122611856	122612152	CC_G0_G1_highdiff:chr11_122611856_122612152	100	+
chr11	122650177	122650183	CC_G0_G1_highdiff:chr11_122650177_122650183	100	+
chr11	122650202	122650203	CC_G0_G1_highdiff:chr11_122650202_122650203	100	+
chr11	122650403	122650455	CC_G0_G1_highdiff:chr11_122650403_122650455	100	+
chr11	122653683	122653757	CC_G0_G1_highdiff:chr11_122653683_122653757	100	+
chr11	122653936	122653971	CC_G0_G1_highdiff:chr11_122653936_122653971	100	+
chr11	122667582	122667608	CC_G0_G1_highdiff:chr11_122667582_122667608	100	+
chr11	122667616	122667618	CC_G0_G1_highdiff:chr11_122667616_122667618	100	+
chr11	122667746	122667830	CC_G0_G1_highdiff:chr11_122667746_122667830	100	+
chr11	122671812	122671893	CC_G0_G1_highdiff:chr11_122671812_122671893	100	+
chr11	122672041	122672093	CC_G0_G1_highdiff:chr11_122672041_122672093	100	+
chr11	122680400	122680438	CC_G0_G1_highdiff:chr11_122680400_122680438	100	+
chr11	122928630	122928651	CC_G0_G1_highdiff:chr11_122928630_122928651	100	+
chr11	122928660	122928735	CC_G0_G1_highdiff:chr11_122928660_122928735	100	+
chr11	122928910	122928953	CC_G0_G1_highdiff:chr11_122928910_122928953	100	+
chr11	122929264	122929273	CC_G0_G1_highdiff:chr11_122929264_122929273	100	+
chr11	122931178	122931253	CC_G0_G1_highdiff:chr11_122931178_122931253	100	+
chr11	122931525	122931608	CC_G0_G1_highdiff:chr11_122931525_122931608	100	+
chr11	122931785	122931798	CC_G0_G1_highdiff:chr11_122931785_122931798	100	+
chr11	122932044	122932113	CC_G0_G1_highdiff:chr11_122932044_122932113	100	+
chr11	122932740	122932771	CC_G0_G1_highdiff:chr11_122932740_122932771	100	+
chr11	122944487	122944533	CC_G0_G1_highdiff:chr11_122944487_122944533	100	+
chr11	122945393	122945407	CC_G0_G1_highdiff:chr11_122945393_122945407	100	+
chr11	122945555	122945645	CC_G0_G1_highdiff:chr11_122945555_122945645	100	+
chr11	122953693	122953783	CC_G0_G1_highdiff:chr11_122953693_122953783	100	+
chr11	122953915	122954013	CC_G0_G1_highdiff:chr11_122953915_122954013	100	+
chr11	122954304	122954313	CC_G0_G1_highdiff:chr11_122954304_122954313	100	+
chr11	122954337	122954346	CC_G0_G1_highdiff:chr11_122954337_122954346	100	+
chr11	122954347	122954362	CC_G0_G1_highdiff:chr11_122954347_122954362	100	+
chr11	122954385	122954387	CC_G0_G1_highdiff:chr11_122954385_122954387	100	+
chr11	122954555	122954659	CC_G0_G1_highdiff:chr11_122954555_122954659	100	+
chr11	122955121	122955211	CC_G0_G1_highdiff:chr11_122955121_122955211	100	+
chr11	122955421	122955436	CC_G0_G1_highdiff:chr11_122955421_122955436	100	+
chr11	123029733	123029913	CC_G0_G1_highdiff:chr11_123029733_123029913	100	+
chr11	123029928	123029951	CC_G0_G1_highdiff:chr11_123029928_123029951	100	+
chr11	123493148	123493168	CC_G0_G1_highdiff:chr11_123493148_123493168	100	+
chr11	123493180	123493203	CC_G0_G1_highdiff:chr11_123493180_123493203	100	+
chr11	126696111	126696317	CC_G0_G1_highdiff:chr11_126696111_126696317	100	+
chr11	126728223	126728388	CC_G0_G1_highdiff:chr11_126728223_126728388	100	+
chr11	126745424	126745636	CC_G0_G1_highdiff:chr11_126745424_126745636	100	+
chr11	126756348	126756694	CC_G0_G1_highdiff:chr11_126756348_126756694	100	+
chr11	126759417	126759449	CC_G0_G1_highdiff:chr11_126759417_126759449	100	+
chr11	126759461	126759617	CC_G0_G1_highdiff:chr11_126759461_126759617	100	+
chr11	126769111	126769315	CC_G0_G1_highdiff:chr11_126769111_126769315	100	+
chr11	126773344	126773539	CC_G0_G1_highdiff:chr11_126773344_126773539	100	+
chr11	126806920	126807120	CC_G0_G1_highdiff:chr11_126806920_126807120	100	+
chr11	126830216	126830585	CC_G0_G1_highdiff:chr11_126830216_126830585	100	+
chr11	126844050	126844181	CC_G0_G1_highdiff:chr11_126844050_126844181	100	+
chr11	126851042	126851429	CC_G0_G1_highdiff:chr11_126851042_126851429	100	+
chr11	126857550	126857756	CC_G0_G1_highdiff:chr11_126857550_126857756	100	+
chr11	126861390	126861656	CC_G0_G1_highdiff:chr11_126861390_126861656	100	+
chr11	132016124	132016133	CC_G0_G1_highdiff:chr11_132016124_132016133	100	+
chr11	132016408	132016425	CC_G0_G1_highdiff:chr11_132016408_132016425	100	+
chr11	132016440	132016482	CC_G0_G1_highdiff:chr11_132016440_132016482	100	+
chr11	134027720	134027811	CC_G0_G1_highdiff:chr11_134027720_134027811	100	+
chr11	134027813	134027822	CC_G0_G1_highdiff:chr11_134027813_134027822	100	+
chr11	134087001	134087028	CC_G0_G1_highdiff:chr11_134087001_134087028	100	+
chr12	1749164	1749176	CC_G0_G1_highdiff:chr12_1749164_1749176	100	+
chr12	1749221	1749232	CC_G0_G1_highdiff:chr12_1749221_1749232	100	+
chr12	2253809	2254012	CC_G0_G1_highdiff:chr12_2253809_2254012	100	+
chr12	2470217	2470407	CC_G0_G1_highdiff:chr12_2470217_2470407	100	+
chr12	2909490	2909539	CC_G0_G1_highdiff:chr12_2909490_2909539	100	+
chr12	2909745	2909758	CC_G0_G1_highdiff:chr12_2909745_2909758	100	+
chr12	2909767	2909814	CC_G0_G1_highdiff:chr12_2909767_2909814	100	+
chr12	4609518	4609529	CC_G0_G1_highdiff:chr12_4609518_4609529	100	+
chr12	4652850	4652928	CC_G0_G1_highdiff:chr12_4652850_4652928	100	+
chr12	4653077	4653135	CC_G0_G1_highdiff:chr12_4653077_4653135	100	+
chr12	8169701	8169796	CC_G0_G1_highdiff:chr12_8169701_8169796	100	+
chr12	12936950	12937124	CC_G0_G1_highdiff:chr12_12936950_12937124	100	+
chr12	20705966	20706634	CC_G0_G1_highdiff:chr12_20705966_20706634	100	+
chr12	20706646	20706781	CC_G0_G1_highdiff:chr12_20706646_20706781	100	+
chr12	20706790	20707265	CC_G0_G1_highdiff:chr12_20706790_20707265	100	+
chr12	21628588	21628597	CC_G0_G1_highdiff:chr12_21628588_21628597	100	+
chr12	21628768	21628811	CC_G0_G1_highdiff:chr12_21628768_21628811	100	+
chr12	21919560	21919565	CC_G0_G1_highdiff:chr12_21919560_21919565	100	+
chr12	27533372	27533383	CC_G0_G1_highdiff:chr12_27533372_27533383	100	+
chr12	27533385	27533394	CC_G0_G1_highdiff:chr12_27533385_27533394	100	+
chr12	27533405	27533473	CC_G0_G1_highdiff:chr12_27533405_27533473	100	+
chr12	49581397	49581579	CC_G0_G1_highdiff:chr12_49581397_49581579	100	+
chr12	52081529	52081768	CC_G0_G1_highdiff:chr12_52081529_52081768	100	+
chr12	52090035	52090088	CC_G0_G1_highdiff:chr12_52090035_52090088	100	+
chr12	52090097	52090098	CC_G0_G1_highdiff:chr12_52090097_52090098	100	+
chr12	52090110	52090359	CC_G0_G1_highdiff:chr12_52090110_52090359	100	+
chr12	52445777	52445977	CC_G0_G1_highdiff:chr12_52445777_52445977	100	+
chr12	52446134	52446257	CC_G0_G1_highdiff:chr12_52446134_52446257	100	+
chr12	52446429	52446618	CC_G0_G1_highdiff:chr12_52446429_52446618	100	+
chr12	52446847	52447161	CC_G0_G1_highdiff:chr12_52446847_52447161	100	+
chr12	52450483	52450642	CC_G0_G1_highdiff:chr12_52450483_52450642	100	+
chr12	52635205	52635228	CC_G0_G1_highdiff:chr12_52635205_52635228	100	+
chr12	52635237	52635249	CC_G0_G1_highdiff:chr12_52635237_52635249	100	+
chr12	52635254	52635255	CC_G0_G1_highdiff:chr12_52635254_52635255	100	+
chr12	52635432	52635444	CC_G0_G1_highdiff:chr12_52635432_52635444	100	+
chr12	52635489	52635507	CC_G0_G1_highdiff:chr12_52635489_52635507	100	+
chr12	52639160	52639168	CC_G0_G1_highdiff:chr12_52639160_52639168	100	+
chr12	53345848	53345850	CC_G0_G1_highdiff:chr12_53345848_53345850	100	+
chr12	53345855	53345864	CC_G0_G1_highdiff:chr12_53345855_53345864	100	+
chr12	53345884	53345893	CC_G0_G1_highdiff:chr12_53345884_53345893	100	+
chr12	53345897	53345901	CC_G0_G1_highdiff:chr12_53345897_53345901	100	+
chr12	56500667	56500764	CC_G0_G1_highdiff:chr12_56500667_56500764	100	+
chr12	57642587	57642823	CC_G0_G1_highdiff:chr12_57642587_57642823	100	+
chr12	59311250	59311445	CC_G0_G1_highdiff:chr12_59311250_59311445	100	+
chr12	65708029	65708246	CC_G0_G1_highdiff:chr12_65708029_65708246	100	+
chr12	66309453	66309647	CC_G0_G1_highdiff:chr12_66309453_66309647	100	+
chr12	69203126	69203434	CC_G0_G1_highdiff:chr12_69203126_69203434	100	+
chr12	69205021	69205339	CC_G0_G1_highdiff:chr12_69205021_69205339	100	+
chr12	69206066	69206267	CC_G0_G1_highdiff:chr12_69206066_69206267	100	+
chr12	69207006	69207294	CC_G0_G1_highdiff:chr12_69207006_69207294	100	+
chr12	69208713	69208935	CC_G0_G1_highdiff:chr12_69208713_69208935	100	+
chr12	69208950	69209194	CC_G0_G1_highdiff:chr12_69208950_69209194	100	+
chr12	75874869	75874880	CC_G0_G1_highdiff:chr12_75874869_75874880	100	+
chr12	75874890	75874899	CC_G0_G1_highdiff:chr12_75874890_75874899	100	+
chr12	75874909	75874957	CC_G0_G1_highdiff:chr12_75874909_75874957	100	+
chr12	75884141	75884179	CC_G0_G1_highdiff:chr12_75884141_75884179	100	+
chr12	75884299	75884310	CC_G0_G1_highdiff:chr12_75884299_75884310	100	+
chr12	76476021	76476261	CC_G0_G1_highdiff:chr12_76476021_76476261	100	+
chr12	76941357	76941577	CC_G0_G1_highdiff:chr12_76941357_76941577	100	+
chr12	80014787	80014855	CC_G0_G1_highdiff:chr12_80014787_80014855	100	+
chr12	83094980	83095169	CC_G0_G1_highdiff:chr12_83094980_83095169	100	+
chr12	83095174	83095192	CC_G0_G1_highdiff:chr12_83095174_83095192	100	+
chr12	83095195	83095205	CC_G0_G1_highdiff:chr12_83095195_83095205	100	+
chr12	83095206	83095224	CC_G0_G1_highdiff:chr12_83095206_83095224	100	+
chr12	83164041	83164244	CC_G0_G1_highdiff:chr12_83164041_83164244	100	+
chr12	88890958	88891002	CC_G0_G1_highdiff:chr12_88890958_88891002	100	+
chr12	94734548	94734552	CC_G0_G1_highdiff:chr12_94734548_94734552	100	+
chr12	94734563	94734575	CC_G0_G1_highdiff:chr12_94734563_94734575	100	+
chr12	94734589	94734609	CC_G0_G1_highdiff:chr12_94734589_94734609	100	+
chr12	96077487	96077491	CC_G0_G1_highdiff:chr12_96077487_96077491	100	+
chr12	96077524	96077525	CC_G0_G1_highdiff:chr12_96077524_96077525	100	+
chr12	96131626	96131636	CC_G0_G1_highdiff:chr12_96131626_96131636	100	+
chr12	96131933	96131935	CC_G0_G1_highdiff:chr12_96131933_96131935	100	+
chr12	96131960	96131972	CC_G0_G1_highdiff:chr12_96131960_96131972	100	+
chr12	96131976	96131996	CC_G0_G1_highdiff:chr12_96131976_96131996	100	+
chr12	96132012	96132016	CC_G0_G1_highdiff:chr12_96132012_96132016	100	+
chr12	96181246	96181250	CC_G0_G1_highdiff:chr12_96181246_96181250	100	+
chr12	96181251	96181277	CC_G0_G1_highdiff:chr12_96181251_96181277	100	+
chr12	96181280	96181289	CC_G0_G1_highdiff:chr12_96181280_96181289	100	+
chr12	96181305	96181325	CC_G0_G1_highdiff:chr12_96181305_96181325	100	+
chr12	97337256	97337335	CC_G0_G1_highdiff:chr12_97337256_97337335	100	+
chr12	99020549	99020593	CC_G0_G1_highdiff:chr12_99020549_99020593	100	+
chr12	100431533	100431616	CC_G0_G1_highdiff:chr12_100431533_100431616	100	+
chr12	100478213	100478253	CC_G0_G1_highdiff:chr12_100478213_100478253	100	+
chr12	100478441	100478454	CC_G0_G1_highdiff:chr12_100478441_100478454	100	+
chr12	101711205	101711255	CC_G0_G1_highdiff:chr12_101711205_101711255	100	+
chr12	101711443	101711452	CC_G0_G1_highdiff:chr12_101711443_101711452	100	+
chr12	101723003	101723016	CC_G0_G1_highdiff:chr12_101723003_101723016	100	+
chr12	101723233	101723239	CC_G0_G1_highdiff:chr12_101723233_101723239	100	+
chr12	102314975	102314993	CC_G0_G1_highdiff:chr12_102314975_102314993	100	+
chr12	104390625	104390626	CC_G0_G1_highdiff:chr12_104390625_104390626	100	+
chr12	104390698	104390716	CC_G0_G1_highdiff:chr12_104390698_104390716	100	+
chr12	104390722	104390731	CC_G0_G1_highdiff:chr12_104390722_104390731	100	+
chr12	104390746	104390771	CC_G0_G1_highdiff:chr12_104390746_104390771	100	+
chr12	104390799	104390804	CC_G0_G1_highdiff:chr12_104390799_104390804	100	+
chr12	106729413	106729416	CC_G0_G1_highdiff:chr12_106729413_106729416	100	+
chr12	106729604	106729704	CC_G0_G1_highdiff:chr12_106729604_106729704	100	+
chr12	106729755	106729808	CC_G0_G1_highdiff:chr12_106729755_106729808	100	+
chr12	106729992	106730067	CC_G0_G1_highdiff:chr12_106729992_106730067	100	+
chr12	109547603	109547630	CC_G0_G1_highdiff:chr12_109547603_109547630	100	+
chr12	118472186	118472253	CC_G0_G1_highdiff:chr12_118472186_118472253	100	+
chr12	118480612	118480621	CC_G0_G1_highdiff:chr12_118480612_118480621	100	+
chr12	118480622	118480631	CC_G0_G1_highdiff:chr12_118480622_118480631	100	+
chr12	118480777	118480784	CC_G0_G1_highdiff:chr12_118480777_118480784	100	+
chr12	118480787	118480813	CC_G0_G1_highdiff:chr12_118480787_118480813	100	+
chr12	123057608	123057622	CC_G0_G1_highdiff:chr12_123057608_123057622	100	+
chr12	123057678	123057685	CC_G0_G1_highdiff:chr12_123057678_123057685	100	+
chr12	133253239	133253253	CC_G0_G1_highdiff:chr12_133253239_133253253	100	+
chr12	133253262	133253338	CC_G0_G1_highdiff:chr12_133253262_133253338	100	+
chr12	133308796	133308817	CC_G0_G1_highdiff:chr12_133308796_133308817	100	+
chr13	25886956	25887017	CC_G0_G1_highdiff:chr13_25886956_25887017	100	+
chr13	25887170	25887217	CC_G0_G1_highdiff:chr13_25887170_25887217	100	+
chr13	25887226	25887249	CC_G0_G1_highdiff:chr13_25887226_25887249	100	+
chr13	28785500	28785721	CC_G0_G1_highdiff:chr13_28785500_28785721	100	+
chr13	31711661	31711708	CC_G0_G1_highdiff:chr13_31711661_31711708	100	+
chr13	31712484	31712522	CC_G0_G1_highdiff:chr13_31712484_31712522	100	+
chr13	31712705	31712711	CC_G0_G1_highdiff:chr13_31712705_31712711	100	+
chr13	31712720	31712762	CC_G0_G1_highdiff:chr13_31712720_31712762	100	+
chr13	31712820	31712908	CC_G0_G1_highdiff:chr13_31712820_31712908	100	+
chr13	31712911	31712913	CC_G0_G1_highdiff:chr13_31712911_31712913	100	+
chr13	31714253	31714320	CC_G0_G1_highdiff:chr13_31714253_31714320	100	+
chr13	31714449	31714564	CC_G0_G1_highdiff:chr13_31714449_31714564	100	+
chr13	31715204	31715223	CC_G0_G1_highdiff:chr13_31715204_31715223	100	+
chr13	31715232	31715254	CC_G0_G1_highdiff:chr13_31715232_31715254	100	+
chr13	31715399	31715474	CC_G0_G1_highdiff:chr13_31715399_31715474	100	+
chr13	31719628	31719699	CC_G0_G1_highdiff:chr13_31719628_31719699	100	+
chr13	31719909	31719937	CC_G0_G1_highdiff:chr13_31719909_31719937	100	+
chr13	31722395	31722415	CC_G0_G1_highdiff:chr13_31722395_31722415	100	+
chr13	31722424	31722503	CC_G0_G1_highdiff:chr13_31722424_31722503	100	+
chr13	31722617	31722697	CC_G0_G1_highdiff:chr13_31722617_31722697	100	+
chr13	31724038	31724086	CC_G0_G1_highdiff:chr13_31724038_31724086	100	+
chr13	31724970	31725016	CC_G0_G1_highdiff:chr13_31724970_31725016	100	+
chr13	31725025	31725079	CC_G0_G1_highdiff:chr13_31725025_31725079	100	+
chr13	31725678	31725702	CC_G0_G1_highdiff:chr13_31725678_31725702	100	+
chr13	31725717	31725742	CC_G0_G1_highdiff:chr13_31725717_31725742	100	+
chr13	31725879	31725880	CC_G0_G1_highdiff:chr13_31725879_31725880	100	+
chr13	31725883	31725982	CC_G0_G1_highdiff:chr13_31725883_31725982	100	+
chr13	31727088	31727197	CC_G0_G1_highdiff:chr13_31727088_31727197	100	+
chr13	31727206	31727232	CC_G0_G1_highdiff:chr13_31727206_31727232	100	+
chr13	31729794	31729847	CC_G0_G1_highdiff:chr13_31729794_31729847	100	+
chr13	32752923	32752974	CC_G0_G1_highdiff:chr13_32752923_32752974	100	+
chr13	32768205	32768278	CC_G0_G1_highdiff:chr13_32768205_32768278	100	+
chr13	32768444	32768478	CC_G0_G1_highdiff:chr13_32768444_32768478	100	+
chr13	33085487	33085698	CC_G0_G1_highdiff:chr13_33085487_33085698	100	+
chr13	33789447	33789649	CC_G0_G1_highdiff:chr13_33789447_33789649	100	+
chr13	34395166	34395217	CC_G0_G1_highdiff:chr13_34395166_34395217	100	+
chr13	34395409	34395472	CC_G0_G1_highdiff:chr13_34395409_34395472	100	+
chr13	34403963	34403969	CC_G0_G1_highdiff:chr13_34403963_34403969	100	+
chr13	34404156	34404159	CC_G0_G1_highdiff:chr13_34404156_34404159	100	+
chr13	34404166	34404198	CC_G0_G1_highdiff:chr13_34404166_34404198	100	+
chr13	35615306	35615326	CC_G0_G1_highdiff:chr13_35615306_35615326	100	+
chr13	35630041	35630099	CC_G0_G1_highdiff:chr13_35630041_35630099	100	+
chr13	35630108	35630143	CC_G0_G1_highdiff:chr13_35630108_35630143	100	+
chr13	35630266	35630273	CC_G0_G1_highdiff:chr13_35630266_35630273	100	+
chr13	35630296	35630315	CC_G0_G1_highdiff:chr13_35630296_35630315	100	+
chr13	35692451	35692483	CC_G0_G1_highdiff:chr13_35692451_35692483	100	+
chr13	35692496	35692505	CC_G0_G1_highdiff:chr13_35692496_35692505	100	+
chr13	35692508	35692512	CC_G0_G1_highdiff:chr13_35692508_35692512	100	+
chr13	38144986	38145224	CC_G0_G1_highdiff:chr13_38144986_38145224	100	+
chr13	38145596	38145674	CC_G0_G1_highdiff:chr13_38145596_38145674	100	+
chr13	38145683	38145752	CC_G0_G1_highdiff:chr13_38145683_38145752	100	+
chr13	38149743	38149942	CC_G0_G1_highdiff:chr13_38149743_38149942	100	+
chr13	38149987	38150301	CC_G0_G1_highdiff:chr13_38149987_38150301	100	+
chr13	38151616	38151824	CC_G0_G1_highdiff:chr13_38151616_38151824	100	+
chr13	38357497	38357541	CC_G0_G1_highdiff:chr13_38357497_38357541	100	+
chr13	42033244	42033457	CC_G0_G1_highdiff:chr13_42033244_42033457	100	+
chr13	49649794	49649928	CC_G0_G1_highdiff:chr13_49649794_49649928	100	+
chr13	52541285	52541350	CC_G0_G1_highdiff:chr13_52541285_52541350	100	+
chr13	76219840	76220112	CC_G0_G1_highdiff:chr13_76219840_76220112	100	+
chr13	76224615	76224920	CC_G0_G1_highdiff:chr13_76224615_76224920	100	+
chr13	76379172	76379376	CC_G0_G1_highdiff:chr13_76379172_76379376	100	+
chr13	76382591	76382803	CC_G0_G1_highdiff:chr13_76382591_76382803	100	+
chr13	76411453	76411658	CC_G0_G1_highdiff:chr13_76411453_76411658	100	+
chr13	76413250	76413598	CC_G0_G1_highdiff:chr13_76413250_76413598	100	+
chr13	95273491	95273565	CC_G0_G1_highdiff:chr13_95273491_95273565	100	+
chr13	96409793	96409896	CC_G0_G1_highdiff:chr13_96409793_96409896	100	+
chr13	96410050	96410052	CC_G0_G1_highdiff:chr13_96410050_96410052	100	+
chr13	96410065	96410069	CC_G0_G1_highdiff:chr13_96410065_96410069	100	+
chr13	96415775	96415893	CC_G0_G1_highdiff:chr13_96415775_96415893	100	+
chr13	96416042	96416051	CC_G0_G1_highdiff:chr13_96416042_96416051	100	+
chr13	96416207	96416229	CC_G0_G1_highdiff:chr13_96416207_96416229	100	+
chr13	96416244	96416284	CC_G0_G1_highdiff:chr13_96416244_96416284	100	+
chr13	96416293	96416316	CC_G0_G1_highdiff:chr13_96416293_96416316	100	+
chr13	96438105	96438190	CC_G0_G1_highdiff:chr13_96438105_96438190	100	+
chr13	96438326	96438346	CC_G0_G1_highdiff:chr13_96438326_96438346	100	+
chr13	96438355	96438369	CC_G0_G1_highdiff:chr13_96438355_96438369	100	+
chr13	98876022	98876231	CC_G0_G1_highdiff:chr13_98876022_98876231	100	+
chr13	102369806	102369848	CC_G0_G1_highdiff:chr13_102369806_102369848	100	+
chr13	110418053	110418712	CC_G0_G1_highdiff:chr13_110418053_110418712	100	+
chr13	110813508	110813537	CC_G0_G1_highdiff:chr13_110813508_110813537	100	+
chr13	110819347	110819504	CC_G0_G1_highdiff:chr13_110819347_110819504	100	+
chr13	111554939	111555151	CC_G0_G1_highdiff:chr13_111554939_111555151	100	+
chr14	20822237	20822243	CC_G0_G1_highdiff:chr14_20822237_20822243	100	+
chr14	20822411	20822433	CC_G0_G1_highdiff:chr14_20822411_20822433	100	+
chr14	20824192	20824194	CC_G0_G1_highdiff:chr14_20824192_20824194	100	+
chr14	20824266	20824270	CC_G0_G1_highdiff:chr14_20824266_20824270	100	+
chr14	20940341	20940460	CC_G0_G1_highdiff:chr14_20940341_20940460	100	+
chr14	20943411	20943447	CC_G0_G1_highdiff:chr14_20943411_20943447	100	+
chr14	20944476	20944540	CC_G0_G1_highdiff:chr14_20944476_20944540	100	+
chr14	21830899	21830928	CC_G0_G1_highdiff:chr14_21830899_21830928	100	+
chr14	23598763	23598783	CC_G0_G1_highdiff:chr14_23598763_23598783	100	+
chr14	23598806	23598815	CC_G0_G1_highdiff:chr14_23598806_23598815	100	+
chr14	24566356	24566364	CC_G0_G1_highdiff:chr14_24566356_24566364	100	+
chr14	24567358	24567408	CC_G0_G1_highdiff:chr14_24567358_24567408	100	+
chr14	24573339	24573360	CC_G0_G1_highdiff:chr14_24573339_24573360	100	+
chr14	24657019	24657096	CC_G0_G1_highdiff:chr14_24657019_24657096	100	+
chr14	24841610	24841630	CC_G0_G1_highdiff:chr14_24841610_24841630	100	+
chr14	24841639	24841641	CC_G0_G1_highdiff:chr14_24841639_24841641	100	+
chr14	24841815	24841841	CC_G0_G1_highdiff:chr14_24841815_24841841	100	+
chr14	24842584	24842661	CC_G0_G1_highdiff:chr14_24842584_24842661	100	+
chr14	35255214	35255224	CC_G0_G1_highdiff:chr14_35255214_35255224	100	+
chr14	35331205	35331248	CC_G0_G1_highdiff:chr14_35331205_35331248	100	+
chr14	35480609	35480636	CC_G0_G1_highdiff:chr14_35480609_35480636	100	+
chr14	35480645	35480714	CC_G0_G1_highdiff:chr14_35480645_35480714	100	+
chr14	52120441	52120630	CC_G0_G1_highdiff:chr14_52120441_52120630	100	+
chr14	52120791	52121072	CC_G0_G1_highdiff:chr14_52120791_52121072	100	+
chr14	52150570	52150817	CC_G0_G1_highdiff:chr14_52150570_52150817	100	+
chr14	52156284	52156408	CC_G0_G1_highdiff:chr14_52156284_52156408	100	+
chr14	52161749	52162060	CC_G0_G1_highdiff:chr14_52161749_52162060	100	+
chr14	52194408	52194459	CC_G0_G1_highdiff:chr14_52194408_52194459	100	+
chr14	52194461	52194462	CC_G0_G1_highdiff:chr14_52194461_52194462	100	+
chr14	55036331	55036668	CC_G0_G1_highdiff:chr14_55036331_55036668	100	+
chr14	55036899	55037121	CC_G0_G1_highdiff:chr14_55036899_55037121	100	+
chr14	55037406	55037753	CC_G0_G1_highdiff:chr14_55037406_55037753	100	+
chr14	55188532	55188823	CC_G0_G1_highdiff:chr14_55188532_55188823	100	+
chr14	55423698	55423742	CC_G0_G1_highdiff:chr14_55423698_55423742	100	+
chr14	55423922	55423967	CC_G0_G1_highdiff:chr14_55423922_55423967	100	+
chr14	55429890	55429972	CC_G0_G1_highdiff:chr14_55429890_55429972	100	+
chr14	55455593	55455738	CC_G0_G1_highdiff:chr14_55455593_55455738	100	+
chr14	55455930	55455948	CC_G0_G1_highdiff:chr14_55455930_55455948	100	+
chr14	55605086	55605135	CC_G0_G1_highdiff:chr14_55605086_55605135	100	+
chr14	59807856	59808089	CC_G0_G1_highdiff:chr14_59807856_59808089	100	+
chr14	59826090	59826110	CC_G0_G1_highdiff:chr14_59826090_59826110	100	+
chr14	59826222	59826293	CC_G0_G1_highdiff:chr14_59826222_59826293	100	+
chr14	61497932	61498167	CC_G0_G1_highdiff:chr14_61497932_61498167	100	+
chr14	63750830	63751032	CC_G0_G1_highdiff:chr14_63750830_63751032	100	+
chr14	64068157	64068226	CC_G0_G1_highdiff:chr14_64068157_64068226	100	+
chr14	64068529	64068560	CC_G0_G1_highdiff:chr14_64068529_64068560	100	+
chr14	64882001	64882074	CC_G0_G1_highdiff:chr14_64882001_64882074	100	+
chr14	64892426	64892447	CC_G0_G1_highdiff:chr14_64892426_64892447	100	+
chr14	64892545	64892686	CC_G0_G1_highdiff:chr14_64892545_64892686	100	+
chr14	64892693	64892732	CC_G0_G1_highdiff:chr14_64892693_64892732	100	+
chr14	64892911	64892930	CC_G0_G1_highdiff:chr14_64892911_64892930	100	+
chr14	64906751	64906843	CC_G0_G1_highdiff:chr14_64906751_64906843	100	+
chr14	64921387	64921428	CC_G0_G1_highdiff:chr14_64921387_64921428	100	+
chr14	64921438	64921439	CC_G0_G1_highdiff:chr14_64921438_64921439	100	+
chr14	64921599	64921613	CC_G0_G1_highdiff:chr14_64921599_64921613	100	+
chr14	67768634	67768642	CC_G0_G1_highdiff:chr14_67768634_67768642	100	+
chr14	67768893	67768904	CC_G0_G1_highdiff:chr14_67768893_67768904	100	+
chr14	67831725	67831805	CC_G0_G1_highdiff:chr14_67831725_67831805	100	+
chr14	67849986	67850028	CC_G0_G1_highdiff:chr14_67849986_67850028	100	+
chr14	68265693	68265720	CC_G0_G1_highdiff:chr14_68265693_68265720	100	+
chr14	68266326	68266397	CC_G0_G1_highdiff:chr14_68266326_68266397	100	+
chr14	69257437	69257685	CC_G0_G1_highdiff:chr14_69257437_69257685	100	+
chr14	69258953	69259173	CC_G0_G1_highdiff:chr14_69258953_69259173	100	+
chr14	69259371	69259584	CC_G0_G1_highdiff:chr14_69259371_69259584	100	+
chr14	69343975	69343980	CC_G0_G1_highdiff:chr14_69343975_69343980	100	+
chr14	69343989	69344010	CC_G0_G1_highdiff:chr14_69343989_69344010	100	+
chr14	69346622	69346631	CC_G0_G1_highdiff:chr14_69346622_69346631	100	+
chr14	69347402	69347526	CC_G0_G1_highdiff:chr14_69347402_69347526	100	+
chr14	69347715	69347791	CC_G0_G1_highdiff:chr14_69347715_69347791	100	+
chr14	69349312	69349418	CC_G0_G1_highdiff:chr14_69349312_69349418	100	+
chr14	69359014	69359018	CC_G0_G1_highdiff:chr14_69359014_69359018	100	+
chr14	69552106	69552143	CC_G0_G1_highdiff:chr14_69552106_69552143	100	+
chr14	73150699	73150708	CC_G0_G1_highdiff:chr14_73150699_73150708	100	+
chr14	73150710	73150719	CC_G0_G1_highdiff:chr14_73150710_73150719	100	+
chr14	73150723	73150732	CC_G0_G1_highdiff:chr14_73150723_73150732	100	+
chr14	73196206	73196249	CC_G0_G1_highdiff:chr14_73196206_73196249	100	+
chr14	75019778	75019782	CC_G0_G1_highdiff:chr14_75019778_75019782	100	+
chr14	75022151	75022205	CC_G0_G1_highdiff:chr14_75022151_75022205	100	+
chr14	75022396	75022397	CC_G0_G1_highdiff:chr14_75022396_75022397	100	+
chr14	75745843	75745885	CC_G0_G1_highdiff:chr14_75745843_75745885	100	+
chr14	75745926	75746345	CC_G0_G1_highdiff:chr14_75745926_75746345	100	+
chr14	81227748	81227780	CC_G0_G1_highdiff:chr14_81227748_81227780	100	+
chr14	81227957	81227986	CC_G0_G1_highdiff:chr14_81227957_81227986	100	+
chr14	93730114	93730126	CC_G0_G1_highdiff:chr14_93730114_93730126	100	+
chr14	93730340	93730357	CC_G0_G1_highdiff:chr14_93730340_93730357	100	+
chr14	100841091	100841112	CC_G0_G1_highdiff:chr14_100841091_100841112	100	+
chr14	100841286	100841349	CC_G0_G1_highdiff:chr14_100841286_100841349	100	+
chr14	102548323	102548384	CC_G0_G1_highdiff:chr14_102548323_102548384	100	+
chr14	102548393	102548441	CC_G0_G1_highdiff:chr14_102548393_102548441	100	+
chr14	102550729	102550732	CC_G0_G1_highdiff:chr14_102550729_102550732	100	+
chr14	102550926	102550936	CC_G0_G1_highdiff:chr14_102550926_102550936	100	+
chr14	102551537	102551633	CC_G0_G1_highdiff:chr14_102551537_102551633	100	+
chr14	102551793	102551865	CC_G0_G1_highdiff:chr14_102551793_102551865	100	+
chr14	102552058	102552083	CC_G0_G1_highdiff:chr14_102552058_102552083	100	+
chr14	102552461	102552476	CC_G0_G1_highdiff:chr14_102552461_102552476	100	+
chr15	22862862	22862932	CC_G0_G1_highdiff:chr15_22862862_22862932	100	+
chr15	30918762	30918878	CC_G0_G1_highdiff:chr15_30918762_30918878	100	+
chr15	30928169	30928454	CC_G0_G1_highdiff:chr15_30928169_30928454	100	+
chr15	32925076	32925174	CC_G0_G1_highdiff:chr15_32925076_32925174	100	+
chr15	33014276	33014345	CC_G0_G1_highdiff:chr15_33014276_33014345	100	+
chr15	33014354	33014471	CC_G0_G1_highdiff:chr15_33014354_33014471	100	+
chr15	33014486	33014558	CC_G0_G1_highdiff:chr15_33014486_33014558	100	+
chr15	33014716	33015465	CC_G0_G1_highdiff:chr15_33014716_33015465	100	+
chr15	33016117	33016506	CC_G0_G1_highdiff:chr15_33016117_33016506	100	+
chr15	33022855	33022890	CC_G0_G1_highdiff:chr15_33022855_33022890	100	+
chr15	35083244	35083253	CC_G0_G1_highdiff:chr15_35083244_35083253	100	+
chr15	35083276	35083278	CC_G0_G1_highdiff:chr15_35083276_35083278	100	+
chr15	35083287	35083288	CC_G0_G1_highdiff:chr15_35083287_35083288	100	+
chr15	35083496	35083497	CC_G0_G1_highdiff:chr15_35083496_35083497	100	+
chr15	35083506	35083579	CC_G0_G1_highdiff:chr15_35083506_35083579	100	+
chr15	35084288	35084290	CC_G0_G1_highdiff:chr15_35084288_35084290	100	+
chr15	35084483	35084498	CC_G0_G1_highdiff:chr15_35084483_35084498	100	+
chr15	35084506	35084521	CC_G0_G1_highdiff:chr15_35084506_35084521	100	+
chr15	36907109	36907613	CC_G0_G1_highdiff:chr15_36907109_36907613	100	+
chr15	39873429	39873908	CC_G0_G1_highdiff:chr15_39873429_39873908	100	+
chr15	39874125	39874368	CC_G0_G1_highdiff:chr15_39874125_39874368	100	+
chr15	39875230	39875814	CC_G0_G1_highdiff:chr15_39875230_39875814	100	+
chr15	39875944	39875950	CC_G0_G1_highdiff:chr15_39875944_39875950	100	+
chr15	39875962	39876186	CC_G0_G1_highdiff:chr15_39875962_39876186	100	+
chr15	39876626	39877662	CC_G0_G1_highdiff:chr15_39876626_39877662	100	+
chr15	39877774	39878140	CC_G0_G1_highdiff:chr15_39877774_39878140	100	+
chr15	39878256	39878878	CC_G0_G1_highdiff:chr15_39878256_39878878	100	+
chr15	39879032	39879192	CC_G0_G1_highdiff:chr15_39879032_39879192	100	+
chr15	39880043	39880191	CC_G0_G1_highdiff:chr15_39880043_39880191	100	+
chr15	39882848	39883051	CC_G0_G1_highdiff:chr15_39882848_39883051	100	+
chr15	39884059	39884689	CC_G0_G1_highdiff:chr15_39884059_39884689	100	+
chr15	39885005	39885160	CC_G0_G1_highdiff:chr15_39885005_39885160	100	+
chr15	39885175	39885193	CC_G0_G1_highdiff:chr15_39885175_39885193	100	+
chr15	39886645	39886845	CC_G0_G1_highdiff:chr15_39886645_39886845	100	+
chr15	39887229	39887510	CC_G0_G1_highdiff:chr15_39887229_39887510	100	+
chr15	40492304	40492444	CC_G0_G1_highdiff:chr15_40492304_40492444	100	+
chr15	40492560	40492615	CC_G0_G1_highdiff:chr15_40492560_40492615	100	+
chr15	40494895	40494900	CC_G0_G1_highdiff:chr15_40494895_40494900	100	+
chr15	41672271	41672287	CC_G0_G1_highdiff:chr15_41672271_41672287	100	+
chr15	42871990	42872257	CC_G0_G1_highdiff:chr15_42871990_42872257	100	+
chr15	44120564	44120642	CC_G0_G1_highdiff:chr15_44120564_44120642	100	+
chr15	44136047	44136081	CC_G0_G1_highdiff:chr15_44136047_44136081	100	+
chr15	44136252	44136327	CC_G0_G1_highdiff:chr15_44136252_44136327	100	+
chr15	44143221	44143274	CC_G0_G1_highdiff:chr15_44143221_44143274	100	+
chr15	44143455	44143459	CC_G0_G1_highdiff:chr15_44143455_44143459	100	+
chr15	44143471	44143507	CC_G0_G1_highdiff:chr15_44143471_44143507	100	+
chr15	44149362	44149414	CC_G0_G1_highdiff:chr15_44149362_44149414	100	+
chr15	44150797	44150865	CC_G0_G1_highdiff:chr15_44150797_44150865	100	+
chr15	44158315	44158322	CC_G0_G1_highdiff:chr15_44158315_44158322	100	+
chr15	49715637	49715719	CC_G0_G1_highdiff:chr15_49715637_49715719	100	+
chr15	49716121	49716228	CC_G0_G1_highdiff:chr15_49716121_49716228	100	+
chr15	49734918	49735113	CC_G0_G1_highdiff:chr15_49734918_49735113	100	+
chr15	49775325	49775345	CC_G0_G1_highdiff:chr15_49775325_49775345	100	+
chr15	49775505	49775556	CC_G0_G1_highdiff:chr15_49775505_49775556	100	+
chr15	49776397	49776494	CC_G0_G1_highdiff:chr15_49776397_49776494	100	+
chr15	52906059	52906099	CC_G0_G1_highdiff:chr15_52906059_52906099	100	+
chr15	58983279	58983294	CC_G0_G1_highdiff:chr15_58983279_58983294	100	+
chr15	58983298	58983301	CC_G0_G1_highdiff:chr15_58983298_58983301	100	+
chr15	62939416	62939473	CC_G0_G1_highdiff:chr15_62939416_62939473	100	+
chr15	63352073	63352296	CC_G0_G1_highdiff:chr15_63352073_63352296	100	+
chr15	63353138	63353396	CC_G0_G1_highdiff:chr15_63353138_63353396	100	+
chr15	63353502	63353519	CC_G0_G1_highdiff:chr15_63353502_63353519	100	+
chr15	63353529	63353544	CC_G0_G1_highdiff:chr15_63353529_63353544	100	+
chr15	63353571	63353606	CC_G0_G1_highdiff:chr15_63353571_63353606	100	+
chr15	63353614	63353835	CC_G0_G1_highdiff:chr15_63353614_63353835	100	+
chr15	63354080	63354410	CC_G0_G1_highdiff:chr15_63354080_63354410	100	+
chr15	63354479	63354540	CC_G0_G1_highdiff:chr15_63354479_63354540	100	+
chr15	63355304	63355481	CC_G0_G1_highdiff:chr15_63355304_63355481	100	+
chr15	63355490	63355595	CC_G0_G1_highdiff:chr15_63355490_63355595	100	+
chr15	63358973	63359004	CC_G0_G1_highdiff:chr15_63358973_63359004	100	+
chr15	63359013	63359171	CC_G0_G1_highdiff:chr15_63359013_63359171	100	+
chr15	63359180	63359196	CC_G0_G1_highdiff:chr15_63359180_63359196	100	+
chr15	63360407	63360711	CC_G0_G1_highdiff:chr15_63360407_63360711	100	+
chr15	63360723	63360749	CC_G0_G1_highdiff:chr15_63360723_63360749	100	+
chr15	63361678	63361989	CC_G0_G1_highdiff:chr15_63361678_63361989	100	+
chr15	63362916	63363121	CC_G0_G1_highdiff:chr15_63362916_63363121	100	+
chr15	63829206	63829220	CC_G0_G1_highdiff:chr15_63829206_63829220	100	+
chr15	63829355	63829412	CC_G0_G1_highdiff:chr15_63829355_63829412	100	+
chr15	66643945	66643960	CC_G0_G1_highdiff:chr15_66643945_66643960	100	+
chr15	66813370	66813375	CC_G0_G1_highdiff:chr15_66813370_66813375	100	+
chr15	66813545	66813583	CC_G0_G1_highdiff:chr15_66813545_66813583	100	+
chr15	66996552	66996950	CC_G0_G1_highdiff:chr15_66996552_66996950	100	+
chr15	67394657	67394903	CC_G0_G1_highdiff:chr15_67394657_67394903	100	+
chr15	69018150	69018178	CC_G0_G1_highdiff:chr15_69018150_69018178	100	+
chr15	69715669	69715674	CC_G0_G1_highdiff:chr15_69715669_69715674	100	+
chr15	70993800	70993997	CC_G0_G1_highdiff:chr15_70993800_70993997	100	+
chr15	71050327	71050548	CC_G0_G1_highdiff:chr15_71050327_71050548	100	+
chr15	73580894	73580930	CC_G0_G1_highdiff:chr15_73580894_73580930	100	+
chr15	74703357	74703417	CC_G0_G1_highdiff:chr15_74703357_74703417	100	+
chr15	74704131	74704142	CC_G0_G1_highdiff:chr15_74704131_74704142	100	+
chr15	74704143	74704159	CC_G0_G1_highdiff:chr15_74704143_74704159	100	+
chr15	74704213	74704221	CC_G0_G1_highdiff:chr15_74704213_74704221	100	+
chr15	74706763	74706884	CC_G0_G1_highdiff:chr15_74706763_74706884	100	+
chr15	74707088	74707178	CC_G0_G1_highdiff:chr15_74707088_74707178	100	+
chr15	74707287	74707399	CC_G0_G1_highdiff:chr15_74707287_74707399	100	+
chr15	74708121	74708139	CC_G0_G1_highdiff:chr15_74708121_74708139	100	+
chr15	74708341	74708350	CC_G0_G1_highdiff:chr15_74708341_74708350	100	+
chr15	74708364	74708376	CC_G0_G1_highdiff:chr15_74708364_74708376	100	+
chr15	74708380	74708419	CC_G0_G1_highdiff:chr15_74708380_74708419	100	+
chr15	74708787	74708879	CC_G0_G1_highdiff:chr15_74708787_74708879	100	+
chr15	74709055	74709056	CC_G0_G1_highdiff:chr15_74709055_74709056	100	+
chr15	74709582	74709672	CC_G0_G1_highdiff:chr15_74709582_74709672	100	+
chr15	74709805	74709917	CC_G0_G1_highdiff:chr15_74709805_74709917	100	+
chr15	74710021	74710061	CC_G0_G1_highdiff:chr15_74710021_74710061	100	+
chr15	74711068	74711141	CC_G0_G1_highdiff:chr15_74711068_74711141	100	+
chr15	74711293	74711348	CC_G0_G1_highdiff:chr15_74711293_74711348	100	+
chr15	75215911	75215934	CC_G0_G1_highdiff:chr15_75215911_75215934	100	+
chr15	78455955	78456056	CC_G0_G1_highdiff:chr15_78455955_78456056	100	+
chr15	81072447	81073020	CC_G0_G1_highdiff:chr15_81072447_81073020	100	+
chr15	81073178	81073906	CC_G0_G1_highdiff:chr15_81073178_81073906	100	+
chr15	81074000	81074715	CC_G0_G1_highdiff:chr15_81074000_81074715	100	+
chr15	81074831	81075368	CC_G0_G1_highdiff:chr15_81074831_81075368	100	+
chr15	81075416	81076343	CC_G0_G1_highdiff:chr15_81075416_81076343	100	+
chr15	81076433	81076640	CC_G0_G1_highdiff:chr15_81076433_81076640	100	+
chr15	81077421	81077607	CC_G0_G1_highdiff:chr15_81077421_81077607	100	+
chr15	81077634	81077664	CC_G0_G1_highdiff:chr15_81077634_81077664	100	+
chr15	81077823	81078019	CC_G0_G1_highdiff:chr15_81077823_81078019	100	+
chr15	81079157	81079365	CC_G0_G1_highdiff:chr15_81079157_81079365	100	+
chr15	81080155	81080388	CC_G0_G1_highdiff:chr15_81080155_81080388	100	+
chr15	81082614	81082808	CC_G0_G1_highdiff:chr15_81082614_81082808	100	+
chr15	81082999	81083110	CC_G0_G1_highdiff:chr15_81082999_81083110	100	+
chr15	81083143	81083983	CC_G0_G1_highdiff:chr15_81083143_81083983	100	+
chr15	81084029	81084375	CC_G0_G1_highdiff:chr15_81084029_81084375	100	+
chr15	81084396	81084709	CC_G0_G1_highdiff:chr15_81084396_81084709	100	+
chr15	81084945	81085142	CC_G0_G1_highdiff:chr15_81084945_81085142	100	+
chr15	81085173	81085309	CC_G0_G1_highdiff:chr15_81085173_81085309	100	+
chr15	81085321	81085765	CC_G0_G1_highdiff:chr15_81085321_81085765	100	+
chr15	81085774	81085954	CC_G0_G1_highdiff:chr15_81085774_81085954	100	+
chr15	81086127	81086788	CC_G0_G1_highdiff:chr15_81086127_81086788	100	+
chr15	81087131	81087202	CC_G0_G1_highdiff:chr15_81087131_81087202	100	+
chr15	81087211	81087831	CC_G0_G1_highdiff:chr15_81087211_81087831	100	+
chr15	81088278	81088287	CC_G0_G1_highdiff:chr15_81088278_81088287	100	+
chr15	81088309	81088448	CC_G0_G1_highdiff:chr15_81088309_81088448	100	+
chr15	81088628	81089744	CC_G0_G1_highdiff:chr15_81088628_81089744	100	+
chr15	81090133	81090469	CC_G0_G1_highdiff:chr15_81090133_81090469	100	+
chr15	81090614	81090956	CC_G0_G1_highdiff:chr15_81090614_81090956	100	+
chr15	81091068	81091871	CC_G0_G1_highdiff:chr15_81091068_81091871	100	+
chr15	81092537	81092963	CC_G0_G1_highdiff:chr15_81092537_81092963	100	+
chr15	81092972	81093135	CC_G0_G1_highdiff:chr15_81092972_81093135	100	+
chr15	81093255	81093371	CC_G0_G1_highdiff:chr15_81093255_81093371	100	+
chr15	81093392	81093493	CC_G0_G1_highdiff:chr15_81093392_81093493	100	+
chr15	81094418	81094699	CC_G0_G1_highdiff:chr15_81094418_81094699	100	+
chr15	81095414	81095668	CC_G0_G1_highdiff:chr15_81095414_81095668	100	+
chr15	81095698	81095903	CC_G0_G1_highdiff:chr15_81095698_81095903	100	+
chr15	81096927	81097601	CC_G0_G1_highdiff:chr15_81096927_81097601	100	+
chr15	81097610	81098830	CC_G0_G1_highdiff:chr15_81097610_81098830	100	+
chr15	81099245	81099530	CC_G0_G1_highdiff:chr15_81099245_81099530	100	+
chr15	81099956	81100200	CC_G0_G1_highdiff:chr15_81099956_81100200	100	+
chr15	81100670	81101379	CC_G0_G1_highdiff:chr15_81100670_81101379	100	+
chr15	81102492	81102654	CC_G0_G1_highdiff:chr15_81102492_81102654	100	+
chr15	81102659	81102672	CC_G0_G1_highdiff:chr15_81102659_81102672	100	+
chr15	81103046	81103054	CC_G0_G1_highdiff:chr15_81103046_81103054	100	+
chr15	81103056	81103075	CC_G0_G1_highdiff:chr15_81103056_81103075	100	+
chr15	81103086	81103098	CC_G0_G1_highdiff:chr15_81103086_81103098	100	+
chr15	81103369	81103752	CC_G0_G1_highdiff:chr15_81103369_81103752	100	+
chr15	81103782	81103791	CC_G0_G1_highdiff:chr15_81103782_81103791	100	+
chr15	81103800	81103817	CC_G0_G1_highdiff:chr15_81103800_81103817	100	+
chr15	81103830	81103842	CC_G0_G1_highdiff:chr15_81103830_81103842	100	+
chr15	81103855	81103864	CC_G0_G1_highdiff:chr15_81103855_81103864	100	+
chr15	81104905	81105485	CC_G0_G1_highdiff:chr15_81104905_81105485	100	+
chr15	81105495	81105525	CC_G0_G1_highdiff:chr15_81105495_81105525	100	+
chr15	81106927	81107187	CC_G0_G1_highdiff:chr15_81106927_81107187	100	+
chr15	81107341	81107343	CC_G0_G1_highdiff:chr15_81107341_81107343	100	+
chr15	81107412	81107460	CC_G0_G1_highdiff:chr15_81107412_81107460	100	+
chr15	81108084	81108577	CC_G0_G1_highdiff:chr15_81108084_81108577	100	+
chr15	81108769	81109188	CC_G0_G1_highdiff:chr15_81108769_81109188	100	+
chr15	81109273	81109557	CC_G0_G1_highdiff:chr15_81109273_81109557	100	+
chr15	81109596	81109611	CC_G0_G1_highdiff:chr15_81109596_81109611	100	+
chr15	81109993	81110000	CC_G0_G1_highdiff:chr15_81109993_81110000	100	+
chr15	81110019	81110283	CC_G0_G1_highdiff:chr15_81110019_81110283	100	+
chr15	81110803	81111266	CC_G0_G1_highdiff:chr15_81110803_81111266	100	+
chr15	81111359	81111687	CC_G0_G1_highdiff:chr15_81111359_81111687	100	+
chr15	81111732	81112009	CC_G0_G1_highdiff:chr15_81111732_81112009	100	+
chr15	81113468	81114084	CC_G0_G1_highdiff:chr15_81113468_81114084	100	+
chr15	81114130	81114555	CC_G0_G1_highdiff:chr15_81114130_81114555	100	+
chr15	81114676	81115057	CC_G0_G1_highdiff:chr15_81114676_81115057	100	+
chr15	81115072	81115275	CC_G0_G1_highdiff:chr15_81115072_81115275	100	+
chr15	81115526	81116217	CC_G0_G1_highdiff:chr15_81115526_81116217	100	+
chr15	81116368	81116653	CC_G0_G1_highdiff:chr15_81116368_81116653	100	+
chr15	81116735	81116942	CC_G0_G1_highdiff:chr15_81116735_81116942	100	+
chr15	81117090	81117206	CC_G0_G1_highdiff:chr15_81117090_81117206	100	+
chr15	81117215	81117574	CC_G0_G1_highdiff:chr15_81117215_81117574	100	+
chr15	81117936	81118196	CC_G0_G1_highdiff:chr15_81117936_81118196	100	+
chr15	81118205	81118648	CC_G0_G1_highdiff:chr15_81118205_81118648	100	+
chr15	81118730	81119089	CC_G0_G1_highdiff:chr15_81118730_81119089	100	+
chr15	81119453	81119709	CC_G0_G1_highdiff:chr15_81119453_81119709	100	+
chr15	81119999	81120020	CC_G0_G1_highdiff:chr15_81119999_81120020	100	+
chr15	81120037	81120385	CC_G0_G1_highdiff:chr15_81120037_81120385	100	+
chr15	81120390	81120417	CC_G0_G1_highdiff:chr15_81120390_81120417	100	+
chr15	81120421	81120430	CC_G0_G1_highdiff:chr15_81120421_81120430	100	+
chr15	81120749	81120750	CC_G0_G1_highdiff:chr15_81120749_81120750	100	+
chr15	81120755	81120780	CC_G0_G1_highdiff:chr15_81120755_81120780	100	+
chr15	81120781	81120793	CC_G0_G1_highdiff:chr15_81120781_81120793	100	+
chr15	81120818	81120959	CC_G0_G1_highdiff:chr15_81120818_81120959	100	+
chr15	81120968	81121850	CC_G0_G1_highdiff:chr15_81120968_81121850	100	+
chr15	81122377	81122870	CC_G0_G1_highdiff:chr15_81122377_81122870	100	+
chr15	81123257	81123309	CC_G0_G1_highdiff:chr15_81123257_81123309	100	+
chr15	81123326	81123655	CC_G0_G1_highdiff:chr15_81123326_81123655	100	+
chr15	81123778	81124103	CC_G0_G1_highdiff:chr15_81123778_81124103	100	+
chr15	81124326	81124373	CC_G0_G1_highdiff:chr15_81124326_81124373	100	+
chr15	81124391	81124733	CC_G0_G1_highdiff:chr15_81124391_81124733	100	+
chr15	81124780	81124971	CC_G0_G1_highdiff:chr15_81124780_81124971	100	+
chr15	81125764	81125910	CC_G0_G1_highdiff:chr15_81125764_81125910	100	+
chr15	81125960	81125988	CC_G0_G1_highdiff:chr15_81125960_81125988	100	+
chr15	81127309	81127887	CC_G0_G1_highdiff:chr15_81127309_81127887	100	+
chr15	81128156	81128609	CC_G0_G1_highdiff:chr15_81128156_81128609	100	+
chr15	81128618	81129390	CC_G0_G1_highdiff:chr15_81128618_81129390	100	+
chr15	81129450	81130090	CC_G0_G1_highdiff:chr15_81129450_81130090	100	+
chr15	81134358	81134592	CC_G0_G1_highdiff:chr15_81134358_81134592	100	+
chr15	81137263	81137477	CC_G0_G1_highdiff:chr15_81137263_81137477	100	+
chr15	81138086	81138634	CC_G0_G1_highdiff:chr15_81138086_81138634	100	+
chr15	81139706	81139718	CC_G0_G1_highdiff:chr15_81139706_81139718	100	+
chr15	81139768	81140006	CC_G0_G1_highdiff:chr15_81139768_81140006	100	+
chr15	81140276	81140663	CC_G0_G1_highdiff:chr15_81140276_81140663	100	+
chr15	81141919	81142249	CC_G0_G1_highdiff:chr15_81141919_81142249	100	+
chr15	81143564	81144029	CC_G0_G1_highdiff:chr15_81143564_81144029	100	+
chr15	81144717	81145670	CC_G0_G1_highdiff:chr15_81144717_81145670	100	+
chr15	81145892	81146276	CC_G0_G1_highdiff:chr15_81145892_81146276	100	+
chr15	81146712	81146916	CC_G0_G1_highdiff:chr15_81146712_81146916	100	+
chr15	81149947	81150283	CC_G0_G1_highdiff:chr15_81149947_81150283	100	+
chr15	81150369	81150677	CC_G0_G1_highdiff:chr15_81150369_81150677	100	+
chr15	81152492	81153010	CC_G0_G1_highdiff:chr15_81152492_81153010	100	+
chr15	81154995	81155222	CC_G0_G1_highdiff:chr15_81154995_81155222	100	+
chr15	81162912	81163770	CC_G0_G1_highdiff:chr15_81162912_81163770	100	+
chr15	81164438	81164820	CC_G0_G1_highdiff:chr15_81164438_81164820	100	+
chr15	81165825	81165878	CC_G0_G1_highdiff:chr15_81165825_81165878	100	+
chr15	81166037	81166204	CC_G0_G1_highdiff:chr15_81166037_81166204	100	+
chr15	81166314	81166329	CC_G0_G1_highdiff:chr15_81166314_81166329	100	+
chr15	81167958	81168487	CC_G0_G1_highdiff:chr15_81167958_81168487	100	+
chr15	81169980	81170219	CC_G0_G1_highdiff:chr15_81169980_81170219	100	+
chr15	81170304	81170546	CC_G0_G1_highdiff:chr15_81170304_81170546	100	+
chr15	81170963	81171042	CC_G0_G1_highdiff:chr15_81170963_81171042	100	+
chr15	81171213	81171564	CC_G0_G1_highdiff:chr15_81171213_81171564	100	+
chr15	81172323	81172605	CC_G0_G1_highdiff:chr15_81172323_81172605	100	+
chr15	81173151	81173237	CC_G0_G1_highdiff:chr15_81173151_81173237	100	+
chr15	81173478	81173613	CC_G0_G1_highdiff:chr15_81173478_81173613	100	+
chr15	81173663	81173991	CC_G0_G1_highdiff:chr15_81173663_81173991	100	+
chr15	81174074	81174295	CC_G0_G1_highdiff:chr15_81174074_81174295	100	+
chr15	81175039	81175269	CC_G0_G1_highdiff:chr15_81175039_81175269	100	+
chr15	81176394	81176509	CC_G0_G1_highdiff:chr15_81176394_81176509	100	+
chr15	81176711	81176845	CC_G0_G1_highdiff:chr15_81176711_81176845	100	+
chr15	81177644	81177713	CC_G0_G1_highdiff:chr15_81177644_81177713	100	+
chr15	81177731	81177909	CC_G0_G1_highdiff:chr15_81177731_81177909	100	+
chr15	81179867	81179991	CC_G0_G1_highdiff:chr15_81179867_81179991	100	+
chr15	81180107	81180201	CC_G0_G1_highdiff:chr15_81180107_81180201	100	+
chr15	81180933	81181039	CC_G0_G1_highdiff:chr15_81180933_81181039	100	+
chr15	81181142	81181198	CC_G0_G1_highdiff:chr15_81181142_81181198	100	+
chr15	81181207	81181317	CC_G0_G1_highdiff:chr15_81181207_81181317	100	+
chr15	81181730	81181809	CC_G0_G1_highdiff:chr15_81181730_81181809	100	+
chr15	81181935	81182107	CC_G0_G1_highdiff:chr15_81181935_81182107	100	+
chr15	81183046	81183055	CC_G0_G1_highdiff:chr15_81183046_81183055	100	+
chr15	81183059	81183763	CC_G0_G1_highdiff:chr15_81183059_81183763	100	+
chr15	81183793	81184464	CC_G0_G1_highdiff:chr15_81183793_81184464	100	+
chr15	81185604	81185916	CC_G0_G1_highdiff:chr15_81185604_81185916	100	+
chr15	81186067	81186342	CC_G0_G1_highdiff:chr15_81186067_81186342	100	+
chr15	81186935	81187295	CC_G0_G1_highdiff:chr15_81186935_81187295	100	+
chr15	81187310	81187330	CC_G0_G1_highdiff:chr15_81187310_81187330	100	+
chr15	81187501	81187568	CC_G0_G1_highdiff:chr15_81187501_81187568	100	+
chr15	81188056	81188178	CC_G0_G1_highdiff:chr15_81188056_81188178	100	+
chr15	81188406	81188531	CC_G0_G1_highdiff:chr15_81188406_81188531	100	+
chr15	81189487	81189594	CC_G0_G1_highdiff:chr15_81189487_81189594	100	+
chr15	81189680	81190334	CC_G0_G1_highdiff:chr15_81189680_81190334	100	+
chr15	81191628	81191976	CC_G0_G1_highdiff:chr15_81191628_81191976	100	+
chr15	81197636	81197893	CC_G0_G1_highdiff:chr15_81197636_81197893	100	+
chr15	81198963	81198975	CC_G0_G1_highdiff:chr15_81198963_81198975	100	+
chr15	81199181	81199263	CC_G0_G1_highdiff:chr15_81199181_81199263	100	+
chr15	81201086	81201336	CC_G0_G1_highdiff:chr15_81201086_81201336	100	+
chr15	81201418	81201436	CC_G0_G1_highdiff:chr15_81201418_81201436	100	+
chr15	81201741	81201756	CC_G0_G1_highdiff:chr15_81201741_81201756	100	+
chr15	81201785	81201804	CC_G0_G1_highdiff:chr15_81201785_81201804	100	+
chr15	81201808	81201818	CC_G0_G1_highdiff:chr15_81201808_81201818	100	+
chr15	81201831	81201840	CC_G0_G1_highdiff:chr15_81201831_81201840	100	+
chr15	81202118	81202229	CC_G0_G1_highdiff:chr15_81202118_81202229	100	+
chr15	81202814	81202938	CC_G0_G1_highdiff:chr15_81202814_81202938	100	+
chr15	81203638	81203867	CC_G0_G1_highdiff:chr15_81203638_81203867	100	+
chr15	81204858	81205510	CC_G0_G1_highdiff:chr15_81204858_81205510	100	+
chr15	81205534	81205812	CC_G0_G1_highdiff:chr15_81205534_81205812	100	+
chr15	81206404	81206877	CC_G0_G1_highdiff:chr15_81206404_81206877	100	+
chr15	81208184	81208391	CC_G0_G1_highdiff:chr15_81208184_81208391	100	+
chr15	81208406	81208453	CC_G0_G1_highdiff:chr15_81208406_81208453	100	+
chr15	81208791	81208887	CC_G0_G1_highdiff:chr15_81208791_81208887	100	+
chr15	81209219	81209492	CC_G0_G1_highdiff:chr15_81209219_81209492	100	+
chr15	81212172	81212180	CC_G0_G1_highdiff:chr15_81212172_81212180	100	+
chr15	81212192	81212201	CC_G0_G1_highdiff:chr15_81212192_81212201	100	+
chr15	81212204	81212219	CC_G0_G1_highdiff:chr15_81212204_81212219	100	+
chr15	81212232	81212366	CC_G0_G1_highdiff:chr15_81212232_81212366	100	+
chr15	81212393	81212409	CC_G0_G1_highdiff:chr15_81212393_81212409	100	+
chr15	81212430	81212433	CC_G0_G1_highdiff:chr15_81212430_81212433	100	+
chr15	81212640	81212745	CC_G0_G1_highdiff:chr15_81212640_81212745	100	+
chr15	81216254	81216493	CC_G0_G1_highdiff:chr15_81216254_81216493	100	+
chr15	81216850	81216949	CC_G0_G1_highdiff:chr15_81216850_81216949	100	+
chr15	81217048	81217171	CC_G0_G1_highdiff:chr15_81217048_81217171	100	+
chr15	81221566	81221585	CC_G0_G1_highdiff:chr15_81221566_81221585	100	+
chr15	81221588	81221613	CC_G0_G1_highdiff:chr15_81221588_81221613	100	+
chr15	81222821	81223094	CC_G0_G1_highdiff:chr15_81222821_81223094	100	+
chr15	81224069	81224196	CC_G0_G1_highdiff:chr15_81224069_81224196	100	+
chr15	81224382	81224384	CC_G0_G1_highdiff:chr15_81224382_81224384	100	+
chr15	81224386	81224443	CC_G0_G1_highdiff:chr15_81224386_81224443	100	+
chr15	81224925	81225298	CC_G0_G1_highdiff:chr15_81224925_81225298	100	+
chr15	81225568	81225584	CC_G0_G1_highdiff:chr15_81225568_81225584	100	+
chr15	81225801	81225803	CC_G0_G1_highdiff:chr15_81225801_81225803	100	+
chr15	81225819	81225885	CC_G0_G1_highdiff:chr15_81225819_81225885	100	+
chr15	81227676	81227984	CC_G0_G1_highdiff:chr15_81227676_81227984	100	+
chr15	81227986	81227990	CC_G0_G1_highdiff:chr15_81227986_81227990	100	+
chr15	81228865	81229011	CC_G0_G1_highdiff:chr15_81228865_81229011	100	+
chr15	81229227	81229330	CC_G0_G1_highdiff:chr15_81229227_81229330	100	+
chr15	81229827	81230131	CC_G0_G1_highdiff:chr15_81229827_81230131	100	+
chr15	81230535	81230605	CC_G0_G1_highdiff:chr15_81230535_81230605	100	+
chr15	81231084	81231389	CC_G0_G1_highdiff:chr15_81231084_81231389	100	+
chr15	81234045	81234189	CC_G0_G1_highdiff:chr15_81234045_81234189	100	+
chr15	81234394	81234455	CC_G0_G1_highdiff:chr15_81234394_81234455	100	+
chr15	81235231	81235258	CC_G0_G1_highdiff:chr15_81235231_81235258	100	+
chr15	81235272	81235284	CC_G0_G1_highdiff:chr15_81235272_81235284	100	+
chr15	81235450	81235462	CC_G0_G1_highdiff:chr15_81235450_81235462	100	+
chr15	81235468	81235477	CC_G0_G1_highdiff:chr15_81235468_81235477	100	+
chr15	81235507	81235519	CC_G0_G1_highdiff:chr15_81235507_81235519	100	+
chr15	81236963	81237173	CC_G0_G1_highdiff:chr15_81236963_81237173	100	+
chr15	81239182	81239301	CC_G0_G1_highdiff:chr15_81239182_81239301	100	+
chr15	81239407	81239524	CC_G0_G1_highdiff:chr15_81239407_81239524	100	+
chr15	83713523	83713663	CC_G0_G1_highdiff:chr15_83713523_83713663	100	+
chr15	89820125	89820142	CC_G0_G1_highdiff:chr15_89820125_89820142	100	+
chr15	89820151	89820152	CC_G0_G1_highdiff:chr15_89820151_89820152	100	+
chr15	90349149	90349160	CC_G0_G1_highdiff:chr15_90349149_90349160	100	+
chr15	90349163	90349175	CC_G0_G1_highdiff:chr15_90349163_90349175	100	+
chr15	90349194	90349200	CC_G0_G1_highdiff:chr15_90349194_90349200	100	+
chr15	91177952	91177956	CC_G0_G1_highdiff:chr15_91177952_91177956	100	+
chr15	91178265	91178371	CC_G0_G1_highdiff:chr15_91178265_91178371	100	+
chr15	91510432	91510498	CC_G0_G1_highdiff:chr15_91510432_91510498	100	+
chr15	91517716	91517810	CC_G0_G1_highdiff:chr15_91517716_91517810	100	+
chr15	99196183	99196378	CC_G0_G1_highdiff:chr15_99196183_99196378	100	+
chr15	100348190	100348192	CC_G0_G1_highdiff:chr15_100348190_100348192	100	+
chr15	100349049	100349251	CC_G0_G1_highdiff:chr15_100349049_100349251	100	+
chr15	100378684	100378884	CC_G0_G1_highdiff:chr15_100378684_100378884	100	+
chr15	101833148	101833195	CC_G0_G1_highdiff:chr15_101833148_101833195	100	+
chr15	101833199	101833208	CC_G0_G1_highdiff:chr15_101833199_101833208	100	+
chr15	101833429	101833454	CC_G0_G1_highdiff:chr15_101833429_101833454	100	+
chr16	1735352	1735371	CC_G0_G1_highdiff:chr16_1735352_1735371	100	+
chr16	1735377	1735381	CC_G0_G1_highdiff:chr16_1735377_1735381	100	+
chr16	1735614	1735627	CC_G0_G1_highdiff:chr16_1735614_1735627	100	+
chr16	3071714	3071723	CC_G0_G1_highdiff:chr16_3071714_3071723	100	+
chr16	3071740	3071749	CC_G0_G1_highdiff:chr16_3071740_3071749	100	+
chr16	5139267	5139270	CC_G0_G1_highdiff:chr16_5139267_5139270	100	+
chr16	5139319	5139328	CC_G0_G1_highdiff:chr16_5139319_5139328	100	+
chr16	5139339	5139351	CC_G0_G1_highdiff:chr16_5139339_5139351	100	+
chr16	5139364	5139373	CC_G0_G1_highdiff:chr16_5139364_5139373	100	+
chr16	5139375	5139533	CC_G0_G1_highdiff:chr16_5139375_5139533	100	+
chr16	9197290	9197500	CC_G0_G1_highdiff:chr16_9197290_9197500	100	+
chr16	11967028	11967074	CC_G0_G1_highdiff:chr16_11967028_11967074	100	+
chr16	11971179	11971260	CC_G0_G1_highdiff:chr16_11971179_11971260	100	+
chr16	11971484	11971493	CC_G0_G1_highdiff:chr16_11971484_11971493	100	+
chr16	11981320	11981334	CC_G0_G1_highdiff:chr16_11981320_11981334	100	+
chr16	11981346	11981398	CC_G0_G1_highdiff:chr16_11981346_11981398	100	+
chr16	11981407	11981423	CC_G0_G1_highdiff:chr16_11981407_11981423	100	+
chr16	11981639	11981700	CC_G0_G1_highdiff:chr16_11981639_11981700	100	+
chr16	11984768	11984842	CC_G0_G1_highdiff:chr16_11984768_11984842	100	+
chr16	11984860	11984914	CC_G0_G1_highdiff:chr16_11984860_11984914	100	+
chr16	11984998	11985008	CC_G0_G1_highdiff:chr16_11984998_11985008	100	+
chr16	12032945	12033122	CC_G0_G1_highdiff:chr16_12032945_12033122	100	+
chr16	12033440	12033507	CC_G0_G1_highdiff:chr16_12033440_12033507	100	+
chr16	12033512	12033644	CC_G0_G1_highdiff:chr16_12033512_12033644	100	+
chr16	13162028	13162227	CC_G0_G1_highdiff:chr16_13162028_13162227	100	+
chr16	15044444	15044612	CC_G0_G1_highdiff:chr16_15044444_15044612	100	+
chr16	15045078	15045279	CC_G0_G1_highdiff:chr16_15045078_15045279	100	+
chr16	15202468	15202711	CC_G0_G1_highdiff:chr16_15202468_15202711	100	+
chr16	15206444	15206608	CC_G0_G1_highdiff:chr16_15206444_15206608	100	+
chr16	16473888	16474046	CC_G0_G1_highdiff:chr16_16473888_16474046	100	+
chr16	17205922	17206127	CC_G0_G1_highdiff:chr16_17205922_17206127	100	+
chr16	17211457	17211491	CC_G0_G1_highdiff:chr16_17211457_17211491	100	+
chr16	17211842	17211878	CC_G0_G1_highdiff:chr16_17211842_17211878	100	+
chr16	17221439	17221497	CC_G0_G1_highdiff:chr16_17221439_17221497	100	+
chr16	17221509	17221518	CC_G0_G1_highdiff:chr16_17221509_17221518	100	+
chr16	17221731	17221778	CC_G0_G1_highdiff:chr16_17221731_17221778	100	+
chr16	17228592	17228595	CC_G0_G1_highdiff:chr16_17228592_17228595	100	+
chr16	17228598	17228636	CC_G0_G1_highdiff:chr16_17228598_17228636	100	+
chr16	17232156	17232205	CC_G0_G1_highdiff:chr16_17232156_17232205	100	+
chr16	17232406	17232421	CC_G0_G1_highdiff:chr16_17232406_17232421	100	+
chr16	17234927	17234976	CC_G0_G1_highdiff:chr16_17234927_17234976	100	+
chr16	17235227	17235321	CC_G0_G1_highdiff:chr16_17235227_17235321	100	+
chr16	17261366	17261620	CC_G0_G1_highdiff:chr16_17261366_17261620	100	+
chr16	17292051	17292055	CC_G0_G1_highdiff:chr16_17292051_17292055	100	+
chr16	17294242	17294334	CC_G0_G1_highdiff:chr16_17294242_17294334	100	+
chr16	17294511	17294576	CC_G0_G1_highdiff:chr16_17294511_17294576	100	+
chr16	17321687	17321884	CC_G0_G1_highdiff:chr16_17321687_17321884	100	+
chr16	17321968	17322180	CC_G0_G1_highdiff:chr16_17321968_17322180	100	+
chr16	17353370	17353390	CC_G0_G1_highdiff:chr16_17353370_17353390	100	+
chr16	17393889	17394105	CC_G0_G1_highdiff:chr16_17393889_17394105	100	+
chr16	17552384	17552728	CC_G0_G1_highdiff:chr16_17552384_17552728	100	+
chr16	17560346	17560550	CC_G0_G1_highdiff:chr16_17560346_17560550	100	+
chr16	17563661	17563853	CC_G0_G1_highdiff:chr16_17563661_17563853	100	+
chr16	21857621	21857842	CC_G0_G1_highdiff:chr16_21857621_21857842	100	+
chr16	28548990	28549009	CC_G0_G1_highdiff:chr16_28548990_28549009	100	+
chr16	28549248	28549326	CC_G0_G1_highdiff:chr16_28549248_28549326	100	+
chr16	28549531	28549542	CC_G0_G1_highdiff:chr16_28549531_28549542	100	+
chr16	28549567	28549576	CC_G0_G1_highdiff:chr16_28549567_28549576	100	+
chr16	46615967	46616025	CC_G0_G1_highdiff:chr16_46615967_46616025	100	+
chr16	46637347	46637439	CC_G0_G1_highdiff:chr16_46637347_46637439	100	+
chr16	46638373	46638375	CC_G0_G1_highdiff:chr16_46638373_46638375	100	+
chr16	46652285	46652356	CC_G0_G1_highdiff:chr16_46652285_46652356	100	+
chr16	46726194	46726284	CC_G0_G1_highdiff:chr16_46726194_46726284	100	+
chr16	46729353	46729468	CC_G0_G1_highdiff:chr16_46729353_46729468	100	+
chr16	46731266	46731368	CC_G0_G1_highdiff:chr16_46731266_46731368	100	+
chr16	47143391	47143393	CC_G0_G1_highdiff:chr16_47143391_47143393	100	+
chr16	47143625	47143665	CC_G0_G1_highdiff:chr16_47143625_47143665	100	+
chr16	47162156	47162191	CC_G0_G1_highdiff:chr16_47162156_47162191	100	+
chr16	50134065	50134137	CC_G0_G1_highdiff:chr16_50134065_50134137	100	+
chr16	50134284	50134344	CC_G0_G1_highdiff:chr16_50134284_50134344	100	+
chr16	50136096	50136163	CC_G0_G1_highdiff:chr16_50136096_50136163	100	+
chr16	50136349	50136365	CC_G0_G1_highdiff:chr16_50136349_50136365	100	+
chr16	56642595	56642709	CC_G0_G1_highdiff:chr16_56642595_56642709	100	+
chr16	56667651	56667662	CC_G0_G1_highdiff:chr16_56667651_56667662	100	+
chr16	56717790	56717869	CC_G0_G1_highdiff:chr16_56717790_56717869	100	+
chr16	65072320	65072531	CC_G0_G1_highdiff:chr16_65072320_65072531	100	+
chr16	68720206	68720281	CC_G0_G1_highdiff:chr16_68720206_68720281	100	+
chr16	68720587	68720660	CC_G0_G1_highdiff:chr16_68720587_68720660	100	+
chr16	69170546	69170595	CC_G0_G1_highdiff:chr16_69170546_69170595	100	+
chr16	69170793	69170899	CC_G0_G1_highdiff:chr16_69170793_69170899	100	+
chr16	71419551	71419682	CC_G0_G1_highdiff:chr16_71419551_71419682	100	+
chr16	74660149	74660237	CC_G0_G1_highdiff:chr16_74660149_74660237	100	+
chr16	74660453	74660499	CC_G0_G1_highdiff:chr16_74660453_74660499	100	+
chr16	74694786	74694829	CC_G0_G1_highdiff:chr16_74694786_74694829	100	+
chr16	81045494	81045534	CC_G0_G1_highdiff:chr16_81045494_81045534	100	+
chr16	81045715	81045742	CC_G0_G1_highdiff:chr16_81045715_81045742	100	+
chr16	81061721	81061772	CC_G0_G1_highdiff:chr16_81061721_81061772	100	+
chr16	81061904	81061927	CC_G0_G1_highdiff:chr16_81061904_81061927	100	+
chr16	84872013	84872027	CC_G0_G1_highdiff:chr16_84872013_84872027	100	+
chr16	84883156	84883209	CC_G0_G1_highdiff:chr16_84883156_84883209	100	+
chr16	84900374	84900501	CC_G0_G1_highdiff:chr16_84900374_84900501	100	+
chr16	84900651	84900698	CC_G0_G1_highdiff:chr16_84900651_84900698	100	+
chr16	84922969	84923061	CC_G0_G1_highdiff:chr16_84922969_84923061	100	+
chr16	88783401	88783430	CC_G0_G1_highdiff:chr16_88783401_88783430	100	+
chr16	90001075	90001090	CC_G0_G1_highdiff:chr16_90001075_90001090	100	+
chr17	484667	484889	CC_G0_G1_highdiff:chr17_484667_484889	100	+
chr17	2901461	2901513	CC_G0_G1_highdiff:chr17_2901461_2901513	100	+
chr17	2901670	2901671	CC_G0_G1_highdiff:chr17_2901670_2901671	100	+
chr17	2901851	2902137	CC_G0_G1_highdiff:chr17_2901851_2902137	100	+
chr17	4063192	4063546	CC_G0_G1_highdiff:chr17_4063192_4063546	100	+
chr17	4063548	4063565	CC_G0_G1_highdiff:chr17_4063548_4063565	100	+
chr17	5336875	5336979	CC_G0_G1_highdiff:chr17_5336875_5336979	100	+
chr17	5337087	5337089	CC_G0_G1_highdiff:chr17_5337087_5337089	100	+
chr17	5337090	5337193	CC_G0_G1_highdiff:chr17_5337090_5337193	100	+
chr17	7211071	7211111	CC_G0_G1_highdiff:chr17_7211071_7211111	100	+
chr17	7212891	7212915	CC_G0_G1_highdiff:chr17_7212891_7212915	100	+
chr17	7215112	7215140	CC_G0_G1_highdiff:chr17_7215112_7215140	100	+
chr17	8157397	8157399	CC_G0_G1_highdiff:chr17_8157397_8157399	100	+
chr17	10596026	10596077	CC_G0_G1_highdiff:chr17_10596026_10596077	100	+
chr17	11980132	11980410	CC_G0_G1_highdiff:chr17_11980132_11980410	100	+
chr17	12626108	12626161	CC_G0_G1_highdiff:chr17_12626108_12626161	100	+
chr17	12626327	12626347	CC_G0_G1_highdiff:chr17_12626327_12626347	100	+
chr17	15142691	15142787	CC_G0_G1_highdiff:chr17_15142691_15142787	100	+
chr17	15144639	15144847	CC_G0_G1_highdiff:chr17_15144639_15144847	100	+
chr17	18811501	18811528	CC_G0_G1_highdiff:chr17_18811501_18811528	100	+
chr17	18811536	18811545	CC_G0_G1_highdiff:chr17_18811536_18811545	100	+
chr17	18811546	18811555	CC_G0_G1_highdiff:chr17_18811546_18811555	100	+
chr17	18811574	18811583	CC_G0_G1_highdiff:chr17_18811574_18811583	100	+
chr17	21204305	21204431	CC_G0_G1_highdiff:chr17_21204305_21204431	100	+
chr17	21205323	21205451	CC_G0_G1_highdiff:chr17_21205323_21205451	100	+
chr17	21205452	21205453	CC_G0_G1_highdiff:chr17_21205452_21205453	100	+
chr17	21205592	21205593	CC_G0_G1_highdiff:chr17_21205592_21205593	100	+
chr17	21207630	21207735	CC_G0_G1_highdiff:chr17_21207630_21207735	100	+
chr17	21207934	21207935	CC_G0_G1_highdiff:chr17_21207934_21207935	100	+
chr17	26652457	26652495	CC_G0_G1_highdiff:chr17_26652457_26652495	100	+
chr17	26652524	26652527	CC_G0_G1_highdiff:chr17_26652524_26652527	100	+
chr17	26652675	26652722	CC_G0_G1_highdiff:chr17_26652675_26652722	100	+
chr17	26653462	26653540	CC_G0_G1_highdiff:chr17_26653462_26653540	100	+
chr17	26910464	26910521	CC_G0_G1_highdiff:chr17_26910464_26910521	100	+
chr17	26910680	26910733	CC_G0_G1_highdiff:chr17_26910680_26910733	100	+
chr17	29161154	29161162	CC_G0_G1_highdiff:chr17_29161154_29161162	100	+
chr17	29161164	29161165	CC_G0_G1_highdiff:chr17_29161164_29161165	100	+
chr17	29163067	29163103	CC_G0_G1_highdiff:chr17_29163067_29163103	100	+
chr17	38445576	38445659	CC_G0_G1_highdiff:chr17_38445576_38445659	100	+
chr17	38445869	38445938	CC_G0_G1_highdiff:chr17_38445869_38445938	100	+
chr17	38447166	38447306	CC_G0_G1_highdiff:chr17_38447166_38447306	100	+
chr17	38447608	38447617	CC_G0_G1_highdiff:chr17_38447608_38447617	100	+
chr17	38447641	38447652	CC_G0_G1_highdiff:chr17_38447641_38447652	100	+
chr17	38447922	38447955	CC_G0_G1_highdiff:chr17_38447922_38447955	100	+
chr17	38449669	38449701	CC_G0_G1_highdiff:chr17_38449669_38449701	100	+
chr17	38449703	38449707	CC_G0_G1_highdiff:chr17_38449703_38449707	100	+
chr17	38449884	38449943	CC_G0_G1_highdiff:chr17_38449884_38449943	100	+
chr17	38450107	38450159	CC_G0_G1_highdiff:chr17_38450107_38450159	100	+
chr17	38450174	38450201	CC_G0_G1_highdiff:chr17_38450174_38450201	100	+
chr17	38450334	38450420	CC_G0_G1_highdiff:chr17_38450334_38450420	100	+
chr17	38457042	38457079	CC_G0_G1_highdiff:chr17_38457042_38457079	100	+
chr17	38457284	38457286	CC_G0_G1_highdiff:chr17_38457284_38457286	100	+
chr17	38457294	38457303	CC_G0_G1_highdiff:chr17_38457294_38457303	100	+
chr17	38457348	38457352	CC_G0_G1_highdiff:chr17_38457348_38457352	100	+
chr17	38458131	38458163	CC_G0_G1_highdiff:chr17_38458131_38458163	100	+
chr17	38556731	38556780	CC_G0_G1_highdiff:chr17_38556731_38556780	100	+
chr17	38556915	38556994	CC_G0_G1_highdiff:chr17_38556915_38556994	100	+
chr17	38557075	38557097	CC_G0_G1_highdiff:chr17_38557075_38557097	100	+
chr17	41110146	41110208	CC_G0_G1_highdiff:chr17_41110146_41110208	100	+
chr17	41215773	41215890	CC_G0_G1_highdiff:chr17_41215773_41215890	100	+
chr17	45445439	45445446	CC_G0_G1_highdiff:chr17_45445439_45445446	100	+
chr17	45445515	45445527	CC_G0_G1_highdiff:chr17_45445515_45445527	100	+
chr17	45445528	45445537	CC_G0_G1_highdiff:chr17_45445528_45445537	100	+
chr17	45445539	45445540	CC_G0_G1_highdiff:chr17_45445539_45445540	100	+
chr17	45445617	45445618	CC_G0_G1_highdiff:chr17_45445617_45445618	100	+
chr17	45445894	45445912	CC_G0_G1_highdiff:chr17_45445894_45445912	100	+
chr17	45445972	45445974	CC_G0_G1_highdiff:chr17_45445972_45445974	100	+
chr17	45445978	45446002	CC_G0_G1_highdiff:chr17_45445978_45446002	100	+
chr17	47500658	47500934	CC_G0_G1_highdiff:chr17_47500658_47500934	100	+
chr17	48462401	48462478	CC_G0_G1_highdiff:chr17_48462401_48462478	100	+
chr17	48462652	48462723	CC_G0_G1_highdiff:chr17_48462652_48462723	100	+
chr17	48470016	48470039	CC_G0_G1_highdiff:chr17_48470016_48470039	100	+
chr17	48470065	48470074	CC_G0_G1_highdiff:chr17_48470065_48470074	100	+
chr17	48470096	48470098	CC_G0_G1_highdiff:chr17_48470096_48470098	100	+
chr17	48470258	48470260	CC_G0_G1_highdiff:chr17_48470258_48470260	100	+
chr17	48470261	48470274	CC_G0_G1_highdiff:chr17_48470261_48470274	100	+
chr17	48625814	48625914	CC_G0_G1_highdiff:chr17_48625814_48625914	100	+
chr17	49232918	49232955	CC_G0_G1_highdiff:chr17_49232918_49232955	100	+
chr17	49232960	49232969	CC_G0_G1_highdiff:chr17_49232960_49232969	100	+
chr17	49232996	49233005	CC_G0_G1_highdiff:chr17_49232996_49233005	100	+
chr17	49233143	49233146	CC_G0_G1_highdiff:chr17_49233143_49233146	100	+
chr17	49233159	49233250	CC_G0_G1_highdiff:chr17_49233159_49233250	100	+
chr17	49362580	49362604	CC_G0_G1_highdiff:chr17_49362580_49362604	100	+
chr17	49362729	49362777	CC_G0_G1_highdiff:chr17_49362729_49362777	100	+
chr17	58888173	58888175	CC_G0_G1_highdiff:chr17_58888173_58888175	100	+
chr17	58888260	58888262	CC_G0_G1_highdiff:chr17_58888260_58888262	100	+
chr17	58888263	58888284	CC_G0_G1_highdiff:chr17_58888263_58888284	100	+
chr17	58888323	58888342	CC_G0_G1_highdiff:chr17_58888323_58888342	100	+
chr17	58888350	58888362	CC_G0_G1_highdiff:chr17_58888350_58888362	100	+
chr17	58888371	58888387	CC_G0_G1_highdiff:chr17_58888371_58888387	100	+
chr17	58888393	58888405	CC_G0_G1_highdiff:chr17_58888393_58888405	100	+
chr17	58888412	58888431	CC_G0_G1_highdiff:chr17_58888412_58888431	100	+
chr17	58888440	58888449	CC_G0_G1_highdiff:chr17_58888440_58888449	100	+
chr17	58888473	58888487	CC_G0_G1_highdiff:chr17_58888473_58888487	100	+
chr17	59761501	59761514	CC_G0_G1_highdiff:chr17_59761501_59761514	100	+
chr17	59876660	59876706	CC_G0_G1_highdiff:chr17_59876660_59876706	100	+
chr17	59876718	59876733	CC_G0_G1_highdiff:chr17_59876718_59876733	100	+
chr17	59878607	59878613	CC_G0_G1_highdiff:chr17_59878607_59878613	100	+
chr17	59878835	59878850	CC_G0_G1_highdiff:chr17_59878835_59878850	100	+
chr17	59934319	59934418	CC_G0_G1_highdiff:chr17_59934319_59934418	100	+
chr17	59934602	59934656	CC_G0_G1_highdiff:chr17_59934602_59934656	100	+
chr17	59937268	59937366	CC_G0_G1_highdiff:chr17_59937268_59937366	100	+
chr17	59938723	59938807	CC_G0_G1_highdiff:chr17_59938723_59938807	100	+
chr17	59938930	59939023	CC_G0_G1_highdiff:chr17_59938930_59939023	100	+
chr17	61907870	61907879	CC_G0_G1_highdiff:chr17_61907870_61907879	100	+
chr17	62542067	62542074	CC_G0_G1_highdiff:chr17_62542067_62542074	100	+
chr17	62542083	62542104	CC_G0_G1_highdiff:chr17_62542083_62542104	100	+
chr17	62551920	62551929	CC_G0_G1_highdiff:chr17_62551920_62551929	100	+
chr17	62552134	62552145	CC_G0_G1_highdiff:chr17_62552134_62552145	100	+
chr17	62552154	62552155	CC_G0_G1_highdiff:chr17_62552154_62552155	100	+
chr17	62579503	62579513	CC_G0_G1_highdiff:chr17_62579503_62579513	100	+
chr17	62579524	62579574	CC_G0_G1_highdiff:chr17_62579524_62579574	100	+
chr17	62579664	62579776	CC_G0_G1_highdiff:chr17_62579664_62579776	100	+
chr17	64324943	64324958	CC_G0_G1_highdiff:chr17_64324943_64324958	100	+
chr17	64325011	64325134	CC_G0_G1_highdiff:chr17_64325011_64325134	100	+
chr17	65337174	65337181	CC_G0_G1_highdiff:chr17_65337174_65337181	100	+
chr17	67270270	67270311	CC_G0_G1_highdiff:chr17_67270270_67270311	100	+
chr17	74382599	74382691	CC_G0_G1_highdiff:chr17_74382599_74382691	100	+
chr17	74382854	74382881	CC_G0_G1_highdiff:chr17_74382854_74382881	100	+
chr17	79671460	79671534	CC_G0_G1_highdiff:chr17_79671460_79671534	100	+
chr17	80195774	80195831	CC_G0_G1_highdiff:chr17_80195774_80195831	100	+
chr18	460988	461044	CC_G0_G1_highdiff:chr18_460988_461044	100	+
chr18	461059	461163	CC_G0_G1_highdiff:chr18_461059_461163	100	+
chr18	662106	662139	CC_G0_G1_highdiff:chr18_662106_662139	100	+
chr18	662320	662348	CC_G0_G1_highdiff:chr18_662320_662348	100	+
chr18	669035	669058	CC_G0_G1_highdiff:chr18_669035_669058	100	+
chr18	669173	669209	CC_G0_G1_highdiff:chr18_669173_669209	100	+
chr18	6837174	6837187	CC_G0_G1_highdiff:chr18_6837174_6837187	100	+
chr18	6837413	6837419	CC_G0_G1_highdiff:chr18_6837413_6837419	100	+
chr18	6873329	6873402	CC_G0_G1_highdiff:chr18_6873329_6873402	100	+
chr18	8741474	8741676	CC_G0_G1_highdiff:chr18_8741474_8741676	100	+
chr18	8808396	8808472	CC_G0_G1_highdiff:chr18_8808396_8808472	100	+
chr18	8808481	8808620	CC_G0_G1_highdiff:chr18_8808481_8808620	100	+
chr18	10456278	10456566	CC_G0_G1_highdiff:chr18_10456278_10456566	100	+
chr18	10457746	10458150	CC_G0_G1_highdiff:chr18_10457746_10458150	100	+
chr18	10462077	10462297	CC_G0_G1_highdiff:chr18_10462077_10462297	100	+
chr18	10462713	10463027	CC_G0_G1_highdiff:chr18_10462713_10463027	100	+
chr18	10467161	10467326	CC_G0_G1_highdiff:chr18_10467161_10467326	100	+
chr18	10468668	10468699	CC_G0_G1_highdiff:chr18_10468668_10468699	100	+
chr18	10471442	10471509	CC_G0_G1_highdiff:chr18_10471442_10471509	100	+
chr18	10471522	10471526	CC_G0_G1_highdiff:chr18_10471522_10471526	100	+
chr18	10485789	10485798	CC_G0_G1_highdiff:chr18_10485789_10485798	100	+
chr18	12326568	12326573	CC_G0_G1_highdiff:chr18_12326568_12326573	100	+
chr18	20562360	20562429	CC_G0_G1_highdiff:chr18_20562360_20562429	100	+
chr18	25532377	25532407	CC_G0_G1_highdiff:chr18_25532377_25532407	100	+
chr18	25564882	25564888	CC_G0_G1_highdiff:chr18_25564882_25564888	100	+
chr18	25564900	25564961	CC_G0_G1_highdiff:chr18_25564900_25564961	100	+
chr18	25572606	25572611	CC_G0_G1_highdiff:chr18_25572606_25572611	100	+
chr18	25572804	25572808	CC_G0_G1_highdiff:chr18_25572804_25572808	100	+
chr18	25591743	25591786	CC_G0_G1_highdiff:chr18_25591743_25591786	100	+
chr18	25591958	25592020	CC_G0_G1_highdiff:chr18_25591958_25592020	100	+
chr18	25662032	25662085	CC_G0_G1_highdiff:chr18_25662032_25662085	100	+
chr18	25666785	25667023	CC_G0_G1_highdiff:chr18_25666785_25667023	100	+
chr18	25669000	25669063	CC_G0_G1_highdiff:chr18_25669000_25669063	100	+
chr18	25669090	25669363	CC_G0_G1_highdiff:chr18_25669090_25669363	100	+
chr18	25672723	25672946	CC_G0_G1_highdiff:chr18_25672723_25672946	100	+
chr18	25679255	25679455	CC_G0_G1_highdiff:chr18_25679255_25679455	100	+
chr18	25681982	25682295	CC_G0_G1_highdiff:chr18_25681982_25682295	100	+
chr18	25685171	25685391	CC_G0_G1_highdiff:chr18_25685171_25685391	100	+
chr18	25690316	25690524	CC_G0_G1_highdiff:chr18_25690316_25690524	100	+
chr18	25698809	25699022	CC_G0_G1_highdiff:chr18_25698809_25699022	100	+
chr18	25699533	25699619	CC_G0_G1_highdiff:chr18_25699533_25699619	100	+
chr18	25701419	25701619	CC_G0_G1_highdiff:chr18_25701419_25701619	100	+
chr18	25702601	25702936	CC_G0_G1_highdiff:chr18_25702601_25702936	100	+
chr18	25706647	25706889	CC_G0_G1_highdiff:chr18_25706647_25706889	100	+
chr18	25708959	25709353	CC_G0_G1_highdiff:chr18_25708959_25709353	100	+
chr18	25710342	25710576	CC_G0_G1_highdiff:chr18_25710342_25710576	100	+
chr18	25715550	25715896	CC_G0_G1_highdiff:chr18_25715550_25715896	100	+
chr18	25716212	25716418	CC_G0_G1_highdiff:chr18_25716212_25716418	100	+
chr18	25716943	25717200	CC_G0_G1_highdiff:chr18_25716943_25717200	100	+
chr18	25736562	25736840	CC_G0_G1_highdiff:chr18_25736562_25736840	100	+
chr18	43609256	43609277	CC_G0_G1_highdiff:chr18_43609256_43609277	100	+
chr18	43609288	43609289	CC_G0_G1_highdiff:chr18_43609288_43609289	100	+
chr18	43609328	43609373	CC_G0_G1_highdiff:chr18_43609328_43609373	100	+
chr18	43609407	43609408	CC_G0_G1_highdiff:chr18_43609407_43609408	100	+
chr18	43609435	43609447	CC_G0_G1_highdiff:chr18_43609435_43609447	100	+
chr18	43609456	43609480	CC_G0_G1_highdiff:chr18_43609456_43609480	100	+
chr18	43609493	43609560	CC_G0_G1_highdiff:chr18_43609493_43609560	100	+
chr18	43796561	43796633	CC_G0_G1_highdiff:chr18_43796561_43796633	100	+
chr18	51888009	51888011	CC_G0_G1_highdiff:chr18_51888009_51888011	100	+
chr18	54278328	54278408	CC_G0_G1_highdiff:chr18_54278328_54278408	100	+
chr18	54278409	54278424	CC_G0_G1_highdiff:chr18_54278409_54278424	100	+
chr18	56377102	56377159	CC_G0_G1_highdiff:chr18_56377102_56377159	100	+
chr18	56377177	56377186	CC_G0_G1_highdiff:chr18_56377177_56377186	100	+
chr18	56377191	56377200	CC_G0_G1_highdiff:chr18_56377191_56377200	100	+
chr18	56390164	56390279	CC_G0_G1_highdiff:chr18_56390164_56390279	100	+
chr18	56390484	56390505	CC_G0_G1_highdiff:chr18_56390484_56390505	100	+
chr18	56413025	56413128	CC_G0_G1_highdiff:chr18_56413025_56413128	100	+
chr18	61558615	61558669	CC_G0_G1_highdiff:chr18_61558615_61558669	100	+
chr18	61558848	61558899	CC_G0_G1_highdiff:chr18_61558848_61558899	100	+
chr18	61562393	61562496	CC_G0_G1_highdiff:chr18_61562393_61562496	100	+
chr18	61562617	61562671	CC_G0_G1_highdiff:chr18_61562617_61562671	100	+
chr18	61564248	61564314	CC_G0_G1_highdiff:chr18_61564248_61564314	100	+
chr18	61564458	61564560	CC_G0_G1_highdiff:chr18_61564458_61564560	100	+
chr18	61564823	61564872	CC_G0_G1_highdiff:chr18_61564823_61564872	100	+
chr18	61564905	61564939	CC_G0_G1_highdiff:chr18_61564905_61564939	100	+
chr18	61564950	61564960	CC_G0_G1_highdiff:chr18_61564950_61564960	100	+
chr18	61565082	61565091	CC_G0_G1_highdiff:chr18_61565082_61565091	100	+
chr18	61565104	61565200	CC_G0_G1_highdiff:chr18_61565104_61565200	100	+
chr18	61569527	61569532	CC_G0_G1_highdiff:chr18_61569527_61569532	100	+
chr18	61569541	61569557	CC_G0_G1_highdiff:chr18_61569541_61569557	100	+
chr18	61569604	61569613	CC_G0_G1_highdiff:chr18_61569604_61569613	100	+
chr18	61569633	61569637	CC_G0_G1_highdiff:chr18_61569633_61569637	100	+
chr18	61569802	61569941	CC_G0_G1_highdiff:chr18_61569802_61569941	100	+
chr18	61569992	61570128	CC_G0_G1_highdiff:chr18_61569992_61570128	100	+
chr18	61570132	61570133	CC_G0_G1_highdiff:chr18_61570132_61570133	100	+
chr18	61571124	61571127	CC_G0_G1_highdiff:chr18_61571124_61571127	100	+
chr18	65182729	65182774	CC_G0_G1_highdiff:chr18_65182729_65182774	100	+
chr18	67871307	67871321	CC_G0_G1_highdiff:chr18_67871307_67871321	100	+
chr18	67871510	67871519	CC_G0_G1_highdiff:chr18_67871510_67871519	100	+
chr18	67871529	67871543	CC_G0_G1_highdiff:chr18_67871529_67871543	100	+
chr18	74824149	74824349	CC_G0_G1_highdiff:chr18_74824149_74824349	100	+
chr19	677749	677789	CC_G0_G1_highdiff:chr19_677749_677789	100	+
chr19	677981	677985	CC_G0_G1_highdiff:chr19_677981_677985	100	+
chr19	678001	678010	CC_G0_G1_highdiff:chr19_678001_678010	100	+
chr19	678047	678052	CC_G0_G1_highdiff:chr19_678047_678052	100	+
chr19	681600	681609	CC_G0_G1_highdiff:chr19_681600_681609	100	+
chr19	681628	681641	CC_G0_G1_highdiff:chr19_681628_681641	100	+
chr19	1249717	1249888	CC_G0_G1_highdiff:chr19_1249717_1249888	100	+
chr19	4408855	4408889	CC_G0_G1_highdiff:chr19_4408855_4408889	100	+
chr19	4408896	4408897	CC_G0_G1_highdiff:chr19_4408896_4408897	100	+
chr19	4430534	4430544	CC_G0_G1_highdiff:chr19_4430534_4430544	100	+
chr19	4430639	4430747	CC_G0_G1_highdiff:chr19_4430639_4430747	100	+
chr19	4929213	4929215	CC_G0_G1_highdiff:chr19_4929213_4929215	100	+
chr19	4932707	4932749	CC_G0_G1_highdiff:chr19_4932707_4932749	100	+
chr19	4932968	4933013	CC_G0_G1_highdiff:chr19_4932968_4933013	100	+
chr19	4941703	4941713	CC_G0_G1_highdiff:chr19_4941703_4941713	100	+
chr19	4941957	4942004	CC_G0_G1_highdiff:chr19_4941957_4942004	100	+
chr19	4947037	4947116	CC_G0_G1_highdiff:chr19_4947037_4947116	100	+
chr19	4947226	4947244	CC_G0_G1_highdiff:chr19_4947226_4947244	100	+
chr19	4950788	4950859	CC_G0_G1_highdiff:chr19_4950788_4950859	100	+
chr19	7515512	7515713	CC_G0_G1_highdiff:chr19_7515512_7515713	100	+
chr19	11201658	11201972	CC_G0_G1_highdiff:chr19_11201658_11201972	100	+
chr19	11202268	11202831	CC_G0_G1_highdiff:chr19_11202268_11202831	100	+
chr19	11202843	11203041	CC_G0_G1_highdiff:chr19_11202843_11203041	100	+
chr19	11203086	11203099	CC_G0_G1_highdiff:chr19_11203086_11203099	100	+
chr19	11203444	11203446	CC_G0_G1_highdiff:chr19_11203444_11203446	100	+
chr19	11203466	11203596	CC_G0_G1_highdiff:chr19_11203466_11203596	100	+
chr19	11203620	11203640	CC_G0_G1_highdiff:chr19_11203620_11203640	100	+
chr19	11203670	11203679	CC_G0_G1_highdiff:chr19_11203670_11203679	100	+
chr19	11205815	11206062	CC_G0_G1_highdiff:chr19_11205815_11206062	100	+
chr19	11223890	11223912	CC_G0_G1_highdiff:chr19_11223890_11223912	100	+
chr19	11223951	11223953	CC_G0_G1_highdiff:chr19_11223951_11223953	100	+
chr19	11224125	11224127	CC_G0_G1_highdiff:chr19_11224125_11224127	100	+
chr19	11227417	11227434	CC_G0_G1_highdiff:chr19_11227417_11227434	100	+
chr19	11227441	11227524	CC_G0_G1_highdiff:chr19_11227441_11227524	100	+
chr19	11227531	11227534	CC_G0_G1_highdiff:chr19_11227531_11227534	100	+
chr19	11227674	11227682	CC_G0_G1_highdiff:chr19_11227674_11227682	100	+
chr19	11227746	11227760	CC_G0_G1_highdiff:chr19_11227746_11227760	100	+
chr19	11230706	11230710	CC_G0_G1_highdiff:chr19_11230706_11230710	100	+
chr19	11230731	11230748	CC_G0_G1_highdiff:chr19_11230731_11230748	100	+
chr19	11230941	11231043	CC_G0_G1_highdiff:chr19_11230941_11231043	100	+
chr19	11240120	11240121	CC_G0_G1_highdiff:chr19_11240120_11240121	100	+
chr19	11241938	11241948	CC_G0_G1_highdiff:chr19_11241938_11241948	100	+
chr19	38609929	38609941	CC_G0_G1_highdiff:chr19_38609929_38609941	100	+
chr19	38655049	38655112	CC_G0_G1_highdiff:chr19_38655049_38655112	100	+
chr19	38655116	38655117	CC_G0_G1_highdiff:chr19_38655116_38655117	100	+
chr19	39897568	39897747	CC_G0_G1_highdiff:chr19_39897568_39897747	100	+
chr19	39897982	39898135	CC_G0_G1_highdiff:chr19_39897982_39898135	100	+
chr19	39898193	39898379	CC_G0_G1_highdiff:chr19_39898193_39898379	100	+
chr19	44156303	44156365	CC_G0_G1_highdiff:chr19_44156303_44156365	100	+
chr19	44156524	44156577	CC_G0_G1_highdiff:chr19_44156524_44156577	100	+
chr19	44159506	44159590	CC_G0_G1_highdiff:chr19_44159506_44159590	100	+
chr19	44159725	44159799	CC_G0_G1_highdiff:chr19_44159725_44159799	100	+
chr19	45971209	45971252	CC_G0_G1_highdiff:chr19_45971209_45971252	100	+
chr19	45971972	45972134	CC_G0_G1_highdiff:chr19_45971972_45972134	100	+
chr19	45972897	45973133	CC_G0_G1_highdiff:chr19_45972897_45973133	100	+
chr19	47732601	47732850	CC_G0_G1_highdiff:chr19_47732601_47732850	100	+
chr19	48250134	48250219	CC_G0_G1_highdiff:chr19_48250134_48250219	100	+
chr19	48250295	48250352	CC_G0_G1_highdiff:chr19_48250295_48250352	100	+
chr19	49562526	49562811	CC_G0_G1_highdiff:chr19_49562526_49562811	100	+
chr2	8822661	8822703	CC_G0_G1_highdiff:chr2_8822661_8822703	100	+
chr2	8822931	8822960	CC_G0_G1_highdiff:chr2_8822931_8822960	100	+
chr2	8823137	8823183	CC_G0_G1_highdiff:chr2_8823137_8823183	100	+
chr2	8823716	8823814	CC_G0_G1_highdiff:chr2_8823716_8823814	100	+
chr2	10263660	10263724	CC_G0_G1_highdiff:chr2_10263660_10263724	100	+
chr2	10263779	10263862	CC_G0_G1_highdiff:chr2_10263779_10263862	100	+
chr2	10263983	10264069	CC_G0_G1_highdiff:chr2_10263983_10264069	100	+
chr2	10264078	10264089	CC_G0_G1_highdiff:chr2_10264078_10264089	100	+
chr2	10264815	10264842	CC_G0_G1_highdiff:chr2_10264815_10264842	100	+
chr2	10264978	10265046	CC_G0_G1_highdiff:chr2_10264978_10265046	100	+
chr2	10265055	10265056	CC_G0_G1_highdiff:chr2_10265055_10265056	100	+
chr2	10267123	10267132	CC_G0_G1_highdiff:chr2_10267123_10267132	100	+
chr2	10267351	10267413	CC_G0_G1_highdiff:chr2_10267351_10267413	100	+
chr2	10268853	10268972	CC_G0_G1_highdiff:chr2_10268853_10268972	100	+
chr2	10269079	10269166	CC_G0_G1_highdiff:chr2_10269079_10269166	100	+
chr2	10269284	10269337	CC_G0_G1_highdiff:chr2_10269284_10269337	100	+
chr2	10269346	10269357	CC_G0_G1_highdiff:chr2_10269346_10269357	100	+
chr2	10580994	10581017	CC_G0_G1_highdiff:chr2_10580994_10581017	100	+
chr2	10581541	10581634	CC_G0_G1_highdiff:chr2_10581541_10581634	100	+
chr2	10581900	10581909	CC_G0_G1_highdiff:chr2_10581900_10581909	100	+
chr2	10582059	10582132	CC_G0_G1_highdiff:chr2_10582059_10582132	100	+
[truncated: 2,619 more rows]
