# Supplementary material for: Cell cycle, oncogenic and tumor suppressor pathways regulate numerous long and macro non-protein-coding RNAs
Source: Genome Biol. 2014 Mar 4;15(3):R48. doi: 10.1186/gb-2014-15-3-r48 (PMC4054595; doi:10.1186/gb-2014-15-3-r48)
Supplement: Additional file 2 — Online supplemental material containing BED formatted files of differentially expressed regions and macroRNAs, as well as CSV tables listing all proximal ncRNA-mRNA pairs regulated in astrocytoma. [file gb-2014-15-3-r48-S2.zip › online_data/bona-fide-nc/CC_G0_G2_highdiff3.hg19.non-coding.intergenic.bed]

chr1	16567631	16567641	CC_G0_G2_highdiff:chr1_16567631_16567641	100	+
chr1	16567666	16567678	CC_G0_G2_highdiff:chr1_16567666_16567678	100	+
chr1	16567695	16567707	CC_G0_G2_highdiff:chr1_16567695_16567707	100	+
chr1	16567893	16567932	CC_G0_G2_highdiff:chr1_16567893_16567932	100	+
chr1	41478235	41478240	CC_G0_G2_highdiff:chr1_41478235_41478240	100	+
chr1	43828874	43828898	CC_G0_G2_highdiff:chr1_43828874_43828898	100	+
chr1	79520224	79520629	CC_G0_G2_highdiff:chr1_79520224_79520629	100	+
chr1	86049648	86049682	CC_G0_G2_highdiff:chr1_86049648_86049682	100	+
chr1	103970405	103970555	CC_G0_G2_highdiff:chr1_103970405_103970555	100	+
chr1	110025023	110025243	CC_G0_G2_highdiff:chr1_110025023_110025243	100	+
chr1	113066055	113066139	CC_G0_G2_highdiff:chr1_113066055_113066139	100	+
chr1	120286849	120286894	CC_G0_G2_highdiff:chr1_120286849_120286894	100	+
chr1	121231769	121231839	CC_G0_G2_highdiff:chr1_121231769_121231839	100	+
chr1	143732151	143732245	CC_G0_G2_highdiff:chr1_143732151_143732245	100	+
chr1	148598077	148598293	CC_G0_G2_highdiff:chr1_148598077_148598293	100	+
chr1	148945973	148946183	CC_G0_G2_highdiff:chr1_148945973_148946183	100	+
chr1	149590416	149590619	CC_G0_G2_highdiff:chr1_149590416_149590619	100	+
chr1	149783928	149784003	CC_G0_G2_highdiff:chr1_149783928_149784003	100	+
chr1	149784749	149784779	CC_G0_G2_highdiff:chr1_149784749_149784779	100	+
chr1	149804158	149804220	CC_G0_G2_highdiff:chr1_149804158_149804220	100	+
chr1	149814592	149814605	CC_G0_G2_highdiff:chr1_149814592_149814605	100	+
chr1	149814978	149814982	CC_G0_G2_highdiff:chr1_149814978_149814982	100	+
chr1	149814986	149815003	CC_G0_G2_highdiff:chr1_149814986_149815003	100	+
chr1	149822622	149822627	CC_G0_G2_highdiff:chr1_149822622_149822627	100	+
chr1	149823191	149823215	CC_G0_G2_highdiff:chr1_149823191_149823215	100	+
chr1	149823224	149823238	CC_G0_G2_highdiff:chr1_149823224_149823238	100	+
chr1	149824084	149824180	CC_G0_G2_highdiff:chr1_149824084_149824180	100	+
chr1	149832725	149832742	CC_G0_G2_highdiff:chr1_149832725_149832742	100	+
chr1	150545091	150545097	CC_G0_G2_highdiff:chr1_150545091_150545097	100	+
chr1	150545103	150545129	CC_G0_G2_highdiff:chr1_150545103_150545129	100	+
chr1	150545149	150545331	CC_G0_G2_highdiff:chr1_150545149_150545331	100	+
chr1	150545588	150545596	CC_G0_G2_highdiff:chr1_150545588_150545596	100	+
chr1	150545617	150546122	CC_G0_G2_highdiff:chr1_150545617_150546122	100	+
chr1	150546125	150546140	CC_G0_G2_highdiff:chr1_150546125_150546140	100	+
chr1	150546919	150547026	CC_G0_G2_highdiff:chr1_150546919_150547026	100	+
chr1	158145281	158145493	CC_G0_G2_highdiff:chr1_158145281_158145493	100	+
chr1	162753969	162754193	CC_G0_G2_highdiff:chr1_162753969_162754193	100	+
chr1	163499583	163499589	CC_G0_G2_highdiff:chr1_163499583_163499589	100	+
chr1	163499603	163499615	CC_G0_G2_highdiff:chr1_163499603_163499615	100	+
chr1	163499622	163499640	CC_G0_G2_highdiff:chr1_163499622_163499640	100	+
chr1	163499661	163499712	CC_G0_G2_highdiff:chr1_163499661_163499712	100	+
chr1	163499726	163499738	CC_G0_G2_highdiff:chr1_163499726_163499738	100	+
chr1	163499765	163499780	CC_G0_G2_highdiff:chr1_163499765_163499780	100	+
chr1	226603524	226603570	CC_G0_G2_highdiff:chr1_226603524_226603570	100	+
chr1	226603579	226603586	CC_G0_G2_highdiff:chr1_226603579_226603586	100	+
chr1	228645025	228645042	CC_G0_G2_highdiff:chr1_228645025_228645042	100	+
chr1	228645051	228645052	CC_G0_G2_highdiff:chr1_228645051_228645052	100	+
chr1	236648026	236648130	CC_G0_G2_highdiff:chr1_236648026_236648130	100	+
chr1	239479805	239479867	CC_G0_G2_highdiff:chr1_239479805_239479867	100	+
chr10	26177844	26178049	CC_G0_G2_highdiff:chr10_26177844_26178049	100	+
chr10	37284516	37284704	CC_G0_G2_highdiff:chr10_37284516_37284704	100	+
chr10	38693579	38693808	CC_G0_G2_highdiff:chr10_38693579_38693808	100	+
chr10	46951564	46951574	CC_G0_G2_highdiff:chr10_46951564_46951574	100	+
chr10	46951619	46951798	CC_G0_G2_highdiff:chr10_46951619_46951798	100	+
chr10	67067759	67067964	CC_G0_G2_highdiff:chr10_67067759_67067964	100	+
chr10	67511725	67511749	CC_G0_G2_highdiff:chr10_67511725_67511749	100	+
chr10	69865739	69865873	CC_G0_G2_highdiff:chr10_69865739_69865873	100	+
chr10	81272254	81272356	CC_G0_G2_highdiff:chr10_81272254_81272356	100	+
chr10	82006405	82006974	CC_G0_G2_highdiff:chr10_82006405_82006974	100	+
chr10	82007453	82007576	CC_G0_G2_highdiff:chr10_82007453_82007576	100	+
chr10	82903495	82903741	CC_G0_G2_highdiff:chr10_82903495_82903741	100	+
chr10	82904158	82904360	CC_G0_G2_highdiff:chr10_82904158_82904360	100	+
chr10	94415152	94415167	CC_G0_G2_highdiff:chr10_94415152_94415167	100	+
chr10	102124591	102124599	CC_G0_G2_highdiff:chr10_102124591_102124599	100	+
chr10	120691698	120691873	CC_G0_G2_highdiff:chr10_120691698_120691873	100	+
chr10	120691882	120692088	CC_G0_G2_highdiff:chr10_120691882_120692088	100	+
chr10	120692093	120692110	CC_G0_G2_highdiff:chr10_120692093_120692110	100	+
chr10	120692114	120692123	CC_G0_G2_highdiff:chr10_120692114_120692123	100	+
chr10	120692127	120692140	CC_G0_G2_highdiff:chr10_120692127_120692140	100	+
chr10	120692168	120692177	CC_G0_G2_highdiff:chr10_120692168_120692177	100	+
chr10	120794316	120794355	CC_G0_G2_highdiff:chr10_120794316_120794355	100	+
chr10	124924886	124924909	CC_G0_G2_highdiff:chr10_124924886_124924909	100	+
chr10	133731380	133731591	CC_G0_G2_highdiff:chr10_133731380_133731591	100	+
chr11	9160336	9160371	CC_G0_G2_highdiff:chr11_9160336_9160371	100	+
chr11	13631273	13631532	CC_G0_G2_highdiff:chr11_13631273_13631532	100	+
chr11	18686475	18686572	CC_G0_G2_highdiff:chr11_18686475_18686572	100	+
chr11	18686582	18686594	CC_G0_G2_highdiff:chr11_18686582_18686594	100	+
chr11	18687095	18687525	CC_G0_G2_highdiff:chr11_18687095_18687525	100	+
chr11	18687709	18687917	CC_G0_G2_highdiff:chr11_18687709_18687917	100	+
chr11	20596603	20596889	CC_G0_G2_highdiff:chr11_20596603_20596889	100	+
chr11	27909723	27910215	CC_G0_G2_highdiff:chr11_27909723_27910215	100	+
chr11	27910344	27910384	CC_G0_G2_highdiff:chr11_27910344_27910384	100	+
chr11	27912619	27912631	CC_G0_G2_highdiff:chr11_27912619_27912631	100	+
chr11	42587312	42587521	CC_G0_G2_highdiff:chr11_42587312_42587521	100	+
chr11	61920635	61920878	CC_G0_G2_highdiff:chr11_61920635_61920878	100	+
chr11	62619958	62620239	CC_G0_G2_highdiff:chr11_62619958_62620239	100	+
chr11	62621476	62621790	CC_G0_G2_highdiff:chr11_62621476_62621790	100	+
chr11	62621985	62622280	CC_G0_G2_highdiff:chr11_62621985_62622280	100	+
chr11	62622400	62622607	CC_G0_G2_highdiff:chr11_62622400_62622607	100	+
chr11	62622657	62623041	CC_G0_G2_highdiff:chr11_62622657_62623041	100	+
chr11	65269856	65270125	CC_G0_G2_highdiff:chr11_65269856_65270125	100	+
chr11	65657739	65657874	CC_G0_G2_highdiff:chr11_65657739_65657874	100	+
chr11	65659106	65659189	CC_G0_G2_highdiff:chr11_65659106_65659189	100	+
chr11	65659198	65659241	CC_G0_G2_highdiff:chr11_65659198_65659241	100	+
chr11	68458643	68458737	CC_G0_G2_highdiff:chr11_68458643_68458737	100	+
chr11	69569377	69569406	CC_G0_G2_highdiff:chr11_69569377_69569406	100	+
chr11	69569411	69569423	CC_G0_G2_highdiff:chr11_69569411_69569423	100	+
chr11	69569435	69569439	CC_G0_G2_highdiff:chr11_69569435_69569439	100	+
chr11	80363233	80363727	CC_G0_G2_highdiff:chr11_80363233_80363727	100	+
chr11	80363806	80364049	CC_G0_G2_highdiff:chr11_80363806_80364049	100	+
chr11	80364279	80364472	CC_G0_G2_highdiff:chr11_80364279_80364472	100	+
chr11	82227466	82227471	CC_G0_G2_highdiff:chr11_82227466_82227471	100	+
chr11	82227487	82227499	CC_G0_G2_highdiff:chr11_82227487_82227499	100	+
chr11	82227500	82227676	CC_G0_G2_highdiff:chr11_82227500_82227676	100	+
chr11	107048256	107048363	CC_G0_G2_highdiff:chr11_107048256_107048363	100	+
chr11	118618469	118618472	CC_G0_G2_highdiff:chr11_118618469_118618472	100	+
chr11	118964544	118964563	CC_G0_G2_highdiff:chr11_118964544_118964563	100	+
chr11	121967579	121967788	CC_G0_G2_highdiff:chr11_121967579_121967788	100	+
chr11	121969259	121969496	CC_G0_G2_highdiff:chr11_121969259_121969496	100	+
chr11	121981628	121981830	CC_G0_G2_highdiff:chr11_121981628_121981830	100	+
chr11	122003126	122003373	CC_G0_G2_highdiff:chr11_122003126_122003373	100	+
chr11	122009090	122009102	CC_G0_G2_highdiff:chr11_122009090_122009102	100	+
chr11	122009106	122009115	CC_G0_G2_highdiff:chr11_122009106_122009115	100	+
chr11	122009136	122009234	CC_G0_G2_highdiff:chr11_122009136_122009234	100	+
chr11	122009243	122009418	CC_G0_G2_highdiff:chr11_122009243_122009418	100	+
chr11	122016340	122016554	CC_G0_G2_highdiff:chr11_122016340_122016554	100	+
chr11	122017024	122017197	CC_G0_G2_highdiff:chr11_122017024_122017197	100	+
chr11	122017224	122017334	CC_G0_G2_highdiff:chr11_122017224_122017334	100	+
chr11	122019906	122020106	CC_G0_G2_highdiff:chr11_122019906_122020106	100	+
chr11	122021960	122022365	CC_G0_G2_highdiff:chr11_122021960_122022365	100	+
chr11	122022381	122022714	CC_G0_G2_highdiff:chr11_122022381_122022714	100	+
chr11	122025507	122025560	CC_G0_G2_highdiff:chr11_122025507_122025560	100	+
chr11	122025569	122025891	CC_G0_G2_highdiff:chr11_122025569_122025891	100	+
chr11	122039550	122039771	CC_G0_G2_highdiff:chr11_122039550_122039771	100	+
chr11	122043038	122043276	CC_G0_G2_highdiff:chr11_122043038_122043276	100	+
chr11	122044057	122044301	CC_G0_G2_highdiff:chr11_122044057_122044301	100	+
chr11	122046530	122046953	CC_G0_G2_highdiff:chr11_122046530_122046953	100	+
chr11	122049216	122049425	CC_G0_G2_highdiff:chr11_122049216_122049425	100	+
chr11	122889443	122889650	CC_G0_G2_highdiff:chr11_122889443_122889650	100	+
chr11	122889812	122890155	CC_G0_G2_highdiff:chr11_122889812_122890155	100	+
chr11	122941226	122941729	CC_G0_G2_highdiff:chr11_122941226_122941729	100	+
chr11	122942456	122942465	CC_G0_G2_highdiff:chr11_122942456_122942465	100	+
chr11	122942487	122942496	CC_G0_G2_highdiff:chr11_122942487_122942496	100	+
chr11	122942498	122942519	CC_G0_G2_highdiff:chr11_122942498_122942519	100	+
chr11	122942532	122942567	CC_G0_G2_highdiff:chr11_122942532_122942567	100	+
chr11	122942576	122943015	CC_G0_G2_highdiff:chr11_122942576_122943015	100	+
chr11	133672752	133672814	CC_G0_G2_highdiff:chr11_133672752_133672814	100	+
chr12	378760	378858	CC_G0_G2_highdiff:chr12_378760_378858	100	+
chr12	4208685	4208763	CC_G0_G2_highdiff:chr12_4208685_4208763	100	+
chr12	20095952	20096013	CC_G0_G2_highdiff:chr12_20095952_20096013	100	+
chr12	33140004	33140151	CC_G0_G2_highdiff:chr12_33140004_33140151	100	+
chr12	49521513	49521564	CC_G0_G2_highdiff:chr12_49521513_49521564	100	+
chr12	49667116	49667160	CC_G0_G2_highdiff:chr12_49667116_49667160	100	+
chr12	53346686	53346704	CC_G0_G2_highdiff:chr12_53346686_53346704	100	+
chr12	53536540	53536844	CC_G0_G2_highdiff:chr12_53536540_53536844	100	+
chr12	56906487	56906696	CC_G0_G2_highdiff:chr12_56906487_56906696	100	+
chr12	66071652	66071676	CC_G0_G2_highdiff:chr12_66071652_66071676	100	+
chr12	79952523	79952561	CC_G0_G2_highdiff:chr12_79952523_79952561	100	+
chr12	82195941	82196112	CC_G0_G2_highdiff:chr12_82195941_82196112	100	+
chr12	106740793	106740905	CC_G0_G2_highdiff:chr12_106740793_106740905	100	+
chr12	106741035	106741271	CC_G0_G2_highdiff:chr12_106741035_106741271	100	+
chr12	106742101	106742407	CC_G0_G2_highdiff:chr12_106742101_106742407	100	+
chr12	133040262	133040387	CC_G0_G2_highdiff:chr12_133040262_133040387	100	+
chr13	22058315	22058351	CC_G0_G2_highdiff:chr13_22058315_22058351	100	+
chr13	22058360	22058386	CC_G0_G2_highdiff:chr13_22058360_22058386	100	+
chr13	41958162	41958822	CC_G0_G2_highdiff:chr13_41958162_41958822	100	+
chr13	41958831	41958848	CC_G0_G2_highdiff:chr13_41958831_41958848	100	+
chr13	50615052	50615255	CC_G0_G2_highdiff:chr13_50615052_50615255	100	+
chr13	53265854	53266164	CC_G0_G2_highdiff:chr13_53265854_53266164	100	+
chr13	55142953	55143157	CC_G0_G2_highdiff:chr13_55142953_55143157	100	+
chr13	73675123	73675126	CC_G0_G2_highdiff:chr13_73675123_73675126	100	+
chr13	73675150	73675153	CC_G0_G2_highdiff:chr13_73675150_73675153	100	+
chr13	79403887	79404008	CC_G0_G2_highdiff:chr13_79403887_79404008	100	+
chr13	91219195	91219219	CC_G0_G2_highdiff:chr13_91219195_91219219	100	+
chr13	102371145	102371502	CC_G0_G2_highdiff:chr13_102371145_102371502	100	+
chr13	102372425	102372783	CC_G0_G2_highdiff:chr13_102372425_102372783	100	+
chr14	23163744	23163766	CC_G0_G2_highdiff:chr14_23163744_23163766	100	+
chr14	35016136	35016360	CC_G0_G2_highdiff:chr14_35016136_35016360	100	+
chr14	45972343	45972435	CC_G0_G2_highdiff:chr14_45972343_45972435	100	+
chr14	45972837	45973042	CC_G0_G2_highdiff:chr14_45972837_45973042	100	+
chr14	50517377	50517411	CC_G0_G2_highdiff:chr14_50517377_50517411	100	+
chr14	50517413	50517414	CC_G0_G2_highdiff:chr14_50517413_50517414	100	+
chr14	50517539	50517540	CC_G0_G2_highdiff:chr14_50517539_50517540	100	+
chr14	50517570	50517572	CC_G0_G2_highdiff:chr14_50517570_50517572	100	+
chr14	50517579	50517591	CC_G0_G2_highdiff:chr14_50517579_50517591	100	+
chr14	50517607	50517616	CC_G0_G2_highdiff:chr14_50517607_50517616	100	+
chr14	50517626	50517651	CC_G0_G2_highdiff:chr14_50517626_50517651	100	+
chr14	75745412	75745476	CC_G0_G2_highdiff:chr14_75745412_75745476	100	+
chr14	75749273	75749404	CC_G0_G2_highdiff:chr14_75749273_75749404	100	+
chr14	75749406	75749415	CC_G0_G2_highdiff:chr14_75749406_75749415	100	+
chr14	75749431	75749446	CC_G0_G2_highdiff:chr14_75749431_75749446	100	+
chr14	101296060	101296551	CC_G0_G2_highdiff:chr14_101296060_101296551	100	+
chr14	101296863	101297075	CC_G0_G2_highdiff:chr14_101296863_101297075	100	+
chr14	101297201	101297614	CC_G0_G2_highdiff:chr14_101297201_101297614	100	+
chr14	101297724	101297757	CC_G0_G2_highdiff:chr14_101297724_101297757	100	+
chr14	101353115	101353406	CC_G0_G2_highdiff:chr14_101353115_101353406	100	+
chr14	101362448	101362862	CC_G0_G2_highdiff:chr14_101362448_101362862	100	+
chr14	101363493	101363885	CC_G0_G2_highdiff:chr14_101363493_101363885	100	+
chr14	101374046	101374400	CC_G0_G2_highdiff:chr14_101374046_101374400	100	+
chr14	101375296	101375614	CC_G0_G2_highdiff:chr14_101375296_101375614	100	+
chr14	101377143	101377384	CC_G0_G2_highdiff:chr14_101377143_101377384	100	+
chr14	101378208	101378518	CC_G0_G2_highdiff:chr14_101378208_101378518	100	+
chr14	101379570	101379794	CC_G0_G2_highdiff:chr14_101379570_101379794	100	+
chr14	101379840	101380059	CC_G0_G2_highdiff:chr14_101379840_101380059	100	+
chr14	101380232	101380526	CC_G0_G2_highdiff:chr14_101380232_101380526	100	+
chr14	101380538	101380610	CC_G0_G2_highdiff:chr14_101380538_101380610	100	+
chr14	101380696	101380851	CC_G0_G2_highdiff:chr14_101380696_101380851	100	+
chr14	101381687	101381978	CC_G0_G2_highdiff:chr14_101381687_101381978	100	+
chr14	101382029	101382244	CC_G0_G2_highdiff:chr14_101382029_101382244	100	+
chr14	101386163	101386360	CC_G0_G2_highdiff:chr14_101386163_101386360	100	+
chr14	101386682	101387047	CC_G0_G2_highdiff:chr14_101386682_101387047	100	+
chr14	101391111	101391699	CC_G0_G2_highdiff:chr14_101391111_101391699	100	+
chr14	101392116	101392355	CC_G0_G2_highdiff:chr14_101392116_101392355	100	+
chr14	101393172	101393444	CC_G0_G2_highdiff:chr14_101393172_101393444	100	+
chr14	101393562	101393783	CC_G0_G2_highdiff:chr14_101393562_101393783	100	+
chr14	101394233	101394655	CC_G0_G2_highdiff:chr14_101394233_101394655	100	+
chr14	101396133	101396185	CC_G0_G2_highdiff:chr14_101396133_101396185	100	+
chr14	101396194	101396453	CC_G0_G2_highdiff:chr14_101396194_101396453	100	+
chr14	101402994	101403307	CC_G0_G2_highdiff:chr14_101402994_101403307	100	+
chr14	101423729	101423939	CC_G0_G2_highdiff:chr14_101423729_101423939	100	+
chr14	101424953	101425204	CC_G0_G2_highdiff:chr14_101424953_101425204	100	+
chr14	101445366	101445613	CC_G0_G2_highdiff:chr14_101445366_101445613	100	+
chr14	101486874	101487104	CC_G0_G2_highdiff:chr14_101486874_101487104	100	+
chr15	23249333	23249580	CC_G0_G2_highdiff:chr15_23249333_23249580	100	+
chr15	25318213	25318488	CC_G0_G2_highdiff:chr15_25318213_25318488	100	+
chr15	30385895	30386246	CC_G0_G2_highdiff:chr15_30385895_30386246	100	+
chr15	30386437	30386674	CC_G0_G2_highdiff:chr15_30386437_30386674	100	+
chr15	30387051	30387261	CC_G0_G2_highdiff:chr15_30387051_30387261	100	+
chr15	30694353	30694583	CC_G0_G2_highdiff:chr15_30694353_30694583	100	+
chr15	30834656	30835012	CC_G0_G2_highdiff:chr15_30834656_30835012	100	+
chr15	30855044	30855286	CC_G0_G2_highdiff:chr15_30855044_30855286	100	+
chr15	32682507	32682789	CC_G0_G2_highdiff:chr15_32682507_32682789	100	+
chr15	32734685	32734999	CC_G0_G2_highdiff:chr15_32734685_32734999	100	+
chr15	32753869	32754079	CC_G0_G2_highdiff:chr15_32753869_32754079	100	+
chr15	32875068	32875370	CC_G0_G2_highdiff:chr15_32875068_32875370	100	+
chr15	32875800	32876002	CC_G0_G2_highdiff:chr15_32875800_32876002	100	+
chr15	32877408	32877651	CC_G0_G2_highdiff:chr15_32877408_32877651	100	+
chr15	33026870	33026980	CC_G0_G2_highdiff:chr15_33026870_33026980	100	+
chr15	40688279	40688517	CC_G0_G2_highdiff:chr15_40688279_40688517	100	+
chr15	41673248	41673254	CC_G0_G2_highdiff:chr15_41673248_41673254	100	+
chr15	69740764	69740842	CC_G0_G2_highdiff:chr15_69740764_69740842	100	+
chr15	79528629	79528670	CC_G0_G2_highdiff:chr15_79528629_79528670	100	+
chr15	95399047	95399069	CC_G0_G2_highdiff:chr15_95399047_95399069	100	+
chr16	896532	897253	CC_G0_G2_highdiff:chr16_896532_897253	100	+
chr16	25465364	25465659	CC_G0_G2_highdiff:chr16_25465364_25465659	100	+
chr16	35036958	35037239	CC_G0_G2_highdiff:chr16_35036958_35037239	100	+
chr16	49203309	49203359	CC_G0_G2_highdiff:chr16_49203309_49203359	100	+
chr16	52690305	52690647	CC_G0_G2_highdiff:chr16_52690305_52690647	100	+
chr16	56643409	56643473	CC_G0_G2_highdiff:chr16_56643409_56643473	100	+
chr16	56652730	56652765	CC_G0_G2_highdiff:chr16_56652730_56652765	100	+
chr16	56718108	56718127	CC_G0_G2_highdiff:chr16_56718108_56718127	100	+
chr16	72763798	72763864	CC_G0_G2_highdiff:chr16_72763798_72763864	100	+
chr16	74702604	74702658	CC_G0_G2_highdiff:chr16_74702604_74702658	100	+
chr17	289739	289768	CC_G0_G2_highdiff:chr17_289739_289768	100	+
chr17	20687903	20687957	CC_G0_G2_highdiff:chr17_20687903_20687957	100	+
chr17	20689040	20689836	CC_G0_G2_highdiff:chr17_20689040_20689836	100	+
chr17	20690084	20690903	CC_G0_G2_highdiff:chr17_20690084_20690903	100	+
chr17	20690919	20692370	CC_G0_G2_highdiff:chr17_20690919_20692370	100	+
chr17	20692539	20692783	CC_G0_G2_highdiff:chr17_20692539_20692783	100	+
chr17	34808425	34808628	CC_G0_G2_highdiff:chr17_34808425_34808628	100	+
chr17	44579318	44579520	CC_G0_G2_highdiff:chr17_44579318_44579520	100	+
chr17	60918738	60918798	CC_G0_G2_highdiff:chr17_60918738_60918798	100	+
chr17	62745749	62745780	CC_G0_G2_highdiff:chr17_62745749_62745780	100	+
chr17	66042970	66043085	CC_G0_G2_highdiff:chr17_66042970_66043085	100	+
chr17	66241905	66242104	CC_G0_G2_highdiff:chr17_66241905_66242104	100	+
chr17	66614101	66614158	CC_G0_G2_highdiff:chr17_66614101_66614158	100	+
chr17	67540469	67540700	CC_G0_G2_highdiff:chr17_67540469_67540700	100	+
chr18	318986	319305	CC_G0_G2_highdiff:chr18_318986_319305	100	+
chr18	9678470	9678565	CC_G0_G2_highdiff:chr18_9678470_9678565	100	+
chr18	9678598	9678641	CC_G0_G2_highdiff:chr18_9678598_9678641	100	+
chr18	9678653	9678668	CC_G0_G2_highdiff:chr18_9678653_9678668	100	+
chr18	9679088	9679112	CC_G0_G2_highdiff:chr18_9679088_9679112	100	+
chr18	9679121	9679160	CC_G0_G2_highdiff:chr18_9679121_9679160	100	+
chr18	9679170	9679175	CC_G0_G2_highdiff:chr18_9679170_9679175	100	+
chr18	10488698	10488714	CC_G0_G2_highdiff:chr18_10488698_10488714	100	+
chr18	64341988	64342038	CC_G0_G2_highdiff:chr18_64341988_64342038	100	+
chr19	11256753	11256769	CC_G0_G2_highdiff:chr19_11256753_11256769	100	+
chr19	11256799	11256808	CC_G0_G2_highdiff:chr19_11256799_11256808	100	+
chr19	11256818	11256945	CC_G0_G2_highdiff:chr19_11256818_11256945	100	+
chr19	11661138	11661166	CC_G0_G2_highdiff:chr19_11661138_11661166	100	+
chr19	13266131	13266325	CC_G0_G2_highdiff:chr19_13266131_13266325	100	+
chr19	36788798	36788997	CC_G0_G2_highdiff:chr19_36788798_36788997	100	+
chr19	37766830	37766898	CC_G0_G2_highdiff:chr19_37766830_37766898	100	+
chr19	37786466	37786680	CC_G0_G2_highdiff:chr19_37786466_37786680	100	+
chr19	39901549	39901741	CC_G0_G2_highdiff:chr19_39901549_39901741	100	+
chr19	41332799	41333085	CC_G0_G2_highdiff:chr19_41332799_41333085	100	+
chr19	42013060	42013257	CC_G0_G2_highdiff:chr19_42013060_42013257	100	+
chr19	48407649	48407657	CC_G0_G2_highdiff:chr19_48407649_48407657	100	+
chr19	48407658	48407753	CC_G0_G2_highdiff:chr19_48407658_48407753	100	+
chr19	48413078	48413129	CC_G0_G2_highdiff:chr19_48413078_48413129	100	+
chr19	48418399	48418406	CC_G0_G2_highdiff:chr19_48418399_48418406	100	+
chr19	48418408	48418494	CC_G0_G2_highdiff:chr19_48418408_48418494	100	+
chr19	48423751	48423758	CC_G0_G2_highdiff:chr19_48423751_48423758	100	+
chr19	48423768	48423855	CC_G0_G2_highdiff:chr19_48423768_48423855	100	+
chr19	48429170	48429221	CC_G0_G2_highdiff:chr19_48429170_48429221	100	+
chr19	48434151	48434158	CC_G0_G2_highdiff:chr19_48434151_48434158	100	+
chr19	48434160	48434255	CC_G0_G2_highdiff:chr19_48434160_48434255	100	+
chr19	48439502	48439509	CC_G0_G2_highdiff:chr19_48439502_48439509	100	+
chr19	48439511	48439597	CC_G0_G2_highdiff:chr19_48439511_48439597	100	+
chr19	48444960	48444995	CC_G0_G2_highdiff:chr19_48444960_48444995	100	+
chr19	48450246	48450366	CC_G0_G2_highdiff:chr19_48450246_48450366	100	+
chr19	48455637	48455644	CC_G0_G2_highdiff:chr19_48455637_48455644	100	+
chr19	48455654	48455757	CC_G0_G2_highdiff:chr19_48455654_48455757	100	+
chr19	48461021	48461140	CC_G0_G2_highdiff:chr19_48461021_48461140	100	+
chr2	10271546	10271551	CC_G0_G2_highdiff:chr2_10271546_10271551	100	+
chr2	32047607	32047659	CC_G0_G2_highdiff:chr2_32047607_32047659	100	+
chr2	32079352	32079376	CC_G0_G2_highdiff:chr2_32079352_32079376	100	+
chr2	66001153	66001220	CC_G0_G2_highdiff:chr2_66001153_66001220	100	+
chr2	112945791	112945830	CC_G0_G2_highdiff:chr2_112945791_112945830	100	+
chr2	114170291	114170496	CC_G0_G2_highdiff:chr2_114170291_114170496	100	+
chr2	114171237	114171440	CC_G0_G2_highdiff:chr2_114171237_114171440	100	+
chr2	130740347	130740543	CC_G0_G2_highdiff:chr2_130740347_130740543	100	+
chr2	158170723	158170975	CC_G0_G2_highdiff:chr2_158170723_158170975	100	+
chr2	174834452	174834497	CC_G0_G2_highdiff:chr2_174834452_174834497	100	+
chr2	184472100	184472165	CC_G0_G2_highdiff:chr2_184472100_184472165	100	+
chr2	184472168	184472169	CC_G0_G2_highdiff:chr2_184472168_184472169	100	+
chr2	189877472	189877478	CC_G0_G2_highdiff:chr2_189877472_189877478	100	+
chr2	204628957	204629017	CC_G0_G2_highdiff:chr2_204628957_204629017	100	+
chr2	208546757	208546906	CC_G0_G2_highdiff:chr2_208546757_208546906	100	+
chr2	213432595	213432636	CC_G0_G2_highdiff:chr2_213432595_213432636	100	+
chr2	219065045	219065156	CC_G0_G2_highdiff:chr2_219065045_219065156	100	+
chr2	239685504	239685768	CC_G0_G2_highdiff:chr2_239685504_239685768	100	+
chr20	12360643	12360703	CC_G0_G2_highdiff:chr20_12360643_12360703	100	+
chr20	18190490	18190694	CC_G0_G2_highdiff:chr20_18190490_18190694	100	+
chr20	19842215	19842618	CC_G0_G2_highdiff:chr20_19842215_19842618	100	+
chr20	22713379	22713436	CC_G0_G2_highdiff:chr20_22713379_22713436	100	+
chr20	22713438	22713439	CC_G0_G2_highdiff:chr20_22713438_22713439	100	+
chr20	30193013	30193085	CC_G0_G2_highdiff:chr20_30193013_30193085	100	+
chr20	30194318	30194346	CC_G0_G2_highdiff:chr20_30194318_30194346	100	+
chr20	31439263	31439650	CC_G0_G2_highdiff:chr20_31439263_31439650	100	+
chr20	38678254	38678479	CC_G0_G2_highdiff:chr20_38678254_38678479	100	+
chr20	56064083	56064170	CC_G0_G2_highdiff:chr20_56064083_56064170	100	+
chr21	14723476	14723761	CC_G0_G2_highdiff:chr21_14723476_14723761	100	+
chr21	26935149	26935510	CC_G0_G2_highdiff:chr21_26935149_26935510	100	+
chr22	27069741	27069941	CC_G0_G2_highdiff:chr22_27069741_27069941	100	+
chr22	27071851	27072081	CC_G0_G2_highdiff:chr22_27071851_27072081	100	+
chr22	45997015	45997098	CC_G0_G2_highdiff:chr22_45997015_45997098	100	+
chr22	46003887	46003897	CC_G0_G2_highdiff:chr22_46003887_46003897	100	+
chr22	46003899	46004234	CC_G0_G2_highdiff:chr22_46003899_46004234	100	+
chr3	12828833	12828891	CC_G0_G2_highdiff:chr3_12828833_12828891	100	+
chr3	15415898	15416175	CC_G0_G2_highdiff:chr3_15415898_15416175	100	+
chr3	22423206	22423309	CC_G0_G2_highdiff:chr3_22423206_22423309	100	+
chr3	40396807	40396831	CC_G0_G2_highdiff:chr3_40396807_40396831	100	+
chr3	44156600	44156810	CC_G0_G2_highdiff:chr3_44156600_44156810	100	+
chr3	82855180	82855383	CC_G0_G2_highdiff:chr3_82855180_82855383	100	+
chr3	122382155	122382359	CC_G0_G2_highdiff:chr3_122382155_122382359	100	+
chr3	152785524	152785735	CC_G0_G2_highdiff:chr3_152785524_152785735	100	+
chr3	154901518	154901541	CC_G0_G2_highdiff:chr3_154901518_154901541	100	+
chr3	156528523	156528577	CC_G0_G2_highdiff:chr3_156528523_156528577	100	+
chr3	163577302	163577361	CC_G0_G2_highdiff:chr3_163577302_163577361	100	+
chr3	164224464	164224533	CC_G0_G2_highdiff:chr3_164224464_164224533	100	+
chr3	179366661	179366849	CC_G0_G2_highdiff:chr3_179366661_179366849	100	+
chr3	182177566	182177824	CC_G0_G2_highdiff:chr3_182177566_182177824	100	+
chr3	187705460	187705669	CC_G0_G2_highdiff:chr3_187705460_187705669	100	+
chr4	14295353	14295558	CC_G0_G2_highdiff:chr4_14295353_14295558	100	+
chr4	19108871	19108880	CC_G0_G2_highdiff:chr4_19108871_19108880	100	+
chr4	33011501	33011932	CC_G0_G2_highdiff:chr4_33011501_33011932	100	+
chr4	33012508	33012569	CC_G0_G2_highdiff:chr4_33012508_33012569	100	+
chr4	34454862	34455068	CC_G0_G2_highdiff:chr4_34454862_34455068	100	+
chr4	67562462	67562680	CC_G0_G2_highdiff:chr4_67562462_67562680	100	+
chr4	69241888	69242040	CC_G0_G2_highdiff:chr4_69241888_69242040	100	+
chr4	69242226	69242233	CC_G0_G2_highdiff:chr4_69242226_69242233	100	+
chr4	69242248	69242407	CC_G0_G2_highdiff:chr4_69242248_69242407	100	+
chr4	74371138	74371162	CC_G0_G2_highdiff:chr4_74371138_74371162	100	+
chr4	77967606	77967794	CC_G0_G2_highdiff:chr4_77967606_77967794	100	+
chr4	77967803	77967851	CC_G0_G2_highdiff:chr4_77967803_77967851	100	+
chr4	77968098	77968118	CC_G0_G2_highdiff:chr4_77968098_77968118	100	+
chr4	77968133	77968310	CC_G0_G2_highdiff:chr4_77968133_77968310	100	+
chr4	83501153	83501272	CC_G0_G2_highdiff:chr4_83501153_83501272	100	+
chr4	100869185	100869242	CC_G0_G2_highdiff:chr4_100869185_100869242	100	+
chr4	114761125	114761205	CC_G0_G2_highdiff:chr4_114761125_114761205	100	+
chr4	114761392	114761393	CC_G0_G2_highdiff:chr4_114761392_114761393	100	+
chr4	114761397	114761414	CC_G0_G2_highdiff:chr4_114761397_114761414	100	+
chr4	126155099	126155309	CC_G0_G2_highdiff:chr4_126155099_126155309	100	+
chr4	128792839	128792848	CC_G0_G2_highdiff:chr4_128792839_128792848	100	+
chr4	129512105	129512255	CC_G0_G2_highdiff:chr4_129512105_129512255	100	+
chr4	129512270	129512304	CC_G0_G2_highdiff:chr4_129512270_129512304	100	+
chr4	141781874	141782127	CC_G0_G2_highdiff:chr4_141781874_141782127	100	+
chr4	141785696	141785931	CC_G0_G2_highdiff:chr4_141785696_141785931	100	+
chr4	145493325	145493330	CC_G0_G2_highdiff:chr4_145493325_145493330	100	+
chr4	145493345	145493379	CC_G0_G2_highdiff:chr4_145493345_145493379	100	+
chr4	156325595	156325653	CC_G0_G2_highdiff:chr4_156325595_156325653	100	+
chr4	170712284	170712370	CC_G0_G2_highdiff:chr4_170712284_170712370	100	+
chr4	177261731	177261949	CC_G0_G2_highdiff:chr4_177261731_177261949	100	+
chr4	177604606	177604688	CC_G0_G2_highdiff:chr4_177604606_177604688	100	+
chr4	190198591	190198793	CC_G0_G2_highdiff:chr4_190198591_190198793	100	+
chr5	9548854	9549347	CC_G0_G2_highdiff:chr5_9548854_9549347	100	+
chr5	9549395	9549789	CC_G0_G2_highdiff:chr5_9549395_9549789	100	+
chr5	20701510	20701714	CC_G0_G2_highdiff:chr5_20701510_20701714	100	+
chr5	21196969	21197111	CC_G0_G2_highdiff:chr5_21196969_21197111	100	+
chr5	26688116	26688140	CC_G0_G2_highdiff:chr5_26688116_26688140	100	+
chr5	40067339	40067358	CC_G0_G2_highdiff:chr5_40067339_40067358	100	+
chr5	97441089	97441146	CC_G0_G2_highdiff:chr5_97441089_97441146	100	+
chr5	97801916	97801955	CC_G0_G2_highdiff:chr5_97801916_97801955	100	+
chr5	97801964	97801982	CC_G0_G2_highdiff:chr5_97801964_97801982	100	+
chr5	118988205	118988216	CC_G0_G2_highdiff:chr5_118988205_118988216	100	+
chr5	120076103	120076158	CC_G0_G2_highdiff:chr5_120076103_120076158	100	+
chr5	144608332	144608373	CC_G0_G2_highdiff:chr5_144608332_144608373	100	+
chr5	153919894	153920121	CC_G0_G2_highdiff:chr5_153919894_153920121	100	+
chr5	156272552	156272601	CC_G0_G2_highdiff:chr5_156272552_156272601	100	+
chr6	1534719	1534943	CC_G0_G2_highdiff:chr6_1534719_1534943	100	+
chr6	12320039	12320264	CC_G0_G2_highdiff:chr6_12320039_12320264	100	+
chr6	26017217	26017259	CC_G0_G2_highdiff:chr6_26017217_26017259	100	+
chr6	26020626	26020712	CC_G0_G2_highdiff:chr6_26020626_26020712	100	+
chr6	26021800	26021905	CC_G0_G2_highdiff:chr6_26021800_26021905	100	+
chr6	26045566	26045636	CC_G0_G2_highdiff:chr6_26045566_26045636	100	+
chr6	26046097	26046118	CC_G0_G2_highdiff:chr6_26046097_26046118	100	+
chr6	26104083	26104103	CC_G0_G2_highdiff:chr6_26104083_26104103	100	+
chr6	26124154	26124247	CC_G0_G2_highdiff:chr6_26124154_26124247	100	+
chr6	26158270	26158348	CC_G0_G2_highdiff:chr6_26158270_26158348	100	+
chr6	26183906	26183957	CC_G0_G2_highdiff:chr6_26183906_26183957	100	+
chr6	26184458	26184495	CC_G0_G2_highdiff:chr6_26184458_26184495	100	+
chr6	26188910	26188937	CC_G0_G2_highdiff:chr6_26188910_26188937	100	+
chr6	26189304	26189338	CC_G0_G2_highdiff:chr6_26189304_26189338	100	+
chr6	26196998	26197011	CC_G0_G2_highdiff:chr6_26196998_26197011	100	+
chr6	26199521	26199579	CC_G0_G2_highdiff:chr6_26199521_26199579	100	+
chr6	26199692	26199747	CC_G0_G2_highdiff:chr6_26199692_26199747	100	+
chr6	26216425	26216427	CC_G0_G2_highdiff:chr6_26216425_26216427	100	+
chr6	26216872	26216972	CC_G0_G2_highdiff:chr6_26216872_26216972	100	+
chr6	26217050	26217147	CC_G0_G2_highdiff:chr6_26217050_26217147	100	+
chr6	26217711	26217731	CC_G0_G2_highdiff:chr6_26217711_26217731	100	+
chr6	26235216	26235272	CC_G0_G2_highdiff:chr6_26235216_26235272	100	+
chr6	26250835	26250955	CC_G0_G2_highdiff:chr6_26250835_26250955	100	+
chr6	26251766	26251842	CC_G0_G2_highdiff:chr6_26251766_26251842	100	+
chr6	26251877	26251878	CC_G0_G2_highdiff:chr6_26251877_26251878	100	+
chr6	26252303	26252383	CC_G0_G2_highdiff:chr6_26252303_26252383	100	+
chr6	26252392	26252413	CC_G0_G2_highdiff:chr6_26252392_26252413	100	+
chr6	26271058	26271145	CC_G0_G2_highdiff:chr6_26271058_26271145	100	+
chr6	26271614	26271621	CC_G0_G2_highdiff:chr6_26271614_26271621	100	+
chr6	26273070	26273081	CC_G0_G2_highdiff:chr6_26273070_26273081	100	+
chr6	26273090	26273143	CC_G0_G2_highdiff:chr6_26273090_26273143	100	+
chr6	26285762	26285825	CC_G0_G2_highdiff:chr6_26285762_26285825	100	+
chr6	27100575	27100639	CC_G0_G2_highdiff:chr6_27100575_27100639	100	+
chr6	27100725	27100796	CC_G0_G2_highdiff:chr6_27100725_27100796	100	+
chr6	27100805	27100816	CC_G0_G2_highdiff:chr6_27100805_27100816	100	+
chr6	27114799	27114860	CC_G0_G2_highdiff:chr6_27114799_27114860	100	+
chr6	27115346	27115386	CC_G0_G2_highdiff:chr6_27115346_27115386	100	+
chr6	27775723	27775738	CC_G0_G2_highdiff:chr6_27775723_27775738	100	+
chr6	27775871	27775898	CC_G0_G2_highdiff:chr6_27775871_27775898	100	+
chr6	27778314	27778363	CC_G0_G2_highdiff:chr6_27778314_27778363	100	+
chr6	27782005	27782079	CC_G0_G2_highdiff:chr6_27782005_27782079	100	+
chr6	27782607	27782633	CC_G0_G2_highdiff:chr6_27782607_27782633	100	+
chr6	27782645	27782821	CC_G0_G2_highdiff:chr6_27782645_27782821	100	+
chr6	27783267	27783273	CC_G0_G2_highdiff:chr6_27783267_27783273	100	+
chr6	27806117	27806121	CC_G0_G2_highdiff:chr6_27806117_27806121	100	+
chr6	27806275	27806322	CC_G0_G2_highdiff:chr6_27806275_27806322	100	+
chr6	27833032	27833033	CC_G0_G2_highdiff:chr6_27833032_27833033	100	+
chr6	27833606	27833637	CC_G0_G2_highdiff:chr6_27833606_27833637	100	+
chr6	27834565	27834569	CC_G0_G2_highdiff:chr6_27834565_27834569	100	+
chr6	27835359	27835361	CC_G0_G2_highdiff:chr6_27835359_27835361	100	+
chr6	27839607	27839622	CC_G0_G2_highdiff:chr6_27839607_27839622	100	+
chr6	27861148	27861202	CC_G0_G2_highdiff:chr6_27861148_27861202	100	+
chr6	27861669	27861677	CC_G0_G2_highdiff:chr6_27861669_27861677	100	+
chr6	30453688	30453697	CC_G0_G2_highdiff:chr6_30453688_30453697	100	+
chr6	30453712	30453716	CC_G0_G2_highdiff:chr6_30453712_30453716	100	+
chr6	34252153	34252364	CC_G0_G2_highdiff:chr6_34252153_34252364	100	+
chr6	50943565	50943589	CC_G0_G2_highdiff:chr6_50943565_50943589	100	+
chr6	68643989	68643990	CC_G0_G2_highdiff:chr6_68643989_68643990	100	+
chr6	68644098	68644100	CC_G0_G2_highdiff:chr6_68644098_68644100	100	+
chr6	77681719	77681743	CC_G0_G2_highdiff:chr6_77681719_77681743	100	+
chr6	80063990	80064159	CC_G0_G2_highdiff:chr6_80063990_80064159	100	+
chr6	95228045	95228279	CC_G0_G2_highdiff:chr6_95228045_95228279	100	+
chr6	98259413	98259472	CC_G0_G2_highdiff:chr6_98259413_98259472	100	+
chr6	105092097	105092308	CC_G0_G2_highdiff:chr6_105092097_105092308	100	+
chr6	121729800	121729902	CC_G0_G2_highdiff:chr6_121729800_121729902	100	+
chr6	121729904	121730018	CC_G0_G2_highdiff:chr6_121729904_121730018	100	+
chr6	145672954	145673001	CC_G0_G2_highdiff:chr6_145672954_145673001	100	+
chr6	148387443	148387636	CC_G0_G2_highdiff:chr6_148387443_148387636	100	+
chr6	155018381	155018389	CC_G0_G2_highdiff:chr6_155018381_155018389	100	+
chr6	155018400	155018456	CC_G0_G2_highdiff:chr6_155018400_155018456	100	+
chr6	155018457	155018466	CC_G0_G2_highdiff:chr6_155018457_155018466	100	+
chr7	19037897	19038168	CC_G0_G2_highdiff:chr7_19037897_19038168	100	+
chr7	88194039	88194044	CC_G0_G2_highdiff:chr7_88194039_88194044	100	+
chr7	88194052	88194061	CC_G0_G2_highdiff:chr7_88194052_88194061	100	+
chr7	88194062	88194080	CC_G0_G2_highdiff:chr7_88194062_88194080	100	+
chr7	88194100	88194107	CC_G0_G2_highdiff:chr7_88194100_88194107	100	+
chr7	89150019	89150043	CC_G0_G2_highdiff:chr7_89150019_89150043	100	+
chr7	89593424	89593448	CC_G0_G2_highdiff:chr7_89593424_89593448	100	+
chr7	98320392	98320416	CC_G0_G2_highdiff:chr7_98320392_98320416	100	+
chr7	100486285	100486320	CC_G0_G2_highdiff:chr7_100486285_100486320	100	+
chr7	100770310	100770369	CC_G0_G2_highdiff:chr7_100770310_100770369	100	+
chr7	106272935	106273176	CC_G0_G2_highdiff:chr7_106272935_106273176	100	+
chr7	113141577	113141601	CC_G0_G2_highdiff:chr7_113141577_113141601	100	+
chr7	123010597	123010621	CC_G0_G2_highdiff:chr7_123010597_123010621	100	+
chr7	130566317	130566666	CC_G0_G2_highdiff:chr7_130566317_130566666	100	+
chr7	130573689	130573927	CC_G0_G2_highdiff:chr7_130573689_130573927	100	+
chr7	130581063	130581331	CC_G0_G2_highdiff:chr7_130581063_130581331	100	+
chr7	130581564	130581774	CC_G0_G2_highdiff:chr7_130581564_130581774	100	+
chr7	130588343	130588588	CC_G0_G2_highdiff:chr7_130588343_130588588	100	+
chr7	130588766	130588958	CC_G0_G2_highdiff:chr7_130588766_130588958	100	+
chr7	130589575	130589816	CC_G0_G2_highdiff:chr7_130589575_130589816	100	+
chr7	130589861	130589967	CC_G0_G2_highdiff:chr7_130589861_130589967	100	+
chr7	130589969	130589979	CC_G0_G2_highdiff:chr7_130589969_130589979	100	+
chr7	130589995	130590028	CC_G0_G2_highdiff:chr7_130589995_130590028	100	+
chr7	130590030	130590039	CC_G0_G2_highdiff:chr7_130590030_130590039	100	+
chr7	130590523	130590726	CC_G0_G2_highdiff:chr7_130590523_130590726	100	+
chr7	130594845	130595043	CC_G0_G2_highdiff:chr7_130594845_130595043	100	+
chr7	130595455	130595737	CC_G0_G2_highdiff:chr7_130595455_130595737	100	+
chr7	130595814	130596041	CC_G0_G2_highdiff:chr7_130595814_130596041	100	+
chr7	130597661	130597866	CC_G0_G2_highdiff:chr7_130597661_130597866	100	+
chr8	2719982	2720219	CC_G0_G2_highdiff:chr8_2719982_2720219	100	+
chr8	2720267	2720400	CC_G0_G2_highdiff:chr8_2720267_2720400	100	+
chr8	2720409	2720759	CC_G0_G2_highdiff:chr8_2720409_2720759	100	+
chr8	12265260	12265459	CC_G0_G2_highdiff:chr8_12265260_12265459	100	+
chr8	33826901	33827078	CC_G0_G2_highdiff:chr8_33826901_33827078	100	+
chr8	41370045	41370049	CC_G0_G2_highdiff:chr8_41370045_41370049	100	+
chr8	71015958	71016026	CC_G0_G2_highdiff:chr8_71015958_71016026	100	+
chr8	78375782	78375868	CC_G0_G2_highdiff:chr8_78375782_78375868	100	+
chr8	86855010	86855234	CC_G0_G2_highdiff:chr8_86855010_86855234	100	+
chr8	96486952	96487018	CC_G0_G2_highdiff:chr8_96486952_96487018	100	+
chr8	99964332	99964575	CC_G0_G2_highdiff:chr8_99964332_99964575	100	+
chr8	99964731	99964955	CC_G0_G2_highdiff:chr8_99964731_99964955	100	+
chr8	117294106	117294301	CC_G0_G2_highdiff:chr8_117294106_117294301	100	+
chr8	131497918	131497942	CC_G0_G2_highdiff:chr8_131497918_131497942	100	+
chr8	141538263	141538457	CC_G0_G2_highdiff:chr8_141538263_141538457	100	+
chr9	21454513	21454751	CC_G0_G2_highdiff:chr9_21454513_21454751	100	+
chr9	21543028	21543233	CC_G0_G2_highdiff:chr9_21543028_21543233	100	+
chr9	21545247	21545522	CC_G0_G2_highdiff:chr9_21545247_21545522	100	+
chr9	21546932	21547304	CC_G0_G2_highdiff:chr9_21546932_21547304	100	+
chr9	21552500	21552620	CC_G0_G2_highdiff:chr9_21552500_21552620	100	+
chr9	21552629	21552776	CC_G0_G2_highdiff:chr9_21552629_21552776	100	+
chr9	21556790	21557030	CC_G0_G2_highdiff:chr9_21556790_21557030	100	+
chr9	21557214	21557528	CC_G0_G2_highdiff:chr9_21557214_21557528	100	+
chr9	21558058	21558275	CC_G0_G2_highdiff:chr9_21558058_21558275	100	+
chr9	66546263	66546510	CC_G0_G2_highdiff:chr9_66546263_66546510	100	+
chr9	69086588	69086903	CC_G0_G2_highdiff:chr9_69086588_69086903	100	+
chr9	69089152	69089429	CC_G0_G2_highdiff:chr9_69089152_69089429	100	+
chr9	69097344	69097620	CC_G0_G2_highdiff:chr9_69097344_69097620	100	+
chr9	69107272	69107623	CC_G0_G2_highdiff:chr9_69107272_69107623	100	+
chr9	71723092	71723129	CC_G0_G2_highdiff:chr9_71723092_71723129	100	+
chr9	71723133	71723146	CC_G0_G2_highdiff:chr9_71723133_71723146	100	+
chr9	80833964	80834035	CC_G0_G2_highdiff:chr9_80833964_80834035	100	+
chr9	80834273	80834414	CC_G0_G2_highdiff:chr9_80834273_80834414	100	+
chr9	89628066	89628154	CC_G0_G2_highdiff:chr9_89628066_89628154	100	+
chr9	91926067	91926112	CC_G0_G2_highdiff:chr9_91926067_91926112	100	+
chr9	98908258	98908292	CC_G0_G2_highdiff:chr9_98908258_98908292	100	+
chr9	109933429	109933484	CC_G0_G2_highdiff:chr9_109933429_109933484	100	+
chr9	123058737	123058761	CC_G0_G2_highdiff:chr9_123058737_123058761	100	+
chrX	25663831	25663838	CC_G0_G2_highdiff:chrX_25663831_25663838	100	+
chrX	30635488	30635520	CC_G0_G2_highdiff:chrX_30635488_30635520	100	+
chrX	30635559	30635570	CC_G0_G2_highdiff:chrX_30635559_30635570	100	+
chrX	30635810	30635814	CC_G0_G2_highdiff:chrX_30635810_30635814	100	+
chrX	30635930	30636209	CC_G0_G2_highdiff:chrX_30635930_30636209	100	+
chrX	46421446	46421467	CC_G0_G2_highdiff:chrX_46421446_46421467	100	+
chrX	46421477	46421484	CC_G0_G2_highdiff:chrX_46421477_46421484	100	+
chrX	46421486	46421498	CC_G0_G2_highdiff:chrX_46421486_46421498	100	+
chrX	46421512	46421566	CC_G0_G2_highdiff:chrX_46421512_46421566	100	+
chrX	46421578	46421610	CC_G0_G2_highdiff:chrX_46421578_46421610	100	+
chrX	46421617	46421635	CC_G0_G2_highdiff:chrX_46421617_46421635	100	+
chrX	46421643	46421652	CC_G0_G2_highdiff:chrX_46421643_46421652	100	+
chrX	46421653	46421679	CC_G0_G2_highdiff:chrX_46421653_46421679	100	+
chrX	73753764	73753791	CC_G0_G2_highdiff:chrX_73753764_73753791	100	+
chrX	73753812	73753855	CC_G0_G2_highdiff:chrX_73753812_73753855	100	+
chrX	117262981	117263129	CC_G0_G2_highdiff:chrX_117262981_117263129	100	+
chrX	122696822	122696836	CC_G0_G2_highdiff:chrX_122696822_122696836	100	+
chrX	133682770	133682979	CC_G0_G2_highdiff:chrX_133682770_133682979	100	+
chrY	22148175	22148210	CC_G0_G2_highdiff:chrY_22148175_22148210	100	+
chrY	22148213	22148244	CC_G0_G2_highdiff:chrY_22148213_22148244	100	+
chrY	22148252	22148261	CC_G0_G2_highdiff:chrY_22148252_22148261	100	+
chrY	22148266	22148300	CC_G0_G2_highdiff:chrY_22148266_22148300	100	+
chrY	22148301	22148412	CC_G0_G2_highdiff:chrY_22148301_22148412	100	+
