# Supplementary material for: Cell cycle, oncogenic and tumor suppressor pathways regulate numerous long and macro non-protein-coding RNAs
Source: Genome Biol. 2014 Mar 4;15(3):R48. doi: 10.1186/gb-2014-15-3-r48 (PMC4054595; doi:10.1186/gb-2014-15-3-r48)
Supplement: Additional file 2 — Online supplemental material containing BED formatted files of differentially expressed regions and macroRNAs, as well as CSV tables listing all proximal ncRNA-mRNA pairs regulated in astrocytoma. [file gb-2014-15-3-r48-S2.zip › online_data/bona-fide-nc/Stat3_01_P_highdiff3.hg19.non-coding.intron.bed]

chr1	3097779	3097989	Stat3_01_P_highdiff:chr1_3097779_3097989	100	+
chr1	23649872	23650009	Stat3_01_P_highdiff:chr1_23649872_23650009	100	+
chr1	23650045	23650047	Stat3_01_P_highdiff:chr1_23650045_23650047	100	+
chr1	40232236	40232432	Stat3_01_P_highdiff:chr1_40232236_40232432	100	+
chr1	226182851	226182957	Stat3_01_P_highdiff:chr1_226182851_226182957	100	+
chr11	34128319	34128559	Stat3_01_P_highdiff:chr11_34128319_34128559	100	+
chr11	78030277	78030301	Stat3_01_P_highdiff:chr11_78030277_78030301	100	+
chr12	11855261	11855464	Stat3_01_P_highdiff:chr12_11855261_11855464	100	+
chr12	25217267	25217486	Stat3_01_P_highdiff:chr12_25217267_25217486	100	+
chr12	25259136	25259198	Stat3_01_P_highdiff:chr12_25259136_25259198	100	+
chr12	69008099	69008312	Stat3_01_P_highdiff:chr12_69008099_69008312	100	+
chr12	104689408	104689615	Stat3_01_P_highdiff:chr12_104689408_104689615	100	+
chr12	104867583	104867665	Stat3_01_P_highdiff:chr12_104867583_104867665	100	+
chr12	104867676	104867804	Stat3_01_P_highdiff:chr12_104867676_104867804	100	+
chr12	104867923	104868302	Stat3_01_P_highdiff:chr12_104867923_104868302	100	+
chr12	104868847	104869131	Stat3_01_P_highdiff:chr12_104868847_104869131	100	+
chr12	104880674	104880958	Stat3_01_P_highdiff:chr12_104880674_104880958	100	+
chr12	104884907	104885113	Stat3_01_P_highdiff:chr12_104884907_104885113	100	+
chr12	104889941	104890212	Stat3_01_P_highdiff:chr12_104889941_104890212	100	+
chr12	104910301	104910505	Stat3_01_P_highdiff:chr12_104910301_104910505	100	+
chr12	104913563	104913769	Stat3_01_P_highdiff:chr12_104913563_104913769	100	+
chr12	104914670	104914864	Stat3_01_P_highdiff:chr12_104914670_104914864	100	+
chr12	104915764	104915969	Stat3_01_P_highdiff:chr12_104915764_104915969	100	+
chr12	104929375	104929591	Stat3_01_P_highdiff:chr12_104929375_104929591	100	+
chr13	113448587	113448842	Stat3_01_P_highdiff:chr13_113448587_113448842	100	+
chr14	34994013	34994037	Stat3_01_P_highdiff:chr14_34994013_34994037	100	+
chr15	25980383	25980590	Stat3_01_P_highdiff:chr15_25980383_25980590	100	+
chr18	50050100	50050311	Stat3_01_P_highdiff:chr18_50050100_50050311	100	+
chr18	50075595	50075851	Stat3_01_P_highdiff:chr18_50075595_50075851	100	+
chr2	242189396	242189518	Stat3_01_P_highdiff:chr2_242189396_242189518	100	+
chr21	45604093	45604322	Stat3_01_P_highdiff:chr21_45604093_45604322	100	+
chr3	188336775	188336799	Stat3_01_P_highdiff:chr3_188336775_188336799	100	+
chr3	192078903	192078956	Stat3_01_P_highdiff:chr3_192078903_192078956	100	+
chr4	9364085	9364292	Stat3_01_P_highdiff:chr4_9364085_9364292	100	+
chr4	9364463	9364663	Stat3_01_P_highdiff:chr4_9364463_9364663	100	+
chr4	25824806	25824824	Stat3_01_P_highdiff:chr4_25824806_25824824	100	+
chr4	74451082	74451107	Stat3_01_P_highdiff:chr4_74451082_74451107	100	+
chr4	114072823	114072824	Stat3_01_P_highdiff:chr4_114072823_114072824	100	+
chr4	114072875	114072884	Stat3_01_P_highdiff:chr4_114072875_114072884	100	+
chr4	114072886	114072904	Stat3_01_P_highdiff:chr4_114072886_114072904	100	+
chr4	114072905	114072913	Stat3_01_P_highdiff:chr4_114072905_114072913	100	+
chr4	153440595	153440803	Stat3_01_P_highdiff:chr4_153440595_153440803	100	+
chr4	166136946	166137150	Stat3_01_P_highdiff:chr4_166136946_166137150	100	+
chr5	118642428	118642688	Stat3_01_P_highdiff:chr5_118642428_118642688	100	+
chr5	175092915	175092962	Stat3_01_P_highdiff:chr5_175092915_175092962	100	+
chr8	1787410	1787418	Stat3_01_P_highdiff:chr8_1787410_1787418	100	+
chr8	1787498	1787510	Stat3_01_P_highdiff:chr8_1787498_1787510	100	+
chr8	1787511	1787525	Stat3_01_P_highdiff:chr8_1787511_1787525	100	+
chr8	1787532	1787541	Stat3_01_P_highdiff:chr8_1787532_1787541	100	+
chr8	1787558	1787567	Stat3_01_P_highdiff:chr8_1787558_1787567	100	+
chr8	1787590	1787631	Stat3_01_P_highdiff:chr8_1787590_1787631	100	+
chr8	1787654	1787669	Stat3_01_P_highdiff:chr8_1787654_1787669	100	+
chr8	4140363	4140583	Stat3_01_P_highdiff:chr8_4140363_4140583	100	+
chr8	16395161	16395368	Stat3_01_P_highdiff:chr8_16395161_16395368	100	+
chr8	108996196	108996434	Stat3_01_P_highdiff:chr8_108996196_108996434	100	+
chr9	6496405	6496718	Stat3_01_P_highdiff:chr9_6496405_6496718	100	+
chr9	6498659	6498921	Stat3_01_P_highdiff:chr9_6498659_6498921	100	+
