# Supplementary material for: Cell cycle, oncogenic and tumor suppressor pathways regulate numerous long and macro non-protein-coding RNAs
Source: Genome Biol. 2014 Mar 4;15(3):R48. doi: 10.1186/gb-2014-15-3-r48 (PMC4054595; doi:10.1186/gb-2014-15-3-r48)
Supplement: Additional file 2 — Online supplemental material containing BED formatted files of differentially expressed regions and macroRNAs, as well as CSV tables listing all proximal ncRNA-mRNA pairs regulated in astrocytoma. [file gb-2014-15-3-r48-S2.zip › online_data/bona-fide-nc/CC_S_G2_highdiff3.hg19.non-coding.intergenic.bed]

chr1	163499583	163499589	CC_S_G2_highdiff:chr1_163499583_163499589	100	+
chr1	163499603	163499615	CC_S_G2_highdiff:chr1_163499603_163499615	100	+
chr1	163499622	163499640	CC_S_G2_highdiff:chr1_163499622_163499640	100	+
chr1	163499661	163499712	CC_S_G2_highdiff:chr1_163499661_163499712	100	+
chr1	163499726	163499738	CC_S_G2_highdiff:chr1_163499726_163499738	100	+
chr1	163499765	163499780	CC_S_G2_highdiff:chr1_163499765_163499780	100	+
chr10	30451040	30451055	CC_S_G2_highdiff:chr10_30451040_30451055	100	+
chr10	63250321	63250345	CC_S_G2_highdiff:chr10_63250321_63250345	100	+
chr10	103882520	103882544	CC_S_G2_highdiff:chr10_103882520_103882544	100	+
chr10	113051061	113051272	CC_S_G2_highdiff:chr10_113051061_113051272	100	+
chr11	107357841	107357865	CC_S_G2_highdiff:chr11_107357841_107357865	100	+
chr12	378617	378858	CC_S_G2_highdiff:chr12_378617_378858	100	+
chr13	54672070	54672130	CC_S_G2_highdiff:chr13_54672070_54672130	100	+
chr2	4474760	4474805	CC_S_G2_highdiff:chr2_4474760_4474805	100	+
chr2	52531127	52531148	CC_S_G2_highdiff:chr2_52531127_52531148	100	+
chr2	52531160	52531185	CC_S_G2_highdiff:chr2_52531160_52531185	100	+
chr2	82712618	82712676	CC_S_G2_highdiff:chr2_82712618_82712676	100	+
chr2	174834452	174834497	CC_S_G2_highdiff:chr2_174834452_174834497	100	+
chr21	29481499	29481717	CC_S_G2_highdiff:chr21_29481499_29481717	100	+
chr6	155817421	155817445	CC_S_G2_highdiff:chr6_155817421_155817445	100	+
