# Supplementary material for: Cell cycle, oncogenic and tumor suppressor pathways regulate numerous long and macro non-protein-coding RNAs
Source: Genome Biol. 2014 Mar 4;15(3):R48. doi: 10.1186/gb-2014-15-3-r48 (PMC4054595; doi:10.1186/gb-2014-15-3-r48)
Supplement: Additional file 2 — Online supplemental material containing BED formatted files of differentially expressed regions and macroRNAs, as well as CSV tables listing all proximal ncRNA-mRNA pairs regulated in astrocytoma. [file gb-2014-15-3-r48-S2.zip › online_data/bona-fide-nc/Stat3_13_P_highdiff3.hg19.non-coding.intron.bed]

chr1	145272069	145272277	Stat3_13_P_highdiff:chr1_145272069_145272277	100	+
chr1	193157546	193157787	Stat3_13_P_highdiff:chr1_193157546_193157787	100	+
chr14	74572810	74572897	Stat3_13_P_highdiff:chr14_74572810_74572897	100	+
chr14	74572924	74572936	Stat3_13_P_highdiff:chr14_74572924_74572936	100	+
chr14	74572944	74572959	Stat3_13_P_highdiff:chr14_74572944_74572959	100	+
chr14	74572964	74572973	Stat3_13_P_highdiff:chr14_74572964_74572973	100	+
chr15	57977611	57977816	Stat3_13_P_highdiff:chr15_57977611_57977816	100	+
chr17	43384123	43384301	Stat3_13_P_highdiff:chr17_43384123_43384301	100	+
chr17	46305916	46305940	Stat3_13_P_highdiff:chr17_46305916_46305940	100	+
chr17	57915527	57915648	Stat3_13_P_highdiff:chr17_57915527_57915648	100	+
chr17	57915760	57916063	Stat3_13_P_highdiff:chr17_57915760_57916063	100	+
chr17	57916668	57916677	Stat3_13_P_highdiff:chr17_57916668_57916677	100	+
chr17	57916687	57916710	Stat3_13_P_highdiff:chr17_57916687_57916710	100	+
chr17	57916726	57916735	Stat3_13_P_highdiff:chr17_57916726_57916735	100	+
chr17	57916746	57916948	Stat3_13_P_highdiff:chr17_57916746_57916948	100	+
chr17	59856585	59856594	Stat3_13_P_highdiff:chr17_59856585_59856594	100	+
chr17	59856603	59856635	Stat3_13_P_highdiff:chr17_59856603_59856635	100	+
chr18	2760078	2760257	Stat3_13_P_highdiff:chr18_2760078_2760257	100	+
chr18	2760266	2760282	Stat3_13_P_highdiff:chr18_2760266_2760282	100	+
chr18	49922367	49922599	Stat3_13_P_highdiff:chr18_49922367_49922599	100	+
chr18	49924555	49924752	Stat3_13_P_highdiff:chr18_49924555_49924752	100	+
chr18	49926290	49926541	Stat3_13_P_highdiff:chr18_49926290_49926541	100	+
chr18	49929705	49930008	Stat3_13_P_highdiff:chr18_49929705_49930008	100	+
chr18	49933254	49933642	Stat3_13_P_highdiff:chr18_49933254_49933642	100	+
chr18	49936283	49936432	Stat3_13_P_highdiff:chr18_49936283_49936432	100	+
chr18	49936442	49936451	Stat3_13_P_highdiff:chr18_49936442_49936451	100	+
chr18	49938227	49938245	Stat3_13_P_highdiff:chr18_49938227_49938245	100	+
chr18	49938257	49938464	Stat3_13_P_highdiff:chr18_49938257_49938464	100	+
chr18	49939240	49939354	Stat3_13_P_highdiff:chr18_49939240_49939354	100	+
chr18	49939363	49939448	Stat3_13_P_highdiff:chr18_49939363_49939448	100	+
chr18	49944356	49944564	Stat3_13_P_highdiff:chr18_49944356_49944564	100	+
chr18	49945773	49945888	Stat3_13_P_highdiff:chr18_49945773_49945888	100	+
chr18	49945900	49945918	Stat3_13_P_highdiff:chr18_49945900_49945918	100	+
chr18	49945929	49945994	Stat3_13_P_highdiff:chr18_49945929_49945994	100	+
chr18	49946014	49946026	Stat3_13_P_highdiff:chr18_49946014_49946026	100	+
chr18	49946029	49946103	Stat3_13_P_highdiff:chr18_49946029_49946103	100	+
chr18	49948179	49948410	Stat3_13_P_highdiff:chr18_49948179_49948410	100	+
chr18	49948890	49949210	Stat3_13_P_highdiff:chr18_49948890_49949210	100	+
chr18	49953070	49953075	Stat3_13_P_highdiff:chr18_49953070_49953075	100	+
chr18	49953090	49953231	Stat3_13_P_highdiff:chr18_49953090_49953231	100	+
chr18	49954878	49955075	Stat3_13_P_highdiff:chr18_49954878_49955075	100	+
chr18	49955156	49955360	Stat3_13_P_highdiff:chr18_49955156_49955360	100	+
chr18	49956511	49956716	Stat3_13_P_highdiff:chr18_49956511_49956716	100	+
chr18	49957976	49958291	Stat3_13_P_highdiff:chr18_49957976_49958291	100	+
chr18	49962469	49962759	Stat3_13_P_highdiff:chr18_49962469_49962759	100	+
chr18	49964993	49965354	Stat3_13_P_highdiff:chr18_49964993_49965354	100	+
chr18	49965831	49966142	Stat3_13_P_highdiff:chr18_49965831_49966142	100	+
chr18	49970615	49970976	Stat3_13_P_highdiff:chr18_49970615_49970976	100	+
chr18	49971010	49971282	Stat3_13_P_highdiff:chr18_49971010_49971282	100	+
chr18	49973084	49973270	Stat3_13_P_highdiff:chr18_49973084_49973270	100	+
chr18	49977536	49977745	Stat3_13_P_highdiff:chr18_49977536_49977745	100	+
chr18	49983942	49984181	Stat3_13_P_highdiff:chr18_49983942_49984181	100	+
chr18	49984772	49984993	Stat3_13_P_highdiff:chr18_49984772_49984993	100	+
chr18	49988572	49989001	Stat3_13_P_highdiff:chr18_49988572_49989001	100	+
chr18	49989554	49989793	Stat3_13_P_highdiff:chr18_49989554_49989793	100	+
chr18	49996553	49996828	Stat3_13_P_highdiff:chr18_49996553_49996828	100	+
chr18	50001452	50001652	Stat3_13_P_highdiff:chr18_50001452_50001652	100	+
chr18	50003258	50003581	Stat3_13_P_highdiff:chr18_50003258_50003581	100	+
chr18	50004588	50004787	Stat3_13_P_highdiff:chr18_50004588_50004787	100	+
chr18	50005963	50006192	Stat3_13_P_highdiff:chr18_50005963_50006192	100	+
chr18	50011556	50011656	Stat3_13_P_highdiff:chr18_50011556_50011656	100	+
chr18	50011671	50011836	Stat3_13_P_highdiff:chr18_50011671_50011836	100	+
chr18	50012783	50012993	Stat3_13_P_highdiff:chr18_50012783_50012993	100	+
chr18	50014329	50014537	Stat3_13_P_highdiff:chr18_50014329_50014537	100	+
chr18	50027488	50027847	Stat3_13_P_highdiff:chr18_50027488_50027847	100	+
chr18	50035848	50036043	Stat3_13_P_highdiff:chr18_50035848_50036043	100	+
chr18	50045175	50045458	Stat3_13_P_highdiff:chr18_50045175_50045458	100	+
chr18	50046327	50046399	Stat3_13_P_highdiff:chr18_50046327_50046399	100	+
chr18	50046408	50046604	Stat3_13_P_highdiff:chr18_50046408_50046604	100	+
chr18	50049290	50049445	Stat3_13_P_highdiff:chr18_50049290_50049445	100	+
chr18	50049955	50050238	Stat3_13_P_highdiff:chr18_50049955_50050238	100	+
chr18	50058173	50058496	Stat3_13_P_highdiff:chr18_50058173_50058496	100	+
chr18	50062549	50062572	Stat3_13_P_highdiff:chr18_50062549_50062572	100	+
chr18	50062584	50062837	Stat3_13_P_highdiff:chr18_50062584_50062837	100	+
chr18	50063918	50064278	Stat3_13_P_highdiff:chr18_50063918_50064278	100	+
chr18	50065002	50065249	Stat3_13_P_highdiff:chr18_50065002_50065249	100	+
chr18	50070908	50071085	Stat3_13_P_highdiff:chr18_50070908_50071085	100	+
chr18	50073806	50074055	Stat3_13_P_highdiff:chr18_50073806_50074055	100	+
chr18	50075595	50075815	Stat3_13_P_highdiff:chr18_50075595_50075815	100	+
chr18	50077488	50077693	Stat3_13_P_highdiff:chr18_50077488_50077693	100	+
chr18	50081485	50081686	Stat3_13_P_highdiff:chr18_50081485_50081686	100	+
chr18	50082418	50082731	Stat3_13_P_highdiff:chr18_50082418_50082731	100	+
chr18	50089415	50089622	Stat3_13_P_highdiff:chr18_50089415_50089622	100	+
chr18	50102542	50102735	Stat3_13_P_highdiff:chr18_50102542_50102735	100	+
chr18	50108715	50108923	Stat3_13_P_highdiff:chr18_50108715_50108923	100	+
chr18	50123849	50124055	Stat3_13_P_highdiff:chr18_50123849_50124055	100	+
chr18	50138437	50138658	Stat3_13_P_highdiff:chr18_50138437_50138658	100	+
chr18	50181217	50181417	Stat3_13_P_highdiff:chr18_50181217_50181417	100	+
chr18	50184959	50185236	Stat3_13_P_highdiff:chr18_50184959_50185236	100	+
chr18	60413966	60414078	Stat3_13_P_highdiff:chr18_60413966_60414078	100	+
chr2	70265341	70265387	Stat3_13_P_highdiff:chr2_70265341_70265387	100	+
chr2	162765467	162765520	Stat3_13_P_highdiff:chr2_162765467_162765520	100	+
chr2	214859257	214859474	Stat3_13_P_highdiff:chr2_214859257_214859474	100	+
chr21	45604093	45604289	Stat3_13_P_highdiff:chr21_45604093_45604289	100	+
chr3	23901852	23902093	Stat3_13_P_highdiff:chr3_23901852_23902093	100	+
chr3	98475704	98475912	Stat3_13_P_highdiff:chr3_98475704_98475912	100	+
chr3	110939786	110939840	Stat3_13_P_highdiff:chr3_110939786_110939840	100	+
chr3	128899569	128899769	Stat3_13_P_highdiff:chr3_128899569_128899769	100	+
chr3	171773976	171774172	Stat3_13_P_highdiff:chr3_171773976_171774172	100	+
chr3	171774182	171774199	Stat3_13_P_highdiff:chr3_171774182_171774199	100	+
chr4	9364085	9364292	Stat3_13_P_highdiff:chr4_9364085_9364292	100	+
chr5	95065024	95065273	Stat3_13_P_highdiff:chr5_95065024_95065273	100	+
chr5	95065686	95066030	Stat3_13_P_highdiff:chr5_95065686_95066030	100	+
chr5	127522170	127522183	Stat3_13_P_highdiff:chr5_127522170_127522183	100	+
chr5	139722195	139722219	Stat3_13_P_highdiff:chr5_139722195_139722219	100	+
chr5	139722398	139722427	Stat3_13_P_highdiff:chr5_139722398_139722427	100	+
chr6	69839803	69839863	Stat3_13_P_highdiff:chr6_69839803_69839863	100	+
chr6	134495082	134495135	Stat3_13_P_highdiff:chr6_134495082_134495135	100	+
chr6	134495219	134495322	Stat3_13_P_highdiff:chr6_134495219_134495322	100	+
chr9	5927577	5927804	Stat3_13_P_highdiff:chr9_5927577_5927804	100	+
chrX	102003606	102003626	Stat3_13_P_highdiff:chrX_102003606_102003626	100	+
