# Supplementary material for: Cell cycle, oncogenic and tumor suppressor pathways regulate numerous long and macro non-protein-coding RNAs
Source: Genome Biol. 2014 Mar 4;15(3):R48. doi: 10.1186/gb-2014-15-3-r48 (PMC4054595; doi:10.1186/gb-2014-15-3-r48)
Supplement: Additional file 2 — Online supplemental material containing BED formatted files of differentially expressed regions and macroRNAs, as well as CSV tables listing all proximal ncRNA-mRNA pairs regulated in astrocytoma. [file gb-2014-15-3-r48-S2.zip › online_data/bona-fide-nc/CC_S_G2_highdiff3.hg19.non-coding.bed]

chr1	163499583	163499589	CC_S_G2_highdiff:chr1_163499583_163499589	100	+
chr1	163499603	163499615	CC_S_G2_highdiff:chr1_163499603_163499615	100	+
chr1	163499622	163499640	CC_S_G2_highdiff:chr1_163499622_163499640	100	+
chr1	163499661	163499712	CC_S_G2_highdiff:chr1_163499661_163499712	100	+
chr1	163499726	163499738	CC_S_G2_highdiff:chr1_163499726_163499738	100	+
chr1	163499765	163499780	CC_S_G2_highdiff:chr1_163499765_163499780	100	+
chr10	30451040	30451055	CC_S_G2_highdiff:chr10_30451040_30451055	100	+
chr10	63250321	63250345	CC_S_G2_highdiff:chr10_63250321_63250345	100	+
chr10	103882520	103882544	CC_S_G2_highdiff:chr10_103882520_103882544	100	+
chr10	113051061	113051272	CC_S_G2_highdiff:chr10_113051061_113051272	100	+
chr11	107357841	107357865	CC_S_G2_highdiff:chr11_107357841_107357865	100	+
chr12	378617	378858	CC_S_G2_highdiff:chr12_378617_378858	100	+
chr13	54672070	54672130	CC_S_G2_highdiff:chr13_54672070_54672130	100	+
chr2	4474760	4474805	CC_S_G2_highdiff:chr2_4474760_4474805	100	+
chr2	52531127	52531148	CC_S_G2_highdiff:chr2_52531127_52531148	100	+
chr2	52531160	52531185	CC_S_G2_highdiff:chr2_52531160_52531185	100	+
chr2	82712618	82712676	CC_S_G2_highdiff:chr2_82712618_82712676	100	+
chr2	174834452	174834497	CC_S_G2_highdiff:chr2_174834452_174834497	100	+
chr21	29481499	29481717	CC_S_G2_highdiff:chr21_29481499_29481717	100	+
chr6	155817421	155817445	CC_S_G2_highdiff:chr6_155817421_155817445	100	+
chr1	78355864	78356059	CC_S_G2_highdiff:chr1_78355864_78356059	100	+
chr1	198147861	198148116	CC_S_G2_highdiff:chr1_198147861_198148116	100	+
chr1	200096362	200096386	CC_S_G2_highdiff:chr1_200096362_200096386	100	+
chr10	127271003	127271344	CC_S_G2_highdiff:chr10_127271003_127271344	100	+
chr11	35972178	35972235	CC_S_G2_highdiff:chr11_35972178_35972235	100	+
chr11	58713253	58713452	CC_S_G2_highdiff:chr11_58713253_58713452	100	+
chr11	121034002	121034063	CC_S_G2_highdiff:chr11_121034002_121034063	100	+
chr12	28701909	28701980	CC_S_G2_highdiff:chr12_28701909_28701980	100	+
chr12	28701986	28701994	CC_S_G2_highdiff:chr12_28701986_28701994	100	+
chr12	50400129	50400159	CC_S_G2_highdiff:chr12_50400129_50400159	100	+
chr12	50400169	50400178	CC_S_G2_highdiff:chr12_50400169_50400178	100	+
chr12	86531525	86531584	CC_S_G2_highdiff:chr12_86531525_86531584	100	+
chr13	52001250	52001444	CC_S_G2_highdiff:chr13_52001250_52001444	100	+
chr16	81685969	81686052	CC_S_G2_highdiff:chr16_81685969_81686052	100	+
chr17	973420	973470	CC_S_G2_highdiff:chr17_973420_973470	100	+
chr2	239172	239196	CC_S_G2_highdiff:chr2_239172_239196	100	+
chr2	238304661	238305017	CC_S_G2_highdiff:chr2_238304661_238305017	100	+
chr3	15838444	15838644	CC_S_G2_highdiff:chr3_15838444_15838644	100	+
chr3	23507983	23508003	CC_S_G2_highdiff:chr3_23507983_23508003	100	+
chr3	23508012	23508042	CC_S_G2_highdiff:chr3_23508012_23508042	100	+
chr4	104029916	104029959	CC_S_G2_highdiff:chr4_104029916_104029959	100	+
chr4	104061358	104061400	CC_S_G2_highdiff:chr4_104061358_104061400	100	+
chr4	104104048	104104141	CC_S_G2_highdiff:chr4_104104048_104104141	100	+
chr6	52130431	52130660	CC_S_G2_highdiff:chr6_52130431_52130660	100	+
chr9	6577696	6577795	CC_S_G2_highdiff:chr9_6577696_6577795	100	+
chrX	108912596	108912617	CC_S_G2_highdiff:chrX_108912596_108912617	100	+
