# Supplementary material for: Cell cycle, oncogenic and tumor suppressor pathways regulate numerous long and macro non-protein-coding RNAs
Source: Genome Biol. 2014 Mar 4;15(3):R48. doi: 10.1186/gb-2014-15-3-r48 (PMC4054595; doi:10.1186/gb-2014-15-3-r48)
Supplement: Additional file 2 — Online supplemental material containing BED formatted files of differentially expressed regions and macroRNAs, as well as CSV tables listing all proximal ncRNA-mRNA pairs regulated in astrocytoma. [file gb-2014-15-3-r48-S2.zip › online_data/bona-fide-nc/CC_G0_G2_highdiff3.hg19.non-coding.bed]

chr1	16567631	16567641	CC_G0_G2_highdiff:chr1_16567631_16567641	100	+
chr1	16567666	16567678	CC_G0_G2_highdiff:chr1_16567666_16567678	100	+
chr1	16567695	16567707	CC_G0_G2_highdiff:chr1_16567695_16567707	100	+
chr1	16567893	16567932	CC_G0_G2_highdiff:chr1_16567893_16567932	100	+
chr1	41478235	41478240	CC_G0_G2_highdiff:chr1_41478235_41478240	100	+
chr1	43828874	43828898	CC_G0_G2_highdiff:chr1_43828874_43828898	100	+
chr1	79520224	79520629	CC_G0_G2_highdiff:chr1_79520224_79520629	100	+
chr1	86049648	86049682	CC_G0_G2_highdiff:chr1_86049648_86049682	100	+
chr1	103970405	103970555	CC_G0_G2_highdiff:chr1_103970405_103970555	100	+
chr1	110025023	110025243	CC_G0_G2_highdiff:chr1_110025023_110025243	100	+
chr1	113066055	113066139	CC_G0_G2_highdiff:chr1_113066055_113066139	100	+
chr1	120286849	120286894	CC_G0_G2_highdiff:chr1_120286849_120286894	100	+
chr1	121231769	121231839	CC_G0_G2_highdiff:chr1_121231769_121231839	100	+
chr1	143732151	143732245	CC_G0_G2_highdiff:chr1_143732151_143732245	100	+
chr1	148598077	148598293	CC_G0_G2_highdiff:chr1_148598077_148598293	100	+
chr1	148945973	148946183	CC_G0_G2_highdiff:chr1_148945973_148946183	100	+
chr1	149590416	149590619	CC_G0_G2_highdiff:chr1_149590416_149590619	100	+
chr1	149783928	149784003	CC_G0_G2_highdiff:chr1_149783928_149784003	100	+
chr1	149784749	149784779	CC_G0_G2_highdiff:chr1_149784749_149784779	100	+
chr1	149804158	149804220	CC_G0_G2_highdiff:chr1_149804158_149804220	100	+
chr1	149814592	149814605	CC_G0_G2_highdiff:chr1_149814592_149814605	100	+
chr1	149814978	149814982	CC_G0_G2_highdiff:chr1_149814978_149814982	100	+
chr1	149814986	149815003	CC_G0_G2_highdiff:chr1_149814986_149815003	100	+
chr1	149822622	149822627	CC_G0_G2_highdiff:chr1_149822622_149822627	100	+
chr1	149823191	149823215	CC_G0_G2_highdiff:chr1_149823191_149823215	100	+
chr1	149823224	149823238	CC_G0_G2_highdiff:chr1_149823224_149823238	100	+
chr1	149824084	149824180	CC_G0_G2_highdiff:chr1_149824084_149824180	100	+
chr1	149832725	149832742	CC_G0_G2_highdiff:chr1_149832725_149832742	100	+
chr1	150545091	150545097	CC_G0_G2_highdiff:chr1_150545091_150545097	100	+
chr1	150545103	150545129	CC_G0_G2_highdiff:chr1_150545103_150545129	100	+
chr1	150545149	150545331	CC_G0_G2_highdiff:chr1_150545149_150545331	100	+
chr1	150545588	150545596	CC_G0_G2_highdiff:chr1_150545588_150545596	100	+
chr1	150545617	150546122	CC_G0_G2_highdiff:chr1_150545617_150546122	100	+
chr1	150546125	150546140	CC_G0_G2_highdiff:chr1_150546125_150546140	100	+
chr1	150546919	150547026	CC_G0_G2_highdiff:chr1_150546919_150547026	100	+
chr1	158145281	158145493	CC_G0_G2_highdiff:chr1_158145281_158145493	100	+
chr1	162753969	162754193	CC_G0_G2_highdiff:chr1_162753969_162754193	100	+
chr1	163499583	163499589	CC_G0_G2_highdiff:chr1_163499583_163499589	100	+
chr1	163499603	163499615	CC_G0_G2_highdiff:chr1_163499603_163499615	100	+
chr1	163499622	163499640	CC_G0_G2_highdiff:chr1_163499622_163499640	100	+
chr1	163499661	163499712	CC_G0_G2_highdiff:chr1_163499661_163499712	100	+
chr1	163499726	163499738	CC_G0_G2_highdiff:chr1_163499726_163499738	100	+
chr1	163499765	163499780	CC_G0_G2_highdiff:chr1_163499765_163499780	100	+
chr1	226603524	226603570	CC_G0_G2_highdiff:chr1_226603524_226603570	100	+
chr1	226603579	226603586	CC_G0_G2_highdiff:chr1_226603579_226603586	100	+
chr1	228645025	228645042	CC_G0_G2_highdiff:chr1_228645025_228645042	100	+
chr1	228645051	228645052	CC_G0_G2_highdiff:chr1_228645051_228645052	100	+
chr1	236648026	236648130	CC_G0_G2_highdiff:chr1_236648026_236648130	100	+
chr1	239479805	239479867	CC_G0_G2_highdiff:chr1_239479805_239479867	100	+
chr10	26177844	26178049	CC_G0_G2_highdiff:chr10_26177844_26178049	100	+
chr10	37284516	37284704	CC_G0_G2_highdiff:chr10_37284516_37284704	100	+
chr10	38693579	38693808	CC_G0_G2_highdiff:chr10_38693579_38693808	100	+
chr10	46951564	46951574	CC_G0_G2_highdiff:chr10_46951564_46951574	100	+
chr10	46951619	46951798	CC_G0_G2_highdiff:chr10_46951619_46951798	100	+
chr10	67067759	67067964	CC_G0_G2_highdiff:chr10_67067759_67067964	100	+
chr10	67511725	67511749	CC_G0_G2_highdiff:chr10_67511725_67511749	100	+
chr10	69865739	69865873	CC_G0_G2_highdiff:chr10_69865739_69865873	100	+
chr10	81272254	81272356	CC_G0_G2_highdiff:chr10_81272254_81272356	100	+
chr10	82006405	82006974	CC_G0_G2_highdiff:chr10_82006405_82006974	100	+
chr10	82007453	82007576	CC_G0_G2_highdiff:chr10_82007453_82007576	100	+
chr10	82903495	82903741	CC_G0_G2_highdiff:chr10_82903495_82903741	100	+
chr10	82904158	82904360	CC_G0_G2_highdiff:chr10_82904158_82904360	100	+
chr10	94415152	94415167	CC_G0_G2_highdiff:chr10_94415152_94415167	100	+
chr10	102124591	102124599	CC_G0_G2_highdiff:chr10_102124591_102124599	100	+
chr10	120691698	120691873	CC_G0_G2_highdiff:chr10_120691698_120691873	100	+
chr10	120691882	120692088	CC_G0_G2_highdiff:chr10_120691882_120692088	100	+
chr10	120692093	120692110	CC_G0_G2_highdiff:chr10_120692093_120692110	100	+
chr10	120692114	120692123	CC_G0_G2_highdiff:chr10_120692114_120692123	100	+
chr10	120692127	120692140	CC_G0_G2_highdiff:chr10_120692127_120692140	100	+
chr10	120692168	120692177	CC_G0_G2_highdiff:chr10_120692168_120692177	100	+
chr10	120794316	120794355	CC_G0_G2_highdiff:chr10_120794316_120794355	100	+
chr10	124924886	124924909	CC_G0_G2_highdiff:chr10_124924886_124924909	100	+
chr10	133731380	133731591	CC_G0_G2_highdiff:chr10_133731380_133731591	100	+
chr11	9160336	9160371	CC_G0_G2_highdiff:chr11_9160336_9160371	100	+
chr11	13631273	13631532	CC_G0_G2_highdiff:chr11_13631273_13631532	100	+
chr11	18686475	18686572	CC_G0_G2_highdiff:chr11_18686475_18686572	100	+
chr11	18686582	18686594	CC_G0_G2_highdiff:chr11_18686582_18686594	100	+
chr11	18687095	18687525	CC_G0_G2_highdiff:chr11_18687095_18687525	100	+
chr11	18687709	18687917	CC_G0_G2_highdiff:chr11_18687709_18687917	100	+
chr11	20596603	20596889	CC_G0_G2_highdiff:chr11_20596603_20596889	100	+
chr11	27909723	27910215	CC_G0_G2_highdiff:chr11_27909723_27910215	100	+
chr11	27910344	27910384	CC_G0_G2_highdiff:chr11_27910344_27910384	100	+
chr11	27912619	27912631	CC_G0_G2_highdiff:chr11_27912619_27912631	100	+
chr11	42587312	42587521	CC_G0_G2_highdiff:chr11_42587312_42587521	100	+
chr11	61920635	61920878	CC_G0_G2_highdiff:chr11_61920635_61920878	100	+
chr11	62619958	62620239	CC_G0_G2_highdiff:chr11_62619958_62620239	100	+
chr11	62621476	62621790	CC_G0_G2_highdiff:chr11_62621476_62621790	100	+
chr11	62621985	62622280	CC_G0_G2_highdiff:chr11_62621985_62622280	100	+
chr11	62622400	62622607	CC_G0_G2_highdiff:chr11_62622400_62622607	100	+
chr11	62622657	62623041	CC_G0_G2_highdiff:chr11_62622657_62623041	100	+
chr11	65269856	65270125	CC_G0_G2_highdiff:chr11_65269856_65270125	100	+
chr11	65657739	65657874	CC_G0_G2_highdiff:chr11_65657739_65657874	100	+
chr11	65659106	65659189	CC_G0_G2_highdiff:chr11_65659106_65659189	100	+
chr11	65659198	65659241	CC_G0_G2_highdiff:chr11_65659198_65659241	100	+
chr11	68458643	68458737	CC_G0_G2_highdiff:chr11_68458643_68458737	100	+
chr11	69569377	69569406	CC_G0_G2_highdiff:chr11_69569377_69569406	100	+
chr11	69569411	69569423	CC_G0_G2_highdiff:chr11_69569411_69569423	100	+
chr11	69569435	69569439	CC_G0_G2_highdiff:chr11_69569435_69569439	100	+
chr11	80363233	80363727	CC_G0_G2_highdiff:chr11_80363233_80363727	100	+
chr11	80363806	80364049	CC_G0_G2_highdiff:chr11_80363806_80364049	100	+
chr11	80364279	80364472	CC_G0_G2_highdiff:chr11_80364279_80364472	100	+
chr11	82227466	82227471	CC_G0_G2_highdiff:chr11_82227466_82227471	100	+
chr11	82227487	82227499	CC_G0_G2_highdiff:chr11_82227487_82227499	100	+
chr11	82227500	82227676	CC_G0_G2_highdiff:chr11_82227500_82227676	100	+
chr11	107048256	107048363	CC_G0_G2_highdiff:chr11_107048256_107048363	100	+
chr11	118618469	118618472	CC_G0_G2_highdiff:chr11_118618469_118618472	100	+
chr11	118964544	118964563	CC_G0_G2_highdiff:chr11_118964544_118964563	100	+
chr11	121967579	121967788	CC_G0_G2_highdiff:chr11_121967579_121967788	100	+
chr11	121969259	121969496	CC_G0_G2_highdiff:chr11_121969259_121969496	100	+
chr11	121981628	121981830	CC_G0_G2_highdiff:chr11_121981628_121981830	100	+
chr11	122003126	122003373	CC_G0_G2_highdiff:chr11_122003126_122003373	100	+
chr11	122009090	122009102	CC_G0_G2_highdiff:chr11_122009090_122009102	100	+
chr11	122009106	122009115	CC_G0_G2_highdiff:chr11_122009106_122009115	100	+
chr11	122009136	122009234	CC_G0_G2_highdiff:chr11_122009136_122009234	100	+
chr11	122009243	122009418	CC_G0_G2_highdiff:chr11_122009243_122009418	100	+
chr11	122016340	122016554	CC_G0_G2_highdiff:chr11_122016340_122016554	100	+
chr11	122017024	122017197	CC_G0_G2_highdiff:chr11_122017024_122017197	100	+
chr11	122017224	122017334	CC_G0_G2_highdiff:chr11_122017224_122017334	100	+
chr11	122019906	122020106	CC_G0_G2_highdiff:chr11_122019906_122020106	100	+
chr11	122021960	122022365	CC_G0_G2_highdiff:chr11_122021960_122022365	100	+
chr11	122022381	122022714	CC_G0_G2_highdiff:chr11_122022381_122022714	100	+
chr11	122025507	122025560	CC_G0_G2_highdiff:chr11_122025507_122025560	100	+
chr11	122025569	122025891	CC_G0_G2_highdiff:chr11_122025569_122025891	100	+
chr11	122039550	122039771	CC_G0_G2_highdiff:chr11_122039550_122039771	100	+
chr11	122043038	122043276	CC_G0_G2_highdiff:chr11_122043038_122043276	100	+
chr11	122044057	122044301	CC_G0_G2_highdiff:chr11_122044057_122044301	100	+
chr11	122046530	122046953	CC_G0_G2_highdiff:chr11_122046530_122046953	100	+
chr11	122049216	122049425	CC_G0_G2_highdiff:chr11_122049216_122049425	100	+
chr11	122889443	122889650	CC_G0_G2_highdiff:chr11_122889443_122889650	100	+
chr11	122889812	122890155	CC_G0_G2_highdiff:chr11_122889812_122890155	100	+
chr11	122941226	122941729	CC_G0_G2_highdiff:chr11_122941226_122941729	100	+
chr11	122942456	122942465	CC_G0_G2_highdiff:chr11_122942456_122942465	100	+
chr11	122942487	122942496	CC_G0_G2_highdiff:chr11_122942487_122942496	100	+
chr11	122942498	122942519	CC_G0_G2_highdiff:chr11_122942498_122942519	100	+
chr11	122942532	122942567	CC_G0_G2_highdiff:chr11_122942532_122942567	100	+
chr11	122942576	122943015	CC_G0_G2_highdiff:chr11_122942576_122943015	100	+
chr11	133672752	133672814	CC_G0_G2_highdiff:chr11_133672752_133672814	100	+
chr12	378760	378858	CC_G0_G2_highdiff:chr12_378760_378858	100	+
chr12	4208685	4208763	CC_G0_G2_highdiff:chr12_4208685_4208763	100	+
chr12	20095952	20096013	CC_G0_G2_highdiff:chr12_20095952_20096013	100	+
chr12	33140004	33140151	CC_G0_G2_highdiff:chr12_33140004_33140151	100	+
chr12	49521513	49521564	CC_G0_G2_highdiff:chr12_49521513_49521564	100	+
chr12	49667116	49667160	CC_G0_G2_highdiff:chr12_49667116_49667160	100	+
chr12	53346686	53346704	CC_G0_G2_highdiff:chr12_53346686_53346704	100	+
chr12	53536540	53536844	CC_G0_G2_highdiff:chr12_53536540_53536844	100	+
chr12	56906487	56906696	CC_G0_G2_highdiff:chr12_56906487_56906696	100	+
chr12	66071652	66071676	CC_G0_G2_highdiff:chr12_66071652_66071676	100	+
chr12	79952523	79952561	CC_G0_G2_highdiff:chr12_79952523_79952561	100	+
chr12	82195941	82196112	CC_G0_G2_highdiff:chr12_82195941_82196112	100	+
chr12	106740793	106740905	CC_G0_G2_highdiff:chr12_106740793_106740905	100	+
chr12	106741035	106741271	CC_G0_G2_highdiff:chr12_106741035_106741271	100	+
chr12	106742101	106742407	CC_G0_G2_highdiff:chr12_106742101_106742407	100	+
chr12	133040262	133040387	CC_G0_G2_highdiff:chr12_133040262_133040387	100	+
chr13	22058315	22058351	CC_G0_G2_highdiff:chr13_22058315_22058351	100	+
chr13	22058360	22058386	CC_G0_G2_highdiff:chr13_22058360_22058386	100	+
chr13	41958162	41958822	CC_G0_G2_highdiff:chr13_41958162_41958822	100	+
chr13	41958831	41958848	CC_G0_G2_highdiff:chr13_41958831_41958848	100	+
chr13	50615052	50615255	CC_G0_G2_highdiff:chr13_50615052_50615255	100	+
chr13	53265854	53266164	CC_G0_G2_highdiff:chr13_53265854_53266164	100	+
chr13	55142953	55143157	CC_G0_G2_highdiff:chr13_55142953_55143157	100	+
chr13	73675123	73675126	CC_G0_G2_highdiff:chr13_73675123_73675126	100	+
chr13	73675150	73675153	CC_G0_G2_highdiff:chr13_73675150_73675153	100	+
chr13	79403887	79404008	CC_G0_G2_highdiff:chr13_79403887_79404008	100	+
chr13	91219195	91219219	CC_G0_G2_highdiff:chr13_91219195_91219219	100	+
chr13	102371145	102371502	CC_G0_G2_highdiff:chr13_102371145_102371502	100	+
chr13	102372425	102372783	CC_G0_G2_highdiff:chr13_102372425_102372783	100	+
chr14	23163744	23163766	CC_G0_G2_highdiff:chr14_23163744_23163766	100	+
chr14	35016136	35016360	CC_G0_G2_highdiff:chr14_35016136_35016360	100	+
chr14	45972343	45972435	CC_G0_G2_highdiff:chr14_45972343_45972435	100	+
chr14	45972837	45973042	CC_G0_G2_highdiff:chr14_45972837_45973042	100	+
chr14	50517377	50517411	CC_G0_G2_highdiff:chr14_50517377_50517411	100	+
chr14	50517413	50517414	CC_G0_G2_highdiff:chr14_50517413_50517414	100	+
chr14	50517539	50517540	CC_G0_G2_highdiff:chr14_50517539_50517540	100	+
chr14	50517570	50517572	CC_G0_G2_highdiff:chr14_50517570_50517572	100	+
chr14	50517579	50517591	CC_G0_G2_highdiff:chr14_50517579_50517591	100	+
chr14	50517607	50517616	CC_G0_G2_highdiff:chr14_50517607_50517616	100	+
chr14	50517626	50517651	CC_G0_G2_highdiff:chr14_50517626_50517651	100	+
chr14	75745412	75745476	CC_G0_G2_highdiff:chr14_75745412_75745476	100	+
chr14	75749273	75749404	CC_G0_G2_highdiff:chr14_75749273_75749404	100	+
chr14	75749406	75749415	CC_G0_G2_highdiff:chr14_75749406_75749415	100	+
chr14	75749431	75749446	CC_G0_G2_highdiff:chr14_75749431_75749446	100	+
chr14	101296060	101296551	CC_G0_G2_highdiff:chr14_101296060_101296551	100	+
chr14	101296863	101297075	CC_G0_G2_highdiff:chr14_101296863_101297075	100	+
chr14	101297201	101297614	CC_G0_G2_highdiff:chr14_101297201_101297614	100	+
chr14	101297724	101297757	CC_G0_G2_highdiff:chr14_101297724_101297757	100	+
chr14	101353115	101353406	CC_G0_G2_highdiff:chr14_101353115_101353406	100	+
chr14	101362448	101362862	CC_G0_G2_highdiff:chr14_101362448_101362862	100	+
chr14	101363493	101363885	CC_G0_G2_highdiff:chr14_101363493_101363885	100	+
chr14	101374046	101374400	CC_G0_G2_highdiff:chr14_101374046_101374400	100	+
chr14	101375296	101375614	CC_G0_G2_highdiff:chr14_101375296_101375614	100	+
chr14	101377143	101377384	CC_G0_G2_highdiff:chr14_101377143_101377384	100	+
chr14	101378208	101378518	CC_G0_G2_highdiff:chr14_101378208_101378518	100	+
chr14	101379570	101379794	CC_G0_G2_highdiff:chr14_101379570_101379794	100	+
chr14	101379840	101380059	CC_G0_G2_highdiff:chr14_101379840_101380059	100	+
chr14	101380232	101380526	CC_G0_G2_highdiff:chr14_101380232_101380526	100	+
chr14	101380538	101380610	CC_G0_G2_highdiff:chr14_101380538_101380610	100	+
chr14	101380696	101380851	CC_G0_G2_highdiff:chr14_101380696_101380851	100	+
chr14	101381687	101381978	CC_G0_G2_highdiff:chr14_101381687_101381978	100	+
chr14	101382029	101382244	CC_G0_G2_highdiff:chr14_101382029_101382244	100	+
chr14	101386163	101386360	CC_G0_G2_highdiff:chr14_101386163_101386360	100	+
chr14	101386682	101387047	CC_G0_G2_highdiff:chr14_101386682_101387047	100	+
chr14	101391111	101391699	CC_G0_G2_highdiff:chr14_101391111_101391699	100	+
chr14	101392116	101392355	CC_G0_G2_highdiff:chr14_101392116_101392355	100	+
chr14	101393172	101393444	CC_G0_G2_highdiff:chr14_101393172_101393444	100	+
chr14	101393562	101393783	CC_G0_G2_highdiff:chr14_101393562_101393783	100	+
chr14	101394233	101394655	CC_G0_G2_highdiff:chr14_101394233_101394655	100	+
chr14	101396133	101396185	CC_G0_G2_highdiff:chr14_101396133_101396185	100	+
chr14	101396194	101396453	CC_G0_G2_highdiff:chr14_101396194_101396453	100	+
chr14	101402994	101403307	CC_G0_G2_highdiff:chr14_101402994_101403307	100	+
chr14	101423729	101423939	CC_G0_G2_highdiff:chr14_101423729_101423939	100	+
chr14	101424953	101425204	CC_G0_G2_highdiff:chr14_101424953_101425204	100	+
chr14	101445366	101445613	CC_G0_G2_highdiff:chr14_101445366_101445613	100	+
chr14	101486874	101487104	CC_G0_G2_highdiff:chr14_101486874_101487104	100	+
chr15	23249333	23249580	CC_G0_G2_highdiff:chr15_23249333_23249580	100	+
chr15	25318213	25318488	CC_G0_G2_highdiff:chr15_25318213_25318488	100	+
chr15	30385895	30386246	CC_G0_G2_highdiff:chr15_30385895_30386246	100	+
chr15	30386437	30386674	CC_G0_G2_highdiff:chr15_30386437_30386674	100	+
chr15	30387051	30387261	CC_G0_G2_highdiff:chr15_30387051_30387261	100	+
chr15	30694353	30694583	CC_G0_G2_highdiff:chr15_30694353_30694583	100	+
chr15	30834656	30835012	CC_G0_G2_highdiff:chr15_30834656_30835012	100	+
chr15	30855044	30855286	CC_G0_G2_highdiff:chr15_30855044_30855286	100	+
chr15	32682507	32682789	CC_G0_G2_highdiff:chr15_32682507_32682789	100	+
chr15	32734685	32734999	CC_G0_G2_highdiff:chr15_32734685_32734999	100	+
chr15	32753869	32754079	CC_G0_G2_highdiff:chr15_32753869_32754079	100	+
chr15	32875068	32875370	CC_G0_G2_highdiff:chr15_32875068_32875370	100	+
chr15	32875800	32876002	CC_G0_G2_highdiff:chr15_32875800_32876002	100	+
chr15	32877408	32877651	CC_G0_G2_highdiff:chr15_32877408_32877651	100	+
chr15	33026870	33026980	CC_G0_G2_highdiff:chr15_33026870_33026980	100	+
chr15	40688279	40688517	CC_G0_G2_highdiff:chr15_40688279_40688517	100	+
chr15	41673248	41673254	CC_G0_G2_highdiff:chr15_41673248_41673254	100	+
chr15	69740764	69740842	CC_G0_G2_highdiff:chr15_69740764_69740842	100	+
chr15	79528629	79528670	CC_G0_G2_highdiff:chr15_79528629_79528670	100	+
chr15	95399047	95399069	CC_G0_G2_highdiff:chr15_95399047_95399069	100	+
chr16	896532	897253	CC_G0_G2_highdiff:chr16_896532_897253	100	+
chr16	25465364	25465659	CC_G0_G2_highdiff:chr16_25465364_25465659	100	+
chr16	35036958	35037239	CC_G0_G2_highdiff:chr16_35036958_35037239	100	+
chr16	49203309	49203359	CC_G0_G2_highdiff:chr16_49203309_49203359	100	+
chr16	52690305	52690647	CC_G0_G2_highdiff:chr16_52690305_52690647	100	+
chr16	56643409	56643473	CC_G0_G2_highdiff:chr16_56643409_56643473	100	+
chr16	56652730	56652765	CC_G0_G2_highdiff:chr16_56652730_56652765	100	+
chr16	56718108	56718127	CC_G0_G2_highdiff:chr16_56718108_56718127	100	+
chr16	72763798	72763864	CC_G0_G2_highdiff:chr16_72763798_72763864	100	+
chr16	74702604	74702658	CC_G0_G2_highdiff:chr16_74702604_74702658	100	+
chr17	289739	289768	CC_G0_G2_highdiff:chr17_289739_289768	100	+
chr17	20687903	20687957	CC_G0_G2_highdiff:chr17_20687903_20687957	100	+
chr17	20689040	20689836	CC_G0_G2_highdiff:chr17_20689040_20689836	100	+
chr17	20690084	20690903	CC_G0_G2_highdiff:chr17_20690084_20690903	100	+
chr17	20690919	20692370	CC_G0_G2_highdiff:chr17_20690919_20692370	100	+
chr17	20692539	20692783	CC_G0_G2_highdiff:chr17_20692539_20692783	100	+
chr17	34808425	34808628	CC_G0_G2_highdiff:chr17_34808425_34808628	100	+
chr17	44579318	44579520	CC_G0_G2_highdiff:chr17_44579318_44579520	100	+
chr17	60918738	60918798	CC_G0_G2_highdiff:chr17_60918738_60918798	100	+
chr17	62745749	62745780	CC_G0_G2_highdiff:chr17_62745749_62745780	100	+
chr17	66042970	66043085	CC_G0_G2_highdiff:chr17_66042970_66043085	100	+
chr17	66241905	66242104	CC_G0_G2_highdiff:chr17_66241905_66242104	100	+
chr17	66614101	66614158	CC_G0_G2_highdiff:chr17_66614101_66614158	100	+
chr17	67540469	67540700	CC_G0_G2_highdiff:chr17_67540469_67540700	100	+
chr18	318986	319305	CC_G0_G2_highdiff:chr18_318986_319305	100	+
chr18	9678470	9678565	CC_G0_G2_highdiff:chr18_9678470_9678565	100	+
chr18	9678598	9678641	CC_G0_G2_highdiff:chr18_9678598_9678641	100	+
chr18	9678653	9678668	CC_G0_G2_highdiff:chr18_9678653_9678668	100	+
chr18	9679088	9679112	CC_G0_G2_highdiff:chr18_9679088_9679112	100	+
chr18	9679121	9679160	CC_G0_G2_highdiff:chr18_9679121_9679160	100	+
chr18	9679170	9679175	CC_G0_G2_highdiff:chr18_9679170_9679175	100	+
chr18	10488698	10488714	CC_G0_G2_highdiff:chr18_10488698_10488714	100	+
chr18	64341988	64342038	CC_G0_G2_highdiff:chr18_64341988_64342038	100	+
chr19	11256753	11256769	CC_G0_G2_highdiff:chr19_11256753_11256769	100	+
chr19	11256799	11256808	CC_G0_G2_highdiff:chr19_11256799_11256808	100	+
chr19	11256818	11256945	CC_G0_G2_highdiff:chr19_11256818_11256945	100	+
chr19	11661138	11661166	CC_G0_G2_highdiff:chr19_11661138_11661166	100	+
chr19	13266131	13266325	CC_G0_G2_highdiff:chr19_13266131_13266325	100	+
chr19	36788798	36788997	CC_G0_G2_highdiff:chr19_36788798_36788997	100	+
chr19	37766830	37766898	CC_G0_G2_highdiff:chr19_37766830_37766898	100	+
chr19	37786466	37786680	CC_G0_G2_highdiff:chr19_37786466_37786680	100	+
chr19	39901549	39901741	CC_G0_G2_highdiff:chr19_39901549_39901741	100	+
chr19	41332799	41333085	CC_G0_G2_highdiff:chr19_41332799_41333085	100	+
chr19	42013060	42013257	CC_G0_G2_highdiff:chr19_42013060_42013257	100	+
chr19	48407649	48407657	CC_G0_G2_highdiff:chr19_48407649_48407657	100	+
chr19	48407658	48407753	CC_G0_G2_highdiff:chr19_48407658_48407753	100	+
chr19	48413078	48413129	CC_G0_G2_highdiff:chr19_48413078_48413129	100	+
chr19	48418399	48418406	CC_G0_G2_highdiff:chr19_48418399_48418406	100	+
chr19	48418408	48418494	CC_G0_G2_highdiff:chr19_48418408_48418494	100	+
chr19	48423751	48423758	CC_G0_G2_highdiff:chr19_48423751_48423758	100	+
chr19	48423768	48423855	CC_G0_G2_highdiff:chr19_48423768_48423855	100	+
chr19	48429170	48429221	CC_G0_G2_highdiff:chr19_48429170_48429221	100	+
chr19	48434151	48434158	CC_G0_G2_highdiff:chr19_48434151_48434158	100	+
chr19	48434160	48434255	CC_G0_G2_highdiff:chr19_48434160_48434255	100	+
chr19	48439502	48439509	CC_G0_G2_highdiff:chr19_48439502_48439509	100	+
chr19	48439511	48439597	CC_G0_G2_highdiff:chr19_48439511_48439597	100	+
chr19	48444960	48444995	CC_G0_G2_highdiff:chr19_48444960_48444995	100	+
chr19	48450246	48450366	CC_G0_G2_highdiff:chr19_48450246_48450366	100	+
chr19	48455637	48455644	CC_G0_G2_highdiff:chr19_48455637_48455644	100	+
chr19	48455654	48455757	CC_G0_G2_highdiff:chr19_48455654_48455757	100	+
chr19	48461021	48461140	CC_G0_G2_highdiff:chr19_48461021_48461140	100	+
chr2	10271546	10271551	CC_G0_G2_highdiff:chr2_10271546_10271551	100	+
chr2	32047607	32047659	CC_G0_G2_highdiff:chr2_32047607_32047659	100	+
chr2	32079352	32079376	CC_G0_G2_highdiff:chr2_32079352_32079376	100	+
chr2	66001153	66001220	CC_G0_G2_highdiff:chr2_66001153_66001220	100	+
chr2	112945791	112945830	CC_G0_G2_highdiff:chr2_112945791_112945830	100	+
chr2	114170291	114170496	CC_G0_G2_highdiff:chr2_114170291_114170496	100	+
chr2	114171237	114171440	CC_G0_G2_highdiff:chr2_114171237_114171440	100	+
chr2	130740347	130740543	CC_G0_G2_highdiff:chr2_130740347_130740543	100	+
chr2	158170723	158170975	CC_G0_G2_highdiff:chr2_158170723_158170975	100	+
chr2	174834452	174834497	CC_G0_G2_highdiff:chr2_174834452_174834497	100	+
chr2	184472100	184472165	CC_G0_G2_highdiff:chr2_184472100_184472165	100	+
chr2	184472168	184472169	CC_G0_G2_highdiff:chr2_184472168_184472169	100	+
chr2	189877472	189877478	CC_G0_G2_highdiff:chr2_189877472_189877478	100	+
chr2	204628957	204629017	CC_G0_G2_highdiff:chr2_204628957_204629017	100	+
chr2	208546757	208546906	CC_G0_G2_highdiff:chr2_208546757_208546906	100	+
chr2	213432595	213432636	CC_G0_G2_highdiff:chr2_213432595_213432636	100	+
chr2	219065045	219065156	CC_G0_G2_highdiff:chr2_219065045_219065156	100	+
chr2	239685504	239685768	CC_G0_G2_highdiff:chr2_239685504_239685768	100	+
chr20	12360643	12360703	CC_G0_G2_highdiff:chr20_12360643_12360703	100	+
chr20	18190490	18190694	CC_G0_G2_highdiff:chr20_18190490_18190694	100	+
chr20	19842215	19842618	CC_G0_G2_highdiff:chr20_19842215_19842618	100	+
chr20	22713379	22713436	CC_G0_G2_highdiff:chr20_22713379_22713436	100	+
chr20	22713438	22713439	CC_G0_G2_highdiff:chr20_22713438_22713439	100	+
chr20	30193013	30193085	CC_G0_G2_highdiff:chr20_30193013_30193085	100	+
chr20	30194318	30194346	CC_G0_G2_highdiff:chr20_30194318_30194346	100	+
chr20	31439263	31439650	CC_G0_G2_highdiff:chr20_31439263_31439650	100	+
chr20	38678254	38678479	CC_G0_G2_highdiff:chr20_38678254_38678479	100	+
chr20	56064083	56064170	CC_G0_G2_highdiff:chr20_56064083_56064170	100	+
chr21	14723476	14723761	CC_G0_G2_highdiff:chr21_14723476_14723761	100	+
chr21	26935149	26935510	CC_G0_G2_highdiff:chr21_26935149_26935510	100	+
chr22	27069741	27069941	CC_G0_G2_highdiff:chr22_27069741_27069941	100	+
chr22	27071851	27072081	CC_G0_G2_highdiff:chr22_27071851_27072081	100	+
chr22	45997015	45997098	CC_G0_G2_highdiff:chr22_45997015_45997098	100	+
chr22	46003887	46003897	CC_G0_G2_highdiff:chr22_46003887_46003897	100	+
chr22	46003899	46004234	CC_G0_G2_highdiff:chr22_46003899_46004234	100	+
chr3	12828833	12828891	CC_G0_G2_highdiff:chr3_12828833_12828891	100	+
chr3	15415898	15416175	CC_G0_G2_highdiff:chr3_15415898_15416175	100	+
chr3	22423206	22423309	CC_G0_G2_highdiff:chr3_22423206_22423309	100	+
chr3	40396807	40396831	CC_G0_G2_highdiff:chr3_40396807_40396831	100	+
chr3	44156600	44156810	CC_G0_G2_highdiff:chr3_44156600_44156810	100	+
chr3	82855180	82855383	CC_G0_G2_highdiff:chr3_82855180_82855383	100	+
chr3	122382155	122382359	CC_G0_G2_highdiff:chr3_122382155_122382359	100	+
chr3	152785524	152785735	CC_G0_G2_highdiff:chr3_152785524_152785735	100	+
chr3	154901518	154901541	CC_G0_G2_highdiff:chr3_154901518_154901541	100	+
chr3	156528523	156528577	CC_G0_G2_highdiff:chr3_156528523_156528577	100	+
chr3	163577302	163577361	CC_G0_G2_highdiff:chr3_163577302_163577361	100	+
chr3	164224464	164224533	CC_G0_G2_highdiff:chr3_164224464_164224533	100	+
chr3	179366661	179366849	CC_G0_G2_highdiff:chr3_179366661_179366849	100	+
chr3	182177566	182177824	CC_G0_G2_highdiff:chr3_182177566_182177824	100	+
chr3	187705460	187705669	CC_G0_G2_highdiff:chr3_187705460_187705669	100	+
chr4	14295353	14295558	CC_G0_G2_highdiff:chr4_14295353_14295558	100	+
chr4	19108871	19108880	CC_G0_G2_highdiff:chr4_19108871_19108880	100	+
chr4	33011501	33011932	CC_G0_G2_highdiff:chr4_33011501_33011932	100	+
chr4	33012508	33012569	CC_G0_G2_highdiff:chr4_33012508_33012569	100	+
chr4	34454862	34455068	CC_G0_G2_highdiff:chr4_34454862_34455068	100	+
chr4	67562462	67562680	CC_G0_G2_highdiff:chr4_67562462_67562680	100	+
chr4	69241888	69242040	CC_G0_G2_highdiff:chr4_69241888_69242040	100	+
chr4	69242226	69242233	CC_G0_G2_highdiff:chr4_69242226_69242233	100	+
chr4	69242248	69242407	CC_G0_G2_highdiff:chr4_69242248_69242407	100	+
chr4	74371138	74371162	CC_G0_G2_highdiff:chr4_74371138_74371162	100	+
chr4	77967606	77967794	CC_G0_G2_highdiff:chr4_77967606_77967794	100	+
chr4	77967803	77967851	CC_G0_G2_highdiff:chr4_77967803_77967851	100	+
chr4	77968098	77968118	CC_G0_G2_highdiff:chr4_77968098_77968118	100	+
chr4	77968133	77968310	CC_G0_G2_highdiff:chr4_77968133_77968310	100	+
chr4	83501153	83501272	CC_G0_G2_highdiff:chr4_83501153_83501272	100	+
chr4	100869185	100869242	CC_G0_G2_highdiff:chr4_100869185_100869242	100	+
chr4	114761125	114761205	CC_G0_G2_highdiff:chr4_114761125_114761205	100	+
chr4	114761392	114761393	CC_G0_G2_highdiff:chr4_114761392_114761393	100	+
chr4	114761397	114761414	CC_G0_G2_highdiff:chr4_114761397_114761414	100	+
chr4	126155099	126155309	CC_G0_G2_highdiff:chr4_126155099_126155309	100	+
chr4	128792839	128792848	CC_G0_G2_highdiff:chr4_128792839_128792848	100	+
chr4	129512105	129512255	CC_G0_G2_highdiff:chr4_129512105_129512255	100	+
chr4	129512270	129512304	CC_G0_G2_highdiff:chr4_129512270_129512304	100	+
chr4	141781874	141782127	CC_G0_G2_highdiff:chr4_141781874_141782127	100	+
chr4	141785696	141785931	CC_G0_G2_highdiff:chr4_141785696_141785931	100	+
chr4	145493325	145493330	CC_G0_G2_highdiff:chr4_145493325_145493330	100	+
chr4	145493345	145493379	CC_G0_G2_highdiff:chr4_145493345_145493379	100	+
chr4	156325595	156325653	CC_G0_G2_highdiff:chr4_156325595_156325653	100	+
chr4	170712284	170712370	CC_G0_G2_highdiff:chr4_170712284_170712370	100	+
chr4	177261731	177261949	CC_G0_G2_highdiff:chr4_177261731_177261949	100	+
chr4	177604606	177604688	CC_G0_G2_highdiff:chr4_177604606_177604688	100	+
chr4	190198591	190198793	CC_G0_G2_highdiff:chr4_190198591_190198793	100	+
chr5	9548854	9549347	CC_G0_G2_highdiff:chr5_9548854_9549347	100	+
chr5	9549395	9549789	CC_G0_G2_highdiff:chr5_9549395_9549789	100	+
chr5	20701510	20701714	CC_G0_G2_highdiff:chr5_20701510_20701714	100	+
chr5	21196969	21197111	CC_G0_G2_highdiff:chr5_21196969_21197111	100	+
chr5	26688116	26688140	CC_G0_G2_highdiff:chr5_26688116_26688140	100	+
chr5	40067339	40067358	CC_G0_G2_highdiff:chr5_40067339_40067358	100	+
chr5	97441089	97441146	CC_G0_G2_highdiff:chr5_97441089_97441146	100	+
chr5	97801916	97801955	CC_G0_G2_highdiff:chr5_97801916_97801955	100	+
chr5	97801964	97801982	CC_G0_G2_highdiff:chr5_97801964_97801982	100	+
chr5	118988205	118988216	CC_G0_G2_highdiff:chr5_118988205_118988216	100	+
chr5	120076103	120076158	CC_G0_G2_highdiff:chr5_120076103_120076158	100	+
chr5	144608332	144608373	CC_G0_G2_highdiff:chr5_144608332_144608373	100	+
chr5	153919894	153920121	CC_G0_G2_highdiff:chr5_153919894_153920121	100	+
chr5	156272552	156272601	CC_G0_G2_highdiff:chr5_156272552_156272601	100	+
chr6	1534719	1534943	CC_G0_G2_highdiff:chr6_1534719_1534943	100	+
chr6	12320039	12320264	CC_G0_G2_highdiff:chr6_12320039_12320264	100	+
chr6	26017217	26017259	CC_G0_G2_highdiff:chr6_26017217_26017259	100	+
chr6	26020626	26020712	CC_G0_G2_highdiff:chr6_26020626_26020712	100	+
chr6	26021800	26021905	CC_G0_G2_highdiff:chr6_26021800_26021905	100	+
chr6	26045566	26045636	CC_G0_G2_highdiff:chr6_26045566_26045636	100	+
chr6	26046097	26046118	CC_G0_G2_highdiff:chr6_26046097_26046118	100	+
chr6	26104083	26104103	CC_G0_G2_highdiff:chr6_26104083_26104103	100	+
chr6	26124154	26124247	CC_G0_G2_highdiff:chr6_26124154_26124247	100	+
chr6	26158270	26158348	CC_G0_G2_highdiff:chr6_26158270_26158348	100	+
chr6	26183906	26183957	CC_G0_G2_highdiff:chr6_26183906_26183957	100	+
chr6	26184458	26184495	CC_G0_G2_highdiff:chr6_26184458_26184495	100	+
chr6	26188910	26188937	CC_G0_G2_highdiff:chr6_26188910_26188937	100	+
chr6	26189304	26189338	CC_G0_G2_highdiff:chr6_26189304_26189338	100	+
chr6	26196998	26197011	CC_G0_G2_highdiff:chr6_26196998_26197011	100	+
chr6	26199521	26199579	CC_G0_G2_highdiff:chr6_26199521_26199579	100	+
chr6	26199692	26199747	CC_G0_G2_highdiff:chr6_26199692_26199747	100	+
chr6	26216425	26216427	CC_G0_G2_highdiff:chr6_26216425_26216427	100	+
chr6	26216872	26216972	CC_G0_G2_highdiff:chr6_26216872_26216972	100	+
chr6	26217050	26217147	CC_G0_G2_highdiff:chr6_26217050_26217147	100	+
chr6	26217711	26217731	CC_G0_G2_highdiff:chr6_26217711_26217731	100	+
chr6	26235216	26235272	CC_G0_G2_highdiff:chr6_26235216_26235272	100	+
chr6	26250835	26250955	CC_G0_G2_highdiff:chr6_26250835_26250955	100	+
chr6	26251766	26251842	CC_G0_G2_highdiff:chr6_26251766_26251842	100	+
chr6	26251877	26251878	CC_G0_G2_highdiff:chr6_26251877_26251878	100	+
chr6	26252303	26252383	CC_G0_G2_highdiff:chr6_26252303_26252383	100	+
chr6	26252392	26252413	CC_G0_G2_highdiff:chr6_26252392_26252413	100	+
chr6	26271058	26271145	CC_G0_G2_highdiff:chr6_26271058_26271145	100	+
chr6	26271614	26271621	CC_G0_G2_highdiff:chr6_26271614_26271621	100	+
chr6	26273070	26273081	CC_G0_G2_highdiff:chr6_26273070_26273081	100	+
chr6	26273090	26273143	CC_G0_G2_highdiff:chr6_26273090_26273143	100	+
chr6	26285762	26285825	CC_G0_G2_highdiff:chr6_26285762_26285825	100	+
chr6	27100575	27100639	CC_G0_G2_highdiff:chr6_27100575_27100639	100	+
chr6	27100725	27100796	CC_G0_G2_highdiff:chr6_27100725_27100796	100	+
chr6	27100805	27100816	CC_G0_G2_highdiff:chr6_27100805_27100816	100	+
chr6	27114799	27114860	CC_G0_G2_highdiff:chr6_27114799_27114860	100	+
chr6	27115346	27115386	CC_G0_G2_highdiff:chr6_27115346_27115386	100	+
chr6	27775723	27775738	CC_G0_G2_highdiff:chr6_27775723_27775738	100	+
chr6	27775871	27775898	CC_G0_G2_highdiff:chr6_27775871_27775898	100	+
chr6	27778314	27778363	CC_G0_G2_highdiff:chr6_27778314_27778363	100	+
chr6	27782005	27782079	CC_G0_G2_highdiff:chr6_27782005_27782079	100	+
chr6	27782607	27782633	CC_G0_G2_highdiff:chr6_27782607_27782633	100	+
chr6	27782645	27782821	CC_G0_G2_highdiff:chr6_27782645_27782821	100	+
chr6	27783267	27783273	CC_G0_G2_highdiff:chr6_27783267_27783273	100	+
chr6	27806117	27806121	CC_G0_G2_highdiff:chr6_27806117_27806121	100	+
chr6	27806275	27806322	CC_G0_G2_highdiff:chr6_27806275_27806322	100	+
chr6	27833032	27833033	CC_G0_G2_highdiff:chr6_27833032_27833033	100	+
chr6	27833606	27833637	CC_G0_G2_highdiff:chr6_27833606_27833637	100	+
chr6	27834565	27834569	CC_G0_G2_highdiff:chr6_27834565_27834569	100	+
chr6	27835359	27835361	CC_G0_G2_highdiff:chr6_27835359_27835361	100	+
chr6	27839607	27839622	CC_G0_G2_highdiff:chr6_27839607_27839622	100	+
chr6	27861148	27861202	CC_G0_G2_highdiff:chr6_27861148_27861202	100	+
chr6	27861669	27861677	CC_G0_G2_highdiff:chr6_27861669_27861677	100	+
chr6	30453688	30453697	CC_G0_G2_highdiff:chr6_30453688_30453697	100	+
chr6	30453712	30453716	CC_G0_G2_highdiff:chr6_30453712_30453716	100	+
chr6	34252153	34252364	CC_G0_G2_highdiff:chr6_34252153_34252364	100	+
chr6	50943565	50943589	CC_G0_G2_highdiff:chr6_50943565_50943589	100	+
chr6	68643989	68643990	CC_G0_G2_highdiff:chr6_68643989_68643990	100	+
chr6	68644098	68644100	CC_G0_G2_highdiff:chr6_68644098_68644100	100	+
chr6	77681719	77681743	CC_G0_G2_highdiff:chr6_77681719_77681743	100	+
chr6	80063990	80064159	CC_G0_G2_highdiff:chr6_80063990_80064159	100	+
chr6	95228045	95228279	CC_G0_G2_highdiff:chr6_95228045_95228279	100	+
chr6	98259413	98259472	CC_G0_G2_highdiff:chr6_98259413_98259472	100	+
chr6	105092097	105092308	CC_G0_G2_highdiff:chr6_105092097_105092308	100	+
chr6	121729800	121729902	CC_G0_G2_highdiff:chr6_121729800_121729902	100	+
chr6	121729904	121730018	CC_G0_G2_highdiff:chr6_121729904_121730018	100	+
chr6	145672954	145673001	CC_G0_G2_highdiff:chr6_145672954_145673001	100	+
chr6	148387443	148387636	CC_G0_G2_highdiff:chr6_148387443_148387636	100	+
chr6	155018381	155018389	CC_G0_G2_highdiff:chr6_155018381_155018389	100	+
chr6	155018400	155018456	CC_G0_G2_highdiff:chr6_155018400_155018456	100	+
chr6	155018457	155018466	CC_G0_G2_highdiff:chr6_155018457_155018466	100	+
chr7	19037897	19038168	CC_G0_G2_highdiff:chr7_19037897_19038168	100	+
chr7	88194039	88194044	CC_G0_G2_highdiff:chr7_88194039_88194044	100	+
chr7	88194052	88194061	CC_G0_G2_highdiff:chr7_88194052_88194061	100	+
chr7	88194062	88194080	CC_G0_G2_highdiff:chr7_88194062_88194080	100	+
chr7	88194100	88194107	CC_G0_G2_highdiff:chr7_88194100_88194107	100	+
chr7	89150019	89150043	CC_G0_G2_highdiff:chr7_89150019_89150043	100	+
chr7	89593424	89593448	CC_G0_G2_highdiff:chr7_89593424_89593448	100	+
chr7	98320392	98320416	CC_G0_G2_highdiff:chr7_98320392_98320416	100	+
chr7	100486285	100486320	CC_G0_G2_highdiff:chr7_100486285_100486320	100	+
chr7	100770310	100770369	CC_G0_G2_highdiff:chr7_100770310_100770369	100	+
chr7	106272935	106273176	CC_G0_G2_highdiff:chr7_106272935_106273176	100	+
chr7	113141577	113141601	CC_G0_G2_highdiff:chr7_113141577_113141601	100	+
chr7	123010597	123010621	CC_G0_G2_highdiff:chr7_123010597_123010621	100	+
chr7	130566317	130566666	CC_G0_G2_highdiff:chr7_130566317_130566666	100	+
chr7	130573689	130573927	CC_G0_G2_highdiff:chr7_130573689_130573927	100	+
chr7	130581063	130581331	CC_G0_G2_highdiff:chr7_130581063_130581331	100	+
chr7	130581564	130581774	CC_G0_G2_highdiff:chr7_130581564_130581774	100	+
chr7	130588343	130588588	CC_G0_G2_highdiff:chr7_130588343_130588588	100	+
chr7	130588766	130588958	CC_G0_G2_highdiff:chr7_130588766_130588958	100	+
chr7	130589575	130589816	CC_G0_G2_highdiff:chr7_130589575_130589816	100	+
chr7	130589861	130589967	CC_G0_G2_highdiff:chr7_130589861_130589967	100	+
chr7	130589969	130589979	CC_G0_G2_highdiff:chr7_130589969_130589979	100	+
chr7	130589995	130590028	CC_G0_G2_highdiff:chr7_130589995_130590028	100	+
chr7	130590030	130590039	CC_G0_G2_highdiff:chr7_130590030_130590039	100	+
chr7	130590523	130590726	CC_G0_G2_highdiff:chr7_130590523_130590726	100	+
chr7	130594845	130595043	CC_G0_G2_highdiff:chr7_130594845_130595043	100	+
chr7	130595455	130595737	CC_G0_G2_highdiff:chr7_130595455_130595737	100	+
chr7	130595814	130596041	CC_G0_G2_highdiff:chr7_130595814_130596041	100	+
chr7	130597661	130597866	CC_G0_G2_highdiff:chr7_130597661_130597866	100	+
chr8	2719982	2720219	CC_G0_G2_highdiff:chr8_2719982_2720219	100	+
chr8	2720267	2720400	CC_G0_G2_highdiff:chr8_2720267_2720400	100	+
chr8	2720409	2720759	CC_G0_G2_highdiff:chr8_2720409_2720759	100	+
chr8	12265260	12265459	CC_G0_G2_highdiff:chr8_12265260_12265459	100	+
chr8	33826901	33827078	CC_G0_G2_highdiff:chr8_33826901_33827078	100	+
chr8	41370045	41370049	CC_G0_G2_highdiff:chr8_41370045_41370049	100	+
chr8	71015958	71016026	CC_G0_G2_highdiff:chr8_71015958_71016026	100	+
chr8	78375782	78375868	CC_G0_G2_highdiff:chr8_78375782_78375868	100	+
chr8	86855010	86855234	CC_G0_G2_highdiff:chr8_86855010_86855234	100	+
chr8	96486952	96487018	CC_G0_G2_highdiff:chr8_96486952_96487018	100	+
chr8	99964332	99964575	CC_G0_G2_highdiff:chr8_99964332_99964575	100	+
chr8	99964731	99964955	CC_G0_G2_highdiff:chr8_99964731_99964955	100	+
chr8	117294106	117294301	CC_G0_G2_highdiff:chr8_117294106_117294301	100	+
chr8	131497918	131497942	CC_G0_G2_highdiff:chr8_131497918_131497942	100	+
chr8	141538263	141538457	CC_G0_G2_highdiff:chr8_141538263_141538457	100	+
chr9	21454513	21454751	CC_G0_G2_highdiff:chr9_21454513_21454751	100	+
chr9	21543028	21543233	CC_G0_G2_highdiff:chr9_21543028_21543233	100	+
chr9	21545247	21545522	CC_G0_G2_highdiff:chr9_21545247_21545522	100	+
chr9	21546932	21547304	CC_G0_G2_highdiff:chr9_21546932_21547304	100	+
chr9	21552500	21552620	CC_G0_G2_highdiff:chr9_21552500_21552620	100	+
chr9	21552629	21552776	CC_G0_G2_highdiff:chr9_21552629_21552776	100	+
chr9	21556790	21557030	CC_G0_G2_highdiff:chr9_21556790_21557030	100	+
chr9	21557214	21557528	CC_G0_G2_highdiff:chr9_21557214_21557528	100	+
chr9	21558058	21558275	CC_G0_G2_highdiff:chr9_21558058_21558275	100	+
chr9	66546263	66546510	CC_G0_G2_highdiff:chr9_66546263_66546510	100	+
chr9	69086588	69086903	CC_G0_G2_highdiff:chr9_69086588_69086903	100	+
chr9	69089152	69089429	CC_G0_G2_highdiff:chr9_69089152_69089429	100	+
chr9	69097344	69097620	CC_G0_G2_highdiff:chr9_69097344_69097620	100	+
chr9	69107272	69107623	CC_G0_G2_highdiff:chr9_69107272_69107623	100	+
chr9	71723092	71723129	CC_G0_G2_highdiff:chr9_71723092_71723129	100	+
chr9	71723133	71723146	CC_G0_G2_highdiff:chr9_71723133_71723146	100	+
chr9	80833964	80834035	CC_G0_G2_highdiff:chr9_80833964_80834035	100	+
chr9	80834273	80834414	CC_G0_G2_highdiff:chr9_80834273_80834414	100	+
chr9	89628066	89628154	CC_G0_G2_highdiff:chr9_89628066_89628154	100	+
chr9	91926067	91926112	CC_G0_G2_highdiff:chr9_91926067_91926112	100	+
chr9	98908258	98908292	CC_G0_G2_highdiff:chr9_98908258_98908292	100	+
chr9	109933429	109933484	CC_G0_G2_highdiff:chr9_109933429_109933484	100	+
chr9	123058737	123058761	CC_G0_G2_highdiff:chr9_123058737_123058761	100	+
chrX	25663831	25663838	CC_G0_G2_highdiff:chrX_25663831_25663838	100	+
chrX	30635488	30635520	CC_G0_G2_highdiff:chrX_30635488_30635520	100	+
chrX	30635559	30635570	CC_G0_G2_highdiff:chrX_30635559_30635570	100	+
chrX	30635810	30635814	CC_G0_G2_highdiff:chrX_30635810_30635814	100	+
chrX	30635930	30636209	CC_G0_G2_highdiff:chrX_30635930_30636209	100	+
chrX	46421446	46421467	CC_G0_G2_highdiff:chrX_46421446_46421467	100	+
chrX	46421477	46421484	CC_G0_G2_highdiff:chrX_46421477_46421484	100	+
chrX	46421486	46421498	CC_G0_G2_highdiff:chrX_46421486_46421498	100	+
chrX	46421512	46421566	CC_G0_G2_highdiff:chrX_46421512_46421566	100	+
chrX	46421578	46421610	CC_G0_G2_highdiff:chrX_46421578_46421610	100	+
chrX	46421617	46421635	CC_G0_G2_highdiff:chrX_46421617_46421635	100	+
chrX	46421643	46421652	CC_G0_G2_highdiff:chrX_46421643_46421652	100	+
chrX	46421653	46421679	CC_G0_G2_highdiff:chrX_46421653_46421679	100	+
chrX	73753764	73753791	CC_G0_G2_highdiff:chrX_73753764_73753791	100	+
chrX	73753812	73753855	CC_G0_G2_highdiff:chrX_73753812_73753855	100	+
chrX	117262981	117263129	CC_G0_G2_highdiff:chrX_117262981_117263129	100	+
chrX	122696822	122696836	CC_G0_G2_highdiff:chrX_122696822_122696836	100	+
chrX	133682770	133682979	CC_G0_G2_highdiff:chrX_133682770_133682979	100	+
chrY	22148175	22148210	CC_G0_G2_highdiff:chrY_22148175_22148210	100	+
chrY	22148213	22148244	CC_G0_G2_highdiff:chrY_22148213_22148244	100	+
chrY	22148252	22148261	CC_G0_G2_highdiff:chrY_22148252_22148261	100	+
chrY	22148266	22148300	CC_G0_G2_highdiff:chrY_22148266_22148300	100	+
chrY	22148301	22148412	CC_G0_G2_highdiff:chrY_22148301_22148412	100	+
chr1	6293477	6293533	CC_G0_G2_highdiff:chr1_6293477_6293533	100	+
chr1	6293703	6293781	CC_G0_G2_highdiff:chr1_6293703_6293781	100	+
chr1	8921490	8921506	CC_G0_G2_highdiff:chr1_8921490_8921506	100	+
chr1	8925285	8925334	CC_G0_G2_highdiff:chr1_8925285_8925334	100	+
chr1	8925542	8925589	CC_G0_G2_highdiff:chr1_8925542_8925589	100	+
chr1	8926325	8926334	CC_G0_G2_highdiff:chr1_8926325_8926334	100	+
chr1	8927108	8927165	CC_G0_G2_highdiff:chr1_8927108_8927165	100	+
chr1	8934760	8934795	CC_G0_G2_highdiff:chr1_8934760_8934795	100	+
chr1	8934804	8934877	CC_G0_G2_highdiff:chr1_8934804_8934877	100	+
chr1	8934878	8934879	CC_G0_G2_highdiff:chr1_8934878_8934879	100	+
chr1	8934976	8935000	CC_G0_G2_highdiff:chr1_8934976_8935000	100	+
chr1	14090722	14090810	CC_G0_G2_highdiff:chr1_14090722_14090810	100	+
chr1	14090819	14090943	CC_G0_G2_highdiff:chr1_14090819_14090943	100	+
chr1	19509824	19509833	CC_G0_G2_highdiff:chr1_19509824_19509833	100	+
chr1	19509850	19509859	CC_G0_G2_highdiff:chr1_19509850_19509859	100	+
chr1	19509907	19509916	CC_G0_G2_highdiff:chr1_19509907_19509916	100	+
chr1	19509924	19509932	CC_G0_G2_highdiff:chr1_19509924_19509932	100	+
chr1	19585163	19585174	CC_G0_G2_highdiff:chr1_19585163_19585174	100	+
chr1	20810212	20810220	CC_G0_G2_highdiff:chr1_20810212_20810220	100	+
chr1	21793883	21794149	CC_G0_G2_highdiff:chr1_21793883_21794149	100	+
chr1	21799222	21799335	CC_G0_G2_highdiff:chr1_21799222_21799335	100	+
chr1	21799408	21799509	CC_G0_G2_highdiff:chr1_21799408_21799509	100	+
chr1	23885241	23885425	CC_G0_G2_highdiff:chr1_23885241_23885425	100	+
chr1	23885603	23885604	CC_G0_G2_highdiff:chr1_23885603_23885604	100	+
chr1	26227909	26227969	CC_G0_G2_highdiff:chr1_26227909_26227969	100	+
chr1	26230065	26230104	CC_G0_G2_highdiff:chr1_26230065_26230104	100	+
chr1	26230315	26230336	CC_G0_G2_highdiff:chr1_26230315_26230336	100	+
chr1	26231126	26231154	CC_G0_G2_highdiff:chr1_26231126_26231154	100	+
chr1	26231229	26231346	CC_G0_G2_highdiff:chr1_26231229_26231346	100	+
chr1	26581632	26581657	CC_G0_G2_highdiff:chr1_26581632_26581657	100	+
chr1	31838791	31838804	CC_G0_G2_highdiff:chr1_31838791_31838804	100	+
chr1	31838813	31838872	CC_G0_G2_highdiff:chr1_31838813_31838872	100	+
chr1	31840128	31840239	CC_G0_G2_highdiff:chr1_31840128_31840239	100	+
chr1	31840344	31840465	CC_G0_G2_highdiff:chr1_31840344_31840465	100	+
chr1	31842178	31842189	CC_G0_G2_highdiff:chr1_31842178_31842189	100	+
chr1	31842191	31842200	CC_G0_G2_highdiff:chr1_31842191_31842200	100	+
chr1	31842420	31842484	CC_G0_G2_highdiff:chr1_31842420_31842484	100	+
chr1	36212334	36212366	CC_G0_G2_highdiff:chr1_36212334_36212366	100	+
chr1	38164649	38164777	CC_G0_G2_highdiff:chr1_38164649_38164777	100	+
chr1	38171049	38171096	CC_G0_G2_highdiff:chr1_38171049_38171096	100	+
chr1	38171239	38171253	CC_G0_G2_highdiff:chr1_38171239_38171253	100	+
chr1	38173930	38173992	CC_G0_G2_highdiff:chr1_38173930_38173992	100	+
chr1	41457300	41457435	CC_G0_G2_highdiff:chr1_41457300_41457435	100	+
chr1	41474392	41474442	CC_G0_G2_highdiff:chr1_41474392_41474442	100	+
chr1	41474451	41474465	CC_G0_G2_highdiff:chr1_41474451_41474465	100	+
chr1	41474563	41474663	CC_G0_G2_highdiff:chr1_41474563_41474663	100	+
chr1	41477324	41477329	CC_G0_G2_highdiff:chr1_41477324_41477329	100	+
chr1	43283388	43283515	CC_G0_G2_highdiff:chr1_43283388_43283515	100	+
chr1	43637123	43637149	CC_G0_G2_highdiff:chr1_43637123_43637149	100	+
chr1	43637322	43637354	CC_G0_G2_highdiff:chr1_43637322_43637354	100	+
chr1	43825073	43825085	CC_G0_G2_highdiff:chr1_43825073_43825085	100	+
chr1	43825141	43825152	CC_G0_G2_highdiff:chr1_43825141_43825152	100	+
chr1	43825158	43825160	CC_G0_G2_highdiff:chr1_43825158_43825160	100	+
chr1	43825309	43825383	CC_G0_G2_highdiff:chr1_43825309_43825383	100	+
chr1	43825391	43825394	CC_G0_G2_highdiff:chr1_43825391_43825394	100	+
chr1	43825769	43825781	CC_G0_G2_highdiff:chr1_43825769_43825781	100	+
chr1	43825792	43825801	CC_G0_G2_highdiff:chr1_43825792_43825801	100	+
chr1	43826075	43826102	CC_G0_G2_highdiff:chr1_43826075_43826102	100	+
chr1	43826361	43826400	CC_G0_G2_highdiff:chr1_43826361_43826400	100	+
chr1	43826673	43826682	CC_G0_G2_highdiff:chr1_43826673_43826682	100	+
chr1	43826738	43826746	CC_G0_G2_highdiff:chr1_43826738_43826746	100	+
chr1	43826776	43826785	CC_G0_G2_highdiff:chr1_43826776_43826785	100	+
chr1	43826966	43826975	CC_G0_G2_highdiff:chr1_43826966_43826975	100	+
chr1	43827000	43827004	CC_G0_G2_highdiff:chr1_43827000_43827004	100	+
chr1	43827013	43827124	CC_G0_G2_highdiff:chr1_43827013_43827124	100	+
chr1	43827720	43827835	CC_G0_G2_highdiff:chr1_43827720_43827835	100	+
chr1	43827863	43827865	CC_G0_G2_highdiff:chr1_43827863_43827865	100	+
chr1	44570121	44570181	CC_G0_G2_highdiff:chr1_44570121_44570181	100	+
chr1	45221655	45221712	CC_G0_G2_highdiff:chr1_45221655_45221712	100	+
chr1	45221741	45221744	CC_G0_G2_highdiff:chr1_45221741_45221744	100	+
chr1	45221916	45221981	CC_G0_G2_highdiff:chr1_45221916_45221981	100	+
chr1	45224830	45224847	CC_G0_G2_highdiff:chr1_45224830_45224847	100	+
chr1	45224859	45224871	CC_G0_G2_highdiff:chr1_45224859_45224871	100	+
chr1	45225020	45225022	CC_G0_G2_highdiff:chr1_45225020_45225022	100	+
chr1	45225057	45225092	CC_G0_G2_highdiff:chr1_45225057_45225092	100	+
chr1	45228378	45228401	CC_G0_G2_highdiff:chr1_45228378_45228401	100	+
chr1	45228410	45228434	CC_G0_G2_highdiff:chr1_45228410_45228434	100	+
chr1	45232476	45232488	CC_G0_G2_highdiff:chr1_45232476_45232488	100	+
chr1	45232496	45232497	CC_G0_G2_highdiff:chr1_45232496_45232497	100	+
chr1	45232622	45232631	CC_G0_G2_highdiff:chr1_45232622_45232631	100	+
chr1	45232659	45232674	CC_G0_G2_highdiff:chr1_45232659_45232674	100	+
chr1	47717595	47717635	CC_G0_G2_highdiff:chr1_47717595_47717635	100	+
chr1	47735268	47735306	CC_G0_G2_highdiff:chr1_47735268_47735306	100	+
chr1	47735569	47735581	CC_G0_G2_highdiff:chr1_47735569_47735581	100	+
chr1	52385787	52385807	CC_G0_G2_highdiff:chr1_52385787_52385807	100	+
chr1	53461698	53461706	CC_G0_G2_highdiff:chr1_53461698_53461706	100	+
chr1	53561389	53561598	CC_G0_G2_highdiff:chr1_53561389_53561598	100	+
chr1	53561859	53562106	CC_G0_G2_highdiff:chr1_53561859_53562106	100	+
chr1	53562481	53562683	CC_G0_G2_highdiff:chr1_53562481_53562683	100	+
chr1	53563207	53563750	CC_G0_G2_highdiff:chr1_53563207_53563750	100	+
chr1	53564470	53564665	CC_G0_G2_highdiff:chr1_53564470_53564665	100	+
chr1	53566213	53566476	CC_G0_G2_highdiff:chr1_53566213_53566476	100	+
chr1	53566485	53566521	CC_G0_G2_highdiff:chr1_53566485_53566521	100	+
chr1	53567248	53567456	CC_G0_G2_highdiff:chr1_53567248_53567456	100	+
chr1	54233706	54233708	CC_G0_G2_highdiff:chr1_54233706_54233708	100	+
chr1	54233711	54233719	CC_G0_G2_highdiff:chr1_54233711_54233719	100	+
chr1	54293617	54293671	CC_G0_G2_highdiff:chr1_54293617_54293671	100	+
chr1	54293865	54293907	CC_G0_G2_highdiff:chr1_54293865_54293907	100	+
chr1	54301077	54301172	CC_G0_G2_highdiff:chr1_54301077_54301172	100	+
chr1	54301293	54301395	CC_G0_G2_highdiff:chr1_54301293_54301395	100	+
chr1	55330938	55330960	CC_G0_G2_highdiff:chr1_55330938_55330960	100	+
chr1	55349211	55349248	CC_G0_G2_highdiff:chr1_55349211_55349248	100	+
chr1	55349446	55349504	CC_G0_G2_highdiff:chr1_55349446_55349504	100	+
chr1	56996014	56996216	CC_G0_G2_highdiff:chr1_56996014_56996216	100	+
chr1	57035318	57035518	CC_G0_G2_highdiff:chr1_57035318_57035518	100	+
chr1	62913182	62913261	CC_G0_G2_highdiff:chr1_62913182_62913261	100	+
chr1	64341833	64342081	CC_G0_G2_highdiff:chr1_64341833_64342081	100	+
chr1	67095822	67096107	CC_G0_G2_highdiff:chr1_67095822_67096107	100	+
chr1	67115268	67115557	CC_G0_G2_highdiff:chr1_67115268_67115557	100	+
chr1	67120580	67120889	CC_G0_G2_highdiff:chr1_67120580_67120889	100	+
chr1	67120936	67121184	CC_G0_G2_highdiff:chr1_67120936_67121184	100	+
chr1	67122914	67123089	CC_G0_G2_highdiff:chr1_67122914_67123089	100	+
chr1	67127962	67128327	CC_G0_G2_highdiff:chr1_67127962_67128327	100	+
chr1	67133407	67133628	CC_G0_G2_highdiff:chr1_67133407_67133628	100	+
chr1	67135264	67135464	CC_G0_G2_highdiff:chr1_67135264_67135464	100	+
chr1	67135548	67135812	CC_G0_G2_highdiff:chr1_67135548_67135812	100	+
chr1	67156002	67156127	CC_G0_G2_highdiff:chr1_67156002_67156127	100	+
chr1	67162299	67162536	CC_G0_G2_highdiff:chr1_67162299_67162536	100	+
chr1	67164466	67164731	CC_G0_G2_highdiff:chr1_67164466_67164731	100	+
chr1	67176130	67176341	CC_G0_G2_highdiff:chr1_67176130_67176341	100	+
chr1	67176582	67176650	CC_G0_G2_highdiff:chr1_67176582_67176650	100	+
chr1	67176674	67176792	CC_G0_G2_highdiff:chr1_67176674_67176792	100	+
chr1	68942752	68942763	CC_G0_G2_highdiff:chr1_68942752_68942763	100	+
chr1	68943655	68943657	CC_G0_G2_highdiff:chr1_68943655_68943657	100	+
chr1	68943682	68943750	CC_G0_G2_highdiff:chr1_68943682_68943750	100	+
chr1	68947069	68947118	CC_G0_G2_highdiff:chr1_68947069_68947118	100	+
chr1	68953979	68954054	CC_G0_G2_highdiff:chr1_68953979_68954054	100	+
chr1	68954508	68954598	CC_G0_G2_highdiff:chr1_68954508_68954598	100	+
chr1	68954717	68954719	CC_G0_G2_highdiff:chr1_68954717_68954719	100	+
chr1	68954720	68954829	CC_G0_G2_highdiff:chr1_68954720_68954829	100	+
chr1	70688084	70688325	CC_G0_G2_highdiff:chr1_70688084_70688325	100	+
chr1	70688930	70689137	CC_G0_G2_highdiff:chr1_70688930_70689137	100	+
chr1	70692894	70693094	CC_G0_G2_highdiff:chr1_70692894_70693094	100	+
chr1	70693354	70693557	CC_G0_G2_highdiff:chr1_70693354_70693557	100	+
chr1	70693568	70693730	CC_G0_G2_highdiff:chr1_70693568_70693730	100	+
chr1	70693742	70693930	CC_G0_G2_highdiff:chr1_70693742_70693930	100	+
chr1	79127317	79127534	CC_G0_G2_highdiff:chr1_79127317_79127534	100	+
chr1	79403675	79403710	CC_G0_G2_highdiff:chr1_79403675_79403710	100	+
chr1	86017362	86017468	CC_G0_G2_highdiff:chr1_86017362_86017468	100	+
chr1	86017477	86017561	CC_G0_G2_highdiff:chr1_86017477_86017561	100	+
chr1	86046730	86047035	CC_G0_G2_highdiff:chr1_86046730_86047035	100	+
chr1	86047261	86047265	CC_G0_G2_highdiff:chr1_86047261_86047265	100	+
chr1	86047266	86047486	CC_G0_G2_highdiff:chr1_86047266_86047486	100	+
chr1	86047493	86047502	CC_G0_G2_highdiff:chr1_86047493_86047502	100	+
chr1	89296563	89296781	CC_G0_G2_highdiff:chr1_89296563_89296781	100	+
chr1	91795188	91795387	CC_G0_G2_highdiff:chr1_91795188_91795387	100	+
chr1	92193149	92193211	CC_G0_G2_highdiff:chr1_92193149_92193211	100	+
chr1	92193364	92193377	CC_G0_G2_highdiff:chr1_92193364_92193377	100	+
chr1	92193392	92193460	CC_G0_G2_highdiff:chr1_92193392_92193460	100	+
chr1	93672647	93672659	CC_G0_G2_highdiff:chr1_93672647_93672659	100	+
chr1	93705463	93705534	CC_G0_G2_highdiff:chr1_93705463_93705534	100	+
chr1	94679969	94680277	CC_G0_G2_highdiff:chr1_94679969_94680277	100	+
chr1	94696953	94696962	CC_G0_G2_highdiff:chr1_94696953_94696962	100	+
chr1	97248680	97248992	CC_G0_G2_highdiff:chr1_97248680_97248992	100	+
chr1	108141043	108141229	CC_G0_G2_highdiff:chr1_108141043_108141229	100	+
chr1	110011270	110011469	CC_G0_G2_highdiff:chr1_110011270_110011469	100	+
chr1	110018327	110018335	CC_G0_G2_highdiff:chr1_110018327_110018335	100	+
chr1	110018359	110018368	CC_G0_G2_highdiff:chr1_110018359_110018368	100	+
chr1	110018388	110018555	CC_G0_G2_highdiff:chr1_110018388_110018555	100	+
chr1	110019359	110019390	CC_G0_G2_highdiff:chr1_110019359_110019390	100	+
chr1	110019601	110019682	CC_G0_G2_highdiff:chr1_110019601_110019682	100	+
chr1	112190839	112190907	CC_G0_G2_highdiff:chr1_112190839_112190907	100	+
chr1	117509414	117509512	CC_G0_G2_highdiff:chr1_117509414_117509512	100	+
chr1	117509518	117509532	CC_G0_G2_highdiff:chr1_117509518_117509532	100	+
chr1	118165453	118165463	CC_G0_G2_highdiff:chr1_118165453_118165463	100	+
chr1	120254785	120254822	CC_G0_G2_highdiff:chr1_120254785_120254822	100	+
chr1	120284280	120284352	CC_G0_G2_highdiff:chr1_120284280_120284352	100	+
chr1	145098333	145098540	CC_G0_G2_highdiff:chr1_145098333_145098540	100	+
chr1	145237312	145237598	CC_G0_G2_highdiff:chr1_145237312_145237598	100	+
chr1	148000885	148001171	CC_G0_G2_highdiff:chr1_148000885_148001171	100	+
chr1	150550085	150550094	CC_G0_G2_highdiff:chr1_150550085_150550094	100	+
chr1	150550106	150550710	CC_G0_G2_highdiff:chr1_150550106_150550710	100	+
chr1	150550718	150550719	CC_G0_G2_highdiff:chr1_150550718_150550719	100	+
chr1	150551009	150551316	CC_G0_G2_highdiff:chr1_150551009_150551316	100	+
chr1	154918040	154918046	CC_G0_G2_highdiff:chr1_154918040_154918046	100	+
chr1	155279771	155279796	CC_G0_G2_highdiff:chr1_155279771_155279796	100	+
chr1	155279820	155279833	CC_G0_G2_highdiff:chr1_155279820_155279833	100	+
chr1	155280004	155280012	CC_G0_G2_highdiff:chr1_155280004_155280012	100	+
chr1	155281985	155282042	CC_G0_G2_highdiff:chr1_155281985_155282042	100	+
chr1	155282188	155282190	CC_G0_G2_highdiff:chr1_155282188_155282190	100	+
chr1	155282195	155282223	CC_G0_G2_highdiff:chr1_155282195_155282223	100	+
chr1	155286759	155286970	CC_G0_G2_highdiff:chr1_155286759_155286970	100	+
chr1	155288082	155288180	CC_G0_G2_highdiff:chr1_155288082_155288180	100	+
chr1	155290116	155290124	CC_G0_G2_highdiff:chr1_155290116_155290124	100	+
chr1	155290142	155290162	CC_G0_G2_highdiff:chr1_155290142_155290162	100	+
chr1	155290168	155290181	CC_G0_G2_highdiff:chr1_155290168_155290181	100	+
chr1	155290197	155290198	CC_G0_G2_highdiff:chr1_155290197_155290198	100	+
chr1	156509113	156509163	CC_G0_G2_highdiff:chr1_156509113_156509163	100	+
chr1	156517795	156517846	CC_G0_G2_highdiff:chr1_156517795_156517846	100	+
chr1	162536140	162536179	CC_G0_G2_highdiff:chr1_162536140_162536179	100	+
chr1	162551038	162551054	CC_G0_G2_highdiff:chr1_162551038_162551054	100	+
chr1	162551073	162551074	CC_G0_G2_highdiff:chr1_162551073_162551074	100	+
chr1	162551255	162551272	CC_G0_G2_highdiff:chr1_162551255_162551272	100	+
chr1	162558415	162558445	CC_G0_G2_highdiff:chr1_162558415_162558445	100	+
chr1	162558454	162558456	CC_G0_G2_highdiff:chr1_162558454_162558456	100	+
chr1	162558624	162558651	CC_G0_G2_highdiff:chr1_162558624_162558651	100	+
chr1	162568971	162568994	CC_G0_G2_highdiff:chr1_162568971_162568994	100	+
chr1	162764450	162764661	CC_G0_G2_highdiff:chr1_162764450_162764661	100	+
chr1	162765175	162765378	CC_G0_G2_highdiff:chr1_162765175_162765378	100	+
chr1	163043202	163043211	CC_G0_G2_highdiff:chr1_163043202_163043211	100	+
chr1	163043220	163043229	CC_G0_G2_highdiff:chr1_163043220_163043229	100	+
chr1	163044080	163044101	CC_G0_G2_highdiff:chr1_163044080_163044101	100	+
chr1	163044106	163044108	CC_G0_G2_highdiff:chr1_163044106_163044108	100	+
chr1	163295964	163296038	CC_G0_G2_highdiff:chr1_163295964_163296038	100	+
chr1	163298697	163298726	CC_G0_G2_highdiff:chr1_163298697_163298726	100	+
chr1	163298735	163298841	CC_G0_G2_highdiff:chr1_163298735_163298841	100	+
chr1	163317449	163317549	CC_G0_G2_highdiff:chr1_163317449_163317549	100	+
chr1	163317729	163317787	CC_G0_G2_highdiff:chr1_163317729_163317787	100	+
chr1	163325077	163325124	CC_G0_G2_highdiff:chr1_163325077_163325124	100	+
chr1	164576842	164577054	CC_G0_G2_highdiff:chr1_164576842_164577054	100	+
chr1	184588620	184588650	CC_G0_G2_highdiff:chr1_184588620_184588650	100	+
chr1	185963942	185963944	CC_G0_G2_highdiff:chr1_185963942_185963944	100	+
chr1	186077557	186077587	CC_G0_G2_highdiff:chr1_186077557_186077587	100	+
chr1	186645014	186645023	CC_G0_G2_highdiff:chr1_186645014_186645023	100	+
chr1	186645316	186645317	CC_G0_G2_highdiff:chr1_186645316_186645317	100	+
chr1	186645955	186645957	CC_G0_G2_highdiff:chr1_186645955_186645957	100	+
chr1	186646738	186646776	CC_G0_G2_highdiff:chr1_186646738_186646776	100	+
chr1	186646963	186647026	CC_G0_G2_highdiff:chr1_186646963_186647026	100	+
chr1	196646525	196646568	CC_G0_G2_highdiff:chr1_196646525_196646568	100	+
chr1	196646811	196646813	CC_G0_G2_highdiff:chr1_196646811_196646813	100	+
chr1	197055894	197055928	CC_G0_G2_highdiff:chr1_197055894_197055928	100	+
chr1	197056102	197056134	CC_G0_G2_highdiff:chr1_197056102_197056134	100	+
chr1	197059524	197059553	CC_G0_G2_highdiff:chr1_197059524_197059553	100	+
chr1	197059562	197059565	CC_G0_G2_highdiff:chr1_197059562_197059565	100	+
chr1	197059958	197059973	CC_G0_G2_highdiff:chr1_197059958_197059973	100	+
chr1	197059975	197059979	CC_G0_G2_highdiff:chr1_197059975_197059979	100	+
chr1	197065101	197065127	CC_G0_G2_highdiff:chr1_197065101_197065127	100	+
chr1	197065294	197065369	CC_G0_G2_highdiff:chr1_197065294_197065369	100	+
chr1	197065387	197065446	CC_G0_G2_highdiff:chr1_197065387_197065446	100	+
chr1	197074315	197074317	CC_G0_G2_highdiff:chr1_197074315_197074317	100	+
chr1	197091432	197091489	CC_G0_G2_highdiff:chr1_197091432_197091489	100	+
chr1	197091498	197091517	CC_G0_G2_highdiff:chr1_197091498_197091517	100	+
chr1	197091725	197091727	CC_G0_G2_highdiff:chr1_197091725_197091727	100	+
chr1	197091776	197091778	CC_G0_G2_highdiff:chr1_197091776_197091778	100	+
chr1	197094173	197094175	CC_G0_G2_highdiff:chr1_197094173_197094175	100	+
chr1	197094321	197094399	CC_G0_G2_highdiff:chr1_197094321_197094399	100	+
chr1	197097530	197097603	CC_G0_G2_highdiff:chr1_197097530_197097603	100	+
chr1	197097795	197097865	CC_G0_G2_highdiff:chr1_197097795_197097865	100	+
chr1	197098230	197098247	CC_G0_G2_highdiff:chr1_197098230_197098247	100	+
chr1	197098274	197098310	CC_G0_G2_highdiff:chr1_197098274_197098310	100	+
chr1	197098448	197098489	CC_G0_G2_highdiff:chr1_197098448_197098489	100	+
chr1	197098501	197098564	CC_G0_G2_highdiff:chr1_197098501_197098564	100	+
chr1	197109002	197109106	CC_G0_G2_highdiff:chr1_197109002_197109106	100	+
chr1	197111458	197111460	CC_G0_G2_highdiff:chr1_197111458_197111460	100	+
chr1	197112943	197112973	CC_G0_G2_highdiff:chr1_197112943_197112973	100	+
chr1	197112985	197113086	CC_G0_G2_highdiff:chr1_197112985_197113086	100	+
chr1	197113230	197113254	CC_G0_G2_highdiff:chr1_197113230_197113254	100	+
chr1	197113263	197113330	CC_G0_G2_highdiff:chr1_197113263_197113330	100	+
chr1	200096362	200096386	CC_G0_G2_highdiff:chr1_200096362_200096386	100	+
chr1	200522895	200522906	CC_G0_G2_highdiff:chr1_200522895_200522906	100	+
chr1	200534536	200534572	CC_G0_G2_highdiff:chr1_200534536_200534572	100	+
chr1	201453917	201453959	CC_G0_G2_highdiff:chr1_201453917_201453959	100	+
chr1	202302328	202302334	CC_G0_G2_highdiff:chr1_202302328_202302334	100	+
chr1	202302684	202302685	CC_G0_G2_highdiff:chr1_202302684_202302685	100	+
chr1	202302695	202302704	CC_G0_G2_highdiff:chr1_202302695_202302704	100	+
chr1	202302712	202302743	CC_G0_G2_highdiff:chr1_202302712_202302743	100	+
chr1	202302758	202302776	CC_G0_G2_highdiff:chr1_202302758_202302776	100	+
chr1	204440396	204440653	CC_G0_G2_highdiff:chr1_204440396_204440653	100	+
chr1	206563452	206563655	CC_G0_G2_highdiff:chr1_206563452_206563655	100	+
chr1	207501228	207501526	CC_G0_G2_highdiff:chr1_207501228_207501526	100	+
chr1	207940657	207940894	CC_G0_G2_highdiff:chr1_207940657_207940894	100	+
chr1	207940906	207940951	CC_G0_G2_highdiff:chr1_207940906_207940951	100	+
chr1	207940996	207941078	CC_G0_G2_highdiff:chr1_207940996_207941078	100	+
chr1	207941651	207941869	CC_G0_G2_highdiff:chr1_207941651_207941869	100	+
chr1	210827223	210827607	CC_G0_G2_highdiff:chr1_210827223_210827607	100	+
chr1	211474771	211475041	CC_G0_G2_highdiff:chr1_211474771_211475041	100	+
chr1	211480099	211480179	CC_G0_G2_highdiff:chr1_211480099_211480179	100	+
chr1	211480188	211480303	CC_G0_G2_highdiff:chr1_211480188_211480303	100	+
chr1	211847068	211847077	CC_G0_G2_highdiff:chr1_211847068_211847077	100	+
chr1	211847577	211847593	CC_G0_G2_highdiff:chr1_211847577_211847593	100	+
chr1	211847602	211847637	CC_G0_G2_highdiff:chr1_211847602_211847637	100	+
chr1	211847870	211847879	CC_G0_G2_highdiff:chr1_211847870_211847879	100	+
chr1	212783530	212783724	CC_G0_G2_highdiff:chr1_212783530_212783724	100	+
chr1	212783745	212783966	CC_G0_G2_highdiff:chr1_212783745_212783966	100	+
chr1	212785116	212785417	CC_G0_G2_highdiff:chr1_212785116_212785417	100	+
chr1	214787012	214787056	CC_G0_G2_highdiff:chr1_214787012_214787056	100	+
chr1	214787262	214787367	CC_G0_G2_highdiff:chr1_214787262_214787367	100	+
chr1	214788110	214788139	CC_G0_G2_highdiff:chr1_214788110_214788139	100	+
chr1	214788150	214788173	CC_G0_G2_highdiff:chr1_214788150_214788173	100	+
chr1	214788371	214788461	CC_G0_G2_highdiff:chr1_214788371_214788461	100	+
chr1	214793925	214793946	CC_G0_G2_highdiff:chr1_214793925_214793946	100	+
chr1	214793986	214793997	CC_G0_G2_highdiff:chr1_214793986_214793997	100	+
chr1	214794289	214794387	CC_G0_G2_highdiff:chr1_214794289_214794387	100	+
chr1	214795313	214795417	CC_G0_G2_highdiff:chr1_214795313_214795417	100	+
chr1	214795418	214795421	CC_G0_G2_highdiff:chr1_214795418_214795421	100	+
chr1	214795624	214795689	CC_G0_G2_highdiff:chr1_214795624_214795689	100	+
chr1	214805748	214805805	CC_G0_G2_highdiff:chr1_214805748_214805805	100	+
chr1	214805947	214806015	CC_G0_G2_highdiff:chr1_214805947_214806015	100	+
chr1	214811355	214811424	CC_G0_G2_highdiff:chr1_214811355_214811424	100	+
chr1	214813193	214813261	CC_G0_G2_highdiff:chr1_214813193_214813261	100	+
chr1	214816670	214816697	CC_G0_G2_highdiff:chr1_214816670_214816697	100	+
chr1	214817802	214817899	CC_G0_G2_highdiff:chr1_214817802_214817899	100	+
chr1	214820749	214820795	CC_G0_G2_highdiff:chr1_214820749_214820795	100	+
chr1	214821880	214822002	CC_G0_G2_highdiff:chr1_214821880_214822002	100	+
chr1	214822175	214822263	CC_G0_G2_highdiff:chr1_214822175_214822263	100	+
chr1	214825000	214825052	CC_G0_G2_highdiff:chr1_214825000_214825052	100	+
chr1	214825229	214825332	CC_G0_G2_highdiff:chr1_214825229_214825332	100	+
chr1	214826334	214826336	CC_G0_G2_highdiff:chr1_214826334_214826336	100	+
chr1	214826344	214826418	CC_G0_G2_highdiff:chr1_214826344_214826418	100	+
chr1	214830181	214830275	CC_G0_G2_highdiff:chr1_214830181_214830275	100	+
chr1	214830752	214830757	CC_G0_G2_highdiff:chr1_214830752_214830757	100	+
chr1	214830772	214830870	CC_G0_G2_highdiff:chr1_214830772_214830870	100	+
chr1	214832107	214832189	CC_G0_G2_highdiff:chr1_214832107_214832189	100	+
chr1	214832386	214832405	CC_G0_G2_highdiff:chr1_214832386_214832405	100	+
chr1	214836853	214836933	CC_G0_G2_highdiff:chr1_214836853_214836933	100	+
chr1	215260913	215261159	CC_G0_G2_highdiff:chr1_215260913_215261159	100	+
chr1	220439728	220439994	CC_G0_G2_highdiff:chr1_220439728_220439994	100	+
chr1	224211858	224212074	CC_G0_G2_highdiff:chr1_224211858_224212074	100	+
chr1	227247342	227247557	CC_G0_G2_highdiff:chr1_227247342_227247557	100	+
chr1	227255020	227255241	CC_G0_G2_highdiff:chr1_227255020_227255241	100	+
chr1	242013889	242013920	CC_G0_G2_highdiff:chr1_242013889_242013920	100	+
chr1	242021802	242021804	CC_G0_G2_highdiff:chr1_242021802_242021804	100	+
chr1	242021805	242021806	CC_G0_G2_highdiff:chr1_242021805_242021806	100	+
chr1	242023769	242023775	CC_G0_G2_highdiff:chr1_242023769_242023775	100	+
chr1	242023784	242023817	CC_G0_G2_highdiff:chr1_242023784_242023817	100	+
chr1	242024006	242024072	CC_G0_G2_highdiff:chr1_242024006_242024072	100	+
chr1	242035283	242035332	CC_G0_G2_highdiff:chr1_242035283_242035332	100	+
chr1	242035584	242035646	CC_G0_G2_highdiff:chr1_242035584_242035646	100	+
chr1	242042013	242042050	CC_G0_G2_highdiff:chr1_242042013_242042050	100	+
chr1	242052689	242052758	CC_G0_G2_highdiff:chr1_242052689_242052758	100	+
chr1	244572940	244572973	CC_G0_G2_highdiff:chr1_244572940_244572973	100	+
chr1	247070840	247070852	CC_G0_G2_highdiff:chr1_247070840_247070852	100	+
chr1	247071061	247071119	CC_G0_G2_highdiff:chr1_247071061_247071119	100	+
chr10	1087444	1087548	CC_G0_G2_highdiff:chr10_1087444_1087548	100	+
chr10	1089197	1089229	CC_G0_G2_highdiff:chr10_1089197_1089229	100	+
chr10	1089334	1089462	CC_G0_G2_highdiff:chr10_1089334_1089462	100	+
chr10	1092685	1092697	CC_G0_G2_highdiff:chr10_1092685_1092697	100	+
chr10	1092722	1092741	CC_G0_G2_highdiff:chr10_1092722_1092741	100	+
chr10	1092773	1092792	CC_G0_G2_highdiff:chr10_1092773_1092792	100	+
chr10	1092798	1092830	CC_G0_G2_highdiff:chr10_1092798_1092830	100	+
chr10	1092873	1092882	CC_G0_G2_highdiff:chr10_1092873_1092882	100	+
chr10	22944316	22944517	CC_G0_G2_highdiff:chr10_22944316_22944517	100	+
chr10	23989479	23989690	CC_G0_G2_highdiff:chr10_23989479_23989690	100	+
chr10	27447473	27447476	CC_G0_G2_highdiff:chr10_27447473_27447476	100	+
chr10	27447620	27447627	CC_G0_G2_highdiff:chr10_27447620_27447627	100	+
chr10	27447636	27447690	CC_G0_G2_highdiff:chr10_27447636_27447690	100	+
chr10	27458858	27458872	CC_G0_G2_highdiff:chr10_27458858_27458872	100	+
chr10	29987157	29987306	CC_G0_G2_highdiff:chr10_29987157_29987306	100	+
chr10	44871124	44871314	CC_G0_G2_highdiff:chr10_44871124_44871314	100	+
chr10	47219064	47219248	CC_G0_G2_highdiff:chr10_47219064_47219248	100	+
chr10	52912919	52912923	CC_G0_G2_highdiff:chr10_52912919_52912923	100	+
chr10	52913090	52913165	CC_G0_G2_highdiff:chr10_52913090_52913165	100	+
chr10	52931411	52931593	CC_G0_G2_highdiff:chr10_52931411_52931593	100	+
chr10	52950064	52950301	CC_G0_G2_highdiff:chr10_52950064_52950301	100	+
chr10	52959791	52959990	CC_G0_G2_highdiff:chr10_52959791_52959990	100	+
chr10	52960261	52960445	CC_G0_G2_highdiff:chr10_52960261_52960445	100	+
chr10	52999744	53000143	CC_G0_G2_highdiff:chr10_52999744_53000143	100	+
chr10	53012737	53012940	CC_G0_G2_highdiff:chr10_53012737_53012940	100	+
chr10	53015962	53016265	CC_G0_G2_highdiff:chr10_53015962_53016265	100	+
chr10	53021124	53021466	CC_G0_G2_highdiff:chr10_53021124_53021466	100	+
chr10	53045325	53045554	CC_G0_G2_highdiff:chr10_53045325_53045554	100	+
chr10	53239697	53239904	CC_G0_G2_highdiff:chr10_53239697_53239904	100	+
chr10	53244002	53244121	CC_G0_G2_highdiff:chr10_53244002_53244121	100	+
chr10	53244181	53244193	CC_G0_G2_highdiff:chr10_53244181_53244193	100	+
chr10	53248795	53249108	CC_G0_G2_highdiff:chr10_53248795_53249108	100	+
chr10	53263090	53263296	CC_G0_G2_highdiff:chr10_53263090_53263296	100	+
chr10	53288798	53289080	CC_G0_G2_highdiff:chr10_53288798_53289080	100	+
chr10	53328818	53329097	CC_G0_G2_highdiff:chr10_53328818_53329097	100	+
chr10	58119902	58120044	CC_G0_G2_highdiff:chr10_58119902_58120044	100	+
chr10	58120052	58120053	CC_G0_G2_highdiff:chr10_58120052_58120053	100	+
chr10	60397515	60397725	CC_G0_G2_highdiff:chr10_60397515_60397725	100	+
chr10	60463372	60463561	CC_G0_G2_highdiff:chr10_60463372_60463561	100	+
chr10	60511261	60511463	CC_G0_G2_highdiff:chr10_60511261_60511463	100	+
chr10	62544427	62544439	CC_G0_G2_highdiff:chr10_62544427_62544439	100	+
chr10	62544668	62544691	CC_G0_G2_highdiff:chr10_62544668_62544691	100	+
chr10	62545326	62545418	CC_G0_G2_highdiff:chr10_62545326_62545418	100	+
chr10	62548026	62548038	CC_G0_G2_highdiff:chr10_62548026_62548038	100	+
chr10	62548041	62548050	CC_G0_G2_highdiff:chr10_62548041_62548050	100	+
chr10	62548054	62548078	CC_G0_G2_highdiff:chr10_62548054_62548078	100	+
chr10	62551584	62551646	CC_G0_G2_highdiff:chr10_62551584_62551646	100	+
chr10	62553560	62553622	CC_G0_G2_highdiff:chr10_62553560_62553622	100	+
chr10	63711830	63712053	CC_G0_G2_highdiff:chr10_63711830_63712053	100	+
chr10	63810997	63811481	CC_G0_G2_highdiff:chr10_63810997_63811481	100	+
chr10	63811981	63812293	CC_G0_G2_highdiff:chr10_63811981_63812293	100	+
chr10	63812305	63812717	CC_G0_G2_highdiff:chr10_63812305_63812717	100	+
chr10	63813083	63813463	CC_G0_G2_highdiff:chr10_63813083_63813463	100	+
chr10	63813884	63814115	CC_G0_G2_highdiff:chr10_63813884_63814115	100	+
chr10	63815293	63815621	CC_G0_G2_highdiff:chr10_63815293_63815621	100	+
chr10	63815705	63816191	CC_G0_G2_highdiff:chr10_63815705_63816191	100	+
chr10	63816240	63816442	CC_G0_G2_highdiff:chr10_63816240_63816442	100	+
chr10	63816842	63816863	CC_G0_G2_highdiff:chr10_63816842_63816863	100	+
chr10	63816874	63816875	CC_G0_G2_highdiff:chr10_63816874_63816875	100	+
chr10	63817078	63817082	CC_G0_G2_highdiff:chr10_63817078_63817082	100	+
chr10	63817091	63817121	CC_G0_G2_highdiff:chr10_63817091_63817121	100	+
chr10	63817786	63818129	CC_G0_G2_highdiff:chr10_63817786_63818129	100	+
chr10	63818208	63818474	CC_G0_G2_highdiff:chr10_63818208_63818474	100	+
chr10	63818984	63819001	CC_G0_G2_highdiff:chr10_63818984_63819001	100	+
chr10	63819054	63819062	CC_G0_G2_highdiff:chr10_63819054_63819062	100	+
chr10	63819063	63819329	CC_G0_G2_highdiff:chr10_63819063_63819329	100	+
chr10	63819665	63820072	CC_G0_G2_highdiff:chr10_63819665_63820072	100	+
chr10	63820677	63820927	CC_G0_G2_highdiff:chr10_63820677_63820927	100	+
chr10	63822927	63823174	CC_G0_G2_highdiff:chr10_63822927_63823174	100	+
chr10	63823857	63824097	CC_G0_G2_highdiff:chr10_63823857_63824097	100	+
chr10	63825633	63825953	CC_G0_G2_highdiff:chr10_63825633_63825953	100	+
chr10	63828584	63828773	CC_G0_G2_highdiff:chr10_63828584_63828773	100	+
chr10	63829104	63829200	CC_G0_G2_highdiff:chr10_63829104_63829200	100	+
chr10	63829213	63829457	CC_G0_G2_highdiff:chr10_63829213_63829457	100	+
chr10	63829557	63829561	CC_G0_G2_highdiff:chr10_63829557_63829561	100	+
chr10	63832286	63832789	CC_G0_G2_highdiff:chr10_63832286_63832789	100	+
chr10	63832872	63833262	CC_G0_G2_highdiff:chr10_63832872_63833262	100	+
chr10	63838228	63838436	CC_G0_G2_highdiff:chr10_63838228_63838436	100	+
chr10	63847159	63847524	CC_G0_G2_highdiff:chr10_63847159_63847524	100	+
chr10	65124964	65125148	CC_G0_G2_highdiff:chr10_65124964_65125148	100	+
chr10	69682897	69682899	CC_G0_G2_highdiff:chr10_69682897_69682899	100	+
chr10	69684830	69684839	CC_G0_G2_highdiff:chr10_69684830_69684839	100	+
chr10	69684944	69685105	CC_G0_G2_highdiff:chr10_69684944_69685105	100	+
chr10	69686527	69686731	CC_G0_G2_highdiff:chr10_69686527_69686731	100	+
chr10	69692284	69692344	CC_G0_G2_highdiff:chr10_69692284_69692344	100	+
chr10	69692542	69692673	CC_G0_G2_highdiff:chr10_69692542_69692673	100	+
chr10	69700682	69700693	CC_G0_G2_highdiff:chr10_69700682_69700693	100	+
chr10	69700862	69700909	CC_G0_G2_highdiff:chr10_69700862_69700909	100	+
chr10	69714337	69714342	CC_G0_G2_highdiff:chr10_69714337_69714342	100	+
chr10	69714513	69714588	CC_G0_G2_highdiff:chr10_69714513_69714588	100	+
chr10	69714685	69714713	CC_G0_G2_highdiff:chr10_69714685_69714713	100	+
chr10	69714887	69714960	CC_G0_G2_highdiff:chr10_69714887_69714960	100	+
chr10	69718239	69718451	CC_G0_G2_highdiff:chr10_69718239_69718451	100	+
chr10	69721462	69721563	CC_G0_G2_highdiff:chr10_69721462_69721563	100	+
chr10	69721572	69721633	CC_G0_G2_highdiff:chr10_69721572_69721633	100	+
chr10	69721642	69721713	CC_G0_G2_highdiff:chr10_69721642_69721713	100	+
chr10	69723555	69723793	CC_G0_G2_highdiff:chr10_69723555_69723793	100	+
chr10	69745415	69745687	CC_G0_G2_highdiff:chr10_69745415_69745687	100	+
chr10	69748341	69748416	CC_G0_G2_highdiff:chr10_69748341_69748416	100	+
chr10	69748599	69748697	CC_G0_G2_highdiff:chr10_69748599_69748697	100	+
chr10	69749837	69749884	CC_G0_G2_highdiff:chr10_69749837_69749884	100	+
chr10	69750157	69750208	CC_G0_G2_highdiff:chr10_69750157_69750208	100	+
chr10	69750572	69750656	CC_G0_G2_highdiff:chr10_69750572_69750656	100	+
chr10	69750773	69750874	CC_G0_G2_highdiff:chr10_69750773_69750874	100	+
chr10	69750883	69750895	CC_G0_G2_highdiff:chr10_69750883_69750895	100	+
chr10	69752080	69752160	CC_G0_G2_highdiff:chr10_69752080_69752160	100	+
chr10	69761760	69761886	CC_G0_G2_highdiff:chr10_69761760_69761886	100	+
chr10	69761895	69762010	CC_G0_G2_highdiff:chr10_69761895_69762010	100	+
chr10	69773944	69774031	CC_G0_G2_highdiff:chr10_69773944_69774031	100	+
chr10	69784486	69784740	CC_G0_G2_highdiff:chr10_69784486_69784740	100	+
chr10	69784751	69784765	CC_G0_G2_highdiff:chr10_69784751_69784765	100	+
chr10	69785205	69785300	CC_G0_G2_highdiff:chr10_69785205_69785300	100	+
chr10	69785433	69785486	CC_G0_G2_highdiff:chr10_69785433_69785486	100	+
chr10	69785495	69785506	CC_G0_G2_highdiff:chr10_69785495_69785506	100	+
chr10	69793618	69793623	CC_G0_G2_highdiff:chr10_69793618_69793623	100	+
chr10	69793632	69793668	CC_G0_G2_highdiff:chr10_69793632_69793668	100	+
chr10	69793943	69793955	CC_G0_G2_highdiff:chr10_69793943_69793955	100	+
chr10	69794001	69794070	CC_G0_G2_highdiff:chr10_69794001_69794070	100	+
chr10	69794300	69794810	CC_G0_G2_highdiff:chr10_69794300_69794810	100	+
chr10	69796151	69796164	CC_G0_G2_highdiff:chr10_69796151_69796164	100	+
chr10	69796173	69796457	CC_G0_G2_highdiff:chr10_69796173_69796457	100	+
chr10	69798126	69798512	CC_G0_G2_highdiff:chr10_69798126_69798512	100	+
chr10	69802742	69802907	CC_G0_G2_highdiff:chr10_69802742_69802907	100	+
chr10	69802916	69803162	CC_G0_G2_highdiff:chr10_69802916_69803162	100	+
chr10	69804013	69804089	CC_G0_G2_highdiff:chr10_69804013_69804089	100	+
chr10	69804098	69804158	CC_G0_G2_highdiff:chr10_69804098_69804158	100	+
chr10	69804351	69804404	CC_G0_G2_highdiff:chr10_69804351_69804404	100	+
chr10	69810439	69810693	CC_G0_G2_highdiff:chr10_69810439_69810693	100	+
chr10	69813675	69813890	CC_G0_G2_highdiff:chr10_69813675_69813890	100	+
chr10	69814912	69814921	CC_G0_G2_highdiff:chr10_69814912_69814921	100	+
chr10	69814922	69814934	CC_G0_G2_highdiff:chr10_69814922_69814934	100	+
chr10	69814966	69814975	CC_G0_G2_highdiff:chr10_69814966_69814975	100	+
chr10	69814989	69815112	CC_G0_G2_highdiff:chr10_69814989_69815112	100	+
chr10	69816104	69816375	CC_G0_G2_highdiff:chr10_69816104_69816375	100	+
chr10	69822647	69822686	CC_G0_G2_highdiff:chr10_69822647_69822686	100	+
chr10	69822698	69822892	CC_G0_G2_highdiff:chr10_69822698_69822892	100	+
chr10	69822895	69822904	CC_G0_G2_highdiff:chr10_69822895_69822904	100	+
chr10	69824998	69825313	CC_G0_G2_highdiff:chr10_69824998_69825313	100	+
chr10	69826078	69826493	CC_G0_G2_highdiff:chr10_69826078_69826493	100	+
chr10	69830568	69830593	CC_G0_G2_highdiff:chr10_69830568_69830593	100	+
chr10	69830620	69831096	CC_G0_G2_highdiff:chr10_69830620_69831096	100	+
chr10	69831156	69831432	CC_G0_G2_highdiff:chr10_69831156_69831432	100	+
chr10	69831561	69831959	CC_G0_G2_highdiff:chr10_69831561_69831959	100	+
chr10	69832493	69832622	CC_G0_G2_highdiff:chr10_69832493_69832622	100	+
chr10	69832943	69833027	CC_G0_G2_highdiff:chr10_69832943_69833027	100	+
chr10	69833922	69834510	CC_G0_G2_highdiff:chr10_69833922_69834510	100	+
chr10	69865940	69866271	CC_G0_G2_highdiff:chr10_69865940_69866271	100	+
chr10	69866280	69866296	CC_G0_G2_highdiff:chr10_69866280_69866296	100	+
chr10	69866558	69866634	CC_G0_G2_highdiff:chr10_69866558_69866634	100	+
chr10	69882107	69882228	CC_G0_G2_highdiff:chr10_69882107_69882228	100	+
chr10	69885597	69885869	CC_G0_G2_highdiff:chr10_69885597_69885869	100	+
chr10	69908051	69908109	CC_G0_G2_highdiff:chr10_69908051_69908109	100	+
chr10	69908224	69908245	CC_G0_G2_highdiff:chr10_69908224_69908245	100	+
chr10	69918219	69918228	CC_G0_G2_highdiff:chr10_69918219_69918228	100	+
chr10	69918239	69918242	CC_G0_G2_highdiff:chr10_69918239_69918242	100	+
chr10	69918398	69918456	CC_G0_G2_highdiff:chr10_69918398_69918456	100	+
chr10	69925351	69925436	CC_G0_G2_highdiff:chr10_69925351_69925436	100	+
chr10	69925610	69925693	CC_G0_G2_highdiff:chr10_69925610_69925693	100	+
chr10	69933808	69933819	CC_G0_G2_highdiff:chr10_69933808_69933819	100	+
chr10	69934414	69934443	CC_G0_G2_highdiff:chr10_69934414_69934443	100	+
chr10	69935004	69935007	CC_G0_G2_highdiff:chr10_69935004_69935007	100	+
chr10	69935027	69935036	CC_G0_G2_highdiff:chr10_69935027_69935036	100	+
chr10	69935054	69935079	CC_G0_G2_highdiff:chr10_69935054_69935079	100	+
chr10	69935218	69935284	CC_G0_G2_highdiff:chr10_69935218_69935284	100	+
chr10	69954023	69954104	CC_G0_G2_highdiff:chr10_69954023_69954104	100	+
chr10	69954296	69954370	CC_G0_G2_highdiff:chr10_69954296_69954370	100	+
chr10	69959093	69959102	CC_G0_G2_highdiff:chr10_69959093_69959102	100	+
chr10	69959360	69959383	CC_G0_G2_highdiff:chr10_69959360_69959383	100	+
chr10	70096873	70096945	CC_G0_G2_highdiff:chr10_70096873_70096945	100	+
chr10	70096953	70096955	CC_G0_G2_highdiff:chr10_70096953_70096955	100	+
chr10	70098444	70098462	CC_G0_G2_highdiff:chr10_70098444_70098462	100	+
chr10	70100849	70100863	CC_G0_G2_highdiff:chr10_70100849_70100863	100	+
chr10	70101068	70101128	CC_G0_G2_highdiff:chr10_70101068_70101128	100	+
chr10	70101437	70101515	CC_G0_G2_highdiff:chr10_70101437_70101515	100	+
chr10	70525577	70525643	CC_G0_G2_highdiff:chr10_70525577_70525643	100	+
chr10	70719557	70719561	CC_G0_G2_highdiff:chr10_70719557_70719561	100	+
chr10	70720005	70720054	CC_G0_G2_highdiff:chr10_70720005_70720054	100	+
chr10	70722940	70722982	CC_G0_G2_highdiff:chr10_70722940_70722982	100	+
chr10	70723007	70723019	CC_G0_G2_highdiff:chr10_70723007_70723019	100	+
chr10	70723261	70723287	CC_G0_G2_highdiff:chr10_70723261_70723287	100	+
chr10	70726714	70726749	CC_G0_G2_highdiff:chr10_70726714_70726749	100	+
chr10	70731835	70731929	CC_G0_G2_highdiff:chr10_70731835_70731929	100	+
chr10	70738516	70738553	CC_G0_G2_highdiff:chr10_70738516_70738553	100	+
chr10	70738562	70738594	CC_G0_G2_highdiff:chr10_70738562_70738594	100	+
chr10	70738596	70738597	CC_G0_G2_highdiff:chr10_70738596_70738597	100	+
chr10	70738732	70738757	CC_G0_G2_highdiff:chr10_70738732_70738757	100	+
chr10	70742237	70742295	CC_G0_G2_highdiff:chr10_70742237_70742295	100	+
chr10	70856800	70856824	CC_G0_G2_highdiff:chr10_70856800_70856824	100	+
chr10	70856987	70856989	CC_G0_G2_highdiff:chr10_70856987_70856989	100	+
chr10	70863602	70863626	CC_G0_G2_highdiff:chr10_70863602_70863626	100	+
chr10	71103767	71103780	CC_G0_G2_highdiff:chr10_71103767_71103780	100	+
chr10	71103784	71103793	CC_G0_G2_highdiff:chr10_71103784_71103793	100	+
chr10	71143995	71144084	CC_G0_G2_highdiff:chr10_71143995_71144084	100	+
chr10	71144261	71144305	CC_G0_G2_highdiff:chr10_71144261_71144305	100	+
chr10	71158305	71158309	CC_G0_G2_highdiff:chr10_71158305_71158309	100	+
chr10	71158346	71158347	CC_G0_G2_highdiff:chr10_71158346_71158347	100	+
chr10	71158584	71158590	CC_G0_G2_highdiff:chr10_71158584_71158590	100	+
chr10	75005641	75005678	CC_G0_G2_highdiff:chr10_75005641_75005678	100	+
chr10	75005952	75005955	CC_G0_G2_highdiff:chr10_75005952_75005955	100	+
chr10	75006391	75006441	CC_G0_G2_highdiff:chr10_75006391_75006441	100	+
chr10	75006586	75006626	CC_G0_G2_highdiff:chr10_75006586_75006626	100	+
chr10	75006635	75006657	CC_G0_G2_highdiff:chr10_75006635_75006657	100	+
chr10	75759139	75759331	CC_G0_G2_highdiff:chr10_75759139_75759331	100	+
chr10	75761671	75761762	CC_G0_G2_highdiff:chr10_75761671_75761762	100	+
chr10	75761789	75761798	CC_G0_G2_highdiff:chr10_75761789_75761798	100	+
chr10	75761805	75761817	CC_G0_G2_highdiff:chr10_75761805_75761817	100	+
chr10	75761827	75761851	CC_G0_G2_highdiff:chr10_75761827_75761851	100	+
chr10	75771329	75771529	CC_G0_G2_highdiff:chr10_75771329_75771529	100	+
chr10	76012282	76012333	CC_G0_G2_highdiff:chr10_76012282_76012333	100	+
chr10	76012342	76012486	CC_G0_G2_highdiff:chr10_76012342_76012486	100	+
chr10	76284934	76285003	CC_G0_G2_highdiff:chr10_76284934_76285003	100	+
chr10	81113368	81113400	CC_G0_G2_highdiff:chr10_81113368_81113400	100	+
chr10	88197365	88197367	CC_G0_G2_highdiff:chr10_88197365_88197367	100	+
chr10	90694794	90694830	CC_G0_G2_highdiff:chr10_90694794_90694830	100	+
chr10	90699212	90699223	CC_G0_G2_highdiff:chr10_90699212_90699223	100	+
chr10	90699238	90699240	CC_G0_G2_highdiff:chr10_90699238_90699240	100	+
chr10	90699455	90699459	CC_G0_G2_highdiff:chr10_90699455_90699459	100	+
chr10	90699507	90699527	CC_G0_G2_highdiff:chr10_90699507_90699527	100	+
chr10	90699529	90699538	CC_G0_G2_highdiff:chr10_90699529_90699538	100	+
chr10	90708520	90708528	CC_G0_G2_highdiff:chr10_90708520_90708528	100	+
chr10	90708710	90708752	CC_G0_G2_highdiff:chr10_90708710_90708752	100	+
chr10	91464983	91465047	CC_G0_G2_highdiff:chr10_91464983_91465047	100	+
chr10	91465207	91465229	CC_G0_G2_highdiff:chr10_91465207_91465229	100	+
chr10	91469038	91469057	CC_G0_G2_highdiff:chr10_91469038_91469057	100	+
chr10	91469066	91469100	CC_G0_G2_highdiff:chr10_91469066_91469100	100	+
chr10	91469221	91469295	CC_G0_G2_highdiff:chr10_91469221_91469295	100	+
chr10	91470905	91470942	CC_G0_G2_highdiff:chr10_91470905_91470942	100	+
chr10	91474944	91474950	CC_G0_G2_highdiff:chr10_91474944_91474950	100	+
chr10	91477252	91477328	CC_G0_G2_highdiff:chr10_91477252_91477328	100	+
chr10	91477501	91477519	CC_G0_G2_highdiff:chr10_91477501_91477519	100	+
chr10	91478419	91478434	CC_G0_G2_highdiff:chr10_91478419_91478434	100	+
chr10	91478458	91478466	CC_G0_G2_highdiff:chr10_91478458_91478466	100	+
chr10	91478629	91478630	CC_G0_G2_highdiff:chr10_91478629_91478630	100	+
chr10	91479113	91479174	CC_G0_G2_highdiff:chr10_91479113_91479174	100	+
chr10	91479463	91479536	CC_G0_G2_highdiff:chr10_91479463_91479536	100	+
chr10	91480277	91480431	CC_G0_G2_highdiff:chr10_91480277_91480431	100	+
chr10	91480809	91480876	CC_G0_G2_highdiff:chr10_91480809_91480876	100	+
chr10	91480912	91481100	CC_G0_G2_highdiff:chr10_91480912_91481100	100	+
chr10	91481146	91481149	CC_G0_G2_highdiff:chr10_91481146_91481149	100	+
chr10	91483140	91483320	CC_G0_G2_highdiff:chr10_91483140_91483320	100	+
chr10	91484742	91484776	CC_G0_G2_highdiff:chr10_91484742_91484776	100	+
chr10	91484915	91485014	CC_G0_G2_highdiff:chr10_91484915_91485014	100	+
chr10	91486038	91486049	CC_G0_G2_highdiff:chr10_91486038_91486049	100	+
chr10	91486278	91486409	CC_G0_G2_highdiff:chr10_91486278_91486409	100	+
chr10	91497073	91497087	CC_G0_G2_highdiff:chr10_91497073_91497087	100	+
chr10	91497096	91497139	CC_G0_G2_highdiff:chr10_91497096_91497139	100	+
chr10	91497141	91497143	CC_G0_G2_highdiff:chr10_91497141_91497143	100	+
chr10	91498374	91498454	CC_G0_G2_highdiff:chr10_91498374_91498454	100	+
chr10	91498640	91498710	CC_G0_G2_highdiff:chr10_91498640_91498710	100	+
chr10	91503437	91503563	CC_G0_G2_highdiff:chr10_91503437_91503563	100	+
chr10	91503684	91503783	CC_G0_G2_highdiff:chr10_91503684_91503783	100	+
chr10	91510987	91511100	CC_G0_G2_highdiff:chr10_91510987_91511100	100	+
chr10	91511229	91511327	CC_G0_G2_highdiff:chr10_91511229_91511327	100	+
chr10	91522385	91522394	CC_G0_G2_highdiff:chr10_91522385_91522394	100	+
chr10	91522592	91522649	CC_G0_G2_highdiff:chr10_91522592_91522649	100	+
chr10	91528439	91528494	CC_G0_G2_highdiff:chr10_91528439_91528494	100	+
chr10	91528671	91528744	CC_G0_G2_highdiff:chr10_91528671_91528744	100	+
chr10	91532379	91532445	CC_G0_G2_highdiff:chr10_91532379_91532445	100	+
chr10	91532591	91532701	CC_G0_G2_highdiff:chr10_91532591_91532701	100	+
chr10	91533649	91533727	CC_G0_G2_highdiff:chr10_91533649_91533727	100	+
chr10	94353209	94353246	CC_G0_G2_highdiff:chr10_94353209_94353246	100	+
chr10	94365938	94366015	CC_G0_G2_highdiff:chr10_94365938_94366015	100	+
chr10	94366169	94366229	CC_G0_G2_highdiff:chr10_94366169_94366229	100	+
chr10	94366244	94366374	CC_G0_G2_highdiff:chr10_94366244_94366374	100	+
chr10	94366473	94366510	CC_G0_G2_highdiff:chr10_94366473_94366510	100	+
chr10	94369006	94369117	CC_G0_G2_highdiff:chr10_94369006_94369117	100	+
chr10	94369287	94369371	CC_G0_G2_highdiff:chr10_94369287_94369371	100	+
chr10	94373063	94373115	CC_G0_G2_highdiff:chr10_94373063_94373115	100	+
chr10	94373403	94373415	CC_G0_G2_highdiff:chr10_94373403_94373415	100	+
chr10	94389781	94389931	CC_G0_G2_highdiff:chr10_94389781_94389931	100	+
chr10	94390124	94390169	CC_G0_G2_highdiff:chr10_94390124_94390169	100	+
chr10	94392153	94392241	CC_G0_G2_highdiff:chr10_94392153_94392241	100	+
chr10	94392469	94392484	CC_G0_G2_highdiff:chr10_94392469_94392484	100	+
chr10	94392486	94392501	CC_G0_G2_highdiff:chr10_94392486_94392501	100	+
chr10	94392545	94392556	CC_G0_G2_highdiff:chr10_94392545_94392556	100	+
chr10	94393287	94393372	CC_G0_G2_highdiff:chr10_94393287_94393372	100	+
chr10	94393554	94393637	CC_G0_G2_highdiff:chr10_94393554_94393637	100	+
chr10	94396830	94396940	CC_G0_G2_highdiff:chr10_94396830_94396940	100	+
chr10	94397075	94397080	CC_G0_G2_highdiff:chr10_94397075_94397080	100	+
chr10	94397139	94397142	CC_G0_G2_highdiff:chr10_94397139_94397142	100	+
chr10	94397311	94397444	CC_G0_G2_highdiff:chr10_94397311_94397444	100	+
chr10	94399451	94399547	CC_G0_G2_highdiff:chr10_94399451_94399547	100	+
chr10	94399657	94399677	CC_G0_G2_highdiff:chr10_94399657_94399677	100	+
chr10	94405095	94405117	CC_G0_G2_highdiff:chr10_94405095_94405117	100	+
chr10	94405408	94405483	CC_G0_G2_highdiff:chr10_94405408_94405483	100	+
chr10	94407916	94407962	CC_G0_G2_highdiff:chr10_94407916_94407962	100	+
chr10	94408191	94408194	CC_G0_G2_highdiff:chr10_94408191_94408194	100	+
chr10	94408208	94408281	CC_G0_G2_highdiff:chr10_94408208_94408281	100	+
chr10	94409546	94409589	CC_G0_G2_highdiff:chr10_94409546_94409589	100	+
chr10	94409767	94409885	CC_G0_G2_highdiff:chr10_94409767_94409885	100	+
chr10	94410047	94410080	CC_G0_G2_highdiff:chr10_94410047_94410080	100	+
chr10	94410089	94410157	CC_G0_G2_highdiff:chr10_94410089_94410157	100	+
chr10	94410274	94410357	CC_G0_G2_highdiff:chr10_94410274_94410357	100	+
chr10	94413278	94413418	CC_G0_G2_highdiff:chr10_94413278_94413418	100	+
chr10	95259714	95259796	CC_G0_G2_highdiff:chr10_95259714_95259796	100	+
chr10	95259993	95260068	CC_G0_G2_highdiff:chr10_95259993_95260068	100	+
chr10	95262777	95262868	CC_G0_G2_highdiff:chr10_95262777_95262868	100	+
chr10	95263178	95263237	CC_G0_G2_highdiff:chr10_95263178_95263237	100	+
chr10	95266645	95266652	CC_G0_G2_highdiff:chr10_95266645_95266652	100	+
chr10	95266666	95266675	CC_G0_G2_highdiff:chr10_95266666_95266675	100	+
chr10	95266696	95266744	CC_G0_G2_highdiff:chr10_95266696_95266744	100	+
chr10	95266813	95266923	CC_G0_G2_highdiff:chr10_95266813_95266923	100	+
chr10	95275314	95275407	CC_G0_G2_highdiff:chr10_95275314_95275407	100	+
chr10	95276585	95276690	CC_G0_G2_highdiff:chr10_95276585_95276690	100	+
chr10	95277013	95277075	CC_G0_G2_highdiff:chr10_95277013_95277075	100	+
chr10	95287665	95287685	CC_G0_G2_highdiff:chr10_95287665_95287685	100	+
chr10	95287702	95287706	CC_G0_G2_highdiff:chr10_95287702_95287706	100	+
chr10	96117972	96118058	CC_G0_G2_highdiff:chr10_96117972_96118058	100	+
chr10	96313831	96313857	CC_G0_G2_highdiff:chr10_96313831_96313857	100	+
chr10	96313866	96313881	CC_G0_G2_highdiff:chr10_96313866_96313881	100	+
chr10	96314007	96314038	CC_G0_G2_highdiff:chr10_96314007_96314038	100	+
chr10	96334247	96334265	CC_G0_G2_highdiff:chr10_96334247_96334265	100	+
chr10	96334272	96334281	CC_G0_G2_highdiff:chr10_96334272_96334281	100	+
chr10	96334550	96334562	CC_G0_G2_highdiff:chr10_96334550_96334562	100	+
chr10	96336562	96336647	CC_G0_G2_highdiff:chr10_96336562_96336647	100	+
chr10	96341020	96341073	CC_G0_G2_highdiff:chr10_96341020_96341073	100	+
chr10	96341080	96341081	CC_G0_G2_highdiff:chr10_96341080_96341081	100	+
chr10	96341331	96341339	CC_G0_G2_highdiff:chr10_96341331_96341339	100	+
chr10	96347921	96347984	CC_G0_G2_highdiff:chr10_96347921_96347984	100	+
chr10	96348150	96348186	CC_G0_G2_highdiff:chr10_96348150_96348186	100	+
chr10	96350108	96350168	CC_G0_G2_highdiff:chr10_96350108_96350168	100	+
chr10	96350310	96350392	CC_G0_G2_highdiff:chr10_96350310_96350392	100	+
chr10	96354404	96354413	CC_G0_G2_highdiff:chr10_96354404_96354413	100	+
chr10	96354616	96354621	CC_G0_G2_highdiff:chr10_96354616_96354621	100	+
chr10	96361856	96361869	CC_G0_G2_highdiff:chr10_96361856_96361869	100	+
chr10	96361878	96362778	CC_G0_G2_highdiff:chr10_96361878_96362778	100	+
chr10	96362796	96363199	CC_G0_G2_highdiff:chr10_96362796_96363199	100	+
chr10	96363321	96363498	CC_G0_G2_highdiff:chr10_96363321_96363498	100	+
chr10	96363501	96363510	CC_G0_G2_highdiff:chr10_96363501_96363510	100	+
chr10	96363535	96363544	CC_G0_G2_highdiff:chr10_96363535_96363544	100	+
chr10	96363552	96363564	CC_G0_G2_highdiff:chr10_96363552_96363564	100	+
chr10	96364189	96364201	CC_G0_G2_highdiff:chr10_96364189_96364201	100	+
chr10	96364206	96364220	CC_G0_G2_highdiff:chr10_96364206_96364220	100	+
chr10	96364224	96364404	CC_G0_G2_highdiff:chr10_96364224_96364404	100	+
chr10	96365958	96366092	CC_G0_G2_highdiff:chr10_96365958_96366092	100	+
chr10	96367135	96367294	CC_G0_G2_highdiff:chr10_96367135_96367294	100	+
chr10	96367939	96368327	CC_G0_G2_highdiff:chr10_96367939_96368327	100	+
chr10	96368339	96368366	CC_G0_G2_highdiff:chr10_96368339_96368366	100	+
chr10	96369112	96369609	CC_G0_G2_highdiff:chr10_96369112_96369609	100	+
chr10	98304006	98304015	CC_G0_G2_highdiff:chr10_98304006_98304015	100	+
chr10	99023402	99023447	CC_G0_G2_highdiff:chr10_99023402_99023447	100	+
chr10	99190094	99190133	CC_G0_G2_highdiff:chr10_99190094_99190133	100	+
chr10	99190410	99190448	CC_G0_G2_highdiff:chr10_99190410_99190448	100	+
chr10	99190687	99190702	CC_G0_G2_highdiff:chr10_99190687_99190702	100	+
chr10	99190897	99190920	CC_G0_G2_highdiff:chr10_99190897_99190920	100	+
chr10	99192032	99192104	CC_G0_G2_highdiff:chr10_99192032_99192104	100	+
chr10	99239281	99239553	CC_G0_G2_highdiff:chr10_99239281_99239553	100	+
chr10	100008752	100008828	CC_G0_G2_highdiff:chr10_100008752_100008828	100	+
chr10	100013247	100013308	CC_G0_G2_highdiff:chr10_100013247_100013308	100	+
chr10	101912112	101912161	CC_G0_G2_highdiff:chr10_101912112_101912161	100	+
chr10	101964757	101964832	CC_G0_G2_highdiff:chr10_101964757_101964832	100	+
chr10	101964963	101965026	CC_G0_G2_highdiff:chr10_101964963_101965026	100	+
chr10	102107738	102107759	CC_G0_G2_highdiff:chr10_102107738_102107759	100	+
chr10	102107768	102107819	CC_G0_G2_highdiff:chr10_102107768_102107819	100	+
chr10	102108105	102108190	CC_G0_G2_highdiff:chr10_102108105_102108190	100	+
chr10	102112031	102112097	CC_G0_G2_highdiff:chr10_102112031_102112097	100	+
chr10	102112255	102112343	CC_G0_G2_highdiff:chr10_102112255_102112343	100	+
chr10	102114062	102114162	CC_G0_G2_highdiff:chr10_102114062_102114162	100	+
chr10	102114179	102114182	CC_G0_G2_highdiff:chr10_102114179_102114182	100	+
chr10	102114389	102114394	CC_G0_G2_highdiff:chr10_102114389_102114394	100	+
chr10	102114400	102114529	CC_G0_G2_highdiff:chr10_102114400_102114529	100	+
chr10	102116188	102116280	CC_G0_G2_highdiff:chr10_102116188_102116280	100	+
chr10	102116531	102116630	CC_G0_G2_highdiff:chr10_102116531_102116630	100	+
chr10	102120364	102120488	CC_G0_G2_highdiff:chr10_102120364_102120488	100	+
chr10	103920850	103920885	CC_G0_G2_highdiff:chr10_103920850_103920885	100	+
chr10	103921826	103921864	CC_G0_G2_highdiff:chr10_103921826_103921864	100	+
chr10	103921866	103921867	CC_G0_G2_highdiff:chr10_103921866_103921867	100	+
chr10	104640822	104641236	CC_G0_G2_highdiff:chr10_104640822_104641236	100	+
chr10	105166347	105166363	CC_G0_G2_highdiff:chr10_105166347_105166363	100	+
chr10	105166559	105166569	CC_G0_G2_highdiff:chr10_105166559_105166569	100	+
chr10	105169434	105169454	CC_G0_G2_highdiff:chr10_105169434_105169454	100	+
chr10	105169563	105169565	CC_G0_G2_highdiff:chr10_105169563_105169565	100	+
chr10	105169569	105169635	CC_G0_G2_highdiff:chr10_105169569_105169635	100	+
chr10	105176206	105176247	CC_G0_G2_highdiff:chr10_105176206_105176247	100	+
chr10	105978137	105978155	CC_G0_G2_highdiff:chr10_105978137_105978155	100	+
chr10	105978161	105978170	CC_G0_G2_highdiff:chr10_105978161_105978170	100	+
chr10	105978171	105978183	CC_G0_G2_highdiff:chr10_105978171_105978183	100	+
chr10	105978189	105978244	CC_G0_G2_highdiff:chr10_105978189_105978244	100	+
chr10	105978249	105978256	CC_G0_G2_highdiff:chr10_105978249_105978256	100	+
chr10	106019256	106019309	CC_G0_G2_highdiff:chr10_106019256_106019309	100	+
chr10	106019329	106019330	CC_G0_G2_highdiff:chr10_106019329_106019330	100	+
chr10	106025721	106025796	CC_G0_G2_highdiff:chr10_106025721_106025796	100	+
chr10	106025837	106025841	CC_G0_G2_highdiff:chr10_106025837_106025841	100	+
chr10	106025948	106026065	CC_G0_G2_highdiff:chr10_106025948_106026065	100	+
chr10	111872524	111872527	CC_G0_G2_highdiff:chr10_111872524_111872527	100	+
chr10	111872709	111872718	CC_G0_G2_highdiff:chr10_111872709_111872718	100	+
chr10	111872726	111872732	CC_G0_G2_highdiff:chr10_111872726_111872732	100	+
chr10	112259527	112259849	CC_G0_G2_highdiff:chr10_112259527_112259849	100	+
chr10	112260181	112260377	CC_G0_G2_highdiff:chr10_112260181_112260377	100	+
chr10	112261678	112262003	CC_G0_G2_highdiff:chr10_112261678_112262003	100	+
chr10	112265500	112265617	CC_G0_G2_highdiff:chr10_112265500_112265617	100	+
chr10	112265629	112265756	CC_G0_G2_highdiff:chr10_112265629_112265756	100	+
chr10	112267698	112267902	CC_G0_G2_highdiff:chr10_112267698_112267902	100	+
chr10	112343104	112343139	CC_G0_G2_highdiff:chr10_112343104_112343139	100	+
chr10	112343308	112343343	CC_G0_G2_highdiff:chr10_112343308_112343343	100	+
chr10	112343900	112343928	CC_G0_G2_highdiff:chr10_112343900_112343928	100	+
chr10	112359358	112359411	CC_G0_G2_highdiff:chr10_112359358_112359411	100	+
chr10	112359570	112359597	CC_G0_G2_highdiff:chr10_112359570_112359597	100	+
chr10	112359606	112359704	CC_G0_G2_highdiff:chr10_112359606_112359704	100	+
chr10	112362777	112362798	CC_G0_G2_highdiff:chr10_112362777_112362798	100	+
chr10	112362807	112362818	CC_G0_G2_highdiff:chr10_112362807_112362818	100	+
chr10	112650431	112650547	CC_G0_G2_highdiff:chr10_112650431_112650547	100	+
chr10	114718618	114718842	CC_G0_G2_highdiff:chr10_114718618_114718842	100	+
chr10	114771442	114771682	CC_G0_G2_highdiff:chr10_114771442_114771682	100	+
chr10	114803375	114803593	CC_G0_G2_highdiff:chr10_114803375_114803593	100	+
chr10	114805453	114805672	CC_G0_G2_highdiff:chr10_114805453_114805672	100	+
chr10	114809030	114809236	CC_G0_G2_highdiff:chr10_114809030_114809236	100	+
chr10	114821141	114821411	CC_G0_G2_highdiff:chr10_114821141_114821411	100	+
chr10	115668019	115668030	CC_G0_G2_highdiff:chr10_115668019_115668030	100	+
chr10	116006473	116006855	CC_G0_G2_highdiff:chr10_116006473_116006855	100	+
chr10	118199556	118199560	CC_G0_G2_highdiff:chr10_118199556_118199560	100	+
chr10	118199563	118199685	CC_G0_G2_highdiff:chr10_118199563_118199685	100	+
chr10	120833130	120833142	CC_G0_G2_highdiff:chr10_120833130_120833142	100	+
chr10	121429354	121429360	CC_G0_G2_highdiff:chr10_121429354_121429360	100	+
chr10	121600507	121600555	CC_G0_G2_highdiff:chr10_121600507_121600555	100	+
chr10	124914001	124914041	CC_G0_G2_highdiff:chr10_124914001_124914041	100	+
chr10	124914329	124914374	CC_G0_G2_highdiff:chr10_124914329_124914374	100	+
chr10	124914630	124914674	CC_G0_G2_highdiff:chr10_124914630_124914674	100	+
chr10	124917146	124917240	CC_G0_G2_highdiff:chr10_124917146_124917240	100	+
chr10	124917415	124917424	CC_G0_G2_highdiff:chr10_124917415_124917424	100	+
chr10	124917438	124917471	CC_G0_G2_highdiff:chr10_124917438_124917471	100	+
chr10	124919830	124919919	CC_G0_G2_highdiff:chr10_124919830_124919919	100	+
chr10	124920082	124920159	CC_G0_G2_highdiff:chr10_124920082_124920159	100	+
chr10	124921691	124921748	CC_G0_G2_highdiff:chr10_124921691_124921748	100	+
chr10	124921931	124921980	CC_G0_G2_highdiff:chr10_124921931_124921980	100	+
chr10	124921992	124921996	CC_G0_G2_highdiff:chr10_124921992_124921996	100	+
chr10	124922054	124922092	CC_G0_G2_highdiff:chr10_124922054_124922092	100	+
chr10	124922101	124922124	CC_G0_G2_highdiff:chr10_124922101_124922124	100	+
chr10	127519958	127519987	CC_G0_G2_highdiff:chr10_127519958_127519987	100	+
chr10	127520198	127520239	CC_G0_G2_highdiff:chr10_127520198_127520239	100	+
chr10	127727817	127727821	CC_G0_G2_highdiff:chr10_127727817_127727821	100	+
chr10	127728002	127728075	CC_G0_G2_highdiff:chr10_127728002_127728075	100	+
chr10	127737742	127737803	CC_G0_G2_highdiff:chr10_127737742_127737803	100	+
chr10	127738025	127738119	CC_G0_G2_highdiff:chr10_127738025_127738119	100	+
chr10	127738272	127738321	CC_G0_G2_highdiff:chr10_127738272_127738321	100	+
chr10	127760023	127760039	CC_G0_G2_highdiff:chr10_127760023_127760039	100	+
chr10	127782440	127782516	CC_G0_G2_highdiff:chr10_127782440_127782516	100	+
chr10	127782552	127782553	CC_G0_G2_highdiff:chr10_127782552_127782553	100	+
chr10	127782705	127782749	CC_G0_G2_highdiff:chr10_127782705_127782749	100	+
chr10	127789536	127789636	CC_G0_G2_highdiff:chr10_127789536_127789636	100	+
chr10	127789813	127789958	CC_G0_G2_highdiff:chr10_127789813_127789958	100	+
chr10	127806538	127806606	CC_G0_G2_highdiff:chr10_127806538_127806606	100	+
chr10	127806800	127806911	CC_G0_G2_highdiff:chr10_127806800_127806911	100	+
chr10	129897519	129897588	CC_G0_G2_highdiff:chr10_129897519_129897588	100	+
chr10	129899431	129899482	CC_G0_G2_highdiff:chr10_129899431_129899482	100	+
chr10	129899514	129899521	CC_G0_G2_highdiff:chr10_129899514_129899521	100	+
chr10	129899965	129900041	CC_G0_G2_highdiff:chr10_129899965_129900041	100	+
chr10	129900785	129900842	CC_G0_G2_highdiff:chr10_129900785_129900842	100	+
chr10	129907688	129907772	CC_G0_G2_highdiff:chr10_129907688_129907772	100	+
chr10	129909782	129909908	CC_G0_G2_highdiff:chr10_129909782_129909908	100	+
chr10	129910080	129910098	CC_G0_G2_highdiff:chr10_129910080_129910098	100	+
chr10	129910107	129910136	CC_G0_G2_highdiff:chr10_129910107_129910136	100	+
chr10	129910361	129910370	CC_G0_G2_highdiff:chr10_129910361_129910370	100	+
chr10	129910712	129910785	CC_G0_G2_highdiff:chr10_129910712_129910785	100	+
chr10	129910794	129910800	CC_G0_G2_highdiff:chr10_129910794_129910800	100	+
chr10	129911575	129911690	CC_G0_G2_highdiff:chr10_129911575_129911690	100	+
chr10	129911866	129911871	CC_G0_G2_highdiff:chr10_129911866_129911871	100	+
chr10	129911873	129912005	CC_G0_G2_highdiff:chr10_129911873_129912005	100	+
chr10	129913062	129913191	CC_G0_G2_highdiff:chr10_129913062_129913191	100	+
chr10	129914271	129914328	CC_G0_G2_highdiff:chr10_129914271_129914328	100	+
chr10	129921077	129921143	CC_G0_G2_highdiff:chr10_129921077_129921143	100	+
chr10	129921260	129921350	CC_G0_G2_highdiff:chr10_129921260_129921350	100	+
chr10	131959024	131959058	CC_G0_G2_highdiff:chr10_131959024_131959058	100	+
chr10	131959268	131959313	CC_G0_G2_highdiff:chr10_131959268_131959313	100	+
chr10	131964730	131964768	CC_G0_G2_highdiff:chr10_131964730_131964768	100	+
chr10	131964982	131965010	CC_G0_G2_highdiff:chr10_131964982_131965010	100	+
chr10	134387716	134387925	CC_G0_G2_highdiff:chr10_134387716_134387925	100	+
chr11	169285	169493	CC_G0_G2_highdiff:chr11_169285_169493	100	+
chr11	2698274	2698483	CC_G0_G2_highdiff:chr11_2698274_2698483	100	+
chr11	3714428	3714431	CC_G0_G2_highdiff:chr11_3714428_3714431	100	+
chr11	3714605	3714620	CC_G0_G2_highdiff:chr11_3714605_3714620	100	+
chr11	3714629	3714708	CC_G0_G2_highdiff:chr11_3714629_3714708	100	+
chr11	3716668	3716677	CC_G0_G2_highdiff:chr11_3716668_3716677	100	+
chr11	3716837	3716890	CC_G0_G2_highdiff:chr11_3716837_3716890	100	+
chr11	3744359	3744377	CC_G0_G2_highdiff:chr11_3744359_3744377	100	+
chr11	3797254	3797288	CC_G0_G2_highdiff:chr11_3797254_3797288	100	+
chr11	3797335	3797347	CC_G0_G2_highdiff:chr11_3797335_3797347	100	+
chr11	4116261	4116407	CC_G0_G2_highdiff:chr11_4116261_4116407	100	+
chr11	4123136	4123207	CC_G0_G2_highdiff:chr11_4123136_4123207	100	+
chr11	4123311	4123423	CC_G0_G2_highdiff:chr11_4123311_4123423	100	+
chr11	4127197	4127206	CC_G0_G2_highdiff:chr11_4127197_4127206	100	+
chr11	4127219	4127228	CC_G0_G2_highdiff:chr11_4127219_4127228	100	+
chr11	4127234	4127243	CC_G0_G2_highdiff:chr11_4127234_4127243	100	+
chr11	4127247	4127274	CC_G0_G2_highdiff:chr11_4127247_4127274	100	+
chr11	4127453	4127493	CC_G0_G2_highdiff:chr11_4127453_4127493	100	+
chr11	4127497	4127515	CC_G0_G2_highdiff:chr11_4127497_4127515	100	+
chr11	4127543	4127544	CC_G0_G2_highdiff:chr11_4127543_4127544	100	+
chr11	4128525	4128536	CC_G0_G2_highdiff:chr11_4128525_4128536	100	+
chr11	4128567	4128657	CC_G0_G2_highdiff:chr11_4128567_4128657	100	+
chr11	4128767	4128895	CC_G0_G2_highdiff:chr11_4128767_4128895	100	+
chr11	4133040	4133124	CC_G0_G2_highdiff:chr11_4133040_4133124	100	+
chr11	4133292	4133393	CC_G0_G2_highdiff:chr11_4133292_4133393	100	+
chr11	4139459	4139547	CC_G0_G2_highdiff:chr11_4139459_4139547	100	+
chr11	4139697	4139743	CC_G0_G2_highdiff:chr11_4139697_4139743	100	+
chr11	4142751	4142808	CC_G0_G2_highdiff:chr11_4142751_4142808	100	+
chr11	4142997	4143091	CC_G0_G2_highdiff:chr11_4142997_4143091	100	+
chr11	4143318	4143369	CC_G0_G2_highdiff:chr11_4143318_4143369	100	+
chr11	4143460	4143567	CC_G0_G2_highdiff:chr11_4143460_4143567	100	+
chr11	4144302	4144410	CC_G0_G2_highdiff:chr11_4144302_4144410	100	+
chr11	4144620	4144763	CC_G0_G2_highdiff:chr11_4144620_4144763	100	+
chr11	4147838	4147849	CC_G0_G2_highdiff:chr11_4147838_4147849	100	+
chr11	4147858	4147910	CC_G0_G2_highdiff:chr11_4147858_4147910	100	+
chr11	4148063	4148064	CC_G0_G2_highdiff:chr11_4148063_4148064	100	+
chr11	4148066	4148150	CC_G0_G2_highdiff:chr11_4148066_4148150	100	+
chr11	4148163	4148264	CC_G0_G2_highdiff:chr11_4148163_4148264	100	+
chr11	4148490	4148506	CC_G0_G2_highdiff:chr11_4148490_4148506	100	+
chr11	4153422	4153513	CC_G0_G2_highdiff:chr11_4153422_4153513	100	+
chr11	4153653	4153655	CC_G0_G2_highdiff:chr11_4153653_4153655	100	+
chr11	4153664	4153673	CC_G0_G2_highdiff:chr11_4153664_4153673	100	+
chr11	4153691	4153703	CC_G0_G2_highdiff:chr11_4153691_4153703	100	+
chr11	4153708	4153763	CC_G0_G2_highdiff:chr11_4153708_4153763	100	+
chr11	4156205	4156310	CC_G0_G2_highdiff:chr11_4156205_4156310	100	+
chr11	4156500	4156598	CC_G0_G2_highdiff:chr11_4156500_4156598	100	+
chr11	4159360	4159423	CC_G0_G2_highdiff:chr11_4159360_4159423	100	+
chr11	5730277	5730282	CC_G0_G2_highdiff:chr11_5730277_5730282	100	+
chr11	9450467	9450574	CC_G0_G2_highdiff:chr11_9450467_9450574	100	+
chr11	9450744	9450745	CC_G0_G2_highdiff:chr11_9450744_9450745	100	+
chr11	9452341	9452420	CC_G0_G2_highdiff:chr11_9452341_9452420	100	+
chr11	9455222	9455237	CC_G0_G2_highdiff:chr11_9455222_9455237	100	+
chr11	9455264	9455265	CC_G0_G2_highdiff:chr11_9455264_9455265	100	+
chr11	9455407	9455412	CC_G0_G2_highdiff:chr11_9455407_9455412	100	+
chr11	9461981	9461999	CC_G0_G2_highdiff:chr11_9461981_9461999	100	+
chr11	9462208	9462220	CC_G0_G2_highdiff:chr11_9462208_9462220	100	+
chr11	9609883	9609989	CC_G0_G2_highdiff:chr11_9609883_9609989	100	+
chr11	9727279	9727288	CC_G0_G2_highdiff:chr11_9727279_9727288	100	+
chr11	9727320	9727329	CC_G0_G2_highdiff:chr11_9727320_9727329	100	+
chr11	9727338	9727347	CC_G0_G2_highdiff:chr11_9727338_9727347	100	+
chr11	9727437	9727452	CC_G0_G2_highdiff:chr11_9727437_9727452	100	+
chr11	9727477	9727503	CC_G0_G2_highdiff:chr11_9727477_9727503	100	+
chr11	9727504	9727519	CC_G0_G2_highdiff:chr11_9727504_9727519	100	+
chr11	9727727	9727728	CC_G0_G2_highdiff:chr11_9727727_9727728	100	+
chr11	9727729	9727738	CC_G0_G2_highdiff:chr11_9727729_9727738	100	+
chr11	9727804	9727822	CC_G0_G2_highdiff:chr11_9727804_9727822	100	+
chr11	9727865	9727877	CC_G0_G2_highdiff:chr11_9727865_9727877	100	+
chr11	9727883	9727895	CC_G0_G2_highdiff:chr11_9727883_9727895	100	+
chr11	9727908	9727917	CC_G0_G2_highdiff:chr11_9727908_9727917	100	+
chr11	9830639	9830645	CC_G0_G2_highdiff:chr11_9830639_9830645	100	+
chr11	9830698	9830710	CC_G0_G2_highdiff:chr11_9830698_9830710	100	+
chr11	10820972	10820973	CC_G0_G2_highdiff:chr11_10820972_10820973	100	+
chr11	10820975	10820984	CC_G0_G2_highdiff:chr11_10820975_10820984	100	+
chr11	10820988	10820989	CC_G0_G2_highdiff:chr11_10820988_10820989	100	+
chr11	10820998	10821006	CC_G0_G2_highdiff:chr11_10820998_10821006	100	+
chr11	10821895	10821952	CC_G0_G2_highdiff:chr11_10821895_10821952	100	+
chr11	10823510	10823589	CC_G0_G2_highdiff:chr11_10823510_10823589	100	+
chr11	10823591	10823595	CC_G0_G2_highdiff:chr11_10823591_10823595	100	+
chr11	10823836	10823837	CC_G0_G2_highdiff:chr11_10823836_10823837	100	+
chr11	10824896	10825022	CC_G0_G2_highdiff:chr11_10824896_10825022	100	+
chr11	10825137	10825264	CC_G0_G2_highdiff:chr11_10825137_10825264	100	+
chr11	12135402	12135608	CC_G0_G2_highdiff:chr11_12135402_12135608	100	+
chr11	12183999	12184071	CC_G0_G2_highdiff:chr11_12183999_12184071	100	+
chr11	12225739	12225793	CC_G0_G2_highdiff:chr11_12225739_12225793	100	+
chr11	12226006	12226075	CC_G0_G2_highdiff:chr11_12226006_12226075	100	+
chr11	12234731	12234799	CC_G0_G2_highdiff:chr11_12234731_12234799	100	+
chr11	12234957	12235059	CC_G0_G2_highdiff:chr11_12234957_12235059	100	+
chr11	12241646	12241738	CC_G0_G2_highdiff:chr11_12241646_12241738	100	+
chr11	12242016	12242020	CC_G0_G2_highdiff:chr11_12242016_12242020	100	+
chr11	12244069	12244152	CC_G0_G2_highdiff:chr11_12244069_12244152	100	+
chr11	12244159	12244160	CC_G0_G2_highdiff:chr11_12244159_12244160	100	+
chr11	12246368	12246419	CC_G0_G2_highdiff:chr11_12246368_12246419	100	+
chr11	12247668	12247677	CC_G0_G2_highdiff:chr11_12247668_12247677	100	+
chr11	12247678	12247693	CC_G0_G2_highdiff:chr11_12247678_12247693	100	+
chr11	12247710	12247711	CC_G0_G2_highdiff:chr11_12247710_12247711	100	+
chr11	12247919	12247999	CC_G0_G2_highdiff:chr11_12247919_12247999	100	+
chr11	12248524	12248564	CC_G0_G2_highdiff:chr11_12248524_12248564	100	+
chr11	12248686	12248792	CC_G0_G2_highdiff:chr11_12248686_12248792	100	+
chr11	12260890	12260975	CC_G0_G2_highdiff:chr11_12260890_12260975	100	+
chr11	12261134	12261139	CC_G0_G2_highdiff:chr11_12261134_12261139	100	+
chr11	12261144	12261247	CC_G0_G2_highdiff:chr11_12261144_12261247	100	+
chr11	12278191	12278220	CC_G0_G2_highdiff:chr11_12278191_12278220	100	+
chr11	12278234	12278243	CC_G0_G2_highdiff:chr11_12278234_12278243	100	+
chr11	12278255	12278275	CC_G0_G2_highdiff:chr11_12278255_12278275	100	+
chr11	12278526	12278561	CC_G0_G2_highdiff:chr11_12278526_12278561	100	+
chr11	12281325	12281338	CC_G0_G2_highdiff:chr11_12281325_12281338	100	+
chr11	14529131	14529201	CC_G0_G2_highdiff:chr11_14529131_14529201	100	+
chr11	14529312	14529320	CC_G0_G2_highdiff:chr11_14529312_14529320	100	+
chr11	14529324	14529404	CC_G0_G2_highdiff:chr11_14529324_14529404	100	+
chr11	14535098	14535115	CC_G0_G2_highdiff:chr11_14535098_14535115	100	+
chr11	14535245	14535247	CC_G0_G2_highdiff:chr11_14535245_14535247	100	+
chr11	18418519	18418594	CC_G0_G2_highdiff:chr11_18418519_18418594	100	+
chr11	18422319	18422349	CC_G0_G2_highdiff:chr11_18422319_18422349	100	+
chr11	18422572	18422582	CC_G0_G2_highdiff:chr11_18422572_18422582	100	+
chr11	18426885	18426965	CC_G0_G2_highdiff:chr11_18426885_18426965	100	+
chr11	18426974	18426984	CC_G0_G2_highdiff:chr11_18426974_18426984	100	+
chr11	18427119	18427121	CC_G0_G2_highdiff:chr11_18427119_18427121	100	+
chr11	18427188	18427198	CC_G0_G2_highdiff:chr11_18427188_18427198	100	+
chr11	19736536	19736540	CC_G0_G2_highdiff:chr11_19736536_19736540	100	+
chr11	19736558	19736864	CC_G0_G2_highdiff:chr11_19736558_19736864	100	+
chr11	19739274	19739627	CC_G0_G2_highdiff:chr11_19739274_19739627	100	+
chr11	19739730	19739946	CC_G0_G2_highdiff:chr11_19739730_19739946	100	+
chr11	19740478	19740748	CC_G0_G2_highdiff:chr11_19740478_19740748	100	+
chr11	19741301	19741513	CC_G0_G2_highdiff:chr11_19741301_19741513	100	+
chr11	19741966	19742200	CC_G0_G2_highdiff:chr11_19741966_19742200	100	+
chr11	19743552	19743831	CC_G0_G2_highdiff:chr11_19743552_19743831	100	+
chr11	19744039	19744181	CC_G0_G2_highdiff:chr11_19744039_19744181	100	+
chr11	19744193	19744558	CC_G0_G2_highdiff:chr11_19744193_19744558	100	+
chr11	19745348	19745509	CC_G0_G2_highdiff:chr11_19745348_19745509	100	+
chr11	19745518	19745611	CC_G0_G2_highdiff:chr11_19745518_19745611	100	+
chr11	19747040	19747352	CC_G0_G2_highdiff:chr11_19747040_19747352	100	+
chr11	19748405	19748696	CC_G0_G2_highdiff:chr11_19748405_19748696	100	+
chr11	19748780	19749056	CC_G0_G2_highdiff:chr11_19748780_19749056	100	+
chr11	19749143	19749465	CC_G0_G2_highdiff:chr11_19749143_19749465	100	+
chr11	19750970	19751170	CC_G0_G2_highdiff:chr11_19750970_19751170	100	+
chr11	19752844	19753051	CC_G0_G2_highdiff:chr11_19752844_19753051	100	+
chr11	19754987	19755179	CC_G0_G2_highdiff:chr11_19754987_19755179	100	+
chr11	19755741	19755945	CC_G0_G2_highdiff:chr11_19755741_19755945	100	+
chr11	19757549	19757596	CC_G0_G2_highdiff:chr11_19757549_19757596	100	+
chr11	19757608	19757752	CC_G0_G2_highdiff:chr11_19757608_19757752	100	+
chr11	19759465	19759702	CC_G0_G2_highdiff:chr11_19759465_19759702	100	+
chr11	19761497	19761717	CC_G0_G2_highdiff:chr11_19761497_19761717	100	+
chr11	19765985	19766355	CC_G0_G2_highdiff:chr11_19765985_19766355	100	+
chr11	19767823	19767904	CC_G0_G2_highdiff:chr11_19767823_19767904	100	+
chr11	19767913	19768265	CC_G0_G2_highdiff:chr11_19767913_19768265	100	+
chr11	19769052	19769390	CC_G0_G2_highdiff:chr11_19769052_19769390	100	+
chr11	19771514	19772141	CC_G0_G2_highdiff:chr11_19771514_19772141	100	+
chr11	19772851	19773205	CC_G0_G2_highdiff:chr11_19772851_19773205	100	+
chr11	19773515	19773802	CC_G0_G2_highdiff:chr11_19773515_19773802	100	+
chr11	19776006	19776225	CC_G0_G2_highdiff:chr11_19776006_19776225	100	+
chr11	19778109	19778422	CC_G0_G2_highdiff:chr11_19778109_19778422	100	+
chr11	19779752	19779973	CC_G0_G2_highdiff:chr11_19779752_19779973	100	+
chr11	19784611	19784825	CC_G0_G2_highdiff:chr11_19784611_19784825	100	+
chr11	19785846	19786060	CC_G0_G2_highdiff:chr11_19785846_19786060	100	+
chr11	19786203	19786518	CC_G0_G2_highdiff:chr11_19786203_19786518	100	+
chr11	19786640	19786772	CC_G0_G2_highdiff:chr11_19786640_19786772	100	+
chr11	19791339	19791623	CC_G0_G2_highdiff:chr11_19791339_19791623	100	+
chr11	19794932	19795137	CC_G0_G2_highdiff:chr11_19794932_19795137	100	+
chr11	19797078	19797283	CC_G0_G2_highdiff:chr11_19797078_19797283	100	+
chr11	19800105	19800311	CC_G0_G2_highdiff:chr11_19800105_19800311	100	+
chr11	19801388	19801670	CC_G0_G2_highdiff:chr11_19801388_19801670	100	+
chr11	19807572	19807848	CC_G0_G2_highdiff:chr11_19807572_19807848	100	+
chr11	19810873	19811250	CC_G0_G2_highdiff:chr11_19810873_19811250	100	+
chr11	19853993	19854029	CC_G0_G2_highdiff:chr11_19853993_19854029	100	+
chr11	19854158	19854232	CC_G0_G2_highdiff:chr11_19854158_19854232	100	+
chr11	19864782	19865032	CC_G0_G2_highdiff:chr11_19864782_19865032	100	+
chr11	19868433	19868683	CC_G0_G2_highdiff:chr11_19868433_19868683	100	+
chr11	19901299	19901412	CC_G0_G2_highdiff:chr11_19901299_19901412	100	+
chr11	19901726	19901965	CC_G0_G2_highdiff:chr11_19901726_19901965	100	+
chr11	19904113	19904319	CC_G0_G2_highdiff:chr11_19904113_19904319	100	+
chr11	19913166	19913451	CC_G0_G2_highdiff:chr11_19913166_19913451	100	+
chr11	19961395	19961604	CC_G0_G2_highdiff:chr11_19961395_19961604	100	+
chr11	19970628	19970634	CC_G0_G2_highdiff:chr11_19970628_19970634	100	+
chr11	19970647	19970734	CC_G0_G2_highdiff:chr11_19970647_19970734	100	+
chr11	20009429	20009502	CC_G0_G2_highdiff:chr11_20009429_20009502	100	+
chr11	20009520	20009638	CC_G0_G2_highdiff:chr11_20009520_20009638	100	+
chr11	20031145	20031369	CC_G0_G2_highdiff:chr11_20031145_20031369	100	+
chr11	20041327	20041575	CC_G0_G2_highdiff:chr11_20041327_20041575	100	+
chr11	20057427	20057497	CC_G0_G2_highdiff:chr11_20057427_20057497	100	+
chr11	20065505	20065523	CC_G0_G2_highdiff:chr11_20065505_20065523	100	+
chr11	20065823	20065859	CC_G0_G2_highdiff:chr11_20065823_20065859	100	+
chr11	20066482	20066511	CC_G0_G2_highdiff:chr11_20066482_20066511	100	+
chr11	20067217	20067270	CC_G0_G2_highdiff:chr11_20067217_20067270	100	+
chr11	20070173	20070262	CC_G0_G2_highdiff:chr11_20070173_20070262	100	+
chr11	20070751	20070770	CC_G0_G2_highdiff:chr11_20070751_20070770	100	+
chr11	20073788	20073982	CC_G0_G2_highdiff:chr11_20073788_20073982	100	+
chr11	20074220	20074395	CC_G0_G2_highdiff:chr11_20074220_20074395	100	+
chr11	20074404	20074434	CC_G0_G2_highdiff:chr11_20074404_20074434	100	+
chr11	20074435	20074444	CC_G0_G2_highdiff:chr11_20074435_20074444	100	+
chr11	20075584	20075625	CC_G0_G2_highdiff:chr11_20075584_20075625	100	+
chr11	20075815	20075852	CC_G0_G2_highdiff:chr11_20075815_20075852	100	+
chr11	20082337	20082560	CC_G0_G2_highdiff:chr11_20082337_20082560	100	+
chr11	20104536	20104547	CC_G0_G2_highdiff:chr11_20104536_20104547	100	+
chr11	20104725	20104833	CC_G0_G2_highdiff:chr11_20104725_20104833	100	+
chr11	20114618	20114642	CC_G0_G2_highdiff:chr11_20114618_20114642	100	+
chr11	20114745	20114749	CC_G0_G2_highdiff:chr11_20114745_20114749	100	+
chr11	20114751	20114819	CC_G0_G2_highdiff:chr11_20114751_20114819	100	+
chr11	20119291	20119295	CC_G0_G2_highdiff:chr11_20119291_20119295	100	+
chr11	20119303	20119319	CC_G0_G2_highdiff:chr11_20119303_20119319	100	+
chr11	20119332	20119499	CC_G0_G2_highdiff:chr11_20119332_20119499	100	+
chr11	20122471	20122482	CC_G0_G2_highdiff:chr11_20122471_20122482	100	+
chr11	20122724	20122743	CC_G0_G2_highdiff:chr11_20122724_20122743	100	+
chr11	20124731	20124799	CC_G0_G2_highdiff:chr11_20124731_20124799	100	+
chr11	20124955	20125070	CC_G0_G2_highdiff:chr11_20124955_20125070	100	+
chr11	20129161	20129166	CC_G0_G2_highdiff:chr11_20129161_20129166	100	+
chr11	20129343	20129436	CC_G0_G2_highdiff:chr11_20129343_20129436	100	+
chr11	20136108	20136136	CC_G0_G2_highdiff:chr11_20136108_20136136	100	+
chr11	20136347	20136379	CC_G0_G2_highdiff:chr11_20136347_20136379	100	+
chr11	20139639	20139677	CC_G0_G2_highdiff:chr11_20139639_20139677	100	+
chr11	27520856	27520884	CC_G0_G2_highdiff:chr11_27520856_27520884	100	+
chr11	27520901	27520905	CC_G0_G2_highdiff:chr11_27520901_27520905	100	+
chr11	28080420	28080472	CC_G0_G2_highdiff:chr11_28080420_28080472	100	+
chr11	28098718	28098761	CC_G0_G2_highdiff:chr11_28098718_28098761	100	+
chr11	28110008	28110058	CC_G0_G2_highdiff:chr11_28110008_28110058	100	+
chr11	28110322	28110354	CC_G0_G2_highdiff:chr11_28110322_28110354	100	+
chr11	28116908	28117117	CC_G0_G2_highdiff:chr11_28116908_28117117	100	+
chr11	32120078	32120210	CC_G0_G2_highdiff:chr11_32120078_32120210	100	+
chr11	32613038	32613239	CC_G0_G2_highdiff:chr11_32613038_32613239	100	+
chr11	32997874	32997879	CC_G0_G2_highdiff:chr11_32997874_32997879	100	+
chr11	33563767	33563820	CC_G0_G2_highdiff:chr11_33563767_33563820	100	+
chr11	35215101	35215299	CC_G0_G2_highdiff:chr11_35215101_35215299	100	+
chr11	36128517	36128577	CC_G0_G2_highdiff:chr11_36128517_36128577	100	+
chr11	46772576	46772660	CC_G0_G2_highdiff:chr11_46772576_46772660	100	+
chr11	46772826	46772837	CC_G0_G2_highdiff:chr11_46772826_46772837	100	+
chr11	46772879	46772888	CC_G0_G2_highdiff:chr11_46772879_46772888	100	+
chr11	46774803	46774858	CC_G0_G2_highdiff:chr11_46774803_46774858	100	+
chr11	46775060	46775075	CC_G0_G2_highdiff:chr11_46775060_46775075	100	+
chr11	46775112	46775127	CC_G0_G2_highdiff:chr11_46775112_46775127	100	+
chr11	46776365	46776433	CC_G0_G2_highdiff:chr11_46776365_46776433	100	+
chr11	46776617	46776619	CC_G0_G2_highdiff:chr11_46776617_46776619	100	+
chr11	46780750	46780778	CC_G0_G2_highdiff:chr11_46780750_46780778	100	+
chr11	46780790	46780814	CC_G0_G2_highdiff:chr11_46780790_46780814	100	+
chr11	46780992	46780993	CC_G0_G2_highdiff:chr11_46780992_46780993	100	+
chr11	46781003	46781022	CC_G0_G2_highdiff:chr11_46781003_46781022	100	+
chr11	46783493	46783501	CC_G0_G2_highdiff:chr11_46783493_46783501	100	+
chr11	46783543	46783545	CC_G0_G2_highdiff:chr11_46783543_46783545	100	+
chr11	46783744	46783845	CC_G0_G2_highdiff:chr11_46783744_46783845	100	+
chr11	46784729	46784770	CC_G0_G2_highdiff:chr11_46784729_46784770	100	+
chr11	46784779	46784913	CC_G0_G2_highdiff:chr11_46784779_46784913	100	+
chr11	46786594	46786671	CC_G0_G2_highdiff:chr11_46786594_46786671	100	+
chr11	46786806	46786906	CC_G0_G2_highdiff:chr11_46786806_46786906	100	+
chr11	46791458	46791510	CC_G0_G2_highdiff:chr11_46791458_46791510	100	+
chr11	46792294	46792302	CC_G0_G2_highdiff:chr11_46792294_46792302	100	+
chr11	46792306	46792334	CC_G0_G2_highdiff:chr11_46792306_46792334	100	+
chr11	46792547	46792582	CC_G0_G2_highdiff:chr11_46792547_46792582	100	+
chr11	46799575	46799684	CC_G0_G2_highdiff:chr11_46799575_46799684	100	+
chr11	46799863	46799865	CC_G0_G2_highdiff:chr11_46799863_46799865	100	+
chr11	46799868	46799908	CC_G0_G2_highdiff:chr11_46799868_46799908	100	+
chr11	46799929	46799964	CC_G0_G2_highdiff:chr11_46799929_46799964	100	+
chr11	46799976	46800008	CC_G0_G2_highdiff:chr11_46799976_46800008	100	+
chr11	46800152	46800237	CC_G0_G2_highdiff:chr11_46800152_46800237	100	+
chr11	46805956	46805983	CC_G0_G2_highdiff:chr11_46805956_46805983	100	+
chr11	46805997	46806011	CC_G0_G2_highdiff:chr11_46805997_46806011	100	+
chr11	46806226	46806275	CC_G0_G2_highdiff:chr11_46806226_46806275	100	+
chr11	46830857	46830945	CC_G0_G2_highdiff:chr11_46830857_46830945	100	+
chr11	46831050	46831064	CC_G0_G2_highdiff:chr11_46831050_46831064	100	+
chr11	46832504	46832547	CC_G0_G2_highdiff:chr11_46832504_46832547	100	+
chr11	46832729	46832804	CC_G0_G2_highdiff:chr11_46832729_46832804	100	+
chr11	46837957	46838048	CC_G0_G2_highdiff:chr11_46837957_46838048	100	+
chr11	46839801	46839858	CC_G0_G2_highdiff:chr11_46839801_46839858	100	+
chr11	46840054	46840153	CC_G0_G2_highdiff:chr11_46840054_46840153	100	+
chr11	47446265	47446328	CC_G0_G2_highdiff:chr11_47446265_47446328	100	+
chr11	47640474	47640529	CC_G0_G2_highdiff:chr11_47640474_47640529	100	+
chr11	47862151	47862162	CC_G0_G2_highdiff:chr11_47862151_47862162	100	+
chr11	57093952	57094070	CC_G0_G2_highdiff:chr11_57093952_57094070	100	+
chr11	57099039	57099134	CC_G0_G2_highdiff:chr11_57099039_57099134	100	+
chr11	57099137	57099139	CC_G0_G2_highdiff:chr11_57099137_57099139	100	+
chr11	57099363	57099377	CC_G0_G2_highdiff:chr11_57099363_57099377	100	+
chr11	57099531	57099621	CC_G0_G2_highdiff:chr11_57099531_57099621	100	+
chr11	57101866	57101914	CC_G0_G2_highdiff:chr11_57101866_57101914	100	+
chr11	57101926	57101932	CC_G0_G2_highdiff:chr11_57101926_57101932	100	+
chr11	57457453	57457455	CC_G0_G2_highdiff:chr11_57457453_57457455	100	+
chr11	57457489	57457501	CC_G0_G2_highdiff:chr11_57457489_57457501	100	+
chr11	57508445	57508459	CC_G0_G2_highdiff:chr11_57508445_57508459	100	+
chr11	57564464	57564587	CC_G0_G2_highdiff:chr11_57564464_57564587	100	+
chr11	57568832	57569056	CC_G0_G2_highdiff:chr11_57568832_57569056	100	+
chr11	58608711	58608735	CC_G0_G2_highdiff:chr11_58608711_58608735	100	+
chr11	58891639	58891648	CC_G0_G2_highdiff:chr11_58891639_58891648	100	+
chr11	58919162	58919192	CC_G0_G2_highdiff:chr11_58919162_58919192	100	+
chr11	58919221	58919222	CC_G0_G2_highdiff:chr11_58919221_58919222	100	+
chr11	61605110	61605249	CC_G0_G2_highdiff:chr11_61605110_61605249	100	+
chr11	61605381	61605465	CC_G0_G2_highdiff:chr11_61605381_61605465	100	+
chr11	61607696	61607768	CC_G0_G2_highdiff:chr11_61607696_61607768	100	+
chr11	61608212	61608301	CC_G0_G2_highdiff:chr11_61608212_61608301	100	+
chr11	61615759	61615898	CC_G0_G2_highdiff:chr11_61615759_61615898	100	+
chr11	61618331	61618633	CC_G0_G2_highdiff:chr11_61618331_61618633	100	+
chr11	61630364	61630429	CC_G0_G2_highdiff:chr11_61630364_61630429	100	+
chr11	61630439	61630443	CC_G0_G2_highdiff:chr11_61630439_61630443	100	+
chr11	61630549	61630606	CC_G0_G2_highdiff:chr11_61630549_61630606	100	+
chr11	61632515	61632620	CC_G0_G2_highdiff:chr11_61632515_61632620	100	+
chr11	61632750	61632844	CC_G0_G2_highdiff:chr11_61632750_61632844	100	+
chr11	61634826	61634867	CC_G0_G2_highdiff:chr11_61634826_61634867	100	+
chr11	61896188	61896223	CC_G0_G2_highdiff:chr11_61896188_61896223	100	+
chr11	61896232	61896236	CC_G0_G2_highdiff:chr11_61896232_61896236	100	+
chr11	61896355	61896463	CC_G0_G2_highdiff:chr11_61896355_61896463	100	+
chr11	61898062	61898064	CC_G0_G2_highdiff:chr11_61898062_61898064	100	+
chr11	61913092	61913098	CC_G0_G2_highdiff:chr11_61913092_61913098	100	+
chr11	61913235	61913294	CC_G0_G2_highdiff:chr11_61913235_61913294	100	+
chr11	61917457	61917466	CC_G0_G2_highdiff:chr11_61917457_61917466	100	+
chr11	61917475	61917522	CC_G0_G2_highdiff:chr11_61917475_61917522	100	+
chr11	61917526	61917528	CC_G0_G2_highdiff:chr11_61917526_61917528	100	+
chr11	61917686	61917689	CC_G0_G2_highdiff:chr11_61917686_61917689	100	+
chr11	61919128	61919232	CC_G0_G2_highdiff:chr11_61919128_61919232	100	+
chr11	62140885	62141150	CC_G0_G2_highdiff:chr11_62140885_62141150	100	+
chr11	62362709	62362724	CC_G0_G2_highdiff:chr11_62362709_62362724	100	+
chr11	63960443	63960519	CC_G0_G2_highdiff:chr11_63960443_63960519	100	+
chr11	63960528	63960531	CC_G0_G2_highdiff:chr11_63960528_63960531	100	+
chr11	63960774	63960783	CC_G0_G2_highdiff:chr11_63960774_63960783	100	+
chr11	63961533	63961612	CC_G0_G2_highdiff:chr11_63961533_63961612	100	+
chr11	63961620	63961629	CC_G0_G2_highdiff:chr11_63961620_63961629	100	+
chr11	63961802	63961809	CC_G0_G2_highdiff:chr11_63961802_63961809	100	+
chr11	63961818	63961946	CC_G0_G2_highdiff:chr11_63961818_63961946	100	+
chr11	63962092	63962130	CC_G0_G2_highdiff:chr11_63962092_63962130	100	+
chr11	63962142	63962160	CC_G0_G2_highdiff:chr11_63962142_63962160	100	+
chr11	63963030	63963032	CC_G0_G2_highdiff:chr11_63963030_63963032	100	+
chr11	63963041	63963115	CC_G0_G2_highdiff:chr11_63963041_63963115	100	+
chr11	63963348	63963378	CC_G0_G2_highdiff:chr11_63963348_63963378	100	+
chr11	63964645	63964655	CC_G0_G2_highdiff:chr11_63964645_63964655	100	+
chr11	63964664	63964740	CC_G0_G2_highdiff:chr11_63964664_63964740	100	+
chr11	63964889	63964896	CC_G0_G2_highdiff:chr11_63964889_63964896	100	+
chr11	63964905	63964962	CC_G0_G2_highdiff:chr11_63964905_63964962	100	+
chr11	63965072	63965135	CC_G0_G2_highdiff:chr11_63965072_63965135	100	+
chr11	63965221	63965288	CC_G0_G2_highdiff:chr11_63965221_63965288	100	+
chr11	63965303	63965323	CC_G0_G2_highdiff:chr11_63965303_63965323	100	+
chr11	63965448	63965454	CC_G0_G2_highdiff:chr11_63965448_63965454	100	+
chr11	63970874	63970903	CC_G0_G2_highdiff:chr11_63970874_63970903	100	+
chr11	63970919	63970920	CC_G0_G2_highdiff:chr11_63970919_63970920	100	+
chr11	64013847	64013886	CC_G0_G2_highdiff:chr11_64013847_64013886	100	+
chr11	65046180	65046191	CC_G0_G2_highdiff:chr11_65046180_65046191	100	+
chr11	65046394	65046427	CC_G0_G2_highdiff:chr11_65046394_65046427	100	+
chr11	65622919	65622998	CC_G0_G2_highdiff:chr11_65622919_65622998	100	+
chr11	65660781	65660901	CC_G0_G2_highdiff:chr11_65660781_65660901	100	+
chr11	65661771	65662088	CC_G0_G2_highdiff:chr11_65661771_65662088	100	+
chr11	65662104	65662108	CC_G0_G2_highdiff:chr11_65662104_65662108	100	+
chr11	65664259	65664272	CC_G0_G2_highdiff:chr11_65664259_65664272	100	+
chr11	65664477	65664569	CC_G0_G2_highdiff:chr11_65664477_65664569	100	+
chr11	65687323	65687416	CC_G0_G2_highdiff:chr11_65687323_65687416	100	+
chr11	65687714	65687790	CC_G0_G2_highdiff:chr11_65687714_65687790	100	+
chr11	65738723	65738907	CC_G0_G2_highdiff:chr11_65738723_65738907	100	+
chr11	65828017	65828049	CC_G0_G2_highdiff:chr11_65828017_65828049	100	+
chr11	65828211	65828216	CC_G0_G2_highdiff:chr11_65828211_65828216	100	+
chr11	65830406	65830470	CC_G0_G2_highdiff:chr11_65830406_65830470	100	+
chr11	65830590	65830681	CC_G0_G2_highdiff:chr11_65830590_65830681	100	+
chr11	68312281	68312301	CC_G0_G2_highdiff:chr11_68312281_68312301	100	+
chr11	68312513	68312529	CC_G0_G2_highdiff:chr11_68312513_68312529	100	+
chr11	69456283	69456295	CC_G0_G2_highdiff:chr11_69456283_69456295	100	+
chr11	69456330	69456345	CC_G0_G2_highdiff:chr11_69456330_69456345	100	+
chr11	69456354	69456363	CC_G0_G2_highdiff:chr11_69456354_69456363	100	+
chr11	69456383	69456385	CC_G0_G2_highdiff:chr11_69456383_69456385	100	+
chr11	69457713	69457796	CC_G0_G2_highdiff:chr11_69457713_69457796	100	+
chr11	69461884	69462083	CC_G0_G2_highdiff:chr11_69461884_69462083	100	+
chr11	69462711	69462757	CC_G0_G2_highdiff:chr11_69462711_69462757	100	+
chr11	69462758	69462759	CC_G0_G2_highdiff:chr11_69462758_69462759	100	+
chr11	69469242	69469271	CC_G0_G2_highdiff:chr11_69469242_69469271	100	+
chr11	70124881	70125008	CC_G0_G2_highdiff:chr11_70124881_70125008	100	+
chr11	70125022	70125026	CC_G0_G2_highdiff:chr11_70125022_70125026	100	+
chr11	70181605	70181667	CC_G0_G2_highdiff:chr11_70181605_70181667	100	+
chr11	70181806	70181865	CC_G0_G2_highdiff:chr11_70181806_70181865	100	+
chr11	71152195	71152264	CC_G0_G2_highdiff:chr11_71152195_71152264	100	+
chr11	71152486	71152493	CC_G0_G2_highdiff:chr11_71152486_71152493	100	+
chr11	71152496	71152542	CC_G0_G2_highdiff:chr11_71152496_71152542	100	+
chr11	73291564	73291693	CC_G0_G2_highdiff:chr11_73291564_73291693	100	+
chr11	73291745	73292175	CC_G0_G2_highdiff:chr11_73291745_73292175	100	+
chr11	73602031	73602156	CC_G0_G2_highdiff:chr11_73602031_73602156	100	+
chr11	74329849	74329871	CC_G0_G2_highdiff:chr11_74329849_74329871	100	+
chr11	74336398	74336452	CC_G0_G2_highdiff:chr11_74336398_74336452	100	+
chr11	74336622	74336656	CC_G0_G2_highdiff:chr11_74336622_74336656	100	+
chr11	74351515	74351606	CC_G0_G2_highdiff:chr11_74351515_74351606	100	+
chr11	82920287	82920440	CC_G0_G2_highdiff:chr11_82920287_82920440	100	+
chr11	82920676	82921046	CC_G0_G2_highdiff:chr11_82920676_82921046	100	+
chr11	85365040	85365084	CC_G0_G2_highdiff:chr11_85365040_85365084	100	+
chr11	85365313	85365319	CC_G0_G2_highdiff:chr11_85365313_85365319	100	+
chr11	85692075	85692079	CC_G0_G2_highdiff:chr11_85692075_85692079	100	+
chr11	85692088	85692167	CC_G0_G2_highdiff:chr11_85692088_85692167	100	+
chr11	85692271	85692318	CC_G0_G2_highdiff:chr11_85692271_85692318	100	+
chr11	85692337	85692346	CC_G0_G2_highdiff:chr11_85692337_85692346	100	+
chr11	85693047	85693114	CC_G0_G2_highdiff:chr11_85693047_85693114	100	+
chr11	85694818	85694908	CC_G0_G2_highdiff:chr11_85694818_85694908	100	+
chr11	85707972	85708011	CC_G0_G2_highdiff:chr11_85707972_85708011	100	+
chr11	85708023	85708130	CC_G0_G2_highdiff:chr11_85708023_85708130	100	+
chr11	85742437	85742506	CC_G0_G2_highdiff:chr11_85742437_85742506	100	+
chr11	86547910	86548168	CC_G0_G2_highdiff:chr11_86547910_86548168	100	+
chr11	86663956	86664166	CC_G0_G2_highdiff:chr11_86663956_86664166	100	+
chr11	93467176	93467457	CC_G0_G2_highdiff:chr11_93467176_93467457	100	+
chr11	93862660	93862672	CC_G0_G2_highdiff:chr11_93862660_93862672	100	+
chr11	93862681	93862686	CC_G0_G2_highdiff:chr11_93862681_93862686	100	+
chr11	93862698	93862721	CC_G0_G2_highdiff:chr11_93862698_93862721	100	+
chr11	94203581	94203632	CC_G0_G2_highdiff:chr11_94203581_94203632	100	+
chr11	95810222	95810239	CC_G0_G2_highdiff:chr11_95810222_95810239	100	+
chr11	95810258	95810267	CC_G0_G2_highdiff:chr11_95810258_95810267	100	+
chr11	95810333	95810342	CC_G0_G2_highdiff:chr11_95810333_95810342	100	+
chr11	102046658	102046858	CC_G0_G2_highdiff:chr11_102046658_102046858	100	+
chr11	102218576	102218821	CC_G0_G2_highdiff:chr11_102218576_102218821	100	+
chr11	102219256	102219328	CC_G0_G2_highdiff:chr11_102219256_102219328	100	+
chr11	102221684	102221765	CC_G0_G2_highdiff:chr11_102221684_102221765	100	+
chr11	102221774	102221818	CC_G0_G2_highdiff:chr11_102221774_102221818	100	+
chr11	102239000	102239034	CC_G0_G2_highdiff:chr11_102239000_102239034	100	+
chr11	102239279	102239412	CC_G0_G2_highdiff:chr11_102239279_102239412	100	+
chr11	102248115	102248224	CC_G0_G2_highdiff:chr11_102248115_102248224	100	+
chr11	102248486	102248526	CC_G0_G2_highdiff:chr11_102248486_102248526	100	+
chr11	102707888	102708026	CC_G0_G2_highdiff:chr11_102707888_102708026	100	+
chr11	102708132	102708141	CC_G0_G2_highdiff:chr11_102708132_102708141	100	+
chr11	102708152	102708241	CC_G0_G2_highdiff:chr11_102708152_102708241	100	+
chr11	102709149	102709208	CC_G0_G2_highdiff:chr11_102709149_102709208	100	+
chr11	102709277	102709279	CC_G0_G2_highdiff:chr11_102709277_102709279	100	+
chr11	102709475	102709552	CC_G0_G2_highdiff:chr11_102709475_102709552	100	+
chr11	102709709	102709757	CC_G0_G2_highdiff:chr11_102709709_102709757	100	+
chr11	102710015	102710128	CC_G0_G2_highdiff:chr11_102710015_102710128	100	+
chr11	102710737	102710753	CC_G0_G2_highdiff:chr11_102710737_102710753	100	+
chr11	102711077	102711082	CC_G0_G2_highdiff:chr11_102711077_102711082	100	+
chr11	102711135	102711152	CC_G0_G2_highdiff:chr11_102711135_102711152	100	+
chr11	102711334	102711430	CC_G0_G2_highdiff:chr11_102711334_102711430	100	+
chr11	102712760	102712771	CC_G0_G2_highdiff:chr11_102712760_102712771	100	+
chr11	102712780	102712840	CC_G0_G2_highdiff:chr11_102712780_102712840	100	+
chr11	102713070	102713161	CC_G0_G2_highdiff:chr11_102713070_102713161	100	+
chr11	102713311	102713312	CC_G0_G2_highdiff:chr11_102713311_102713312	100	+
chr11	102713352	102713361	CC_G0_G2_highdiff:chr11_102713352_102713361	100	+
chr11	102713384	102713400	CC_G0_G2_highdiff:chr11_102713384_102713400	100	+
chr11	102713662	102713737	CC_G0_G2_highdiff:chr11_102713662_102713737	100	+
chr11	102714103	102714172	CC_G0_G2_highdiff:chr11_102714103_102714172	100	+
chr11	103893354	103893408	CC_G0_G2_highdiff:chr11_103893354_103893408	100	+
chr11	111933092	111933129	CC_G0_G2_highdiff:chr11_111933092_111933129	100	+
chr11	112054094	112054306	CC_G0_G2_highdiff:chr11_112054094_112054306	100	+
chr11	113614484	113614523	CC_G0_G2_highdiff:chr11_113614484_113614523	100	+
chr11	113618438	113618481	CC_G0_G2_highdiff:chr11_113618438_113618481	100	+
chr11	118921887	118921910	CC_G0_G2_highdiff:chr11_118921887_118921910	100	+
chr11	118925165	118925174	CC_G0_G2_highdiff:chr11_118925165_118925174	100	+
chr11	118925175	118925184	CC_G0_G2_highdiff:chr11_118925175_118925184	100	+
chr11	119103109	119103154	CC_G0_G2_highdiff:chr11_119103109_119103154	100	+
chr11	119103436	119103443	CC_G0_G2_highdiff:chr11_119103436_119103443	100	+
chr11	119142355	119142438	CC_G0_G2_highdiff:chr11_119142355_119142438	100	+
chr11	122650177	122650183	CC_G0_G2_highdiff:chr11_122650177_122650183	100	+
chr11	122650202	122650203	CC_G0_G2_highdiff:chr11_122650202_122650203	100	+
chr11	122650403	122650421	CC_G0_G2_highdiff:chr11_122650403_122650421	100	+
chr11	122653683	122653757	CC_G0_G2_highdiff:chr11_122653683_122653757	100	+
chr11	122653936	122654007	CC_G0_G2_highdiff:chr11_122653936_122654007	100	+
chr11	122671812	122671893	CC_G0_G2_highdiff:chr11_122671812_122671893	100	+
chr11	122680436	122680438	CC_G0_G2_highdiff:chr11_122680436_122680438	100	+
chr11	122928630	122928651	CC_G0_G2_highdiff:chr11_122928630_122928651	100	+
chr11	122928660	122928701	CC_G0_G2_highdiff:chr11_122928660_122928701	100	+
chr11	122928910	122928953	CC_G0_G2_highdiff:chr11_122928910_122928953	100	+
chr11	122929264	122929273	CC_G0_G2_highdiff:chr11_122929264_122929273	100	+
chr11	122931178	122931253	CC_G0_G2_highdiff:chr11_122931178_122931253	100	+
chr11	122931525	122931536	CC_G0_G2_highdiff:chr11_122931525_122931536	100	+
chr11	122931689	122931798	CC_G0_G2_highdiff:chr11_122931689_122931798	100	+
chr11	122932044	122932149	CC_G0_G2_highdiff:chr11_122932044_122932149	100	+
chr11	122954340	122954346	CC_G0_G2_highdiff:chr11_122954340_122954346	100	+
chr11	122954347	122954362	CC_G0_G2_highdiff:chr11_122954347_122954362	100	+
chr11	122954385	122954387	CC_G0_G2_highdiff:chr11_122954385_122954387	100	+
chr11	122954555	122954659	CC_G0_G2_highdiff:chr11_122954555_122954659	100	+
chr11	122955121	122955211	CC_G0_G2_highdiff:chr11_122955121_122955211	100	+
chr11	122955421	122955436	CC_G0_G2_highdiff:chr11_122955421_122955436	100	+
chr11	123480829	123480900	CC_G0_G2_highdiff:chr11_123480829_123480900	100	+
chr11	123481056	123481113	CC_G0_G2_highdiff:chr11_123481056_123481113	100	+
chr11	124858030	124858051	CC_G0_G2_highdiff:chr11_124858030_124858051	100	+
chr11	124908699	124908783	CC_G0_G2_highdiff:chr11_124908699_124908783	100	+
chr11	124908969	124909013	CC_G0_G2_highdiff:chr11_124908969_124909013	100	+
chr11	125497451	125497475	CC_G0_G2_highdiff:chr11_125497451_125497475	100	+
chr11	125497486	125497495	CC_G0_G2_highdiff:chr11_125497486_125497495	100	+
chr11	125502958	125502996	CC_G0_G2_highdiff:chr11_125502958_125502996	100	+
chr11	125513795	125513901	CC_G0_G2_highdiff:chr11_125513795_125513901	100	+
chr11	125513955	125513985	CC_G0_G2_highdiff:chr11_125513955_125513985	100	+
chr11	125514205	125514213	CC_G0_G2_highdiff:chr11_125514205_125514213	100	+
chr11	126837987	126838198	CC_G0_G2_highdiff:chr11_126837987_126838198	100	+
chr11	126856093	126856478	CC_G0_G2_highdiff:chr11_126856093_126856478	100	+
chr11	126861390	126861618	CC_G0_G2_highdiff:chr11_126861390_126861618	100	+
chr11	126861879	126862117	CC_G0_G2_highdiff:chr11_126861879_126862117	100	+
chr11	126863264	126863468	CC_G0_G2_highdiff:chr11_126863264_126863468	100	+
chr11	128351538	128351769	CC_G0_G2_highdiff:chr11_128351538_128351769	100	+
chr11	130165265	130165274	CC_G0_G2_highdiff:chr11_130165265_130165274	100	+
chr11	130165286	130165295	CC_G0_G2_highdiff:chr11_130165286_130165295	100	+
chr11	130165297	130165340	CC_G0_G2_highdiff:chr11_130165297_130165340	100	+
chr11	130165348	130165357	CC_G0_G2_highdiff:chr11_130165348_130165357	100	+
chr11	130165361	130165373	CC_G0_G2_highdiff:chr11_130165361_130165373	100	+
chr11	130165381	130165393	CC_G0_G2_highdiff:chr11_130165381_130165393	100	+
chr11	130165398	130165413	CC_G0_G2_highdiff:chr11_130165398_130165413	100	+
chr11	130165423	130165438	CC_G0_G2_highdiff:chr11_130165423_130165438	100	+
chr11	130165442	130165458	CC_G0_G2_highdiff:chr11_130165442_130165458	100	+
chr11	130165461	130165472	CC_G0_G2_highdiff:chr11_130165461_130165472	100	+
chr11	131338315	131338509	CC_G0_G2_highdiff:chr11_131338315_131338509	100	+
chr11	134054903	134055009	CC_G0_G2_highdiff:chr11_134054903_134055009	100	+
chr11	134055200	134055229	CC_G0_G2_highdiff:chr11_134055200_134055229	100	+
chr11	134076454	134076493	CC_G0_G2_highdiff:chr11_134076454_134076493	100	+
chr11	134076627	134076717	CC_G0_G2_highdiff:chr11_134076627_134076717	100	+
chr11	134079176	134079206	CC_G0_G2_highdiff:chr11_134079176_134079206	100	+
chr11	134079371	134079411	CC_G0_G2_highdiff:chr11_134079371_134079411	100	+
chr11	134086760	134086826	CC_G0_G2_highdiff:chr11_134086760_134086826	100	+
chr11	134087001	134087059	CC_G0_G2_highdiff:chr11_134087001_134087059	100	+
chr12	527627	527656	CC_G0_G2_highdiff:chr12_527627_527656	100	+
chr12	528830	529230	CC_G0_G2_highdiff:chr12_528830_529230	100	+
chr12	529430	530254	CC_G0_G2_highdiff:chr12_529430_530254	100	+
chr12	531074	531363	CC_G0_G2_highdiff:chr12_531074_531363	100	+
chr12	1005078	1005128	CC_G0_G2_highdiff:chr12_1005078_1005128	100	+
chr12	1005137	1005230	CC_G0_G2_highdiff:chr12_1005137_1005230	100	+
chr12	1005234	1005235	CC_G0_G2_highdiff:chr12_1005234_1005235	100	+
chr12	2904413	2904441	CC_G0_G2_highdiff:chr12_2904413_2904441	100	+
chr12	2906222	2906273	CC_G0_G2_highdiff:chr12_2906222_2906273	100	+
chr12	2906299	2906302	CC_G0_G2_highdiff:chr12_2906299_2906302	100	+
chr12	2906486	2906495	CC_G0_G2_highdiff:chr12_2906486_2906495	100	+
chr12	2909453	2909539	CC_G0_G2_highdiff:chr12_2909453_2909539	100	+
chr12	2909745	2909758	CC_G0_G2_highdiff:chr12_2909745_2909758	100	+
chr12	2909767	2909849	CC_G0_G2_highdiff:chr12_2909767_2909849	100	+
chr12	2977653	2977724	CC_G0_G2_highdiff:chr12_2977653_2977724	100	+
chr12	2977920	2977925	CC_G0_G2_highdiff:chr12_2977920_2977925	100	+
chr12	2977942	2977951	CC_G0_G2_highdiff:chr12_2977942_2977951	100	+
chr12	2977953	2977999	CC_G0_G2_highdiff:chr12_2977953_2977999	100	+
chr12	2983121	2983142	CC_G0_G2_highdiff:chr12_2983121_2983142	100	+
chr12	2983691	2983706	CC_G0_G2_highdiff:chr12_2983691_2983706	100	+
chr12	4652814	4652928	CC_G0_G2_highdiff:chr12_4652814_4652928	100	+
chr12	4653077	4653170	CC_G0_G2_highdiff:chr12_4653077_4653170	100	+
chr12	4665478	4665518	CC_G0_G2_highdiff:chr12_4665478_4665518	100	+
chr12	4665716	4665718	CC_G0_G2_highdiff:chr12_4665716_4665718	100	+
chr12	4763411	4763455	CC_G0_G2_highdiff:chr12_4763411_4763455	100	+
chr12	4763633	4763694	CC_G0_G2_highdiff:chr12_4763633_4763694	100	+
chr12	5546409	5546620	CC_G0_G2_highdiff:chr12_5546409_5546620	100	+
chr12	6604179	6604241	CC_G0_G2_highdiff:chr12_6604179_6604241	100	+
chr12	6604391	6604535	CC_G0_G2_highdiff:chr12_6604391_6604535	100	+
chr12	6619742	6619787	CC_G0_G2_highdiff:chr12_6619742_6619787	100	+
chr12	6619976	6620083	CC_G0_G2_highdiff:chr12_6619976_6620083	100	+
chr12	6623343	6623407	CC_G0_G2_highdiff:chr12_6623343_6623407	100	+
chr12	6623558	6623613	CC_G0_G2_highdiff:chr12_6623558_6623613	100	+
chr12	6623626	6623627	CC_G0_G2_highdiff:chr12_6623626_6623627	100	+
chr12	6623754	6623762	CC_G0_G2_highdiff:chr12_6623754_6623762	100	+
chr12	6626932	6626942	CC_G0_G2_highdiff:chr12_6626932_6626942	100	+
chr12	6627125	6627164	CC_G0_G2_highdiff:chr12_6627125_6627164	100	+
chr12	6631213	6631238	CC_G0_G2_highdiff:chr12_6631213_6631238	100	+
chr12	6635180	6635227	CC_G0_G2_highdiff:chr12_6635180_6635227	100	+
chr12	6635366	6635368	CC_G0_G2_highdiff:chr12_6635366_6635368	100	+
chr12	6635378	6635452	CC_G0_G2_highdiff:chr12_6635378_6635452	100	+
chr12	6635554	6635606	CC_G0_G2_highdiff:chr12_6635554_6635606	100	+
chr12	6635804	6635863	CC_G0_G2_highdiff:chr12_6635804_6635863	100	+
chr12	6638879	6638937	CC_G0_G2_highdiff:chr12_6638879_6638937	100	+
chr12	6639126	6639129	CC_G0_G2_highdiff:chr12_6639126_6639129	100	+
chr12	6639810	6639855	CC_G0_G2_highdiff:chr12_6639810_6639855	100	+
chr12	6639983	6640002	CC_G0_G2_highdiff:chr12_6639983_6640002	100	+
chr12	6640026	6640076	CC_G0_G2_highdiff:chr12_6640026_6640076	100	+
chr12	6640242	6640318	CC_G0_G2_highdiff:chr12_6640242_6640318	100	+
chr12	6640437	6640490	CC_G0_G2_highdiff:chr12_6640437_6640490	100	+
chr12	6978355	6978412	CC_G0_G2_highdiff:chr12_6978355_6978412	100	+
chr12	6978554	6978617	CC_G0_G2_highdiff:chr12_6978554_6978617	100	+
chr12	7170106	7170192	CC_G0_G2_highdiff:chr12_7170106_7170192	100	+
chr12	7242562	7242648	CC_G0_G2_highdiff:chr12_7242562_7242648	100	+
chr12	7242866	7242879	CC_G0_G2_highdiff:chr12_7242866_7242879	100	+
chr12	7242891	7242900	CC_G0_G2_highdiff:chr12_7242891_7242900	100	+
chr12	8169737	8169796	CC_G0_G2_highdiff:chr12_8169737_8169796	100	+
chr12	12843768	12844158	CC_G0_G2_highdiff:chr12_12843768_12844158	100	+
chr12	20705966	20706781	CC_G0_G2_highdiff:chr12_20705966_20706781	100	+
chr12	20706790	20706961	CC_G0_G2_highdiff:chr12_20706790_20706961	100	+
chr12	27533134	27533176	CC_G0_G2_highdiff:chr12_27533134_27533176	100	+
chr12	27553393	27553464	CC_G0_G2_highdiff:chr12_27553393_27553464	100	+
chr12	34176881	34176894	CC_G0_G2_highdiff:chr12_34176881_34176894	100	+
chr12	34177108	34177131	CC_G0_G2_highdiff:chr12_34177108_34177131	100	+
chr12	46759109	46759376	CC_G0_G2_highdiff:chr12_46759109_46759376	100	+
chr12	49522930	49522956	CC_G0_G2_highdiff:chr12_49522930_49522956	100	+
chr12	49522965	49523020	CC_G0_G2_highdiff:chr12_49522965_49523020	100	+
chr12	49523174	49523192	CC_G0_G2_highdiff:chr12_49523174_49523192	100	+
chr12	49523201	49523262	CC_G0_G2_highdiff:chr12_49523201_49523262	100	+
chr12	49523276	49523282	CC_G0_G2_highdiff:chr12_49523276_49523282	100	+
chr12	49580647	49580685	CC_G0_G2_highdiff:chr12_49580647_49580685	100	+
chr12	49663230	49663246	CC_G0_G2_highdiff:chr12_49663230_49663246	100	+
chr12	49663551	49663564	CC_G0_G2_highdiff:chr12_49663551_49663564	100	+
chr12	49663603	49663608	CC_G0_G2_highdiff:chr12_49663603_49663608	100	+
chr12	49665926	49666017	CC_G0_G2_highdiff:chr12_49665926_49666017	100	+
chr12	49666030	49666035	CC_G0_G2_highdiff:chr12_49666030_49666035	100	+
chr12	49721331	49721985	CC_G0_G2_highdiff:chr12_49721331_49721985	100	+
chr12	49723857	49723927	CC_G0_G2_highdiff:chr12_49723857_49723927	100	+
chr12	50384131	50384160	CC_G0_G2_highdiff:chr12_50384131_50384160	100	+
chr12	50384350	50384459	CC_G0_G2_highdiff:chr12_50384350_50384459	100	+
chr12	50384585	50384672	CC_G0_G2_highdiff:chr12_50384585_50384672	100	+
chr12	50385684	50385780	CC_G0_G2_highdiff:chr12_50385684_50385780	100	+
chr12	50385966	50385975	CC_G0_G2_highdiff:chr12_50385966_50385975	100	+
chr12	50386024	50386026	CC_G0_G2_highdiff:chr12_50386024_50386026	100	+
chr12	50386161	50386162	CC_G0_G2_highdiff:chr12_50386161_50386162	100	+
chr12	50386174	50386229	CC_G0_G2_highdiff:chr12_50386174_50386229	100	+
chr12	50386240	50386330	CC_G0_G2_highdiff:chr12_50386240_50386330	100	+
chr12	50386457	50386505	CC_G0_G2_highdiff:chr12_50386457_50386505	100	+
chr12	50387868	50387874	CC_G0_G2_highdiff:chr12_50387868_50387874	100	+
chr12	50388152	50388164	CC_G0_G2_highdiff:chr12_50388152_50388164	100	+
chr12	50388189	50388196	CC_G0_G2_highdiff:chr12_50388189_50388196	100	+
chr12	50390748	50390799	CC_G0_G2_highdiff:chr12_50390748_50390799	100	+
chr12	50390808	50390816	CC_G0_G2_highdiff:chr12_50390808_50390816	100	+
chr12	50390987	50391036	CC_G0_G2_highdiff:chr12_50390987_50391036	100	+
chr12	50398915	50399038	CC_G0_G2_highdiff:chr12_50398915_50399038	100	+
chr12	50399175	50399261	CC_G0_G2_highdiff:chr12_50399175_50399261	100	+
chr12	50400129	50400159	CC_G0_G2_highdiff:chr12_50400129_50400159	100	+
chr12	50400169	50400178	CC_G0_G2_highdiff:chr12_50400169_50400178	100	+
chr12	50400420	50400561	CC_G0_G2_highdiff:chr12_50400420_50400561	100	+
chr12	52089415	52089665	CC_G0_G2_highdiff:chr12_52089415_52089665	100	+
chr12	52100499	52100513	CC_G0_G2_highdiff:chr12_52100499_52100513	100	+
chr12	52446134	52446257	CC_G0_G2_highdiff:chr12_52446134_52446257	100	+
chr12	52446429	52446618	CC_G0_G2_highdiff:chr12_52446429_52446618	100	+
chr12	52446810	52447161	CC_G0_G2_highdiff:chr12_52446810_52447161	100	+
chr12	52447953	52448101	CC_G0_G2_highdiff:chr12_52447953_52448101	100	+
chr12	52450483	52450642	CC_G0_G2_highdiff:chr12_52450483_52450642	100	+
chr12	52629151	52629172	CC_G0_G2_highdiff:chr12_52629151_52629172	100	+
chr12	52632336	52632457	CC_G0_G2_highdiff:chr12_52632336_52632457	100	+
chr12	52632559	52632563	CC_G0_G2_highdiff:chr12_52632559_52632563	100	+
chr12	52632598	52632610	CC_G0_G2_highdiff:chr12_52632598_52632610	100	+
chr12	52632625	52632661	CC_G0_G2_highdiff:chr12_52632625_52632661	100	+
chr12	52635205	52635228	CC_G0_G2_highdiff:chr12_52635205_52635228	100	+
chr12	52635237	52635249	CC_G0_G2_highdiff:chr12_52635237_52635249	100	+
chr12	52635254	52635255	CC_G0_G2_highdiff:chr12_52635254_52635255	100	+
chr12	52635432	52635444	CC_G0_G2_highdiff:chr12_52635432_52635444	100	+
chr12	52635489	52635507	CC_G0_G2_highdiff:chr12_52635489_52635507	100	+
chr12	52636668	52636777	CC_G0_G2_highdiff:chr12_52636668_52636777	100	+
chr12	52637023	52637037	CC_G0_G2_highdiff:chr12_52637023_52637037	100	+
chr12	52639124	52639168	CC_G0_G2_highdiff:chr12_52639124_52639168	100	+
chr12	52642709	52642716	CC_G0_G2_highdiff:chr12_52642709_52642716	100	+
chr12	53344401	53344506	CC_G0_G2_highdiff:chr12_53344401_53344506	100	+
chr12	53344703	53344718	CC_G0_G2_highdiff:chr12_53344703_53344718	100	+
chr12	53344757	53344766	CC_G0_G2_highdiff:chr12_53344757_53344766	100	+
chr12	53345429	53345431	CC_G0_G2_highdiff:chr12_53345429_53345431	100	+
chr12	53345480	53345508	CC_G0_G2_highdiff:chr12_53345480_53345508	100	+
chr12	53345652	53345682	CC_G0_G2_highdiff:chr12_53345652_53345682	100	+
chr12	53345691	53345732	CC_G0_G2_highdiff:chr12_53345691_53345732	100	+
chr12	53345848	53345850	CC_G0_G2_highdiff:chr12_53345848_53345850	100	+
chr12	53345855	53345864	CC_G0_G2_highdiff:chr12_53345855_53345864	100	+
chr12	53345884	53345893	CC_G0_G2_highdiff:chr12_53345884_53345893	100	+
chr12	53345897	53345901	CC_G0_G2_highdiff:chr12_53345897_53345901	100	+
chr12	54791479	54791605	CC_G0_G2_highdiff:chr12_54791479_54791605	100	+
chr12	54791608	54791620	CC_G0_G2_highdiff:chr12_54791608_54791620	100	+
chr12	54791631	54791643	CC_G0_G2_highdiff:chr12_54791631_54791643	100	+
chr12	54791652	54791671	CC_G0_G2_highdiff:chr12_54791652_54791671	100	+
chr12	54791676	54791685	CC_G0_G2_highdiff:chr12_54791676_54791685	100	+
chr12	56362521	56362532	CC_G0_G2_highdiff:chr12_56362521_56362532	100	+
chr12	56362544	56362553	CC_G0_G2_highdiff:chr12_56362544_56362553	100	+
chr12	56362557	56362560	CC_G0_G2_highdiff:chr12_56362557_56362560	100	+
chr12	56365109	56365115	CC_G0_G2_highdiff:chr12_56365109_56365115	100	+
chr12	56365213	56365244	CC_G0_G2_highdiff:chr12_56365213_56365244	100	+
chr12	56365281	56365290	CC_G0_G2_highdiff:chr12_56365281_56365290	100	+
chr12	56365300	56365303	CC_G0_G2_highdiff:chr12_56365300_56365303	100	+
chr12	56500667	56500764	CC_G0_G2_highdiff:chr12_56500667_56500764	100	+
chr12	56500880	56500941	CC_G0_G2_highdiff:chr12_56500880_56500941	100	+
chr12	56500953	56500966	CC_G0_G2_highdiff:chr12_56500953_56500966	100	+
chr12	56501040	56501042	CC_G0_G2_highdiff:chr12_56501040_56501042	100	+
chr12	56504261	56504266	CC_G0_G2_highdiff:chr12_56504261_56504266	100	+
chr12	56504284	56504293	CC_G0_G2_highdiff:chr12_56504284_56504293	100	+
chr12	56504338	56504341	CC_G0_G2_highdiff:chr12_56504338_56504341	100	+
chr12	56504477	56504538	CC_G0_G2_highdiff:chr12_56504477_56504538	100	+
chr12	56506570	56506605	CC_G0_G2_highdiff:chr12_56506570_56506605	100	+
chr12	56737566	56737608	CC_G0_G2_highdiff:chr12_56737566_56737608	100	+
chr12	56742407	56742412	CC_G0_G2_highdiff:chr12_56742407_56742412	100	+
chr12	56742424	56742433	CC_G0_G2_highdiff:chr12_56742424_56742433	100	+
chr12	56742478	56742487	CC_G0_G2_highdiff:chr12_56742478_56742487	100	+
chr12	56742491	56742505	CC_G0_G2_highdiff:chr12_56742491_56742505	100	+
chr12	56745018	56745071	CC_G0_G2_highdiff:chr12_56745018_56745071	100	+
chr12	56745234	56745256	CC_G0_G2_highdiff:chr12_56745234_56745256	100	+
chr12	56748699	56748890	CC_G0_G2_highdiff:chr12_56748699_56748890	100	+
chr12	56811570	56811585	CC_G0_G2_highdiff:chr12_56811570_56811585	100	+
chr12	57457134	57457233	CC_G0_G2_highdiff:chr12_57457134_57457233	100	+
chr12	57547980	57547988	CC_G0_G2_highdiff:chr12_57547980_57547988	100	+
chr12	58192845	58193069	CC_G0_G2_highdiff:chr12_58192845_58193069	100	+
chr12	59268148	59268159	CC_G0_G2_highdiff:chr12_59268148_59268159	100	+
chr12	59268207	59268211	CC_G0_G2_highdiff:chr12_59268207_59268211	100	+
chr12	59270186	59270218	CC_G0_G2_highdiff:chr12_59270186_59270218	100	+
chr12	59270404	59270428	CC_G0_G2_highdiff:chr12_59270404_59270428	100	+
chr12	59281507	59281560	CC_G0_G2_highdiff:chr12_59281507_59281560	100	+
chr12	59281563	59281568	CC_G0_G2_highdiff:chr12_59281563_59281568	100	+
chr12	59281715	59281716	CC_G0_G2_highdiff:chr12_59281715_59281716	100	+
[truncated: 3,350 more rows]
