# Supplementary material for: Cell cycle, oncogenic and tumor suppressor pathways regulate numerous long and macro non-protein-coding RNAs
Source: Genome Biol. 2014 Mar 4;15(3):R48. doi: 10.1186/gb-2014-15-3-r48 (PMC4054595; doi:10.1186/gb-2014-15-3-r48)
Supplement: Additional file 2 — Online supplemental material containing BED formatted files of differentially expressed regions and macroRNAs, as well as CSV tables listing all proximal ncRNA-mRNA pairs regulated in astrocytoma. [file gb-2014-15-3-r48-S2.zip › online_data/bona-fide-nc/Stat3_01_13_highdiff3.hg19.non-coding.intergenic.bed]

chr1	198818644	198818692	Stat3_01_13_highdiff:chr1_198818644_198818692	100	+
chr1	198818701	198818834	Stat3_01_13_highdiff:chr1_198818701_198818834	100	+
chr1	198851955	198852160	Stat3_01_13_highdiff:chr1_198851955_198852160	100	+
chr1	209283292	209283526	Stat3_01_13_highdiff:chr1_209283292_209283526	100	+
chr1	209288789	209288997	Stat3_01_13_highdiff:chr1_209288789_209288997	100	+
chr10	66130181	66130402	Stat3_01_13_highdiff:chr10_66130181_66130402	100	+
chr10	115038184	115038237	Stat3_01_13_highdiff:chr10_115038184_115038237	100	+
chr11	109652777	109652836	Stat3_01_13_highdiff:chr11_109652777_109652836	100	+
chr11	111221074	111221272	Stat3_01_13_highdiff:chr11_111221074_111221272	100	+
chr11	111221354	111221964	Stat3_01_13_highdiff:chr11_111221354_111221964	100	+
chr11	111221998	111222378	Stat3_01_13_highdiff:chr11_111221998_111222378	100	+
chr12	42448680	42448878	Stat3_01_13_highdiff:chr12_42448680_42448878	100	+
chr12	68444812	68445034	Stat3_01_13_highdiff:chr12_68444812_68445034	100	+
chr13	73597939	73597997	Stat3_01_13_highdiff:chr13_73597939_73597997	100	+
chr13	73598000	73598010	Stat3_01_13_highdiff:chr13_73598000_73598010	100	+
chr13	76683055	76683253	Stat3_01_13_highdiff:chr13_76683055_76683253	100	+
chr14	39685939	39686132	Stat3_01_13_highdiff:chr14_39685939_39686132	100	+
chr15	48100092	48100101	Stat3_01_13_highdiff:chr15_48100092_48100101	100	+
chr15	48100127	48100142	Stat3_01_13_highdiff:chr15_48100127_48100142	100	+
chr15	101093317	101093532	Stat3_01_13_highdiff:chr15_101093317_101093532	100	+
chr16	59095721	59095745	Stat3_01_13_highdiff:chr16_59095721_59095745	100	+
chr16	74409251	74409310	Stat3_01_13_highdiff:chr16_74409251_74409310	100	+
chr17	54094914	54094974	Stat3_01_13_highdiff:chr17_54094914_54094974	100	+
chr17	57917952	57918339	Stat3_01_13_highdiff:chr17_57917952_57918339	100	+
chr17	57918573	57919683	Stat3_01_13_highdiff:chr17_57918573_57919683	100	+
chr17	57919729	57919738	Stat3_01_13_highdiff:chr17_57919729_57919738	100	+
chr17	57919753	57919754	Stat3_01_13_highdiff:chr17_57919753_57919754	100	+
chr17	57920514	57920524	Stat3_01_13_highdiff:chr17_57920514_57920524	100	+
chr17	57920528	57920613	Stat3_01_13_highdiff:chr17_57920528_57920613	100	+
chr17	57920634	57920784	Stat3_01_13_highdiff:chr17_57920634_57920784	100	+
chr17	57920793	57920800	Stat3_01_13_highdiff:chr17_57920793_57920800	100	+
chr17	70448849	70449060	Stat3_01_13_highdiff:chr17_70448849_70449060	100	+
chr17	70464388	70464786	Stat3_01_13_highdiff:chr17_70464388_70464786	100	+
chr17	70464973	70465181	Stat3_01_13_highdiff:chr17_70464973_70465181	100	+
chr17	70476982	70477139	Stat3_01_13_highdiff:chr17_70476982_70477139	100	+
chr17	70484405	70484598	Stat3_01_13_highdiff:chr17_70484405_70484598	100	+
chr17	70485722	70485959	Stat3_01_13_highdiff:chr17_70485722_70485959	100	+
chr17	70486679	70486975	Stat3_01_13_highdiff:chr17_70486679_70486975	100	+
chr17	70490210	70490474	Stat3_01_13_highdiff:chr17_70490210_70490474	100	+
chr17	70490576	70491023	Stat3_01_13_highdiff:chr17_70490576_70491023	100	+
chr17	70492917	70493183	Stat3_01_13_highdiff:chr17_70492917_70493183	100	+
chr17	70503967	70504395	Stat3_01_13_highdiff:chr17_70503967_70504395	100	+
chr17	70505854	70506061	Stat3_01_13_highdiff:chr17_70505854_70506061	100	+
chr17	70512007	70512250	Stat3_01_13_highdiff:chr17_70512007_70512250	100	+
chr17	70513074	70513333	Stat3_01_13_highdiff:chr17_70513074_70513333	100	+
chr17	70517189	70517392	Stat3_01_13_highdiff:chr17_70517189_70517392	100	+
chr17	70519548	70519928	Stat3_01_13_highdiff:chr17_70519548_70519928	100	+
chr17	70526020	70526562	Stat3_01_13_highdiff:chr17_70526020_70526562	100	+
chr17	70527686	70527888	Stat3_01_13_highdiff:chr17_70527686_70527888	100	+
chr17	70528784	70528796	Stat3_01_13_highdiff:chr17_70528784_70528796	100	+
chr17	70528807	70528974	Stat3_01_13_highdiff:chr17_70528807_70528974	100	+
chr17	70536126	70536409	Stat3_01_13_highdiff:chr17_70536126_70536409	100	+
chr17	70546006	70546329	Stat3_01_13_highdiff:chr17_70546006_70546329	100	+
chr17	70551389	70551684	Stat3_01_13_highdiff:chr17_70551389_70551684	100	+
chr17	70552795	70553030	Stat3_01_13_highdiff:chr17_70552795_70553030	100	+
chr17	70554650	70554850	Stat3_01_13_highdiff:chr17_70554650_70554850	100	+
chr17	70560414	70560662	Stat3_01_13_highdiff:chr17_70560414_70560662	100	+
chr17	70561414	70561609	Stat3_01_13_highdiff:chr17_70561414_70561609	100	+
chr17	70562967	70563384	Stat3_01_13_highdiff:chr17_70562967_70563384	100	+
chr17	70566493	70566510	Stat3_01_13_highdiff:chr17_70566493_70566510	100	+
chr17	70566535	70566753	Stat3_01_13_highdiff:chr17_70566535_70566753	100	+
chr17	70575208	70575519	Stat3_01_13_highdiff:chr17_70575208_70575519	100	+
chr18	41591019	41591248	Stat3_01_13_highdiff:chr18_41591019_41591248	100	+
chr18	41593094	41593316	Stat3_01_13_highdiff:chr18_41593094_41593316	100	+
chr18	41600312	41600555	Stat3_01_13_highdiff:chr18_41600312_41600555	100	+
chr18	41604808	41605051	Stat3_01_13_highdiff:chr18_41604808_41605051	100	+
chr18	41605095	41605792	Stat3_01_13_highdiff:chr18_41605095_41605792	100	+
chr18	41605917	41606340	Stat3_01_13_highdiff:chr18_41605917_41606340	100	+
chr18	41606479	41606710	Stat3_01_13_highdiff:chr18_41606479_41606710	100	+
chr18	41609425	41609678	Stat3_01_13_highdiff:chr18_41609425_41609678	100	+
chr18	41609723	41609977	Stat3_01_13_highdiff:chr18_41609723_41609977	100	+
chr18	41613061	41613519	Stat3_01_13_highdiff:chr18_41613061_41613519	100	+
chr18	41613567	41614024	Stat3_01_13_highdiff:chr18_41613567_41614024	100	+
chr18	41615454	41616652	Stat3_01_13_highdiff:chr18_41615454_41616652	100	+
chr18	41616663	41617824	Stat3_01_13_highdiff:chr18_41616663_41617824	100	+
chr18	41617839	41618413	Stat3_01_13_highdiff:chr18_41617839_41618413	100	+
chr18	41618469	41618531	Stat3_01_13_highdiff:chr18_41618469_41618531	100	+
chr18	41618543	41619188	Stat3_01_13_highdiff:chr18_41618543_41619188	100	+
chr18	41619196	41619205	Stat3_01_13_highdiff:chr18_41619196_41619205	100	+
chr18	41619218	41619270	Stat3_01_13_highdiff:chr18_41619218_41619270	100	+
chr18	41619299	41619394	Stat3_01_13_highdiff:chr18_41619299_41619394	100	+
chr18	41619395	41619421	Stat3_01_13_highdiff:chr18_41619395_41619421	100	+
chr18	41619443	41619477	Stat3_01_13_highdiff:chr18_41619443_41619477	100	+
chr18	41619528	41619644	Stat3_01_13_highdiff:chr18_41619528_41619644	100	+
chr18	41619663	41619667	Stat3_01_13_highdiff:chr18_41619663_41619667	100	+
chr18	41619679	41619686	Stat3_01_13_highdiff:chr18_41619679_41619686	100	+
chr18	41619691	41619703	Stat3_01_13_highdiff:chr18_41619691_41619703	100	+
chr18	41619713	41619722	Stat3_01_13_highdiff:chr18_41619713_41619722	100	+
chr18	41619748	41619764	Stat3_01_13_highdiff:chr18_41619748_41619764	100	+
chr18	41619784	41619793	Stat3_01_13_highdiff:chr18_41619784_41619793	100	+
chr18	41619802	41619817	Stat3_01_13_highdiff:chr18_41619802_41619817	100	+
chr18	41619835	41619861	Stat3_01_13_highdiff:chr18_41619835_41619861	100	+
chr18	41619868	41619880	Stat3_01_13_highdiff:chr18_41619868_41619880	100	+
chr18	41619886	41619924	Stat3_01_13_highdiff:chr18_41619886_41619924	100	+
chr18	41619960	41619975	Stat3_01_13_highdiff:chr18_41619960_41619975	100	+
chr18	41619977	41619989	Stat3_01_13_highdiff:chr18_41619977_41619989	100	+
chr18	41619990	41619999	Stat3_01_13_highdiff:chr18_41619990_41619999	100	+
chr18	41620002	41620086	Stat3_01_13_highdiff:chr18_41620002_41620086	100	+
chr18	41621123	41621340	Stat3_01_13_highdiff:chr18_41621123_41621340	100	+
chr18	41621903	41622140	Stat3_01_13_highdiff:chr18_41621903_41622140	100	+
chr18	41622621	41622816	Stat3_01_13_highdiff:chr18_41622621_41622816	100	+
chr18	41622825	41622906	Stat3_01_13_highdiff:chr18_41622825_41622906	100	+
chr18	41622918	41622949	Stat3_01_13_highdiff:chr18_41622918_41622949	100	+
chr18	41623087	41623279	Stat3_01_13_highdiff:chr18_41623087_41623279	100	+
chr18	41623585	41624155	Stat3_01_13_highdiff:chr18_41623585_41624155	100	+
chr18	41624210	41625158	Stat3_01_13_highdiff:chr18_41624210_41625158	100	+
chr18	41625347	41625684	Stat3_01_13_highdiff:chr18_41625347_41625684	100	+
chr18	41626202	41626207	Stat3_01_13_highdiff:chr18_41626202_41626207	100	+
chr18	41626228	41626604	Stat3_01_13_highdiff:chr18_41626228_41626604	100	+
chr18	41628070	41628466	Stat3_01_13_highdiff:chr18_41628070_41628466	100	+
chr18	41629538	41629833	Stat3_01_13_highdiff:chr18_41629538_41629833	100	+
chr18	41629848	41629995	Stat3_01_13_highdiff:chr18_41629848_41629995	100	+
chr18	41630019	41630191	Stat3_01_13_highdiff:chr18_41630019_41630191	100	+
chr18	41630692	41631353	Stat3_01_13_highdiff:chr18_41630692_41631353	100	+
chr18	41631784	41632418	Stat3_01_13_highdiff:chr18_41631784_41632418	100	+
chr18	41632439	41632522	Stat3_01_13_highdiff:chr18_41632439_41632522	100	+
chr18	41633202	41633660	Stat3_01_13_highdiff:chr18_41633202_41633660	100	+
chr18	41638020	41638475	Stat3_01_13_highdiff:chr18_41638020_41638475	100	+
chr18	41642000	41642295	Stat3_01_13_highdiff:chr18_41642000_41642295	100	+
chr18	41643121	41643483	Stat3_01_13_highdiff:chr18_41643121_41643483	100	+
chr18	41643667	41643958	Stat3_01_13_highdiff:chr18_41643667_41643958	100	+
chr18	41645099	41645489	Stat3_01_13_highdiff:chr18_41645099_41645489	100	+
chr18	41646538	41646784	Stat3_01_13_highdiff:chr18_41646538_41646784	100	+
chr18	41647125	41647496	Stat3_01_13_highdiff:chr18_41647125_41647496	100	+
chr18	41647506	41647898	Stat3_01_13_highdiff:chr18_41647506_41647898	100	+
chr18	41648022	41648305	Stat3_01_13_highdiff:chr18_41648022_41648305	100	+
chr18	41649313	41649807	Stat3_01_13_highdiff:chr18_41649313_41649807	100	+
chr18	41650336	41650424	Stat3_01_13_highdiff:chr18_41650336_41650424	100	+
chr18	41650451	41650573	Stat3_01_13_highdiff:chr18_41650451_41650573	100	+
chr18	41652057	41652264	Stat3_01_13_highdiff:chr18_41652057_41652264	100	+
chr18	41657907	41658177	Stat3_01_13_highdiff:chr18_41657907_41658177	100	+
chr18	41660356	41660740	Stat3_01_13_highdiff:chr18_41660356_41660740	100	+
chr18	41667970	41668273	Stat3_01_13_highdiff:chr18_41667970_41668273	100	+
chr18	41669426	41669643	Stat3_01_13_highdiff:chr18_41669426_41669643	100	+
chr18	41696178	41696625	Stat3_01_13_highdiff:chr18_41696178_41696625	100	+
chr18	41698663	41698907	Stat3_01_13_highdiff:chr18_41698663_41698907	100	+
chr18	41700734	41700965	Stat3_01_13_highdiff:chr18_41700734_41700965	100	+
chr18	51284658	51284682	Stat3_01_13_highdiff:chr18_51284658_51284682	100	+
chr18	53519565	53519770	Stat3_01_13_highdiff:chr18_53519565_53519770	100	+
chr19	12902255	12902309	Stat3_01_13_highdiff:chr19_12902255_12902309	100	+
chr19	39900045	39900056	Stat3_01_13_highdiff:chr19_39900045_39900056	100	+
chr2	66548138	66548162	Stat3_01_13_highdiff:chr2_66548138_66548162	100	+
chr2	104294132	104294133	Stat3_01_13_highdiff:chr2_104294132_104294133	100	+
chr2	112239594	112239773	Stat3_01_13_highdiff:chr2_112239594_112239773	100	+
chr2	139887169	139887372	Stat3_01_13_highdiff:chr2_139887169_139887372	100	+
chr3	31560218	31560276	Stat3_01_13_highdiff:chr3_31560218_31560276	100	+
chr3	112440495	112440692	Stat3_01_13_highdiff:chr3_112440495_112440692	100	+
chr5	139712424	139712427	Stat3_01_13_highdiff:chr5_139712424_139712427	100	+
chr6	98655222	98655278	Stat3_01_13_highdiff:chr6_98655222_98655278	100	+
chr6	166726732	166726780	Stat3_01_13_highdiff:chr6_166726732_166726780	100	+
chr7	17440761	17441002	Stat3_01_13_highdiff:chr7_17440761_17441002	100	+
chr8	19620240	19620464	Stat3_01_13_highdiff:chr8_19620240_19620464	100	+
chr8	143527046	143527165	Stat3_01_13_highdiff:chr8_143527046_143527165	100	+
chr8	143527189	143527763	Stat3_01_13_highdiff:chr8_143527189_143527763	100	+
chr8	143527884	143528130	Stat3_01_13_highdiff:chr8_143527884_143528130	100	+
chr9	21166780	21166804	Stat3_01_13_highdiff:chr9_21166780_21166804	100	+
chr9	25491250	25491302	Stat3_01_13_highdiff:chr9_25491250_25491302	100	+
chr9	31595572	31595783	Stat3_01_13_highdiff:chr9_31595572_31595783	100	+
chr9	40145354	40145378	Stat3_01_13_highdiff:chr9_40145354_40145378	100	+
chr9	44350300	44350438	Stat3_01_13_highdiff:chr9_44350300_44350438	100	+
chr9	94912781	94912990	Stat3_01_13_highdiff:chr9_94912781_94912990	100	+
chr9	94913486	94913689	Stat3_01_13_highdiff:chr9_94913486_94913689	100	+
chr9	109148291	109148492	Stat3_01_13_highdiff:chr9_109148291_109148492	100	+
chr9	111033336	111033432	Stat3_01_13_highdiff:chr9_111033336_111033432	100	+
chr9	120194422	120194481	Stat3_01_13_highdiff:chr9_120194422_120194481	100	+
chrX	24394146	24394393	Stat3_01_13_highdiff:chrX_24394146_24394393	100	+
chrX	87127071	87127276	Stat3_01_13_highdiff:chrX_87127071_87127276	100	+
