# Supplementary material for: Cell cycle, oncogenic and tumor suppressor pathways regulate numerous long and macro non-protein-coding RNAs
Source: Genome Biol. 2014 Mar 4;15(3):R48. doi: 10.1186/gb-2014-15-3-r48 (PMC4054595; doi:10.1186/gb-2014-15-3-r48)
Supplement: Additional file 2 — Online supplemental material containing BED formatted files of differentially expressed regions and macroRNAs, as well as CSV tables listing all proximal ncRNA-mRNA pairs regulated in astrocytoma. [file gb-2014-15-3-r48-S2.zip › online_data/bona-fide-nc/CC_G0_G2_highdiff3.hg19.non-coding.intron.bed]

chr1	6293477	6293533	CC_G0_G2_highdiff:chr1_6293477_6293533	100	+
chr1	6293703	6293781	CC_G0_G2_highdiff:chr1_6293703_6293781	100	+
chr1	8921490	8921506	CC_G0_G2_highdiff:chr1_8921490_8921506	100	+
chr1	8925285	8925334	CC_G0_G2_highdiff:chr1_8925285_8925334	100	+
chr1	8925542	8925589	CC_G0_G2_highdiff:chr1_8925542_8925589	100	+
chr1	8926325	8926334	CC_G0_G2_highdiff:chr1_8926325_8926334	100	+
chr1	8927108	8927165	CC_G0_G2_highdiff:chr1_8927108_8927165	100	+
chr1	8934760	8934795	CC_G0_G2_highdiff:chr1_8934760_8934795	100	+
chr1	8934804	8934877	CC_G0_G2_highdiff:chr1_8934804_8934877	100	+
chr1	8934878	8934879	CC_G0_G2_highdiff:chr1_8934878_8934879	100	+
chr1	8934976	8935000	CC_G0_G2_highdiff:chr1_8934976_8935000	100	+
chr1	14090722	14090810	CC_G0_G2_highdiff:chr1_14090722_14090810	100	+
chr1	14090819	14090943	CC_G0_G2_highdiff:chr1_14090819_14090943	100	+
chr1	19509824	19509833	CC_G0_G2_highdiff:chr1_19509824_19509833	100	+
chr1	19509850	19509859	CC_G0_G2_highdiff:chr1_19509850_19509859	100	+
chr1	19509907	19509916	CC_G0_G2_highdiff:chr1_19509907_19509916	100	+
chr1	19509924	19509932	CC_G0_G2_highdiff:chr1_19509924_19509932	100	+
chr1	19585163	19585174	CC_G0_G2_highdiff:chr1_19585163_19585174	100	+
chr1	20810212	20810220	CC_G0_G2_highdiff:chr1_20810212_20810220	100	+
chr1	21793883	21794149	CC_G0_G2_highdiff:chr1_21793883_21794149	100	+
chr1	21799222	21799335	CC_G0_G2_highdiff:chr1_21799222_21799335	100	+
chr1	21799408	21799509	CC_G0_G2_highdiff:chr1_21799408_21799509	100	+
chr1	23885241	23885425	CC_G0_G2_highdiff:chr1_23885241_23885425	100	+
chr1	23885603	23885604	CC_G0_G2_highdiff:chr1_23885603_23885604	100	+
chr1	26227909	26227969	CC_G0_G2_highdiff:chr1_26227909_26227969	100	+
chr1	26230065	26230104	CC_G0_G2_highdiff:chr1_26230065_26230104	100	+
chr1	26230315	26230336	CC_G0_G2_highdiff:chr1_26230315_26230336	100	+
chr1	26231126	26231154	CC_G0_G2_highdiff:chr1_26231126_26231154	100	+
chr1	26231229	26231346	CC_G0_G2_highdiff:chr1_26231229_26231346	100	+
chr1	26581632	26581657	CC_G0_G2_highdiff:chr1_26581632_26581657	100	+
chr1	31838791	31838804	CC_G0_G2_highdiff:chr1_31838791_31838804	100	+
chr1	31838813	31838872	CC_G0_G2_highdiff:chr1_31838813_31838872	100	+
chr1	31840128	31840239	CC_G0_G2_highdiff:chr1_31840128_31840239	100	+
chr1	31840344	31840465	CC_G0_G2_highdiff:chr1_31840344_31840465	100	+
chr1	31842178	31842189	CC_G0_G2_highdiff:chr1_31842178_31842189	100	+
chr1	31842191	31842200	CC_G0_G2_highdiff:chr1_31842191_31842200	100	+
chr1	31842420	31842484	CC_G0_G2_highdiff:chr1_31842420_31842484	100	+
chr1	36212334	36212366	CC_G0_G2_highdiff:chr1_36212334_36212366	100	+
chr1	38164649	38164777	CC_G0_G2_highdiff:chr1_38164649_38164777	100	+
chr1	38171049	38171096	CC_G0_G2_highdiff:chr1_38171049_38171096	100	+
chr1	38171239	38171253	CC_G0_G2_highdiff:chr1_38171239_38171253	100	+
chr1	38173930	38173992	CC_G0_G2_highdiff:chr1_38173930_38173992	100	+
chr1	41457300	41457435	CC_G0_G2_highdiff:chr1_41457300_41457435	100	+
chr1	41474392	41474442	CC_G0_G2_highdiff:chr1_41474392_41474442	100	+
chr1	41474451	41474465	CC_G0_G2_highdiff:chr1_41474451_41474465	100	+
chr1	41474563	41474663	CC_G0_G2_highdiff:chr1_41474563_41474663	100	+
chr1	41477324	41477329	CC_G0_G2_highdiff:chr1_41477324_41477329	100	+
chr1	43283388	43283515	CC_G0_G2_highdiff:chr1_43283388_43283515	100	+
chr1	43637123	43637149	CC_G0_G2_highdiff:chr1_43637123_43637149	100	+
chr1	43637322	43637354	CC_G0_G2_highdiff:chr1_43637322_43637354	100	+
chr1	43825073	43825085	CC_G0_G2_highdiff:chr1_43825073_43825085	100	+
chr1	43825141	43825152	CC_G0_G2_highdiff:chr1_43825141_43825152	100	+
chr1	43825158	43825160	CC_G0_G2_highdiff:chr1_43825158_43825160	100	+
chr1	43825309	43825383	CC_G0_G2_highdiff:chr1_43825309_43825383	100	+
chr1	43825391	43825394	CC_G0_G2_highdiff:chr1_43825391_43825394	100	+
chr1	43825769	43825781	CC_G0_G2_highdiff:chr1_43825769_43825781	100	+
chr1	43825792	43825801	CC_G0_G2_highdiff:chr1_43825792_43825801	100	+
chr1	43826075	43826102	CC_G0_G2_highdiff:chr1_43826075_43826102	100	+
chr1	43826361	43826400	CC_G0_G2_highdiff:chr1_43826361_43826400	100	+
chr1	43826673	43826682	CC_G0_G2_highdiff:chr1_43826673_43826682	100	+
chr1	43826738	43826746	CC_G0_G2_highdiff:chr1_43826738_43826746	100	+
chr1	43826776	43826785	CC_G0_G2_highdiff:chr1_43826776_43826785	100	+
chr1	43826966	43826975	CC_G0_G2_highdiff:chr1_43826966_43826975	100	+
chr1	43827000	43827004	CC_G0_G2_highdiff:chr1_43827000_43827004	100	+
chr1	43827013	43827124	CC_G0_G2_highdiff:chr1_43827013_43827124	100	+
chr1	43827720	43827835	CC_G0_G2_highdiff:chr1_43827720_43827835	100	+
chr1	43827863	43827865	CC_G0_G2_highdiff:chr1_43827863_43827865	100	+
chr1	44570121	44570181	CC_G0_G2_highdiff:chr1_44570121_44570181	100	+
chr1	45221655	45221712	CC_G0_G2_highdiff:chr1_45221655_45221712	100	+
chr1	45221741	45221744	CC_G0_G2_highdiff:chr1_45221741_45221744	100	+
chr1	45221916	45221981	CC_G0_G2_highdiff:chr1_45221916_45221981	100	+
chr1	45224830	45224847	CC_G0_G2_highdiff:chr1_45224830_45224847	100	+
chr1	45224859	45224871	CC_G0_G2_highdiff:chr1_45224859_45224871	100	+
chr1	45225020	45225022	CC_G0_G2_highdiff:chr1_45225020_45225022	100	+
chr1	45225057	45225092	CC_G0_G2_highdiff:chr1_45225057_45225092	100	+
chr1	45228378	45228401	CC_G0_G2_highdiff:chr1_45228378_45228401	100	+
chr1	45228410	45228434	CC_G0_G2_highdiff:chr1_45228410_45228434	100	+
chr1	45232476	45232488	CC_G0_G2_highdiff:chr1_45232476_45232488	100	+
chr1	45232496	45232497	CC_G0_G2_highdiff:chr1_45232496_45232497	100	+
chr1	45232622	45232631	CC_G0_G2_highdiff:chr1_45232622_45232631	100	+
chr1	45232659	45232674	CC_G0_G2_highdiff:chr1_45232659_45232674	100	+
chr1	47717595	47717635	CC_G0_G2_highdiff:chr1_47717595_47717635	100	+
chr1	47735268	47735306	CC_G0_G2_highdiff:chr1_47735268_47735306	100	+
chr1	47735569	47735581	CC_G0_G2_highdiff:chr1_47735569_47735581	100	+
chr1	52385787	52385807	CC_G0_G2_highdiff:chr1_52385787_52385807	100	+
chr1	53461698	53461706	CC_G0_G2_highdiff:chr1_53461698_53461706	100	+
chr1	53561389	53561598	CC_G0_G2_highdiff:chr1_53561389_53561598	100	+
chr1	53561859	53562106	CC_G0_G2_highdiff:chr1_53561859_53562106	100	+
chr1	53562481	53562683	CC_G0_G2_highdiff:chr1_53562481_53562683	100	+
chr1	53563207	53563750	CC_G0_G2_highdiff:chr1_53563207_53563750	100	+
chr1	53564470	53564665	CC_G0_G2_highdiff:chr1_53564470_53564665	100	+
chr1	53566213	53566476	CC_G0_G2_highdiff:chr1_53566213_53566476	100	+
chr1	53566485	53566521	CC_G0_G2_highdiff:chr1_53566485_53566521	100	+
chr1	53567248	53567456	CC_G0_G2_highdiff:chr1_53567248_53567456	100	+
chr1	54233706	54233708	CC_G0_G2_highdiff:chr1_54233706_54233708	100	+
chr1	54233711	54233719	CC_G0_G2_highdiff:chr1_54233711_54233719	100	+
chr1	54293617	54293671	CC_G0_G2_highdiff:chr1_54293617_54293671	100	+
chr1	54293865	54293907	CC_G0_G2_highdiff:chr1_54293865_54293907	100	+
chr1	54301077	54301172	CC_G0_G2_highdiff:chr1_54301077_54301172	100	+
chr1	54301293	54301395	CC_G0_G2_highdiff:chr1_54301293_54301395	100	+
chr1	55330938	55330960	CC_G0_G2_highdiff:chr1_55330938_55330960	100	+
chr1	55349211	55349248	CC_G0_G2_highdiff:chr1_55349211_55349248	100	+
chr1	55349446	55349504	CC_G0_G2_highdiff:chr1_55349446_55349504	100	+
chr1	56996014	56996216	CC_G0_G2_highdiff:chr1_56996014_56996216	100	+
chr1	57035318	57035518	CC_G0_G2_highdiff:chr1_57035318_57035518	100	+
chr1	62913182	62913261	CC_G0_G2_highdiff:chr1_62913182_62913261	100	+
chr1	64341833	64342081	CC_G0_G2_highdiff:chr1_64341833_64342081	100	+
chr1	67095822	67096107	CC_G0_G2_highdiff:chr1_67095822_67096107	100	+
chr1	67115268	67115557	CC_G0_G2_highdiff:chr1_67115268_67115557	100	+
chr1	67120580	67120889	CC_G0_G2_highdiff:chr1_67120580_67120889	100	+
chr1	67120936	67121184	CC_G0_G2_highdiff:chr1_67120936_67121184	100	+
chr1	67122914	67123089	CC_G0_G2_highdiff:chr1_67122914_67123089	100	+
chr1	67127962	67128327	CC_G0_G2_highdiff:chr1_67127962_67128327	100	+
chr1	67133407	67133628	CC_G0_G2_highdiff:chr1_67133407_67133628	100	+
chr1	67135264	67135464	CC_G0_G2_highdiff:chr1_67135264_67135464	100	+
chr1	67135548	67135812	CC_G0_G2_highdiff:chr1_67135548_67135812	100	+
chr1	67156002	67156127	CC_G0_G2_highdiff:chr1_67156002_67156127	100	+
chr1	67162299	67162536	CC_G0_G2_highdiff:chr1_67162299_67162536	100	+
chr1	67164466	67164731	CC_G0_G2_highdiff:chr1_67164466_67164731	100	+
chr1	67176130	67176341	CC_G0_G2_highdiff:chr1_67176130_67176341	100	+
chr1	67176582	67176650	CC_G0_G2_highdiff:chr1_67176582_67176650	100	+
chr1	67176674	67176792	CC_G0_G2_highdiff:chr1_67176674_67176792	100	+
chr1	68942752	68942763	CC_G0_G2_highdiff:chr1_68942752_68942763	100	+
chr1	68943655	68943657	CC_G0_G2_highdiff:chr1_68943655_68943657	100	+
chr1	68943682	68943750	CC_G0_G2_highdiff:chr1_68943682_68943750	100	+
chr1	68947069	68947118	CC_G0_G2_highdiff:chr1_68947069_68947118	100	+
chr1	68953979	68954054	CC_G0_G2_highdiff:chr1_68953979_68954054	100	+
chr1	68954508	68954598	CC_G0_G2_highdiff:chr1_68954508_68954598	100	+
chr1	68954717	68954719	CC_G0_G2_highdiff:chr1_68954717_68954719	100	+
chr1	68954720	68954829	CC_G0_G2_highdiff:chr1_68954720_68954829	100	+
chr1	70688084	70688325	CC_G0_G2_highdiff:chr1_70688084_70688325	100	+
chr1	70688930	70689137	CC_G0_G2_highdiff:chr1_70688930_70689137	100	+
chr1	70692894	70693094	CC_G0_G2_highdiff:chr1_70692894_70693094	100	+
chr1	70693354	70693557	CC_G0_G2_highdiff:chr1_70693354_70693557	100	+
chr1	70693568	70693730	CC_G0_G2_highdiff:chr1_70693568_70693730	100	+
chr1	70693742	70693930	CC_G0_G2_highdiff:chr1_70693742_70693930	100	+
chr1	79127317	79127534	CC_G0_G2_highdiff:chr1_79127317_79127534	100	+
chr1	79403675	79403710	CC_G0_G2_highdiff:chr1_79403675_79403710	100	+
chr1	86017362	86017468	CC_G0_G2_highdiff:chr1_86017362_86017468	100	+
chr1	86017477	86017561	CC_G0_G2_highdiff:chr1_86017477_86017561	100	+
chr1	86046730	86047035	CC_G0_G2_highdiff:chr1_86046730_86047035	100	+
chr1	86047261	86047265	CC_G0_G2_highdiff:chr1_86047261_86047265	100	+
chr1	86047266	86047486	CC_G0_G2_highdiff:chr1_86047266_86047486	100	+
chr1	86047493	86047502	CC_G0_G2_highdiff:chr1_86047493_86047502	100	+
chr1	89296563	89296781	CC_G0_G2_highdiff:chr1_89296563_89296781	100	+
chr1	91795188	91795387	CC_G0_G2_highdiff:chr1_91795188_91795387	100	+
chr1	92193149	92193211	CC_G0_G2_highdiff:chr1_92193149_92193211	100	+
chr1	92193364	92193377	CC_G0_G2_highdiff:chr1_92193364_92193377	100	+
chr1	92193392	92193460	CC_G0_G2_highdiff:chr1_92193392_92193460	100	+
chr1	93672647	93672659	CC_G0_G2_highdiff:chr1_93672647_93672659	100	+
chr1	93705463	93705534	CC_G0_G2_highdiff:chr1_93705463_93705534	100	+
chr1	94679969	94680277	CC_G0_G2_highdiff:chr1_94679969_94680277	100	+
chr1	94696953	94696962	CC_G0_G2_highdiff:chr1_94696953_94696962	100	+
chr1	97248680	97248992	CC_G0_G2_highdiff:chr1_97248680_97248992	100	+
chr1	108141043	108141229	CC_G0_G2_highdiff:chr1_108141043_108141229	100	+
chr1	110011270	110011469	CC_G0_G2_highdiff:chr1_110011270_110011469	100	+
chr1	110018327	110018335	CC_G0_G2_highdiff:chr1_110018327_110018335	100	+
chr1	110018359	110018368	CC_G0_G2_highdiff:chr1_110018359_110018368	100	+
chr1	110018388	110018555	CC_G0_G2_highdiff:chr1_110018388_110018555	100	+
chr1	110019359	110019390	CC_G0_G2_highdiff:chr1_110019359_110019390	100	+
chr1	110019601	110019682	CC_G0_G2_highdiff:chr1_110019601_110019682	100	+
chr1	112190839	112190907	CC_G0_G2_highdiff:chr1_112190839_112190907	100	+
chr1	117509414	117509512	CC_G0_G2_highdiff:chr1_117509414_117509512	100	+
chr1	117509518	117509532	CC_G0_G2_highdiff:chr1_117509518_117509532	100	+
chr1	118165453	118165463	CC_G0_G2_highdiff:chr1_118165453_118165463	100	+
chr1	120254785	120254822	CC_G0_G2_highdiff:chr1_120254785_120254822	100	+
chr1	120284280	120284352	CC_G0_G2_highdiff:chr1_120284280_120284352	100	+
chr1	145098333	145098540	CC_G0_G2_highdiff:chr1_145098333_145098540	100	+
chr1	145237312	145237598	CC_G0_G2_highdiff:chr1_145237312_145237598	100	+
chr1	148000885	148001171	CC_G0_G2_highdiff:chr1_148000885_148001171	100	+
chr1	150550085	150550094	CC_G0_G2_highdiff:chr1_150550085_150550094	100	+
chr1	150550106	150550710	CC_G0_G2_highdiff:chr1_150550106_150550710	100	+
chr1	150550718	150550719	CC_G0_G2_highdiff:chr1_150550718_150550719	100	+
chr1	150551009	150551316	CC_G0_G2_highdiff:chr1_150551009_150551316	100	+
chr1	154918040	154918046	CC_G0_G2_highdiff:chr1_154918040_154918046	100	+
chr1	155279771	155279796	CC_G0_G2_highdiff:chr1_155279771_155279796	100	+
chr1	155279820	155279833	CC_G0_G2_highdiff:chr1_155279820_155279833	100	+
chr1	155280004	155280012	CC_G0_G2_highdiff:chr1_155280004_155280012	100	+
chr1	155281985	155282042	CC_G0_G2_highdiff:chr1_155281985_155282042	100	+
chr1	155282188	155282190	CC_G0_G2_highdiff:chr1_155282188_155282190	100	+
chr1	155282195	155282223	CC_G0_G2_highdiff:chr1_155282195_155282223	100	+
chr1	155286759	155286970	CC_G0_G2_highdiff:chr1_155286759_155286970	100	+
chr1	155288082	155288180	CC_G0_G2_highdiff:chr1_155288082_155288180	100	+
chr1	155290116	155290124	CC_G0_G2_highdiff:chr1_155290116_155290124	100	+
chr1	155290142	155290162	CC_G0_G2_highdiff:chr1_155290142_155290162	100	+
chr1	155290168	155290181	CC_G0_G2_highdiff:chr1_155290168_155290181	100	+
chr1	155290197	155290198	CC_G0_G2_highdiff:chr1_155290197_155290198	100	+
chr1	156509113	156509163	CC_G0_G2_highdiff:chr1_156509113_156509163	100	+
chr1	156517795	156517846	CC_G0_G2_highdiff:chr1_156517795_156517846	100	+
chr1	162536140	162536179	CC_G0_G2_highdiff:chr1_162536140_162536179	100	+
chr1	162551038	162551054	CC_G0_G2_highdiff:chr1_162551038_162551054	100	+
chr1	162551073	162551074	CC_G0_G2_highdiff:chr1_162551073_162551074	100	+
chr1	162551255	162551272	CC_G0_G2_highdiff:chr1_162551255_162551272	100	+
chr1	162558415	162558445	CC_G0_G2_highdiff:chr1_162558415_162558445	100	+
chr1	162558454	162558456	CC_G0_G2_highdiff:chr1_162558454_162558456	100	+
chr1	162558624	162558651	CC_G0_G2_highdiff:chr1_162558624_162558651	100	+
chr1	162568971	162568994	CC_G0_G2_highdiff:chr1_162568971_162568994	100	+
chr1	162764450	162764661	CC_G0_G2_highdiff:chr1_162764450_162764661	100	+
chr1	162765175	162765378	CC_G0_G2_highdiff:chr1_162765175_162765378	100	+
chr1	163043202	163043211	CC_G0_G2_highdiff:chr1_163043202_163043211	100	+
chr1	163043220	163043229	CC_G0_G2_highdiff:chr1_163043220_163043229	100	+
chr1	163044080	163044101	CC_G0_G2_highdiff:chr1_163044080_163044101	100	+
chr1	163044106	163044108	CC_G0_G2_highdiff:chr1_163044106_163044108	100	+
chr1	163295964	163296038	CC_G0_G2_highdiff:chr1_163295964_163296038	100	+
chr1	163298697	163298726	CC_G0_G2_highdiff:chr1_163298697_163298726	100	+
chr1	163298735	163298841	CC_G0_G2_highdiff:chr1_163298735_163298841	100	+
chr1	163317449	163317549	CC_G0_G2_highdiff:chr1_163317449_163317549	100	+
chr1	163317729	163317787	CC_G0_G2_highdiff:chr1_163317729_163317787	100	+
chr1	163325077	163325124	CC_G0_G2_highdiff:chr1_163325077_163325124	100	+
chr1	164576842	164577054	CC_G0_G2_highdiff:chr1_164576842_164577054	100	+
chr1	184588620	184588650	CC_G0_G2_highdiff:chr1_184588620_184588650	100	+
chr1	185963942	185963944	CC_G0_G2_highdiff:chr1_185963942_185963944	100	+
chr1	186077557	186077587	CC_G0_G2_highdiff:chr1_186077557_186077587	100	+
chr1	186645014	186645023	CC_G0_G2_highdiff:chr1_186645014_186645023	100	+
chr1	186645316	186645317	CC_G0_G2_highdiff:chr1_186645316_186645317	100	+
chr1	186645955	186645957	CC_G0_G2_highdiff:chr1_186645955_186645957	100	+
chr1	186646738	186646776	CC_G0_G2_highdiff:chr1_186646738_186646776	100	+
chr1	186646963	186647026	CC_G0_G2_highdiff:chr1_186646963_186647026	100	+
chr1	196646525	196646568	CC_G0_G2_highdiff:chr1_196646525_196646568	100	+
chr1	196646811	196646813	CC_G0_G2_highdiff:chr1_196646811_196646813	100	+
chr1	197055894	197055928	CC_G0_G2_highdiff:chr1_197055894_197055928	100	+
chr1	197056102	197056134	CC_G0_G2_highdiff:chr1_197056102_197056134	100	+
chr1	197059524	197059553	CC_G0_G2_highdiff:chr1_197059524_197059553	100	+
chr1	197059562	197059565	CC_G0_G2_highdiff:chr1_197059562_197059565	100	+
chr1	197059958	197059973	CC_G0_G2_highdiff:chr1_197059958_197059973	100	+
chr1	197059975	197059979	CC_G0_G2_highdiff:chr1_197059975_197059979	100	+
chr1	197065101	197065127	CC_G0_G2_highdiff:chr1_197065101_197065127	100	+
chr1	197065294	197065369	CC_G0_G2_highdiff:chr1_197065294_197065369	100	+
chr1	197065387	197065446	CC_G0_G2_highdiff:chr1_197065387_197065446	100	+
chr1	197074315	197074317	CC_G0_G2_highdiff:chr1_197074315_197074317	100	+
chr1	197091432	197091489	CC_G0_G2_highdiff:chr1_197091432_197091489	100	+
chr1	197091498	197091517	CC_G0_G2_highdiff:chr1_197091498_197091517	100	+
chr1	197091725	197091727	CC_G0_G2_highdiff:chr1_197091725_197091727	100	+
chr1	197091776	197091778	CC_G0_G2_highdiff:chr1_197091776_197091778	100	+
chr1	197094173	197094175	CC_G0_G2_highdiff:chr1_197094173_197094175	100	+
chr1	197094321	197094399	CC_G0_G2_highdiff:chr1_197094321_197094399	100	+
chr1	197097530	197097603	CC_G0_G2_highdiff:chr1_197097530_197097603	100	+
chr1	197097795	197097865	CC_G0_G2_highdiff:chr1_197097795_197097865	100	+
chr1	197098230	197098247	CC_G0_G2_highdiff:chr1_197098230_197098247	100	+
chr1	197098274	197098310	CC_G0_G2_highdiff:chr1_197098274_197098310	100	+
chr1	197098448	197098489	CC_G0_G2_highdiff:chr1_197098448_197098489	100	+
chr1	197098501	197098564	CC_G0_G2_highdiff:chr1_197098501_197098564	100	+
chr1	197109002	197109106	CC_G0_G2_highdiff:chr1_197109002_197109106	100	+
chr1	197111458	197111460	CC_G0_G2_highdiff:chr1_197111458_197111460	100	+
chr1	197112943	197112973	CC_G0_G2_highdiff:chr1_197112943_197112973	100	+
chr1	197112985	197113086	CC_G0_G2_highdiff:chr1_197112985_197113086	100	+
chr1	197113230	197113254	CC_G0_G2_highdiff:chr1_197113230_197113254	100	+
chr1	197113263	197113330	CC_G0_G2_highdiff:chr1_197113263_197113330	100	+
chr1	200096362	200096386	CC_G0_G2_highdiff:chr1_200096362_200096386	100	+
chr1	200522895	200522906	CC_G0_G2_highdiff:chr1_200522895_200522906	100	+
chr1	200534536	200534572	CC_G0_G2_highdiff:chr1_200534536_200534572	100	+
chr1	201453917	201453959	CC_G0_G2_highdiff:chr1_201453917_201453959	100	+
chr1	202302328	202302334	CC_G0_G2_highdiff:chr1_202302328_202302334	100	+
chr1	202302684	202302685	CC_G0_G2_highdiff:chr1_202302684_202302685	100	+
chr1	202302695	202302704	CC_G0_G2_highdiff:chr1_202302695_202302704	100	+
chr1	202302712	202302743	CC_G0_G2_highdiff:chr1_202302712_202302743	100	+
chr1	202302758	202302776	CC_G0_G2_highdiff:chr1_202302758_202302776	100	+
chr1	204440396	204440653	CC_G0_G2_highdiff:chr1_204440396_204440653	100	+
chr1	206563452	206563655	CC_G0_G2_highdiff:chr1_206563452_206563655	100	+
chr1	207501228	207501526	CC_G0_G2_highdiff:chr1_207501228_207501526	100	+
chr1	207940657	207940894	CC_G0_G2_highdiff:chr1_207940657_207940894	100	+
chr1	207940906	207940951	CC_G0_G2_highdiff:chr1_207940906_207940951	100	+
chr1	207940996	207941078	CC_G0_G2_highdiff:chr1_207940996_207941078	100	+
chr1	207941651	207941869	CC_G0_G2_highdiff:chr1_207941651_207941869	100	+
chr1	210827223	210827607	CC_G0_G2_highdiff:chr1_210827223_210827607	100	+
chr1	211474771	211475041	CC_G0_G2_highdiff:chr1_211474771_211475041	100	+
chr1	211480099	211480179	CC_G0_G2_highdiff:chr1_211480099_211480179	100	+
chr1	211480188	211480303	CC_G0_G2_highdiff:chr1_211480188_211480303	100	+
chr1	211847068	211847077	CC_G0_G2_highdiff:chr1_211847068_211847077	100	+
chr1	211847577	211847593	CC_G0_G2_highdiff:chr1_211847577_211847593	100	+
chr1	211847602	211847637	CC_G0_G2_highdiff:chr1_211847602_211847637	100	+
chr1	211847870	211847879	CC_G0_G2_highdiff:chr1_211847870_211847879	100	+
chr1	212783530	212783724	CC_G0_G2_highdiff:chr1_212783530_212783724	100	+
chr1	212783745	212783966	CC_G0_G2_highdiff:chr1_212783745_212783966	100	+
chr1	212785116	212785417	CC_G0_G2_highdiff:chr1_212785116_212785417	100	+
chr1	214787012	214787056	CC_G0_G2_highdiff:chr1_214787012_214787056	100	+
chr1	214787262	214787367	CC_G0_G2_highdiff:chr1_214787262_214787367	100	+
chr1	214788110	214788139	CC_G0_G2_highdiff:chr1_214788110_214788139	100	+
chr1	214788150	214788173	CC_G0_G2_highdiff:chr1_214788150_214788173	100	+
chr1	214788371	214788461	CC_G0_G2_highdiff:chr1_214788371_214788461	100	+
chr1	214793925	214793946	CC_G0_G2_highdiff:chr1_214793925_214793946	100	+
chr1	214793986	214793997	CC_G0_G2_highdiff:chr1_214793986_214793997	100	+
chr1	214794289	214794387	CC_G0_G2_highdiff:chr1_214794289_214794387	100	+
chr1	214795313	214795417	CC_G0_G2_highdiff:chr1_214795313_214795417	100	+
chr1	214795418	214795421	CC_G0_G2_highdiff:chr1_214795418_214795421	100	+
chr1	214795624	214795689	CC_G0_G2_highdiff:chr1_214795624_214795689	100	+
chr1	214805748	214805805	CC_G0_G2_highdiff:chr1_214805748_214805805	100	+
chr1	214805947	214806015	CC_G0_G2_highdiff:chr1_214805947_214806015	100	+
chr1	214811355	214811424	CC_G0_G2_highdiff:chr1_214811355_214811424	100	+
chr1	214813193	214813261	CC_G0_G2_highdiff:chr1_214813193_214813261	100	+
chr1	214816670	214816697	CC_G0_G2_highdiff:chr1_214816670_214816697	100	+
chr1	214817802	214817899	CC_G0_G2_highdiff:chr1_214817802_214817899	100	+
chr1	214820749	214820795	CC_G0_G2_highdiff:chr1_214820749_214820795	100	+
chr1	214821880	214822002	CC_G0_G2_highdiff:chr1_214821880_214822002	100	+
chr1	214822175	214822263	CC_G0_G2_highdiff:chr1_214822175_214822263	100	+
chr1	214825000	214825052	CC_G0_G2_highdiff:chr1_214825000_214825052	100	+
chr1	214825229	214825332	CC_G0_G2_highdiff:chr1_214825229_214825332	100	+
chr1	214826334	214826336	CC_G0_G2_highdiff:chr1_214826334_214826336	100	+
chr1	214826344	214826418	CC_G0_G2_highdiff:chr1_214826344_214826418	100	+
chr1	214830181	214830275	CC_G0_G2_highdiff:chr1_214830181_214830275	100	+
chr1	214830752	214830757	CC_G0_G2_highdiff:chr1_214830752_214830757	100	+
chr1	214830772	214830870	CC_G0_G2_highdiff:chr1_214830772_214830870	100	+
chr1	214832107	214832189	CC_G0_G2_highdiff:chr1_214832107_214832189	100	+
chr1	214832386	214832405	CC_G0_G2_highdiff:chr1_214832386_214832405	100	+
chr1	214836853	214836933	CC_G0_G2_highdiff:chr1_214836853_214836933	100	+
chr1	215260913	215261159	CC_G0_G2_highdiff:chr1_215260913_215261159	100	+
chr1	220439728	220439994	CC_G0_G2_highdiff:chr1_220439728_220439994	100	+
chr1	224211858	224212074	CC_G0_G2_highdiff:chr1_224211858_224212074	100	+
chr1	227247342	227247557	CC_G0_G2_highdiff:chr1_227247342_227247557	100	+
chr1	227255020	227255241	CC_G0_G2_highdiff:chr1_227255020_227255241	100	+
chr1	242013889	242013920	CC_G0_G2_highdiff:chr1_242013889_242013920	100	+
chr1	242021802	242021804	CC_G0_G2_highdiff:chr1_242021802_242021804	100	+
chr1	242021805	242021806	CC_G0_G2_highdiff:chr1_242021805_242021806	100	+
chr1	242023769	242023775	CC_G0_G2_highdiff:chr1_242023769_242023775	100	+
chr1	242023784	242023817	CC_G0_G2_highdiff:chr1_242023784_242023817	100	+
chr1	242024006	242024072	CC_G0_G2_highdiff:chr1_242024006_242024072	100	+
chr1	242035283	242035332	CC_G0_G2_highdiff:chr1_242035283_242035332	100	+
chr1	242035584	242035646	CC_G0_G2_highdiff:chr1_242035584_242035646	100	+
chr1	242042013	242042050	CC_G0_G2_highdiff:chr1_242042013_242042050	100	+
chr1	242052689	242052758	CC_G0_G2_highdiff:chr1_242052689_242052758	100	+
chr1	244572940	244572973	CC_G0_G2_highdiff:chr1_244572940_244572973	100	+
chr1	247070840	247070852	CC_G0_G2_highdiff:chr1_247070840_247070852	100	+
chr1	247071061	247071119	CC_G0_G2_highdiff:chr1_247071061_247071119	100	+
chr10	1087444	1087548	CC_G0_G2_highdiff:chr10_1087444_1087548	100	+
chr10	1089197	1089229	CC_G0_G2_highdiff:chr10_1089197_1089229	100	+
chr10	1089334	1089462	CC_G0_G2_highdiff:chr10_1089334_1089462	100	+
chr10	1092685	1092697	CC_G0_G2_highdiff:chr10_1092685_1092697	100	+
chr10	1092722	1092741	CC_G0_G2_highdiff:chr10_1092722_1092741	100	+
chr10	1092773	1092792	CC_G0_G2_highdiff:chr10_1092773_1092792	100	+
chr10	1092798	1092830	CC_G0_G2_highdiff:chr10_1092798_1092830	100	+
chr10	1092873	1092882	CC_G0_G2_highdiff:chr10_1092873_1092882	100	+
chr10	22944316	22944517	CC_G0_G2_highdiff:chr10_22944316_22944517	100	+
chr10	23989479	23989690	CC_G0_G2_highdiff:chr10_23989479_23989690	100	+
chr10	27447473	27447476	CC_G0_G2_highdiff:chr10_27447473_27447476	100	+
chr10	27447620	27447627	CC_G0_G2_highdiff:chr10_27447620_27447627	100	+
chr10	27447636	27447690	CC_G0_G2_highdiff:chr10_27447636_27447690	100	+
chr10	27458858	27458872	CC_G0_G2_highdiff:chr10_27458858_27458872	100	+
chr10	29987157	29987306	CC_G0_G2_highdiff:chr10_29987157_29987306	100	+
chr10	44871124	44871314	CC_G0_G2_highdiff:chr10_44871124_44871314	100	+
chr10	47219064	47219248	CC_G0_G2_highdiff:chr10_47219064_47219248	100	+
chr10	52912919	52912923	CC_G0_G2_highdiff:chr10_52912919_52912923	100	+
chr10	52913090	52913165	CC_G0_G2_highdiff:chr10_52913090_52913165	100	+
chr10	52931411	52931593	CC_G0_G2_highdiff:chr10_52931411_52931593	100	+
chr10	52950064	52950301	CC_G0_G2_highdiff:chr10_52950064_52950301	100	+
chr10	52959791	52959990	CC_G0_G2_highdiff:chr10_52959791_52959990	100	+
chr10	52960261	52960445	CC_G0_G2_highdiff:chr10_52960261_52960445	100	+
chr10	52999744	53000143	CC_G0_G2_highdiff:chr10_52999744_53000143	100	+
chr10	53012737	53012940	CC_G0_G2_highdiff:chr10_53012737_53012940	100	+
chr10	53015962	53016265	CC_G0_G2_highdiff:chr10_53015962_53016265	100	+
chr10	53021124	53021466	CC_G0_G2_highdiff:chr10_53021124_53021466	100	+
chr10	53045325	53045554	CC_G0_G2_highdiff:chr10_53045325_53045554	100	+
chr10	53239697	53239904	CC_G0_G2_highdiff:chr10_53239697_53239904	100	+
chr10	53244002	53244121	CC_G0_G2_highdiff:chr10_53244002_53244121	100	+
chr10	53244181	53244193	CC_G0_G2_highdiff:chr10_53244181_53244193	100	+
chr10	53248795	53249108	CC_G0_G2_highdiff:chr10_53248795_53249108	100	+
chr10	53263090	53263296	CC_G0_G2_highdiff:chr10_53263090_53263296	100	+
chr10	53288798	53289080	CC_G0_G2_highdiff:chr10_53288798_53289080	100	+
chr10	53328818	53329097	CC_G0_G2_highdiff:chr10_53328818_53329097	100	+
chr10	58119902	58120044	CC_G0_G2_highdiff:chr10_58119902_58120044	100	+
chr10	58120052	58120053	CC_G0_G2_highdiff:chr10_58120052_58120053	100	+
chr10	60397515	60397725	CC_G0_G2_highdiff:chr10_60397515_60397725	100	+
chr10	60463372	60463561	CC_G0_G2_highdiff:chr10_60463372_60463561	100	+
chr10	60511261	60511463	CC_G0_G2_highdiff:chr10_60511261_60511463	100	+
chr10	62544427	62544439	CC_G0_G2_highdiff:chr10_62544427_62544439	100	+
chr10	62544668	62544691	CC_G0_G2_highdiff:chr10_62544668_62544691	100	+
chr10	62545326	62545418	CC_G0_G2_highdiff:chr10_62545326_62545418	100	+
chr10	62548026	62548038	CC_G0_G2_highdiff:chr10_62548026_62548038	100	+
chr10	62548041	62548050	CC_G0_G2_highdiff:chr10_62548041_62548050	100	+
chr10	62548054	62548078	CC_G0_G2_highdiff:chr10_62548054_62548078	100	+
chr10	62551584	62551646	CC_G0_G2_highdiff:chr10_62551584_62551646	100	+
chr10	62553560	62553622	CC_G0_G2_highdiff:chr10_62553560_62553622	100	+
chr10	63711830	63712053	CC_G0_G2_highdiff:chr10_63711830_63712053	100	+
chr10	63810997	63811481	CC_G0_G2_highdiff:chr10_63810997_63811481	100	+
chr10	63811981	63812293	CC_G0_G2_highdiff:chr10_63811981_63812293	100	+
chr10	63812305	63812717	CC_G0_G2_highdiff:chr10_63812305_63812717	100	+
chr10	63813083	63813463	CC_G0_G2_highdiff:chr10_63813083_63813463	100	+
chr10	63813884	63814115	CC_G0_G2_highdiff:chr10_63813884_63814115	100	+
chr10	63815293	63815621	CC_G0_G2_highdiff:chr10_63815293_63815621	100	+
chr10	63815705	63816191	CC_G0_G2_highdiff:chr10_63815705_63816191	100	+
chr10	63816240	63816442	CC_G0_G2_highdiff:chr10_63816240_63816442	100	+
chr10	63816842	63816863	CC_G0_G2_highdiff:chr10_63816842_63816863	100	+
chr10	63816874	63816875	CC_G0_G2_highdiff:chr10_63816874_63816875	100	+
chr10	63817078	63817082	CC_G0_G2_highdiff:chr10_63817078_63817082	100	+
chr10	63817091	63817121	CC_G0_G2_highdiff:chr10_63817091_63817121	100	+
chr10	63817786	63818129	CC_G0_G2_highdiff:chr10_63817786_63818129	100	+
chr10	63818208	63818474	CC_G0_G2_highdiff:chr10_63818208_63818474	100	+
chr10	63818984	63819001	CC_G0_G2_highdiff:chr10_63818984_63819001	100	+
chr10	63819054	63819062	CC_G0_G2_highdiff:chr10_63819054_63819062	100	+
chr10	63819063	63819329	CC_G0_G2_highdiff:chr10_63819063_63819329	100	+
chr10	63819665	63820072	CC_G0_G2_highdiff:chr10_63819665_63820072	100	+
chr10	63820677	63820927	CC_G0_G2_highdiff:chr10_63820677_63820927	100	+
chr10	63822927	63823174	CC_G0_G2_highdiff:chr10_63822927_63823174	100	+
chr10	63823857	63824097	CC_G0_G2_highdiff:chr10_63823857_63824097	100	+
chr10	63825633	63825953	CC_G0_G2_highdiff:chr10_63825633_63825953	100	+
chr10	63828584	63828773	CC_G0_G2_highdiff:chr10_63828584_63828773	100	+
chr10	63829104	63829200	CC_G0_G2_highdiff:chr10_63829104_63829200	100	+
chr10	63829213	63829457	CC_G0_G2_highdiff:chr10_63829213_63829457	100	+
chr10	63829557	63829561	CC_G0_G2_highdiff:chr10_63829557_63829561	100	+
chr10	63832286	63832789	CC_G0_G2_highdiff:chr10_63832286_63832789	100	+
chr10	63832872	63833262	CC_G0_G2_highdiff:chr10_63832872_63833262	100	+
chr10	63838228	63838436	CC_G0_G2_highdiff:chr10_63838228_63838436	100	+
chr10	63847159	63847524	CC_G0_G2_highdiff:chr10_63847159_63847524	100	+
chr10	65124964	65125148	CC_G0_G2_highdiff:chr10_65124964_65125148	100	+
chr10	69682897	69682899	CC_G0_G2_highdiff:chr10_69682897_69682899	100	+
chr10	69684830	69684839	CC_G0_G2_highdiff:chr10_69684830_69684839	100	+
chr10	69684944	69685105	CC_G0_G2_highdiff:chr10_69684944_69685105	100	+
chr10	69686527	69686731	CC_G0_G2_highdiff:chr10_69686527_69686731	100	+
chr10	69692284	69692344	CC_G0_G2_highdiff:chr10_69692284_69692344	100	+
chr10	69692542	69692673	CC_G0_G2_highdiff:chr10_69692542_69692673	100	+
chr10	69700682	69700693	CC_G0_G2_highdiff:chr10_69700682_69700693	100	+
chr10	69700862	69700909	CC_G0_G2_highdiff:chr10_69700862_69700909	100	+
chr10	69714337	69714342	CC_G0_G2_highdiff:chr10_69714337_69714342	100	+
chr10	69714513	69714588	CC_G0_G2_highdiff:chr10_69714513_69714588	100	+
chr10	69714685	69714713	CC_G0_G2_highdiff:chr10_69714685_69714713	100	+
chr10	69714887	69714960	CC_G0_G2_highdiff:chr10_69714887_69714960	100	+
chr10	69718239	69718451	CC_G0_G2_highdiff:chr10_69718239_69718451	100	+
chr10	69721462	69721563	CC_G0_G2_highdiff:chr10_69721462_69721563	100	+
chr10	69721572	69721633	CC_G0_G2_highdiff:chr10_69721572_69721633	100	+
chr10	69721642	69721713	CC_G0_G2_highdiff:chr10_69721642_69721713	100	+
chr10	69723555	69723793	CC_G0_G2_highdiff:chr10_69723555_69723793	100	+
chr10	69745415	69745687	CC_G0_G2_highdiff:chr10_69745415_69745687	100	+
chr10	69748341	69748416	CC_G0_G2_highdiff:chr10_69748341_69748416	100	+
chr10	69748599	69748697	CC_G0_G2_highdiff:chr10_69748599_69748697	100	+
chr10	69749837	69749884	CC_G0_G2_highdiff:chr10_69749837_69749884	100	+
chr10	69750157	69750208	CC_G0_G2_highdiff:chr10_69750157_69750208	100	+
chr10	69750572	69750656	CC_G0_G2_highdiff:chr10_69750572_69750656	100	+
chr10	69750773	69750874	CC_G0_G2_highdiff:chr10_69750773_69750874	100	+
chr10	69750883	69750895	CC_G0_G2_highdiff:chr10_69750883_69750895	100	+
chr10	69752080	69752160	CC_G0_G2_highdiff:chr10_69752080_69752160	100	+
chr10	69761760	69761886	CC_G0_G2_highdiff:chr10_69761760_69761886	100	+
chr10	69761895	69762010	CC_G0_G2_highdiff:chr10_69761895_69762010	100	+
chr10	69773944	69774031	CC_G0_G2_highdiff:chr10_69773944_69774031	100	+
chr10	69784486	69784740	CC_G0_G2_highdiff:chr10_69784486_69784740	100	+
chr10	69784751	69784765	CC_G0_G2_highdiff:chr10_69784751_69784765	100	+
chr10	69785205	69785300	CC_G0_G2_highdiff:chr10_69785205_69785300	100	+
chr10	69785433	69785486	CC_G0_G2_highdiff:chr10_69785433_69785486	100	+
chr10	69785495	69785506	CC_G0_G2_highdiff:chr10_69785495_69785506	100	+
chr10	69793618	69793623	CC_G0_G2_highdiff:chr10_69793618_69793623	100	+
chr10	69793632	69793668	CC_G0_G2_highdiff:chr10_69793632_69793668	100	+
chr10	69793943	69793955	CC_G0_G2_highdiff:chr10_69793943_69793955	100	+
chr10	69794001	69794070	CC_G0_G2_highdiff:chr10_69794001_69794070	100	+
chr10	69794300	69794810	CC_G0_G2_highdiff:chr10_69794300_69794810	100	+
chr10	69796151	69796164	CC_G0_G2_highdiff:chr10_69796151_69796164	100	+
chr10	69796173	69796457	CC_G0_G2_highdiff:chr10_69796173_69796457	100	+
chr10	69798126	69798512	CC_G0_G2_highdiff:chr10_69798126_69798512	100	+
chr10	69802742	69802907	CC_G0_G2_highdiff:chr10_69802742_69802907	100	+
chr10	69802916	69803162	CC_G0_G2_highdiff:chr10_69802916_69803162	100	+
chr10	69804013	69804089	CC_G0_G2_highdiff:chr10_69804013_69804089	100	+
chr10	69804098	69804158	CC_G0_G2_highdiff:chr10_69804098_69804158	100	+
chr10	69804351	69804404	CC_G0_G2_highdiff:chr10_69804351_69804404	100	+
chr10	69810439	69810693	CC_G0_G2_highdiff:chr10_69810439_69810693	100	+
chr10	69813675	69813890	CC_G0_G2_highdiff:chr10_69813675_69813890	100	+
chr10	69814912	69814921	CC_G0_G2_highdiff:chr10_69814912_69814921	100	+
chr10	69814922	69814934	CC_G0_G2_highdiff:chr10_69814922_69814934	100	+
chr10	69814966	69814975	CC_G0_G2_highdiff:chr10_69814966_69814975	100	+
chr10	69814989	69815112	CC_G0_G2_highdiff:chr10_69814989_69815112	100	+
chr10	69816104	69816375	CC_G0_G2_highdiff:chr10_69816104_69816375	100	+
chr10	69822647	69822686	CC_G0_G2_highdiff:chr10_69822647_69822686	100	+
chr10	69822698	69822892	CC_G0_G2_highdiff:chr10_69822698_69822892	100	+
chr10	69822895	69822904	CC_G0_G2_highdiff:chr10_69822895_69822904	100	+
chr10	69824998	69825313	CC_G0_G2_highdiff:chr10_69824998_69825313	100	+
chr10	69826078	69826493	CC_G0_G2_highdiff:chr10_69826078_69826493	100	+
chr10	69830568	69830593	CC_G0_G2_highdiff:chr10_69830568_69830593	100	+
chr10	69830620	69831096	CC_G0_G2_highdiff:chr10_69830620_69831096	100	+
chr10	69831156	69831432	CC_G0_G2_highdiff:chr10_69831156_69831432	100	+
chr10	69831561	69831959	CC_G0_G2_highdiff:chr10_69831561_69831959	100	+
chr10	69832493	69832622	CC_G0_G2_highdiff:chr10_69832493_69832622	100	+
chr10	69832943	69833027	CC_G0_G2_highdiff:chr10_69832943_69833027	100	+
chr10	69833922	69834510	CC_G0_G2_highdiff:chr10_69833922_69834510	100	+
chr10	69865940	69866271	CC_G0_G2_highdiff:chr10_69865940_69866271	100	+
chr10	69866280	69866296	CC_G0_G2_highdiff:chr10_69866280_69866296	100	+
chr10	69866558	69866634	CC_G0_G2_highdiff:chr10_69866558_69866634	100	+
chr10	69882107	69882228	CC_G0_G2_highdiff:chr10_69882107_69882228	100	+
chr10	69885597	69885869	CC_G0_G2_highdiff:chr10_69885597_69885869	100	+
chr10	69908051	69908109	CC_G0_G2_highdiff:chr10_69908051_69908109	100	+
chr10	69908224	69908245	CC_G0_G2_highdiff:chr10_69908224_69908245	100	+
chr10	69918219	69918228	CC_G0_G2_highdiff:chr10_69918219_69918228	100	+
chr10	69918239	69918242	CC_G0_G2_highdiff:chr10_69918239_69918242	100	+
chr10	69918398	69918456	CC_G0_G2_highdiff:chr10_69918398_69918456	100	+
chr10	69925351	69925436	CC_G0_G2_highdiff:chr10_69925351_69925436	100	+
chr10	69925610	69925693	CC_G0_G2_highdiff:chr10_69925610_69925693	100	+
chr10	69933808	69933819	CC_G0_G2_highdiff:chr10_69933808_69933819	100	+
chr10	69934414	69934443	CC_G0_G2_highdiff:chr10_69934414_69934443	100	+
chr10	69935004	69935007	CC_G0_G2_highdiff:chr10_69935004_69935007	100	+
chr10	69935027	69935036	CC_G0_G2_highdiff:chr10_69935027_69935036	100	+
chr10	69935054	69935079	CC_G0_G2_highdiff:chr10_69935054_69935079	100	+
chr10	69935218	69935284	CC_G0_G2_highdiff:chr10_69935218_69935284	100	+
chr10	69954023	69954104	CC_G0_G2_highdiff:chr10_69954023_69954104	100	+
chr10	69954296	69954370	CC_G0_G2_highdiff:chr10_69954296_69954370	100	+
chr10	69959093	69959102	CC_G0_G2_highdiff:chr10_69959093_69959102	100	+
chr10	69959360	69959383	CC_G0_G2_highdiff:chr10_69959360_69959383	100	+
chr10	70096873	70096945	CC_G0_G2_highdiff:chr10_70096873_70096945	100	+
chr10	70096953	70096955	CC_G0_G2_highdiff:chr10_70096953_70096955	100	+
chr10	70098444	70098462	CC_G0_G2_highdiff:chr10_70098444_70098462	100	+
chr10	70100849	70100863	CC_G0_G2_highdiff:chr10_70100849_70100863	100	+
chr10	70101068	70101128	CC_G0_G2_highdiff:chr10_70101068_70101128	100	+
chr10	70101437	70101515	CC_G0_G2_highdiff:chr10_70101437_70101515	100	+
chr10	70525577	70525643	CC_G0_G2_highdiff:chr10_70525577_70525643	100	+
chr10	70719557	70719561	CC_G0_G2_highdiff:chr10_70719557_70719561	100	+
chr10	70720005	70720054	CC_G0_G2_highdiff:chr10_70720005_70720054	100	+
chr10	70722940	70722982	CC_G0_G2_highdiff:chr10_70722940_70722982	100	+
chr10	70723007	70723019	CC_G0_G2_highdiff:chr10_70723007_70723019	100	+
chr10	70723261	70723287	CC_G0_G2_highdiff:chr10_70723261_70723287	100	+
chr10	70726714	70726749	CC_G0_G2_highdiff:chr10_70726714_70726749	100	+
chr10	70731835	70731929	CC_G0_G2_highdiff:chr10_70731835_70731929	100	+
chr10	70738516	70738553	CC_G0_G2_highdiff:chr10_70738516_70738553	100	+
chr10	70738562	70738594	CC_G0_G2_highdiff:chr10_70738562_70738594	100	+
chr10	70738596	70738597	CC_G0_G2_highdiff:chr10_70738596_70738597	100	+
chr10	70738732	70738757	CC_G0_G2_highdiff:chr10_70738732_70738757	100	+
chr10	70742237	70742295	CC_G0_G2_highdiff:chr10_70742237_70742295	100	+
chr10	70856800	70856824	CC_G0_G2_highdiff:chr10_70856800_70856824	100	+
chr10	70856987	70856989	CC_G0_G2_highdiff:chr10_70856987_70856989	100	+
chr10	70863602	70863626	CC_G0_G2_highdiff:chr10_70863602_70863626	100	+
chr10	71103767	71103780	CC_G0_G2_highdiff:chr10_71103767_71103780	100	+
chr10	71103784	71103793	CC_G0_G2_highdiff:chr10_71103784_71103793	100	+
chr10	71143995	71144084	CC_G0_G2_highdiff:chr10_71143995_71144084	100	+
chr10	71144261	71144305	CC_G0_G2_highdiff:chr10_71144261_71144305	100	+
chr10	71158305	71158309	CC_G0_G2_highdiff:chr10_71158305_71158309	100	+
chr10	71158346	71158347	CC_G0_G2_highdiff:chr10_71158346_71158347	100	+
chr10	71158584	71158590	CC_G0_G2_highdiff:chr10_71158584_71158590	100	+
chr10	75005641	75005678	CC_G0_G2_highdiff:chr10_75005641_75005678	100	+
chr10	75005952	75005955	CC_G0_G2_highdiff:chr10_75005952_75005955	100	+
chr10	75006391	75006441	CC_G0_G2_highdiff:chr10_75006391_75006441	100	+
chr10	75006586	75006626	CC_G0_G2_highdiff:chr10_75006586_75006626	100	+
chr10	75006635	75006657	CC_G0_G2_highdiff:chr10_75006635_75006657	100	+
chr10	75759139	75759331	CC_G0_G2_highdiff:chr10_75759139_75759331	100	+
chr10	75761671	75761762	CC_G0_G2_highdiff:chr10_75761671_75761762	100	+
chr10	75761789	75761798	CC_G0_G2_highdiff:chr10_75761789_75761798	100	+
chr10	75761805	75761817	CC_G0_G2_highdiff:chr10_75761805_75761817	100	+
chr10	75761827	75761851	CC_G0_G2_highdiff:chr10_75761827_75761851	100	+
chr10	75771329	75771529	CC_G0_G2_highdiff:chr10_75771329_75771529	100	+
chr10	76012282	76012333	CC_G0_G2_highdiff:chr10_76012282_76012333	100	+
chr10	76012342	76012486	CC_G0_G2_highdiff:chr10_76012342_76012486	100	+
chr10	76284934	76285003	CC_G0_G2_highdiff:chr10_76284934_76285003	100	+
chr10	81113368	81113400	CC_G0_G2_highdiff:chr10_81113368_81113400	100	+
chr10	88197365	88197367	CC_G0_G2_highdiff:chr10_88197365_88197367	100	+
chr10	90694794	90694830	CC_G0_G2_highdiff:chr10_90694794_90694830	100	+
chr10	90699212	90699223	CC_G0_G2_highdiff:chr10_90699212_90699223	100	+
chr10	90699238	90699240	CC_G0_G2_highdiff:chr10_90699238_90699240	100	+
chr10	90699455	90699459	CC_G0_G2_highdiff:chr10_90699455_90699459	100	+
chr10	90699507	90699527	CC_G0_G2_highdiff:chr10_90699507_90699527	100	+
chr10	90699529	90699538	CC_G0_G2_highdiff:chr10_90699529_90699538	100	+
chr10	90708520	90708528	CC_G0_G2_highdiff:chr10_90708520_90708528	100	+
chr10	90708710	90708752	CC_G0_G2_highdiff:chr10_90708710_90708752	100	+
chr10	91464983	91465047	CC_G0_G2_highdiff:chr10_91464983_91465047	100	+
chr10	91465207	91465229	CC_G0_G2_highdiff:chr10_91465207_91465229	100	+
chr10	91469038	91469057	CC_G0_G2_highdiff:chr10_91469038_91469057	100	+
chr10	91469066	91469100	CC_G0_G2_highdiff:chr10_91469066_91469100	100	+
chr10	91469221	91469295	CC_G0_G2_highdiff:chr10_91469221_91469295	100	+
chr10	91470905	91470942	CC_G0_G2_highdiff:chr10_91470905_91470942	100	+
chr10	91474944	91474950	CC_G0_G2_highdiff:chr10_91474944_91474950	100	+
chr10	91477252	91477328	CC_G0_G2_highdiff:chr10_91477252_91477328	100	+
chr10	91477501	91477519	CC_G0_G2_highdiff:chr10_91477501_91477519	100	+
chr10	91478419	91478434	CC_G0_G2_highdiff:chr10_91478419_91478434	100	+
chr10	91478458	91478466	CC_G0_G2_highdiff:chr10_91478458_91478466	100	+
chr10	91478629	91478630	CC_G0_G2_highdiff:chr10_91478629_91478630	100	+
chr10	91479113	91479174	CC_G0_G2_highdiff:chr10_91479113_91479174	100	+
chr10	91479463	91479536	CC_G0_G2_highdiff:chr10_91479463_91479536	100	+
chr10	91480277	91480431	CC_G0_G2_highdiff:chr10_91480277_91480431	100	+
chr10	91480809	91480876	CC_G0_G2_highdiff:chr10_91480809_91480876	100	+
chr10	91480912	91481100	CC_G0_G2_highdiff:chr10_91480912_91481100	100	+
chr10	91481146	91481149	CC_G0_G2_highdiff:chr10_91481146_91481149	100	+
chr10	91483140	91483320	CC_G0_G2_highdiff:chr10_91483140_91483320	100	+
chr10	91484742	91484776	CC_G0_G2_highdiff:chr10_91484742_91484776	100	+
chr10	91484915	91485014	CC_G0_G2_highdiff:chr10_91484915_91485014	100	+
chr10	91486038	91486049	CC_G0_G2_highdiff:chr10_91486038_91486049	100	+
chr10	91486278	91486409	CC_G0_G2_highdiff:chr10_91486278_91486409	100	+
chr10	91497073	91497087	CC_G0_G2_highdiff:chr10_91497073_91497087	100	+
chr10	91497096	91497139	CC_G0_G2_highdiff:chr10_91497096_91497139	100	+
chr10	91497141	91497143	CC_G0_G2_highdiff:chr10_91497141_91497143	100	+
chr10	91498374	91498454	CC_G0_G2_highdiff:chr10_91498374_91498454	100	+
chr10	91498640	91498710	CC_G0_G2_highdiff:chr10_91498640_91498710	100	+
chr10	91503437	91503563	CC_G0_G2_highdiff:chr10_91503437_91503563	100	+
chr10	91503684	91503783	CC_G0_G2_highdiff:chr10_91503684_91503783	100	+
chr10	91510987	91511100	CC_G0_G2_highdiff:chr10_91510987_91511100	100	+
chr10	91511229	91511327	CC_G0_G2_highdiff:chr10_91511229_91511327	100	+
chr10	91522385	91522394	CC_G0_G2_highdiff:chr10_91522385_91522394	100	+
chr10	91522592	91522649	CC_G0_G2_highdiff:chr10_91522592_91522649	100	+
chr10	91528439	91528494	CC_G0_G2_highdiff:chr10_91528439_91528494	100	+
chr10	91528671	91528744	CC_G0_G2_highdiff:chr10_91528671_91528744	100	+
chr10	91532379	91532445	CC_G0_G2_highdiff:chr10_91532379_91532445	100	+
chr10	91532591	91532701	CC_G0_G2_highdiff:chr10_91532591_91532701	100	+
chr10	91533649	91533727	CC_G0_G2_highdiff:chr10_91533649_91533727	100	+
chr10	94353209	94353246	CC_G0_G2_highdiff:chr10_94353209_94353246	100	+
chr10	94365938	94366015	CC_G0_G2_highdiff:chr10_94365938_94366015	100	+
chr10	94366169	94366229	CC_G0_G2_highdiff:chr10_94366169_94366229	100	+
chr10	94366244	94366374	CC_G0_G2_highdiff:chr10_94366244_94366374	100	+
chr10	94366473	94366510	CC_G0_G2_highdiff:chr10_94366473_94366510	100	+
chr10	94369006	94369117	CC_G0_G2_highdiff:chr10_94369006_94369117	100	+
chr10	94369287	94369371	CC_G0_G2_highdiff:chr10_94369287_94369371	100	+
chr10	94373063	94373115	CC_G0_G2_highdiff:chr10_94373063_94373115	100	+
chr10	94373403	94373415	CC_G0_G2_highdiff:chr10_94373403_94373415	100	+
chr10	94389781	94389931	CC_G0_G2_highdiff:chr10_94389781_94389931	100	+
chr10	94390124	94390169	CC_G0_G2_highdiff:chr10_94390124_94390169	100	+
chr10	94392153	94392241	CC_G0_G2_highdiff:chr10_94392153_94392241	100	+
chr10	94392469	94392484	CC_G0_G2_highdiff:chr10_94392469_94392484	100	+
chr10	94392486	94392501	CC_G0_G2_highdiff:chr10_94392486_94392501	100	+
chr10	94392545	94392556	CC_G0_G2_highdiff:chr10_94392545_94392556	100	+
chr10	94393287	94393372	CC_G0_G2_highdiff:chr10_94393287_94393372	100	+
chr10	94393554	94393637	CC_G0_G2_highdiff:chr10_94393554_94393637	100	+
chr10	94396830	94396940	CC_G0_G2_highdiff:chr10_94396830_94396940	100	+
chr10	94397075	94397080	CC_G0_G2_highdiff:chr10_94397075_94397080	100	+
chr10	94397139	94397142	CC_G0_G2_highdiff:chr10_94397139_94397142	100	+
chr10	94397311	94397444	CC_G0_G2_highdiff:chr10_94397311_94397444	100	+
chr10	94399451	94399547	CC_G0_G2_highdiff:chr10_94399451_94399547	100	+
chr10	94399657	94399677	CC_G0_G2_highdiff:chr10_94399657_94399677	100	+
chr10	94405095	94405117	CC_G0_G2_highdiff:chr10_94405095_94405117	100	+
chr10	94405408	94405483	CC_G0_G2_highdiff:chr10_94405408_94405483	100	+
chr10	94407916	94407962	CC_G0_G2_highdiff:chr10_94407916_94407962	100	+
chr10	94408191	94408194	CC_G0_G2_highdiff:chr10_94408191_94408194	100	+
chr10	94408208	94408281	CC_G0_G2_highdiff:chr10_94408208_94408281	100	+
chr10	94409546	94409589	CC_G0_G2_highdiff:chr10_94409546_94409589	100	+
chr10	94409767	94409885	CC_G0_G2_highdiff:chr10_94409767_94409885	100	+
chr10	94410047	94410080	CC_G0_G2_highdiff:chr10_94410047_94410080	100	+
chr10	94410089	94410157	CC_G0_G2_highdiff:chr10_94410089_94410157	100	+
chr10	94410274	94410357	CC_G0_G2_highdiff:chr10_94410274_94410357	100	+
chr10	94413278	94413418	CC_G0_G2_highdiff:chr10_94413278_94413418	100	+
chr10	95259714	95259796	CC_G0_G2_highdiff:chr10_95259714_95259796	100	+
chr10	95259993	95260068	CC_G0_G2_highdiff:chr10_95259993_95260068	100	+
chr10	95262777	95262868	CC_G0_G2_highdiff:chr10_95262777_95262868	100	+
chr10	95263178	95263237	CC_G0_G2_highdiff:chr10_95263178_95263237	100	+
chr10	95266645	95266652	CC_G0_G2_highdiff:chr10_95266645_95266652	100	+
chr10	95266666	95266675	CC_G0_G2_highdiff:chr10_95266666_95266675	100	+
chr10	95266696	95266744	CC_G0_G2_highdiff:chr10_95266696_95266744	100	+
chr10	95266813	95266923	CC_G0_G2_highdiff:chr10_95266813_95266923	100	+
chr10	95275314	95275407	CC_G0_G2_highdiff:chr10_95275314_95275407	100	+
chr10	95276585	95276690	CC_G0_G2_highdiff:chr10_95276585_95276690	100	+
chr10	95277013	95277075	CC_G0_G2_highdiff:chr10_95277013_95277075	100	+
chr10	95287665	95287685	CC_G0_G2_highdiff:chr10_95287665_95287685	100	+
chr10	95287702	95287706	CC_G0_G2_highdiff:chr10_95287702_95287706	100	+
chr10	96117972	96118058	CC_G0_G2_highdiff:chr10_96117972_96118058	100	+
chr10	96313831	96313857	CC_G0_G2_highdiff:chr10_96313831_96313857	100	+
chr10	96313866	96313881	CC_G0_G2_highdiff:chr10_96313866_96313881	100	+
chr10	96314007	96314038	CC_G0_G2_highdiff:chr10_96314007_96314038	100	+
chr10	96334247	96334265	CC_G0_G2_highdiff:chr10_96334247_96334265	100	+
chr10	96334272	96334281	CC_G0_G2_highdiff:chr10_96334272_96334281	100	+
chr10	96334550	96334562	CC_G0_G2_highdiff:chr10_96334550_96334562	100	+
chr10	96336562	96336647	CC_G0_G2_highdiff:chr10_96336562_96336647	100	+
chr10	96341020	96341073	CC_G0_G2_highdiff:chr10_96341020_96341073	100	+
chr10	96341080	96341081	CC_G0_G2_highdiff:chr10_96341080_96341081	100	+
chr10	96341331	96341339	CC_G0_G2_highdiff:chr10_96341331_96341339	100	+
chr10	96347921	96347984	CC_G0_G2_highdiff:chr10_96347921_96347984	100	+
chr10	96348150	96348186	CC_G0_G2_highdiff:chr10_96348150_96348186	100	+
chr10	96350108	96350168	CC_G0_G2_highdiff:chr10_96350108_96350168	100	+
chr10	96350310	96350392	CC_G0_G2_highdiff:chr10_96350310_96350392	100	+
chr10	96354404	96354413	CC_G0_G2_highdiff:chr10_96354404_96354413	100	+
chr10	96354616	96354621	CC_G0_G2_highdiff:chr10_96354616_96354621	100	+
chr10	96361856	96361869	CC_G0_G2_highdiff:chr10_96361856_96361869	100	+
chr10	96361878	96362778	CC_G0_G2_highdiff:chr10_96361878_96362778	100	+
chr10	96362796	96363199	CC_G0_G2_highdiff:chr10_96362796_96363199	100	+
chr10	96363321	96363498	CC_G0_G2_highdiff:chr10_96363321_96363498	100	+
chr10	96363501	96363510	CC_G0_G2_highdiff:chr10_96363501_96363510	100	+
chr10	96363535	96363544	CC_G0_G2_highdiff:chr10_96363535_96363544	100	+
chr10	96363552	96363564	CC_G0_G2_highdiff:chr10_96363552_96363564	100	+
chr10	96364189	96364201	CC_G0_G2_highdiff:chr10_96364189_96364201	100	+
chr10	96364206	96364220	CC_G0_G2_highdiff:chr10_96364206_96364220	100	+
chr10	96364224	96364404	CC_G0_G2_highdiff:chr10_96364224_96364404	100	+
chr10	96365958	96366092	CC_G0_G2_highdiff:chr10_96365958_96366092	100	+
chr10	96367135	96367294	CC_G0_G2_highdiff:chr10_96367135_96367294	100	+
chr10	96367939	96368327	CC_G0_G2_highdiff:chr10_96367939_96368327	100	+
chr10	96368339	96368366	CC_G0_G2_highdiff:chr10_96368339_96368366	100	+
chr10	96369112	96369609	CC_G0_G2_highdiff:chr10_96369112_96369609	100	+
chr10	98304006	98304015	CC_G0_G2_highdiff:chr10_98304006_98304015	100	+
chr10	99023402	99023447	CC_G0_G2_highdiff:chr10_99023402_99023447	100	+
chr10	99190094	99190133	CC_G0_G2_highdiff:chr10_99190094_99190133	100	+
chr10	99190410	99190448	CC_G0_G2_highdiff:chr10_99190410_99190448	100	+
chr10	99190687	99190702	CC_G0_G2_highdiff:chr10_99190687_99190702	100	+
chr10	99190897	99190920	CC_G0_G2_highdiff:chr10_99190897_99190920	100	+
chr10	99192032	99192104	CC_G0_G2_highdiff:chr10_99192032_99192104	100	+
chr10	99239281	99239553	CC_G0_G2_highdiff:chr10_99239281_99239553	100	+
chr10	100008752	100008828	CC_G0_G2_highdiff:chr10_100008752_100008828	100	+
chr10	100013247	100013308	CC_G0_G2_highdiff:chr10_100013247_100013308	100	+
chr10	101912112	101912161	CC_G0_G2_highdiff:chr10_101912112_101912161	100	+
chr10	101964757	101964832	CC_G0_G2_highdiff:chr10_101964757_101964832	100	+
chr10	101964963	101965026	CC_G0_G2_highdiff:chr10_101964963_101965026	100	+
chr10	102107738	102107759	CC_G0_G2_highdiff:chr10_102107738_102107759	100	+
chr10	102107768	102107819	CC_G0_G2_highdiff:chr10_102107768_102107819	100	+
chr10	102108105	102108190	CC_G0_G2_highdiff:chr10_102108105_102108190	100	+
chr10	102112031	102112097	CC_G0_G2_highdiff:chr10_102112031_102112097	100	+
chr10	102112255	102112343	CC_G0_G2_highdiff:chr10_102112255_102112343	100	+
chr10	102114062	102114162	CC_G0_G2_highdiff:chr10_102114062_102114162	100	+
chr10	102114179	102114182	CC_G0_G2_highdiff:chr10_102114179_102114182	100	+
chr10	102114389	102114394	CC_G0_G2_highdiff:chr10_102114389_102114394	100	+
chr10	102114400	102114529	CC_G0_G2_highdiff:chr10_102114400_102114529	100	+
chr10	102116188	102116280	CC_G0_G2_highdiff:chr10_102116188_102116280	100	+
chr10	102116531	102116630	CC_G0_G2_highdiff:chr10_102116531_102116630	100	+
chr10	102120364	102120488	CC_G0_G2_highdiff:chr10_102120364_102120488	100	+
chr10	103920850	103920885	CC_G0_G2_highdiff:chr10_103920850_103920885	100	+
chr10	103921826	103921864	CC_G0_G2_highdiff:chr10_103921826_103921864	100	+
chr10	103921866	103921867	CC_G0_G2_highdiff:chr10_103921866_103921867	100	+
chr10	104640822	104641236	CC_G0_G2_highdiff:chr10_104640822_104641236	100	+
chr10	105166347	105166363	CC_G0_G2_highdiff:chr10_105166347_105166363	100	+
chr10	105166559	105166569	CC_G0_G2_highdiff:chr10_105166559_105166569	100	+
chr10	105169434	105169454	CC_G0_G2_highdiff:chr10_105169434_105169454	100	+
chr10	105169563	105169565	CC_G0_G2_highdiff:chr10_105169563_105169565	100	+
chr10	105169569	105169635	CC_G0_G2_highdiff:chr10_105169569_105169635	100	+
chr10	105176206	105176247	CC_G0_G2_highdiff:chr10_105176206_105176247	100	+
chr10	105978137	105978155	CC_G0_G2_highdiff:chr10_105978137_105978155	100	+
chr10	105978161	105978170	CC_G0_G2_highdiff:chr10_105978161_105978170	100	+
chr10	105978171	105978183	CC_G0_G2_highdiff:chr10_105978171_105978183	100	+
chr10	105978189	105978244	CC_G0_G2_highdiff:chr10_105978189_105978244	100	+
chr10	105978249	105978256	CC_G0_G2_highdiff:chr10_105978249_105978256	100	+
chr10	106019256	106019309	CC_G0_G2_highdiff:chr10_106019256_106019309	100	+
chr10	106019329	106019330	CC_G0_G2_highdiff:chr10_106019329_106019330	100	+
chr10	106025721	106025796	CC_G0_G2_highdiff:chr10_106025721_106025796	100	+
chr10	106025837	106025841	CC_G0_G2_highdiff:chr10_106025837_106025841	100	+
chr10	106025948	106026065	CC_G0_G2_highdiff:chr10_106025948_106026065	100	+
chr10	111872524	111872527	CC_G0_G2_highdiff:chr10_111872524_111872527	100	+
chr10	111872709	111872718	CC_G0_G2_highdiff:chr10_111872709_111872718	100	+
chr10	111872726	111872732	CC_G0_G2_highdiff:chr10_111872726_111872732	100	+
chr10	112259527	112259849	CC_G0_G2_highdiff:chr10_112259527_112259849	100	+
chr10	112260181	112260377	CC_G0_G2_highdiff:chr10_112260181_112260377	100	+
chr10	112261678	112262003	CC_G0_G2_highdiff:chr10_112261678_112262003	100	+
chr10	112265500	112265617	CC_G0_G2_highdiff:chr10_112265500_112265617	100	+
chr10	112265629	112265756	CC_G0_G2_highdiff:chr10_112265629_112265756	100	+
chr10	112267698	112267902	CC_G0_G2_highdiff:chr10_112267698_112267902	100	+
chr10	112343104	112343139	CC_G0_G2_highdiff:chr10_112343104_112343139	100	+
chr10	112343308	112343343	CC_G0_G2_highdiff:chr10_112343308_112343343	100	+
chr10	112343900	112343928	CC_G0_G2_highdiff:chr10_112343900_112343928	100	+
chr10	112359358	112359411	CC_G0_G2_highdiff:chr10_112359358_112359411	100	+
chr10	112359570	112359597	CC_G0_G2_highdiff:chr10_112359570_112359597	100	+
chr10	112359606	112359704	CC_G0_G2_highdiff:chr10_112359606_112359704	100	+
chr10	112362777	112362798	CC_G0_G2_highdiff:chr10_112362777_112362798	100	+
chr10	112362807	112362818	CC_G0_G2_highdiff:chr10_112362807_112362818	100	+
chr10	112650431	112650547	CC_G0_G2_highdiff:chr10_112650431_112650547	100	+
chr10	114718618	114718842	CC_G0_G2_highdiff:chr10_114718618_114718842	100	+
chr10	114771442	114771682	CC_G0_G2_highdiff:chr10_114771442_114771682	100	+
chr10	114803375	114803593	CC_G0_G2_highdiff:chr10_114803375_114803593	100	+
chr10	114805453	114805672	CC_G0_G2_highdiff:chr10_114805453_114805672	100	+
chr10	114809030	114809236	CC_G0_G2_highdiff:chr10_114809030_114809236	100	+
chr10	114821141	114821411	CC_G0_G2_highdiff:chr10_114821141_114821411	100	+
chr10	115668019	115668030	CC_G0_G2_highdiff:chr10_115668019_115668030	100	+
chr10	116006473	116006855	CC_G0_G2_highdiff:chr10_116006473_116006855	100	+
chr10	118199556	118199560	CC_G0_G2_highdiff:chr10_118199556_118199560	100	+
chr10	118199563	118199685	CC_G0_G2_highdiff:chr10_118199563_118199685	100	+
chr10	120833130	120833142	CC_G0_G2_highdiff:chr10_120833130_120833142	100	+
chr10	121429354	121429360	CC_G0_G2_highdiff:chr10_121429354_121429360	100	+
chr10	121600507	121600555	CC_G0_G2_highdiff:chr10_121600507_121600555	100	+
chr10	124914001	124914041	CC_G0_G2_highdiff:chr10_124914001_124914041	100	+
chr10	124914329	124914374	CC_G0_G2_highdiff:chr10_124914329_124914374	100	+
chr10	124914630	124914674	CC_G0_G2_highdiff:chr10_124914630_124914674	100	+
chr10	124917146	124917240	CC_G0_G2_highdiff:chr10_124917146_124917240	100	+
chr10	124917415	124917424	CC_G0_G2_highdiff:chr10_124917415_124917424	100	+
chr10	124917438	124917471	CC_G0_G2_highdiff:chr10_124917438_124917471	100	+
chr10	124919830	124919919	CC_G0_G2_highdiff:chr10_124919830_124919919	100	+
chr10	124920082	124920159	CC_G0_G2_highdiff:chr10_124920082_124920159	100	+
chr10	124921691	124921748	CC_G0_G2_highdiff:chr10_124921691_124921748	100	+
chr10	124921931	124921980	CC_G0_G2_highdiff:chr10_124921931_124921980	100	+
chr10	124921992	124921996	CC_G0_G2_highdiff:chr10_124921992_124921996	100	+
chr10	124922054	124922092	CC_G0_G2_highdiff:chr10_124922054_124922092	100	+
chr10	124922101	124922124	CC_G0_G2_highdiff:chr10_124922101_124922124	100	+
chr10	127519958	127519987	CC_G0_G2_highdiff:chr10_127519958_127519987	100	+
chr10	127520198	127520239	CC_G0_G2_highdiff:chr10_127520198_127520239	100	+
chr10	127727817	127727821	CC_G0_G2_highdiff:chr10_127727817_127727821	100	+
chr10	127728002	127728075	CC_G0_G2_highdiff:chr10_127728002_127728075	100	+
chr10	127737742	127737803	CC_G0_G2_highdiff:chr10_127737742_127737803	100	+
chr10	127738025	127738119	CC_G0_G2_highdiff:chr10_127738025_127738119	100	+
chr10	127738272	127738321	CC_G0_G2_highdiff:chr10_127738272_127738321	100	+
chr10	127760023	127760039	CC_G0_G2_highdiff:chr10_127760023_127760039	100	+
chr10	127782440	127782516	CC_G0_G2_highdiff:chr10_127782440_127782516	100	+
chr10	127782552	127782553	CC_G0_G2_highdiff:chr10_127782552_127782553	100	+
chr10	127782705	127782749	CC_G0_G2_highdiff:chr10_127782705_127782749	100	+
chr10	127789536	127789636	CC_G0_G2_highdiff:chr10_127789536_127789636	100	+
chr10	127789813	127789958	CC_G0_G2_highdiff:chr10_127789813_127789958	100	+
chr10	127806538	127806606	CC_G0_G2_highdiff:chr10_127806538_127806606	100	+
chr10	127806800	127806911	CC_G0_G2_highdiff:chr10_127806800_127806911	100	+
chr10	129897519	129897588	CC_G0_G2_highdiff:chr10_129897519_129897588	100	+
chr10	129899431	129899482	CC_G0_G2_highdiff:chr10_129899431_129899482	100	+
chr10	129899514	129899521	CC_G0_G2_highdiff:chr10_129899514_129899521	100	+
chr10	129899965	129900041	CC_G0_G2_highdiff:chr10_129899965_129900041	100	+
chr10	129900785	129900842	CC_G0_G2_highdiff:chr10_129900785_129900842	100	+
chr10	129907688	129907772	CC_G0_G2_highdiff:chr10_129907688_129907772	100	+
chr10	129909782	129909908	CC_G0_G2_highdiff:chr10_129909782_129909908	100	+
chr10	129910080	129910098	CC_G0_G2_highdiff:chr10_129910080_129910098	100	+
chr10	129910107	129910136	CC_G0_G2_highdiff:chr10_129910107_129910136	100	+
chr10	129910361	129910370	CC_G0_G2_highdiff:chr10_129910361_129910370	100	+
chr10	129910712	129910785	CC_G0_G2_highdiff:chr10_129910712_129910785	100	+
chr10	129910794	129910800	CC_G0_G2_highdiff:chr10_129910794_129910800	100	+
chr10	129911575	129911690	CC_G0_G2_highdiff:chr10_129911575_129911690	100	+
chr10	129911866	129911871	CC_G0_G2_highdiff:chr10_129911866_129911871	100	+
chr10	129911873	129912005	CC_G0_G2_highdiff:chr10_129911873_129912005	100	+
chr10	129913062	129913191	CC_G0_G2_highdiff:chr10_129913062_129913191	100	+
chr10	129914271	129914328	CC_G0_G2_highdiff:chr10_129914271_129914328	100	+
chr10	129921077	129921143	CC_G0_G2_highdiff:chr10_129921077_129921143	100	+
chr10	129921260	129921350	CC_G0_G2_highdiff:chr10_129921260_129921350	100	+
chr10	131959024	131959058	CC_G0_G2_highdiff:chr10_131959024_131959058	100	+
chr10	131959268	131959313	CC_G0_G2_highdiff:chr10_131959268_131959313	100	+
chr10	131964730	131964768	CC_G0_G2_highdiff:chr10_131964730_131964768	100	+
chr10	131964982	131965010	CC_G0_G2_highdiff:chr10_131964982_131965010	100	+
chr10	134387716	134387925	CC_G0_G2_highdiff:chr10_134387716_134387925	100	+
chr11	169285	169493	CC_G0_G2_highdiff:chr11_169285_169493	100	+
chr11	2698274	2698483	CC_G0_G2_highdiff:chr11_2698274_2698483	100	+
chr11	3714428	3714431	CC_G0_G2_highdiff:chr11_3714428_3714431	100	+
chr11	3714605	3714620	CC_G0_G2_highdiff:chr11_3714605_3714620	100	+
chr11	3714629	3714708	CC_G0_G2_highdiff:chr11_3714629_3714708	100	+
chr11	3716668	3716677	CC_G0_G2_highdiff:chr11_3716668_3716677	100	+
chr11	3716837	3716890	CC_G0_G2_highdiff:chr11_3716837_3716890	100	+
chr11	3744359	3744377	CC_G0_G2_highdiff:chr11_3744359_3744377	100	+
chr11	3797254	3797288	CC_G0_G2_highdiff:chr11_3797254_3797288	100	+
chr11	3797335	3797347	CC_G0_G2_highdiff:chr11_3797335_3797347	100	+
chr11	4116261	4116407	CC_G0_G2_highdiff:chr11_4116261_4116407	100	+
chr11	4123136	4123207	CC_G0_G2_highdiff:chr11_4123136_4123207	100	+
chr11	4123311	4123423	CC_G0_G2_highdiff:chr11_4123311_4123423	100	+
chr11	4127197	4127206	CC_G0_G2_highdiff:chr11_4127197_4127206	100	+
chr11	4127219	4127228	CC_G0_G2_highdiff:chr11_4127219_4127228	100	+
chr11	4127234	4127243	CC_G0_G2_highdiff:chr11_4127234_4127243	100	+
chr11	4127247	4127274	CC_G0_G2_highdiff:chr11_4127247_4127274	100	+
chr11	4127453	4127493	CC_G0_G2_highdiff:chr11_4127453_4127493	100	+
chr11	4127497	4127515	CC_G0_G2_highdiff:chr11_4127497_4127515	100	+
chr11	4127543	4127544	CC_G0_G2_highdiff:chr11_4127543_4127544	100	+
chr11	4128525	4128536	CC_G0_G2_highdiff:chr11_4128525_4128536	100	+
chr11	4128567	4128657	CC_G0_G2_highdiff:chr11_4128567_4128657	100	+
chr11	4128767	4128895	CC_G0_G2_highdiff:chr11_4128767_4128895	100	+
chr11	4133040	4133124	CC_G0_G2_highdiff:chr11_4133040_4133124	100	+
chr11	4133292	4133393	CC_G0_G2_highdiff:chr11_4133292_4133393	100	+
chr11	4139459	4139547	CC_G0_G2_highdiff:chr11_4139459_4139547	100	+
chr11	4139697	4139743	CC_G0_G2_highdiff:chr11_4139697_4139743	100	+
chr11	4142751	4142808	CC_G0_G2_highdiff:chr11_4142751_4142808	100	+
chr11	4142997	4143091	CC_G0_G2_highdiff:chr11_4142997_4143091	100	+
chr11	4143318	4143369	CC_G0_G2_highdiff:chr11_4143318_4143369	100	+
chr11	4143460	4143567	CC_G0_G2_highdiff:chr11_4143460_4143567	100	+
chr11	4144302	4144410	CC_G0_G2_highdiff:chr11_4144302_4144410	100	+
chr11	4144620	4144763	CC_G0_G2_highdiff:chr11_4144620_4144763	100	+
chr11	4147838	4147849	CC_G0_G2_highdiff:chr11_4147838_4147849	100	+
chr11	4147858	4147910	CC_G0_G2_highdiff:chr11_4147858_4147910	100	+
chr11	4148063	4148064	CC_G0_G2_highdiff:chr11_4148063_4148064	100	+
chr11	4148066	4148150	CC_G0_G2_highdiff:chr11_4148066_4148150	100	+
chr11	4148163	4148264	CC_G0_G2_highdiff:chr11_4148163_4148264	100	+
chr11	4148490	4148506	CC_G0_G2_highdiff:chr11_4148490_4148506	100	+
chr11	4153422	4153513	CC_G0_G2_highdiff:chr11_4153422_4153513	100	+
chr11	4153653	4153655	CC_G0_G2_highdiff:chr11_4153653_4153655	100	+
chr11	4153664	4153673	CC_G0_G2_highdiff:chr11_4153664_4153673	100	+
chr11	4153691	4153703	CC_G0_G2_highdiff:chr11_4153691_4153703	100	+
chr11	4153708	4153763	CC_G0_G2_highdiff:chr11_4153708_4153763	100	+
chr11	4156205	4156310	CC_G0_G2_highdiff:chr11_4156205_4156310	100	+
chr11	4156500	4156598	CC_G0_G2_highdiff:chr11_4156500_4156598	100	+
chr11	4159360	4159423	CC_G0_G2_highdiff:chr11_4159360_4159423	100	+
chr11	5730277	5730282	CC_G0_G2_highdiff:chr11_5730277_5730282	100	+
chr11	9450467	9450574	CC_G0_G2_highdiff:chr11_9450467_9450574	100	+
chr11	9450744	9450745	CC_G0_G2_highdiff:chr11_9450744_9450745	100	+
chr11	9452341	9452420	CC_G0_G2_highdiff:chr11_9452341_9452420	100	+
chr11	9455222	9455237	CC_G0_G2_highdiff:chr11_9455222_9455237	100	+
chr11	9455264	9455265	CC_G0_G2_highdiff:chr11_9455264_9455265	100	+
chr11	9455407	9455412	CC_G0_G2_highdiff:chr11_9455407_9455412	100	+
chr11	9461981	9461999	CC_G0_G2_highdiff:chr11_9461981_9461999	100	+
chr11	9462208	9462220	CC_G0_G2_highdiff:chr11_9462208_9462220	100	+
chr11	9609883	9609989	CC_G0_G2_highdiff:chr11_9609883_9609989	100	+
chr11	9727279	9727288	CC_G0_G2_highdiff:chr11_9727279_9727288	100	+
chr11	9727320	9727329	CC_G0_G2_highdiff:chr11_9727320_9727329	100	+
chr11	9727338	9727347	CC_G0_G2_highdiff:chr11_9727338_9727347	100	+
chr11	9727437	9727452	CC_G0_G2_highdiff:chr11_9727437_9727452	100	+
chr11	9727477	9727503	CC_G0_G2_highdiff:chr11_9727477_9727503	100	+
chr11	9727504	9727519	CC_G0_G2_highdiff:chr11_9727504_9727519	100	+
chr11	9727727	9727728	CC_G0_G2_highdiff:chr11_9727727_9727728	100	+
chr11	9727729	9727738	CC_G0_G2_highdiff:chr11_9727729_9727738	100	+
chr11	9727804	9727822	CC_G0_G2_highdiff:chr11_9727804_9727822	100	+
chr11	9727865	9727877	CC_G0_G2_highdiff:chr11_9727865_9727877	100	+
chr11	9727883	9727895	CC_G0_G2_highdiff:chr11_9727883_9727895	100	+
chr11	9727908	9727917	CC_G0_G2_highdiff:chr11_9727908_9727917	100	+
chr11	9830639	9830645	CC_G0_G2_highdiff:chr11_9830639_9830645	100	+
chr11	9830698	9830710	CC_G0_G2_highdiff:chr11_9830698_9830710	100	+
chr11	10820972	10820973	CC_G0_G2_highdiff:chr11_10820972_10820973	100	+
chr11	10820975	10820984	CC_G0_G2_highdiff:chr11_10820975_10820984	100	+
chr11	10820988	10820989	CC_G0_G2_highdiff:chr11_10820988_10820989	100	+
chr11	10820998	10821006	CC_G0_G2_highdiff:chr11_10820998_10821006	100	+
chr11	10821895	10821952	CC_G0_G2_highdiff:chr11_10821895_10821952	100	+
chr11	10823510	10823589	CC_G0_G2_highdiff:chr11_10823510_10823589	100	+
chr11	10823591	10823595	CC_G0_G2_highdiff:chr11_10823591_10823595	100	+
chr11	10823836	10823837	CC_G0_G2_highdiff:chr11_10823836_10823837	100	+
chr11	10824896	10825022	CC_G0_G2_highdiff:chr11_10824896_10825022	100	+
chr11	10825137	10825264	CC_G0_G2_highdiff:chr11_10825137_10825264	100	+
chr11	12135402	12135608	CC_G0_G2_highdiff:chr11_12135402_12135608	100	+
chr11	12183999	12184071	CC_G0_G2_highdiff:chr11_12183999_12184071	100	+
chr11	12225739	12225793	CC_G0_G2_highdiff:chr11_12225739_12225793	100	+
chr11	12226006	12226075	CC_G0_G2_highdiff:chr11_12226006_12226075	100	+
chr11	12234731	12234799	CC_G0_G2_highdiff:chr11_12234731_12234799	100	+
chr11	12234957	12235059	CC_G0_G2_highdiff:chr11_12234957_12235059	100	+
chr11	12241646	12241738	CC_G0_G2_highdiff:chr11_12241646_12241738	100	+
chr11	12242016	12242020	CC_G0_G2_highdiff:chr11_12242016_12242020	100	+
chr11	12244069	12244152	CC_G0_G2_highdiff:chr11_12244069_12244152	100	+
chr11	12244159	12244160	CC_G0_G2_highdiff:chr11_12244159_12244160	100	+
chr11	12246368	12246419	CC_G0_G2_highdiff:chr11_12246368_12246419	100	+
chr11	12247668	12247677	CC_G0_G2_highdiff:chr11_12247668_12247677	100	+
chr11	12247678	12247693	CC_G0_G2_highdiff:chr11_12247678_12247693	100	+
chr11	12247710	12247711	CC_G0_G2_highdiff:chr11_12247710_12247711	100	+
chr11	12247919	12247999	CC_G0_G2_highdiff:chr11_12247919_12247999	100	+
chr11	12248524	12248564	CC_G0_G2_highdiff:chr11_12248524_12248564	100	+
chr11	12248686	12248792	CC_G0_G2_highdiff:chr11_12248686_12248792	100	+
chr11	12260890	12260975	CC_G0_G2_highdiff:chr11_12260890_12260975	100	+
chr11	12261134	12261139	CC_G0_G2_highdiff:chr11_12261134_12261139	100	+
chr11	12261144	12261247	CC_G0_G2_highdiff:chr11_12261144_12261247	100	+
chr11	12278191	12278220	CC_G0_G2_highdiff:chr11_12278191_12278220	100	+
chr11	12278234	12278243	CC_G0_G2_highdiff:chr11_12278234_12278243	100	+
chr11	12278255	12278275	CC_G0_G2_highdiff:chr11_12278255_12278275	100	+
chr11	12278526	12278561	CC_G0_G2_highdiff:chr11_12278526_12278561	100	+
chr11	12281325	12281338	CC_G0_G2_highdiff:chr11_12281325_12281338	100	+
chr11	14529131	14529201	CC_G0_G2_highdiff:chr11_14529131_14529201	100	+
chr11	14529312	14529320	CC_G0_G2_highdiff:chr11_14529312_14529320	100	+
chr11	14529324	14529404	CC_G0_G2_highdiff:chr11_14529324_14529404	100	+
chr11	14535098	14535115	CC_G0_G2_highdiff:chr11_14535098_14535115	100	+
chr11	14535245	14535247	CC_G0_G2_highdiff:chr11_14535245_14535247	100	+
chr11	18418519	18418594	CC_G0_G2_highdiff:chr11_18418519_18418594	100	+
chr11	18422319	18422349	CC_G0_G2_highdiff:chr11_18422319_18422349	100	+
chr11	18422572	18422582	CC_G0_G2_highdiff:chr11_18422572_18422582	100	+
chr11	18426885	18426965	CC_G0_G2_highdiff:chr11_18426885_18426965	100	+
chr11	18426974	18426984	CC_G0_G2_highdiff:chr11_18426974_18426984	100	+
chr11	18427119	18427121	CC_G0_G2_highdiff:chr11_18427119_18427121	100	+
chr11	18427188	18427198	CC_G0_G2_highdiff:chr11_18427188_18427198	100	+
chr11	19736536	19736540	CC_G0_G2_highdiff:chr11_19736536_19736540	100	+
chr11	19736558	19736864	CC_G0_G2_highdiff:chr11_19736558_19736864	100	+
chr11	19739274	19739627	CC_G0_G2_highdiff:chr11_19739274_19739627	100	+
chr11	19739730	19739946	CC_G0_G2_highdiff:chr11_19739730_19739946	100	+
chr11	19740478	19740748	CC_G0_G2_highdiff:chr11_19740478_19740748	100	+
chr11	19741301	19741513	CC_G0_G2_highdiff:chr11_19741301_19741513	100	+
chr11	19741966	19742200	CC_G0_G2_highdiff:chr11_19741966_19742200	100	+
chr11	19743552	19743831	CC_G0_G2_highdiff:chr11_19743552_19743831	100	+
chr11	19744039	19744181	CC_G0_G2_highdiff:chr11_19744039_19744181	100	+
chr11	19744193	19744558	CC_G0_G2_highdiff:chr11_19744193_19744558	100	+
chr11	19745348	19745509	CC_G0_G2_highdiff:chr11_19745348_19745509	100	+
chr11	19745518	19745611	CC_G0_G2_highdiff:chr11_19745518_19745611	100	+
chr11	19747040	19747352	CC_G0_G2_highdiff:chr11_19747040_19747352	100	+
chr11	19748405	19748696	CC_G0_G2_highdiff:chr11_19748405_19748696	100	+
chr11	19748780	19749056	CC_G0_G2_highdiff:chr11_19748780_19749056	100	+
chr11	19749143	19749465	CC_G0_G2_highdiff:chr11_19749143_19749465	100	+
chr11	19750970	19751170	CC_G0_G2_highdiff:chr11_19750970_19751170	100	+
chr11	19752844	19753051	CC_G0_G2_highdiff:chr11_19752844_19753051	100	+
chr11	19754987	19755179	CC_G0_G2_highdiff:chr11_19754987_19755179	100	+
chr11	19755741	19755945	CC_G0_G2_highdiff:chr11_19755741_19755945	100	+
chr11	19757549	19757596	CC_G0_G2_highdiff:chr11_19757549_19757596	100	+
chr11	19757608	19757752	CC_G0_G2_highdiff:chr11_19757608_19757752	100	+
chr11	19759465	19759702	CC_G0_G2_highdiff:chr11_19759465_19759702	100	+
chr11	19761497	19761717	CC_G0_G2_highdiff:chr11_19761497_19761717	100	+
chr11	19765985	19766355	CC_G0_G2_highdiff:chr11_19765985_19766355	100	+
chr11	19767823	19767904	CC_G0_G2_highdiff:chr11_19767823_19767904	100	+
chr11	19767913	19768265	CC_G0_G2_highdiff:chr11_19767913_19768265	100	+
chr11	19769052	19769390	CC_G0_G2_highdiff:chr11_19769052_19769390	100	+
chr11	19771514	19772141	CC_G0_G2_highdiff:chr11_19771514_19772141	100	+
chr11	19772851	19773205	CC_G0_G2_highdiff:chr11_19772851_19773205	100	+
chr11	19773515	19773802	CC_G0_G2_highdiff:chr11_19773515_19773802	100	+
chr11	19776006	19776225	CC_G0_G2_highdiff:chr11_19776006_19776225	100	+
chr11	19778109	19778422	CC_G0_G2_highdiff:chr11_19778109_19778422	100	+
chr11	19779752	19779973	CC_G0_G2_highdiff:chr11_19779752_19779973	100	+
chr11	19784611	19784825	CC_G0_G2_highdiff:chr11_19784611_19784825	100	+
chr11	19785846	19786060	CC_G0_G2_highdiff:chr11_19785846_19786060	100	+
chr11	19786203	19786518	CC_G0_G2_highdiff:chr11_19786203_19786518	100	+
chr11	19786640	19786772	CC_G0_G2_highdiff:chr11_19786640_19786772	100	+
chr11	19791339	19791623	CC_G0_G2_highdiff:chr11_19791339_19791623	100	+
chr11	19794932	19795137	CC_G0_G2_highdiff:chr11_19794932_19795137	100	+
chr11	19797078	19797283	CC_G0_G2_highdiff:chr11_19797078_19797283	100	+
chr11	19800105	19800311	CC_G0_G2_highdiff:chr11_19800105_19800311	100	+
chr11	19801388	19801670	CC_G0_G2_highdiff:chr11_19801388_19801670	100	+
chr11	19807572	19807848	CC_G0_G2_highdiff:chr11_19807572_19807848	100	+
chr11	19810873	19811250	CC_G0_G2_highdiff:chr11_19810873_19811250	100	+
chr11	19853993	19854029	CC_G0_G2_highdiff:chr11_19853993_19854029	100	+
chr11	19854158	19854232	CC_G0_G2_highdiff:chr11_19854158_19854232	100	+
chr11	19864782	19865032	CC_G0_G2_highdiff:chr11_19864782_19865032	100	+
chr11	19868433	19868683	CC_G0_G2_highdiff:chr11_19868433_19868683	100	+
chr11	19901299	19901412	CC_G0_G2_highdiff:chr11_19901299_19901412	100	+
chr11	19901726	19901965	CC_G0_G2_highdiff:chr11_19901726_19901965	100	+
chr11	19904113	19904319	CC_G0_G2_highdiff:chr11_19904113_19904319	100	+
chr11	19913166	19913451	CC_G0_G2_highdiff:chr11_19913166_19913451	100	+
chr11	19961395	19961604	CC_G0_G2_highdiff:chr11_19961395_19961604	100	+
chr11	19970628	19970634	CC_G0_G2_highdiff:chr11_19970628_19970634	100	+
chr11	19970647	19970734	CC_G0_G2_highdiff:chr11_19970647_19970734	100	+
chr11	20009429	20009502	CC_G0_G2_highdiff:chr11_20009429_20009502	100	+
chr11	20009520	20009638	CC_G0_G2_highdiff:chr11_20009520_20009638	100	+
chr11	20031145	20031369	CC_G0_G2_highdiff:chr11_20031145_20031369	100	+
chr11	20041327	20041575	CC_G0_G2_highdiff:chr11_20041327_20041575	100	+
chr11	20057427	20057497	CC_G0_G2_highdiff:chr11_20057427_20057497	100	+
chr11	20065505	20065523	CC_G0_G2_highdiff:chr11_20065505_20065523	100	+
chr11	20065823	20065859	CC_G0_G2_highdiff:chr11_20065823_20065859	100	+
chr11	20066482	20066511	CC_G0_G2_highdiff:chr11_20066482_20066511	100	+
chr11	20067217	20067270	CC_G0_G2_highdiff:chr11_20067217_20067270	100	+
chr11	20070173	20070262	CC_G0_G2_highdiff:chr11_20070173_20070262	100	+
chr11	20070751	20070770	CC_G0_G2_highdiff:chr11_20070751_20070770	100	+
chr11	20073788	20073982	CC_G0_G2_highdiff:chr11_20073788_20073982	100	+
chr11	20074220	20074395	CC_G0_G2_highdiff:chr11_20074220_20074395	100	+
chr11	20074404	20074434	CC_G0_G2_highdiff:chr11_20074404_20074434	100	+
chr11	20074435	20074444	CC_G0_G2_highdiff:chr11_20074435_20074444	100	+
chr11	20075584	20075625	CC_G0_G2_highdiff:chr11_20075584_20075625	100	+
chr11	20075815	20075852	CC_G0_G2_highdiff:chr11_20075815_20075852	100	+
chr11	20082337	20082560	CC_G0_G2_highdiff:chr11_20082337_20082560	100	+
chr11	20104536	20104547	CC_G0_G2_highdiff:chr11_20104536_20104547	100	+
chr11	20104725	20104833	CC_G0_G2_highdiff:chr11_20104725_20104833	100	+
chr11	20114618	20114642	CC_G0_G2_highdiff:chr11_20114618_20114642	100	+
chr11	20114745	20114749	CC_G0_G2_highdiff:chr11_20114745_20114749	100	+
chr11	20114751	20114819	CC_G0_G2_highdiff:chr11_20114751_20114819	100	+
chr11	20119291	20119295	CC_G0_G2_highdiff:chr11_20119291_20119295	100	+
chr11	20119303	20119319	CC_G0_G2_highdiff:chr11_20119303_20119319	100	+
chr11	20119332	20119499	CC_G0_G2_highdiff:chr11_20119332_20119499	100	+
chr11	20122471	20122482	CC_G0_G2_highdiff:chr11_20122471_20122482	100	+
chr11	20122724	20122743	CC_G0_G2_highdiff:chr11_20122724_20122743	100	+
chr11	20124731	20124799	CC_G0_G2_highdiff:chr11_20124731_20124799	100	+
chr11	20124955	20125070	CC_G0_G2_highdiff:chr11_20124955_20125070	100	+
chr11	20129161	20129166	CC_G0_G2_highdiff:chr11_20129161_20129166	100	+
chr11	20129343	20129436	CC_G0_G2_highdiff:chr11_20129343_20129436	100	+
chr11	20136108	20136136	CC_G0_G2_highdiff:chr11_20136108_20136136	100	+
chr11	20136347	20136379	CC_G0_G2_highdiff:chr11_20136347_20136379	100	+
chr11	20139639	20139677	CC_G0_G2_highdiff:chr11_20139639_20139677	100	+
chr11	27520856	27520884	CC_G0_G2_highdiff:chr11_27520856_27520884	100	+
chr11	27520901	27520905	CC_G0_G2_highdiff:chr11_27520901_27520905	100	+
chr11	28080420	28080472	CC_G0_G2_highdiff:chr11_28080420_28080472	100	+
chr11	28098718	28098761	CC_G0_G2_highdiff:chr11_28098718_28098761	100	+
chr11	28110008	28110058	CC_G0_G2_highdiff:chr11_28110008_28110058	100	+
chr11	28110322	28110354	CC_G0_G2_highdiff:chr11_28110322_28110354	100	+
chr11	28116908	28117117	CC_G0_G2_highdiff:chr11_28116908_28117117	100	+
chr11	32120078	32120210	CC_G0_G2_highdiff:chr11_32120078_32120210	100	+
chr11	32613038	32613239	CC_G0_G2_highdiff:chr11_32613038_32613239	100	+
chr11	32997874	32997879	CC_G0_G2_highdiff:chr11_32997874_32997879	100	+
chr11	33563767	33563820	CC_G0_G2_highdiff:chr11_33563767_33563820	100	+
chr11	35215101	35215299	CC_G0_G2_highdiff:chr11_35215101_35215299	100	+
chr11	36128517	36128577	CC_G0_G2_highdiff:chr11_36128517_36128577	100	+
chr11	46772576	46772660	CC_G0_G2_highdiff:chr11_46772576_46772660	100	+
chr11	46772826	46772837	CC_G0_G2_highdiff:chr11_46772826_46772837	100	+
chr11	46772879	46772888	CC_G0_G2_highdiff:chr11_46772879_46772888	100	+
chr11	46774803	46774858	CC_G0_G2_highdiff:chr11_46774803_46774858	100	+
chr11	46775060	46775075	CC_G0_G2_highdiff:chr11_46775060_46775075	100	+
chr11	46775112	46775127	CC_G0_G2_highdiff:chr11_46775112_46775127	100	+
chr11	46776365	46776433	CC_G0_G2_highdiff:chr11_46776365_46776433	100	+
chr11	46776617	46776619	CC_G0_G2_highdiff:chr11_46776617_46776619	100	+
chr11	46780750	46780778	CC_G0_G2_highdiff:chr11_46780750_46780778	100	+
chr11	46780790	46780814	CC_G0_G2_highdiff:chr11_46780790_46780814	100	+
chr11	46780992	46780993	CC_G0_G2_highdiff:chr11_46780992_46780993	100	+
chr11	46781003	46781022	CC_G0_G2_highdiff:chr11_46781003_46781022	100	+
chr11	46783493	46783501	CC_G0_G2_highdiff:chr11_46783493_46783501	100	+
chr11	46783543	46783545	CC_G0_G2_highdiff:chr11_46783543_46783545	100	+
chr11	46783744	46783845	CC_G0_G2_highdiff:chr11_46783744_46783845	100	+
chr11	46784729	46784770	CC_G0_G2_highdiff:chr11_46784729_46784770	100	+
chr11	46784779	46784913	CC_G0_G2_highdiff:chr11_46784779_46784913	100	+
chr11	46786594	46786671	CC_G0_G2_highdiff:chr11_46786594_46786671	100	+
chr11	46786806	46786906	CC_G0_G2_highdiff:chr11_46786806_46786906	100	+
chr11	46791458	46791510	CC_G0_G2_highdiff:chr11_46791458_46791510	100	+
chr11	46792294	46792302	CC_G0_G2_highdiff:chr11_46792294_46792302	100	+
chr11	46792306	46792334	CC_G0_G2_highdiff:chr11_46792306_46792334	100	+
chr11	46792547	46792582	CC_G0_G2_highdiff:chr11_46792547_46792582	100	+
chr11	46799575	46799684	CC_G0_G2_highdiff:chr11_46799575_46799684	100	+
chr11	46799863	46799865	CC_G0_G2_highdiff:chr11_46799863_46799865	100	+
chr11	46799868	46799908	CC_G0_G2_highdiff:chr11_46799868_46799908	100	+
chr11	46799929	46799964	CC_G0_G2_highdiff:chr11_46799929_46799964	100	+
chr11	46799976	46800008	CC_G0_G2_highdiff:chr11_46799976_46800008	100	+
chr11	46800152	46800237	CC_G0_G2_highdiff:chr11_46800152_46800237	100	+
chr11	46805956	46805983	CC_G0_G2_highdiff:chr11_46805956_46805983	100	+
chr11	46805997	46806011	CC_G0_G2_highdiff:chr11_46805997_46806011	100	+
chr11	46806226	46806275	CC_G0_G2_highdiff:chr11_46806226_46806275	100	+
chr11	46830857	46830945	CC_G0_G2_highdiff:chr11_46830857_46830945	100	+
chr11	46831050	46831064	CC_G0_G2_highdiff:chr11_46831050_46831064	100	+
chr11	46832504	46832547	CC_G0_G2_highdiff:chr11_46832504_46832547	100	+
chr11	46832729	46832804	CC_G0_G2_highdiff:chr11_46832729_46832804	100	+
chr11	46837957	46838048	CC_G0_G2_highdiff:chr11_46837957_46838048	100	+
chr11	46839801	46839858	CC_G0_G2_highdiff:chr11_46839801_46839858	100	+
chr11	46840054	46840153	CC_G0_G2_highdiff:chr11_46840054_46840153	100	+
chr11	47446265	47446328	CC_G0_G2_highdiff:chr11_47446265_47446328	100	+
chr11	47640474	47640529	CC_G0_G2_highdiff:chr11_47640474_47640529	100	+
chr11	47862151	47862162	CC_G0_G2_highdiff:chr11_47862151_47862162	100	+
chr11	57093952	57094070	CC_G0_G2_highdiff:chr11_57093952_57094070	100	+
chr11	57099039	57099134	CC_G0_G2_highdiff:chr11_57099039_57099134	100	+
chr11	57099137	57099139	CC_G0_G2_highdiff:chr11_57099137_57099139	100	+
chr11	57099363	57099377	CC_G0_G2_highdiff:chr11_57099363_57099377	100	+
chr11	57099531	57099621	CC_G0_G2_highdiff:chr11_57099531_57099621	100	+
chr11	57101866	57101914	CC_G0_G2_highdiff:chr11_57101866_57101914	100	+
chr11	57101926	57101932	CC_G0_G2_highdiff:chr11_57101926_57101932	100	+
chr11	57457453	57457455	CC_G0_G2_highdiff:chr11_57457453_57457455	100	+
chr11	57457489	57457501	CC_G0_G2_highdiff:chr11_57457489_57457501	100	+
chr11	57508445	57508459	CC_G0_G2_highdiff:chr11_57508445_57508459	100	+
chr11	57564464	57564587	CC_G0_G2_highdiff:chr11_57564464_57564587	100	+
chr11	57568832	57569056	CC_G0_G2_highdiff:chr11_57568832_57569056	100	+
chr11	58608711	58608735	CC_G0_G2_highdiff:chr11_58608711_58608735	100	+
chr11	58891639	58891648	CC_G0_G2_highdiff:chr11_58891639_58891648	100	+
chr11	58919162	58919192	CC_G0_G2_highdiff:chr11_58919162_58919192	100	+
chr11	58919221	58919222	CC_G0_G2_highdiff:chr11_58919221_58919222	100	+
chr11	61605110	61605249	CC_G0_G2_highdiff:chr11_61605110_61605249	100	+
chr11	61605381	61605465	CC_G0_G2_highdiff:chr11_61605381_61605465	100	+
chr11	61607696	61607768	CC_G0_G2_highdiff:chr11_61607696_61607768	100	+
chr11	61608212	61608301	CC_G0_G2_highdiff:chr11_61608212_61608301	100	+
chr11	61615759	61615898	CC_G0_G2_highdiff:chr11_61615759_61615898	100	+
chr11	61618331	61618633	CC_G0_G2_highdiff:chr11_61618331_61618633	100	+
chr11	61630364	61630429	CC_G0_G2_highdiff:chr11_61630364_61630429	100	+
chr11	61630439	61630443	CC_G0_G2_highdiff:chr11_61630439_61630443	100	+
chr11	61630549	61630606	CC_G0_G2_highdiff:chr11_61630549_61630606	100	+
chr11	61632515	61632620	CC_G0_G2_highdiff:chr11_61632515_61632620	100	+
chr11	61632750	61632844	CC_G0_G2_highdiff:chr11_61632750_61632844	100	+
chr11	61634826	61634867	CC_G0_G2_highdiff:chr11_61634826_61634867	100	+
chr11	61896188	61896223	CC_G0_G2_highdiff:chr11_61896188_61896223	100	+
chr11	61896232	61896236	CC_G0_G2_highdiff:chr11_61896232_61896236	100	+
chr11	61896355	61896463	CC_G0_G2_highdiff:chr11_61896355_61896463	100	+
chr11	61898062	61898064	CC_G0_G2_highdiff:chr11_61898062_61898064	100	+
chr11	61913092	61913098	CC_G0_G2_highdiff:chr11_61913092_61913098	100	+
chr11	61913235	61913294	CC_G0_G2_highdiff:chr11_61913235_61913294	100	+
chr11	61917457	61917466	CC_G0_G2_highdiff:chr11_61917457_61917466	100	+
chr11	61917475	61917522	CC_G0_G2_highdiff:chr11_61917475_61917522	100	+
chr11	61917526	61917528	CC_G0_G2_highdiff:chr11_61917526_61917528	100	+
chr11	61917686	61917689	CC_G0_G2_highdiff:chr11_61917686_61917689	100	+
chr11	61919128	61919232	CC_G0_G2_highdiff:chr11_61919128_61919232	100	+
chr11	62140885	62141150	CC_G0_G2_highdiff:chr11_62140885_62141150	100	+
chr11	62362709	62362724	CC_G0_G2_highdiff:chr11_62362709_62362724	100	+
chr11	63960443	63960519	CC_G0_G2_highdiff:chr11_63960443_63960519	100	+
chr11	63960528	63960531	CC_G0_G2_highdiff:chr11_63960528_63960531	100	+
chr11	63960774	63960783	CC_G0_G2_highdiff:chr11_63960774_63960783	100	+
chr11	63961533	63961612	CC_G0_G2_highdiff:chr11_63961533_63961612	100	+
chr11	63961620	63961629	CC_G0_G2_highdiff:chr11_63961620_63961629	100	+
chr11	63961802	63961809	CC_G0_G2_highdiff:chr11_63961802_63961809	100	+
chr11	63961818	63961946	CC_G0_G2_highdiff:chr11_63961818_63961946	100	+
chr11	63962092	63962130	CC_G0_G2_highdiff:chr11_63962092_63962130	100	+
chr11	63962142	63962160	CC_G0_G2_highdiff:chr11_63962142_63962160	100	+
chr11	63963030	63963032	CC_G0_G2_highdiff:chr11_63963030_63963032	100	+
chr11	63963041	63963115	CC_G0_G2_highdiff:chr11_63963041_63963115	100	+
chr11	63963348	63963378	CC_G0_G2_highdiff:chr11_63963348_63963378	100	+
chr11	63964645	63964655	CC_G0_G2_highdiff:chr11_63964645_63964655	100	+
chr11	63964664	63964740	CC_G0_G2_highdiff:chr11_63964664_63964740	100	+
chr11	63964889	63964896	CC_G0_G2_highdiff:chr11_63964889_63964896	100	+
chr11	63964905	63964962	CC_G0_G2_highdiff:chr11_63964905_63964962	100	+
chr11	63965072	63965135	CC_G0_G2_highdiff:chr11_63965072_63965135	100	+
chr11	63965221	63965288	CC_G0_G2_highdiff:chr11_63965221_63965288	100	+
chr11	63965303	63965323	CC_G0_G2_highdiff:chr11_63965303_63965323	100	+
chr11	63965448	63965454	CC_G0_G2_highdiff:chr11_63965448_63965454	100	+
chr11	63970874	63970903	CC_G0_G2_highdiff:chr11_63970874_63970903	100	+
chr11	63970919	63970920	CC_G0_G2_highdiff:chr11_63970919_63970920	100	+
chr11	64013847	64013886	CC_G0_G2_highdiff:chr11_64013847_64013886	100	+
chr11	65046180	65046191	CC_G0_G2_highdiff:chr11_65046180_65046191	100	+
chr11	65046394	65046427	CC_G0_G2_highdiff:chr11_65046394_65046427	100	+
chr11	65622919	65622998	CC_G0_G2_highdiff:chr11_65622919_65622998	100	+
chr11	65660781	65660901	CC_G0_G2_highdiff:chr11_65660781_65660901	100	+
chr11	65661771	65662088	CC_G0_G2_highdiff:chr11_65661771_65662088	100	+
chr11	65662104	65662108	CC_G0_G2_highdiff:chr11_65662104_65662108	100	+
chr11	65664259	65664272	CC_G0_G2_highdiff:chr11_65664259_65664272	100	+
chr11	65664477	65664569	CC_G0_G2_highdiff:chr11_65664477_65664569	100	+
chr11	65687323	65687416	CC_G0_G2_highdiff:chr11_65687323_65687416	100	+
chr11	65687714	65687790	CC_G0_G2_highdiff:chr11_65687714_65687790	100	+
chr11	65738723	65738907	CC_G0_G2_highdiff:chr11_65738723_65738907	100	+
chr11	65828017	65828049	CC_G0_G2_highdiff:chr11_65828017_65828049	100	+
chr11	65828211	65828216	CC_G0_G2_highdiff:chr11_65828211_65828216	100	+
chr11	65830406	65830470	CC_G0_G2_highdiff:chr11_65830406_65830470	100	+
chr11	65830590	65830681	CC_G0_G2_highdiff:chr11_65830590_65830681	100	+
chr11	68312281	68312301	CC_G0_G2_highdiff:chr11_68312281_68312301	100	+
chr11	68312513	68312529	CC_G0_G2_highdiff:chr11_68312513_68312529	100	+
chr11	69456283	69456295	CC_G0_G2_highdiff:chr11_69456283_69456295	100	+
chr11	69456330	69456345	CC_G0_G2_highdiff:chr11_69456330_69456345	100	+
chr11	69456354	69456363	CC_G0_G2_highdiff:chr11_69456354_69456363	100	+
chr11	69456383	69456385	CC_G0_G2_highdiff:chr11_69456383_69456385	100	+
chr11	69457713	69457796	CC_G0_G2_highdiff:chr11_69457713_69457796	100	+
chr11	69461884	69462083	CC_G0_G2_highdiff:chr11_69461884_69462083	100	+
chr11	69462711	69462757	CC_G0_G2_highdiff:chr11_69462711_69462757	100	+
chr11	69462758	69462759	CC_G0_G2_highdiff:chr11_69462758_69462759	100	+
chr11	69469242	69469271	CC_G0_G2_highdiff:chr11_69469242_69469271	100	+
chr11	70124881	70125008	CC_G0_G2_highdiff:chr11_70124881_70125008	100	+
chr11	70125022	70125026	CC_G0_G2_highdiff:chr11_70125022_70125026	100	+
chr11	70181605	70181667	CC_G0_G2_highdiff:chr11_70181605_70181667	100	+
chr11	70181806	70181865	CC_G0_G2_highdiff:chr11_70181806_70181865	100	+
chr11	71152195	71152264	CC_G0_G2_highdiff:chr11_71152195_71152264	100	+
chr11	71152486	71152493	CC_G0_G2_highdiff:chr11_71152486_71152493	100	+
chr11	71152496	71152542	CC_G0_G2_highdiff:chr11_71152496_71152542	100	+
chr11	73291564	73291693	CC_G0_G2_highdiff:chr11_73291564_73291693	100	+
chr11	73291745	73292175	CC_G0_G2_highdiff:chr11_73291745_73292175	100	+
chr11	73602031	73602156	CC_G0_G2_highdiff:chr11_73602031_73602156	100	+
chr11	74329849	74329871	CC_G0_G2_highdiff:chr11_74329849_74329871	100	+
chr11	74336398	74336452	CC_G0_G2_highdiff:chr11_74336398_74336452	100	+
chr11	74336622	74336656	CC_G0_G2_highdiff:chr11_74336622_74336656	100	+
chr11	74351515	74351606	CC_G0_G2_highdiff:chr11_74351515_74351606	100	+
chr11	82920287	82920440	CC_G0_G2_highdiff:chr11_82920287_82920440	100	+
chr11	82920676	82921046	CC_G0_G2_highdiff:chr11_82920676_82921046	100	+
chr11	85365040	85365084	CC_G0_G2_highdiff:chr11_85365040_85365084	100	+
chr11	85365313	85365319	CC_G0_G2_highdiff:chr11_85365313_85365319	100	+
chr11	85692075	85692079	CC_G0_G2_highdiff:chr11_85692075_85692079	100	+
chr11	85692088	85692167	CC_G0_G2_highdiff:chr11_85692088_85692167	100	+
chr11	85692271	85692318	CC_G0_G2_highdiff:chr11_85692271_85692318	100	+
chr11	85692337	85692346	CC_G0_G2_highdiff:chr11_85692337_85692346	100	+
chr11	85693047	85693114	CC_G0_G2_highdiff:chr11_85693047_85693114	100	+
chr11	85694818	85694908	CC_G0_G2_highdiff:chr11_85694818_85694908	100	+
chr11	85707972	85708011	CC_G0_G2_highdiff:chr11_85707972_85708011	100	+
chr11	85708023	85708130	CC_G0_G2_highdiff:chr11_85708023_85708130	100	+
chr11	85742437	85742506	CC_G0_G2_highdiff:chr11_85742437_85742506	100	+
chr11	86547910	86548168	CC_G0_G2_highdiff:chr11_86547910_86548168	100	+
chr11	86663956	86664166	CC_G0_G2_highdiff:chr11_86663956_86664166	100	+
chr11	93467176	93467457	CC_G0_G2_highdiff:chr11_93467176_93467457	100	+
chr11	93862660	93862672	CC_G0_G2_highdiff:chr11_93862660_93862672	100	+
chr11	93862681	93862686	CC_G0_G2_highdiff:chr11_93862681_93862686	100	+
chr11	93862698	93862721	CC_G0_G2_highdiff:chr11_93862698_93862721	100	+
chr11	94203581	94203632	CC_G0_G2_highdiff:chr11_94203581_94203632	100	+
chr11	95810222	95810239	CC_G0_G2_highdiff:chr11_95810222_95810239	100	+
chr11	95810258	95810267	CC_G0_G2_highdiff:chr11_95810258_95810267	100	+
chr11	95810333	95810342	CC_G0_G2_highdiff:chr11_95810333_95810342	100	+
chr11	102046658	102046858	CC_G0_G2_highdiff:chr11_102046658_102046858	100	+
chr11	102218576	102218821	CC_G0_G2_highdiff:chr11_102218576_102218821	100	+
chr11	102219256	102219328	CC_G0_G2_highdiff:chr11_102219256_102219328	100	+
chr11	102221684	102221765	CC_G0_G2_highdiff:chr11_102221684_102221765	100	+
chr11	102221774	102221818	CC_G0_G2_highdiff:chr11_102221774_102221818	100	+
chr11	102239000	102239034	CC_G0_G2_highdiff:chr11_102239000_102239034	100	+
chr11	102239279	102239412	CC_G0_G2_highdiff:chr11_102239279_102239412	100	+
chr11	102248115	102248224	CC_G0_G2_highdiff:chr11_102248115_102248224	100	+
chr11	102248486	102248526	CC_G0_G2_highdiff:chr11_102248486_102248526	100	+
chr11	102707888	102708026	CC_G0_G2_highdiff:chr11_102707888_102708026	100	+
chr11	102708132	102708141	CC_G0_G2_highdiff:chr11_102708132_102708141	100	+
chr11	102708152	102708241	CC_G0_G2_highdiff:chr11_102708152_102708241	100	+
chr11	102709149	102709208	CC_G0_G2_highdiff:chr11_102709149_102709208	100	+
chr11	102709277	102709279	CC_G0_G2_highdiff:chr11_102709277_102709279	100	+
chr11	102709475	102709552	CC_G0_G2_highdiff:chr11_102709475_102709552	100	+
chr11	102709709	102709757	CC_G0_G2_highdiff:chr11_102709709_102709757	100	+
chr11	102710015	102710128	CC_G0_G2_highdiff:chr11_102710015_102710128	100	+
chr11	102710737	102710753	CC_G0_G2_highdiff:chr11_102710737_102710753	100	+
chr11	102711077	102711082	CC_G0_G2_highdiff:chr11_102711077_102711082	100	+
chr11	102711135	102711152	CC_G0_G2_highdiff:chr11_102711135_102711152	100	+
chr11	102711334	102711430	CC_G0_G2_highdiff:chr11_102711334_102711430	100	+
chr11	102712760	102712771	CC_G0_G2_highdiff:chr11_102712760_102712771	100	+
chr11	102712780	102712840	CC_G0_G2_highdiff:chr11_102712780_102712840	100	+
chr11	102713070	102713161	CC_G0_G2_highdiff:chr11_102713070_102713161	100	+
chr11	102713311	102713312	CC_G0_G2_highdiff:chr11_102713311_102713312	100	+
chr11	102713352	102713361	CC_G0_G2_highdiff:chr11_102713352_102713361	100	+
chr11	102713384	102713400	CC_G0_G2_highdiff:chr11_102713384_102713400	100	+
chr11	102713662	102713737	CC_G0_G2_highdiff:chr11_102713662_102713737	100	+
chr11	102714103	102714172	CC_G0_G2_highdiff:chr11_102714103_102714172	100	+
chr11	103893354	103893408	CC_G0_G2_highdiff:chr11_103893354_103893408	100	+
chr11	111933092	111933129	CC_G0_G2_highdiff:chr11_111933092_111933129	100	+
chr11	112054094	112054306	CC_G0_G2_highdiff:chr11_112054094_112054306	100	+
chr11	113614484	113614523	CC_G0_G2_highdiff:chr11_113614484_113614523	100	+
chr11	113618438	113618481	CC_G0_G2_highdiff:chr11_113618438_113618481	100	+
chr11	118921887	118921910	CC_G0_G2_highdiff:chr11_118921887_118921910	100	+
chr11	118925165	118925174	CC_G0_G2_highdiff:chr11_118925165_118925174	100	+
chr11	118925175	118925184	CC_G0_G2_highdiff:chr11_118925175_118925184	100	+
chr11	119103109	119103154	CC_G0_G2_highdiff:chr11_119103109_119103154	100	+
chr11	119103436	119103443	CC_G0_G2_highdiff:chr11_119103436_119103443	100	+
chr11	119142355	119142438	CC_G0_G2_highdiff:chr11_119142355_119142438	100	+
chr11	122650177	122650183	CC_G0_G2_highdiff:chr11_122650177_122650183	100	+
chr11	122650202	122650203	CC_G0_G2_highdiff:chr11_122650202_122650203	100	+
chr11	122650403	122650421	CC_G0_G2_highdiff:chr11_122650403_122650421	100	+
chr11	122653683	122653757	CC_G0_G2_highdiff:chr11_122653683_122653757	100	+
chr11	122653936	122654007	CC_G0_G2_highdiff:chr11_122653936_122654007	100	+
chr11	122671812	122671893	CC_G0_G2_highdiff:chr11_122671812_122671893	100	+
chr11	122680436	122680438	CC_G0_G2_highdiff:chr11_122680436_122680438	100	+
chr11	122928630	122928651	CC_G0_G2_highdiff:chr11_122928630_122928651	100	+
chr11	122928660	122928701	CC_G0_G2_highdiff:chr11_122928660_122928701	100	+
chr11	122928910	122928953	CC_G0_G2_highdiff:chr11_122928910_122928953	100	+
chr11	122929264	122929273	CC_G0_G2_highdiff:chr11_122929264_122929273	100	+
chr11	122931178	122931253	CC_G0_G2_highdiff:chr11_122931178_122931253	100	+
chr11	122931525	122931536	CC_G0_G2_highdiff:chr11_122931525_122931536	100	+
chr11	122931689	122931798	CC_G0_G2_highdiff:chr11_122931689_122931798	100	+
chr11	122932044	122932149	CC_G0_G2_highdiff:chr11_122932044_122932149	100	+
chr11	122954340	122954346	CC_G0_G2_highdiff:chr11_122954340_122954346	100	+
chr11	122954347	122954362	CC_G0_G2_highdiff:chr11_122954347_122954362	100	+
chr11	122954385	122954387	CC_G0_G2_highdiff:chr11_122954385_122954387	100	+
chr11	122954555	122954659	CC_G0_G2_highdiff:chr11_122954555_122954659	100	+
chr11	122955121	122955211	CC_G0_G2_highdiff:chr11_122955121_122955211	100	+
chr11	122955421	122955436	CC_G0_G2_highdiff:chr11_122955421_122955436	100	+
chr11	123480829	123480900	CC_G0_G2_highdiff:chr11_123480829_123480900	100	+
chr11	123481056	123481113	CC_G0_G2_highdiff:chr11_123481056_123481113	100	+
chr11	124858030	124858051	CC_G0_G2_highdiff:chr11_124858030_124858051	100	+
chr11	124908699	124908783	CC_G0_G2_highdiff:chr11_124908699_124908783	100	+
chr11	124908969	124909013	CC_G0_G2_highdiff:chr11_124908969_124909013	100	+
chr11	125497451	125497475	CC_G0_G2_highdiff:chr11_125497451_125497475	100	+
chr11	125497486	125497495	CC_G0_G2_highdiff:chr11_125497486_125497495	100	+
chr11	125502958	125502996	CC_G0_G2_highdiff:chr11_125502958_125502996	100	+
chr11	125513795	125513901	CC_G0_G2_highdiff:chr11_125513795_125513901	100	+
chr11	125513955	125513985	CC_G0_G2_highdiff:chr11_125513955_125513985	100	+
chr11	125514205	125514213	CC_G0_G2_highdiff:chr11_125514205_125514213	100	+
chr11	126837987	126838198	CC_G0_G2_highdiff:chr11_126837987_126838198	100	+
chr11	126856093	126856478	CC_G0_G2_highdiff:chr11_126856093_126856478	100	+
chr11	126861390	126861618	CC_G0_G2_highdiff:chr11_126861390_126861618	100	+
chr11	126861879	126862117	CC_G0_G2_highdiff:chr11_126861879_126862117	100	+
chr11	126863264	126863468	CC_G0_G2_highdiff:chr11_126863264_126863468	100	+
chr11	128351538	128351769	CC_G0_G2_highdiff:chr11_128351538_128351769	100	+
chr11	130165265	130165274	CC_G0_G2_highdiff:chr11_130165265_130165274	100	+
chr11	130165286	130165295	CC_G0_G2_highdiff:chr11_130165286_130165295	100	+
chr11	130165297	130165340	CC_G0_G2_highdiff:chr11_130165297_130165340	100	+
chr11	130165348	130165357	CC_G0_G2_highdiff:chr11_130165348_130165357	100	+
chr11	130165361	130165373	CC_G0_G2_highdiff:chr11_130165361_130165373	100	+
chr11	130165381	130165393	CC_G0_G2_highdiff:chr11_130165381_130165393	100	+
chr11	130165398	130165413	CC_G0_G2_highdiff:chr11_130165398_130165413	100	+
chr11	130165423	130165438	CC_G0_G2_highdiff:chr11_130165423_130165438	100	+
chr11	130165442	130165458	CC_G0_G2_highdiff:chr11_130165442_130165458	100	+
chr11	130165461	130165472	CC_G0_G2_highdiff:chr11_130165461_130165472	100	+
chr11	131338315	131338509	CC_G0_G2_highdiff:chr11_131338315_131338509	100	+
chr11	134054903	134055009	CC_G0_G2_highdiff:chr11_134054903_134055009	100	+
chr11	134055200	134055229	CC_G0_G2_highdiff:chr11_134055200_134055229	100	+
chr11	134076454	134076493	CC_G0_G2_highdiff:chr11_134076454_134076493	100	+
chr11	134076627	134076717	CC_G0_G2_highdiff:chr11_134076627_134076717	100	+
chr11	134079176	134079206	CC_G0_G2_highdiff:chr11_134079176_134079206	100	+
chr11	134079371	134079411	CC_G0_G2_highdiff:chr11_134079371_134079411	100	+
chr11	134086760	134086826	CC_G0_G2_highdiff:chr11_134086760_134086826	100	+
chr11	134087001	134087059	CC_G0_G2_highdiff:chr11_134087001_134087059	100	+
chr12	527627	527656	CC_G0_G2_highdiff:chr12_527627_527656	100	+
chr12	528830	529230	CC_G0_G2_highdiff:chr12_528830_529230	100	+
chr12	529430	530254	CC_G0_G2_highdiff:chr12_529430_530254	100	+
chr12	531074	531363	CC_G0_G2_highdiff:chr12_531074_531363	100	+
chr12	1005078	1005128	CC_G0_G2_highdiff:chr12_1005078_1005128	100	+
chr12	1005137	1005230	CC_G0_G2_highdiff:chr12_1005137_1005230	100	+
chr12	1005234	1005235	CC_G0_G2_highdiff:chr12_1005234_1005235	100	+
chr12	2904413	2904441	CC_G0_G2_highdiff:chr12_2904413_2904441	100	+
chr12	2906222	2906273	CC_G0_G2_highdiff:chr12_2906222_2906273	100	+
chr12	2906299	2906302	CC_G0_G2_highdiff:chr12_2906299_2906302	100	+
chr12	2906486	2906495	CC_G0_G2_highdiff:chr12_2906486_2906495	100	+
chr12	2909453	2909539	CC_G0_G2_highdiff:chr12_2909453_2909539	100	+
chr12	2909745	2909758	CC_G0_G2_highdiff:chr12_2909745_2909758	100	+
chr12	2909767	2909849	CC_G0_G2_highdiff:chr12_2909767_2909849	100	+
chr12	2977653	2977724	CC_G0_G2_highdiff:chr12_2977653_2977724	100	+
chr12	2977920	2977925	CC_G0_G2_highdiff:chr12_2977920_2977925	100	+
chr12	2977942	2977951	CC_G0_G2_highdiff:chr12_2977942_2977951	100	+
chr12	2977953	2977999	CC_G0_G2_highdiff:chr12_2977953_2977999	100	+
chr12	2983121	2983142	CC_G0_G2_highdiff:chr12_2983121_2983142	100	+
chr12	2983691	2983706	CC_G0_G2_highdiff:chr12_2983691_2983706	100	+
chr12	4652814	4652928	CC_G0_G2_highdiff:chr12_4652814_4652928	100	+
chr12	4653077	4653170	CC_G0_G2_highdiff:chr12_4653077_4653170	100	+
chr12	4665478	4665518	CC_G0_G2_highdiff:chr12_4665478_4665518	100	+
chr12	4665716	4665718	CC_G0_G2_highdiff:chr12_4665716_4665718	100	+
chr12	4763411	4763455	CC_G0_G2_highdiff:chr12_4763411_4763455	100	+
chr12	4763633	4763694	CC_G0_G2_highdiff:chr12_4763633_4763694	100	+
chr12	5546409	5546620	CC_G0_G2_highdiff:chr12_5546409_5546620	100	+
chr12	6604179	6604241	CC_G0_G2_highdiff:chr12_6604179_6604241	100	+
chr12	6604391	6604535	CC_G0_G2_highdiff:chr12_6604391_6604535	100	+
chr12	6619742	6619787	CC_G0_G2_highdiff:chr12_6619742_6619787	100	+
chr12	6619976	6620083	CC_G0_G2_highdiff:chr12_6619976_6620083	100	+
chr12	6623343	6623407	CC_G0_G2_highdiff:chr12_6623343_6623407	100	+
chr12	6623558	6623613	CC_G0_G2_highdiff:chr12_6623558_6623613	100	+
chr12	6623626	6623627	CC_G0_G2_highdiff:chr12_6623626_6623627	100	+
chr12	6623754	6623762	CC_G0_G2_highdiff:chr12_6623754_6623762	100	+
chr12	6626932	6626942	CC_G0_G2_highdiff:chr12_6626932_6626942	100	+
chr12	6627125	6627164	CC_G0_G2_highdiff:chr12_6627125_6627164	100	+
chr12	6631213	6631238	CC_G0_G2_highdiff:chr12_6631213_6631238	100	+
chr12	6635180	6635227	CC_G0_G2_highdiff:chr12_6635180_6635227	100	+
chr12	6635366	6635368	CC_G0_G2_highdiff:chr12_6635366_6635368	100	+
chr12	6635378	6635452	CC_G0_G2_highdiff:chr12_6635378_6635452	100	+
chr12	6635554	6635606	CC_G0_G2_highdiff:chr12_6635554_6635606	100	+
chr12	6635804	6635863	CC_G0_G2_highdiff:chr12_6635804_6635863	100	+
chr12	6638879	6638937	CC_G0_G2_highdiff:chr12_6638879_6638937	100	+
chr12	6639126	6639129	CC_G0_G2_highdiff:chr12_6639126_6639129	100	+
chr12	6639810	6639855	CC_G0_G2_highdiff:chr12_6639810_6639855	100	+
chr12	6639983	6640002	CC_G0_G2_highdiff:chr12_6639983_6640002	100	+
chr12	6640026	6640076	CC_G0_G2_highdiff:chr12_6640026_6640076	100	+
chr12	6640242	6640318	CC_G0_G2_highdiff:chr12_6640242_6640318	100	+
chr12	6640437	6640490	CC_G0_G2_highdiff:chr12_6640437_6640490	100	+
chr12	6978355	6978412	CC_G0_G2_highdiff:chr12_6978355_6978412	100	+
chr12	6978554	6978617	CC_G0_G2_highdiff:chr12_6978554_6978617	100	+
chr12	7170106	7170192	CC_G0_G2_highdiff:chr12_7170106_7170192	100	+
chr12	7242562	7242648	CC_G0_G2_highdiff:chr12_7242562_7242648	100	+
chr12	7242866	7242879	CC_G0_G2_highdiff:chr12_7242866_7242879	100	+
chr12	7242891	7242900	CC_G0_G2_highdiff:chr12_7242891_7242900	100	+
chr12	8169737	8169796	CC_G0_G2_highdiff:chr12_8169737_8169796	100	+
chr12	12843768	12844158	CC_G0_G2_highdiff:chr12_12843768_12844158	100	+
chr12	20705966	20706781	CC_G0_G2_highdiff:chr12_20705966_20706781	100	+
chr12	20706790	20706961	CC_G0_G2_highdiff:chr12_20706790_20706961	100	+
chr12	27533134	27533176	CC_G0_G2_highdiff:chr12_27533134_27533176	100	+
chr12	27553393	27553464	CC_G0_G2_highdiff:chr12_27553393_27553464	100	+
chr12	34176881	34176894	CC_G0_G2_highdiff:chr12_34176881_34176894	100	+
chr12	34177108	34177131	CC_G0_G2_highdiff:chr12_34177108_34177131	100	+
chr12	46759109	46759376	CC_G0_G2_highdiff:chr12_46759109_46759376	100	+
chr12	49522930	49522956	CC_G0_G2_highdiff:chr12_49522930_49522956	100	+
chr12	49522965	49523020	CC_G0_G2_highdiff:chr12_49522965_49523020	100	+
chr12	49523174	49523192	CC_G0_G2_highdiff:chr12_49523174_49523192	100	+
chr12	49523201	49523262	CC_G0_G2_highdiff:chr12_49523201_49523262	100	+
chr12	49523276	49523282	CC_G0_G2_highdiff:chr12_49523276_49523282	100	+
chr12	49580647	49580685	CC_G0_G2_highdiff:chr12_49580647_49580685	100	+
chr12	49663230	49663246	CC_G0_G2_highdiff:chr12_49663230_49663246	100	+
chr12	49663551	49663564	CC_G0_G2_highdiff:chr12_49663551_49663564	100	+
chr12	49663603	49663608	CC_G0_G2_highdiff:chr12_49663603_49663608	100	+
chr12	49665926	49666017	CC_G0_G2_highdiff:chr12_49665926_49666017	100	+
chr12	49666030	49666035	CC_G0_G2_highdiff:chr12_49666030_49666035	100	+
chr12	49721331	49721985	CC_G0_G2_highdiff:chr12_49721331_49721985	100	+
chr12	49723857	49723927	CC_G0_G2_highdiff:chr12_49723857_49723927	100	+
chr12	50384131	50384160	CC_G0_G2_highdiff:chr12_50384131_50384160	100	+
chr12	50384350	50384459	CC_G0_G2_highdiff:chr12_50384350_50384459	100	+
chr12	50384585	50384672	CC_G0_G2_highdiff:chr12_50384585_50384672	100	+
chr12	50385684	50385780	CC_G0_G2_highdiff:chr12_50385684_50385780	100	+
chr12	50385966	50385975	CC_G0_G2_highdiff:chr12_50385966_50385975	100	+
chr12	50386024	50386026	CC_G0_G2_highdiff:chr12_50386024_50386026	100	+
chr12	50386161	50386162	CC_G0_G2_highdiff:chr12_50386161_50386162	100	+
chr12	50386174	50386229	CC_G0_G2_highdiff:chr12_50386174_50386229	100	+
chr12	50386240	50386330	CC_G0_G2_highdiff:chr12_50386240_50386330	100	+
chr12	50386457	50386505	CC_G0_G2_highdiff:chr12_50386457_50386505	100	+
chr12	50387868	50387874	CC_G0_G2_highdiff:chr12_50387868_50387874	100	+
chr12	50388152	50388164	CC_G0_G2_highdiff:chr12_50388152_50388164	100	+
chr12	50388189	50388196	CC_G0_G2_highdiff:chr12_50388189_50388196	100	+
chr12	50390748	50390799	CC_G0_G2_highdiff:chr12_50390748_50390799	100	+
chr12	50390808	50390816	CC_G0_G2_highdiff:chr12_50390808_50390816	100	+
chr12	50390987	50391036	CC_G0_G2_highdiff:chr12_50390987_50391036	100	+
chr12	50398915	50399038	CC_G0_G2_highdiff:chr12_50398915_50399038	100	+
chr12	50399175	50399261	CC_G0_G2_highdiff:chr12_50399175_50399261	100	+
chr12	50400129	50400159	CC_G0_G2_highdiff:chr12_50400129_50400159	100	+
chr12	50400169	50400178	CC_G0_G2_highdiff:chr12_50400169_50400178	100	+
chr12	50400420	50400561	CC_G0_G2_highdiff:chr12_50400420_50400561	100	+
chr12	52089415	52089665	CC_G0_G2_highdiff:chr12_52089415_52089665	100	+
chr12	52100499	52100513	CC_G0_G2_highdiff:chr12_52100499_52100513	100	+
chr12	52446134	52446257	CC_G0_G2_highdiff:chr12_52446134_52446257	100	+
chr12	52446429	52446618	CC_G0_G2_highdiff:chr12_52446429_52446618	100	+
chr12	52446810	52447161	CC_G0_G2_highdiff:chr12_52446810_52447161	100	+
chr12	52447953	52448101	CC_G0_G2_highdiff:chr12_52447953_52448101	100	+
chr12	52450483	52450642	CC_G0_G2_highdiff:chr12_52450483_52450642	100	+
chr12	52629151	52629172	CC_G0_G2_highdiff:chr12_52629151_52629172	100	+
chr12	52632336	52632457	CC_G0_G2_highdiff:chr12_52632336_52632457	100	+
chr12	52632559	52632563	CC_G0_G2_highdiff:chr12_52632559_52632563	100	+
chr12	52632598	52632610	CC_G0_G2_highdiff:chr12_52632598_52632610	100	+
chr12	52632625	52632661	CC_G0_G2_highdiff:chr12_52632625_52632661	100	+
chr12	52635205	52635228	CC_G0_G2_highdiff:chr12_52635205_52635228	100	+
chr12	52635237	52635249	CC_G0_G2_highdiff:chr12_52635237_52635249	100	+
chr12	52635254	52635255	CC_G0_G2_highdiff:chr12_52635254_52635255	100	+
chr12	52635432	52635444	CC_G0_G2_highdiff:chr12_52635432_52635444	100	+
chr12	52635489	52635507	CC_G0_G2_highdiff:chr12_52635489_52635507	100	+
chr12	52636668	52636777	CC_G0_G2_highdiff:chr12_52636668_52636777	100	+
chr12	52637023	52637037	CC_G0_G2_highdiff:chr12_52637023_52637037	100	+
chr12	52639124	52639168	CC_G0_G2_highdiff:chr12_52639124_52639168	100	+
chr12	52642709	52642716	CC_G0_G2_highdiff:chr12_52642709_52642716	100	+
chr12	53344401	53344506	CC_G0_G2_highdiff:chr12_53344401_53344506	100	+
chr12	53344703	53344718	CC_G0_G2_highdiff:chr12_53344703_53344718	100	+
chr12	53344757	53344766	CC_G0_G2_highdiff:chr12_53344757_53344766	100	+
chr12	53345429	53345431	CC_G0_G2_highdiff:chr12_53345429_53345431	100	+
chr12	53345480	53345508	CC_G0_G2_highdiff:chr12_53345480_53345508	100	+
chr12	53345652	53345682	CC_G0_G2_highdiff:chr12_53345652_53345682	100	+
chr12	53345691	53345732	CC_G0_G2_highdiff:chr12_53345691_53345732	100	+
chr12	53345848	53345850	CC_G0_G2_highdiff:chr12_53345848_53345850	100	+
chr12	53345855	53345864	CC_G0_G2_highdiff:chr12_53345855_53345864	100	+
chr12	53345884	53345893	CC_G0_G2_highdiff:chr12_53345884_53345893	100	+
chr12	53345897	53345901	CC_G0_G2_highdiff:chr12_53345897_53345901	100	+
chr12	54791479	54791605	CC_G0_G2_highdiff:chr12_54791479_54791605	100	+
chr12	54791608	54791620	CC_G0_G2_highdiff:chr12_54791608_54791620	100	+
chr12	54791631	54791643	CC_G0_G2_highdiff:chr12_54791631_54791643	100	+
chr12	54791652	54791671	CC_G0_G2_highdiff:chr12_54791652_54791671	100	+
chr12	54791676	54791685	CC_G0_G2_highdiff:chr12_54791676_54791685	100	+
chr12	56362521	56362532	CC_G0_G2_highdiff:chr12_56362521_56362532	100	+
chr12	56362544	56362553	CC_G0_G2_highdiff:chr12_56362544_56362553	100	+
chr12	56362557	56362560	CC_G0_G2_highdiff:chr12_56362557_56362560	100	+
chr12	56365109	56365115	CC_G0_G2_highdiff:chr12_56365109_56365115	100	+
chr12	56365213	56365244	CC_G0_G2_highdiff:chr12_56365213_56365244	100	+
chr12	56365281	56365290	CC_G0_G2_highdiff:chr12_56365281_56365290	100	+
chr12	56365300	56365303	CC_G0_G2_highdiff:chr12_56365300_56365303	100	+
chr12	56500667	56500764	CC_G0_G2_highdiff:chr12_56500667_56500764	100	+
chr12	56500880	56500941	CC_G0_G2_highdiff:chr12_56500880_56500941	100	+
chr12	56500953	56500966	CC_G0_G2_highdiff:chr12_56500953_56500966	100	+
chr12	56501040	56501042	CC_G0_G2_highdiff:chr12_56501040_56501042	100	+
chr12	56504261	56504266	CC_G0_G2_highdiff:chr12_56504261_56504266	100	+
chr12	56504284	56504293	CC_G0_G2_highdiff:chr12_56504284_56504293	100	+
chr12	56504338	56504341	CC_G0_G2_highdiff:chr12_56504338_56504341	100	+
chr12	56504477	56504538	CC_G0_G2_highdiff:chr12_56504477_56504538	100	+
chr12	56506570	56506605	CC_G0_G2_highdiff:chr12_56506570_56506605	100	+
chr12	56737566	56737608	CC_G0_G2_highdiff:chr12_56737566_56737608	100	+
chr12	56742407	56742412	CC_G0_G2_highdiff:chr12_56742407_56742412	100	+
chr12	56742424	56742433	CC_G0_G2_highdiff:chr12_56742424_56742433	100	+
chr12	56742478	56742487	CC_G0_G2_highdiff:chr12_56742478_56742487	100	+
chr12	56742491	56742505	CC_G0_G2_highdiff:chr12_56742491_56742505	100	+
chr12	56745018	56745071	CC_G0_G2_highdiff:chr12_56745018_56745071	100	+
chr12	56745234	56745256	CC_G0_G2_highdiff:chr12_56745234_56745256	100	+
chr12	56748699	56748890	CC_G0_G2_highdiff:chr12_56748699_56748890	100	+
chr12	56811570	56811585	CC_G0_G2_highdiff:chr12_56811570_56811585	100	+
chr12	57457134	57457233	CC_G0_G2_highdiff:chr12_57457134_57457233	100	+
chr12	57547980	57547988	CC_G0_G2_highdiff:chr12_57547980_57547988	100	+
chr12	58192845	58193069	CC_G0_G2_highdiff:chr12_58192845_58193069	100	+
chr12	59268148	59268159	CC_G0_G2_highdiff:chr12_59268148_59268159	100	+
chr12	59268207	59268211	CC_G0_G2_highdiff:chr12_59268207_59268211	100	+
chr12	59270186	59270218	CC_G0_G2_highdiff:chr12_59270186_59270218	100	+
chr12	59270404	59270428	CC_G0_G2_highdiff:chr12_59270404_59270428	100	+
chr12	59281507	59281560	CC_G0_G2_highdiff:chr12_59281507_59281560	100	+
chr12	59281563	59281568	CC_G0_G2_highdiff:chr12_59281563_59281568	100	+
chr12	59281715	59281716	CC_G0_G2_highdiff:chr12_59281715_59281716	100	+
chr12	59281752	59281758	CC_G0_G2_highdiff:chr12_59281752_59281758	100	+
chr12	64879570	64879660	CC_G0_G2_highdiff:chr12_64879570_64879660	100	+
chr12	64879693	64879704	CC_G0_G2_highdiff:chr12_64879693_64879704	100	+
chr12	65812450	65812500	CC_G0_G2_highdiff:chr12_65812450_65812500	100	+
chr12	66269915	66270139	CC_G0_G2_highdiff:chr12_66269915_66270139	100	+
chr12	66270154	66270157	CC_G0_G2_highdiff:chr12_66270154_66270157	100	+
chr12	66302118	66302360	CC_G0_G2_highdiff:chr12_66302118_66302360	100	+
chr12	66320865	66321125	CC_G0_G2_highdiff:chr12_66320865_66321125	100	+
chr12	69124810	69124888	CC_G0_G2_highdiff:chr12_69124810_69124888	100	+
chr12	69125044	69125118	CC_G0_G2_highdiff:chr12_69125044_69125118	100	+
chr12	69135517	69135592	CC_G0_G2_highdiff:chr12_69135517_69135592	100	+
chr12	69135760	69135847	CC_G0_G2_highdiff:chr12_69135760_69135847	100	+
chr12	69203126	69203434	CC_G0_G2_highdiff:chr12_69203126_69203434	100	+
chr12	69204983	69204992	CC_G0_G2_highdiff:chr12_69204983_69204992	100	+
chr12	69205008	69205339	CC_G0_G2_highdiff:chr12_69205008_69205339	100	+
chr12	69205916	69206267	CC_G0_G2_highdiff:chr12_69205916_69206267	100	+
chr12	69207041	69207257	CC_G0_G2_highdiff:chr12_69207041_69207257	100	+
chr12	69208677	69208912	CC_G0_G2_highdiff:chr12_69208677_69208912	100	+
chr12	69217939	69218020	CC_G0_G2_highdiff:chr12_69217939_69218020	100	+
chr12	69218029	69218141	CC_G0_G2_highdiff:chr12_69218029_69218141	100	+
chr12	69222711	69222838	CC_G0_G2_highdiff:chr12_69222711_69222838	100	+
chr12	69239320	69239465	CC_G0_G2_highdiff:chr12_69239320_69239465	100	+
chr12	75874869	75874880	CC_G0_G2_highdiff:chr12_75874869_75874880	100	+
chr12	75875512	75875567	CC_G0_G2_highdiff:chr12_75875512_75875567	100	+
chr12	75875862	75875876	CC_G0_G2_highdiff:chr12_75875862_75875876	100	+
chr12	75884141	75884179	CC_G0_G2_highdiff:chr12_75884141_75884179	100	+
chr12	75884299	75884310	CC_G0_G2_highdiff:chr12_75884299_75884310	100	+
chr12	76423872	76423930	CC_G0_G2_highdiff:chr12_76423872_76423930	100	+
chr12	78519895	78520089	CC_G0_G2_highdiff:chr12_78519895_78520089	100	+
chr12	83094980	83095169	CC_G0_G2_highdiff:chr12_83094980_83095169	100	+
chr12	83095174	83095192	CC_G0_G2_highdiff:chr12_83095174_83095192	100	+
chr12	83095195	83095205	CC_G0_G2_highdiff:chr12_83095195_83095205	100	+
chr12	83095206	83095224	CC_G0_G2_highdiff:chr12_83095206_83095224	100	+
chr12	83251387	83251396	CC_G0_G2_highdiff:chr12_83251387_83251396	100	+
chr12	83251401	83251469	CC_G0_G2_highdiff:chr12_83251401_83251469	100	+
chr12	86531525	86531584	CC_G0_G2_highdiff:chr12_86531525_86531584	100	+
chr12	88560043	88560051	CC_G0_G2_highdiff:chr12_88560043_88560051	100	+
chr12	88560063	88560103	CC_G0_G2_highdiff:chr12_88560063_88560103	100	+
chr12	88586356	88586369	CC_G0_G2_highdiff:chr12_88586356_88586369	100	+
chr12	88909302	88909310	CC_G0_G2_highdiff:chr12_88909302_88909310	100	+
chr12	88909394	88909500	CC_G0_G2_highdiff:chr12_88909394_88909500	100	+
chr12	89744332	89744335	CC_G0_G2_highdiff:chr12_89744332_89744335	100	+
chr12	91501822	91501842	CC_G0_G2_highdiff:chr12_91501822_91501842	100	+
chr12	91501853	91501862	CC_G0_G2_highdiff:chr12_91501853_91501862	100	+
chr12	91501864	91501873	CC_G0_G2_highdiff:chr12_91501864_91501873	100	+
chr12	91501874	91501886	CC_G0_G2_highdiff:chr12_91501874_91501886	100	+
chr12	91545583	91545630	CC_G0_G2_highdiff:chr12_91545583_91545630	100	+
chr12	94734548	94734552	CC_G0_G2_highdiff:chr12_94734548_94734552	100	+
chr12	94734563	94734575	CC_G0_G2_highdiff:chr12_94734563_94734575	100	+
chr12	94734589	94734609	CC_G0_G2_highdiff:chr12_94734589_94734609	100	+
chr12	96077487	96077491	CC_G0_G2_highdiff:chr12_96077487_96077491	100	+
chr12	96077524	96077525	CC_G0_G2_highdiff:chr12_96077524_96077525	100	+
chr12	96131626	96131636	CC_G0_G2_highdiff:chr12_96131626_96131636	100	+
chr12	96131933	96131935	CC_G0_G2_highdiff:chr12_96131933_96131935	100	+
chr12	96131960	96131972	CC_G0_G2_highdiff:chr12_96131960_96131972	100	+
chr12	96131976	96131996	CC_G0_G2_highdiff:chr12_96131976_96131996	100	+
chr12	96132012	96132016	CC_G0_G2_highdiff:chr12_96132012_96132016	100	+
chr12	96181246	96181250	CC_G0_G2_highdiff:chr12_96181246_96181250	100	+
chr12	96181251	96181277	CC_G0_G2_highdiff:chr12_96181251_96181277	100	+
chr12	96181280	96181289	CC_G0_G2_highdiff:chr12_96181280_96181289	100	+
chr12	96181305	96181325	CC_G0_G2_highdiff:chr12_96181305_96181325	100	+
chr12	97330590	97330608	CC_G0_G2_highdiff:chr12_97330590_97330608	100	+
chr12	97334103	97334177	CC_G0_G2_highdiff:chr12_97334103_97334177	100	+
chr12	97334319	97334323	CC_G0_G2_highdiff:chr12_97334319_97334323	100	+
chr12	97334332	97334373	CC_G0_G2_highdiff:chr12_97334332_97334373	100	+
chr12	97337256	97337335	CC_G0_G2_highdiff:chr12_97337256_97337335	100	+
chr12	97337543	97337567	CC_G0_G2_highdiff:chr12_97337543_97337567	100	+
chr12	97338573	97338610	CC_G0_G2_highdiff:chr12_97338573_97338610	100	+
chr12	97339628	97339639	CC_G0_G2_highdiff:chr12_97339628_97339639	100	+
chr12	97339648	97339736	CC_G0_G2_highdiff:chr12_97339648_97339736	100	+
chr12	98921574	98921658	CC_G0_G2_highdiff:chr12_98921574_98921658	100	+
chr12	98921793	98921883	CC_G0_G2_highdiff:chr12_98921793_98921883	100	+
chr12	98941346	98941347	CC_G0_G2_highdiff:chr12_98941346_98941347	100	+
chr12	99020549	99020560	CC_G0_G2_highdiff:chr12_99020549_99020560	100	+
chr12	100975359	100975568	CC_G0_G2_highdiff:chr12_100975359_100975568	100	+
chr12	100995301	100995411	CC_G0_G2_highdiff:chr12_100995301_100995411	100	+
chr12	102309670	102309705	CC_G0_G2_highdiff:chr12_102309670_102309705	100	+
chr12	102309728	102309848	CC_G0_G2_highdiff:chr12_102309728_102309848	100	+
chr12	104688599	104688791	CC_G0_G2_highdiff:chr12_104688599_104688791	100	+
chr12	104728729	104728853	CC_G0_G2_highdiff:chr12_104728729_104728853	100	+
chr12	104728871	104728939	CC_G0_G2_highdiff:chr12_104728871_104728939	100	+
chr12	104728961	104728962	CC_G0_G2_highdiff:chr12_104728961_104728962	100	+
chr12	104741163	104741187	CC_G0_G2_highdiff:chr12_104741163_104741187	100	+
chr12	105536721	105536741	CC_G0_G2_highdiff:chr12_105536721_105536741	100	+
chr12	105536750	105536903	CC_G0_G2_highdiff:chr12_105536750_105536903	100	+
chr12	105585447	105585646	CC_G0_G2_highdiff:chr12_105585447_105585646	100	+
chr12	106729413	106729416	CC_G0_G2_highdiff:chr12_106729413_106729416	100	+
chr12	106729604	106729704	CC_G0_G2_highdiff:chr12_106729604_106729704	100	+
chr12	106729992	106730031	CC_G0_G2_highdiff:chr12_106729992_106730031	100	+
chr12	107357051	107357261	CC_G0_G2_highdiff:chr12_107357051_107357261	100	+
chr12	120272032	120272103	CC_G0_G2_highdiff:chr12_120272032_120272103	100	+
chr12	120295310	120295314	CC_G0_G2_highdiff:chr12_120295310_120295314	100	+
chr12	120295319	120295325	CC_G0_G2_highdiff:chr12_120295319_120295325	100	+
chr12	120295515	120295549	CC_G0_G2_highdiff:chr12_120295515_120295549	100	+
chr12	123024301	123024315	CC_G0_G2_highdiff:chr12_123024301_123024315	100	+
chr12	123041841	123041924	CC_G0_G2_highdiff:chr12_123041841_123041924	100	+
chr12	123042086	123042095	CC_G0_G2_highdiff:chr12_123042086_123042095	100	+
chr12	123042142	123042145	CC_G0_G2_highdiff:chr12_123042142_123042145	100	+
chr12	123054196	123054226	CC_G0_G2_highdiff:chr12_123054196_123054226	100	+
chr12	123054374	123054436	CC_G0_G2_highdiff:chr12_123054374_123054436	100	+
chr12	123055480	123055570	CC_G0_G2_highdiff:chr12_123055480_123055570	100	+
chr12	123057477	123057482	CC_G0_G2_highdiff:chr12_123057477_123057482	100	+
chr12	123057608	123057622	CC_G0_G2_highdiff:chr12_123057608_123057622	100	+
chr12	123057678	123057685	CC_G0_G2_highdiff:chr12_123057678_123057685	100	+
chr12	123057834	123057842	CC_G0_G2_highdiff:chr12_123057834_123057842	100	+
chr12	123067179	123067245	CC_G0_G2_highdiff:chr12_123067179_123067245	100	+
chr12	123075143	123075152	CC_G0_G2_highdiff:chr12_123075143_123075152	100	+
chr12	123075284	123075400	CC_G0_G2_highdiff:chr12_123075284_123075400	100	+
chr12	123079732	123079741	CC_G0_G2_highdiff:chr12_123079732_123079741	100	+
chr12	123079774	123079796	CC_G0_G2_highdiff:chr12_123079774_123079796	100	+
chr12	123079805	123079930	CC_G0_G2_highdiff:chr12_123079805_123079930	100	+
chr12	123087287	123087373	CC_G0_G2_highdiff:chr12_123087287_123087373	100	+
chr12	123089830	123089850	CC_G0_G2_highdiff:chr12_123089830_123089850	100	+
chr12	123089962	123090018	CC_G0_G2_highdiff:chr12_123089962_123090018	100	+
chr12	123871718	123871723	CC_G0_G2_highdiff:chr12_123871718_123871723	100	+
chr12	123871733	123871921	CC_G0_G2_highdiff:chr12_123871733_123871921	100	+
chr12	126124339	126124386	CC_G0_G2_highdiff:chr12_126124339_126124386	100	+
chr12	131357513	131357522	CC_G0_G2_highdiff:chr12_131357513_131357522	100	+
chr12	131357531	131357540	CC_G0_G2_highdiff:chr12_131357531_131357540	100	+
chr12	131357693	131357772	CC_G0_G2_highdiff:chr12_131357693_131357772	100	+
chr12	131360147	131360155	CC_G0_G2_highdiff:chr12_131360147_131360155	100	+
chr12	133212439	133212456	CC_G0_G2_highdiff:chr12_133212439_133212456	100	+
chr12	133212474	133212477	CC_G0_G2_highdiff:chr12_133212474_133212477	100	+
chr12	133212612	133212667	CC_G0_G2_highdiff:chr12_133212612_133212667	100	+
chr12	133253084	133253127	CC_G0_G2_highdiff:chr12_133253084_133253127	100	+
chr12	133253239	133253253	CC_G0_G2_highdiff:chr12_133253239_133253253	100	+
chr12	133253262	133253338	CC_G0_G2_highdiff:chr12_133253262_133253338	100	+
chr12	133261670	133261746	CC_G0_G2_highdiff:chr12_133261670_133261746	100	+
chr12	133261791	133261890	CC_G0_G2_highdiff:chr12_133261791_133261890	100	+
chr12	133308796	133308918	CC_G0_G2_highdiff:chr12_133308796_133308918	100	+
chr13	19748301	19748337	CC_G0_G2_highdiff:chr13_19748301_19748337	100	+
chr13	21729289	21729291	CC_G0_G2_highdiff:chr13_21729289_21729291	100	+
chr13	21729298	21729313	CC_G0_G2_highdiff:chr13_21729298_21729313	100	+
chr13	21729818	21729831	CC_G0_G2_highdiff:chr13_21729818_21729831	100	+
chr13	21729950	21730005	CC_G0_G2_highdiff:chr13_21729950_21730005	100	+
chr13	21730020	21730029	CC_G0_G2_highdiff:chr13_21730020_21730029	100	+
chr13	21742539	21742547	CC_G0_G2_highdiff:chr13_21742539_21742547	100	+
chr13	25481098	25481144	CC_G0_G2_highdiff:chr13_25481098_25481144	100	+
chr13	31719909	31719937	CC_G0_G2_highdiff:chr13_31719909_31719937	100	+
chr13	31725678	31725702	CC_G0_G2_highdiff:chr13_31725678_31725702	100	+
chr13	31725717	31725742	CC_G0_G2_highdiff:chr13_31725717_31725742	100	+
chr13	31725879	31725880	CC_G0_G2_highdiff:chr13_31725879_31725880	100	+
chr13	31727088	31727161	CC_G0_G2_highdiff:chr13_31727088_31727161	100	+
chr13	32928931	32928956	CC_G0_G2_highdiff:chr13_32928931_32928956	100	+
chr13	32928965	32928991	CC_G0_G2_highdiff:chr13_32928965_32928991	100	+
chr13	32930556	32930564	CC_G0_G2_highdiff:chr13_32930556_32930564	100	+
chr13	32930751	32930780	CC_G0_G2_highdiff:chr13_32930751_32930780	100	+
chr13	32931858	32931877	CC_G0_G2_highdiff:chr13_32931858_32931877	100	+
chr13	32953400	32953452	CC_G0_G2_highdiff:chr13_32953400_32953452	100	+
chr13	32953652	32953709	CC_G0_G2_highdiff:chr13_32953652_32953709	100	+
chr13	32953718	32953722	CC_G0_G2_highdiff:chr13_32953718_32953722	100	+
chr13	32972293	32972298	CC_G0_G2_highdiff:chr13_32972293_32972298	100	+
chr13	34395204	34395217	CC_G0_G2_highdiff:chr13_34395204_34395217	100	+
chr13	34395409	34395508	CC_G0_G2_highdiff:chr13_34395409_34395508	100	+
chr13	34410227	34410228	CC_G0_G2_highdiff:chr13_34410227_34410228	100	+
chr13	35615306	35615326	CC_G0_G2_highdiff:chr13_35615306_35615326	100	+
chr13	35630041	35630099	CC_G0_G2_highdiff:chr13_35630041_35630099	100	+
chr13	35630108	35630143	CC_G0_G2_highdiff:chr13_35630108_35630143	100	+
chr13	35692451	35692483	CC_G0_G2_highdiff:chr13_35692451_35692483	100	+
chr13	35692496	35692505	CC_G0_G2_highdiff:chr13_35692496_35692505	100	+
chr13	35692508	35692512	CC_G0_G2_highdiff:chr13_35692508_35692512	100	+
chr13	36050832	36050876	CC_G0_G2_highdiff:chr13_36050832_36050876	100	+
chr13	38147267	38147433	CC_G0_G2_highdiff:chr13_38147267_38147433	100	+
chr13	38147445	38147453	CC_G0_G2_highdiff:chr13_38147445_38147453	100	+
chr13	38148271	38148512	CC_G0_G2_highdiff:chr13_38148271_38148512	100	+
chr13	38149710	38149942	CC_G0_G2_highdiff:chr13_38149710_38149942	100	+
chr13	38149987	38150399	CC_G0_G2_highdiff:chr13_38149987_38150399	100	+
chr13	38150767	38151283	CC_G0_G2_highdiff:chr13_38150767_38151283	100	+
chr13	42041074	42041190	CC_G0_G2_highdiff:chr13_42041074_42041190	100	+
chr13	42044562	42044613	CC_G0_G2_highdiff:chr13_42044562_42044613	100	+
chr13	48570908	48570969	CC_G0_G2_highdiff:chr13_48570908_48570969	100	+
chr13	52348818	52349049	CC_G0_G2_highdiff:chr13_52348818_52349049	100	+
chr13	53029761	53029765	CC_G0_G2_highdiff:chr13_53029761_53029765	100	+
chr13	53030539	53030650	CC_G0_G2_highdiff:chr13_53030539_53030650	100	+
chr13	53030654	53030655	CC_G0_G2_highdiff:chr13_53030654_53030655	100	+
chr13	53035016	53035019	CC_G0_G2_highdiff:chr13_53035016_53035019	100	+
chr13	53035112	53035180	CC_G0_G2_highdiff:chr13_53035112_53035180	100	+
chr13	53036062	53036161	CC_G0_G2_highdiff:chr13_53036062_53036161	100	+
chr13	53036372	53036427	CC_G0_G2_highdiff:chr13_53036372_53036427	100	+
chr13	53036436	53036465	CC_G0_G2_highdiff:chr13_53036436_53036465	100	+
chr13	53036474	53036480	CC_G0_G2_highdiff:chr13_53036474_53036480	100	+
chr13	53036486	53036497	CC_G0_G2_highdiff:chr13_53036486_53036497	100	+
chr13	53036732	53036799	CC_G0_G2_highdiff:chr13_53036732_53036799	100	+
chr13	53039324	53039410	CC_G0_G2_highdiff:chr13_53039324_53039410	100	+
chr13	53047830	53047911	CC_G0_G2_highdiff:chr13_53047830_53047911	100	+
chr13	53048219	53048262	CC_G0_G2_highdiff:chr13_53048219_53048262	100	+
chr13	53048285	53048294	CC_G0_G2_highdiff:chr13_53048285_53048294	100	+
chr13	53048301	53048313	CC_G0_G2_highdiff:chr13_53048301_53048313	100	+
chr13	53048996	53049023	CC_G0_G2_highdiff:chr13_53048996_53049023	100	+
chr13	60240981	60240992	CC_G0_G2_highdiff:chr13_60240981_60240992	100	+
chr13	60453351	60453356	CC_G0_G2_highdiff:chr13_60453351_60453356	100	+
chr13	60453608	60453623	CC_G0_G2_highdiff:chr13_60453608_60453623	100	+
chr13	60453647	60453667	CC_G0_G2_highdiff:chr13_60453647_60453667	100	+
chr13	60544000	60544068	CC_G0_G2_highdiff:chr13_60544000_60544068	100	+
chr13	60544192	60544252	CC_G0_G2_highdiff:chr13_60544192_60544252	100	+
chr13	60566134	60566143	CC_G0_G2_highdiff:chr13_60566134_60566143	100	+
chr13	60566200	60566201	CC_G0_G2_highdiff:chr13_60566200_60566201	100	+
chr13	60566332	60566445	CC_G0_G2_highdiff:chr13_60566332_60566445	100	+
chr13	73303234	73303309	CC_G0_G2_highdiff:chr13_73303234_73303309	100	+
chr13	73321252	73321309	CC_G0_G2_highdiff:chr13_73321252_73321309	100	+
chr13	73329273	73329285	CC_G0_G2_highdiff:chr13_73329273_73329285	100	+
chr13	76220058	76220148	CC_G0_G2_highdiff:chr13_76220058_76220148	100	+
chr13	76220175	76220282	CC_G0_G2_highdiff:chr13_76220175_76220282	100	+
chr13	76382891	76383211	CC_G0_G2_highdiff:chr13_76382891_76383211	100	+
chr13	76413364	76413628	CC_G0_G2_highdiff:chr13_76413364_76413628	100	+
chr13	96412851	96412930	CC_G0_G2_highdiff:chr13_96412851_96412930	100	+
chr13	96413054	96413061	CC_G0_G2_highdiff:chr13_96413054_96413061	100	+
chr13	99867555	99867616	CC_G0_G2_highdiff:chr13_99867555_99867616	100	+
chr13	102369731	102369848	CC_G0_G2_highdiff:chr13_102369731_102369848	100	+
chr13	103297945	103298234	CC_G0_G2_highdiff:chr13_103297945_103298234	100	+
chr13	110417651	110417974	CC_G0_G2_highdiff:chr13_110417651_110417974	100	+
chr13	110418053	110418440	CC_G0_G2_highdiff:chr13_110418053_110418440	100	+
chr14	20822205	20822243	CC_G0_G2_highdiff:chr14_20822205_20822243	100	+
chr14	20822411	20822447	CC_G0_G2_highdiff:chr14_20822411_20822447	100	+
chr14	20822464	20822469	CC_G0_G2_highdiff:chr14_20822464_20822469	100	+
chr14	20824192	20824194	CC_G0_G2_highdiff:chr14_20824192_20824194	100	+
chr14	20824266	20824270	CC_G0_G2_highdiff:chr14_20824266_20824270	100	+
chr14	20940417	20940460	CC_G0_G2_highdiff:chr14_20940417_20940460	100	+
chr14	20944476	20944540	CC_G0_G2_highdiff:chr14_20944476_20944540	100	+
chr14	23078615	23078624	CC_G0_G2_highdiff:chr14_23078615_23078624	100	+
chr14	24573339	24573360	CC_G0_G2_highdiff:chr14_24573339_24573360	100	+
chr14	31075020	31075024	CC_G0_G2_highdiff:chr14_31075020_31075024	100	+
chr14	31151575	31151770	CC_G0_G2_highdiff:chr14_31151575_31151770	100	+
chr14	45716580	45716633	CC_G0_G2_highdiff:chr14_45716580_45716633	100	+
chr14	52132002	52132199	CC_G0_G2_highdiff:chr14_52132002_52132199	100	+
chr14	53411126	53411397	CC_G0_G2_highdiff:chr14_53411126_53411397	100	+
chr14	53412354	53412561	CC_G0_G2_highdiff:chr14_53412354_53412561	100	+
chr14	53412568	53412577	CC_G0_G2_highdiff:chr14_53412568_53412577	100	+
chr14	53412581	53412590	CC_G0_G2_highdiff:chr14_53412581_53412590	100	+
chr14	53412629	53412634	CC_G0_G2_highdiff:chr14_53412629_53412634	100	+
chr14	53416702	53416926	CC_G0_G2_highdiff:chr14_53416702_53416926	100	+
chr14	54878101	54878201	CC_G0_G2_highdiff:chr14_54878101_54878201	100	+
chr14	54878430	54878506	CC_G0_G2_highdiff:chr14_54878430_54878506	100	+
chr14	54886672	54886702	CC_G0_G2_highdiff:chr14_54886672_54886702	100	+
chr14	55036401	55036778	CC_G0_G2_highdiff:chr14_55036401_55036778	100	+
chr14	55037518	55037725	CC_G0_G2_highdiff:chr14_55037518_55037725	100	+
chr14	55083591	55083658	CC_G0_G2_highdiff:chr14_55083591_55083658	100	+
chr14	55083670	55083779	CC_G0_G2_highdiff:chr14_55083670_55083779	100	+
chr14	55423698	55423742	CC_G0_G2_highdiff:chr14_55423698_55423742	100	+
chr14	55429890	55429972	CC_G0_G2_highdiff:chr14_55429890_55429972	100	+
chr14	55602843	55603062	CC_G0_G2_highdiff:chr14_55602843_55603062	100	+
chr14	55621281	55621334	CC_G0_G2_highdiff:chr14_55621281_55621334	100	+
chr14	55621525	55621595	CC_G0_G2_highdiff:chr14_55621525_55621595	100	+
chr14	55625148	55625237	CC_G0_G2_highdiff:chr14_55625148_55625237	100	+
chr14	55625459	55625462	CC_G0_G2_highdiff:chr14_55625459_55625462	100	+
chr14	55642501	55642597	CC_G0_G2_highdiff:chr14_55642501_55642597	100	+
chr14	55642736	55642847	CC_G0_G2_highdiff:chr14_55642736_55642847	100	+
chr14	55647512	55647524	CC_G0_G2_highdiff:chr14_55647512_55647524	100	+
chr14	55647529	55647538	CC_G0_G2_highdiff:chr14_55647529_55647538	100	+
chr14	55647550	55647556	CC_G0_G2_highdiff:chr14_55647550_55647556	100	+
chr14	55650242	55650274	CC_G0_G2_highdiff:chr14_55650242_55650274	100	+
chr14	55650276	55650277	CC_G0_G2_highdiff:chr14_55650276_55650277	100	+
chr14	55650471	55650484	CC_G0_G2_highdiff:chr14_55650471_55650484	100	+
chr14	58910565	58910662	CC_G0_G2_highdiff:chr14_58910565_58910662	100	+
chr14	58910667	58910671	CC_G0_G2_highdiff:chr14_58910667_58910671	100	+
chr14	61247309	61247466	CC_G0_G2_highdiff:chr14_61247309_61247466	100	+
chr14	63749756	63749823	CC_G0_G2_highdiff:chr14_63749756_63749823	100	+
chr14	63749834	63749837	CC_G0_G2_highdiff:chr14_63749834_63749837	100	+
chr14	63749973	63750028	CC_G0_G2_highdiff:chr14_63749973_63750028	100	+
chr14	63751281	63751485	CC_G0_G2_highdiff:chr14_63751281_63751485	100	+
chr14	63753506	63753715	CC_G0_G2_highdiff:chr14_63753506_63753715	100	+
chr14	64068191	64068226	CC_G0_G2_highdiff:chr14_64068191_64068226	100	+
chr14	64068529	64068560	CC_G0_G2_highdiff:chr14_64068529_64068560	100	+
chr14	64882001	64882074	CC_G0_G2_highdiff:chr14_64882001_64882074	100	+
chr14	64882263	64882272	CC_G0_G2_highdiff:chr14_64882263_64882272	100	+
chr14	64882273	64882282	CC_G0_G2_highdiff:chr14_64882273_64882282	100	+
chr14	64892729	64892732	CC_G0_G2_highdiff:chr14_64892729_64892732	100	+
chr14	64892911	64892970	CC_G0_G2_highdiff:chr14_64892911_64892970	100	+
chr14	64898458	64898470	CC_G0_G2_highdiff:chr14_64898458_64898470	100	+
chr14	64906786	64906843	CC_G0_G2_highdiff:chr14_64906786_64906843	100	+
chr14	64914826	64914915	CC_G0_G2_highdiff:chr14_64914826_64914915	100	+
chr14	64914924	64914934	CC_G0_G2_highdiff:chr14_64914924_64914934	100	+
chr14	64915037	64915142	CC_G0_G2_highdiff:chr14_64915037_64915142	100	+
chr14	64921387	64921428	CC_G0_G2_highdiff:chr14_64921387_64921428	100	+
chr14	64921438	64921439	CC_G0_G2_highdiff:chr14_64921438_64921439	100	+
chr14	64921599	64921644	CC_G0_G2_highdiff:chr14_64921599_64921644	100	+
chr14	67831725	67831748	CC_G0_G2_highdiff:chr14_67831725_67831748	100	+
chr14	68265652	68265720	CC_G0_G2_highdiff:chr14_68265652_68265720	100	+
chr14	68266326	68266397	CC_G0_G2_highdiff:chr14_68266326_68266397	100	+
chr14	68266447	68266660	CC_G0_G2_highdiff:chr14_68266447_68266660	100	+
chr14	69257288	69257685	CC_G0_G2_highdiff:chr14_69257288_69257685	100	+
chr14	69259371	69259598	CC_G0_G2_highdiff:chr14_69259371_69259598	100	+
chr14	73150699	73150708	CC_G0_G2_highdiff:chr14_73150699_73150708	100	+
chr14	73150710	73150719	CC_G0_G2_highdiff:chr14_73150710_73150719	100	+
chr14	73150723	73150732	CC_G0_G2_highdiff:chr14_73150723_73150732	100	+
chr14	73196206	73196249	CC_G0_G2_highdiff:chr14_73196206_73196249	100	+
chr14	75745843	75745885	CC_G0_G2_highdiff:chr14_75745843_75745885	100	+
chr14	75745926	75746345	CC_G0_G2_highdiff:chr14_75745926_75746345	100	+
chr14	76117978	76117979	CC_G0_G2_highdiff:chr14_76117978_76117979	100	+
chr14	76117989	76118017	CC_G0_G2_highdiff:chr14_76117989_76118017	100	+
chr14	81227748	81227780	CC_G0_G2_highdiff:chr14_81227748_81227780	100	+
chr14	81227957	81227986	CC_G0_G2_highdiff:chr14_81227957_81227986	100	+
chr14	93685531	93685534	CC_G0_G2_highdiff:chr14_93685531_93685534	100	+
chr14	93685543	93685551	CC_G0_G2_highdiff:chr14_93685543_93685551	100	+
chr14	93685724	93685737	CC_G0_G2_highdiff:chr14_93685724_93685737	100	+
chr14	95617696	95617756	CC_G0_G2_highdiff:chr14_95617696_95617756	100	+
chr14	96689364	96689444	CC_G0_G2_highdiff:chr14_96689364_96689444	100	+
chr14	96689681	96690006	CC_G0_G2_highdiff:chr14_96689681_96690006	100	+
chr14	100801373	100801375	CC_G0_G2_highdiff:chr14_100801373_100801375	100	+
chr14	100801376	100801392	CC_G0_G2_highdiff:chr14_100801376_100801392	100	+
chr14	100828005	100828041	CC_G0_G2_highdiff:chr14_100828005_100828041	100	+
chr14	100828267	100828285	CC_G0_G2_highdiff:chr14_100828267_100828285	100	+
chr14	100835688	100835886	CC_G0_G2_highdiff:chr14_100835688_100835886	100	+
chr14	100841584	100841612	CC_G0_G2_highdiff:chr14_100841584_100841612	100	+
chr14	101297871	101297931	CC_G0_G2_highdiff:chr14_101297871_101297931	100	+
chr14	101298652	101298960	CC_G0_G2_highdiff:chr14_101298652_101298960	100	+
chr14	101298972	101299351	CC_G0_G2_highdiff:chr14_101298972_101299351	100	+
chr14	101299909	101299919	CC_G0_G2_highdiff:chr14_101299909_101299919	100	+
chr14	101299925	101300485	CC_G0_G2_highdiff:chr14_101299925_101300485	100	+
chr14	101300608	101300681	CC_G0_G2_highdiff:chr14_101300608_101300681	100	+
chr14	101300693	101300926	CC_G0_G2_highdiff:chr14_101300693_101300926	100	+
chr14	101300933	101300968	CC_G0_G2_highdiff:chr14_101300933_101300968	100	+
chr14	101301088	101301167	CC_G0_G2_highdiff:chr14_101301088_101301167	100	+
chr14	101301947	101302166	CC_G0_G2_highdiff:chr14_101301947_101302166	100	+
chr14	101312252	101312542	CC_G0_G2_highdiff:chr14_101312252_101312542	100	+
chr14	101317076	101317279	CC_G0_G2_highdiff:chr14_101317076_101317279	100	+
chr14	102548393	102548441	CC_G0_G2_highdiff:chr14_102548393_102548441	100	+
chr14	102549643	102549693	CC_G0_G2_highdiff:chr14_102549643_102549693	100	+
chr14	102549814	102549828	CC_G0_G2_highdiff:chr14_102549814_102549828	100	+
chr14	102549840	102549842	CC_G0_G2_highdiff:chr14_102549840_102549842	100	+
chr14	102549851	102549853	CC_G0_G2_highdiff:chr14_102549851_102549853	100	+
chr14	102550729	102550732	CC_G0_G2_highdiff:chr14_102550729_102550732	100	+
chr14	102550926	102550936	CC_G0_G2_highdiff:chr14_102550926_102550936	100	+
chr14	102551502	102551633	CC_G0_G2_highdiff:chr14_102551502_102551633	100	+
chr14	102551793	102551865	CC_G0_G2_highdiff:chr14_102551793_102551865	100	+
chr14	102552058	102552083	CC_G0_G2_highdiff:chr14_102552058_102552083	100	+
chr15	23021162	23021192	CC_G0_G2_highdiff:chr15_23021162_23021192	100	+
chr15	26890616	26890814	CC_G0_G2_highdiff:chr15_26890616_26890814	100	+
chr15	30918335	30918666	CC_G0_G2_highdiff:chr15_30918335_30918666	100	+
chr15	30918675	30918878	CC_G0_G2_highdiff:chr15_30918675_30918878	100	+
chr15	30919152	30919280	CC_G0_G2_highdiff:chr15_30919152_30919280	100	+
chr15	30920858	30921076	CC_G0_G2_highdiff:chr15_30920858_30921076	100	+
chr15	30921813	30921830	CC_G0_G2_highdiff:chr15_30921813_30921830	100	+
chr15	30921836	30922020	CC_G0_G2_highdiff:chr15_30921836_30922020	100	+
chr15	30922774	30922905	CC_G0_G2_highdiff:chr15_30922774_30922905	100	+
chr15	30922977	30922994	CC_G0_G2_highdiff:chr15_30922977_30922994	100	+
chr15	30923322	30923520	CC_G0_G2_highdiff:chr15_30923322_30923520	100	+
chr15	30924738	30924899	CC_G0_G2_highdiff:chr15_30924738_30924899	100	+
chr15	30925101	30925364	CC_G0_G2_highdiff:chr15_30925101_30925364	100	+
chr15	30926316	30926334	CC_G0_G2_highdiff:chr15_30926316_30926334	100	+
chr15	30926627	30926720	CC_G0_G2_highdiff:chr15_30926627_30926720	100	+
chr15	30927146	30927271	CC_G0_G2_highdiff:chr15_30927146_30927271	100	+
chr15	30927273	30927282	CC_G0_G2_highdiff:chr15_30927273_30927282	100	+
chr15	30927454	30927685	CC_G0_G2_highdiff:chr15_30927454_30927685	100	+
chr15	30927836	30928045	CC_G0_G2_highdiff:chr15_30927836_30928045	100	+
chr15	30928169	30928556	CC_G0_G2_highdiff:chr15_30928169_30928556	100	+
chr15	30929236	30929516	CC_G0_G2_highdiff:chr15_30929236_30929516	100	+
chr15	30930345	30930354	CC_G0_G2_highdiff:chr15_30930345_30930354	100	+
chr15	30930356	30930371	CC_G0_G2_highdiff:chr15_30930356_30930371	100	+
chr15	30930375	30930572	CC_G0_G2_highdiff:chr15_30930375_30930572	100	+
chr15	30930761	30930943	CC_G0_G2_highdiff:chr15_30930761_30930943	100	+
chr15	30931030	30931041	CC_G0_G2_highdiff:chr15_30931030_30931041	100	+
chr15	30931680	30931872	CC_G0_G2_highdiff:chr15_30931680_30931872	100	+
chr15	30931876	30931877	CC_G0_G2_highdiff:chr15_30931876_30931877	100	+
chr15	30931992	30932088	CC_G0_G2_highdiff:chr15_30931992_30932088	100	+
chr15	30932141	30932435	CC_G0_G2_highdiff:chr15_30932141_30932435	100	+
chr15	30932742	30933065	CC_G0_G2_highdiff:chr15_30932742_30933065	100	+
chr15	30933249	30933443	CC_G0_G2_highdiff:chr15_30933249_30933443	100	+
chr15	30935099	30935158	CC_G0_G2_highdiff:chr15_30935099_30935158	100	+
chr15	30936080	30936470	CC_G0_G2_highdiff:chr15_30936080_30936470	100	+
chr15	30938254	30938297	CC_G0_G2_highdiff:chr15_30938254_30938297	100	+
chr15	30938312	30938330	CC_G0_G2_highdiff:chr15_30938312_30938330	100	+
chr15	30938332	30938359	CC_G0_G2_highdiff:chr15_30938332_30938359	100	+
chr15	30938365	30938405	CC_G0_G2_highdiff:chr15_30938365_30938405	100	+
chr15	30938413	30938479	CC_G0_G2_highdiff:chr15_30938413_30938479	100	+
chr15	30938507	30938561	CC_G0_G2_highdiff:chr15_30938507_30938561	100	+
chr15	30939293	30939710	CC_G0_G2_highdiff:chr15_30939293_30939710	100	+
chr15	30940839	30941282	CC_G0_G2_highdiff:chr15_30940839_30941282	100	+
chr15	30949645	30949789	CC_G0_G2_highdiff:chr15_30949645_30949789	100	+
chr15	30949855	30949867	CC_G0_G2_highdiff:chr15_30949855_30949867	100	+
chr15	30950837	30951043	CC_G0_G2_highdiff:chr15_30950837_30951043	100	+
chr15	30951665	30951952	CC_G0_G2_highdiff:chr15_30951665_30951952	100	+
chr15	30952512	30952529	CC_G0_G2_highdiff:chr15_30952512_30952529	100	+
chr15	30952727	30952789	CC_G0_G2_highdiff:chr15_30952727_30952789	100	+
chr15	30953104	30953349	CC_G0_G2_highdiff:chr15_30953104_30953349	100	+
chr15	30973246	30973456	CC_G0_G2_highdiff:chr15_30973246_30973456	100	+
chr15	32057344	32057549	CC_G0_G2_highdiff:chr15_32057344_32057549	100	+
chr15	32908541	32908704	CC_G0_G2_highdiff:chr15_32908541_32908704	100	+
chr15	32912176	32912307	CC_G0_G2_highdiff:chr15_32912176_32912307	100	+
chr15	32912379	32912381	CC_G0_G2_highdiff:chr15_32912379_32912381	100	+
chr15	32912385	32912394	CC_G0_G2_highdiff:chr15_32912385_32912394	100	+
chr15	32915068	32915364	CC_G0_G2_highdiff:chr15_32915068_32915364	100	+
chr15	32916281	32916339	CC_G0_G2_highdiff:chr15_32916281_32916339	100	+
chr15	32916643	32916721	CC_G0_G2_highdiff:chr15_32916643_32916721	100	+
chr15	32917144	32917269	CC_G0_G2_highdiff:chr15_32917144_32917269	100	+
chr15	32917444	32917448	CC_G0_G2_highdiff:chr15_32917444_32917448	100	+
chr15	32917452	32917683	CC_G0_G2_highdiff:chr15_32917452_32917683	100	+
chr15	32917834	32917979	CC_G0_G2_highdiff:chr15_32917834_32917979	100	+
chr15	32918167	32918452	CC_G0_G2_highdiff:chr15_32918167_32918452	100	+
chr15	32919230	32919547	CC_G0_G2_highdiff:chr15_32919230_32919547	100	+
chr15	32921411	32921647	CC_G0_G2_highdiff:chr15_32921411_32921647	100	+
chr15	32921656	32921794	CC_G0_G2_highdiff:chr15_32921656_32921794	100	+
chr15	32921963	32922007	CC_G0_G2_highdiff:chr15_32921963_32922007	100	+
chr15	32922016	32922085	CC_G0_G2_highdiff:chr15_32922016_32922085	100	+
chr15	32922225	32922395	CC_G0_G2_highdiff:chr15_32922225_32922395	100	+
chr15	32922811	32922965	CC_G0_G2_highdiff:chr15_32922811_32922965	100	+
chr15	32922977	32923132	CC_G0_G2_highdiff:chr15_32922977_32923132	100	+
chr15	32923141	32923398	CC_G0_G2_highdiff:chr15_32923141_32923398	100	+
chr15	32924196	32924539	CC_G0_G2_highdiff:chr15_32924196_32924539	100	+
chr15	32925041	32925174	CC_G0_G2_highdiff:chr15_32925041_32925174	100	+
chr15	32925309	32925439	CC_G0_G2_highdiff:chr15_32925309_32925439	100	+
chr15	32925450	32925459	CC_G0_G2_highdiff:chr15_32925450_32925459	100	+
chr15	32926733	32927010	CC_G0_G2_highdiff:chr15_32926733_32927010	100	+
chr15	32927893	32927910	CC_G0_G2_highdiff:chr15_32927893_32927910	100	+
chr15	32927922	32927977	CC_G0_G2_highdiff:chr15_32927922_32927977	100	+
chr15	32928382	32928414	CC_G0_G2_highdiff:chr15_32928382_32928414	100	+
chr15	32928426	32928457	CC_G0_G2_highdiff:chr15_32928426_32928457	100	+
chr15	33011977	33012226	CC_G0_G2_highdiff:chr15_33011977_33012226	100	+
chr15	33014312	33014345	CC_G0_G2_highdiff:chr15_33014312_33014345	100	+
chr15	33014354	33014471	CC_G0_G2_highdiff:chr15_33014354_33014471	100	+
chr15	33014486	33014636	CC_G0_G2_highdiff:chr15_33014486_33014636	100	+
chr15	33016261	33016506	CC_G0_G2_highdiff:chr15_33016261_33016506	100	+
chr15	33022855	33022890	CC_G0_G2_highdiff:chr15_33022855_33022890	100	+
chr15	35083244	35083253	CC_G0_G2_highdiff:chr15_35083244_35083253	100	+
chr15	35083276	35083278	CC_G0_G2_highdiff:chr15_35083276_35083278	100	+
chr15	35083287	35083288	CC_G0_G2_highdiff:chr15_35083287_35083288	100	+
chr15	35083496	35083497	CC_G0_G2_highdiff:chr15_35083496_35083497	100	+
chr15	35083506	35083579	CC_G0_G2_highdiff:chr15_35083506_35083579	100	+
chr15	39876623	39877193	CC_G0_G2_highdiff:chr15_39876623_39877193	100	+
chr15	39877269	39877646	CC_G0_G2_highdiff:chr15_39877269_39877646	100	+
chr15	39884305	39884654	CC_G0_G2_highdiff:chr15_39884305_39884654	100	+
chr15	40462707	40462734	CC_G0_G2_highdiff:chr15_40462707_40462734	100	+
chr15	40462886	40462890	CC_G0_G2_highdiff:chr15_40462886_40462890	100	+
chr15	40462903	40462991	CC_G0_G2_highdiff:chr15_40462903_40462991	100	+
chr15	40468608	40468677	CC_G0_G2_highdiff:chr15_40468608_40468677	100	+
chr15	40468875	40468980	CC_G0_G2_highdiff:chr15_40468875_40468980	100	+
chr15	40475812	40475907	CC_G0_G2_highdiff:chr15_40475812_40475907	100	+
chr15	40476086	40476176	CC_G0_G2_highdiff:chr15_40476086_40476176	100	+
chr15	40477260	40477358	CC_G0_G2_highdiff:chr15_40477260_40477358	100	+
chr15	40477585	40477590	CC_G0_G2_highdiff:chr15_40477585_40477590	100	+
chr15	40488649	40488741	CC_G0_G2_highdiff:chr15_40488649_40488741	100	+
chr15	40488975	40488987	CC_G0_G2_highdiff:chr15_40488975_40488987	100	+
chr15	40491720	40491813	CC_G0_G2_highdiff:chr15_40491720_40491813	100	+
chr15	40491930	40491952	CC_G0_G2_highdiff:chr15_40491930_40491952	100	+
chr15	40491961	40492047	CC_G0_G2_highdiff:chr15_40491961_40492047	100	+
chr15	40492304	40492444	CC_G0_G2_highdiff:chr15_40492304_40492444	100	+
chr15	40492560	40492689	CC_G0_G2_highdiff:chr15_40492560_40492689	100	+
chr15	40494895	40494991	CC_G0_G2_highdiff:chr15_40494895_40494991	100	+
chr15	40498297	40498383	CC_G0_G2_highdiff:chr15_40498297_40498383	100	+
chr15	40498659	40498721	CC_G0_G2_highdiff:chr15_40498659_40498721	100	+
chr15	40501726	40501816	CC_G0_G2_highdiff:chr15_40501726_40501816	100	+
chr15	40501986	40502031	CC_G0_G2_highdiff:chr15_40501986_40502031	100	+
chr15	40505438	40505488	CC_G0_G2_highdiff:chr15_40505438_40505488	100	+
chr15	40505497	40505520	CC_G0_G2_highdiff:chr15_40505497_40505520	100	+
chr15	40505522	40505525	CC_G0_G2_highdiff:chr15_40505522_40505525	100	+
chr15	40509870	40509873	CC_G0_G2_highdiff:chr15_40509870_40509873	100	+
chr15	40509877	40510006	CC_G0_G2_highdiff:chr15_40509877_40510006	100	+
chr15	40512717	40512761	CC_G0_G2_highdiff:chr15_40512717_40512761	100	+
chr15	40678475	40678484	CC_G0_G2_highdiff:chr15_40678475_40678484	100	+
chr15	40678505	40678560	CC_G0_G2_highdiff:chr15_40678505_40678560	100	+
chr15	40678696	40678837	CC_G0_G2_highdiff:chr15_40678696_40678837	100	+
chr15	40681814	40681905	CC_G0_G2_highdiff:chr15_40681814_40681905	100	+
chr15	40912790	40912837	CC_G0_G2_highdiff:chr15_40912790_40912837	100	+
chr15	40920205	40920267	CC_G0_G2_highdiff:chr15_40920205_40920267	100	+
chr15	40920406	40920481	CC_G0_G2_highdiff:chr15_40920406_40920481	100	+
chr15	40943770	40943879	CC_G0_G2_highdiff:chr15_40943770_40943879	100	+
chr15	40951487	40951530	CC_G0_G2_highdiff:chr15_40951487_40951530	100	+
chr15	40951673	40951682	CC_G0_G2_highdiff:chr15_40951673_40951682	100	+
chr15	40951690	40951694	CC_G0_G2_highdiff:chr15_40951690_40951694	100	+
chr15	40954256	40954265	CC_G0_G2_highdiff:chr15_40954256_40954265	100	+
chr15	41641219	41641286	CC_G0_G2_highdiff:chr15_41641219_41641286	100	+
chr15	41641466	41641535	CC_G0_G2_highdiff:chr15_41641466_41641535	100	+
chr15	41643048	41643185	CC_G0_G2_highdiff:chr15_41643048_41643185	100	+
chr15	41643327	41643388	CC_G0_G2_highdiff:chr15_41643327_41643388	100	+
chr15	41663641	41663721	CC_G0_G2_highdiff:chr15_41663641_41663721	100	+
chr15	41663884	41663958	CC_G0_G2_highdiff:chr15_41663884_41663958	100	+
chr15	41667830	41667842	CC_G0_G2_highdiff:chr15_41667830_41667842	100	+
chr15	41667874	41667907	CC_G0_G2_highdiff:chr15_41667874_41667907	100	+
chr15	41668028	41668052	CC_G0_G2_highdiff:chr15_41668028_41668052	100	+
chr15	41672271	41672287	CC_G0_G2_highdiff:chr15_41672271_41672287	100	+
chr15	44120564	44120606	CC_G0_G2_highdiff:chr15_44120564_44120606	100	+
chr15	44136047	44136081	CC_G0_G2_highdiff:chr15_44136047_44136081	100	+
chr15	44136252	44136327	CC_G0_G2_highdiff:chr15_44136252_44136327	100	+
chr15	44776375	44776418	CC_G0_G2_highdiff:chr15_44776375_44776418	100	+
chr15	44776560	44776569	CC_G0_G2_highdiff:chr15_44776560_44776569	100	+
chr15	48763403	48763610	CC_G0_G2_highdiff:chr15_48763403_48763610	100	+
chr15	52906059	52906099	CC_G0_G2_highdiff:chr15_52906059_52906099	100	+
chr15	59399437	59399520	CC_G0_G2_highdiff:chr15_59399437_59399520	100	+
chr15	59399649	59399755	CC_G0_G2_highdiff:chr15_59399649_59399755	100	+
chr15	59399869	59399884	CC_G0_G2_highdiff:chr15_59399869_59399884	100	+
chr15	59406816	59406915	CC_G0_G2_highdiff:chr15_59406816_59406915	100	+
chr15	59407096	59407101	CC_G0_G2_highdiff:chr15_59407096_59407101	100	+
chr15	59409161	59409193	CC_G0_G2_highdiff:chr15_59409161_59409193	100	+
chr15	59409341	59409426	CC_G0_G2_highdiff:chr15_59409341_59409426	100	+
chr15	59409573	59409630	CC_G0_G2_highdiff:chr15_59409573_59409630	100	+
chr15	59409639	59409658	CC_G0_G2_highdiff:chr15_59409639_59409658	100	+
chr15	59415596	59415625	CC_G0_G2_highdiff:chr15_59415596_59415625	100	+
chr15	59415635	59415647	CC_G0_G2_highdiff:chr15_59415635_59415647	100	+
chr15	59415692	59415704	CC_G0_G2_highdiff:chr15_59415692_59415704	100	+
chr15	59415830	59415890	CC_G0_G2_highdiff:chr15_59415830_59415890	100	+
chr15	59415908	59415961	CC_G0_G2_highdiff:chr15_59415908_59415961	100	+
chr15	59663488	59663692	CC_G0_G2_highdiff:chr15_59663488_59663692	100	+
chr15	66813335	66813375	CC_G0_G2_highdiff:chr15_66813335_66813375	100	+
chr15	66813545	66813583	CC_G0_G2_highdiff:chr15_66813545_66813583	100	+
chr15	69714255	69714308	CC_G0_G2_highdiff:chr15_69714255_69714308	100	+
chr15	69714315	69714324	CC_G0_G2_highdiff:chr15_69714315_69714324	100	+
chr15	69714522	69714637	CC_G0_G2_highdiff:chr15_69714522_69714637	100	+
chr15	69715669	69715674	CC_G0_G2_highdiff:chr15_69715669_69715674	100	+
chr15	69716018	69716229	CC_G0_G2_highdiff:chr15_69716018_69716229	100	+
chr15	69717709	69718085	CC_G0_G2_highdiff:chr15_69717709_69718085	100	+
chr15	69718802	69718843	CC_G0_G2_highdiff:chr15_69718802_69718843	100	+
chr15	69721415	69721448	CC_G0_G2_highdiff:chr15_69721415_69721448	100	+
chr15	69721554	69721607	CC_G0_G2_highdiff:chr15_69721554_69721607	100	+
chr15	69727724	69727817	CC_G0_G2_highdiff:chr15_69727724_69727817	100	+
chr15	69727904	69727989	CC_G0_G2_highdiff:chr15_69727904_69727989	100	+
chr15	69728410	69728476	CC_G0_G2_highdiff:chr15_69728410_69728476	100	+
chr15	69728631	69728732	CC_G0_G2_highdiff:chr15_69728631_69728732	100	+
chr15	69728778	69728856	CC_G0_G2_highdiff:chr15_69728778_69728856	100	+
chr15	69728868	69728895	CC_G0_G2_highdiff:chr15_69728868_69728895	100	+
chr15	69729061	69729068	CC_G0_G2_highdiff:chr15_69729061_69729068	100	+
chr15	69730513	69730585	CC_G0_G2_highdiff:chr15_69730513_69730585	100	+
chr15	69730747	69730808	CC_G0_G2_highdiff:chr15_69730747_69730808	100	+
chr15	69730809	69730827	CC_G0_G2_highdiff:chr15_69730809_69730827	100	+
chr15	69730831	69730853	CC_G0_G2_highdiff:chr15_69730831_69730853	100	+
chr15	69732134	69732241	CC_G0_G2_highdiff:chr15_69732134_69732241	100	+
chr15	69732420	69732513	CC_G0_G2_highdiff:chr15_69732420_69732513	100	+
chr15	69732525	69732645	CC_G0_G2_highdiff:chr15_69732525_69732645	100	+
chr15	69732830	69732928	CC_G0_G2_highdiff:chr15_69732830_69732928	100	+
chr15	69732940	69732942	CC_G0_G2_highdiff:chr15_69732940_69732942	100	+
chr15	69733039	69733106	CC_G0_G2_highdiff:chr15_69733039_69733106	100	+
chr15	69733418	69733463	CC_G0_G2_highdiff:chr15_69733418_69733463	100	+
chr15	69738218	69738221	CC_G0_G2_highdiff:chr15_69738218_69738221	100	+
chr15	69738248	69738290	CC_G0_G2_highdiff:chr15_69738248_69738290	100	+
chr15	69738308	69738346	CC_G0_G2_highdiff:chr15_69738308_69738346	100	+
chr15	69738432	69738453	CC_G0_G2_highdiff:chr15_69738432_69738453	100	+
chr15	69738528	69738620	CC_G0_G2_highdiff:chr15_69738528_69738620	100	+
chr15	69738708	69738841	CC_G0_G2_highdiff:chr15_69738708_69738841	100	+
chr15	69740042	69740130	CC_G0_G2_highdiff:chr15_69740042_69740130	100	+
chr15	71011508	71011741	CC_G0_G2_highdiff:chr15_71011508_71011741	100	+
chr15	71457757	71457824	CC_G0_G2_highdiff:chr15_71457757_71457824	100	+
chr15	71778221	71778424	CC_G0_G2_highdiff:chr15_71778221_71778424	100	+
chr15	74706798	74706884	CC_G0_G2_highdiff:chr15_74706798_74706884	100	+
chr15	74708859	74708879	CC_G0_G2_highdiff:chr15_74708859_74708879	100	+
chr15	74709055	74709056	CC_G0_G2_highdiff:chr15_74709055_74709056	100	+
chr15	75983184	75983193	CC_G0_G2_highdiff:chr15_75983184_75983193	100	+
chr15	81073218	81073906	CC_G0_G2_highdiff:chr15_81073218_81073906	100	+
chr15	81074374	81074606	CC_G0_G2_highdiff:chr15_81074374_81074606	100	+
chr15	81074869	81075225	CC_G0_G2_highdiff:chr15_81074869_81075225	100	+
chr15	81076433	81076640	CC_G0_G2_highdiff:chr15_81076433_81076640	100	+
chr15	81077421	81077607	CC_G0_G2_highdiff:chr15_81077421_81077607	100	+
chr15	81077634	81077664	CC_G0_G2_highdiff:chr15_81077634_81077664	100	+
chr15	81083251	81083559	CC_G0_G2_highdiff:chr15_81083251_81083559	100	+
chr15	81083636	81083869	CC_G0_G2_highdiff:chr15_81083636_81083869	100	+
chr15	81084216	81084375	CC_G0_G2_highdiff:chr15_81084216_81084375	100	+
chr15	81084396	81084709	CC_G0_G2_highdiff:chr15_81084396_81084709	100	+
chr15	81085190	81085309	CC_G0_G2_highdiff:chr15_81085190_81085309	100	+
chr15	81085321	81085765	CC_G0_G2_highdiff:chr15_81085321_81085765	100	+
chr15	81085774	81085954	CC_G0_G2_highdiff:chr15_81085774_81085954	100	+
chr15	81086507	81086788	CC_G0_G2_highdiff:chr15_81086507_81086788	100	+
chr15	81087096	81087202	CC_G0_G2_highdiff:chr15_81087096_81087202	100	+
chr15	81087211	81087696	CC_G0_G2_highdiff:chr15_81087211_81087696	100	+
[truncated: 2,799 more rows]
