# Supplementary material for: Cell cycle, oncogenic and tumor suppressor pathways regulate numerous long and macro non-protein-coding RNAs
Source: Genome Biol. 2014 Mar 4;15(3):R48. doi: 10.1186/gb-2014-15-3-r48 (PMC4054595; doi:10.1186/gb-2014-15-3-r48)
Supplement: Additional file 2 — Online supplemental material containing BED formatted files of differentially expressed regions and macroRNAs, as well as CSV tables listing all proximal ncRNA-mRNA pairs regulated in astrocytoma. [file gb-2014-15-3-r48-S2.zip › online_data/bona-fide-nc/INA6_01_13_highdiff3.hg19.non-coding.bed]

chr1	198818644	198818692	Stat3_01_13_highdiff:chr1_198818644_198818692	100	+
chr1	198818701	198818834	Stat3_01_13_highdiff:chr1_198818701_198818834	100	+
chr1	198851955	198852160	Stat3_01_13_highdiff:chr1_198851955_198852160	100	+
chr1	209283292	209283526	Stat3_01_13_highdiff:chr1_209283292_209283526	100	+
chr1	209288789	209288997	Stat3_01_13_highdiff:chr1_209288789_209288997	100	+
chr10	66130181	66130402	Stat3_01_13_highdiff:chr10_66130181_66130402	100	+
chr10	115038184	115038237	Stat3_01_13_highdiff:chr10_115038184_115038237	100	+
chr11	109652777	109652836	Stat3_01_13_highdiff:chr11_109652777_109652836	100	+
chr11	111221074	111221272	Stat3_01_13_highdiff:chr11_111221074_111221272	100	+
chr11	111221354	111221964	Stat3_01_13_highdiff:chr11_111221354_111221964	100	+
chr11	111221998	111222378	Stat3_01_13_highdiff:chr11_111221998_111222378	100	+
chr12	42448680	42448878	Stat3_01_13_highdiff:chr12_42448680_42448878	100	+
chr12	68444812	68445034	Stat3_01_13_highdiff:chr12_68444812_68445034	100	+
chr13	73597939	73597997	Stat3_01_13_highdiff:chr13_73597939_73597997	100	+
chr13	73598000	73598010	Stat3_01_13_highdiff:chr13_73598000_73598010	100	+
chr13	76683055	76683253	Stat3_01_13_highdiff:chr13_76683055_76683253	100	+
chr14	39685939	39686132	Stat3_01_13_highdiff:chr14_39685939_39686132	100	+
chr15	48100092	48100101	Stat3_01_13_highdiff:chr15_48100092_48100101	100	+
chr15	48100127	48100142	Stat3_01_13_highdiff:chr15_48100127_48100142	100	+
chr15	101093317	101093532	Stat3_01_13_highdiff:chr15_101093317_101093532	100	+
chr16	59095721	59095745	Stat3_01_13_highdiff:chr16_59095721_59095745	100	+
chr16	74409251	74409310	Stat3_01_13_highdiff:chr16_74409251_74409310	100	+
chr17	54094914	54094974	Stat3_01_13_highdiff:chr17_54094914_54094974	100	+
chr17	57917952	57918339	Stat3_01_13_highdiff:chr17_57917952_57918339	100	+
chr17	57918573	57919683	Stat3_01_13_highdiff:chr17_57918573_57919683	100	+
chr17	57919729	57919738	Stat3_01_13_highdiff:chr17_57919729_57919738	100	+
chr17	57919753	57919754	Stat3_01_13_highdiff:chr17_57919753_57919754	100	+
chr17	57920514	57920524	Stat3_01_13_highdiff:chr17_57920514_57920524	100	+
chr17	57920528	57920613	Stat3_01_13_highdiff:chr17_57920528_57920613	100	+
chr17	57920634	57920784	Stat3_01_13_highdiff:chr17_57920634_57920784	100	+
chr17	57920793	57920800	Stat3_01_13_highdiff:chr17_57920793_57920800	100	+
chr17	70448849	70449060	Stat3_01_13_highdiff:chr17_70448849_70449060	100	+
chr17	70464388	70464786	Stat3_01_13_highdiff:chr17_70464388_70464786	100	+
chr17	70464973	70465181	Stat3_01_13_highdiff:chr17_70464973_70465181	100	+
chr17	70476982	70477139	Stat3_01_13_highdiff:chr17_70476982_70477139	100	+
chr17	70484405	70484598	Stat3_01_13_highdiff:chr17_70484405_70484598	100	+
chr17	70485722	70485959	Stat3_01_13_highdiff:chr17_70485722_70485959	100	+
chr17	70486679	70486975	Stat3_01_13_highdiff:chr17_70486679_70486975	100	+
chr17	70490210	70490474	Stat3_01_13_highdiff:chr17_70490210_70490474	100	+
chr17	70490576	70491023	Stat3_01_13_highdiff:chr17_70490576_70491023	100	+
chr17	70492917	70493183	Stat3_01_13_highdiff:chr17_70492917_70493183	100	+
chr17	70503967	70504395	Stat3_01_13_highdiff:chr17_70503967_70504395	100	+
chr17	70505854	70506061	Stat3_01_13_highdiff:chr17_70505854_70506061	100	+
chr17	70512007	70512250	Stat3_01_13_highdiff:chr17_70512007_70512250	100	+
chr17	70513074	70513333	Stat3_01_13_highdiff:chr17_70513074_70513333	100	+
chr17	70517189	70517392	Stat3_01_13_highdiff:chr17_70517189_70517392	100	+
chr17	70519548	70519928	Stat3_01_13_highdiff:chr17_70519548_70519928	100	+
chr17	70526020	70526562	Stat3_01_13_highdiff:chr17_70526020_70526562	100	+
chr17	70527686	70527888	Stat3_01_13_highdiff:chr17_70527686_70527888	100	+
chr17	70528784	70528796	Stat3_01_13_highdiff:chr17_70528784_70528796	100	+
chr17	70528807	70528974	Stat3_01_13_highdiff:chr17_70528807_70528974	100	+
chr17	70536126	70536409	Stat3_01_13_highdiff:chr17_70536126_70536409	100	+
chr17	70546006	70546329	Stat3_01_13_highdiff:chr17_70546006_70546329	100	+
chr17	70551389	70551684	Stat3_01_13_highdiff:chr17_70551389_70551684	100	+
chr17	70552795	70553030	Stat3_01_13_highdiff:chr17_70552795_70553030	100	+
chr17	70554650	70554850	Stat3_01_13_highdiff:chr17_70554650_70554850	100	+
chr17	70560414	70560662	Stat3_01_13_highdiff:chr17_70560414_70560662	100	+
chr17	70561414	70561609	Stat3_01_13_highdiff:chr17_70561414_70561609	100	+
chr17	70562967	70563384	Stat3_01_13_highdiff:chr17_70562967_70563384	100	+
chr17	70566493	70566510	Stat3_01_13_highdiff:chr17_70566493_70566510	100	+
chr17	70566535	70566753	Stat3_01_13_highdiff:chr17_70566535_70566753	100	+
chr17	70575208	70575519	Stat3_01_13_highdiff:chr17_70575208_70575519	100	+
chr18	41591019	41591248	Stat3_01_13_highdiff:chr18_41591019_41591248	100	+
chr18	41593094	41593316	Stat3_01_13_highdiff:chr18_41593094_41593316	100	+
chr18	41600312	41600555	Stat3_01_13_highdiff:chr18_41600312_41600555	100	+
chr18	41604808	41605051	Stat3_01_13_highdiff:chr18_41604808_41605051	100	+
chr18	41605095	41605792	Stat3_01_13_highdiff:chr18_41605095_41605792	100	+
chr18	41605917	41606340	Stat3_01_13_highdiff:chr18_41605917_41606340	100	+
chr18	41606479	41606710	Stat3_01_13_highdiff:chr18_41606479_41606710	100	+
chr18	41609425	41609678	Stat3_01_13_highdiff:chr18_41609425_41609678	100	+
chr18	41609723	41609977	Stat3_01_13_highdiff:chr18_41609723_41609977	100	+
chr18	41613061	41613519	Stat3_01_13_highdiff:chr18_41613061_41613519	100	+
chr18	41613567	41614024	Stat3_01_13_highdiff:chr18_41613567_41614024	100	+
chr18	41615454	41616652	Stat3_01_13_highdiff:chr18_41615454_41616652	100	+
chr18	41616663	41617824	Stat3_01_13_highdiff:chr18_41616663_41617824	100	+
chr18	41617839	41618413	Stat3_01_13_highdiff:chr18_41617839_41618413	100	+
chr18	41618469	41618531	Stat3_01_13_highdiff:chr18_41618469_41618531	100	+
chr18	41618543	41619188	Stat3_01_13_highdiff:chr18_41618543_41619188	100	+
chr18	41619196	41619205	Stat3_01_13_highdiff:chr18_41619196_41619205	100	+
chr18	41619218	41619270	Stat3_01_13_highdiff:chr18_41619218_41619270	100	+
chr18	41619299	41619394	Stat3_01_13_highdiff:chr18_41619299_41619394	100	+
chr18	41619395	41619421	Stat3_01_13_highdiff:chr18_41619395_41619421	100	+
chr18	41619443	41619477	Stat3_01_13_highdiff:chr18_41619443_41619477	100	+
chr18	41619528	41619644	Stat3_01_13_highdiff:chr18_41619528_41619644	100	+
chr18	41619663	41619667	Stat3_01_13_highdiff:chr18_41619663_41619667	100	+
chr18	41619679	41619686	Stat3_01_13_highdiff:chr18_41619679_41619686	100	+
chr18	41619691	41619703	Stat3_01_13_highdiff:chr18_41619691_41619703	100	+
chr18	41619713	41619722	Stat3_01_13_highdiff:chr18_41619713_41619722	100	+
chr18	41619748	41619764	Stat3_01_13_highdiff:chr18_41619748_41619764	100	+
chr18	41619784	41619793	Stat3_01_13_highdiff:chr18_41619784_41619793	100	+
chr18	41619802	41619817	Stat3_01_13_highdiff:chr18_41619802_41619817	100	+
chr18	41619835	41619861	Stat3_01_13_highdiff:chr18_41619835_41619861	100	+
chr18	41619868	41619880	Stat3_01_13_highdiff:chr18_41619868_41619880	100	+
chr18	41619886	41619924	Stat3_01_13_highdiff:chr18_41619886_41619924	100	+
chr18	41619960	41619975	Stat3_01_13_highdiff:chr18_41619960_41619975	100	+
chr18	41619977	41619989	Stat3_01_13_highdiff:chr18_41619977_41619989	100	+
chr18	41619990	41619999	Stat3_01_13_highdiff:chr18_41619990_41619999	100	+
chr18	41620002	41620086	Stat3_01_13_highdiff:chr18_41620002_41620086	100	+
chr18	41621123	41621340	Stat3_01_13_highdiff:chr18_41621123_41621340	100	+
chr18	41621903	41622140	Stat3_01_13_highdiff:chr18_41621903_41622140	100	+
chr18	41622621	41622816	Stat3_01_13_highdiff:chr18_41622621_41622816	100	+
chr18	41622825	41622906	Stat3_01_13_highdiff:chr18_41622825_41622906	100	+
chr18	41622918	41622949	Stat3_01_13_highdiff:chr18_41622918_41622949	100	+
chr18	41623087	41623279	Stat3_01_13_highdiff:chr18_41623087_41623279	100	+
chr18	41623585	41624155	Stat3_01_13_highdiff:chr18_41623585_41624155	100	+
chr18	41624210	41625158	Stat3_01_13_highdiff:chr18_41624210_41625158	100	+
chr18	41625347	41625684	Stat3_01_13_highdiff:chr18_41625347_41625684	100	+
chr18	41626202	41626207	Stat3_01_13_highdiff:chr18_41626202_41626207	100	+
chr18	41626228	41626604	Stat3_01_13_highdiff:chr18_41626228_41626604	100	+
chr18	41628070	41628466	Stat3_01_13_highdiff:chr18_41628070_41628466	100	+
chr18	41629538	41629833	Stat3_01_13_highdiff:chr18_41629538_41629833	100	+
chr18	41629848	41629995	Stat3_01_13_highdiff:chr18_41629848_41629995	100	+
chr18	41630019	41630191	Stat3_01_13_highdiff:chr18_41630019_41630191	100	+
chr18	41630692	41631353	Stat3_01_13_highdiff:chr18_41630692_41631353	100	+
chr18	41631784	41632418	Stat3_01_13_highdiff:chr18_41631784_41632418	100	+
chr18	41632439	41632522	Stat3_01_13_highdiff:chr18_41632439_41632522	100	+
chr18	41633202	41633660	Stat3_01_13_highdiff:chr18_41633202_41633660	100	+
chr18	41638020	41638475	Stat3_01_13_highdiff:chr18_41638020_41638475	100	+
chr18	41642000	41642295	Stat3_01_13_highdiff:chr18_41642000_41642295	100	+
chr18	41643121	41643483	Stat3_01_13_highdiff:chr18_41643121_41643483	100	+
chr18	41643667	41643958	Stat3_01_13_highdiff:chr18_41643667_41643958	100	+
chr18	41645099	41645489	Stat3_01_13_highdiff:chr18_41645099_41645489	100	+
chr18	41646538	41646784	Stat3_01_13_highdiff:chr18_41646538_41646784	100	+
chr18	41647125	41647496	Stat3_01_13_highdiff:chr18_41647125_41647496	100	+
chr18	41647506	41647898	Stat3_01_13_highdiff:chr18_41647506_41647898	100	+
chr18	41648022	41648305	Stat3_01_13_highdiff:chr18_41648022_41648305	100	+
chr18	41649313	41649807	Stat3_01_13_highdiff:chr18_41649313_41649807	100	+
chr18	41650336	41650424	Stat3_01_13_highdiff:chr18_41650336_41650424	100	+
chr18	41650451	41650573	Stat3_01_13_highdiff:chr18_41650451_41650573	100	+
chr18	41652057	41652264	Stat3_01_13_highdiff:chr18_41652057_41652264	100	+
chr18	41657907	41658177	Stat3_01_13_highdiff:chr18_41657907_41658177	100	+
chr18	41660356	41660740	Stat3_01_13_highdiff:chr18_41660356_41660740	100	+
chr18	41667970	41668273	Stat3_01_13_highdiff:chr18_41667970_41668273	100	+
chr18	41669426	41669643	Stat3_01_13_highdiff:chr18_41669426_41669643	100	+
chr18	41696178	41696625	Stat3_01_13_highdiff:chr18_41696178_41696625	100	+
chr18	41698663	41698907	Stat3_01_13_highdiff:chr18_41698663_41698907	100	+
chr18	41700734	41700965	Stat3_01_13_highdiff:chr18_41700734_41700965	100	+
chr18	51284658	51284682	Stat3_01_13_highdiff:chr18_51284658_51284682	100	+
chr18	53519565	53519770	Stat3_01_13_highdiff:chr18_53519565_53519770	100	+
chr19	12902255	12902309	Stat3_01_13_highdiff:chr19_12902255_12902309	100	+
chr19	39900045	39900056	Stat3_01_13_highdiff:chr19_39900045_39900056	100	+
chr2	66548138	66548162	Stat3_01_13_highdiff:chr2_66548138_66548162	100	+
chr2	104294132	104294133	Stat3_01_13_highdiff:chr2_104294132_104294133	100	+
chr2	112239594	112239773	Stat3_01_13_highdiff:chr2_112239594_112239773	100	+
chr2	139887169	139887372	Stat3_01_13_highdiff:chr2_139887169_139887372	100	+
chr3	31560218	31560276	Stat3_01_13_highdiff:chr3_31560218_31560276	100	+
chr3	112440495	112440692	Stat3_01_13_highdiff:chr3_112440495_112440692	100	+
chr5	139712424	139712427	Stat3_01_13_highdiff:chr5_139712424_139712427	100	+
chr6	98655222	98655278	Stat3_01_13_highdiff:chr6_98655222_98655278	100	+
chr6	166726732	166726780	Stat3_01_13_highdiff:chr6_166726732_166726780	100	+
chr7	17440761	17441002	Stat3_01_13_highdiff:chr7_17440761_17441002	100	+
chr8	19620240	19620464	Stat3_01_13_highdiff:chr8_19620240_19620464	100	+
chr8	143527046	143527165	Stat3_01_13_highdiff:chr8_143527046_143527165	100	+
chr8	143527189	143527763	Stat3_01_13_highdiff:chr8_143527189_143527763	100	+
chr8	143527884	143528130	Stat3_01_13_highdiff:chr8_143527884_143528130	100	+
chr9	21166780	21166804	Stat3_01_13_highdiff:chr9_21166780_21166804	100	+
chr9	25491250	25491302	Stat3_01_13_highdiff:chr9_25491250_25491302	100	+
chr9	31595572	31595783	Stat3_01_13_highdiff:chr9_31595572_31595783	100	+
chr9	40145354	40145378	Stat3_01_13_highdiff:chr9_40145354_40145378	100	+
chr9	44350300	44350438	Stat3_01_13_highdiff:chr9_44350300_44350438	100	+
chr9	94912781	94912990	Stat3_01_13_highdiff:chr9_94912781_94912990	100	+
chr9	94913486	94913689	Stat3_01_13_highdiff:chr9_94913486_94913689	100	+
chr9	109148291	109148492	Stat3_01_13_highdiff:chr9_109148291_109148492	100	+
chr9	111033336	111033432	Stat3_01_13_highdiff:chr9_111033336_111033432	100	+
chr9	120194422	120194481	Stat3_01_13_highdiff:chr9_120194422_120194481	100	+
chrX	24394146	24394393	Stat3_01_13_highdiff:chrX_24394146_24394393	100	+
chrX	87127071	87127276	Stat3_01_13_highdiff:chrX_87127071_87127276	100	+
chr1	9107794	9107795	Stat3_01_13_highdiff:chr1_9107794_9107795	100	+
chr1	9107804	9107918	Stat3_01_13_highdiff:chr1_9107804_9107918	100	+
chr1	9730349	9730511	Stat3_01_13_highdiff:chr1_9730349_9730511	100	+
chr1	9730526	9730538	Stat3_01_13_highdiff:chr1_9730526_9730538	100	+
chr1	36453196	36453327	Stat3_01_13_highdiff:chr1_36453196_36453327	100	+
chr1	39979034	39979244	Stat3_01_13_highdiff:chr1_39979034_39979244	100	+
chr1	39979253	39979400	Stat3_01_13_highdiff:chr1_39979253_39979400	100	+
chr1	39986570	39986772	Stat3_01_13_highdiff:chr1_39986570_39986772	100	+
chr1	40242555	40242639	Stat3_01_13_highdiff:chr1_40242555_40242639	100	+
chr1	40242648	40242742	Stat3_01_13_highdiff:chr1_40242648_40242742	100	+
chr1	160720227	160720240	Stat3_01_13_highdiff:chr1_160720227_160720240	100	+
chr1	160720252	160720462	Stat3_01_13_highdiff:chr1_160720252_160720462	100	+
chr1	175983973	175984173	Stat3_01_13_highdiff:chr1_175983973_175984173	100	+
chr1	178708919	178709162	Stat3_01_13_highdiff:chr1_178708919_178709162	100	+
chr1	240712085	240712296	Stat3_01_13_highdiff:chr1_240712085_240712296	100	+
chr1	240735603	240735808	Stat3_01_13_highdiff:chr1_240735603_240735808	100	+
chr1	240739282	240739338	Stat3_01_13_highdiff:chr1_240739282_240739338	100	+
chr1	240739353	240739571	Stat3_01_13_highdiff:chr1_240739353_240739571	100	+
chr1	240740421	240740621	Stat3_01_13_highdiff:chr1_240740421_240740621	100	+
chr1	240742911	240743159	Stat3_01_13_highdiff:chr1_240742911_240743159	100	+
chr1	240743180	240743220	Stat3_01_13_highdiff:chr1_240743180_240743220	100	+
chr1	240755612	240755800	Stat3_01_13_highdiff:chr1_240755612_240755800	100	+
chr1	240761187	240761681	Stat3_01_13_highdiff:chr1_240761187_240761681	100	+
chr1	240772587	240772881	Stat3_01_13_highdiff:chr1_240772587_240772881	100	+
chr1	240774756	240775104	Stat3_01_13_highdiff:chr1_240774756_240775104	100	+
chr10	24814400	24814593	Stat3_01_13_highdiff:chr10_24814400_24814593	100	+
chr10	34614597	34614657	Stat3_01_13_highdiff:chr10_34614597_34614657	100	+
chr10	38680105	38680336	Stat3_01_13_highdiff:chr10_38680105_38680336	100	+
chr10	43661897	43662094	Stat3_01_13_highdiff:chr10_43661897_43662094	100	+
chr11	16962731	16962755	Stat3_01_13_highdiff:chr11_16962731_16962755	100	+
chr11	35179497	35179734	Stat3_01_13_highdiff:chr11_35179497_35179734	100	+
chr11	35213710	35214025	Stat3_01_13_highdiff:chr11_35213710_35214025	100	+
chr11	35217502	35217642	Stat3_01_13_highdiff:chr11_35217502_35217642	100	+
chr11	35218947	35219210	Stat3_01_13_highdiff:chr11_35218947_35219210	100	+
chr11	35229261	35229536	Stat3_01_13_highdiff:chr11_35229261_35229536	100	+
chr11	35230166	35230480	Stat3_01_13_highdiff:chr11_35230166_35230480	100	+
chr11	35232408	35232722	Stat3_01_13_highdiff:chr11_35232408_35232722	100	+
chr11	111225923	111226147	Stat3_01_13_highdiff:chr11_111225923_111226147	100	+
chr11	111226443	111226643	Stat3_01_13_highdiff:chr11_111226443_111226643	100	+
chr11	111227693	111227933	Stat3_01_13_highdiff:chr11_111227693_111227933	100	+
chr11	111227945	111228165	Stat3_01_13_highdiff:chr11_111227945_111228165	100	+
chr11	111230334	111230651	Stat3_01_13_highdiff:chr11_111230334_111230651	100	+
chr11	111233899	111234325	Stat3_01_13_highdiff:chr11_111233899_111234325	100	+
chr11	111235552	111235883	Stat3_01_13_highdiff:chr11_111235552_111235883	100	+
chr11	111236654	111237396	Stat3_01_13_highdiff:chr11_111236654_111237396	100	+
chr11	111238298	111238700	Stat3_01_13_highdiff:chr11_111238298_111238700	100	+
chr11	111239625	111239829	Stat3_01_13_highdiff:chr11_111239625_111239829	100	+
chr11	111239917	111240168	Stat3_01_13_highdiff:chr11_111239917_111240168	100	+
chr11	111241376	111242433	Stat3_01_13_highdiff:chr11_111241376_111242433	100	+
chr11	111244206	111244388	Stat3_01_13_highdiff:chr11_111244206_111244388	100	+
chr11	111244496	111244732	Stat3_01_13_highdiff:chr11_111244496_111244732	100	+
chr11	111244765	111244968	Stat3_01_13_highdiff:chr11_111244765_111244968	100	+
chr11	111245449	111245472	Stat3_01_13_highdiff:chr11_111245449_111245472	100	+
chr11	111245490	111246055	Stat3_01_13_highdiff:chr11_111245490_111246055	100	+
chr11	111246061	111246070	Stat3_01_13_highdiff:chr11_111246061_111246070	100	+
chr11	111246072	111246098	Stat3_01_13_highdiff:chr11_111246072_111246098	100	+
chr11	111247259	111247581	Stat3_01_13_highdiff:chr11_111247259_111247581	100	+
chr11	111248690	111249216	Stat3_01_13_highdiff:chr11_111248690_111249216	100	+
chr11	111249240	111249276	Stat3_01_13_highdiff:chr11_111249240_111249276	100	+
chr12	11840560	11840766	Stat3_01_13_highdiff:chr12_11840560_11840766	100	+
chr12	11861555	11861717	Stat3_01_13_highdiff:chr12_11861555_11861717	100	+
chr12	11861726	11861749	Stat3_01_13_highdiff:chr12_11861726_11861749	100	+
chr12	22217256	22217317	Stat3_01_13_highdiff:chr12_22217256_22217317	100	+
chr12	79290282	79290529	Stat3_01_13_highdiff:chr12_79290282_79290529	100	+
chr12	80320641	80320665	Stat3_01_13_highdiff:chr12_80320641_80320665	100	+
chr12	104852800	104853002	Stat3_01_13_highdiff:chr12_104852800_104853002	100	+
chr12	104853051	104853399	Stat3_01_13_highdiff:chr12_104853051_104853399	100	+
chr12	104856809	104857061	Stat3_01_13_highdiff:chr12_104856809_104857061	100	+
chr12	104857537	104857792	Stat3_01_13_highdiff:chr12_104857537_104857792	100	+
chr12	104859403	104859626	Stat3_01_13_highdiff:chr12_104859403_104859626	100	+
chr12	104862287	104862569	Stat3_01_13_highdiff:chr12_104862287_104862569	100	+
chr12	104862762	104863316	Stat3_01_13_highdiff:chr12_104862762_104863316	100	+
chr12	104863587	104863785	Stat3_01_13_highdiff:chr12_104863587_104863785	100	+
chr12	104865043	104865320	Stat3_01_13_highdiff:chr12_104865043_104865320	100	+
chr12	104867546	104867665	Stat3_01_13_highdiff:chr12_104867546_104867665	100	+
chr12	104867676	104868230	Stat3_01_13_highdiff:chr12_104867676_104868230	100	+
chr12	104868847	104869215	Stat3_01_13_highdiff:chr12_104868847_104869215	100	+
chr12	104873153	104873390	Stat3_01_13_highdiff:chr12_104873153_104873390	100	+
chr12	104875166	104875479	Stat3_01_13_highdiff:chr12_104875166_104875479	100	+
chr12	104876618	104876903	Stat3_01_13_highdiff:chr12_104876618_104876903	100	+
chr12	104876904	104876931	Stat3_01_13_highdiff:chr12_104876904_104876931	100	+
chr12	104880748	104880958	Stat3_01_13_highdiff:chr12_104880748_104880958	100	+
chr12	104883857	104884134	Stat3_01_13_highdiff:chr12_104883857_104884134	100	+
chr12	104884149	104884158	Stat3_01_13_highdiff:chr12_104884149_104884158	100	+
chr12	104884186	104884201	Stat3_01_13_highdiff:chr12_104884186_104884201	100	+
chr12	104884203	104884212	Stat3_01_13_highdiff:chr12_104884203_104884212	100	+
chr12	104884224	104884239	Stat3_01_13_highdiff:chr12_104884224_104884239	100	+
chr12	104884252	104884257	Stat3_01_13_highdiff:chr12_104884252_104884257	100	+
chr12	104884305	104884318	Stat3_01_13_highdiff:chr12_104884305_104884318	100	+
chr12	104884348	104884366	Stat3_01_13_highdiff:chr12_104884348_104884366	100	+
chr12	104884381	104884407	Stat3_01_13_highdiff:chr12_104884381_104884407	100	+
chr12	104884815	104884889	Stat3_01_13_highdiff:chr12_104884815_104884889	100	+
chr12	104884907	104885209	Stat3_01_13_highdiff:chr12_104884907_104885209	100	+
chr12	104885571	104885583	Stat3_01_13_highdiff:chr12_104885571_104885583	100	+
chr12	104885597	104885613	Stat3_01_13_highdiff:chr12_104885597_104885613	100	+
chr12	104885624	104885646	Stat3_01_13_highdiff:chr12_104885624_104885646	100	+
chr12	104885675	104885687	Stat3_01_13_highdiff:chr12_104885675_104885687	100	+
chr12	104885704	104885808	Stat3_01_13_highdiff:chr12_104885704_104885808	100	+
chr12	104885814	104885838	Stat3_01_13_highdiff:chr12_104885814_104885838	100	+
chr12	104886191	104886430	Stat3_01_13_highdiff:chr12_104886191_104886430	100	+
chr12	104886937	104887170	Stat3_01_13_highdiff:chr12_104886937_104887170	100	+
chr12	104889753	104889990	Stat3_01_13_highdiff:chr12_104889753_104889990	100	+
chr12	104890449	104890649	Stat3_01_13_highdiff:chr12_104890449_104890649	100	+
chr12	104892085	104892381	Stat3_01_13_highdiff:chr12_104892085_104892381	100	+
chr12	104893323	104893540	Stat3_01_13_highdiff:chr12_104893323_104893540	100	+
chr12	104894493	104894775	Stat3_01_13_highdiff:chr12_104894493_104894775	100	+
chr12	104896432	104896653	Stat3_01_13_highdiff:chr12_104896432_104896653	100	+
chr12	104902257	104902534	Stat3_01_13_highdiff:chr12_104902257_104902534	100	+
chr12	104904314	104904519	Stat3_01_13_highdiff:chr12_104904314_104904519	100	+
chr12	104905246	104905450	Stat3_01_13_highdiff:chr12_104905246_104905450	100	+
chr12	104907167	104907432	Stat3_01_13_highdiff:chr12_104907167_104907432	100	+
chr12	104909362	104909859	Stat3_01_13_highdiff:chr12_104909362_104909859	100	+
chr12	104910041	104910283	Stat3_01_13_highdiff:chr12_104910041_104910283	100	+
chr12	104911398	104911710	Stat3_01_13_highdiff:chr12_104911398_104911710	100	+
chr12	104911733	104911751	Stat3_01_13_highdiff:chr12_104911733_104911751	100	+
chr12	104911753	104911768	Stat3_01_13_highdiff:chr12_104911753_104911768	100	+
chr12	104911774	104911786	Stat3_01_13_highdiff:chr12_104911774_104911786	100	+
chr12	104912203	104912415	Stat3_01_13_highdiff:chr12_104912203_104912415	100	+
chr12	104913342	104913913	Stat3_01_13_highdiff:chr12_104913342_104913913	100	+
chr12	104914670	104914864	Stat3_01_13_highdiff:chr12_104914670_104914864	100	+
chr12	104915363	104915618	Stat3_01_13_highdiff:chr12_104915363_104915618	100	+
chr12	104917045	104917275	Stat3_01_13_highdiff:chr12_104917045_104917275	100	+
chr12	104917702	104918039	Stat3_01_13_highdiff:chr12_104917702_104918039	100	+
chr12	104918482	104918707	Stat3_01_13_highdiff:chr12_104918482_104918707	100	+
chr12	104920038	104920239	Stat3_01_13_highdiff:chr12_104920038_104920239	100	+
chr12	104921872	104922083	Stat3_01_13_highdiff:chr12_104921872_104922083	100	+
chr12	104924083	104924298	Stat3_01_13_highdiff:chr12_104924083_104924298	100	+
chr12	104924454	104924629	Stat3_01_13_highdiff:chr12_104924454_104924629	100	+
chr12	104924647	104924934	Stat3_01_13_highdiff:chr12_104924647_104924934	100	+
chr12	104924935	104924944	Stat3_01_13_highdiff:chr12_104924935_104924944	100	+
chr12	104924946	104924956	Stat3_01_13_highdiff:chr12_104924946_104924956	100	+
chr12	104925423	104925621	Stat3_01_13_highdiff:chr12_104925423_104925621	100	+
chr12	104927008	104927210	Stat3_01_13_highdiff:chr12_104927008_104927210	100	+
chr12	104927948	104928174	Stat3_01_13_highdiff:chr12_104927948_104928174	100	+
chr12	104928183	104928262	Stat3_01_13_highdiff:chr12_104928183_104928262	100	+
chr12	104929340	104929702	Stat3_01_13_highdiff:chr12_104929340_104929702	100	+
chr12	104930970	104931164	Stat3_01_13_highdiff:chr12_104930970_104931164	100	+
chr12	104932327	104932637	Stat3_01_13_highdiff:chr12_104932327_104932637	100	+
chr12	104933184	104933491	Stat3_01_13_highdiff:chr12_104933184_104933491	100	+
chr12	104934169	104934467	Stat3_01_13_highdiff:chr12_104934169_104934467	100	+
chr12	104934675	104934874	Stat3_01_13_highdiff:chr12_104934675_104934874	100	+
chr12	104934952	104935475	Stat3_01_13_highdiff:chr12_104934952_104935475	100	+
chr12	104936332	104936736	Stat3_01_13_highdiff:chr12_104936332_104936736	100	+
chr12	104940490	104940694	Stat3_01_13_highdiff:chr12_104940490_104940694	100	+
chr12	104941206	104941439	Stat3_01_13_highdiff:chr12_104941206_104941439	100	+
chr12	104941923	104942020	Stat3_01_13_highdiff:chr12_104941923_104942020	100	+
chr12	104942322	104942532	Stat3_01_13_highdiff:chr12_104942322_104942532	100	+
chr12	104942545	104942870	Stat3_01_13_highdiff:chr12_104942545_104942870	100	+
chr12	104944592	104944619	Stat3_01_13_highdiff:chr12_104944592_104944619	100	+
chr12	104944631	104944912	Stat3_01_13_highdiff:chr12_104944631_104944912	100	+
chr12	104945060	104945424	Stat3_01_13_highdiff:chr12_104945060_104945424	100	+
chr12	104946391	104946401	Stat3_01_13_highdiff:chr12_104946391_104946401	100	+
chr12	104946403	104946414	Stat3_01_13_highdiff:chr12_104946403_104946414	100	+
chr12	104946426	104946442	Stat3_01_13_highdiff:chr12_104946426_104946442	100	+
chr12	104946467	104946589	Stat3_01_13_highdiff:chr12_104946467_104946589	100	+
chr12	104952921	104953227	Stat3_01_13_highdiff:chr12_104952921_104953227	100	+
chr12	104953802	104954021	Stat3_01_13_highdiff:chr12_104953802_104954021	100	+
chr12	104956152	104956427	Stat3_01_13_highdiff:chr12_104956152_104956427	100	+
chr12	104959402	104959425	Stat3_01_13_highdiff:chr12_104959402_104959425	100	+
chr12	104959429	104959768	Stat3_01_13_highdiff:chr12_104959429_104959768	100	+
chr12	104961191	104961407	Stat3_01_13_highdiff:chr12_104961191_104961407	100	+
chr12	104963948	104963994	Stat3_01_13_highdiff:chr12_104963948_104963994	100	+
chr12	104964012	104964235	Stat3_01_13_highdiff:chr12_104964012_104964235	100	+
chr12	104971249	104971639	Stat3_01_13_highdiff:chr12_104971249_104971639	100	+
chr12	104973487	104973758	Stat3_01_13_highdiff:chr12_104973487_104973758	100	+
chr12	104973949	104974140	Stat3_01_13_highdiff:chr12_104973949_104974140	100	+
chr12	104974227	104974450	Stat3_01_13_highdiff:chr12_104974227_104974450	100	+
chr12	104974459	104974504	Stat3_01_13_highdiff:chr12_104974459_104974504	100	+
chr12	104976753	104976985	Stat3_01_13_highdiff:chr12_104976753_104976985	100	+
chr12	104995297	104995499	Stat3_01_13_highdiff:chr12_104995297_104995499	100	+
chr12	104996679	104996927	Stat3_01_13_highdiff:chr12_104996679_104996927	100	+
chr12	104996974	104997167	Stat3_01_13_highdiff:chr12_104996974_104997167	100	+
chr12	105003031	105003326	Stat3_01_13_highdiff:chr12_105003031_105003326	100	+
chr12	111015409	111015620	Stat3_01_13_highdiff:chr12_111015409_111015620	100	+
chr13	78316281	78316502	Stat3_01_13_highdiff:chr13_78316281_78316502	100	+
chr14	71379140	71379411	Stat3_01_13_highdiff:chr14_71379140_71379411	100	+
chr14	81684553	81684759	Stat3_01_13_highdiff:chr14_81684553_81684759	100	+
chr15	26020392	26020592	Stat3_01_13_highdiff:chr15_26020392_26020592	100	+
chr15	26050426	26050690	Stat3_01_13_highdiff:chr15_26050426_26050690	100	+
chr15	101122676	101123013	Stat3_01_13_highdiff:chr15_101122676_101123013	100	+
chr16	17561117	17561354	Stat3_01_13_highdiff:chr16_17561117_17561354	100	+
chr16	18874548	18874704	Stat3_01_13_highdiff:chr16_18874548_18874704	100	+
chr16	18874713	18874830	Stat3_01_13_highdiff:chr16_18874713_18874830	100	+
chr16	75061332	75061536	Stat3_01_13_highdiff:chr16_75061332_75061536	100	+
chr16	75104182	75104388	Stat3_01_13_highdiff:chr16_75104182_75104388	100	+
chr17	40489875	40489886	Stat3_01_13_highdiff:chr17_40489875_40489886	100	+
chr17	40489898	40490070	Stat3_01_13_highdiff:chr17_40489898_40490070	100	+
chr17	46305916	46305940	Stat3_01_13_highdiff:chr17_46305916_46305940	100	+
chr17	57149780	57149782	Stat3_01_13_highdiff:chr17_57149780_57149782	100	+
chr17	57149784	57149796	Stat3_01_13_highdiff:chr17_57149784_57149796	100	+
chr17	57915211	57915648	Stat3_01_13_highdiff:chr17_57915211_57915648	100	+
chr17	57915760	57916314	Stat3_01_13_highdiff:chr17_57915760_57916314	100	+
chr17	57916668	57916677	Stat3_01_13_highdiff:chr17_57916668_57916677	100	+
chr17	57916687	57916710	Stat3_01_13_highdiff:chr17_57916687_57916710	100	+
chr17	57916726	57916735	Stat3_01_13_highdiff:chr17_57916726_57916735	100	+
chr17	57916746	57917054	Stat3_01_13_highdiff:chr17_57916746_57917054	100	+
chr17	57917063	57917120	Stat3_01_13_highdiff:chr17_57917063_57917120	100	+
chr17	59856585	59856594	Stat3_01_13_highdiff:chr17_59856585_59856594	100	+
chr17	59856603	59856635	Stat3_01_13_highdiff:chr17_59856603_59856635	100	+
chr17	62898618	62898722	Stat3_01_13_highdiff:chr17_62898618_62898722	100	+
chr17	62898726	62898735	Stat3_01_13_highdiff:chr17_62898726_62898735	100	+
chr17	62898737	62898902	Stat3_01_13_highdiff:chr17_62898737_62898902	100	+
chr18	2674008	2674013	Stat3_01_13_highdiff:chr18_2674008_2674013	100	+
chr18	2674144	2674259	Stat3_01_13_highdiff:chr18_2674144_2674259	100	+
chr18	9744133	9744157	Stat3_01_13_highdiff:chr18_9744133_9744157	100	+
chr18	49921356	49921681	Stat3_01_13_highdiff:chr18_49921356_49921681	100	+
chr18	49922367	49922627	Stat3_01_13_highdiff:chr18_49922367_49922627	100	+
chr18	49922639	49922943	Stat3_01_13_highdiff:chr18_49922639_49922943	100	+
chr18	49924520	49924716	Stat3_01_13_highdiff:chr18_49924520_49924716	100	+
chr18	49925536	49925894	Stat3_01_13_highdiff:chr18_49925536_49925894	100	+
chr18	49926248	49926609	Stat3_01_13_highdiff:chr18_49926248_49926609	100	+
chr18	49928588	49928936	Stat3_01_13_highdiff:chr18_49928588_49928936	100	+
chr18	49929770	49930008	Stat3_01_13_highdiff:chr18_49929770_49930008	100	+
chr18	49930108	49930140	Stat3_01_13_highdiff:chr18_49930108_49930140	100	+
chr18	49930152	49930310	Stat3_01_13_highdiff:chr18_49930152_49930310	100	+
chr18	49933325	49933726	Stat3_01_13_highdiff:chr18_49933325_49933726	100	+
chr18	49933741	49933792	Stat3_01_13_highdiff:chr18_49933741_49933792	100	+
chr18	49935087	49935361	Stat3_01_13_highdiff:chr18_49935087_49935361	100	+
chr18	49936283	49936432	Stat3_01_13_highdiff:chr18_49936283_49936432	100	+
chr18	49936442	49936451	Stat3_01_13_highdiff:chr18_49936442_49936451	100	+
chr18	49938227	49938245	Stat3_01_13_highdiff:chr18_49938227_49938245	100	+
chr18	49938257	49938464	Stat3_01_13_highdiff:chr18_49938257_49938464	100	+
chr18	49939388	49939588	Stat3_01_13_highdiff:chr18_49939388_49939588	100	+
chr18	49941342	49941550	Stat3_01_13_highdiff:chr18_49941342_49941550	100	+
chr18	49944430	49944651	Stat3_01_13_highdiff:chr18_49944430_49944651	100	+
chr18	49944988	49945053	Stat3_01_13_highdiff:chr18_49944988_49945053	100	+
chr18	49945057	49945090	Stat3_01_13_highdiff:chr18_49945057_49945090	100	+
chr18	49945091	49945103	Stat3_01_13_highdiff:chr18_49945091_49945103	100	+
chr18	49945105	49945117	Stat3_01_13_highdiff:chr18_49945105_49945117	100	+
chr18	49945122	49945194	Stat3_01_13_highdiff:chr18_49945122_49945194	100	+
chr18	49946412	49946623	Stat3_01_13_highdiff:chr18_49946412_49946623	100	+
chr18	49948087	49948525	Stat3_01_13_highdiff:chr18_49948087_49948525	100	+
chr18	49948534	49949210	Stat3_01_13_highdiff:chr18_49948534_49949210	100	+
chr18	49950315	49950556	Stat3_01_13_highdiff:chr18_49950315_49950556	100	+
chr18	49951902	49952099	Stat3_01_13_highdiff:chr18_49951902_49952099	100	+
chr18	49952623	49952827	Stat3_01_13_highdiff:chr18_49952623_49952827	100	+
chr18	49955123	49955404	Stat3_01_13_highdiff:chr18_49955123_49955404	100	+
chr18	49962631	49962822	Stat3_01_13_highdiff:chr18_49962631_49962822	100	+
chr18	49964319	49964449	Stat3_01_13_highdiff:chr18_49964319_49964449	100	+
chr18	49964458	49964525	Stat3_01_13_highdiff:chr18_49964458_49964525	100	+
chr18	49967073	49967269	Stat3_01_13_highdiff:chr18_49967073_49967269	100	+
chr18	49970586	49970976	Stat3_01_13_highdiff:chr18_49970586_49970976	100	+
chr18	49971086	49971387	Stat3_01_13_highdiff:chr18_49971086_49971387	100	+
chr18	49978975	49979037	Stat3_01_13_highdiff:chr18_49978975_49979037	100	+
chr18	49979052	49979166	Stat3_01_13_highdiff:chr18_49979052_49979166	100	+
chr18	49979564	49979833	Stat3_01_13_highdiff:chr18_49979564_49979833	100	+
chr18	49979950	49980205	Stat3_01_13_highdiff:chr18_49979950_49980205	100	+
chr18	49983942	49984181	Stat3_01_13_highdiff:chr18_49983942_49984181	100	+
chr18	49988253	49988850	Stat3_01_13_highdiff:chr18_49988253_49988850	100	+
chr18	49994861	49995089	Stat3_01_13_highdiff:chr18_49994861_49995089	100	+
chr18	49996596	49996865	Stat3_01_13_highdiff:chr18_49996596_49996865	100	+
chr18	49998162	49998569	Stat3_01_13_highdiff:chr18_49998162_49998569	100	+
chr18	50003258	50003545	Stat3_01_13_highdiff:chr18_50003258_50003545	100	+
chr19	45259453	45259485	Stat3_01_13_highdiff:chr19_45259453_45259485	100	+
chr2	48588775	48589078	Stat3_01_13_highdiff:chr2_48588775_48589078	100	+
chr2	56533212	56533224	Stat3_01_13_highdiff:chr2_56533212_56533224	100	+
chr2	56533242	56533254	Stat3_01_13_highdiff:chr2_56533242_56533254	100	+
chr2	87778770	87778934	Stat3_01_13_highdiff:chr2_87778770_87778934	100	+
chr2	96590551	96590749	Stat3_01_13_highdiff:chr2_96590551_96590749	100	+
chr2	109766167	109766311	Stat3_01_13_highdiff:chr2_109766167_109766311	100	+
chr2	109766320	109766366	Stat3_01_13_highdiff:chr2_109766320_109766366	100	+
chr2	109784501	109784701	Stat3_01_13_highdiff:chr2_109784501_109784701	100	+
chr3	186720488	186720715	Stat3_01_13_highdiff:chr3_186720488_186720715	100	+
chr5	80782757	80782963	Stat3_01_13_highdiff:chr5_80782757_80782963	100	+
chr5	95065024	95065273	Stat3_01_13_highdiff:chr5_95065024_95065273	100	+
chr5	95065723	95065920	Stat3_01_13_highdiff:chr5_95065723_95065920	100	+
chr5	139722195	139722219	Stat3_01_13_highdiff:chr5_139722195_139722219	100	+
chr5	139722398	139722464	Stat3_01_13_highdiff:chr5_139722398_139722464	100	+
chr5	175092915	175092962	Stat3_01_13_highdiff:chr5_175092915_175092962	100	+
chr6	35873128	35873343	Stat3_01_13_highdiff:chr6_35873128_35873343	100	+
chr6	117650665	117650716	Stat3_01_13_highdiff:chr6_117650665_117650716	100	+
chr6	134492131	134492133	Stat3_01_13_highdiff:chr6_134492131_134492133	100	+
chr6	134492316	134492318	Stat3_01_13_highdiff:chr6_134492316_134492318	100	+
chr6	134492319	134492325	Stat3_01_13_highdiff:chr6_134492319_134492325	100	+
chr6	134493496	134493516	Stat3_01_13_highdiff:chr6_134493496_134493516	100	+
chr6	134493525	134493544	Stat3_01_13_highdiff:chr6_134493525_134493544	100	+
chr6	134494515	134494593	Stat3_01_13_highdiff:chr6_134494515_134494593	100	+
chr6	134494704	134494745	Stat3_01_13_highdiff:chr6_134494704_134494745	100	+
chr8	108996196	108996434	Stat3_01_13_highdiff:chr8_108996196_108996434	100	+
chr8	141624933	141625100	Stat3_01_13_highdiff:chr8_141624933_141625100	100	+
chr8	141625126	141625132	Stat3_01_13_highdiff:chr8_141625126_141625132	100	+
chr8	142429026	142429238	Stat3_01_13_highdiff:chr8_142429026_142429238	100	+
chr8	142433110	142433564	Stat3_01_13_highdiff:chr8_142433110_142433564	100	+
chr8	142433576	142433593	Stat3_01_13_highdiff:chr8_142433576_142433593	100	+
chr8	142433601	142433616	Stat3_01_13_highdiff:chr8_142433601_142433616	100	+
chr8	142433637	142433652	Stat3_01_13_highdiff:chr8_142433637_142433652	100	+
chr8	142433653	142433662	Stat3_01_13_highdiff:chr8_142433653_142433662	100	+
chr8	142433673	142433682	Stat3_01_13_highdiff:chr8_142433673_142433682	100	+
chr8	142433691	142433700	Stat3_01_13_highdiff:chr8_142433691_142433700	100	+
chr8	142433704	142433722	Stat3_01_13_highdiff:chr8_142433704_142433722	100	+
chr8	142433765	142433782	Stat3_01_13_highdiff:chr8_142433765_142433782	100	+
chr8	142433790	142433799	Stat3_01_13_highdiff:chr8_142433790_142433799	100	+
chr8	142433814	142433828	Stat3_01_13_highdiff:chr8_142433814_142433828	100	+
chr8	142433837	142433849	Stat3_01_13_highdiff:chr8_142433837_142433849	100	+
chr8	142433859	142433868	Stat3_01_13_highdiff:chr8_142433859_142433868	100	+
chr8	142433899	142433970	Stat3_01_13_highdiff:chr8_142433899_142433970	100	+
chr8	142433981	142434475	Stat3_01_13_highdiff:chr8_142433981_142434475	100	+
chr8	142434614	142434959	Stat3_01_13_highdiff:chr8_142434614_142434959	100	+
chr8	142436296	142436913	Stat3_01_13_highdiff:chr8_142436296_142436913	100	+
chr8	142437413	142437731	Stat3_01_13_highdiff:chr8_142437413_142437731	100	+
chr8	142437962	142438272	Stat3_01_13_highdiff:chr8_142437962_142438272	100	+
chr8	142439599	142439835	Stat3_01_13_highdiff:chr8_142439599_142439835	100	+
chr8	142439919	142439937	Stat3_01_13_highdiff:chr8_142439919_142439937	100	+
chr8	142440180	142440602	Stat3_01_13_highdiff:chr8_142440180_142440602	100	+
chr8	142440773	142441002	Stat3_01_13_highdiff:chr8_142440773_142441002	100	+
chr8	143299133	143299145	Stat3_01_13_highdiff:chr8_143299133_143299145	100	+
chr8	143299181	143299196	Stat3_01_13_highdiff:chr8_143299181_143299196	100	+
chr8	143299232	143299241	Stat3_01_13_highdiff:chr8_143299232_143299241	100	+
chr8	143299349	143299367	Stat3_01_13_highdiff:chr8_143299349_143299367	100	+
chr8	143299376	143299391	Stat3_01_13_highdiff:chr8_143299376_143299391	100	+
chr8	143299397	143299409	Stat3_01_13_highdiff:chr8_143299397_143299409	100	+
chr8	143299442	143299451	Stat3_01_13_highdiff:chr8_143299442_143299451	100	+
chr8	143299471	143299480	Stat3_01_13_highdiff:chr8_143299471_143299480	100	+
chr8	143299493	143299502	Stat3_01_13_highdiff:chr8_143299493_143299502	100	+
chr8	143299513	143299529	Stat3_01_13_highdiff:chr8_143299513_143299529	100	+
chr8	143299538	143299551	Stat3_01_13_highdiff:chr8_143299538_143299551	100	+
chr8	143299561	143299570	Stat3_01_13_highdiff:chr8_143299561_143299570	100	+
chr8	143563509	143563542	Stat3_01_13_highdiff:chr8_143563509_143563542	100	+
chr8	143563547	143563556	Stat3_01_13_highdiff:chr8_143563547_143563556	100	+
chr8	143563565	143563580	Stat3_01_13_highdiff:chr8_143563565_143563580	100	+
chr8	143563614	143563623	Stat3_01_13_highdiff:chr8_143563614_143563623	100	+
chr8	143563666	143563675	Stat3_01_13_highdiff:chr8_143563666_143563675	100	+
chr8	143563687	143563696	Stat3_01_13_highdiff:chr8_143563687_143563696	100	+
chr8	143563705	143563714	Stat3_01_13_highdiff:chr8_143563705_143563714	100	+
chr8	143563734	143563746	Stat3_01_13_highdiff:chr8_143563734_143563746	100	+
chr8	143563844	143563856	Stat3_01_13_highdiff:chr8_143563844_143563856	100	+
chr8	143563872	143563907	Stat3_01_13_highdiff:chr8_143563872_143563907	100	+
chr8	143563949	143563958	Stat3_01_13_highdiff:chr8_143563949_143563958	100	+
chr8	143563970	143563988	Stat3_01_13_highdiff:chr8_143563970_143563988	100	+
chr8	143563993	143563995	Stat3_01_13_highdiff:chr8_143563993_143563995	100	+
chr8	143564004	143564005	Stat3_01_13_highdiff:chr8_143564004_143564005	100	+
chr8	143564365	143564398	Stat3_01_13_highdiff:chr8_143564365_143564398	100	+
chr8	143564457	143564466	Stat3_01_13_highdiff:chr8_143564457_143564466	100	+
chr8	143564529	143564538	Stat3_01_13_highdiff:chr8_143564529_143564538	100	+
chr8	143564548	143564557	Stat3_01_13_highdiff:chr8_143564548_143564557	100	+
chr8	143564615	143564624	Stat3_01_13_highdiff:chr8_143564615_143564624	100	+
chr8	143564680	143564692	Stat3_01_13_highdiff:chr8_143564680_143564692	100	+
chr8	143564731	143564740	Stat3_01_13_highdiff:chr8_143564731_143564740	100	+
chr9	6478775	6479422	Stat3_01_13_highdiff:chr9_6478775_6479422	100	+
chr9	6496405	6496610	Stat3_01_13_highdiff:chr9_6496405_6496610	100	+
chr9	6498159	6498384	Stat3_01_13_highdiff:chr9_6498159_6498384	100	+
chr9	6498542	6498557	Stat3_01_13_highdiff:chr9_6498542_6498557	100	+
chr9	6498569	6498921	Stat3_01_13_highdiff:chr9_6498569_6498921	100	+
chr9	6499004	6499067	Stat3_01_13_highdiff:chr9_6499004_6499067	100	+
chr9	6499079	6499209	Stat3_01_13_highdiff:chr9_6499079_6499209	100	+
chrX	23887470	23887505	Stat3_01_13_highdiff:chrX_23887470_23887505	100	+
chrX	23887527	23887541	Stat3_01_13_highdiff:chrX_23887527_23887541	100	+
chrX	23887542	23887554	Stat3_01_13_highdiff:chrX_23887542_23887554	100	+
chrX	23887556	23887569	Stat3_01_13_highdiff:chrX_23887556_23887569	100	+
chrX	48773490	48773528	Stat3_01_13_highdiff:chrX_48773490_48773528	100	+
chrX	48773571	48773633	Stat3_01_13_highdiff:chrX_48773571_48773633	100	+
chrX	48773652	48773677	Stat3_01_13_highdiff:chrX_48773652_48773677	100	+
chrX	48774826	48775008	Stat3_01_13_highdiff:chrX_48774826_48775008	100	+
chrY	2712330	2712389	Stat3_01_13_highdiff:chrY_2712330_2712389	100	+
