# Supplementary material for: Cell cycle, oncogenic and tumor suppressor pathways regulate numerous long and macro non-protein-coding RNAs
Source: Genome Biol. 2014 Mar 4;15(3):R48. doi: 10.1186/gb-2014-15-3-r48 (PMC4054595; doi:10.1186/gb-2014-15-3-r48)
Supplement: Additional file 2 — Online supplemental material containing BED formatted files of differentially expressed regions and macroRNAs, as well as CSV tables listing all proximal ncRNA-mRNA pairs regulated in astrocytoma. [file gb-2014-15-3-r48-S2.zip › online_data/bona-fide-nc/INA6_13_P_highdiff3.hg19.non-coding.bed]

chr1	207922419	207922669	Stat3_13_P_highdiff:chr1_207922419_207922669	100	+
chr10	54891560	54891783	Stat3_13_P_highdiff:chr10_54891560_54891783	100	+
chr13	112931993	112932189	Stat3_13_P_highdiff:chr13_112931993_112932189	100	+
chr13	112948725	112948747	Stat3_13_P_highdiff:chr13_112948725_112948747	100	+
chr13	112948757	112948772	Stat3_13_P_highdiff:chr13_112948757_112948772	100	+
chr13	112948822	112948849	Stat3_13_P_highdiff:chr13_112948822_112948849	100	+
chr13	112948875	112948895	Stat3_13_P_highdiff:chr13_112948875_112948895	100	+
chr13	112948897	112948909	Stat3_13_P_highdiff:chr13_112948897_112948909	100	+
chr13	112954708	112955005	Stat3_13_P_highdiff:chr13_112954708_112955005	100	+
chr13	112955790	112956019	Stat3_13_P_highdiff:chr13_112955790_112956019	100	+
chr13	112960922	112961141	Stat3_13_P_highdiff:chr13_112960922_112961141	100	+
chr13	112963159	112963357	Stat3_13_P_highdiff:chr13_112963159_112963357	100	+
chr15	35412623	35412631	Stat3_13_P_highdiff:chr15_35412623_35412631	100	+
chr15	35412633	35412647	Stat3_13_P_highdiff:chr15_35412633_35412647	100	+
chr16	32654532	32654774	Stat3_13_P_highdiff:chr16_32654532_32654774	100	+
chr16	59095721	59095745	Stat3_13_P_highdiff:chr16_59095721_59095745	100	+
chr16	77593633	77593696	Stat3_13_P_highdiff:chr16_77593633_77593696	100	+
chr16	85438500	85438723	Stat3_13_P_highdiff:chr16_85438500_85438723	100	+
chr17	20689491	20689689	Stat3_13_P_highdiff:chr17_20689491_20689689	100	+
chr17	57917952	57918156	Stat3_13_P_highdiff:chr17_57917952_57918156	100	+
chr17	57918610	57918920	Stat3_13_P_highdiff:chr17_57918610_57918920	100	+
chr17	57919514	57919683	Stat3_13_P_highdiff:chr17_57919514_57919683	100	+
chr18	41591019	41591248	Stat3_13_P_highdiff:chr18_41591019_41591248	100	+
chr18	41604846	41605051	Stat3_13_P_highdiff:chr18_41604846_41605051	100	+
chr18	41605095	41605646	Stat3_13_P_highdiff:chr18_41605095_41605646	100	+
chr18	41605953	41606340	Stat3_13_P_highdiff:chr18_41605953_41606340	100	+
chr18	41609461	41609747	Stat3_13_P_highdiff:chr18_41609461_41609747	100	+
chr18	41613168	41613484	Stat3_13_P_highdiff:chr18_41613168_41613484	100	+
chr18	41613711	41613913	Stat3_13_P_highdiff:chr18_41613711_41613913	100	+
chr18	41615194	41615405	Stat3_13_P_highdiff:chr18_41615194_41615405	100	+
chr18	41615623	41615968	Stat3_13_P_highdiff:chr18_41615623_41615968	100	+
chr18	41616077	41617061	Stat3_13_P_highdiff:chr18_41616077_41617061	100	+
chr18	41617148	41617824	Stat3_13_P_highdiff:chr18_41617148_41617824	100	+
chr18	41617839	41618080	Stat3_13_P_highdiff:chr18_41617839_41618080	100	+
chr18	41618156	41618377	Stat3_13_P_highdiff:chr18_41618156_41618377	100	+
chr18	41618432	41618531	Stat3_13_P_highdiff:chr18_41618432_41618531	100	+
chr18	41618543	41618704	Stat3_13_P_highdiff:chr18_41618543_41618704	100	+
chr18	41618791	41619029	Stat3_13_P_highdiff:chr18_41618791_41619029	100	+
chr18	41619221	41619270	Stat3_13_P_highdiff:chr18_41619221_41619270	100	+
chr18	41619299	41619394	Stat3_13_P_highdiff:chr18_41619299_41619394	100	+
chr18	41619395	41619421	Stat3_13_P_highdiff:chr18_41619395_41619421	100	+
chr18	41619443	41619477	Stat3_13_P_highdiff:chr18_41619443_41619477	100	+
chr18	41619528	41619644	Stat3_13_P_highdiff:chr18_41619528_41619644	100	+
chr18	41619663	41619667	Stat3_13_P_highdiff:chr18_41619663_41619667	100	+
chr18	41619679	41619686	Stat3_13_P_highdiff:chr18_41619679_41619686	100	+
chr18	41619691	41619703	Stat3_13_P_highdiff:chr18_41619691_41619703	100	+
chr18	41619713	41619722	Stat3_13_P_highdiff:chr18_41619713_41619722	100	+
chr18	41619748	41619764	Stat3_13_P_highdiff:chr18_41619748_41619764	100	+
chr18	41619784	41619793	Stat3_13_P_highdiff:chr18_41619784_41619793	100	+
chr18	41619802	41619817	Stat3_13_P_highdiff:chr18_41619802_41619817	100	+
chr18	41619835	41619861	Stat3_13_P_highdiff:chr18_41619835_41619861	100	+
chr18	41619868	41619880	Stat3_13_P_highdiff:chr18_41619868_41619880	100	+
chr18	41619886	41619924	Stat3_13_P_highdiff:chr18_41619886_41619924	100	+
chr18	41619960	41619975	Stat3_13_P_highdiff:chr18_41619960_41619975	100	+
chr18	41619977	41619989	Stat3_13_P_highdiff:chr18_41619977_41619989	100	+
chr18	41619990	41619999	Stat3_13_P_highdiff:chr18_41619990_41619999	100	+
chr18	41620002	41620064	Stat3_13_P_highdiff:chr18_41620002_41620064	100	+
chr18	41623087	41623279	Stat3_13_P_highdiff:chr18_41623087_41623279	100	+
chr18	41623585	41623866	Stat3_13_P_highdiff:chr18_41623585_41623866	100	+
chr18	41624131	41624517	Stat3_13_P_highdiff:chr18_41624131_41624517	100	+
chr18	41624772	41625158	Stat3_13_P_highdiff:chr18_41624772_41625158	100	+
chr18	41626202	41626207	Stat3_13_P_highdiff:chr18_41626202_41626207	100	+
chr18	41626228	41626676	Stat3_13_P_highdiff:chr18_41626228_41626676	100	+
chr18	41626688	41626959	Stat3_13_P_highdiff:chr18_41626688_41626959	100	+
chr18	41629538	41629833	Stat3_13_P_highdiff:chr18_41629538_41629833	100	+
chr18	41629848	41629995	Stat3_13_P_highdiff:chr18_41629848_41629995	100	+
chr18	41630019	41630288	Stat3_13_P_highdiff:chr18_41630019_41630288	100	+
chr18	41631892	41632097	Stat3_13_P_highdiff:chr18_41631892_41632097	100	+
chr18	41633346	41633660	Stat3_13_P_highdiff:chr18_41633346_41633660	100	+
chr18	41637911	41638118	Stat3_13_P_highdiff:chr18_41637911_41638118	100	+
chr18	41643531	41643958	Stat3_13_P_highdiff:chr18_41643531_41643958	100	+
chr18	41644200	41644352	Stat3_13_P_highdiff:chr18_41644200_41644352	100	+
chr18	41644364	41644407	Stat3_13_P_highdiff:chr18_41644364_41644407	100	+
chr18	41645029	41645042	Stat3_13_P_highdiff:chr18_41645029_41645042	100	+
chr18	41645054	41645561	Stat3_13_P_highdiff:chr18_41645054_41645561	100	+
chr18	41646538	41646745	Stat3_13_P_highdiff:chr18_41646538_41646745	100	+
chr18	41647125	41647898	Stat3_13_P_highdiff:chr18_41647125_41647898	100	+
chr18	41647986	41648305	Stat3_13_P_highdiff:chr18_41647986_41648305	100	+
chr18	41649313	41649775	Stat3_13_P_highdiff:chr18_41649313_41649775	100	+
chr18	41650336	41650424	Stat3_13_P_highdiff:chr18_41650336_41650424	100	+
chr18	41650451	41650573	Stat3_13_P_highdiff:chr18_41650451_41650573	100	+
chr18	41657597	41657756	Stat3_13_P_highdiff:chr18_41657597_41657756	100	+
chr18	41657765	41657931	Stat3_13_P_highdiff:chr18_41657765_41657931	100	+
chr18	41659416	41659571	Stat3_13_P_highdiff:chr18_41659416_41659571	100	+
chr18	41660087	41660740	Stat3_13_P_highdiff:chr18_41660087_41660740	100	+
chr18	41667328	41667573	Stat3_13_P_highdiff:chr18_41667328_41667573	100	+
chr18	41667970	41668273	Stat3_13_P_highdiff:chr18_41667970_41668273	100	+
chr18	41668400	41668599	Stat3_13_P_highdiff:chr18_41668400_41668599	100	+
chr18	41696178	41696661	Stat3_13_P_highdiff:chr18_41696178_41696661	100	+
chr18	41698356	41698615	Stat3_13_P_highdiff:chr18_41698356_41698615	100	+
chr18	41698663	41698907	Stat3_13_P_highdiff:chr18_41698663_41698907	100	+
chr18	41700385	41700706	Stat3_13_P_highdiff:chr18_41700385_41700706	100	+
chr18	41700715	41701249	Stat3_13_P_highdiff:chr18_41700715_41701249	100	+
chr18	41704073	41704260	Stat3_13_P_highdiff:chr18_41704073_41704260	100	+
chr18	41704281	41704287	Stat3_13_P_highdiff:chr18_41704281_41704287	100	+
chr18	41706213	41706951	Stat3_13_P_highdiff:chr18_41706213_41706951	100	+
chr18	41707508	41707786	Stat3_13_P_highdiff:chr18_41707508_41707786	100	+
chr18	41708791	41708988	Stat3_13_P_highdiff:chr18_41708791_41708988	100	+
chr18	41709554	41709776	Stat3_13_P_highdiff:chr18_41709554_41709776	100	+
chr18	41711670	41711806	Stat3_13_P_highdiff:chr18_41711670_41711806	100	+
chr18	41711815	41711945	Stat3_13_P_highdiff:chr18_41711815_41711945	100	+
chr18	41713998	41714204	Stat3_13_P_highdiff:chr18_41713998_41714204	100	+
chr18	41714216	41714534	Stat3_13_P_highdiff:chr18_41714216_41714534	100	+
chr18	41714616	41714823	Stat3_13_P_highdiff:chr18_41714616_41714823	100	+
chr18	41716522	41716786	Stat3_13_P_highdiff:chr18_41716522_41716786	100	+
chr18	41722343	41722839	Stat3_13_P_highdiff:chr18_41722343_41722839	100	+
chr18	41731090	41731287	Stat3_13_P_highdiff:chr18_41731090_41731287	100	+
chr18	41736077	41736278	Stat3_13_P_highdiff:chr18_41736077_41736278	100	+
chr18	41739345	41739547	Stat3_13_P_highdiff:chr18_41739345_41739547	100	+
chr18	41753417	41753444	Stat3_13_P_highdiff:chr18_41753417_41753444	100	+
chr18	41753453	41753456	Stat3_13_P_highdiff:chr18_41753453_41753456	100	+
chr18	41753468	41753804	Stat3_13_P_highdiff:chr18_41753468_41753804	100	+
chr18	41761894	41762208	Stat3_13_P_highdiff:chr18_41761894_41762208	100	+
chr18	41802757	41802872	Stat3_13_P_highdiff:chr18_41802757_41802872	100	+
chr18	41869248	41869524	Stat3_13_P_highdiff:chr18_41869248_41869524	100	+
chr18	41870825	41871073	Stat3_13_P_highdiff:chr18_41870825_41871073	100	+
chr18	41963653	41963924	Stat3_13_P_highdiff:chr18_41963653_41963924	100	+
chr19	564010	564197	Stat3_13_P_highdiff:chr19_564010_564197	100	+
chr3	25118015	25118163	Stat3_13_P_highdiff:chr3_25118015_25118163	100	+
chr4	9368831	9369038	Stat3_13_P_highdiff:chr4_9368831_9369038	100	+
chr4	27843446	27843639	Stat3_13_P_highdiff:chr4_27843446_27843639	100	+
chr4	49310269	49310469	Stat3_13_P_highdiff:chr4_49310269_49310469	100	+
chr4	49312136	49312340	Stat3_13_P_highdiff:chr4_49312136_49312340	100	+
chr4	49313742	49313942	Stat3_13_P_highdiff:chr4_49313742_49313942	100	+
chr4	49324272	49324514	Stat3_13_P_highdiff:chr4_49324272_49324514	100	+
chr4	49515875	49516171	Stat3_13_P_highdiff:chr4_49515875_49516171	100	+
chr5	86560568	86560667	Stat3_13_P_highdiff:chr5_86560568_86560667	100	+
chr5	86560678	86560697	Stat3_13_P_highdiff:chr5_86560678_86560697	100	+
chr5	86560707	86560738	Stat3_13_P_highdiff:chr5_86560707_86560738	100	+
chr5	86560770	86560782	Stat3_13_P_highdiff:chr5_86560770_86560782	100	+
chr5	86560811	86560836	Stat3_13_P_highdiff:chr5_86560811_86560836	100	+
chr5	99131334	99131394	Stat3_13_P_highdiff:chr5_99131334_99131394	100	+
chr5	116850409	116850531	Stat3_13_P_highdiff:chr5_116850409_116850531	100	+
chr7	10439743	10439804	Stat3_13_P_highdiff:chr7_10439743_10439804	100	+
chr7	49340153	49340210	Stat3_13_P_highdiff:chr7_49340153_49340210	100	+
chr7	144950707	144950906	Stat3_13_P_highdiff:chr7_144950707_144950906	100	+
chr8	89717121	89717371	Stat3_13_P_highdiff:chr8_89717121_89717371	100	+
chr1	145272069	145272277	Stat3_13_P_highdiff:chr1_145272069_145272277	100	+
chr1	193157546	193157787	Stat3_13_P_highdiff:chr1_193157546_193157787	100	+
chr14	74572810	74572897	Stat3_13_P_highdiff:chr14_74572810_74572897	100	+
chr14	74572924	74572936	Stat3_13_P_highdiff:chr14_74572924_74572936	100	+
chr14	74572944	74572959	Stat3_13_P_highdiff:chr14_74572944_74572959	100	+
chr14	74572964	74572973	Stat3_13_P_highdiff:chr14_74572964_74572973	100	+
chr15	57977611	57977816	Stat3_13_P_highdiff:chr15_57977611_57977816	100	+
chr17	43384123	43384301	Stat3_13_P_highdiff:chr17_43384123_43384301	100	+
chr17	46305916	46305940	Stat3_13_P_highdiff:chr17_46305916_46305940	100	+
chr17	57915527	57915648	Stat3_13_P_highdiff:chr17_57915527_57915648	100	+
chr17	57915760	57916063	Stat3_13_P_highdiff:chr17_57915760_57916063	100	+
chr17	57916668	57916677	Stat3_13_P_highdiff:chr17_57916668_57916677	100	+
chr17	57916687	57916710	Stat3_13_P_highdiff:chr17_57916687_57916710	100	+
chr17	57916726	57916735	Stat3_13_P_highdiff:chr17_57916726_57916735	100	+
chr17	57916746	57916948	Stat3_13_P_highdiff:chr17_57916746_57916948	100	+
chr17	59856585	59856594	Stat3_13_P_highdiff:chr17_59856585_59856594	100	+
chr17	59856603	59856635	Stat3_13_P_highdiff:chr17_59856603_59856635	100	+
chr18	2760078	2760257	Stat3_13_P_highdiff:chr18_2760078_2760257	100	+
chr18	2760266	2760282	Stat3_13_P_highdiff:chr18_2760266_2760282	100	+
chr18	49922367	49922599	Stat3_13_P_highdiff:chr18_49922367_49922599	100	+
chr18	49924555	49924752	Stat3_13_P_highdiff:chr18_49924555_49924752	100	+
chr18	49926290	49926541	Stat3_13_P_highdiff:chr18_49926290_49926541	100	+
chr18	49929705	49930008	Stat3_13_P_highdiff:chr18_49929705_49930008	100	+
chr18	49933254	49933642	Stat3_13_P_highdiff:chr18_49933254_49933642	100	+
chr18	49936283	49936432	Stat3_13_P_highdiff:chr18_49936283_49936432	100	+
chr18	49936442	49936451	Stat3_13_P_highdiff:chr18_49936442_49936451	100	+
chr18	49938227	49938245	Stat3_13_P_highdiff:chr18_49938227_49938245	100	+
chr18	49938257	49938464	Stat3_13_P_highdiff:chr18_49938257_49938464	100	+
chr18	49939240	49939354	Stat3_13_P_highdiff:chr18_49939240_49939354	100	+
chr18	49939363	49939448	Stat3_13_P_highdiff:chr18_49939363_49939448	100	+
chr18	49944356	49944564	Stat3_13_P_highdiff:chr18_49944356_49944564	100	+
chr18	49945773	49945888	Stat3_13_P_highdiff:chr18_49945773_49945888	100	+
chr18	49945900	49945918	Stat3_13_P_highdiff:chr18_49945900_49945918	100	+
chr18	49945929	49945994	Stat3_13_P_highdiff:chr18_49945929_49945994	100	+
chr18	49946014	49946026	Stat3_13_P_highdiff:chr18_49946014_49946026	100	+
chr18	49946029	49946103	Stat3_13_P_highdiff:chr18_49946029_49946103	100	+
chr18	49948179	49948410	Stat3_13_P_highdiff:chr18_49948179_49948410	100	+
chr18	49948890	49949210	Stat3_13_P_highdiff:chr18_49948890_49949210	100	+
chr18	49953070	49953075	Stat3_13_P_highdiff:chr18_49953070_49953075	100	+
chr18	49953090	49953231	Stat3_13_P_highdiff:chr18_49953090_49953231	100	+
chr18	49954878	49955075	Stat3_13_P_highdiff:chr18_49954878_49955075	100	+
chr18	49955156	49955360	Stat3_13_P_highdiff:chr18_49955156_49955360	100	+
chr18	49956511	49956716	Stat3_13_P_highdiff:chr18_49956511_49956716	100	+
chr18	49957976	49958291	Stat3_13_P_highdiff:chr18_49957976_49958291	100	+
chr18	49962469	49962759	Stat3_13_P_highdiff:chr18_49962469_49962759	100	+
chr18	49964993	49965354	Stat3_13_P_highdiff:chr18_49964993_49965354	100	+
chr18	49965831	49966142	Stat3_13_P_highdiff:chr18_49965831_49966142	100	+
chr18	49970615	49970976	Stat3_13_P_highdiff:chr18_49970615_49970976	100	+
chr18	49971010	49971282	Stat3_13_P_highdiff:chr18_49971010_49971282	100	+
chr18	49973084	49973270	Stat3_13_P_highdiff:chr18_49973084_49973270	100	+
chr18	49977536	49977745	Stat3_13_P_highdiff:chr18_49977536_49977745	100	+
chr18	49983942	49984181	Stat3_13_P_highdiff:chr18_49983942_49984181	100	+
chr18	49984772	49984993	Stat3_13_P_highdiff:chr18_49984772_49984993	100	+
chr18	49988572	49989001	Stat3_13_P_highdiff:chr18_49988572_49989001	100	+
chr18	49989554	49989793	Stat3_13_P_highdiff:chr18_49989554_49989793	100	+
chr18	49996553	49996828	Stat3_13_P_highdiff:chr18_49996553_49996828	100	+
chr18	50001452	50001652	Stat3_13_P_highdiff:chr18_50001452_50001652	100	+
chr18	50003258	50003581	Stat3_13_P_highdiff:chr18_50003258_50003581	100	+
chr18	50004588	50004787	Stat3_13_P_highdiff:chr18_50004588_50004787	100	+
chr18	50005963	50006192	Stat3_13_P_highdiff:chr18_50005963_50006192	100	+
chr18	50011556	50011656	Stat3_13_P_highdiff:chr18_50011556_50011656	100	+
chr18	50011671	50011836	Stat3_13_P_highdiff:chr18_50011671_50011836	100	+
chr18	50012783	50012993	Stat3_13_P_highdiff:chr18_50012783_50012993	100	+
chr18	50014329	50014537	Stat3_13_P_highdiff:chr18_50014329_50014537	100	+
chr18	50027488	50027847	Stat3_13_P_highdiff:chr18_50027488_50027847	100	+
chr18	50035848	50036043	Stat3_13_P_highdiff:chr18_50035848_50036043	100	+
chr18	50045175	50045458	Stat3_13_P_highdiff:chr18_50045175_50045458	100	+
chr18	50046327	50046399	Stat3_13_P_highdiff:chr18_50046327_50046399	100	+
chr18	50046408	50046604	Stat3_13_P_highdiff:chr18_50046408_50046604	100	+
chr18	50049290	50049445	Stat3_13_P_highdiff:chr18_50049290_50049445	100	+
chr18	50049955	50050238	Stat3_13_P_highdiff:chr18_50049955_50050238	100	+
chr18	50058173	50058496	Stat3_13_P_highdiff:chr18_50058173_50058496	100	+
chr18	50062549	50062572	Stat3_13_P_highdiff:chr18_50062549_50062572	100	+
chr18	50062584	50062837	Stat3_13_P_highdiff:chr18_50062584_50062837	100	+
chr18	50063918	50064278	Stat3_13_P_highdiff:chr18_50063918_50064278	100	+
chr18	50065002	50065249	Stat3_13_P_highdiff:chr18_50065002_50065249	100	+
chr18	50070908	50071085	Stat3_13_P_highdiff:chr18_50070908_50071085	100	+
chr18	50073806	50074055	Stat3_13_P_highdiff:chr18_50073806_50074055	100	+
chr18	50075595	50075815	Stat3_13_P_highdiff:chr18_50075595_50075815	100	+
chr18	50077488	50077693	Stat3_13_P_highdiff:chr18_50077488_50077693	100	+
chr18	50081485	50081686	Stat3_13_P_highdiff:chr18_50081485_50081686	100	+
chr18	50082418	50082731	Stat3_13_P_highdiff:chr18_50082418_50082731	100	+
chr18	50089415	50089622	Stat3_13_P_highdiff:chr18_50089415_50089622	100	+
chr18	50102542	50102735	Stat3_13_P_highdiff:chr18_50102542_50102735	100	+
chr18	50108715	50108923	Stat3_13_P_highdiff:chr18_50108715_50108923	100	+
chr18	50123849	50124055	Stat3_13_P_highdiff:chr18_50123849_50124055	100	+
chr18	50138437	50138658	Stat3_13_P_highdiff:chr18_50138437_50138658	100	+
chr18	50181217	50181417	Stat3_13_P_highdiff:chr18_50181217_50181417	100	+
chr18	50184959	50185236	Stat3_13_P_highdiff:chr18_50184959_50185236	100	+
chr18	60413966	60414078	Stat3_13_P_highdiff:chr18_60413966_60414078	100	+
chr2	70265341	70265387	Stat3_13_P_highdiff:chr2_70265341_70265387	100	+
chr2	162765467	162765520	Stat3_13_P_highdiff:chr2_162765467_162765520	100	+
chr2	214859257	214859474	Stat3_13_P_highdiff:chr2_214859257_214859474	100	+
chr21	45604093	45604289	Stat3_13_P_highdiff:chr21_45604093_45604289	100	+
chr3	23901852	23902093	Stat3_13_P_highdiff:chr3_23901852_23902093	100	+
chr3	98475704	98475912	Stat3_13_P_highdiff:chr3_98475704_98475912	100	+
chr3	110939786	110939840	Stat3_13_P_highdiff:chr3_110939786_110939840	100	+
chr3	128899569	128899769	Stat3_13_P_highdiff:chr3_128899569_128899769	100	+
chr3	171773976	171774172	Stat3_13_P_highdiff:chr3_171773976_171774172	100	+
chr3	171774182	171774199	Stat3_13_P_highdiff:chr3_171774182_171774199	100	+
chr4	9364085	9364292	Stat3_13_P_highdiff:chr4_9364085_9364292	100	+
chr5	95065024	95065273	Stat3_13_P_highdiff:chr5_95065024_95065273	100	+
chr5	95065686	95066030	Stat3_13_P_highdiff:chr5_95065686_95066030	100	+
chr5	127522170	127522183	Stat3_13_P_highdiff:chr5_127522170_127522183	100	+
chr5	139722195	139722219	Stat3_13_P_highdiff:chr5_139722195_139722219	100	+
chr5	139722398	139722427	Stat3_13_P_highdiff:chr5_139722398_139722427	100	+
chr6	69839803	69839863	Stat3_13_P_highdiff:chr6_69839803_69839863	100	+
chr6	134495082	134495135	Stat3_13_P_highdiff:chr6_134495082_134495135	100	+
chr6	134495219	134495322	Stat3_13_P_highdiff:chr6_134495219_134495322	100	+
chr9	5927577	5927804	Stat3_13_P_highdiff:chr9_5927577_5927804	100	+
chrX	102003606	102003626	Stat3_13_P_highdiff:chrX_102003606_102003626	100	+
