# Supplementary material for: Cell cycle, oncogenic and tumor suppressor pathways regulate numerous long and macro non-protein-coding RNAs
Source: Genome Biol. 2014 Mar 4;15(3):R48. doi: 10.1186/gb-2014-15-3-r48 (PMC4054595; doi:10.1186/gb-2014-15-3-r48)
Supplement: Additional file 2 — Online supplemental material containing BED formatted files of differentially expressed regions and macroRNAs, as well as CSV tables listing all proximal ncRNA-mRNA pairs regulated in astrocytoma. [file gb-2014-15-3-r48-S2.zip › online_data/bona-fide-nc/P53_nor_ind_highdiff3.hg19.non-coding.intron.bed]

chr1	1410195	1410200	P53_nor_ind_highdiff:chr1_1410195_1410200	100	+
chr1	1410202	1410384	P53_nor_ind_highdiff:chr1_1410202_1410384	100	+
chr1	1450048	1450235	P53_nor_ind_highdiff:chr1_1450048_1450235	100	+
chr1	1818655	1818861	P53_nor_ind_highdiff:chr1_1818655_1818861	100	+
chr1	3564176	3564706	P53_nor_ind_highdiff:chr1_3564176_3564706	100	+
chr1	3565013	3565450	P53_nor_ind_highdiff:chr1_3565013_3565450	100	+
chr1	6102273	6102531	P53_nor_ind_highdiff:chr1_6102273_6102531	100	+
chr1	6102983	6103258	P53_nor_ind_highdiff:chr1_6102983_6103258	100	+
chr1	6106300	6106547	P53_nor_ind_highdiff:chr1_6106300_6106547	100	+
chr1	6106834	6107110	P53_nor_ind_highdiff:chr1_6106834_6107110	100	+
chr1	6108307	6108407	P53_nor_ind_highdiff:chr1_6108307_6108407	100	+
chr1	6249224	6249470	P53_nor_ind_highdiff:chr1_6249224_6249470	100	+
chr1	6258394	6258707	P53_nor_ind_highdiff:chr1_6258394_6258707	100	+
chr1	6258758	6258937	P53_nor_ind_highdiff:chr1_6258758_6258937	100	+
chr1	6377168	6377379	P53_nor_ind_highdiff:chr1_6377168_6377379	100	+
chr1	6488213	6488230	P53_nor_ind_highdiff:chr1_6488213_6488230	100	+
chr1	6488268	6488277	P53_nor_ind_highdiff:chr1_6488268_6488277	100	+
chr1	6504491	6504538	P53_nor_ind_highdiff:chr1_6504491_6504538	100	+
chr1	6504742	6504805	P53_nor_ind_highdiff:chr1_6504742_6504805	100	+
chr1	6505078	6505278	P53_nor_ind_highdiff:chr1_6505078_6505278	100	+
chr1	6506731	6506976	P53_nor_ind_highdiff:chr1_6506731_6506976	100	+
chr1	6519989	6520051	P53_nor_ind_highdiff:chr1_6519989_6520051	100	+
chr1	6523222	6523455	P53_nor_ind_highdiff:chr1_6523222_6523455	100	+
chr1	6523473	6523485	P53_nor_ind_highdiff:chr1_6523473_6523485	100	+
chr1	10211318	10211351	P53_nor_ind_highdiff:chr1_10211318_10211351	100	+
chr1	10211376	10211380	P53_nor_ind_highdiff:chr1_10211376_10211380	100	+
chr1	12628454	12628563	P53_nor_ind_highdiff:chr1_12628454_12628563	100	+
chr1	12670394	12670406	P53_nor_ind_highdiff:chr1_12670394_12670406	100	+
chr1	12670413	12670431	P53_nor_ind_highdiff:chr1_12670413_12670431	100	+
chr1	12670442	12670457	P53_nor_ind_highdiff:chr1_12670442_12670457	100	+
chr1	12670458	12670473	P53_nor_ind_highdiff:chr1_12670458_12670473	100	+
chr1	12670499	12670511	P53_nor_ind_highdiff:chr1_12670499_12670511	100	+
chr1	12670556	12670815	P53_nor_ind_highdiff:chr1_12670556_12670815	100	+
chr1	12676922	12677102	P53_nor_ind_highdiff:chr1_12676922_12677102	100	+
chr1	16199980	16199996	P53_nor_ind_highdiff:chr1_16199980_16199996	100	+
chr1	21107033	21107111	P53_nor_ind_highdiff:chr1_21107033_21107111	100	+
chr1	21111836	21112042	P53_nor_ind_highdiff:chr1_21111836_21112042	100	+
chr1	21264279	21264375	P53_nor_ind_highdiff:chr1_21264279_21264375	100	+
chr1	21264390	21264402	P53_nor_ind_highdiff:chr1_21264390_21264402	100	+
chr1	21264406	21264415	P53_nor_ind_highdiff:chr1_21264406_21264415	100	+
chr1	21264454	21264473	P53_nor_ind_highdiff:chr1_21264454_21264473	100	+
chr1	21264474	21264483	P53_nor_ind_highdiff:chr1_21264474_21264483	100	+
chr1	21496053	21496156	P53_nor_ind_highdiff:chr1_21496053_21496156	100	+
chr1	21496215	21496261	P53_nor_ind_highdiff:chr1_21496215_21496261	100	+
chr1	22047708	22047900	P53_nor_ind_highdiff:chr1_22047708_22047900	100	+
chr1	23650001	23650009	P53_nor_ind_highdiff:chr1_23650001_23650009	100	+
chr1	23650045	23650047	P53_nor_ind_highdiff:chr1_23650045_23650047	100	+
chr1	23650270	23650297	P53_nor_ind_highdiff:chr1_23650270_23650297	100	+
chr1	23652703	23652707	P53_nor_ind_highdiff:chr1_23652703_23652707	100	+
chr1	23652731	23652909	P53_nor_ind_highdiff:chr1_23652731_23652909	100	+
chr1	23664971	23664973	P53_nor_ind_highdiff:chr1_23664971_23664973	100	+
chr1	23665101	23665120	P53_nor_ind_highdiff:chr1_23665101_23665120	100	+
chr1	23665129	23665174	P53_nor_ind_highdiff:chr1_23665129_23665174	100	+
chr1	24085957	24085995	P53_nor_ind_highdiff:chr1_24085957_24085995	100	+
chr1	24973151	24973156	P53_nor_ind_highdiff:chr1_24973151_24973156	100	+
chr1	24973313	24973454	P53_nor_ind_highdiff:chr1_24973313_24973454	100	+
chr1	24976445	24976460	P53_nor_ind_highdiff:chr1_24976445_24976460	100	+
chr1	24976577	24976661	P53_nor_ind_highdiff:chr1_24976577_24976661	100	+
chr1	24989486	24989673	P53_nor_ind_highdiff:chr1_24989486_24989673	100	+
chr1	24989715	24989788	P53_nor_ind_highdiff:chr1_24989715_24989788	100	+
chr1	26570809	26570872	P53_nor_ind_highdiff:chr1_26570809_26570872	100	+
chr1	26581632	26581657	P53_nor_ind_highdiff:chr1_26581632_26581657	100	+
chr1	26603543	26603622	P53_nor_ind_highdiff:chr1_26603543_26603622	100	+
chr1	26800037	26800192	P53_nor_ind_highdiff:chr1_26800037_26800192	100	+
chr1	26800225	26800347	P53_nor_ind_highdiff:chr1_26800225_26800347	100	+
chr1	26801162	26801203	P53_nor_ind_highdiff:chr1_26801162_26801203	100	+
chr1	26801212	26801332	P53_nor_ind_highdiff:chr1_26801212_26801332	100	+
chr1	28833605	28833824	P53_nor_ind_highdiff:chr1_28833605_28833824	100	+
chr1	28834598	28834639	P53_nor_ind_highdiff:chr1_28834598_28834639	100	+
chr1	28834672	28834833	P53_nor_ind_highdiff:chr1_28834672_28834833	100	+
chr1	28835282	28835341	P53_nor_ind_highdiff:chr1_28835282_28835341	100	+
chr1	28837404	28837522	P53_nor_ind_highdiff:chr1_28837404_28837522	100	+
chr1	28838754	28838990	P53_nor_ind_highdiff:chr1_28838754_28838990	100	+
chr1	29390751	29390961	P53_nor_ind_highdiff:chr1_29390751_29390961	100	+
chr1	29409581	29409792	P53_nor_ind_highdiff:chr1_29409581_29409792	100	+
chr1	29417609	29417815	P53_nor_ind_highdiff:chr1_29417609_29417815	100	+
chr1	29487064	29487151	P53_nor_ind_highdiff:chr1_29487064_29487151	100	+
chr1	29493567	29493690	P53_nor_ind_highdiff:chr1_29493567_29493690	100	+
chr1	29493717	29493830	P53_nor_ind_highdiff:chr1_29493717_29493830	100	+
chr1	29497320	29497681	P53_nor_ind_highdiff:chr1_29497320_29497681	100	+
chr1	29506368	29506578	P53_nor_ind_highdiff:chr1_29506368_29506578	100	+
chr1	31754176	31754216	P53_nor_ind_highdiff:chr1_31754176_31754216	100	+
chr1	31754343	31754345	P53_nor_ind_highdiff:chr1_31754343_31754345	100	+
chr1	31754349	31754377	P53_nor_ind_highdiff:chr1_31754349_31754377	100	+
chr1	32042346	32042553	P53_nor_ind_highdiff:chr1_32042346_32042553	100	+
chr1	32043059	32043745	P53_nor_ind_highdiff:chr1_32043059_32043745	100	+
chr1	32043789	32043839	P53_nor_ind_highdiff:chr1_32043789_32043839	100	+
chr1	32044289	32044477	P53_nor_ind_highdiff:chr1_32044289_32044477	100	+
chr1	32044716	32044773	P53_nor_ind_highdiff:chr1_32044716_32044773	100	+
chr1	32044789	32044798	P53_nor_ind_highdiff:chr1_32044789_32044798	100	+
chr1	32044868	32045066	P53_nor_ind_highdiff:chr1_32044868_32045066	100	+
chr1	32046561	32046678	P53_nor_ind_highdiff:chr1_32046561_32046678	100	+
chr1	32046940	32047267	P53_nor_ind_highdiff:chr1_32046940_32047267	100	+
chr1	32047954	32047962	P53_nor_ind_highdiff:chr1_32047954_32047962	100	+
chr1	32047986	32047995	P53_nor_ind_highdiff:chr1_32047986_32047995	100	+
chr1	32048072	32048108	P53_nor_ind_highdiff:chr1_32048072_32048108	100	+
chr1	32048110	32048719	P53_nor_ind_highdiff:chr1_32048110_32048719	100	+
chr1	32048728	32048749	P53_nor_ind_highdiff:chr1_32048728_32048749	100	+
chr1	32049176	32049184	P53_nor_ind_highdiff:chr1_32049176_32049184	100	+
chr1	32049895	32050131	P53_nor_ind_highdiff:chr1_32049895_32050131	100	+
chr1	32050143	32050277	P53_nor_ind_highdiff:chr1_32050143_32050277	100	+
chr1	32050407	32050426	P53_nor_ind_highdiff:chr1_32050407_32050426	100	+
chr1	32050682	32050691	P53_nor_ind_highdiff:chr1_32050682_32050691	100	+
chr1	32050717	32050726	P53_nor_ind_highdiff:chr1_32050717_32050726	100	+
chr1	32050728	32050737	P53_nor_ind_highdiff:chr1_32050728_32050737	100	+
chr1	32050744	32050748	P53_nor_ind_highdiff:chr1_32050744_32050748	100	+
chr1	32050961	32050981	P53_nor_ind_highdiff:chr1_32050961_32050981	100	+
chr1	32050993	32051002	P53_nor_ind_highdiff:chr1_32050993_32051002	100	+
chr1	32051030	32051040	P53_nor_ind_highdiff:chr1_32051030_32051040	100	+
chr1	32051086	32051239	P53_nor_ind_highdiff:chr1_32051086_32051239	100	+
chr1	32051869	32051941	P53_nor_ind_highdiff:chr1_32051869_32051941	100	+
chr1	32052111	32052306	P53_nor_ind_highdiff:chr1_32052111_32052306	100	+
chr1	32052356	32052390	P53_nor_ind_highdiff:chr1_32052356_32052390	100	+
chr1	32052399	32052435	P53_nor_ind_highdiff:chr1_32052399_32052435	100	+
chr1	32505096	32505115	P53_nor_ind_highdiff:chr1_32505096_32505115	100	+
chr1	32505176	32505307	P53_nor_ind_highdiff:chr1_32505176_32505307	100	+
chr1	32606583	32606776	P53_nor_ind_highdiff:chr1_32606583_32606776	100	+
chr1	35644399	35644648	P53_nor_ind_highdiff:chr1_35644399_35644648	100	+
chr1	35644872	35644954	P53_nor_ind_highdiff:chr1_35644872_35644954	100	+
chr1	35644967	35645072	P53_nor_ind_highdiff:chr1_35644967_35645072	100	+
chr1	35650194	35650487	P53_nor_ind_highdiff:chr1_35650194_35650487	100	+
chr1	35651747	35652421	P53_nor_ind_highdiff:chr1_35651747_35652421	100	+
chr1	35852935	35853008	P53_nor_ind_highdiff:chr1_35852935_35853008	100	+
chr1	35853049	35853053	P53_nor_ind_highdiff:chr1_35853049_35853053	100	+
chr1	35853205	35853206	P53_nor_ind_highdiff:chr1_35853205_35853206	100	+
chr1	35853207	35853243	P53_nor_ind_highdiff:chr1_35853207_35853243	100	+
chr1	36204878	36204958	P53_nor_ind_highdiff:chr1_36204878_36204958	100	+
chr1	36219293	36219342	P53_nor_ind_highdiff:chr1_36219293_36219342	100	+
chr1	36230316	36230318	P53_nor_ind_highdiff:chr1_36230316_36230318	100	+
chr1	36751641	36751857	P53_nor_ind_highdiff:chr1_36751641_36751857	100	+
chr1	38048240	38048372	P53_nor_ind_highdiff:chr1_38048240_38048372	100	+
chr1	39458291	39458667	P53_nor_ind_highdiff:chr1_39458291_39458667	100	+
chr1	39463744	39463840	P53_nor_ind_highdiff:chr1_39463744_39463840	100	+
chr1	39463985	39464071	P53_nor_ind_highdiff:chr1_39463985_39464071	100	+
chr1	39466778	39466870	P53_nor_ind_highdiff:chr1_39466778_39466870	100	+
chr1	39469626	39469716	P53_nor_ind_highdiff:chr1_39469626_39469716	100	+
chr1	40844298	40844307	P53_nor_ind_highdiff:chr1_40844298_40844307	100	+
chr1	40844359	40844368	P53_nor_ind_highdiff:chr1_40844359_40844368	100	+
chr1	40844397	40844502	P53_nor_ind_highdiff:chr1_40844397_40844502	100	+
chr1	40844948	40844960	P53_nor_ind_highdiff:chr1_40844948_40844960	100	+
chr1	40844981	40844990	P53_nor_ind_highdiff:chr1_40844981_40844990	100	+
chr1	40844997	40845152	P53_nor_ind_highdiff:chr1_40844997_40845152	100	+
chr1	40858029	40858289	P53_nor_ind_highdiff:chr1_40858029_40858289	100	+
chr1	40879554	40879644	P53_nor_ind_highdiff:chr1_40879554_40879644	100	+
chr1	41945175	41945226	P53_nor_ind_highdiff:chr1_41945175_41945226	100	+
chr1	42744343	42744345	P53_nor_ind_highdiff:chr1_42744343_42744345	100	+
chr1	42744360	42744446	P53_nor_ind_highdiff:chr1_42744360_42744446	100	+
chr1	43149242	43149437	P53_nor_ind_highdiff:chr1_43149242_43149437	100	+
chr1	43160627	43160904	P53_nor_ind_highdiff:chr1_43160627_43160904	100	+
chr1	43163883	43164120	P53_nor_ind_highdiff:chr1_43163883_43164120	100	+
chr1	45224830	45224847	P53_nor_ind_highdiff:chr1_45224830_45224847	100	+
chr1	45224859	45224871	P53_nor_ind_highdiff:chr1_45224859_45224871	100	+
chr1	45225020	45225022	P53_nor_ind_highdiff:chr1_45225020_45225022	100	+
chr1	45228378	45228401	P53_nor_ind_highdiff:chr1_45228378_45228401	100	+
chr1	45228410	45228434	P53_nor_ind_highdiff:chr1_45228410_45228434	100	+
chr1	45267250	45267259	P53_nor_ind_highdiff:chr1_45267250_45267259	100	+
chr1	45267267	45267278	P53_nor_ind_highdiff:chr1_45267267_45267278	100	+
chr1	45267283	45267292	P53_nor_ind_highdiff:chr1_45267283_45267292	100	+
chr1	45267440	45267452	P53_nor_ind_highdiff:chr1_45267440_45267452	100	+
chr1	45267486	45267495	P53_nor_ind_highdiff:chr1_45267486_45267495	100	+
chr1	45268890	45268899	P53_nor_ind_highdiff:chr1_45268890_45268899	100	+
chr1	45269063	45269068	P53_nor_ind_highdiff:chr1_45269063_45269068	100	+
chr1	45269071	45269124	P53_nor_ind_highdiff:chr1_45269071_45269124	100	+
chr1	45269929	45269957	P53_nor_ind_highdiff:chr1_45269929_45269957	100	+
chr1	45269991	45270000	P53_nor_ind_highdiff:chr1_45269991_45270000	100	+
chr1	45270002	45270010	P53_nor_ind_highdiff:chr1_45270002_45270010	100	+
chr1	45272401	45272455	P53_nor_ind_highdiff:chr1_45272401_45272455	100	+
chr1	45275188	45275407	P53_nor_ind_highdiff:chr1_45275188_45275407	100	+
chr1	45276346	45276522	P53_nor_ind_highdiff:chr1_45276346_45276522	100	+
chr1	45276549	45276558	P53_nor_ind_highdiff:chr1_45276549_45276558	100	+
chr1	45276581	45276590	P53_nor_ind_highdiff:chr1_45276581_45276590	100	+
chr1	45276927	45276946	P53_nor_ind_highdiff:chr1_45276927_45276946	100	+
chr1	45276955	45276978	P53_nor_ind_highdiff:chr1_45276955_45276978	100	+
chr1	45276997	45277039	P53_nor_ind_highdiff:chr1_45276997_45277039	100	+
chr1	45277049	45277562	P53_nor_ind_highdiff:chr1_45277049_45277562	100	+
chr1	45807843	45807859	P53_nor_ind_highdiff:chr1_45807843_45807859	100	+
chr1	45808315	45808406	P53_nor_ind_highdiff:chr1_45808315_45808406	100	+
chr1	45808676	45808692	P53_nor_ind_highdiff:chr1_45808676_45808692	100	+
chr1	46075197	46075306	P53_nor_ind_highdiff:chr1_46075197_46075306	100	+
chr1	46532564	46532581	P53_nor_ind_highdiff:chr1_46532564_46532581	100	+
chr1	46532764	46532765	P53_nor_ind_highdiff:chr1_46532764_46532765	100	+
chr1	46647411	46647784	P53_nor_ind_highdiff:chr1_46647411_46647784	100	+
chr1	47717595	47717635	P53_nor_ind_highdiff:chr1_47717595_47717635	100	+
chr1	47735305	47735306	P53_nor_ind_highdiff:chr1_47735305_47735306	100	+
chr1	47735569	47735581	P53_nor_ind_highdiff:chr1_47735569_47735581	100	+
chr1	47746881	47746889	P53_nor_ind_highdiff:chr1_47746881_47746889	100	+
chr1	51203482	51203781	P53_nor_ind_highdiff:chr1_51203482_51203781	100	+
chr1	52548993	52548996	P53_nor_ind_highdiff:chr1_52548993_52548996	100	+
chr1	52549007	52549010	P53_nor_ind_highdiff:chr1_52549007_52549010	100	+
chr1	54417636	54417658	P53_nor_ind_highdiff:chr1_54417636_54417658	100	+
chr1	54425884	54426025	P53_nor_ind_highdiff:chr1_54425884_54426025	100	+
chr1	54427832	54427932	P53_nor_ind_highdiff:chr1_54427832_54427932	100	+
chr1	54427937	54427946	P53_nor_ind_highdiff:chr1_54427937_54427946	100	+
chr1	54427964	54427968	P53_nor_ind_highdiff:chr1_54427964_54427968	100	+
chr1	54433292	54433337	P53_nor_ind_highdiff:chr1_54433292_54433337	100	+
chr1	61746242	61746463	P53_nor_ind_highdiff:chr1_61746242_61746463	100	+
chr1	62305921	62306122	P53_nor_ind_highdiff:chr1_62305921_62306122	100	+
chr1	62398028	62398226	P53_nor_ind_highdiff:chr1_62398028_62398226	100	+
chr1	62406833	62406953	P53_nor_ind_highdiff:chr1_62406833_62406953	100	+
chr1	62406962	62406974	P53_nor_ind_highdiff:chr1_62406962_62406974	100	+
chr1	62407002	62407011	P53_nor_ind_highdiff:chr1_62407002_62407011	100	+
chr1	62503580	62503648	P53_nor_ind_highdiff:chr1_62503580_62503648	100	+
chr1	62503721	62503780	P53_nor_ind_highdiff:chr1_62503721_62503780	100	+
chr1	63284651	63284673	P53_nor_ind_highdiff:chr1_63284651_63284673	100	+
chr1	64242593	64242905	P53_nor_ind_highdiff:chr1_64242593_64242905	100	+
chr1	64243876	64244124	P53_nor_ind_highdiff:chr1_64243876_64244124	100	+
chr1	64246695	64246911	P53_nor_ind_highdiff:chr1_64246695_64246911	100	+
chr1	64255020	64255299	P53_nor_ind_highdiff:chr1_64255020_64255299	100	+
chr1	64275579	64275801	P53_nor_ind_highdiff:chr1_64275579_64275801	100	+
chr1	64285972	64286178	P53_nor_ind_highdiff:chr1_64285972_64286178	100	+
chr1	64293511	64293768	P53_nor_ind_highdiff:chr1_64293511_64293768	100	+
chr1	64301313	64301354	P53_nor_ind_highdiff:chr1_64301313_64301354	100	+
chr1	64301381	64301753	P53_nor_ind_highdiff:chr1_64301381_64301753	100	+
chr1	64307565	64307760	P53_nor_ind_highdiff:chr1_64307565_64307760	100	+
chr1	64313477	64313792	P53_nor_ind_highdiff:chr1_64313477_64313792	100	+
chr1	64320065	64320297	P53_nor_ind_highdiff:chr1_64320065_64320297	100	+
chr1	64374060	64374314	P53_nor_ind_highdiff:chr1_64374060_64374314	100	+
chr1	64382001	64382148	P53_nor_ind_highdiff:chr1_64382001_64382148	100	+
chr1	64382169	64382206	P53_nor_ind_highdiff:chr1_64382169_64382206	100	+
chr1	64405043	64405265	P53_nor_ind_highdiff:chr1_64405043_64405265	100	+
chr1	64409664	64409868	P53_nor_ind_highdiff:chr1_64409664_64409868	100	+
chr1	64518129	64518377	P53_nor_ind_highdiff:chr1_64518129_64518377	100	+
chr1	67470133	67470203	P53_nor_ind_highdiff:chr1_67470133_67470203	100	+
chr1	67471502	67471673	P53_nor_ind_highdiff:chr1_67471502_67471673	100	+
chr1	67473170	67473196	P53_nor_ind_highdiff:chr1_67473170_67473196	100	+
chr1	67474617	67474703	P53_nor_ind_highdiff:chr1_67474617_67474703	100	+
chr1	67474712	67474766	P53_nor_ind_highdiff:chr1_67474712_67474766	100	+
chr1	67474850	67474926	P53_nor_ind_highdiff:chr1_67474850_67474926	100	+
chr1	67474935	67474985	P53_nor_ind_highdiff:chr1_67474935_67474985	100	+
chr1	67487760	67487964	P53_nor_ind_highdiff:chr1_67487760_67487964	100	+
chr1	67496289	67496538	P53_nor_ind_highdiff:chr1_67496289_67496538	100	+
chr1	67497822	67497947	P53_nor_ind_highdiff:chr1_67497822_67497947	100	+
chr1	67507729	67507911	P53_nor_ind_highdiff:chr1_67507729_67507911	100	+
chr1	67508017	67508073	P53_nor_ind_highdiff:chr1_67508017_67508073	100	+
chr1	67508156	67508391	P53_nor_ind_highdiff:chr1_67508156_67508391	100	+
chr1	67509513	67509637	P53_nor_ind_highdiff:chr1_67509513_67509637	100	+
chr1	67509672	67509697	P53_nor_ind_highdiff:chr1_67509672_67509697	100	+
chr1	67509709	67509721	P53_nor_ind_highdiff:chr1_67509709_67509721	100	+
chr1	67512297	67512518	P53_nor_ind_highdiff:chr1_67512297_67512518	100	+
chr1	67512569	67512810	P53_nor_ind_highdiff:chr1_67512569_67512810	100	+
chr1	67512822	67512943	P53_nor_ind_highdiff:chr1_67512822_67512943	100	+
chr1	67513051	67513126	P53_nor_ind_highdiff:chr1_67513051_67513126	100	+
chr1	67513138	67513152	P53_nor_ind_highdiff:chr1_67513138_67513152	100	+
chr1	67513164	67513405	P53_nor_ind_highdiff:chr1_67513164_67513405	100	+
chr1	67514430	67514505	P53_nor_ind_highdiff:chr1_67514430_67514505	100	+
chr1	67514526	67514646	P53_nor_ind_highdiff:chr1_67514526_67514646	100	+
chr1	67515463	67515464	P53_nor_ind_highdiff:chr1_67515463_67515464	100	+
chr1	67515534	67515606	P53_nor_ind_highdiff:chr1_67515534_67515606	100	+
chr1	67515618	67515678	P53_nor_ind_highdiff:chr1_67515618_67515678	100	+
chr1	67515772	67515984	P53_nor_ind_highdiff:chr1_67515772_67515984	100	+
chr1	67516026	67516102	P53_nor_ind_highdiff:chr1_67516026_67516102	100	+
chr1	67516189	67516191	P53_nor_ind_highdiff:chr1_67516189_67516191	100	+
chr1	67516524	67516833	P53_nor_ind_highdiff:chr1_67516524_67516833	100	+
chr1	67517043	67517380	P53_nor_ind_highdiff:chr1_67517043_67517380	100	+
chr1	67518054	67518449	P53_nor_ind_highdiff:chr1_67518054_67518449	100	+
chr1	67518545	67518582	P53_nor_ind_highdiff:chr1_67518545_67518582	100	+
chr1	67518730	67518967	P53_nor_ind_highdiff:chr1_67518730_67518967	100	+
chr1	68947069	68947118	P53_nor_ind_highdiff:chr1_68947069_68947118	100	+
chr1	68948580	68948589	P53_nor_ind_highdiff:chr1_68948580_68948589	100	+
chr1	68948599	68948629	P53_nor_ind_highdiff:chr1_68948599_68948629	100	+
chr1	68954508	68954598	P53_nor_ind_highdiff:chr1_68954508_68954598	100	+
chr1	68954717	68954719	P53_nor_ind_highdiff:chr1_68954717_68954719	100	+
chr1	68954720	68954829	P53_nor_ind_highdiff:chr1_68954720_68954829	100	+
chr1	70618033	70618113	P53_nor_ind_highdiff:chr1_70618033_70618113	100	+
chr1	70618226	70618227	P53_nor_ind_highdiff:chr1_70618226_70618227	100	+
chr1	70618228	70618310	P53_nor_ind_highdiff:chr1_70618228_70618310	100	+
chr1	70689408	70689601	P53_nor_ind_highdiff:chr1_70689408_70689601	100	+
chr1	70690128	70690401	P53_nor_ind_highdiff:chr1_70690128_70690401	100	+
chr1	70757958	70758067	P53_nor_ind_highdiff:chr1_70757958_70758067	100	+
chr1	70758232	70758263	P53_nor_ind_highdiff:chr1_70758232_70758263	100	+
chr1	70758272	70758303	P53_nor_ind_highdiff:chr1_70758272_70758303	100	+
chr1	71531494	71531738	P53_nor_ind_highdiff:chr1_71531494_71531738	100	+
chr1	71532004	71532211	P53_nor_ind_highdiff:chr1_71532004_71532211	100	+
chr1	71544037	71544131	P53_nor_ind_highdiff:chr1_71544037_71544131	100	+
chr1	75224107	75224159	P53_nor_ind_highdiff:chr1_75224107_75224159	100	+
chr1	75224168	75224489	P53_nor_ind_highdiff:chr1_75224168_75224489	100	+
chr1	76253692	76253971	P53_nor_ind_highdiff:chr1_76253692_76253971	100	+
chr1	76254478	76254719	P53_nor_ind_highdiff:chr1_76254478_76254719	100	+
chr1	76255095	76255143	P53_nor_ind_highdiff:chr1_76255095_76255143	100	+
chr1	76255152	76255522	P53_nor_ind_highdiff:chr1_76255152_76255522	100	+
chr1	76255798	76255836	P53_nor_ind_highdiff:chr1_76255798_76255836	100	+
chr1	76255959	76255998	P53_nor_ind_highdiff:chr1_76255959_76255998	100	+
chr1	76256790	76256962	P53_nor_ind_highdiff:chr1_76256790_76256962	100	+
chr1	76257077	76257098	P53_nor_ind_highdiff:chr1_76257077_76257098	100	+
chr1	76257259	76257449	P53_nor_ind_highdiff:chr1_76257259_76257449	100	+
chr1	76257994	76258411	P53_nor_ind_highdiff:chr1_76257994_76258411	100	+
chr1	76259132	76259133	P53_nor_ind_highdiff:chr1_76259132_76259133	100	+
chr1	76259163	76259175	P53_nor_ind_highdiff:chr1_76259163_76259175	100	+
chr1	76259241	76259556	P53_nor_ind_highdiff:chr1_76259241_76259556	100	+
chr1	76259723	76259750	P53_nor_ind_highdiff:chr1_76259723_76259750	100	+
chr1	76259918	76259922	P53_nor_ind_highdiff:chr1_76259918_76259922	100	+
chr1	76260764	76260829	P53_nor_ind_highdiff:chr1_76260764_76260829	100	+
chr1	78412596	78412879	P53_nor_ind_highdiff:chr1_78412596_78412879	100	+
chr1	78426527	78426633	P53_nor_ind_highdiff:chr1_78426527_78426633	100	+
chr1	78426648	78426747	P53_nor_ind_highdiff:chr1_78426648_78426747	100	+
chr1	78426756	78426764	P53_nor_ind_highdiff:chr1_78426756_78426764	100	+
chr1	78435062	78435242	P53_nor_ind_highdiff:chr1_78435062_78435242	100	+
chr1	78435254	78435276	P53_nor_ind_highdiff:chr1_78435254_78435276	100	+
chr1	85836172	85836554	P53_nor_ind_highdiff:chr1_85836172_85836554	100	+
chr1	85905742	85906061	P53_nor_ind_highdiff:chr1_85905742_85906061	100	+
chr1	85912686	85912934	P53_nor_ind_highdiff:chr1_85912686_85912934	100	+
chr1	85913022	85913400	P53_nor_ind_highdiff:chr1_85913022_85913400	100	+
chr1	85914223	85914441	P53_nor_ind_highdiff:chr1_85914223_85914441	100	+
chr1	85917516	85917720	P53_nor_ind_highdiff:chr1_85917516_85917720	100	+
chr1	85920013	85920221	P53_nor_ind_highdiff:chr1_85920013_85920221	100	+
chr1	85920675	85920936	P53_nor_ind_highdiff:chr1_85920675_85920936	100	+
chr1	85921499	85921702	P53_nor_ind_highdiff:chr1_85921499_85921702	100	+
chr1	85924527	85924759	P53_nor_ind_highdiff:chr1_85924527_85924759	100	+
chr1	85927276	85927554	P53_nor_ind_highdiff:chr1_85927276_85927554	100	+
chr1	85929049	85929291	P53_nor_ind_highdiff:chr1_85929049_85929291	100	+
chr1	89253824	89254015	P53_nor_ind_highdiff:chr1_89253824_89254015	100	+
chr1	89254765	89255051	P53_nor_ind_highdiff:chr1_89254765_89255051	100	+
chr1	89260940	89261178	P53_nor_ind_highdiff:chr1_89260940_89261178	100	+
chr1	89287022	89287229	P53_nor_ind_highdiff:chr1_89287022_89287229	100	+
chr1	90050360	90050369	P53_nor_ind_highdiff:chr1_90050360_90050369	100	+
chr1	90050393	90050404	P53_nor_ind_highdiff:chr1_90050393_90050404	100	+
chr1	91973956	91974038	P53_nor_ind_highdiff:chr1_91973956_91974038	100	+
chr1	91977480	91977484	P53_nor_ind_highdiff:chr1_91977480_91977484	100	+
chr1	93044969	93045183	P53_nor_ind_highdiff:chr1_93044969_93045183	100	+
chr1	93302262	93302467	P53_nor_ind_highdiff:chr1_93302262_93302467	100	+
chr1	93302476	93302657	P53_nor_ind_highdiff:chr1_93302476_93302657	100	+
chr1	93302666	93302669	P53_nor_ind_highdiff:chr1_93302666_93302669	100	+
chr1	93302679	93302881	P53_nor_ind_highdiff:chr1_93302679_93302881	100	+
chr1	93303515	93303742	P53_nor_ind_highdiff:chr1_93303515_93303742	100	+
chr1	97252166	97252459	P53_nor_ind_highdiff:chr1_97252166_97252459	100	+
chr1	97260262	97260525	P53_nor_ind_highdiff:chr1_97260262_97260525	100	+
chr1	97262385	97262589	P53_nor_ind_highdiff:chr1_97262385_97262589	100	+
chr1	97272246	97272419	P53_nor_ind_highdiff:chr1_97272246_97272419	100	+
chr1	97272516	97272564	P53_nor_ind_highdiff:chr1_97272516_97272564	100	+
chr1	100459301	100459302	P53_nor_ind_highdiff:chr1_100459301_100459302	100	+
chr1	100459335	100459381	P53_nor_ind_highdiff:chr1_100459335_100459381	100	+
chr1	109192802	109192829	P53_nor_ind_highdiff:chr1_109192802_109192829	100	+
chr1	109192831	109192832	P53_nor_ind_highdiff:chr1_109192831_109192832	100	+
chr1	109240126	109240145	P53_nor_ind_highdiff:chr1_109240126_109240145	100	+
chr1	109241449	109241480	P53_nor_ind_highdiff:chr1_109241449_109241480	100	+
chr1	109241771	109241780	P53_nor_ind_highdiff:chr1_109241771_109241780	100	+
chr1	109477564	109477743	P53_nor_ind_highdiff:chr1_109477564_109477743	100	+
chr1	109825041	109825125	P53_nor_ind_highdiff:chr1_109825041_109825125	100	+
chr1	109835647	109835864	P53_nor_ind_highdiff:chr1_109835647_109835864	100	+
chr1	109836881	109837126	P53_nor_ind_highdiff:chr1_109836881_109837126	100	+
chr1	109838607	109838801	P53_nor_ind_highdiff:chr1_109838607_109838801	100	+
chr1	109841784	109842168	P53_nor_ind_highdiff:chr1_109841784_109842168	100	+
chr1	109843155	109843368	P53_nor_ind_highdiff:chr1_109843155_109843368	100	+
chr1	109844873	109845176	P53_nor_ind_highdiff:chr1_109844873_109845176	100	+
chr1	109845361	109845571	P53_nor_ind_highdiff:chr1_109845361_109845571	100	+
chr1	109845718	109846108	P53_nor_ind_highdiff:chr1_109845718_109846108	100	+
chr1	109846277	109846565	P53_nor_ind_highdiff:chr1_109846277_109846565	100	+
chr1	109849062	109849351	P53_nor_ind_highdiff:chr1_109849062_109849351	100	+
chr1	109857241	109857291	P53_nor_ind_highdiff:chr1_109857241_109857291	100	+
chr1	109857405	109857716	P53_nor_ind_highdiff:chr1_109857405_109857716	100	+
chr1	109858682	109858738	P53_nor_ind_highdiff:chr1_109858682_109858738	100	+
chr1	109858782	109858791	P53_nor_ind_highdiff:chr1_109858782_109858791	100	+
chr1	109858809	109858820	P53_nor_ind_highdiff:chr1_109858809_109858820	100	+
chr1	109861971	109862142	P53_nor_ind_highdiff:chr1_109861971_109862142	100	+
chr1	109862146	109862155	P53_nor_ind_highdiff:chr1_109862146_109862155	100	+
chr1	109863165	109863373	P53_nor_ind_highdiff:chr1_109863165_109863373	100	+
chr1	109864334	109864692	P53_nor_ind_highdiff:chr1_109864334_109864692	100	+
chr1	109865544	109865548	P53_nor_ind_highdiff:chr1_109865544_109865548	100	+
chr1	109865743	109865964	P53_nor_ind_highdiff:chr1_109865743_109865964	100	+
chr1	109869390	109869395	P53_nor_ind_highdiff:chr1_109869390_109869395	100	+
chr1	109869407	109869515	P53_nor_ind_highdiff:chr1_109869407_109869515	100	+
chr1	109869527	109869613	P53_nor_ind_highdiff:chr1_109869527_109869613	100	+
chr1	109869822	109869946	P53_nor_ind_highdiff:chr1_109869822_109869946	100	+
chr1	110885600	110885875	P53_nor_ind_highdiff:chr1_110885600_110885875	100	+
chr1	110886026	110886246	P53_nor_ind_highdiff:chr1_110886026_110886246	100	+
chr1	110886373	110886735	P53_nor_ind_highdiff:chr1_110886373_110886735	100	+
chr1	110886783	110886993	P53_nor_ind_highdiff:chr1_110886783_110886993	100	+
chr1	110887633	110887933	P53_nor_ind_highdiff:chr1_110887633_110887933	100	+
chr1	110887994	110888132	P53_nor_ind_highdiff:chr1_110887994_110888132	100	+
chr1	110888141	110888150	P53_nor_ind_highdiff:chr1_110888141_110888150	100	+
chr1	110888156	110888160	P53_nor_ind_highdiff:chr1_110888156_110888160	100	+
chr1	110888271	110888303	P53_nor_ind_highdiff:chr1_110888271_110888303	100	+
chr1	110888918	110888929	P53_nor_ind_highdiff:chr1_110888918_110888929	100	+
chr1	110906543	110906570	P53_nor_ind_highdiff:chr1_110906543_110906570	100	+
chr1	110911240	110911406	P53_nor_ind_highdiff:chr1_110911240_110911406	100	+
chr1	110911421	110911429	P53_nor_ind_highdiff:chr1_110911421_110911429	100	+
chr1	110911438	110911476	P53_nor_ind_highdiff:chr1_110911438_110911476	100	+
chr1	110913158	110913370	P53_nor_ind_highdiff:chr1_110913158_110913370	100	+
chr1	113458133	113458521	P53_nor_ind_highdiff:chr1_113458133_113458521	100	+
chr1	113467531	113467774	P53_nor_ind_highdiff:chr1_113467531_113467774	100	+
chr1	113470365	113470607	P53_nor_ind_highdiff:chr1_113470365_113470607	100	+
chr1	113489943	113490228	P53_nor_ind_highdiff:chr1_113489943_113490228	100	+
chr1	115164686	115164721	P53_nor_ind_highdiff:chr1_115164686_115164721	100	+
chr1	115166064	115166127	P53_nor_ind_highdiff:chr1_115166064_115166127	100	+
chr1	115166271	115166289	P53_nor_ind_highdiff:chr1_115166271_115166289	100	+
chr1	115200896	115201109	P53_nor_ind_highdiff:chr1_115200896_115201109	100	+
chr1	115204999	115205211	P53_nor_ind_highdiff:chr1_115204999_115205211	100	+
chr1	115208500	115208786	P53_nor_ind_highdiff:chr1_115208500_115208786	100	+
chr1	115209698	115209896	P53_nor_ind_highdiff:chr1_115209698_115209896	100	+
chr1	115209905	115209909	P53_nor_ind_highdiff:chr1_115209905_115209909	100	+
chr1	117619232	117619262	P53_nor_ind_highdiff:chr1_117619232_117619262	100	+
chr1	117619445	117619450	P53_nor_ind_highdiff:chr1_117619445_117619450	100	+
chr1	117619453	117619482	P53_nor_ind_highdiff:chr1_117619453_117619482	100	+
chr1	117629493	117629698	P53_nor_ind_highdiff:chr1_117629493_117629698	100	+
chr1	117631617	117631634	P53_nor_ind_highdiff:chr1_117631617_117631634	100	+
chr1	118499652	118499683	P53_nor_ind_highdiff:chr1_118499652_118499683	100	+
chr1	118499826	118499889	P53_nor_ind_highdiff:chr1_118499826_118499889	100	+
chr1	118499899	118499908	P53_nor_ind_highdiff:chr1_118499899_118499908	100	+
chr1	144322973	144323178	P53_nor_ind_highdiff:chr1_144322973_144323178	100	+
chr1	144324043	144324319	P53_nor_ind_highdiff:chr1_144324043_144324319	100	+
chr1	144324663	144324935	P53_nor_ind_highdiff:chr1_144324663_144324935	100	+
chr1	144330056	144330262	P53_nor_ind_highdiff:chr1_144330056_144330262	100	+
chr1	144330487	144330689	P53_nor_ind_highdiff:chr1_144330487_144330689	100	+
chr1	144333356	144333541	P53_nor_ind_highdiff:chr1_144333356_144333541	100	+
chr1	144333562	144333566	P53_nor_ind_highdiff:chr1_144333562_144333566	100	+
chr1	144506271	144506547	P53_nor_ind_highdiff:chr1_144506271_144506547	100	+
chr1	144507142	144507418	P53_nor_ind_highdiff:chr1_144507142_144507418	100	+
chr1	144508580	144508791	P53_nor_ind_highdiff:chr1_144508580_144508791	100	+
chr1	144510138	144510360	P53_nor_ind_highdiff:chr1_144510138_144510360	100	+
chr1	144510736	144510938	P53_nor_ind_highdiff:chr1_144510736_144510938	100	+
chr1	144513605	144513790	P53_nor_ind_highdiff:chr1_144513605_144513790	100	+
chr1	144513924	144514162	P53_nor_ind_highdiff:chr1_144513924_144514162	100	+
chr1	144514518	144514736	P53_nor_ind_highdiff:chr1_144514518_144514736	100	+
chr1	144515776	144516059	P53_nor_ind_highdiff:chr1_144515776_144516059	100	+
chr1	144519104	144519114	P53_nor_ind_highdiff:chr1_144519104_144519114	100	+
chr1	144519129	144519343	P53_nor_ind_highdiff:chr1_144519129_144519343	100	+
chr1	145118240	145118436	P53_nor_ind_highdiff:chr1_145118240_145118436	100	+
chr1	145136489	145137264	P53_nor_ind_highdiff:chr1_145136489_145137264	100	+
chr1	145137935	145138177	P53_nor_ind_highdiff:chr1_145137935_145138177	100	+
chr1	145138434	145139024	P53_nor_ind_highdiff:chr1_145138434_145139024	100	+
chr1	146734094	146734303	P53_nor_ind_highdiff:chr1_146734094_146734303	100	+
chr1	147918756	147918960	P53_nor_ind_highdiff:chr1_147918756_147918960	100	+
chr1	147919463	147919749	P53_nor_ind_highdiff:chr1_147919463_147919749	100	+
chr1	147922435	147922734	P53_nor_ind_highdiff:chr1_147922435_147922734	100	+
chr1	147924904	147925130	P53_nor_ind_highdiff:chr1_147924904_147925130	100	+
chr1	147929510	147929819	P53_nor_ind_highdiff:chr1_147929510_147929819	100	+
chr1	147930054	147930391	P53_nor_ind_highdiff:chr1_147930054_147930391	100	+
chr1	150418677	150418698	P53_nor_ind_highdiff:chr1_150418677_150418698	100	+
chr1	150956561	150956744	P53_nor_ind_highdiff:chr1_150956561_150956744	100	+
chr1	150956870	150956872	P53_nor_ind_highdiff:chr1_150956870_150956872	100	+
chr1	150960496	150960502	P53_nor_ind_highdiff:chr1_150960496_150960502	100	+
chr1	150960507	150960516	P53_nor_ind_highdiff:chr1_150960507_150960516	100	+
chr1	150960563	150960566	P53_nor_ind_highdiff:chr1_150960563_150960566	100	+
chr1	150960662	150960663	P53_nor_ind_highdiff:chr1_150960662_150960663	100	+
chr1	150960715	150960724	P53_nor_ind_highdiff:chr1_150960715_150960724	100	+
chr1	150960817	150960884	P53_nor_ind_highdiff:chr1_150960817_150960884	100	+
chr1	150966894	150967052	P53_nor_ind_highdiff:chr1_150966894_150967052	100	+
chr1	150967175	150967221	P53_nor_ind_highdiff:chr1_150967175_150967221	100	+
chr1	150967259	150967268	P53_nor_ind_highdiff:chr1_150967259_150967268	100	+
chr1	150970283	150970532	P53_nor_ind_highdiff:chr1_150970283_150970532	100	+
chr1	150971793	150971840	P53_nor_ind_highdiff:chr1_150971793_150971840	100	+
chr1	150971988	150972308	P53_nor_ind_highdiff:chr1_150971988_150972308	100	+
chr1	150972447	150972461	P53_nor_ind_highdiff:chr1_150972447_150972461	100	+
chr1	150972476	150972610	P53_nor_ind_highdiff:chr1_150972476_150972610	100	+
chr1	150972719	150972919	P53_nor_ind_highdiff:chr1_150972719_150972919	100	+
chr1	150973091	150973093	P53_nor_ind_highdiff:chr1_150973091_150973093	100	+
chr1	150973100	150973191	P53_nor_ind_highdiff:chr1_150973100_150973191	100	+
chr1	151172111	151172123	P53_nor_ind_highdiff:chr1_151172111_151172123	100	+
chr1	151172124	151172133	P53_nor_ind_highdiff:chr1_151172124_151172133	100	+
chr1	151172134	151172362	P53_nor_ind_highdiff:chr1_151172134_151172362	100	+
chr1	151176981	151176990	P53_nor_ind_highdiff:chr1_151176981_151176990	100	+
chr1	151177021	151177030	P53_nor_ind_highdiff:chr1_151177021_151177030	100	+
chr1	151177048	151177276	P53_nor_ind_highdiff:chr1_151177048_151177276	100	+
chr1	151188153	151188437	P53_nor_ind_highdiff:chr1_151188153_151188437	100	+
chr1	151188476	151188485	P53_nor_ind_highdiff:chr1_151188476_151188485	100	+
chr1	151189790	151189890	P53_nor_ind_highdiff:chr1_151189790_151189890	100	+
chr1	151189905	151189914	P53_nor_ind_highdiff:chr1_151189905_151189914	100	+
chr1	151189920	151189935	P53_nor_ind_highdiff:chr1_151189920_151189935	100	+
chr1	151189940	151189952	P53_nor_ind_highdiff:chr1_151189940_151189952	100	+
chr1	151189959	151189968	P53_nor_ind_highdiff:chr1_151189959_151189968	100	+
chr1	151189987	151189996	P53_nor_ind_highdiff:chr1_151189987_151189996	100	+
chr1	151190017	151190021	P53_nor_ind_highdiff:chr1_151190017_151190021	100	+
chr1	151193609	151193986	P53_nor_ind_highdiff:chr1_151193609_151193986	100	+
chr1	151194694	151194705	P53_nor_ind_highdiff:chr1_151194694_151194705	100	+
chr1	151194727	151194744	P53_nor_ind_highdiff:chr1_151194727_151194744	100	+
chr1	151194758	151195076	P53_nor_ind_highdiff:chr1_151194758_151195076	100	+
chr1	151195200	151195366	P53_nor_ind_highdiff:chr1_151195200_151195366	100	+
chr1	151195378	151195397	P53_nor_ind_highdiff:chr1_151195378_151195397	100	+
chr1	151384012	151384055	P53_nor_ind_highdiff:chr1_151384012_151384055	100	+
chr1	151384088	151384097	P53_nor_ind_highdiff:chr1_151384088_151384097	100	+
chr1	151396385	151396394	P53_nor_ind_highdiff:chr1_151396385_151396394	100	+
chr1	151396398	151396409	P53_nor_ind_highdiff:chr1_151396398_151396409	100	+
chr1	151513690	151514314	P53_nor_ind_highdiff:chr1_151513690_151514314	100	+
chr1	151515028	151515037	P53_nor_ind_highdiff:chr1_151515028_151515037	100	+
chr1	151515053	151515062	P53_nor_ind_highdiff:chr1_151515053_151515062	100	+
chr1	151515079	151515088	P53_nor_ind_highdiff:chr1_151515079_151515088	100	+
chr1	151515104	151515227	P53_nor_ind_highdiff:chr1_151515104_151515227	100	+
chr1	151515285	151515535	P53_nor_ind_highdiff:chr1_151515285_151515535	100	+
chr1	151521805	151522080	P53_nor_ind_highdiff:chr1_151521805_151522080	100	+
chr1	151531785	151532117	P53_nor_ind_highdiff:chr1_151531785_151532117	100	+
chr1	151532916	151532933	P53_nor_ind_highdiff:chr1_151532916_151532933	100	+
chr1	151532960	151532969	P53_nor_ind_highdiff:chr1_151532960_151532969	100	+
chr1	151532981	151532993	P53_nor_ind_highdiff:chr1_151532981_151532993	100	+
chr1	151533006	151533023	P53_nor_ind_highdiff:chr1_151533006_151533023	100	+
chr1	151533041	151533377	P53_nor_ind_highdiff:chr1_151533041_151533377	100	+
chr1	151534023	151534053	P53_nor_ind_highdiff:chr1_151534023_151534053	100	+
chr1	151534062	151534193	P53_nor_ind_highdiff:chr1_151534062_151534193	100	+
chr1	151534945	151534991	P53_nor_ind_highdiff:chr1_151534945_151534991	100	+
chr1	151535011	151535020	P53_nor_ind_highdiff:chr1_151535011_151535020	100	+
chr1	151535030	151535046	P53_nor_ind_highdiff:chr1_151535030_151535046	100	+
chr1	151535058	151535059	P53_nor_ind_highdiff:chr1_151535058_151535059	100	+
chr1	151535171	151535275	P53_nor_ind_highdiff:chr1_151535171_151535275	100	+
chr1	151543604	151543751	P53_nor_ind_highdiff:chr1_151543604_151543751	100	+
chr1	151546687	151546738	P53_nor_ind_highdiff:chr1_151546687_151546738	100	+
chr1	151546874	151546949	P53_nor_ind_highdiff:chr1_151546874_151546949	100	+
chr1	151547324	151547368	P53_nor_ind_highdiff:chr1_151547324_151547368	100	+
chr1	151547482	151547520	P53_nor_ind_highdiff:chr1_151547482_151547520	100	+
chr1	151548190	151548451	P53_nor_ind_highdiff:chr1_151548190_151548451	100	+
chr1	151551107	151551192	P53_nor_ind_highdiff:chr1_151551107_151551192	100	+
chr1	151551305	151551367	P53_nor_ind_highdiff:chr1_151551305_151551367	100	+
chr1	151551986	151552121	P53_nor_ind_highdiff:chr1_151551986_151552121	100	+
chr1	151552123	151552124	P53_nor_ind_highdiff:chr1_151552123_151552124	100	+
chr1	151552210	151552211	P53_nor_ind_highdiff:chr1_151552210_151552211	100	+
chr1	153613319	153613570	P53_nor_ind_highdiff:chr1_153613319_153613570	100	+
chr1	154194810	154195048	P53_nor_ind_highdiff:chr1_154194810_154195048	100	+
chr1	154195792	154195981	P53_nor_ind_highdiff:chr1_154195792_154195981	100	+
chr1	154209406	154209496	P53_nor_ind_highdiff:chr1_154209406_154209496	100	+
chr1	154209614	154209628	P53_nor_ind_highdiff:chr1_154209614_154209628	100	+
chr1	154233773	154233979	P53_nor_ind_highdiff:chr1_154233773_154233979	100	+
chr1	155103733	155103809	P53_nor_ind_highdiff:chr1_155103733_155103809	100	+
chr1	155104111	155104114	P53_nor_ind_highdiff:chr1_155104111_155104114	100	+
chr1	155104168	155104183	P53_nor_ind_highdiff:chr1_155104168_155104183	100	+
chr1	155104184	155104255	P53_nor_ind_highdiff:chr1_155104184_155104255	100	+
chr1	155105878	155105968	P53_nor_ind_highdiff:chr1_155105878_155105968	100	+
chr1	155105969	155105978	P53_nor_ind_highdiff:chr1_155105969_155105978	100	+
chr1	155106046	155106052	P53_nor_ind_highdiff:chr1_155106046_155106052	100	+
chr1	155106061	155106205	P53_nor_ind_highdiff:chr1_155106061_155106205	100	+
chr1	155106256	155106274	P53_nor_ind_highdiff:chr1_155106256_155106274	100	+
chr1	155239520	155239546	P53_nor_ind_highdiff:chr1_155239520_155239546	100	+
chr1	155899412	155899493	P53_nor_ind_highdiff:chr1_155899412_155899493	100	+
chr1	155899631	155899656	P53_nor_ind_highdiff:chr1_155899631_155899656	100	+
chr1	156235540	156235571	P53_nor_ind_highdiff:chr1_156235540_156235571	100	+
chr1	156756291	156756396	P53_nor_ind_highdiff:chr1_156756291_156756396	100	+
chr1	162304301	162304514	P53_nor_ind_highdiff:chr1_162304301_162304514	100	+
chr1	167345264	167345265	P53_nor_ind_highdiff:chr1_167345264_167345265	100	+
chr1	167345392	167345474	P53_nor_ind_highdiff:chr1_167345392_167345474	100	+
chr1	167345754	167345949	P53_nor_ind_highdiff:chr1_167345754_167345949	100	+
chr1	169345684	169345776	P53_nor_ind_highdiff:chr1_169345684_169345776	100	+
chr1	171514580	171514617	P53_nor_ind_highdiff:chr1_171514580_171514617	100	+
chr1	171526097	171526236	P53_nor_ind_highdiff:chr1_171526097_171526236	100	+
chr1	171526245	171526372	P53_nor_ind_highdiff:chr1_171526245_171526372	100	+
chr1	171756854	171756871	P53_nor_ind_highdiff:chr1_171756854_171756871	100	+
chr1	171757070	171757104	P53_nor_ind_highdiff:chr1_171757070_171757104	100	+
chr1	174133283	174133491	P53_nor_ind_highdiff:chr1_174133283_174133491	100	+
chr1	174157175	174157238	P53_nor_ind_highdiff:chr1_174157175_174157238	100	+
chr1	174157247	174157380	P53_nor_ind_highdiff:chr1_174157247_174157380	100	+
chr1	174162040	174162246	P53_nor_ind_highdiff:chr1_174162040_174162246	100	+
chr1	174162261	174162324	P53_nor_ind_highdiff:chr1_174162261_174162324	100	+
chr1	174188433	174188435	P53_nor_ind_highdiff:chr1_174188433_174188435	100	+
chr1	174188436	174188535	P53_nor_ind_highdiff:chr1_174188436_174188535	100	+
chr1	174190010	174190109	P53_nor_ind_highdiff:chr1_174190010_174190109	100	+
chr1	174190302	174190356	P53_nor_ind_highdiff:chr1_174190302_174190356	100	+
chr1	174200271	174200275	P53_nor_ind_highdiff:chr1_174200271_174200275	100	+
chr1	174200493	174200583	P53_nor_ind_highdiff:chr1_174200493_174200583	100	+
chr1	174210550	174210591	P53_nor_ind_highdiff:chr1_174210550_174210591	100	+
chr1	174210604	174210616	P53_nor_ind_highdiff:chr1_174210604_174210616	100	+
chr1	174210619	174210620	P53_nor_ind_highdiff:chr1_174210619_174210620	100	+
chr1	174210797	174210799	P53_nor_ind_highdiff:chr1_174210797_174210799	100	+
chr1	174210816	174210872	P53_nor_ind_highdiff:chr1_174210816_174210872	100	+
chr1	174212084	174212114	P53_nor_ind_highdiff:chr1_174212084_174212114	100	+
chr1	174212126	174212363	P53_nor_ind_highdiff:chr1_174212126_174212363	100	+
chr1	174213360	174214090	P53_nor_ind_highdiff:chr1_174213360_174214090	100	+
chr1	174219535	174219611	P53_nor_ind_highdiff:chr1_174219535_174219611	100	+
chr1	174222019	174222249	P53_nor_ind_highdiff:chr1_174222019_174222249	100	+
chr1	174229400	174229920	P53_nor_ind_highdiff:chr1_174229400_174229920	100	+
chr1	174233653	174233890	P53_nor_ind_highdiff:chr1_174233653_174233890	100	+
chr1	174238771	174239047	P53_nor_ind_highdiff:chr1_174238771_174239047	100	+
chr1	174247701	174247749	P53_nor_ind_highdiff:chr1_174247701_174247749	100	+
chr1	174247917	174247918	P53_nor_ind_highdiff:chr1_174247917_174247918	100	+
chr1	174247920	174248116	P53_nor_ind_highdiff:chr1_174247920_174248116	100	+
chr1	174248125	174248156	P53_nor_ind_highdiff:chr1_174248125_174248156	100	+
chr1	174271293	174271672	P53_nor_ind_highdiff:chr1_174271293_174271672	100	+
chr1	174293140	174293365	P53_nor_ind_highdiff:chr1_174293140_174293365	100	+
chr1	174304426	174304818	P53_nor_ind_highdiff:chr1_174304426_174304818	100	+
chr1	174311371	174311709	P53_nor_ind_highdiff:chr1_174311371_174311709	100	+
chr1	174326718	174326951	P53_nor_ind_highdiff:chr1_174326718_174326951	100	+
chr1	174368263	174368519	P53_nor_ind_highdiff:chr1_174368263_174368519	100	+
chr1	174371566	174371771	P53_nor_ind_highdiff:chr1_174371566_174371771	100	+
chr1	174372949	174373164	P53_nor_ind_highdiff:chr1_174372949_174373164	100	+
chr1	174373838	174374218	P53_nor_ind_highdiff:chr1_174373838_174374218	100	+
chr1	174374558	174374776	P53_nor_ind_highdiff:chr1_174374558_174374776	100	+
chr1	174374796	174374811	P53_nor_ind_highdiff:chr1_174374796_174374811	100	+
chr1	174384344	174384622	P53_nor_ind_highdiff:chr1_174384344_174384622	100	+
chr1	174384814	174385114	P53_nor_ind_highdiff:chr1_174384814_174385114	100	+
chr1	174389473	174389675	P53_nor_ind_highdiff:chr1_174389473_174389675	100	+
chr1	174394041	174394280	P53_nor_ind_highdiff:chr1_174394041_174394280	100	+
chr1	174394405	174394477	P53_nor_ind_highdiff:chr1_174394405_174394477	100	+
chr1	174394486	174394715	P53_nor_ind_highdiff:chr1_174394486_174394715	100	+
chr1	174394968	174395395	P53_nor_ind_highdiff:chr1_174394968_174395395	100	+
chr1	174396336	174396411	P53_nor_ind_highdiff:chr1_174396336_174396411	100	+
chr1	174396423	174396591	P53_nor_ind_highdiff:chr1_174396423_174396591	100	+
chr1	174397270	174397316	P53_nor_ind_highdiff:chr1_174397270_174397316	100	+
chr1	174397340	174397514	P53_nor_ind_highdiff:chr1_174397340_174397514	100	+
chr1	174399669	174399952	P53_nor_ind_highdiff:chr1_174399669_174399952	100	+
chr1	174400789	174401033	P53_nor_ind_highdiff:chr1_174400789_174401033	100	+
chr1	174408972	174409619	P53_nor_ind_highdiff:chr1_174408972_174409619	100	+
chr1	174416607	174416810	P53_nor_ind_highdiff:chr1_174416607_174416810	100	+
chr1	174422560	174422768	P53_nor_ind_highdiff:chr1_174422560_174422768	100	+
chr1	174424189	174424472	P53_nor_ind_highdiff:chr1_174424189_174424472	100	+
chr1	174425811	174426015	P53_nor_ind_highdiff:chr1_174425811_174426015	100	+
chr1	174426976	174427283	P53_nor_ind_highdiff:chr1_174426976_174427283	100	+
chr1	174428195	174428432	P53_nor_ind_highdiff:chr1_174428195_174428432	100	+
chr1	174434715	174434724	P53_nor_ind_highdiff:chr1_174434715_174434724	100	+
chr1	174434731	174434908	P53_nor_ind_highdiff:chr1_174434731_174434908	100	+
chr1	174434917	174435148	P53_nor_ind_highdiff:chr1_174434917_174435148	100	+
chr1	174439139	174439346	P53_nor_ind_highdiff:chr1_174439139_174439346	100	+
chr1	174443028	174443250	P53_nor_ind_highdiff:chr1_174443028_174443250	100	+
chr1	174444547	174444754	P53_nor_ind_highdiff:chr1_174444547_174444754	100	+
chr1	174449356	174449596	P53_nor_ind_highdiff:chr1_174449356_174449596	100	+
chr1	174461971	174462197	P53_nor_ind_highdiff:chr1_174461971_174462197	100	+
chr1	174465475	174465713	P53_nor_ind_highdiff:chr1_174465475_174465713	100	+
chr1	174478584	174478782	P53_nor_ind_highdiff:chr1_174478584_174478782	100	+
chr1	174478829	174479145	P53_nor_ind_highdiff:chr1_174478829_174479145	100	+
chr1	174479157	174479371	P53_nor_ind_highdiff:chr1_174479157_174479371	100	+
chr1	174479836	174480128	P53_nor_ind_highdiff:chr1_174479836_174480128	100	+
chr1	174483283	174483559	P53_nor_ind_highdiff:chr1_174483283_174483559	100	+
chr1	174489574	174489783	P53_nor_ind_highdiff:chr1_174489574_174489783	100	+
chr1	174489799	174489808	P53_nor_ind_highdiff:chr1_174489799_174489808	100	+
chr1	174504552	174504756	P53_nor_ind_highdiff:chr1_174504552_174504756	100	+
chr1	174507545	174507739	P53_nor_ind_highdiff:chr1_174507545_174507739	100	+
chr1	174784432	174784651	P53_nor_ind_highdiff:chr1_174784432_174784651	100	+
chr1	174788892	174788934	P53_nor_ind_highdiff:chr1_174788892_174788934	100	+
chr1	174788943	174789090	P53_nor_ind_highdiff:chr1_174788943_174789090	100	+
chr1	174797282	174797485	P53_nor_ind_highdiff:chr1_174797282_174797485	100	+
chr1	174799224	174799453	P53_nor_ind_highdiff:chr1_174799224_174799453	100	+
chr1	174802866	174803066	P53_nor_ind_highdiff:chr1_174802866_174803066	100	+
chr1	174838053	174838260	P53_nor_ind_highdiff:chr1_174838053_174838260	100	+
chr1	174840886	174841092	P53_nor_ind_highdiff:chr1_174840886_174841092	100	+
chr1	178067117	178067310	P53_nor_ind_highdiff:chr1_178067117_178067310	100	+
chr1	178208323	178208525	P53_nor_ind_highdiff:chr1_178208323_178208525	100	+
chr1	179820499	179820518	P53_nor_ind_highdiff:chr1_179820499_179820518	100	+
chr1	180945783	180945791	P53_nor_ind_highdiff:chr1_180945783_180945791	100	+
chr1	180971641	180971740	P53_nor_ind_highdiff:chr1_180971641_180971740	100	+
chr1	180971840	180971952	P53_nor_ind_highdiff:chr1_180971840_180971952	100	+
chr1	182823348	182823606	P53_nor_ind_highdiff:chr1_182823348_182823606	100	+
chr1	182824495	182824711	P53_nor_ind_highdiff:chr1_182824495_182824711	100	+
chr1	182824848	182824956	P53_nor_ind_highdiff:chr1_182824848_182824956	100	+
chr1	182827432	182827673	P53_nor_ind_highdiff:chr1_182827432_182827673	100	+
chr1	182831280	182831662	P53_nor_ind_highdiff:chr1_182831280_182831662	100	+
chr1	182995623	182996016	P53_nor_ind_highdiff:chr1_182995623_182996016	100	+
chr1	182996580	182996821	P53_nor_ind_highdiff:chr1_182996580_182996821	100	+
chr1	182998431	182998740	P53_nor_ind_highdiff:chr1_182998431_182998740	100	+
chr1	182999604	182999872	P53_nor_ind_highdiff:chr1_182999604_182999872	100	+
chr1	183002428	183002660	P53_nor_ind_highdiff:chr1_183002428_183002660	100	+
chr1	183006259	183006277	P53_nor_ind_highdiff:chr1_183006259_183006277	100	+
chr1	183006309	183006382	P53_nor_ind_highdiff:chr1_183006309_183006382	100	+
chr1	183006391	183006454	P53_nor_ind_highdiff:chr1_183006391_183006454	100	+
chr1	183008622	183008890	P53_nor_ind_highdiff:chr1_183008622_183008890	100	+
chr1	183009378	183009584	P53_nor_ind_highdiff:chr1_183009378_183009584	100	+
chr1	183010814	183011036	P53_nor_ind_highdiff:chr1_183010814_183011036	100	+
chr1	183012619	183012902	P53_nor_ind_highdiff:chr1_183012619_183012902	100	+
chr1	183013065	183013255	P53_nor_ind_highdiff:chr1_183013065_183013255	100	+
chr1	183016545	183016820	P53_nor_ind_highdiff:chr1_183016545_183016820	100	+
chr1	183018216	183018561	P53_nor_ind_highdiff:chr1_183018216_183018561	100	+
chr1	183018937	183019140	P53_nor_ind_highdiff:chr1_183018937_183019140	100	+
chr1	183020976	183021257	P53_nor_ind_highdiff:chr1_183020976_183021257	100	+
chr1	183026130	183026179	P53_nor_ind_highdiff:chr1_183026130_183026179	100	+
chr1	183026188	183026340	P53_nor_ind_highdiff:chr1_183026188_183026340	100	+
chr1	183027226	183027427	P53_nor_ind_highdiff:chr1_183027226_183027427	100	+
chr1	183029600	183030249	P53_nor_ind_highdiff:chr1_183029600_183030249	100	+
chr1	183048844	183049012	P53_nor_ind_highdiff:chr1_183048844_183049012	100	+
chr1	183049013	183049022	P53_nor_ind_highdiff:chr1_183049013_183049022	100	+
chr1	183049069	183049078	P53_nor_ind_highdiff:chr1_183049069_183049078	100	+
chr1	183062419	183062640	P53_nor_ind_highdiff:chr1_183062419_183062640	100	+
chr1	183062686	183063062	P53_nor_ind_highdiff:chr1_183062686_183063062	100	+
chr1	183063433	183063829	P53_nor_ind_highdiff:chr1_183063433_183063829	100	+
chr1	183066371	183066622	P53_nor_ind_highdiff:chr1_183066371_183066622	100	+
chr1	183069245	183069450	P53_nor_ind_highdiff:chr1_183069245_183069450	100	+
chr1	183070398	183070604	P53_nor_ind_highdiff:chr1_183070398_183070604	100	+
chr1	183107689	183107821	P53_nor_ind_highdiff:chr1_183107689_183107821	100	+
chr1	183107849	183107897	P53_nor_ind_highdiff:chr1_183107849_183107897	100	+
chr1	185067158	185067195	P53_nor_ind_highdiff:chr1_185067158_185067195	100	+
chr1	185067196	185067203	P53_nor_ind_highdiff:chr1_185067196_185067203	100	+
chr1	185269065	185269066	P53_nor_ind_highdiff:chr1_185269065_185269066	100	+
chr1	185278094	185278133	P53_nor_ind_highdiff:chr1_185278094_185278133	100	+
chr1	185278310	185278324	P53_nor_ind_highdiff:chr1_185278310_185278324	100	+
chr1	186305623	186305625	P53_nor_ind_highdiff:chr1_186305623_186305625	100	+
chr1	186305829	186305937	P53_nor_ind_highdiff:chr1_186305829_186305937	100	+
chr1	186305946	186305950	P53_nor_ind_highdiff:chr1_186305946_186305950	100	+
chr1	186315208	186315254	P53_nor_ind_highdiff:chr1_186315208_186315254	100	+
chr1	186322791	186322810	P53_nor_ind_highdiff:chr1_186322791_186322810	100	+
chr1	186325652	186325875	P53_nor_ind_highdiff:chr1_186325652_186325875	100	+
chr1	186327614	186327656	P53_nor_ind_highdiff:chr1_186327614_186327656	100	+
chr1	186327788	186327812	P53_nor_ind_highdiff:chr1_186327788_186327812	100	+
chr1	186327821	186327869	P53_nor_ind_highdiff:chr1_186327821_186327869	100	+
chr1	186327878	186327897	P53_nor_ind_highdiff:chr1_186327878_186327897	100	+
chr1	186327909	186327927	P53_nor_ind_highdiff:chr1_186327909_186327927	100	+
chr1	186375190	186375214	P53_nor_ind_highdiff:chr1_186375190_186375214	100	+
chr1	186375402	186375464	P53_nor_ind_highdiff:chr1_186375402_186375464	100	+
chr1	197055894	197055928	P53_nor_ind_highdiff:chr1_197055894_197055928	100	+
chr1	197056102	197056134	P53_nor_ind_highdiff:chr1_197056102_197056134	100	+
chr1	197059958	197059973	P53_nor_ind_highdiff:chr1_197059958_197059973	100	+
chr1	197059975	197059979	P53_nor_ind_highdiff:chr1_197059975_197059979	100	+
chr1	197091725	197091727	P53_nor_ind_highdiff:chr1_197091725_197091727	100	+
chr1	197113230	197113254	P53_nor_ind_highdiff:chr1_197113230_197113254	100	+
chr1	197113263	197113330	P53_nor_ind_highdiff:chr1_197113263_197113330	100	+
chr1	197560322	197560523	P53_nor_ind_highdiff:chr1_197560322_197560523	100	+
chr1	197585775	197585943	P53_nor_ind_highdiff:chr1_197585775_197585943	100	+
chr1	197585955	197585992	P53_nor_ind_highdiff:chr1_197585955_197585992	100	+
chr1	197687986	197688227	P53_nor_ind_highdiff:chr1_197687986_197688227	100	+
chr1	197698282	197698491	P53_nor_ind_highdiff:chr1_197698282_197698491	100	+
chr1	198240671	198240879	P53_nor_ind_highdiff:chr1_198240671_198240879	100	+
chr1	200534130	200534192	P53_nor_ind_highdiff:chr1_200534130_200534192	100	+
chr1	200534381	200534442	P53_nor_ind_highdiff:chr1_200534381_200534442	100	+
chr1	200729956	200729961	P53_nor_ind_highdiff:chr1_200729956_200729961	100	+
chr1	200730228	200730230	P53_nor_ind_highdiff:chr1_200730228_200730230	100	+
chr1	200730257	200730258	P53_nor_ind_highdiff:chr1_200730257_200730258	100	+
chr1	200776434	200776502	P53_nor_ind_highdiff:chr1_200776434_200776502	100	+
chr1	200776710	200776754	P53_nor_ind_highdiff:chr1_200776710_200776754	100	+
chr1	200784597	200784672	P53_nor_ind_highdiff:chr1_200784597_200784672	100	+
chr1	200784681	200784688	P53_nor_ind_highdiff:chr1_200784681_200784688	100	+
chr1	200784802	200784898	P53_nor_ind_highdiff:chr1_200784802_200784898	100	+
chr1	200817151	200817155	P53_nor_ind_highdiff:chr1_200817151_200817155	100	+
chr1	200819362	200819366	P53_nor_ind_highdiff:chr1_200819362_200819366	100	+
chr1	200822367	200822402	P53_nor_ind_highdiff:chr1_200822367_200822402	100	+
chr1	200825267	200825368	P53_nor_ind_highdiff:chr1_200825267_200825368	100	+
chr1	200826309	200826353	P53_nor_ind_highdiff:chr1_200826309_200826353	100	+
chr1	200826365	200826421	P53_nor_ind_highdiff:chr1_200826365_200826421	100	+
chr1	200826852	200826872	P53_nor_ind_highdiff:chr1_200826852_200826872	100	+
chr1	201980427	201980508	P53_nor_ind_highdiff:chr1_201980427_201980508	100	+
chr1	201981306	201981310	P53_nor_ind_highdiff:chr1_201981306_201981310	100	+
chr1	201981332	201981342	P53_nor_ind_highdiff:chr1_201981332_201981342	100	+
chr1	201983153	201983178	P53_nor_ind_highdiff:chr1_201983153_201983178	100	+
chr1	202302328	202302334	P53_nor_ind_highdiff:chr1_202302328_202302334	100	+
chr1	203765399	203765420	P53_nor_ind_highdiff:chr1_203765399_203765420	100	+
chr1	203774622	203774652	P53_nor_ind_highdiff:chr1_203774622_203774652	100	+
chr1	203774666	203774745	P53_nor_ind_highdiff:chr1_203774666_203774745	100	+
chr1	203797420	203797426	P53_nor_ind_highdiff:chr1_203797420_203797426	100	+
chr1	203797550	203797568	P53_nor_ind_highdiff:chr1_203797550_203797568	100	+
chr1	203798488	203798578	P53_nor_ind_highdiff:chr1_203798488_203798578	100	+
chr1	203798783	203798789	P53_nor_ind_highdiff:chr1_203798783_203798789	100	+
chr1	203816251	203816307	P53_nor_ind_highdiff:chr1_203816251_203816307	100	+
chr1	203818745	203818796	P53_nor_ind_highdiff:chr1_203818745_203818796	100	+
chr1	203818820	203818838	P53_nor_ind_highdiff:chr1_203818820_203818838	100	+
chr1	203819154	203819173	P53_nor_ind_highdiff:chr1_203819154_203819173	100	+
chr1	203819564	203819622	P53_nor_ind_highdiff:chr1_203819564_203819622	100	+
chr1	203819809	203819859	P53_nor_ind_highdiff:chr1_203819809_203819859	100	+
chr1	204193061	204193312	P53_nor_ind_highdiff:chr1_204193061_204193312	100	+
chr1	204194266	204194513	P53_nor_ind_highdiff:chr1_204194266_204194513	100	+
chr1	204196616	204196930	P53_nor_ind_highdiff:chr1_204196616_204196930	100	+
chr1	204239514	204239873	P53_nor_ind_highdiff:chr1_204239514_204239873	100	+
chr1	204261057	204261251	P53_nor_ind_highdiff:chr1_204261057_204261251	100	+
chr1	204266118	204266329	P53_nor_ind_highdiff:chr1_204266118_204266329	100	+
chr1	204273181	204273325	P53_nor_ind_highdiff:chr1_204273181_204273325	100	+
chr1	204273355	204273365	P53_nor_ind_highdiff:chr1_204273355_204273365	100	+
chr1	204273516	204274022	P53_nor_ind_highdiff:chr1_204273516_204274022	100	+
chr1	204287646	204288033	P53_nor_ind_highdiff:chr1_204287646_204288033	100	+
chr1	204291866	204292073	P53_nor_ind_highdiff:chr1_204291866_204292073	100	+
chr1	204292617	204292841	P53_nor_ind_highdiff:chr1_204292617_204292841	100	+
chr1	204296139	204296350	P53_nor_ind_highdiff:chr1_204296139_204296350	100	+
chr1	204298188	204298393	P53_nor_ind_highdiff:chr1_204298188_204298393	100	+
chr1	204307533	204307771	P53_nor_ind_highdiff:chr1_204307533_204307771	100	+
chr1	206574718	206574778	P53_nor_ind_highdiff:chr1_206574718_206574778	100	+
chr1	206575004	206575015	P53_nor_ind_highdiff:chr1_206575004_206575015	100	+
chr1	207266523	207266789	P53_nor_ind_highdiff:chr1_207266523_207266789	100	+
chr1	207267753	207268074	P53_nor_ind_highdiff:chr1_207267753_207268074	100	+
chr1	209961992	209962036	P53_nor_ind_highdiff:chr1_209961992_209962036	100	+
chr1	210196662	210196677	P53_nor_ind_highdiff:chr1_210196662_210196677	100	+
chr1	210827188	210827607	P53_nor_ind_highdiff:chr1_210827188_210827607	100	+
chr1	211846818	211846820	P53_nor_ind_highdiff:chr1_211846818_211846820	100	+
chr1	211847068	211847077	P53_nor_ind_highdiff:chr1_211847068_211847077	100	+
chr1	211847870	211847879	P53_nor_ind_highdiff:chr1_211847870_211847879	100	+
chr1	212241838	212241915	P53_nor_ind_highdiff:chr1_212241838_212241915	100	+
chr1	212242053	212242079	P53_nor_ind_highdiff:chr1_212242053_212242079	100	+
chr1	213033953	213034162	P53_nor_ind_highdiff:chr1_213033953_213034162	100	+
chr1	214614754	214615026	P53_nor_ind_highdiff:chr1_214614754_214615026	100	+
chr1	214625104	214625145	P53_nor_ind_highdiff:chr1_214625104_214625145	100	+
chr1	214625317	214625332	P53_nor_ind_highdiff:chr1_214625317_214625332	100	+
chr1	214704494	214704705	P53_nor_ind_highdiff:chr1_214704494_214704705	100	+
chr1	214710258	214710311	P53_nor_ind_highdiff:chr1_214710258_214710311	100	+
chr1	214710320	214710460	P53_nor_ind_highdiff:chr1_214710320_214710460	100	+
chr1	214719058	214719295	P53_nor_ind_highdiff:chr1_214719058_214719295	100	+
chr1	214787053	214787056	P53_nor_ind_highdiff:chr1_214787053_214787056	100	+
chr1	214787262	214787295	P53_nor_ind_highdiff:chr1_214787262_214787295	100	+
chr1	214788110	214788139	P53_nor_ind_highdiff:chr1_214788110_214788139	100	+
chr1	214788150	214788173	P53_nor_ind_highdiff:chr1_214788150_214788173	100	+
chr1	214788371	214788431	P53_nor_ind_highdiff:chr1_214788371_214788431	100	+
chr1	214791907	214791911	P53_nor_ind_highdiff:chr1_214791907_214791911	100	+
chr1	214792037	214792043	P53_nor_ind_highdiff:chr1_214792037_214792043	100	+
chr1	214792064	214792103	P53_nor_ind_highdiff:chr1_214792064_214792103	100	+
chr1	214793986	214793997	P53_nor_ind_highdiff:chr1_214793986_214793997	100	+
chr1	214794289	214794349	P53_nor_ind_highdiff:chr1_214794289_214794349	100	+
chr1	214795387	214795417	P53_nor_ind_highdiff:chr1_214795387_214795417	100	+
chr1	214795418	214795421	P53_nor_ind_highdiff:chr1_214795418_214795421	100	+
chr1	214795624	214795689	P53_nor_ind_highdiff:chr1_214795624_214795689	100	+
chr1	214805715	214805805	P53_nor_ind_highdiff:chr1_214805715_214805805	100	+
chr1	214805947	214806015	P53_nor_ind_highdiff:chr1_214805947_214806015	100	+
chr1	214811144	214811184	P53_nor_ind_highdiff:chr1_214811144_214811184	100	+
chr1	214811355	214811424	P53_nor_ind_highdiff:chr1_214811355_214811424	100	+
chr1	214813227	214813261	P53_nor_ind_highdiff:chr1_214813227_214813261	100	+
chr1	214816670	214816733	P53_nor_ind_highdiff:chr1_214816670_214816733	100	+
chr1	214817802	214817899	P53_nor_ind_highdiff:chr1_214817802_214817899	100	+
chr1	214820749	214820795	P53_nor_ind_highdiff:chr1_214820749_214820795	100	+
chr1	214821988	214822002	P53_nor_ind_highdiff:chr1_214821988_214822002	100	+
chr1	214822175	214822230	P53_nor_ind_highdiff:chr1_214822175_214822230	100	+
chr1	214828526	214828583	P53_nor_ind_highdiff:chr1_214828526_214828583	100	+
chr1	214828746	214828808	P53_nor_ind_highdiff:chr1_214828746_214828808	100	+
chr1	214830251	214830275	P53_nor_ind_highdiff:chr1_214830251_214830275	100	+
chr1	214832107	214832189	P53_nor_ind_highdiff:chr1_214832107_214832189	100	+
chr1	214832386	214832445	P53_nor_ind_highdiff:chr1_214832386_214832445	100	+
chr1	219366747	219366992	P53_nor_ind_highdiff:chr1_219366747_219366992	100	+
chr1	220439792	220439994	P53_nor_ind_highdiff:chr1_220439792_220439994	100	+
chr1	225967526	225967741	P53_nor_ind_highdiff:chr1_225967526_225967741	100	+
chr1	226031376	226031758	P53_nor_ind_highdiff:chr1_226031376_226031758	100	+
chr1	226045382	226045592	P53_nor_ind_highdiff:chr1_226045382_226045592	100	+
chr1	226046369	226046591	P53_nor_ind_highdiff:chr1_226046369_226046591	100	+
chr1	226047646	226047650	P53_nor_ind_highdiff:chr1_226047646_226047650	100	+
chr1	226047655	226047673	P53_nor_ind_highdiff:chr1_226047655_226047673	100	+
chr1	226047674	226047683	P53_nor_ind_highdiff:chr1_226047674_226047683	100	+
chr1	226047743	226047759	P53_nor_ind_highdiff:chr1_226047743_226047759	100	+
chr1	226047785	226047848	P53_nor_ind_highdiff:chr1_226047785_226047848	100	+
chr1	226051942	226052207	P53_nor_ind_highdiff:chr1_226051942_226052207	100	+
chr1	226054944	226055325	P53_nor_ind_highdiff:chr1_226054944_226055325	100	+
chr1	226058855	226059061	P53_nor_ind_highdiff:chr1_226058855_226059061	100	+
chr1	226068567	226068863	P53_nor_ind_highdiff:chr1_226068567_226068863	100	+
chr1	228279060	228279092	P53_nor_ind_highdiff:chr1_228279060_228279092	100	+
chr1	228279101	228279299	P53_nor_ind_highdiff:chr1_228279101_228279299	100	+
chr1	230238920	230239120	P53_nor_ind_highdiff:chr1_230238920_230239120	100	+
chr1	230394460	230394707	P53_nor_ind_highdiff:chr1_230394460_230394707	100	+
chr1	231858168	231858281	P53_nor_ind_highdiff:chr1_231858168_231858281	100	+
chr1	233375899	233376193	P53_nor_ind_highdiff:chr1_233375899_233376193	100	+
chr1	233762916	233763133	P53_nor_ind_highdiff:chr1_233762916_233763133	100	+
chr1	235638800	235639004	P53_nor_ind_highdiff:chr1_235638800_235639004	100	+
chr1	235652834	235653090	P53_nor_ind_highdiff:chr1_235652834_235653090	100	+
chr1	235656375	235656675	P53_nor_ind_highdiff:chr1_235656375_235656675	100	+
chr1	235664482	235664831	P53_nor_ind_highdiff:chr1_235664482_235664831	100	+
chr1	241799232	241799456	P53_nor_ind_highdiff:chr1_241799232_241799456	100	+
chr1	242012329	242012410	P53_nor_ind_highdiff:chr1_242012329_242012410	100	+
chr1	242013889	242013985	P53_nor_ind_highdiff:chr1_242013889_242013985	100	+
chr1	242021741	242021765	P53_nor_ind_highdiff:chr1_242021741_242021765	100	+
chr1	242021774	242021804	P53_nor_ind_highdiff:chr1_242021774_242021804	100	+
chr1	242021805	242021806	P53_nor_ind_highdiff:chr1_242021805_242021806	100	+
chr1	242023803	242023817	P53_nor_ind_highdiff:chr1_242023803_242023817	100	+
chr1	242024006	242024072	P53_nor_ind_highdiff:chr1_242024006_242024072	100	+
chr1	242030051	242030130	P53_nor_ind_highdiff:chr1_242030051_242030130	100	+
chr1	242035584	242035646	P53_nor_ind_highdiff:chr1_242035584_242035646	100	+
chr1	242041981	242042050	P53_nor_ind_highdiff:chr1_242041981_242042050	100	+
chr1	243451100	243451299	P53_nor_ind_highdiff:chr1_243451100_243451299	100	+
chr1	244586226	244586340	P53_nor_ind_highdiff:chr1_244586226_244586340	100	+
chr1	244600895	244600961	P53_nor_ind_highdiff:chr1_244600895_244600961	100	+
chr1	244601070	244601100	P53_nor_ind_highdiff:chr1_244601070_244601100	100	+
chr1	245024393	245024475	P53_nor_ind_highdiff:chr1_245024393_245024475	100	+
chr1	245320976	245321494	P53_nor_ind_highdiff:chr1_245320976_245321494	100	+
chr1	245321562	245321767	P53_nor_ind_highdiff:chr1_245321562_245321767	100	+
chr1	245321822	245322132	P53_nor_ind_highdiff:chr1_245321822_245322132	100	+
chr1	245322977	245323791	P53_nor_ind_highdiff:chr1_245322977_245323791	100	+
chr1	245323875	245324095	P53_nor_ind_highdiff:chr1_245323875_245324095	100	+
chr1	245324107	245324471	P53_nor_ind_highdiff:chr1_245324107_245324471	100	+
chr1	245324560	245324868	P53_nor_ind_highdiff:chr1_245324560_245324868	100	+
chr1	245324880	245325388	P53_nor_ind_highdiff:chr1_245324880_245325388	100	+
chr1	245327701	245327933	P53_nor_ind_highdiff:chr1_245327701_245327933	100	+
chr1	245329612	245329617	P53_nor_ind_highdiff:chr1_245329612_245329617	100	+
chr1	245329629	245329817	P53_nor_ind_highdiff:chr1_245329629_245329817	100	+
chr1	245330449	245330802	P53_nor_ind_highdiff:chr1_245330449_245330802	100	+
chr1	245330832	245331076	P53_nor_ind_highdiff:chr1_245330832_245331076	100	+
chr1	245333216	245333374	P53_nor_ind_highdiff:chr1_245333216_245333374	100	+
chr1	245333392	245333766	P53_nor_ind_highdiff:chr1_245333392_245333766	100	+
chr1	245334151	245334349	P53_nor_ind_highdiff:chr1_245334151_245334349	100	+
chr1	245335213	245335459	P53_nor_ind_highdiff:chr1_245335213_245335459	100	+
chr1	245338351	245338667	P53_nor_ind_highdiff:chr1_245338351_245338667	100	+
chr1	245338862	245338923	P53_nor_ind_highdiff:chr1_245338862_245338923	100	+
chr1	245338940	245339106	P53_nor_ind_highdiff:chr1_245338940_245339106	100	+
chr1	245342249	245342592	P53_nor_ind_highdiff:chr1_245342249_245342592	100	+
chr1	245342606	245342615	P53_nor_ind_highdiff:chr1_245342606_245342615	100	+
chr1	245342635	245342642	P53_nor_ind_highdiff:chr1_245342635_245342642	100	+
chr1	245344249	245344567	P53_nor_ind_highdiff:chr1_245344249_245344567	100	+
chr1	245346762	245346968	P53_nor_ind_highdiff:chr1_245346762_245346968	100	+
chr1	245347779	245348087	P53_nor_ind_highdiff:chr1_245347779_245348087	100	+
chr1	245349859	245350052	P53_nor_ind_highdiff:chr1_245349859_245350052	100	+
chr1	245350853	245351061	P53_nor_ind_highdiff:chr1_245350853_245351061	100	+
chr1	245352524	245352904	P53_nor_ind_highdiff:chr1_245352524_245352904	100	+
chr1	245357244	245357575	P53_nor_ind_highdiff:chr1_245357244_245357575	100	+
chr1	245359362	245359721	P53_nor_ind_highdiff:chr1_245359362_245359721	100	+
chr1	245360278	245360478	P53_nor_ind_highdiff:chr1_245360278_245360478	100	+
chr1	245360577	245360847	P53_nor_ind_highdiff:chr1_245360577_245360847	100	+
chr1	245361060	245361267	P53_nor_ind_highdiff:chr1_245361060_245361267	100	+
chr1	245363161	245363540	P53_nor_ind_highdiff:chr1_245363161_245363540	100	+
chr1	245363662	245363899	P53_nor_ind_highdiff:chr1_245363662_245363899	100	+
chr1	245364561	245364913	P53_nor_ind_highdiff:chr1_245364561_245364913	100	+
chr1	245366583	245366597	P53_nor_ind_highdiff:chr1_245366583_245366597	100	+
chr1	245366609	245366631	P53_nor_ind_highdiff:chr1_245366609_245366631	100	+
chr1	245366634	245366779	P53_nor_ind_highdiff:chr1_245366634_245366779	100	+
chr1	245371367	245371675	P53_nor_ind_highdiff:chr1_245371367_245371675	100	+
chr1	245371864	245372116	P53_nor_ind_highdiff:chr1_245371864_245372116	100	+
chr1	245374131	245374434	P53_nor_ind_highdiff:chr1_245374131_245374434	100	+
chr1	245377086	245377324	P53_nor_ind_highdiff:chr1_245377086_245377324	100	+
chr1	245378179	245378191	P53_nor_ind_highdiff:chr1_245378179_245378191	100	+
chr1	245378200	245378220	P53_nor_ind_highdiff:chr1_245378200_245378220	100	+
chr1	245378271	245378399	P53_nor_ind_highdiff:chr1_245378271_245378399	100	+
chr1	245379413	245379600	P53_nor_ind_highdiff:chr1_245379413_245379600	100	+
chr1	245379609	245379645	P53_nor_ind_highdiff:chr1_245379609_245379645	100	+
chr1	245379740	245380132	P53_nor_ind_highdiff:chr1_245379740_245380132	100	+
chr1	245381837	245382018	P53_nor_ind_highdiff:chr1_245381837_245382018	100	+
chr1	245382036	245382169	P53_nor_ind_highdiff:chr1_245382036_245382169	100	+
chr1	245395394	245395700	P53_nor_ind_highdiff:chr1_245395394_245395700	100	+
chr1	245396875	245396997	P53_nor_ind_highdiff:chr1_245396875_245396997	100	+
chr1	245399006	245399103	P53_nor_ind_highdiff:chr1_245399006_245399103	100	+
chr1	245399109	245399127	P53_nor_ind_highdiff:chr1_245399109_245399127	100	+
chr1	245399163	245399172	P53_nor_ind_highdiff:chr1_245399163_245399172	100	+
chr1	245605932	245607485	P53_nor_ind_highdiff:chr1_245605932_245607485	100	+
chr1	246188423	246188638	P53_nor_ind_highdiff:chr1_246188423_246188638	100	+
chr1	246455070	246455495	P53_nor_ind_highdiff:chr1_246455070_246455495	100	+
chr1	246647667	246648618	P53_nor_ind_highdiff:chr1_246647667_246648618	100	+
chr1	247004302	247004336	P53_nor_ind_highdiff:chr1_247004302_247004336	100	+
chr1	248033947	248034261	P53_nor_ind_highdiff:chr1_248033947_248034261	100	+
chr10	186778	187137	P53_nor_ind_highdiff:chr10_186778_187137	100	+
chr10	189594	189652	P53_nor_ind_highdiff:chr10_189594_189652	100	+
chr10	189667	189760	P53_nor_ind_highdiff:chr10_189667_189760	100	+
chr10	189793	189794	P53_nor_ind_highdiff:chr10_189793_189794	100	+
chr10	195546	195558	P53_nor_ind_highdiff:chr10_195546_195558	100	+
chr10	195623	195741	P53_nor_ind_highdiff:chr10_195623_195741	100	+
chr10	199266	199521	P53_nor_ind_highdiff:chr10_199266_199521	100	+
chr10	211404	211624	P53_nor_ind_highdiff:chr10_211404_211624	100	+
chr10	447869	447881	P53_nor_ind_highdiff:chr10_447869_447881	100	+
chr10	1036093	1036310	P53_nor_ind_highdiff:chr10_1036093_1036310	100	+
chr10	1036328	1036334	P53_nor_ind_highdiff:chr10_1036328_1036334	100	+
chr10	1040588	1040792	P53_nor_ind_highdiff:chr10_1040588_1040792	100	+
chr10	1046820	1046859	P53_nor_ind_highdiff:chr10_1046820_1046859	100	+
chr10	1046955	1046959	P53_nor_ind_highdiff:chr10_1046955_1046959	100	+
chr10	1058602	1058752	P53_nor_ind_highdiff:chr10_1058602_1058752	100	+
chr10	3169949	3170147	P53_nor_ind_highdiff:chr10_3169949_3170147	100	+
chr10	5852665	5852877	P53_nor_ind_highdiff:chr10_5852665_5852877	100	+
chr10	5919517	5919582	P53_nor_ind_highdiff:chr10_5919517_5919582	100	+
chr10	5919591	5919718	P53_nor_ind_highdiff:chr10_5919591_5919718	100	+
chr10	11060706	11062079	P53_nor_ind_highdiff:chr10_11060706_11062079	100	+
chr10	11062100	11063163	P53_nor_ind_highdiff:chr10_11062100_11063163	100	+
chr10	11063175	11063393	P53_nor_ind_highdiff:chr10_11063175_11063393	100	+
chr10	11063687	11063788	P53_nor_ind_highdiff:chr10_11063687_11063788	100	+
chr10	11063797	11066275	P53_nor_ind_highdiff:chr10_11063797_11066275	100	+
chr10	11066277	11066284	P53_nor_ind_highdiff:chr10_11066277_11066284	100	+
chr10	11066610	11066872	P53_nor_ind_highdiff:chr10_11066610_11066872	100	+
chr10	11066881	11067048	P53_nor_ind_highdiff:chr10_11066881_11067048	100	+
chr10	11067619	11068250	P53_nor_ind_highdiff:chr10_11067619_11068250	100	+
chr10	11068259	11070342	P53_nor_ind_highdiff:chr10_11068259_11070342	100	+
chr10	11070978	11070984	P53_nor_ind_highdiff:chr10_11070978_11070984	100	+
chr10	11070995	11071004	P53_nor_ind_highdiff:chr10_11070995_11071004	100	+
chr10	11071021	11072154	P53_nor_ind_highdiff:chr10_11071021_11072154	100	+
chr10	11072316	11072636	P53_nor_ind_highdiff:chr10_11072316_11072636	100	+
chr10	11072648	11073753	P53_nor_ind_highdiff:chr10_11072648_11073753	100	+
chr10	11073792	11074297	P53_nor_ind_highdiff:chr10_11073792_11074297	100	+
chr10	11074485	11075126	P53_nor_ind_highdiff:chr10_11074485_11075126	100	+
chr10	11075149	11075173	P53_nor_ind_highdiff:chr10_11075149_11075173	100	+
chr10	11075209	11075218	P53_nor_ind_highdiff:chr10_11075209_11075218	100	+
chr10	11075572	11075584	P53_nor_ind_highdiff:chr10_11075572_11075584	100	+
chr10	11075589	11076215	P53_nor_ind_highdiff:chr10_11075589_11076215	100	+
chr10	11076253	11078246	P53_nor_ind_highdiff:chr10_11076253_11078246	100	+
chr10	11078282	11079009	P53_nor_ind_highdiff:chr10_11078282_11079009	100	+
chr10	11079366	11082740	P53_nor_ind_highdiff:chr10_11079366_11082740	100	+
chr10	11083279	11084490	P53_nor_ind_highdiff:chr10_11083279_11084490	100	+
chr10	11085300	11087040	P53_nor_ind_highdiff:chr10_11085300_11087040	100	+
chr10	11087562	11088135	P53_nor_ind_highdiff:chr10_11087562_11088135	100	+
chr10	11088319	11089074	P53_nor_ind_highdiff:chr10_11088319_11089074	100	+
chr10	11089521	11090503	P53_nor_ind_highdiff:chr10_11089521_11090503	100	+
chr10	11090512	11091217	P53_nor_ind_highdiff:chr10_11090512_11091217	100	+
chr10	11091226	11091880	P53_nor_ind_highdiff:chr10_11091226_11091880	100	+
chr10	11091932	11093820	P53_nor_ind_highdiff:chr10_11091932_11093820	100	+
chr10	11093824	11093836	P53_nor_ind_highdiff:chr10_11093824_11093836	100	+
chr10	11093855	11093859	P53_nor_ind_highdiff:chr10_11093855_11093859	100	+
chr10	11094217	11094231	P53_nor_ind_highdiff:chr10_11094217_11094231	100	+
chr10	11094232	11094944	P53_nor_ind_highdiff:chr10_11094232_11094944	100	+
chr10	11094953	11094973	P53_nor_ind_highdiff:chr10_11094953_11094973	100	+
chr10	11094982	11095450	P53_nor_ind_highdiff:chr10_11094982_11095450	100	+
chr10	11095985	11096409	P53_nor_ind_highdiff:chr10_11095985_11096409	100	+
chr10	11096497	11096650	P53_nor_ind_highdiff:chr10_11096497_11096650	100	+
chr10	11096654	11096658	P53_nor_ind_highdiff:chr10_11096654_11096658	100	+
chr10	11097019	11100389	P53_nor_ind_highdiff:chr10_11097019_11100389	100	+
chr10	11101152	11102541	P53_nor_ind_highdiff:chr10_11101152_11102541	100	+
chr10	11105214	11105406	P53_nor_ind_highdiff:chr10_11105214_11105406	100	+
chr10	11105502	11105843	P53_nor_ind_highdiff:chr10_11105502_11105843	100	+
chr10	11105852	11106471	P53_nor_ind_highdiff:chr10_11105852_11106471	100	+
chr10	11106486	11108199	P53_nor_ind_highdiff:chr10_11106486_11108199	100	+
chr10	11108497	11108848	P53_nor_ind_highdiff:chr10_11108497_11108848	100	+
chr10	11108860	11109689	P53_nor_ind_highdiff:chr10_11108860_11109689	100	+
chr10	11109917	11110369	P53_nor_ind_highdiff:chr10_11109917_11110369	100	+
chr10	11112153	11113235	P53_nor_ind_highdiff:chr10_11112153_11113235	100	+
chr10	11113454	11115672	P53_nor_ind_highdiff:chr10_11113454_11115672	100	+
chr10	11115824	11117323	P53_nor_ind_highdiff:chr10_11115824_11117323	100	+
chr10	11117335	11117401	P53_nor_ind_highdiff:chr10_11117335_11117401	100	+
chr10	11117410	11118880	P53_nor_ind_highdiff:chr10_11117410_11118880	100	+
chr10	11119126	11121349	P53_nor_ind_highdiff:chr10_11119126_11121349	100	+
chr10	11121712	11121999	P53_nor_ind_highdiff:chr10_11121712_11121999	100	+
chr10	11122191	11122300	P53_nor_ind_highdiff:chr10_11122191_11122300	100	+
chr10	11122309	11124435	P53_nor_ind_highdiff:chr10_11122309_11124435	100	+
chr10	11124631	11125639	P53_nor_ind_highdiff:chr10_11124631_11125639	100	+
chr10	11125865	11127167	P53_nor_ind_highdiff:chr10_11125865_11127167	100	+
chr10	11127657	11128021	P53_nor_ind_highdiff:chr10_11127657_11128021	100	+
chr10	11128069	11128996	P53_nor_ind_highdiff:chr10_11128069_11128996	100	+
chr10	11129007	11130245	P53_nor_ind_highdiff:chr10_11129007_11130245	100	+
chr10	11130269	11130624	P53_nor_ind_highdiff:chr10_11130269_11130624	100	+
chr10	11131231	11131639	P53_nor_ind_highdiff:chr10_11131231_11131639	100	+
chr10	11132167	11132546	P53_nor_ind_highdiff:chr10_11132167_11132546	100	+
chr10	11132882	11133003	P53_nor_ind_highdiff:chr10_11132882_11133003	100	+
chr10	11133014	11133034	P53_nor_ind_highdiff:chr10_11133014_11133034	100	+
chr10	11133043	11133752	P53_nor_ind_highdiff:chr10_11133043_11133752	100	+
chr10	11134144	11134357	P53_nor_ind_highdiff:chr10_11134144_11134357	100	+
chr10	11134763	11136851	P53_nor_ind_highdiff:chr10_11134763_11136851	100	+
chr10	11136985	11137109	P53_nor_ind_highdiff:chr10_11136985_11137109	100	+
chr10	11137124	11138940	P53_nor_ind_highdiff:chr10_11137124_11138940	100	+
chr10	11138949	11139697	P53_nor_ind_highdiff:chr10_11138949_11139697	100	+
chr10	11139914	11141462	P53_nor_ind_highdiff:chr10_11139914_11141462	100	+
chr10	11141471	11141799	P53_nor_ind_highdiff:chr10_11141471_11141799	100	+
chr10	11142221	11145356	P53_nor_ind_highdiff:chr10_11142221_11145356	100	+
chr10	11145591	11146352	P53_nor_ind_highdiff:chr10_11145591_11146352	100	+
chr10	11146358	11146372	P53_nor_ind_highdiff:chr10_11146358_11146372	100	+
chr10	11146717	11146726	P53_nor_ind_highdiff:chr10_11146717_11146726	100	+
chr10	11146804	11147169	P53_nor_ind_highdiff:chr10_11146804_11147169	100	+
chr10	11147417	11148090	P53_nor_ind_highdiff:chr10_11147417_11148090	100	+
chr10	11148094	11148103	P53_nor_ind_highdiff:chr10_11148094_11148103	100	+
chr10	11148123	11148135	P53_nor_ind_highdiff:chr10_11148123_11148135	100	+
chr10	11148566	11148578	P53_nor_ind_highdiff:chr10_11148566_11148578	100	+
chr10	11148638	11148647	P53_nor_ind_highdiff:chr10_11148638_11148647	100	+
chr10	11148652	11148661	P53_nor_ind_highdiff:chr10_11148652_11148661	100	+
chr10	11148701	11148713	P53_nor_ind_highdiff:chr10_11148701_11148713	100	+
chr10	11149208	11149742	P53_nor_ind_highdiff:chr10_11149208_11149742	100	+
chr10	11150237	11150589	P53_nor_ind_highdiff:chr10_11150237_11150589	100	+
chr10	11150894	11151409	P53_nor_ind_highdiff:chr10_11150894_11151409	100	+
chr10	11151614	11151850	P53_nor_ind_highdiff:chr10_11151614_11151850	100	+
chr10	11151853	11151867	P53_nor_ind_highdiff:chr10_11151853_11151867	100	+
chr10	11151881	11151890	P53_nor_ind_highdiff:chr10_11151881_11151890	100	+
chr10	11152268	11152277	P53_nor_ind_highdiff:chr10_11152268_11152277	100	+
chr10	11152286	11152303	P53_nor_ind_highdiff:chr10_11152286_11152303	100	+
chr10	11152386	11152810	P53_nor_ind_highdiff:chr10_11152386_11152810	100	+
chr10	11152861	11154752	P53_nor_ind_highdiff:chr10_11152861_11154752	100	+
chr10	11154764	11155641	P53_nor_ind_highdiff:chr10_11154764_11155641	100	+
chr10	11155758	11156215	P53_nor_ind_highdiff:chr10_11155758_11156215	100	+
chr10	11156224	11156861	P53_nor_ind_highdiff:chr10_11156224_11156861	100	+
chr10	11156879	11157420	P53_nor_ind_highdiff:chr10_11156879_11157420	100	+
chr10	11157429	11157636	P53_nor_ind_highdiff:chr10_11157429_11157636	100	+
chr10	11157720	11158438	P53_nor_ind_highdiff:chr10_11157720_11158438	100	+
chr10	11158447	11158810	P53_nor_ind_highdiff:chr10_11158447_11158810	100	+
chr10	11159068	11160281	P53_nor_ind_highdiff:chr10_11159068_11160281	100	+
chr10	11160293	11160305	P53_nor_ind_highdiff:chr10_11160293_11160305	100	+
chr10	11160624	11160777	P53_nor_ind_highdiff:chr10_11160624_11160777	100	+
chr10	11161033	11161827	P53_nor_ind_highdiff:chr10_11161033_11161827	100	+
chr10	11161971	11162578	P53_nor_ind_highdiff:chr10_11161971_11162578	100	+
chr10	11162587	11163264	P53_nor_ind_highdiff:chr10_11162587_11163264	100	+
chr10	11163276	11163789	P53_nor_ind_highdiff:chr10_11163276_11163789	100	+
chr10	11163828	11163841	P53_nor_ind_highdiff:chr10_11163828_11163841	100	+
chr10	11163925	11164801	P53_nor_ind_highdiff:chr10_11163925_11164801	100	+
chr10	11164892	11165179	P53_nor_ind_highdiff:chr10_11164892_11165179	100	+
chr10	11165531	11165540	P53_nor_ind_highdiff:chr10_11165531_11165540	100	+
chr10	11165542	11165551	P53_nor_ind_highdiff:chr10_11165542_11165551	100	+
chr10	11165597	11165616	P53_nor_ind_highdiff:chr10_11165597_11165616	100	+
chr10	11165617	11165626	P53_nor_ind_highdiff:chr10_11165617_11165626	100	+
chr10	11165628	11165821	P53_nor_ind_highdiff:chr10_11165628_11165821	100	+
chr10	11166402	11166998	P53_nor_ind_highdiff:chr10_11166402_11166998	100	+
chr10	11167010	11168712	P53_nor_ind_highdiff:chr10_11167010_11168712	100	+
chr10	11172262	11173100	P53_nor_ind_highdiff:chr10_11172262_11173100	100	+
chr10	11173298	11175930	P53_nor_ind_highdiff:chr10_11173298_11175930	100	+
chr10	11175939	11176503	P53_nor_ind_highdiff:chr10_11175939_11176503	100	+
chr10	11176624	11178218	P53_nor_ind_highdiff:chr10_11176624_11178218	100	+
chr10	11178251	11178269	P53_nor_ind_highdiff:chr10_11178251_11178269	100	+
chr10	11178620	11178952	P53_nor_ind_highdiff:chr10_11178620_11178952	100	+
chr10	11179613	11180035	P53_nor_ind_highdiff:chr10_11179613_11180035	100	+
chr10	11180048	11181052	P53_nor_ind_highdiff:chr10_11180048_11181052	100	+
chr10	11181079	11181503	P53_nor_ind_highdiff:chr10_11181079_11181503	100	+
chr10	11181513	11181612	P53_nor_ind_highdiff:chr10_11181513_11181612	100	+
chr10	11181627	11182105	P53_nor_ind_highdiff:chr10_11181627_11182105	100	+
chr10	11182118	11182130	P53_nor_ind_highdiff:chr10_11182118_11182130	100	+
chr10	11182144	11182153	P53_nor_ind_highdiff:chr10_11182144_11182153	100	+
chr10	11182382	11182391	P53_nor_ind_highdiff:chr10_11182382_11182391	100	+
chr10	11182410	11182644	P53_nor_ind_highdiff:chr10_11182410_11182644	100	+
chr10	11182664	11182673	P53_nor_ind_highdiff:chr10_11182664_11182673	100	+
chr10	11182676	11182691	P53_nor_ind_highdiff:chr10_11182676_11182691	100	+
chr10	11183076	11184328	P53_nor_ind_highdiff:chr10_11183076_11184328	100	+
chr10	11184333	11184342	P53_nor_ind_highdiff:chr10_11184333_11184342	100	+
chr10	11184676	11184685	P53_nor_ind_highdiff:chr10_11184676_11184685	100	+
chr10	11184691	11184930	P53_nor_ind_highdiff:chr10_11184691_11184930	100	+
chr10	11184940	11185826	P53_nor_ind_highdiff:chr10_11184940_11185826	100	+
chr10	11185832	11186077	P53_nor_ind_highdiff:chr10_11185832_11186077	100	+
chr10	11186089	11186487	P53_nor_ind_highdiff:chr10_11186089_11186487	100	+
chr10	11186510	11186519	P53_nor_ind_highdiff:chr10_11186510_11186519	100	+
chr10	11186521	11186522	P53_nor_ind_highdiff:chr10_11186521_11186522	100	+
chr10	11186892	11188439	P53_nor_ind_highdiff:chr10_11186892_11188439	100	+
chr10	11188495	11190067	P53_nor_ind_highdiff:chr10_11188495_11190067	100	+
chr10	11190076	11190250	P53_nor_ind_highdiff:chr10_11190076_11190250	100	+
chr10	11190644	11190989	P53_nor_ind_highdiff:chr10_11190644_11190989	100	+
chr10	11190998	11191007	P53_nor_ind_highdiff:chr10_11190998_11191007	100	+
chr10	11191526	11193370	P53_nor_ind_highdiff:chr10_11191526_11193370	100	+
chr10	11193385	11193543	P53_nor_ind_highdiff:chr10_11193385_11193543	100	+
chr10	11193590	11194103	P53_nor_ind_highdiff:chr10_11193590_11194103	100	+
chr10	11194115	11194479	P53_nor_ind_highdiff:chr10_11194115_11194479	100	+
chr10	11194488	11195138	P53_nor_ind_highdiff:chr10_11194488_11195138	100	+
chr10	11195194	11196262	P53_nor_ind_highdiff:chr10_11195194_11196262	100	+
chr10	11196271	11197343	P53_nor_ind_highdiff:chr10_11196271_11197343	100	+
chr10	11197461	11198959	P53_nor_ind_highdiff:chr10_11197461_11198959	100	+
chr10	11198968	11199089	P53_nor_ind_highdiff:chr10_11198968_11199089	100	+
chr10	11199179	11200290	P53_nor_ind_highdiff:chr10_11199179_11200290	100	+
chr10	11200525	11201478	P53_nor_ind_highdiff:chr10_11200525_11201478	100	+
chr10	11201566	11201966	P53_nor_ind_highdiff:chr10_11201566_11201966	100	+
chr10	11202299	11202456	P53_nor_ind_highdiff:chr10_11202299_11202456	100	+
chr10	11202579	11203253	P53_nor_ind_highdiff:chr10_11202579_11203253	100	+
chr10	11203638	11204165	P53_nor_ind_highdiff:chr10_11203638_11204165	100	+
chr10	11204251	11205662	P53_nor_ind_highdiff:chr10_11204251_11205662	100	+
chr10	11206302	11206554	P53_nor_ind_highdiff:chr10_11206302_11206554	100	+
chr10	11206575	11206774	P53_nor_ind_highdiff:chr10_11206575_11206774	100	+
chr10	11206859	11206929	P53_nor_ind_highdiff:chr10_11206859_11206929	100	+
chr10	11206941	11206992	P53_nor_ind_highdiff:chr10_11206941_11206992	100	+
chr10	11207381	11207415	P53_nor_ind_highdiff:chr10_11207381_11207415	100	+
chr10	11207654	11207663	P53_nor_ind_highdiff:chr10_11207654_11207663	100	+
chr10	11207674	11207764	P53_nor_ind_highdiff:chr10_11207674_11207764	100	+
chr10	11208894	11209719	P53_nor_ind_highdiff:chr10_11208894_11209719	100	+
chr10	11210303	11210500	P53_nor_ind_highdiff:chr10_11210303_11210500	100	+
chr10	11211131	11211477	P53_nor_ind_highdiff:chr10_11211131_11211477	100	+
chr10	11211850	11212244	P53_nor_ind_highdiff:chr10_11211850_11212244	100	+
chr10	11212317	11212623	P53_nor_ind_highdiff:chr10_11212317_11212623	100	+
chr10	11212780	11213113	P53_nor_ind_highdiff:chr10_11212780_11213113	100	+
chr10	11213234	11213622	P53_nor_ind_highdiff:chr10_11213234_11213622	100	+
chr10	11214699	11215079	P53_nor_ind_highdiff:chr10_11214699_11215079	100	+
chr10	11215103	11215159	P53_nor_ind_highdiff:chr10_11215103_11215159	100	+
chr10	11215598	11215800	P53_nor_ind_highdiff:chr10_11215598_11215800	100	+
chr10	11215896	11216238	P53_nor_ind_highdiff:chr10_11215896_11216238	100	+
chr10	11216255	11216674	P53_nor_ind_highdiff:chr10_11216255_11216674	100	+
chr10	11217003	11217325	P53_nor_ind_highdiff:chr10_11217003_11217325	100	+
chr10	11217343	11217391	P53_nor_ind_highdiff:chr10_11217343_11217391	100	+
chr10	11217398	11217988	P53_nor_ind_highdiff:chr10_11217398_11217988	100	+
chr10	11218632	11219056	P53_nor_ind_highdiff:chr10_11218632_11219056	100	+
chr10	11219080	11219239	P53_nor_ind_highdiff:chr10_11219080_11219239	100	+
chr10	11220391	11220603	P53_nor_ind_highdiff:chr10_11220391_11220603	100	+
chr10	11221013	11222114	P53_nor_ind_highdiff:chr10_11221013_11222114	100	+
chr10	11223258	11223536	P53_nor_ind_highdiff:chr10_11223258_11223536	100	+
chr10	11224152	11224423	P53_nor_ind_highdiff:chr10_11224152_11224423	100	+
chr10	11231645	11232187	P53_nor_ind_highdiff:chr10_11231645_11232187	100	+
chr10	11232196	11232302	P53_nor_ind_highdiff:chr10_11232196_11232302	100	+
chr10	11232590	11232718	P53_nor_ind_highdiff:chr10_11232590_11232718	100	+
chr10	11233607	11233616	P53_nor_ind_highdiff:chr10_11233607_11233616	100	+
chr10	11233658	11234075	P53_nor_ind_highdiff:chr10_11233658_11234075	100	+
chr10	11234522	11234693	P53_nor_ind_highdiff:chr10_11234522_11234693	100	+
chr10	11234872	11235070	P53_nor_ind_highdiff:chr10_11234872_11235070	100	+
chr10	11235119	11235576	P53_nor_ind_highdiff:chr10_11235119_11235576	100	+
chr10	11236387	11236598	P53_nor_ind_highdiff:chr10_11236387_11236598	100	+
chr10	11237080	11237759	P53_nor_ind_highdiff:chr10_11237080_11237759	100	+
chr10	11237882	11238105	P53_nor_ind_highdiff:chr10_11237882_11238105	100	+
chr10	11239060	11239257	P53_nor_ind_highdiff:chr10_11239060_11239257	100	+
chr10	11240052	11240263	P53_nor_ind_highdiff:chr10_11240052_11240263	100	+
chr10	11240481	11240964	P53_nor_ind_highdiff:chr10_11240481_11240964	100	+
chr10	11241357	11241731	P53_nor_ind_highdiff:chr10_11241357_11241731	100	+
chr10	11241923	11242486	P53_nor_ind_highdiff:chr10_11241923_11242486	100	+
chr10	11242645	11243293	P53_nor_ind_highdiff:chr10_11242645_11243293	100	+
chr10	11243772	11244166	P53_nor_ind_highdiff:chr10_11243772_11244166	100	+
chr10	11244251	11244848	P53_nor_ind_highdiff:chr10_11244251_11244848	100	+
chr10	11245528	11245904	P53_nor_ind_highdiff:chr10_11245528_11245904	100	+
chr10	11247001	11247205	P53_nor_ind_highdiff:chr10_11247001_11247205	100	+
chr10	11247557	11248490	P53_nor_ind_highdiff:chr10_11247557_11248490	100	+
chr10	11248905	11249108	P53_nor_ind_highdiff:chr10_11248905_11249108	100	+
chr10	11249670	11250057	P53_nor_ind_highdiff:chr10_11249670_11250057	100	+
chr10	11250866	11251158	P53_nor_ind_highdiff:chr10_11250866_11251158	100	+
chr10	11251460	11251672	P53_nor_ind_highdiff:chr10_11251460_11251672	100	+
chr10	11253856	11254055	P53_nor_ind_highdiff:chr10_11253856_11254055	100	+
chr10	11254419	11254624	P53_nor_ind_highdiff:chr10_11254419_11254624	100	+
chr10	11258322	11258572	P53_nor_ind_highdiff:chr10_11258322_11258572	100	+
chr10	11258850	11259347	P53_nor_ind_highdiff:chr10_11258850_11259347	100	+
chr10	11259366	11259376	P53_nor_ind_highdiff:chr10_11259366_11259376	100	+
chr10	11259479	11259678	P53_nor_ind_highdiff:chr10_11259479_11259678	100	+
chr10	11259774	11260082	P53_nor_ind_highdiff:chr10_11259774_11260082	100	+
chr10	11260298	11260696	P53_nor_ind_highdiff:chr10_11260298_11260696	100	+
chr10	11260699	11261203	P53_nor_ind_highdiff:chr10_11260699_11261203	100	+
chr10	11261852	11262225	P53_nor_ind_highdiff:chr10_11261852_11262225	100	+
chr10	11262423	11262627	P53_nor_ind_highdiff:chr10_11262423_11262627	100	+
chr10	11262929	11263131	P53_nor_ind_highdiff:chr10_11262929_11263131	100	+
chr10	11263290	11263586	P53_nor_ind_highdiff:chr10_11263290_11263586	100	+
chr10	11263700	11263906	P53_nor_ind_highdiff:chr10_11263700_11263906	100	+
chr10	11264142	11264731	P53_nor_ind_highdiff:chr10_11264142_11264731	100	+
chr10	11265857	11266423	P53_nor_ind_highdiff:chr10_11265857_11266423	100	+
chr10	11266460	11266894	P53_nor_ind_highdiff:chr10_11266460_11266894	100	+
chr10	11267039	11267601	P53_nor_ind_highdiff:chr10_11267039_11267601	100	+
chr10	11267610	11267716	P53_nor_ind_highdiff:chr10_11267610_11267716	100	+
chr10	11267734	11267974	P53_nor_ind_highdiff:chr10_11267734_11267974	100	+
chr10	11268757	11269108	P53_nor_ind_highdiff:chr10_11268757_11269108	100	+
chr10	11270329	11270846	P53_nor_ind_highdiff:chr10_11270329_11270846	100	+
chr10	11272608	11273130	P53_nor_ind_highdiff:chr10_11272608_11273130	100	+
chr10	11274621	11275108	P53_nor_ind_highdiff:chr10_11274621_11275108	100	+
chr10	11275151	11275835	P53_nor_ind_highdiff:chr10_11275151_11275835	100	+
chr10	11277144	11277384	P53_nor_ind_highdiff:chr10_11277144_11277384	100	+
chr10	11277472	11277718	P53_nor_ind_highdiff:chr10_11277472_11277718	100	+
chr10	11277810	11278195	P53_nor_ind_highdiff:chr10_11277810_11278195	100	+
chr10	11278809	11279241	P53_nor_ind_highdiff:chr10_11278809_11279241	100	+
chr10	11279296	11279502	P53_nor_ind_highdiff:chr10_11279296_11279502	100	+
chr10	11279906	11280130	P53_nor_ind_highdiff:chr10_11279906_11280130	100	+
chr10	11280148	11280149	P53_nor_ind_highdiff:chr10_11280148_11280149	100	+
chr10	11285492	11285736	P53_nor_ind_highdiff:chr10_11285492_11285736	100	+
chr10	11286654	11286870	P53_nor_ind_highdiff:chr10_11286654_11286870	100	+
chr10	11299628	11299698	P53_nor_ind_highdiff:chr10_11299628_11299698	100	+
chr10	11301697	11301902	P53_nor_ind_highdiff:chr10_11301697_11301902	100	+
chr10	11303258	11303566	P53_nor_ind_highdiff:chr10_11303258_11303566	100	+
chr10	11303759	11304248	P53_nor_ind_highdiff:chr10_11303759_11304248	100	+
chr10	11304404	11304649	P53_nor_ind_highdiff:chr10_11304404_11304649	100	+
chr10	11305122	11305578	P53_nor_ind_highdiff:chr10_11305122_11305578	100	+
chr10	11305590	11305899	P53_nor_ind_highdiff:chr10_11305590_11305899	100	+
chr10	11305908	11306492	P53_nor_ind_highdiff:chr10_11305908_11306492	100	+
chr10	11306576	11306817	P53_nor_ind_highdiff:chr10_11306576_11306817	100	+
chr10	11306938	11307214	P53_nor_ind_highdiff:chr10_11306938_11307214	100	+
chr10	11307548	11307763	P53_nor_ind_highdiff:chr10_11307548_11307763	100	+
chr10	11308064	11308378	P53_nor_ind_highdiff:chr10_11308064_11308378	100	+
chr10	11308469	11308559	P53_nor_ind_highdiff:chr10_11308469_11308559	100	+
chr10	11308640	11308780	P53_nor_ind_highdiff:chr10_11308640_11308780	100	+
chr10	11309021	11309235	P53_nor_ind_highdiff:chr10_11309021_11309235	100	+
chr10	11309709	11310127	P53_nor_ind_highdiff:chr10_11309709_11310127	100	+
chr10	11310816	11311419	P53_nor_ind_highdiff:chr10_11310816_11311419	100	+
chr10	11311568	11312147	P53_nor_ind_highdiff:chr10_11311568_11312147	100	+
chr10	11312156	11312198	P53_nor_ind_highdiff:chr10_11312156_11312198	100	+
chr10	11312249	11312497	P53_nor_ind_highdiff:chr10_11312249_11312497	100	+
chr10	11312510	11312624	P53_nor_ind_highdiff:chr10_11312510_11312624	100	+
chr10	11312804	11312815	P53_nor_ind_highdiff:chr10_11312804_11312815	100	+
chr10	11312817	11312840	P53_nor_ind_highdiff:chr10_11312817_11312840	100	+
chr10	11316497	11316694	P53_nor_ind_highdiff:chr10_11316497_11316694	100	+
chr10	11318411	11318614	P53_nor_ind_highdiff:chr10_11318411_11318614	100	+
chr10	11319052	11319390	P53_nor_ind_highdiff:chr10_11319052_11319390	100	+
chr10	11321223	11321494	P53_nor_ind_highdiff:chr10_11321223_11321494	100	+
chr10	11331814	11332061	P53_nor_ind_highdiff:chr10_11331814_11332061	100	+
chr10	11335126	11335317	P53_nor_ind_highdiff:chr10_11335126_11335317	100	+
chr10	11335991	11336259	P53_nor_ind_highdiff:chr10_11335991_11336259	100	+
chr10	11338436	11338812	P53_nor_ind_highdiff:chr10_11338436_11338812	100	+
chr10	11343048	11343293	P53_nor_ind_highdiff:chr10_11343048_11343293	100	+
chr10	11358055	11358552	P53_nor_ind_highdiff:chr10_11358055_11358552	100	+
chr10	11361173	11361304	P53_nor_ind_highdiff:chr10_11361173_11361304	100	+
chr10	11363685	11363897	P53_nor_ind_highdiff:chr10_11363685_11363897	100	+
chr10	11365931	11366133	P53_nor_ind_highdiff:chr10_11365931_11366133	100	+
chr10	11366427	11366682	P53_nor_ind_highdiff:chr10_11366427_11366682	100	+
chr10	11367419	11367619	P53_nor_ind_highdiff:chr10_11367419_11367619	100	+
chr10	11367787	11367788	P53_nor_ind_highdiff:chr10_11367787_11367788	100	+
chr10	11367795	11367796	P53_nor_ind_highdiff:chr10_11367795_11367796	100	+
chr10	11367944	11368133	P53_nor_ind_highdiff:chr10_11367944_11368133	100	+
chr10	11370827	11370857	P53_nor_ind_highdiff:chr10_11370827_11370857	100	+
chr10	11637539	11637865	P53_nor_ind_highdiff:chr10_11637539_11637865	100	+
chr10	12005990	12006000	P53_nor_ind_highdiff:chr10_12005990_12006000	100	+
chr10	12006132	12006189	P53_nor_ind_highdiff:chr10_12006132_12006189	100	+
chr10	12046513	12046528	P53_nor_ind_highdiff:chr10_12046513_12046528	100	+
chr10	12046727	12046783	P53_nor_ind_highdiff:chr10_12046727_12046783	100	+
chr10	13212856	13212920	P53_nor_ind_highdiff:chr10_13212856_13212920	100	+
chr10	13213263	13213287	P53_nor_ind_highdiff:chr10_13213263_13213287	100	+
chr10	13214287	13214366	P53_nor_ind_highdiff:chr10_13214287_13214366	100	+
chr10	13214480	13214487	P53_nor_ind_highdiff:chr10_13214480_13214487	100	+
chr10	13214509	13214518	P53_nor_ind_highdiff:chr10_13214509_13214518	100	+
chr10	13214573	13214588	P53_nor_ind_highdiff:chr10_13214573_13214588	100	+
chr10	13234171	13234254	P53_nor_ind_highdiff:chr10_13234171_13234254	100	+
chr10	13234373	13234402	P53_nor_ind_highdiff:chr10_13234373_13234402	100	+
chr10	13239585	13239621	P53_nor_ind_highdiff:chr10_13239585_13239621	100	+
chr10	13239767	13239801	P53_nor_ind_highdiff:chr10_13239767_13239801	100	+
chr10	13240652	13240687	P53_nor_ind_highdiff:chr10_13240652_13240687	100	+
chr10	13243392	13243399	P53_nor_ind_highdiff:chr10_13243392_13243399	100	+
chr10	13243406	13243415	P53_nor_ind_highdiff:chr10_13243406_13243415	100	+
chr10	13243535	13243582	P53_nor_ind_highdiff:chr10_13243535_13243582	100	+
chr10	13246157	13246197	P53_nor_ind_highdiff:chr10_13246157_13246197	100	+
chr10	13246213	13246217	P53_nor_ind_highdiff:chr10_13246213_13246217	100	+
chr10	13246364	13246433	P53_nor_ind_highdiff:chr10_13246364_13246433	100	+
chr10	14884090	14884132	P53_nor_ind_highdiff:chr10_14884090_14884132	100	+
chr10	14941438	14941536	P53_nor_ind_highdiff:chr10_14941438_14941536	100	+
chr10	14941684	14941743	P53_nor_ind_highdiff:chr10_14941684_14941743	100	+
chr10	14944386	14944404	P53_nor_ind_highdiff:chr10_14944386_14944404	100	+
chr10	14952189	14952433	P53_nor_ind_highdiff:chr10_14952189_14952433	100	+
chr10	14969923	14970012	P53_nor_ind_highdiff:chr10_14969923_14970012	100	+
chr10	15145291	15145303	P53_nor_ind_highdiff:chr10_15145291_15145303	100	+
chr10	18441516	18441772	P53_nor_ind_highdiff:chr10_18441516_18441772	100	+
chr10	18441802	18441836	P53_nor_ind_highdiff:chr10_18441802_18441836	100	+
chr10	18446859	18447048	P53_nor_ind_highdiff:chr10_18446859_18447048	100	+
chr10	18448372	18448381	P53_nor_ind_highdiff:chr10_18448372_18448381	100	+
chr10	18448402	18448705	P53_nor_ind_highdiff:chr10_18448402_18448705	100	+
chr10	18449599	18449889	P53_nor_ind_highdiff:chr10_18449599_18449889	100	+
chr10	18451461	18451727	P53_nor_ind_highdiff:chr10_18451461_18451727	100	+
chr10	18452827	18453039	P53_nor_ind_highdiff:chr10_18452827_18453039	100	+
chr10	18453405	18453623	P53_nor_ind_highdiff:chr10_18453405_18453623	100	+
chr10	18454039	18454238	P53_nor_ind_highdiff:chr10_18454039_18454238	100	+
chr10	18458364	18458556	P53_nor_ind_highdiff:chr10_18458364_18458556	100	+
chr10	18459786	18459986	P53_nor_ind_highdiff:chr10_18459786_18459986	100	+
chr10	18468652	18468853	P53_nor_ind_highdiff:chr10_18468652_18468853	100	+
chr10	18474391	18474621	P53_nor_ind_highdiff:chr10_18474391_18474621	100	+
chr10	18476810	18477030	P53_nor_ind_highdiff:chr10_18476810_18477030	100	+
chr10	18487994	18488365	P53_nor_ind_highdiff:chr10_18487994_18488365	100	+
chr10	18492655	18492862	P53_nor_ind_highdiff:chr10_18492655_18492862	100	+
chr10	18518256	18518533	P53_nor_ind_highdiff:chr10_18518256_18518533	100	+
chr10	18529310	18529599	P53_nor_ind_highdiff:chr10_18529310_18529599	100	+
chr10	18542324	18542530	P53_nor_ind_highdiff:chr10_18542324_18542530	100	+
chr10	18564927	18565236	P53_nor_ind_highdiff:chr10_18564927_18565236	100	+
chr10	18957405	18957429	P53_nor_ind_highdiff:chr10_18957405_18957429	100	+
chr10	18957438	18957441	P53_nor_ind_highdiff:chr10_18957438_18957441	100	+
chr10	18963819	18964076	P53_nor_ind_highdiff:chr10_18963819_18964076	100	+
chr10	18964085	18964096	P53_nor_ind_highdiff:chr10_18964085_18964096	100	+
chr10	21249998	21250240	P53_nor_ind_highdiff:chr10_21249998_21250240	100	+
chr10	21267706	21267721	P53_nor_ind_highdiff:chr10_21267706_21267721	100	+
chr10	21267724	21267764	P53_nor_ind_highdiff:chr10_21267724_21267764	100	+
chr10	21267769	21267927	P53_nor_ind_highdiff:chr10_21267769_21267927	100	+
chr10	21443547	21443719	P53_nor_ind_highdiff:chr10_21443547_21443719	100	+
chr10	21456625	21456829	P53_nor_ind_highdiff:chr10_21456625_21456829	100	+
chr10	21827737	21827761	P53_nor_ind_highdiff:chr10_21827737_21827761	100	+
chr10	21827844	21827941	P53_nor_ind_highdiff:chr10_21827844_21827941	100	+
chr10	21900530	21900735	P53_nor_ind_highdiff:chr10_21900530_21900735	100	+
chr10	21961839	21962048	P53_nor_ind_highdiff:chr10_21961839_21962048	100	+
chr10	21973152	21973428	P53_nor_ind_highdiff:chr10_21973152_21973428	100	+
chr10	21995999	21996103	P53_nor_ind_highdiff:chr10_21995999_21996103	100	+
chr10	22002628	22002693	P53_nor_ind_highdiff:chr10_22002628_22002693	100	+
chr10	24518214	24518375	P53_nor_ind_highdiff:chr10_24518214_24518375	100	+
chr10	24518394	24518412	P53_nor_ind_highdiff:chr10_24518394_24518412	100	+
chr10	24518418	24518427	P53_nor_ind_highdiff:chr10_24518418_24518427	100	+
chr10	24520379	24520678	P53_nor_ind_highdiff:chr10_24520379_24520678	100	+
chr10	24523771	24523979	P53_nor_ind_highdiff:chr10_24523771_24523979	100	+
chr10	24527189	24527394	P53_nor_ind_highdiff:chr10_24527189_24527394	100	+
chr10	24530151	24530163	P53_nor_ind_highdiff:chr10_24530151_24530163	100	+
chr10	24530202	24530390	P53_nor_ind_highdiff:chr10_24530202_24530390	100	+
chr10	24538124	24538368	P53_nor_ind_highdiff:chr10_24538124_24538368	100	+
chr10	24538487	24538697	P53_nor_ind_highdiff:chr10_24538487_24538697	100	+
chr10	24538745	24539194	P53_nor_ind_highdiff:chr10_24538745_24539194	100	+
chr10	24544568	24544814	P53_nor_ind_highdiff:chr10_24544568_24544814	100	+
chr10	24545575	24545635	P53_nor_ind_highdiff:chr10_24545575_24545635	100	+
chr10	24545647	24545961	P53_nor_ind_highdiff:chr10_24545647_24545961	100	+
chr10	24549726	24550048	P53_nor_ind_highdiff:chr10_24549726_24550048	100	+
chr10	24551028	24551124	P53_nor_ind_highdiff:chr10_24551028_24551124	100	+
chr10	24551133	24551204	P53_nor_ind_highdiff:chr10_24551133_24551204	100	+
chr10	24551205	24551214	P53_nor_ind_highdiff:chr10_24551205_24551214	100	+
chr10	24551244	24551253	P53_nor_ind_highdiff:chr10_24551244_24551253	100	+
chr10	24553141	24553156	P53_nor_ind_highdiff:chr10_24553141_24553156	100	+
chr10	24553182	24553194	P53_nor_ind_highdiff:chr10_24553182_24553194	100	+
chr10	24553201	24553213	P53_nor_ind_highdiff:chr10_24553201_24553213	100	+
chr10	24553237	24553480	P53_nor_ind_highdiff:chr10_24553237_24553480	100	+
chr10	24556893	24557291	P53_nor_ind_highdiff:chr10_24556893_24557291	100	+
chr10	24558626	24558835	P53_nor_ind_highdiff:chr10_24558626_24558835	100	+
chr10	24560713	24560733	P53_nor_ind_highdiff:chr10_24560713_24560733	100	+
chr10	24560742	24560996	P53_nor_ind_highdiff:chr10_24560742_24560996	100	+
chr10	24561374	24561580	P53_nor_ind_highdiff:chr10_24561374_24561580	100	+
chr10	24575622	24575913	P53_nor_ind_highdiff:chr10_24575622_24575913	100	+
chr10	24575923	24575941	P53_nor_ind_highdiff:chr10_24575923_24575941	100	+
chr10	24583295	24583607	P53_nor_ind_highdiff:chr10_24583295_24583607	100	+
chr10	24584133	24584337	P53_nor_ind_highdiff:chr10_24584133_24584337	100	+
chr10	24584693	24584894	P53_nor_ind_highdiff:chr10_24584693_24584894	100	+
chr10	24585914	24586080	P53_nor_ind_highdiff:chr10_24585914_24586080	100	+
chr10	24588155	24588314	P53_nor_ind_highdiff:chr10_24588155_24588314	100	+
chr10	24594923	24595165	P53_nor_ind_highdiff:chr10_24594923_24595165	100	+
chr10	24604007	24604009	P53_nor_ind_highdiff:chr10_24604007_24604009	100	+
chr10	24604010	24604019	P53_nor_ind_highdiff:chr10_24604010_24604019	100	+
chr10	24604030	24604221	P53_nor_ind_highdiff:chr10_24604030_24604221	100	+
chr10	24910345	24910584	P53_nor_ind_highdiff:chr10_24910345_24910584	100	+
chr10	27009025	27009144	P53_nor_ind_highdiff:chr10_27009025_27009144	100	+
chr10	27447620	27447627	P53_nor_ind_highdiff:chr10_27447620_27447627	100	+
chr10	27447636	27447690	P53_nor_ind_highdiff:chr10_27447636_27447690	100	+
chr10	27448470	27448505	P53_nor_ind_highdiff:chr10_27448470_27448505	100	+
chr10	27454468	27454470	P53_nor_ind_highdiff:chr10_27454468_27454470	100	+
chr10	27458858	27458872	P53_nor_ind_highdiff:chr10_27458858_27458872	100	+
chr10	27461956	27462046	P53_nor_ind_highdiff:chr10_27461956_27462046	100	+
chr10	27475287	27475305	P53_nor_ind_highdiff:chr10_27475287_27475305	100	+
chr10	28825965	28826157	P53_nor_ind_highdiff:chr10_28825965_28826157	100	+
chr10	28829365	28829560	P53_nor_ind_highdiff:chr10_28829365_28829560	100	+
chr10	28843517	28843762	P53_nor_ind_highdiff:chr10_28843517_28843762	100	+
chr10	28849746	28850096	P53_nor_ind_highdiff:chr10_28849746_28850096	100	+
chr10	28850107	28850343	P53_nor_ind_highdiff:chr10_28850107_28850343	100	+
chr10	28854771	28854955	P53_nor_ind_highdiff:chr10_28854771_28854955	100	+
chr10	28873105	28873379	P53_nor_ind_highdiff:chr10_28873105_28873379	100	+
chr10	28878622	28878664	P53_nor_ind_highdiff:chr10_28878622_28878664	100	+
chr10	28878781	28878860	P53_nor_ind_highdiff:chr10_28878781_28878860	100	+
chr10	28879761	28879880	P53_nor_ind_highdiff:chr10_28879761_28879880	100	+
chr10	28884628	28884659	P53_nor_ind_highdiff:chr10_28884628_28884659	100	+
chr10	28884970	28885000	P53_nor_ind_highdiff:chr10_28884970_28885000	100	+
chr10	28888699	28888958	P53_nor_ind_highdiff:chr10_28888699_28888958	100	+
chr10	28899545	28899626	P53_nor_ind_highdiff:chr10_28899545_28899626	100	+
chr10	28899750	28899752	P53_nor_ind_highdiff:chr10_28899750_28899752	100	+
chr10	28905020	28905028	P53_nor_ind_highdiff:chr10_28905020_28905028	100	+
chr10	28905037	28905098	P53_nor_ind_highdiff:chr10_28905037_28905098	100	+
chr10	28905317	28905326	P53_nor_ind_highdiff:chr10_28905317_28905326	100	+
chr10	28905358	28905377	P53_nor_ind_highdiff:chr10_28905358_28905377	100	+
chr10	29916652	29916864	P53_nor_ind_highdiff:chr10_29916652_29916864	100	+
chr10	38251326	38251350	P53_nor_ind_highdiff:chr10_38251326_38251350	100	+
chr10	43895291	43895448	P53_nor_ind_highdiff:chr10_43895291_43895448	100	+
chr10	43895475	43895487	P53_nor_ind_highdiff:chr10_43895475_43895487	100	+
chr10	43896874	43897086	P53_nor_ind_highdiff:chr10_43896874_43897086	100	+
chr10	46329784	46329800	P53_nor_ind_highdiff:chr10_46329784_46329800	100	+
chr10	46329802	46329808	P53_nor_ind_highdiff:chr10_46329802_46329808	100	+
chr10	46914795	46915065	P53_nor_ind_highdiff:chr10_46914795_46915065	100	+
chr10	48199721	48199924	P53_nor_ind_highdiff:chr10_48199721_48199924	100	+
chr10	48211327	48211573	P53_nor_ind_highdiff:chr10_48211327_48211573	100	+
chr10	49400937	49400943	P53_nor_ind_highdiff:chr10_49400937_49400943	100	+
chr10	49414688	49414786	P53_nor_ind_highdiff:chr10_49414688_49414786	100	+
chr10	49414976	49414981	P53_nor_ind_highdiff:chr10_49414976_49414981	100	+
chr10	49414991	49414999	P53_nor_ind_highdiff:chr10_49414991_49414999	100	+
chr10	51263216	51263435	P53_nor_ind_highdiff:chr10_51263216_51263435	100	+
chr10	51373162	51373364	P53_nor_ind_highdiff:chr10_51373162_51373364	100	+
chr10	51599867	51599876	P53_nor_ind_highdiff:chr10_51599867_51599876	100	+
chr10	51599956	51599965	P53_nor_ind_highdiff:chr10_51599956_51599965	100	+
chr10	51599978	51599990	P53_nor_ind_highdiff:chr10_51599978_51599990	100	+
chr10	51599994	51600071	P53_nor_ind_highdiff:chr10_51599994_51600071	100	+
chr10	52076340	52076536	P53_nor_ind_highdiff:chr10_52076340_52076536	100	+
chr10	52078406	52078732	P53_nor_ind_highdiff:chr10_52078406_52078732	100	+
chr10	52080683	52080886	P53_nor_ind_highdiff:chr10_52080683_52080886	100	+
chr10	52091177	52091383	P53_nor_ind_highdiff:chr10_52091177_52091383	100	+
chr10	52092134	52092242	P53_nor_ind_highdiff:chr10_52092134_52092242	100	+
chr10	52096118	52096432	P53_nor_ind_highdiff:chr10_52096118_52096432	100	+
chr10	52098017	52098309	P53_nor_ind_highdiff:chr10_52098017_52098309	100	+
chr10	52100004	52100146	P53_nor_ind_highdiff:chr10_52100004_52100146	100	+
chr10	52106918	52107127	P53_nor_ind_highdiff:chr10_52106918_52107127	100	+
chr10	52118695	52118901	P53_nor_ind_highdiff:chr10_52118695_52118901	100	+
chr10	52121436	52121631	P53_nor_ind_highdiff:chr10_52121436_52121631	100	+
chr10	52122486	52122707	P53_nor_ind_highdiff:chr10_52122486_52122707	100	+
chr10	52154033	52154422	P53_nor_ind_highdiff:chr10_52154033_52154422	100	+
chr10	52155117	52155558	P53_nor_ind_highdiff:chr10_52155117_52155558	100	+
chr10	52166999	52167201	P53_nor_ind_highdiff:chr10_52166999_52167201	100	+
chr10	52167247	52167501	P53_nor_ind_highdiff:chr10_52167247_52167501	100	+
chr10	52171056	52171323	P53_nor_ind_highdiff:chr10_52171056_52171323	100	+
chr10	52171518	52171728	P53_nor_ind_highdiff:chr10_52171518_52171728	100	+
chr10	52172357	52172630	P53_nor_ind_highdiff:chr10_52172357_52172630	100	+
chr10	52175375	52175582	P53_nor_ind_highdiff:chr10_52175375_52175582	100	+
chr10	52175876	52176039	P53_nor_ind_highdiff:chr10_52175876_52176039	100	+
chr10	52176908	52177348	P53_nor_ind_highdiff:chr10_52176908_52177348	100	+
chr10	52178211	52178492	P53_nor_ind_highdiff:chr10_52178211_52178492	100	+
chr10	52180185	52180455	P53_nor_ind_highdiff:chr10_52180185_52180455	100	+
chr10	52186322	52186515	P53_nor_ind_highdiff:chr10_52186322_52186515	100	+
chr10	52186527	52186750	P53_nor_ind_highdiff:chr10_52186527_52186750	100	+
chr10	52187196	52187205	P53_nor_ind_highdiff:chr10_52187196_52187205	100	+
chr10	52187219	52187228	P53_nor_ind_highdiff:chr10_52187219_52187228	100	+
chr10	52187286	52187597	P53_nor_ind_highdiff:chr10_52187286_52187597	100	+
chr10	52191025	52191400	P53_nor_ind_highdiff:chr10_52191025_52191400	100	+
chr10	52192804	52193235	P53_nor_ind_highdiff:chr10_52192804_52193235	100	+
chr10	52195102	52195510	P53_nor_ind_highdiff:chr10_52195102_52195510	100	+
chr10	52196163	52196184	P53_nor_ind_highdiff:chr10_52196163_52196184	100	+
chr10	52196185	52196194	P53_nor_ind_highdiff:chr10_52196185_52196194	100	+
chr10	52196232	52196376	P53_nor_ind_highdiff:chr10_52196232_52196376	100	+
chr10	52199384	52199808	P53_nor_ind_highdiff:chr10_52199384_52199808	100	+
chr10	52199897	52200210	P53_nor_ind_highdiff:chr10_52199897_52200210	100	+
chr10	52201133	52201281	P53_nor_ind_highdiff:chr10_52201133_52201281	100	+
chr10	52201290	52201352	P53_nor_ind_highdiff:chr10_52201290_52201352	100	+
chr10	52211304	52211553	P53_nor_ind_highdiff:chr10_52211304_52211553	100	+
chr10	52213712	52213936	P53_nor_ind_highdiff:chr10_52213712_52213936	100	+
chr10	52214090	52214414	P53_nor_ind_highdiff:chr10_52214090_52214414	100	+
chr10	52216690	52216887	P53_nor_ind_highdiff:chr10_52216690_52216887	100	+
chr10	52219929	52220002	P53_nor_ind_highdiff:chr10_52219929_52220002	100	+
chr10	52220011	52220126	P53_nor_ind_highdiff:chr10_52220011_52220126	100	+
chr10	52220353	52220432	P53_nor_ind_highdiff:chr10_52220353_52220432	100	+
chr10	52220574	52220581	P53_nor_ind_highdiff:chr10_52220574_52220581	100	+
chr10	52220605	52220806	P53_nor_ind_highdiff:chr10_52220605_52220806	100	+
chr10	52220815	52220837	P53_nor_ind_highdiff:chr10_52220815_52220837	100	+
chr10	52261064	52261068	P53_nor_ind_highdiff:chr10_52261064_52261068	100	+
chr10	52261077	52261178	P53_nor_ind_highdiff:chr10_52261077_52261178	100	+
chr10	52261193	52261413	P53_nor_ind_highdiff:chr10_52261193_52261413	100	+
chr10	52262611	52262853	P53_nor_ind_highdiff:chr10_52262611_52262853	100	+
chr10	52265109	52265430	P53_nor_ind_highdiff:chr10_52265109_52265430	100	+
chr10	52265882	52266231	P53_nor_ind_highdiff:chr10_52265882_52266231	100	+
chr10	52268454	52268662	P53_nor_ind_highdiff:chr10_52268454_52268662	100	+
chr10	52270794	52271002	P53_nor_ind_highdiff:chr10_52270794_52271002	100	+
chr10	52272817	52273020	P53_nor_ind_highdiff:chr10_52272817_52273020	100	+
chr10	52275741	52276026	P53_nor_ind_highdiff:chr10_52275741_52276026	100	+
chr10	52289657	52289860	P53_nor_ind_highdiff:chr10_52289657_52289860	100	+
chr10	52300981	52301265	P53_nor_ind_highdiff:chr10_52300981_52301265	100	+
chr10	52327543	52327705	P53_nor_ind_highdiff:chr10_52327543_52327705	100	+
chr10	52327714	52327755	P53_nor_ind_highdiff:chr10_52327714_52327755	100	+
chr10	52332435	52332674	P53_nor_ind_highdiff:chr10_52332435_52332674	100	+
chr10	52344867	52345218	P53_nor_ind_highdiff:chr10_52344867_52345218	100	+
chr10	52346324	52346518	P53_nor_ind_highdiff:chr10_52346324_52346518	100	+
chr10	52348105	52348307	P53_nor_ind_highdiff:chr10_52348105_52348307	100	+
chr10	52349906	52349912	P53_nor_ind_highdiff:chr10_52349906_52349912	100	+
chr10	52350007	52350120	P53_nor_ind_highdiff:chr10_52350007_52350120	100	+
chr10	52360949	52361234	P53_nor_ind_highdiff:chr10_52360949_52361234	100	+
chr10	52364079	52364252	P53_nor_ind_highdiff:chr10_52364079_52364252	100	+
chr10	52364264	52364390	P53_nor_ind_highdiff:chr10_52364264_52364390	100	+
chr10	52367131	52367473	P53_nor_ind_highdiff:chr10_52367131_52367473	100	+
chr10	52367603	52367656	P53_nor_ind_highdiff:chr10_52367603_52367656	100	+
chr10	52367665	52367688	P53_nor_ind_highdiff:chr10_52367665_52367688	100	+
chr10	52367697	52367925	P53_nor_ind_highdiff:chr10_52367697_52367925	100	+
chr10	52371904	52372208	P53_nor_ind_highdiff:chr10_52371904_52372208	100	+
chr10	52373391	52373600	P53_nor_ind_highdiff:chr10_52373391_52373600	100	+
chr10	52373668	52373871	P53_nor_ind_highdiff:chr10_52373668_52373871	100	+
chr10	52375493	52375744	P53_nor_ind_highdiff:chr10_52375493_52375744	100	+
chr10	52378933	52379267	P53_nor_ind_highdiff:chr10_52378933_52379267	100	+
chr10	52379340	52379610	P53_nor_ind_highdiff:chr10_52379340_52379610	100	+
chr10	52380237	52380490	P53_nor_ind_highdiff:chr10_52380237_52380490	100	+
chr10	52380493	52380621	P53_nor_ind_highdiff:chr10_52380493_52380621	100	+
chr10	52380994	52381014	P53_nor_ind_highdiff:chr10_52380994_52381014	100	+
chr10	52381025	52381324	P53_nor_ind_highdiff:chr10_52381025_52381324	100	+
chr10	52382103	52382460	P53_nor_ind_highdiff:chr10_52382103_52382460	100	+
chr10	61007534	61007588	P53_nor_ind_highdiff:chr10_61007534_61007588	100	+
chr10	62544668	62544691	P53_nor_ind_highdiff:chr10_62544668_62544691	100	+
chr10	62544751	62544770	P53_nor_ind_highdiff:chr10_62544751_62544770	100	+
chr10	64022278	64022383	P53_nor_ind_highdiff:chr10_64022278_64022383	100	+
chr10	64022580	64022581	P53_nor_ind_highdiff:chr10_64022580_64022581	100	+
chr10	64022596	64022605	P53_nor_ind_highdiff:chr10_64022596_64022605	100	+
chr10	64022613	64022653	P53_nor_ind_highdiff:chr10_64022613_64022653	100	+
chr10	69804127	69804158	P53_nor_ind_highdiff:chr10_69804127_69804158	100	+
chr10	70093046	70093381	P53_nor_ind_highdiff:chr10_70093046_70093381	100	+
chr10	70093393	70093438	P53_nor_ind_highdiff:chr10_70093393_70093438	100	+
chr10	70093844	70094122	P53_nor_ind_highdiff:chr10_70093844_70094122	100	+
chr10	70095623	70095683	P53_nor_ind_highdiff:chr10_70095623_70095683	100	+
chr10	70095692	70095931	P53_nor_ind_highdiff:chr10_70095692_70095931	100	+
chr10	70096348	70096753	P53_nor_ind_highdiff:chr10_70096348_70096753	100	+
chr10	70102953	70102954	P53_nor_ind_highdiff:chr10_70102953_70102954	100	+
chr10	75760650	75760852	P53_nor_ind_highdiff:chr10_75760650_75760852	100	+
chr10	75771678	75771878	P53_nor_ind_highdiff:chr10_75771678_75771878	100	+
chr10	75786869	75787041	P53_nor_ind_highdiff:chr10_75786869_75787041	100	+
chr10	75808260	75808440	P53_nor_ind_highdiff:chr10_75808260_75808440	100	+
chr10	75808441	75808461	P53_nor_ind_highdiff:chr10_75808441_75808461	100	+
chr10	75808528	75808537	P53_nor_ind_highdiff:chr10_75808528_75808537	100	+
chr10	75808554	75808563	P53_nor_ind_highdiff:chr10_75808554_75808563	100	+
chr10	75838221	75838432	P53_nor_ind_highdiff:chr10_75838221_75838432	100	+
chr10	75849738	75849779	P53_nor_ind_highdiff:chr10_75849738_75849779	100	+
chr10	75864521	75864720	P53_nor_ind_highdiff:chr10_75864521_75864720	100	+
chr10	75864730	75864745	P53_nor_ind_highdiff:chr10_75864730_75864745	100	+
chr10	75864747	75864768	P53_nor_ind_highdiff:chr10_75864747_75864768	100	+
chr10	75864789	75864798	P53_nor_ind_highdiff:chr10_75864789_75864798	100	+
chr10	75869981	75870635	P53_nor_ind_highdiff:chr10_75869981_75870635	100	+
chr10	75871437	75871640	P53_nor_ind_highdiff:chr10_75871437_75871640	100	+
chr10	80931560	80931829	P53_nor_ind_highdiff:chr10_80931560_80931829	100	+
chr10	81942077	81942205	P53_nor_ind_highdiff:chr10_81942077_81942205	100	+
chr10	81944835	81945043	P53_nor_ind_highdiff:chr10_81944835_81945043	100	+
chr10	81961057	81961299	P53_nor_ind_highdiff:chr10_81961057_81961299	100	+
chr10	81961721	81961940	P53_nor_ind_highdiff:chr10_81961721_81961940	100	+
chr10	81962041	81962349	P53_nor_ind_highdiff:chr10_81962041_81962349	100	+
chr10	81963118	81963339	P53_nor_ind_highdiff:chr10_81963118_81963339	100	+
chr10	82222159	82222442	P53_nor_ind_highdiff:chr10_82222159_82222442	100	+
chr10	82227603	82227820	P53_nor_ind_highdiff:chr10_82227603_82227820	100	+
chr10	82248953	82248972	P53_nor_ind_highdiff:chr10_82248953_82248972	100	+
chr10	82249070	82249075	P53_nor_ind_highdiff:chr10_82249070_82249075	100	+
chr10	82249079	82249179	P53_nor_ind_highdiff:chr10_82249079_82249179	100	+
chr10	82251989	82252215	P53_nor_ind_highdiff:chr10_82251989_82252215	100	+
chr10	82252225	82252239	P53_nor_ind_highdiff:chr10_82252225_82252239	100	+
chr10	88277848	88277857	P53_nor_ind_highdiff:chr10_88277848_88277857	100	+
chr10	89268313	89268347	P53_nor_ind_highdiff:chr10_89268313_89268347	100	+
chr10	89272835	89272878	P53_nor_ind_highdiff:chr10_89272835_89272878	100	+
chr10	89272981	89273066	P53_nor_ind_highdiff:chr10_89272981_89273066	100	+
chr10	89311823	89311838	P53_nor_ind_highdiff:chr10_89311823_89311838	100	+
chr10	89454125	89454329	P53_nor_ind_highdiff:chr10_89454125_89454329	100	+
chr10	89701133	89701404	P53_nor_ind_highdiff:chr10_89701133_89701404	100	+
chr10	90665139	90665199	P53_nor_ind_highdiff:chr10_90665139_90665199	100	+
chr10	90673215	90673307	P53_nor_ind_highdiff:chr10_90673215_90673307	100	+
chr10	90674418	90674476	P53_nor_ind_highdiff:chr10_90674418_90674476	100	+
chr10	90767422	90767456	P53_nor_ind_highdiff:chr10_90767422_90767456	100	+
chr10	90767594	90767602	P53_nor_ind_highdiff:chr10_90767594_90767602	100	+
chr10	90767609	90767661	P53_nor_ind_highdiff:chr10_90767609_90767661	100	+
chr10	91486038	91486049	P53_nor_ind_highdiff:chr10_91486038_91486049	100	+
chr10	91486278	91486290	P53_nor_ind_highdiff:chr10_91486278_91486290	100	+
chr10	94369115	94369117	P53_nor_ind_highdiff:chr10_94369115_94369117	100	+
chr10	94369287	94369371	P53_nor_ind_highdiff:chr10_94369287_94369371	100	+
chr10	94373403	94373415	P53_nor_ind_highdiff:chr10_94373403_94373415	100	+
chr10	94389820	94389931	P53_nor_ind_highdiff:chr10_94389820_94389931	100	+
chr10	94392469	94392482	P53_nor_ind_highdiff:chr10_94392469_94392482	100	+
chr10	94405408	94405451	P53_nor_ind_highdiff:chr10_94405408_94405451	100	+
chr10	94407916	94407962	P53_nor_ind_highdiff:chr10_94407916_94407962	100	+
chr10	94409546	94409589	P53_nor_ind_highdiff:chr10_94409546_94409589	100	+
chr10	94409767	94409860	P53_nor_ind_highdiff:chr10_94409767_94409860	100	+
chr10	94653285	94653324	P53_nor_ind_highdiff:chr10_94653285_94653324	100	+
chr10	95104778	95104935	P53_nor_ind_highdiff:chr10_95104778_95104935	100	+
chr10	96121404	96121419	P53_nor_ind_highdiff:chr10_96121404_96121419	100	+
chr10	96337140	96337356	P53_nor_ind_highdiff:chr10_96337140_96337356	100	+
chr10	96362995	96363381	P53_nor_ind_highdiff:chr10_96362995_96363381	100	+
chr10	97902225	97902470	P53_nor_ind_highdiff:chr10_97902225_97902470	100	+
chr10	99991230	99991236	P53_nor_ind_highdiff:chr10_99991230_99991236	100	+
chr10	99991256	99991265	P53_nor_ind_highdiff:chr10_99991256_99991265	100	+
chr10	99991445	99991471	P53_nor_ind_highdiff:chr10_99991445_99991471	100	+
chr10	102689034	102689071	P53_nor_ind_highdiff:chr10_102689034_102689071	100	+
chr10	102689197	102689224	P53_nor_ind_highdiff:chr10_102689197_102689224	100	+
chr10	103897800	103897861	P53_nor_ind_highdiff:chr10_103897800_103897861	100	+
chr10	103905894	103906165	P53_nor_ind_highdiff:chr10_103905894_103906165	100	+
chr10	103916511	103916526	P53_nor_ind_highdiff:chr10_103916511_103916526	100	+
chr10	103916528	103916537	P53_nor_ind_highdiff:chr10_103916528_103916537	100	+
chr10	103916553	103916749	P53_nor_ind_highdiff:chr10_103916553_103916749	100	+
chr10	105162863	105162873	P53_nor_ind_highdiff:chr10_105162863_105162873	100	+
chr10	105163042	105163159	P53_nor_ind_highdiff:chr10_105163042_105163159	100	+
chr10	112058301	112058404	P53_nor_ind_highdiff:chr10_112058301_112058404	100	+
chr10	112262417	112262462	P53_nor_ind_highdiff:chr10_112262417_112262462	100	+
chr10	112262475	112262476	P53_nor_ind_highdiff:chr10_112262475_112262476	100	+
chr10	112262629	112262712	P53_nor_ind_highdiff:chr10_112262629_112262712	100	+
chr10	112337572	112337590	P53_nor_ind_highdiff:chr10_112337572_112337590	100	+
chr10	112340607	112340660	P53_nor_ind_highdiff:chr10_112340607_112340660	100	+
chr10	112340805	112340887	P53_nor_ind_highdiff:chr10_112340805_112340887	100	+
chr10	112343018	112343092	P53_nor_ind_highdiff:chr10_112343018_112343092	100	+
chr10	112343104	112343139	P53_nor_ind_highdiff:chr10_112343104_112343139	100	+
chr10	112343308	112343425	P53_nor_ind_highdiff:chr10_112343308_112343425	100	+
chr10	112343900	112343928	P53_nor_ind_highdiff:chr10_112343900_112343928	100	+
chr10	112350114	112350166	P53_nor_ind_highdiff:chr10_112350114_112350166	100	+
chr10	112350334	112350420	P53_nor_ind_highdiff:chr10_112350334_112350420	100	+
chr10	112356086	112356114	P53_nor_ind_highdiff:chr10_112356086_112356114	100	+
chr10	112356123	112356153	P53_nor_ind_highdiff:chr10_112356123_112356153	100	+
chr10	112356314	112356372	P53_nor_ind_highdiff:chr10_112356314_112356372	100	+
chr10	112359570	112359597	P53_nor_ind_highdiff:chr10_112359570_112359597	100	+
chr10	112359606	112359668	P53_nor_ind_highdiff:chr10_112359606_112359668	100	+
chr10	112361331	112361393	P53_nor_ind_highdiff:chr10_112361331_112361393	100	+
chr10	112361661	112361670	P53_nor_ind_highdiff:chr10_112361661_112361670	100	+
chr10	112362229	112362230	P53_nor_ind_highdiff:chr10_112362229_112362230	100	+
chr10	112362512	112362524	P53_nor_ind_highdiff:chr10_112362512_112362524	100	+
chr10	112362534	112362537	P53_nor_ind_highdiff:chr10_112362534_112362537	100	+
chr10	112362777	112362798	P53_nor_ind_highdiff:chr10_112362777_112362798	100	+
chr10	112362807	112362854	P53_nor_ind_highdiff:chr10_112362807_112362854	100	+
chr10	114446459	114446468	P53_nor_ind_highdiff:chr10_114446459_114446468	100	+
chr10	114446486	114446662	P53_nor_ind_highdiff:chr10_114446486_114446662	100	+
chr10	114710706	114710724	P53_nor_ind_highdiff:chr10_114710706_114710724	100	+
chr10	114710733	114710783	P53_nor_ind_highdiff:chr10_114710733_114710783	100	+
chr10	114715052	114715298	P53_nor_ind_highdiff:chr10_114715052_114715298	100	+
chr10	114716237	114716610	P53_nor_ind_highdiff:chr10_114716237_114716610	100	+
chr10	114717538	114717736	P53_nor_ind_highdiff:chr10_114717538_114717736	100	+
chr10	114718457	114718537	P53_nor_ind_highdiff:chr10_114718457_114718537	100	+
chr10	114718546	114719126	P53_nor_ind_highdiff:chr10_114718546_114719126	100	+
chr10	114723131	114723336	P53_nor_ind_highdiff:chr10_114723131_114723336	100	+
chr10	114726640	114726863	P53_nor_ind_highdiff:chr10_114726640_114726863	100	+
chr10	114727159	114727332	P53_nor_ind_highdiff:chr10_114727159_114727332	100	+
chr10	114727344	114727356	P53_nor_ind_highdiff:chr10_114727344_114727356	100	+
chr10	114727370	114727379	P53_nor_ind_highdiff:chr10_114727370_114727379	100	+
chr10	114730211	114730410	P53_nor_ind_highdiff:chr10_114730211_114730410	100	+
chr10	114730704	114730943	P53_nor_ind_highdiff:chr10_114730704_114730943	100	+
chr10	114734938	114735136	P53_nor_ind_highdiff:chr10_114734938_114735136	100	+
chr10	114736167	114736361	P53_nor_ind_highdiff:chr10_114736167_114736361	100	+
chr10	114736379	114736439	P53_nor_ind_highdiff:chr10_114736379_114736439	100	+
chr10	114739615	114739812	P53_nor_ind_highdiff:chr10_114739615_114739812	100	+
chr10	114741244	114741599	P53_nor_ind_highdiff:chr10_114741244_114741599	100	+
chr10	114750507	114750522	P53_nor_ind_highdiff:chr10_114750507_114750522	100	+
chr10	114750524	114750554	P53_nor_ind_highdiff:chr10_114750524_114750554	100	+
chr10	114750589	114750613	P53_nor_ind_highdiff:chr10_114750589_114750613	100	+
chr10	114750668	114750679	P53_nor_ind_highdiff:chr10_114750668_114750679	100	+
chr10	114750682	114750694	P53_nor_ind_highdiff:chr10_114750682_114750694	100	+
chr10	114760421	114760788	P53_nor_ind_highdiff:chr10_114760421_114760788	100	+
chr10	114771296	114771827	P53_nor_ind_highdiff:chr10_114771296_114771827	100	+
chr10	114779614	114779886	P53_nor_ind_highdiff:chr10_114779614_114779886	100	+
chr10	114793644	114793921	P53_nor_ind_highdiff:chr10_114793644_114793921	100	+
chr10	114799890	114799962	P53_nor_ind_highdiff:chr10_114799890_114799962	100	+
chr10	114803375	114803593	P53_nor_ind_highdiff:chr10_114803375_114803593	100	+
chr10	114805491	114806014	P53_nor_ind_highdiff:chr10_114805491_114806014	100	+
chr10	114808993	114809200	P53_nor_ind_highdiff:chr10_114808993_114809200	100	+
chr10	114816700	114816901	P53_nor_ind_highdiff:chr10_114816700_114816901	100	+
chr10	114819917	114820135	P53_nor_ind_highdiff:chr10_114819917_114820135	100	+
chr10	114820309	114820626	P53_nor_ind_highdiff:chr10_114820309_114820626	100	+
chr10	114821141	114821377	P53_nor_ind_highdiff:chr10_114821141_114821377	100	+
chr10	114824094	114824477	P53_nor_ind_highdiff:chr10_114824094_114824477	100	+
chr10	114825563	114825685	P53_nor_ind_highdiff:chr10_114825563_114825685	100	+
chr10	114825694	114825722	P53_nor_ind_highdiff:chr10_114825694_114825722	100	+
chr10	114825728	114825737	P53_nor_ind_highdiff:chr10_114825728_114825737	100	+
chr10	114825755	114825760	P53_nor_ind_highdiff:chr10_114825755_114825760	100	+
chr10	114825788	114825797	P53_nor_ind_highdiff:chr10_114825788_114825797	100	+
chr10	114825801	114825824	P53_nor_ind_highdiff:chr10_114825801_114825824	100	+
chr10	114826415	114826663	P53_nor_ind_highdiff:chr10_114826415_114826663	100	+
chr10	114837023	114837083	P53_nor_ind_highdiff:chr10_114837023_114837083	100	+
chr10	114853237	114853405	P53_nor_ind_highdiff:chr10_114853237_114853405	100	+
chr10	114853414	114853433	P53_nor_ind_highdiff:chr10_114853414_114853433	100	+
chr10	114854450	114854536	P53_nor_ind_highdiff:chr10_114854450_114854536	100	+
chr10	114854549	114854558	P53_nor_ind_highdiff:chr10_114854549_114854558	100	+
chr10	114854574	114854582	P53_nor_ind_highdiff:chr10_114854574_114854582	100	+
chr10	114863031	114863382	P53_nor_ind_highdiff:chr10_114863031_114863382	100	+
chr10	114871082	114871165	P53_nor_ind_highdiff:chr10_114871082_114871165	100	+
chr10	114871198	114871210	P53_nor_ind_highdiff:chr10_114871198_114871210	100	+
chr10	114871219	114871228	P53_nor_ind_highdiff:chr10_114871219_114871228	100	+
chr10	114871231	114871240	P53_nor_ind_highdiff:chr10_114871231_114871240	100	+
chr10	114874460	114874765	P53_nor_ind_highdiff:chr10_114874460_114874765	100	+
chr10	114884492	114884800	P53_nor_ind_highdiff:chr10_114884492_114884800	100	+
chr10	114893301	114893504	P53_nor_ind_highdiff:chr10_114893301_114893504	100	+
chr10	114903809	114903830	P53_nor_ind_highdiff:chr10_114903809_114903830	100	+
chr10	114910674	114910677	P53_nor_ind_highdiff:chr10_114910674_114910677	100	+
chr10	114910686	114910733	P53_nor_ind_highdiff:chr10_114910686_114910733	100	+
chr10	114910884	114910912	P53_nor_ind_highdiff:chr10_114910884_114910912	100	+
chr10	114911397	114911483	P53_nor_ind_highdiff:chr10_114911397_114911483	100	+
chr10	114911645	114911647	P53_nor_ind_highdiff:chr10_114911645_114911647	100	+
chr10	114911688	114911703	P53_nor_ind_highdiff:chr10_114911688_114911703	100	+
chr10	115885629	115885643	P53_nor_ind_highdiff:chr10_115885629_115885643	100	+
chr10	116006473	116006712	P53_nor_ind_highdiff:chr10_116006473_116006712	100	+
chr10	118438999	118439011	P53_nor_ind_highdiff:chr10_118438999_118439011	100	+
chr10	118439281	118439316	P53_nor_ind_highdiff:chr10_118439281_118439316	100	+
chr10	118456513	118456754	P53_nor_ind_highdiff:chr10_118456513_118456754	100	+
chr10	118650361	118650561	P53_nor_ind_highdiff:chr10_118650361_118650561	100	+
chr10	118651757	118651958	P53_nor_ind_highdiff:chr10_118651757_118651958	100	+
chr10	118656039	118656238	P53_nor_ind_highdiff:chr10_118656039_118656238	100	+
chr10	118659681	118659822	P53_nor_ind_highdiff:chr10_118659681_118659822	100	+
chr10	118660807	118661046	P53_nor_ind_highdiff:chr10_118660807_118661046	100	+
chr10	119044983	119045023	P53_nor_ind_highdiff:chr10_119044983_119045023	100	+
chr10	121671511	121671554	P53_nor_ind_highdiff:chr10_121671511_121671554	100	+
chr10	121671678	121671692	P53_nor_ind_highdiff:chr10_121671678_121671692	100	+
chr10	121671704	121671721	P53_nor_ind_highdiff:chr10_121671704_121671721	100	+
chr10	124914650	124914793	P53_nor_ind_highdiff:chr10_124914650_124914793	100	+
chr10	124914808	124915066	P53_nor_ind_highdiff:chr10_124914808_124915066	100	+
chr10	124915423	124915636	P53_nor_ind_highdiff:chr10_124915423_124915636	100	+
chr10	126162009	126162033	P53_nor_ind_highdiff:chr10_126162009_126162033	100	+
chr10	127422124	127422190	P53_nor_ind_highdiff:chr10_127422124_127422190	100	+
chr10	127422314	127422380	P53_nor_ind_highdiff:chr10_127422314_127422380	100	+
chr10	127431614	127431624	P53_nor_ind_highdiff:chr10_127431614_127431624	100	+
chr10	127434233	127434274	P53_nor_ind_highdiff:chr10_127434233_127434274	100	+
chr10	129195505	129195967	P53_nor_ind_highdiff:chr10_129195505_129195967	100	+
chr10	129914271	129914295	P53_nor_ind_highdiff:chr10_129914271_129914295	100	+
chr10	129917487	129917516	P53_nor_ind_highdiff:chr10_129917487_129917516	100	+
chr10	129917585	129917683	P53_nor_ind_highdiff:chr10_129917585_129917683	100	+
chr10	131965246	131965469	P53_nor_ind_highdiff:chr10_131965246_131965469	100	+
chr10	134386434	134386715	P53_nor_ind_highdiff:chr10_134386434_134386715	100	+
chr10	134387235	134387557	P53_nor_ind_highdiff:chr10_134387235_134387557	100	+
chr10	134387603	134387993	P53_nor_ind_highdiff:chr10_134387603_134387993	100	+
chr10	134388815	134389010	P53_nor_ind_highdiff:chr10_134388815_134389010	100	+
chr11	239535	239725	P53_nor_ind_highdiff:chr11_239535_239725	100	+
chr11	241861	242053	P53_nor_ind_highdiff:chr11_241861_242053	100	+
chr11	243126	243162	P53_nor_ind_highdiff:chr11_243126_243162	100	+
chr11	243166	243197	P53_nor_ind_highdiff:chr11_243166_243197	100	+
chr11	243198	243223	P53_nor_ind_highdiff:chr11_243198_243223	100	+
chr11	243244	243335	P53_nor_ind_highdiff:chr11_243244_243335	100	+
chr11	243354	243383	P53_nor_ind_highdiff:chr11_243354_243383	100	+
chr11	243390	243417	P53_nor_ind_highdiff:chr11_243390_243417	100	+
chr11	243426	243435	P53_nor_ind_highdiff:chr11_243426_243435	100	+
chr11	961457	961721	P53_nor_ind_highdiff:chr11_961457_961721	100	+
chr11	964713	965037	P53_nor_ind_highdiff:chr11_964713_965037	100	+
chr11	2468251	2468457	P53_nor_ind_highdiff:chr11_2468251_2468457	100	+
chr11	2473840	2474110	P53_nor_ind_highdiff:chr11_2473840_2474110	100	+
chr11	2481006	2481213	P53_nor_ind_highdiff:chr11_2481006_2481213	100	+
chr11	2686701	2686955	P53_nor_ind_highdiff:chr11_2686701_2686955	100	+
chr11	2697570	2697843	P53_nor_ind_highdiff:chr11_2697570_2697843	100	+
chr11	2698423	2698679	P53_nor_ind_highdiff:chr11_2698423_2698679	100	+
chr11	2698706	2698812	P53_nor_ind_highdiff:chr11_2698706_2698812	100	+
chr11	2699846	2700219	P53_nor_ind_highdiff:chr11_2699846_2700219	100	+
chr11	2700760	2700992	P53_nor_ind_highdiff:chr11_2700760_2700992	100	+
chr11	2704317	2704508	P53_nor_ind_highdiff:chr11_2704317_2704508	100	+
chr11	2705025	2705261	P53_nor_ind_highdiff:chr11_2705025_2705261	100	+
chr11	2706548	2706833	P53_nor_ind_highdiff:chr11_2706548_2706833	100	+
chr11	2709497	2709690	P53_nor_ind_highdiff:chr11_2709497_2709690	100	+
chr11	2713432	2713641	P53_nor_ind_highdiff:chr11_2713432_2713641	100	+
chr11	2719081	2719315	P53_nor_ind_highdiff:chr11_2719081_2719315	100	+
chr11	2719558	2720179	P53_nor_ind_highdiff:chr11_2719558_2720179	100	+
chr11	2723748	2723965	P53_nor_ind_highdiff:chr11_2723748_2723965	100	+
chr11	2732864	2733066	P53_nor_ind_highdiff:chr11_2732864_2733066	100	+
chr11	3385579	3385732	P53_nor_ind_highdiff:chr11_3385579_3385732	100	+
chr11	3735226	3735310	P53_nor_ind_highdiff:chr11_3735226_3735310	100	+
chr11	3774406	3774539	P53_nor_ind_highdiff:chr11_3774406_3774539	100	+
chr11	3774645	3774744	P53_nor_ind_highdiff:chr11_3774645_3774744	100	+
chr11	3780296	3780525	P53_nor_ind_highdiff:chr11_3780296_3780525	100	+
chr11	3792895	3792977	P53_nor_ind_highdiff:chr11_3792895_3792977	100	+
chr11	3793167	3793236	P53_nor_ind_highdiff:chr11_3793167_3793236	100	+
chr11	3877715	3877923	P53_nor_ind_highdiff:chr11_3877715_3877923	100	+
chr11	3883256	3883420	P53_nor_ind_highdiff:chr11_3883256_3883420	100	+
chr11	3895816	3896176	P53_nor_ind_highdiff:chr11_3895816_3896176	100	+
chr11	3900522	3900550	P53_nor_ind_highdiff:chr11_3900522_3900550	100	+
chr11	3900563	3900577	P53_nor_ind_highdiff:chr11_3900563_3900577	100	+
chr11	3900586	3900757	P53_nor_ind_highdiff:chr11_3900586_3900757	100	+
chr11	3908517	3908723	P53_nor_ind_highdiff:chr11_3908517_3908723	100	+
chr11	3925886	3926145	P53_nor_ind_highdiff:chr11_3925886_3926145	100	+
chr11	3929970	3930178	P53_nor_ind_highdiff:chr11_3929970_3930178	100	+
chr11	3931047	3931139	P53_nor_ind_highdiff:chr11_3931047_3931139	100	+
chr11	3931166	3931243	P53_nor_ind_highdiff:chr11_3931166_3931243	100	+
chr11	8704830	8705180	P53_nor_ind_highdiff:chr11_8704830_8705180	100	+
chr11	8705200	8705215	P53_nor_ind_highdiff:chr11_8705200_8705215	100	+
chr11	8705628	8705805	P53_nor_ind_highdiff:chr11_8705628_8705805	100	+
chr11	8734288	8734339	P53_nor_ind_highdiff:chr11_8734288_8734339	100	+
chr11	9200348	9200392	P53_nor_ind_highdiff:chr11_9200348_9200392	100	+
chr11	9200620	9200622	P53_nor_ind_highdiff:chr11_9200620_9200622	100	+
chr11	9200641	9200650	P53_nor_ind_highdiff:chr11_9200641_9200650	100	+
chr11	9200671	9200689	P53_nor_ind_highdiff:chr11_9200671_9200689	100	+
chr11	9428487	9428667	P53_nor_ind_highdiff:chr11_9428487_9428667	100	+
chr11	9428676	9428685	P53_nor_ind_highdiff:chr11_9428676_9428685	100	+
chr11	9457921	9458206	P53_nor_ind_highdiff:chr11_9457921_9458206	100	+
chr11	11371434	11371628	P53_nor_ind_highdiff:chr11_11371434_11371628	100	+
chr11	11389294	11389587	P53_nor_ind_highdiff:chr11_11389294_11389587	100	+
chr11	11391180	11391460	P53_nor_ind_highdiff:chr11_11391180_11391460	100	+
chr11	11505320	11505573	P53_nor_ind_highdiff:chr11_11505320_11505573	100	+
chr11	11522817	11523117	P53_nor_ind_highdiff:chr11_11522817_11523117	100	+
chr11	11543076	11543279	P53_nor_ind_highdiff:chr11_11543076_11543279	100	+
chr11	11546843	11547178	P53_nor_ind_highdiff:chr11_11546843_11547178	100	+
chr11	11567908	11568226	P53_nor_ind_highdiff:chr11_11567908_11568226	100	+
chr11	11570062	11570357	P53_nor_ind_highdiff:chr11_11570062_11570357	100	+
chr11	11596322	11596637	P53_nor_ind_highdiff:chr11_11596322_11596637	100	+
chr11	11604957	11605147	P53_nor_ind_highdiff:chr11_11604957_11605147	100	+
chr11	11613682	11614028	P53_nor_ind_highdiff:chr11_11613682_11614028	100	+
chr11	11614802	11615179	P53_nor_ind_highdiff:chr11_11614802_11615179	100	+
chr11	11624287	11624491	P53_nor_ind_highdiff:chr11_11624287_11624491	100	+
chr11	11624639	11624879	P53_nor_ind_highdiff:chr11_11624639_11624879	100	+
chr11	11632881	11633104	P53_nor_ind_highdiff:chr11_11632881_11633104	100	+
chr11	11633887	11634115	P53_nor_ind_highdiff:chr11_11633887_11634115	100	+
chr11	11636422	11637126	P53_nor_ind_highdiff:chr11_11636422_11637126	100	+
chr11	11639389	11639668	P53_nor_ind_highdiff:chr11_11639389_11639668	100	+
chr11	11905926	11906012	P53_nor_ind_highdiff:chr11_11905926_11906012	100	+
chr11	11906129	11906205	P53_nor_ind_highdiff:chr11_11906129_11906205	100	+
chr11	11919240	11919242	P53_nor_ind_highdiff:chr11_11919240_11919242	100	+
chr11	11919256	11919395	P53_nor_ind_highdiff:chr11_11919256_11919395	100	+
chr11	11955303	11955313	P53_nor_ind_highdiff:chr11_11955303_11955313	100	+
chr11	11955322	11955376	P53_nor_ind_highdiff:chr11_11955322_11955376	100	+
chr11	11955485	11955509	P53_nor_ind_highdiff:chr11_11955485_11955509	100	+
chr11	12844300	12844501	P53_nor_ind_highdiff:chr11_12844300_12844501	100	+
chr11	13722296	13722500	P53_nor_ind_highdiff:chr11_13722296_13722500	100	+
chr11	13723113	13723388	P53_nor_ind_highdiff:chr11_13723113_13723388	100	+
chr11	13725611	13725926	P53_nor_ind_highdiff:chr11_13725611_13725926	100	+
chr11	13726510	13726941	P53_nor_ind_highdiff:chr11_13726510_13726941	100	+
chr11	13735652	13735859	P53_nor_ind_highdiff:chr11_13735652_13735859	100	+
chr11	13736228	13736322	P53_nor_ind_highdiff:chr11_13736228_13736322	100	+
chr11	13736501	13736527	P53_nor_ind_highdiff:chr11_13736501_13736527	100	+
chr11	13736531	13736571	P53_nor_ind_highdiff:chr11_13736531_13736571	100	+
chr11	13736572	13736655	P53_nor_ind_highdiff:chr11_13736572_13736655	100	+
chr11	13736665	13736761	P53_nor_ind_highdiff:chr11_13736665_13736761	100	+
chr11	16470736	16470823	P53_nor_ind_highdiff:chr11_16470736_16470823	100	+
chr11	17115932	17115940	P53_nor_ind_highdiff:chr11_17115932_17115940	100	+
chr11	28110050	28110058	P53_nor_ind_highdiff:chr11_28110050_28110058	100	+
chr11	32917555	32917771	P53_nor_ind_highdiff:chr11_32917555_32917771	100	+
chr11	34098645	34098950	P53_nor_ind_highdiff:chr11_34098645_34098950	100	+
chr11	34104835	34105178	P53_nor_ind_highdiff:chr11_34104835_34105178	100	+
chr11	34112034	34112075	P53_nor_ind_highdiff:chr11_34112034_34112075	100	+
chr11	34120828	34120849	P53_nor_ind_highdiff:chr11_34120828_34120849	100	+
chr11	35211624	35211690	P53_nor_ind_highdiff:chr11_35211624_35211690	100	+
chr11	35212178	35212500	P53_nor_ind_highdiff:chr11_35212178_35212500	100	+
chr11	35213037	35213988	P53_nor_ind_highdiff:chr11_35213037_35213988	100	+
chr11	35215028	35215433	P53_nor_ind_highdiff:chr11_35215028_35215433	100	+
chr11	35215595	35215974	P53_nor_ind_highdiff:chr11_35215595_35215974	100	+
chr11	35218113	35218292	P53_nor_ind_highdiff:chr11_35218113_35218292	100	+
chr11	35218423	35218478	P53_nor_ind_highdiff:chr11_35218423_35218478	100	+
chr11	35218992	35219307	P53_nor_ind_highdiff:chr11_35218992_35219307	100	+
chr11	35219793	35219798	P53_nor_ind_highdiff:chr11_35219793_35219798	100	+
chr11	35219822	35220201	P53_nor_ind_highdiff:chr11_35219822_35220201	100	+
chr11	35220213	35220232	P53_nor_ind_highdiff:chr11_35220213_35220232	100	+
chr11	35220754	35221062	P53_nor_ind_highdiff:chr11_35220754_35221062	100	+
chr11	35221669	35221912	P53_nor_ind_highdiff:chr11_35221669_35221912	100	+
chr11	35222320	35222620	P53_nor_ind_highdiff:chr11_35222320_35222620	100	+
chr11	35222742	35222744	P53_nor_ind_highdiff:chr11_35222742_35222744	100	+
chr11	35222927	35223214	P53_nor_ind_highdiff:chr11_35222927_35223214	100	+
chr11	35226033	35226058	P53_nor_ind_highdiff:chr11_35226033_35226058	100	+
chr11	35226187	35226369	P53_nor_ind_highdiff:chr11_35226187_35226369	100	+
chr11	35227557	35227658	P53_nor_ind_highdiff:chr11_35227557_35227658	100	+
chr11	35227801	35227805	P53_nor_ind_highdiff:chr11_35227801_35227805	100	+
chr11	43363807	43363977	P53_nor_ind_highdiff:chr11_43363807_43363977	100	+
chr11	44118258	44118555	P53_nor_ind_highdiff:chr11_44118258_44118555	100	+
chr11	44119379	44119580	P53_nor_ind_highdiff:chr11_44119379_44119580	100	+
chr11	44120305	44120314	P53_nor_ind_highdiff:chr11_44120305_44120314	100	+
chr11	44120317	44120362	P53_nor_ind_highdiff:chr11_44120317_44120362	100	+
chr11	44120374	44120470	P53_nor_ind_highdiff:chr11_44120374_44120470	100	+
chr11	44120471	44120503	P53_nor_ind_highdiff:chr11_44120471_44120503	100	+
chr11	44120513	44120522	P53_nor_ind_highdiff:chr11_44120513_44120522	100	+
chr11	44121818	44122186	P53_nor_ind_highdiff:chr11_44121818_44122186	100	+
chr11	44126397	44126688	P53_nor_ind_highdiff:chr11_44126397_44126688	100	+
chr11	44127155	44127197	P53_nor_ind_highdiff:chr11_44127155_44127197	100	+
chr11	44127217	44127226	P53_nor_ind_highdiff:chr11_44127217_44127226	100	+
chr11	44127256	44127349	P53_nor_ind_highdiff:chr11_44127256_44127349	100	+
chr11	44151766	44152114	P53_nor_ind_highdiff:chr11_44151766_44152114	100	+
chr11	44155325	44155621	P53_nor_ind_highdiff:chr11_44155325_44155621	100	+
chr11	44168407	44168591	P53_nor_ind_highdiff:chr11_44168407_44168591	100	+
chr11	44228806	44229008	P53_nor_ind_highdiff:chr11_44228806_44229008	100	+
chr11	44229990	44230197	P53_nor_ind_highdiff:chr11_44229990_44230197	100	+
chr11	44231371	44231580	P53_nor_ind_highdiff:chr11_44231371_44231580	100	+
chr11	44237783	44237944	P53_nor_ind_highdiff:chr11_44237783_44237944	100	+
chr11	44237953	44238628	P53_nor_ind_highdiff:chr11_44237953_44238628	100	+
chr11	44239919	44240219	P53_nor_ind_highdiff:chr11_44239919_44240219	100	+
chr11	44241816	44242018	P53_nor_ind_highdiff:chr11_44241816_44242018	100	+
chr11	44243199	44243672	P53_nor_ind_highdiff:chr11_44243199_44243672	100	+
chr11	44246363	44246606	P53_nor_ind_highdiff:chr11_44246363_44246606	100	+
chr11	44248357	44248594	P53_nor_ind_highdiff:chr11_44248357_44248594	100	+
chr11	44253000	44253241	P53_nor_ind_highdiff:chr11_44253000_44253241	100	+
chr11	44260422	44260688	P53_nor_ind_highdiff:chr11_44260422_44260688	100	+
chr11	46603898	46604099	P53_nor_ind_highdiff:chr11_46603898_46604099	100	+
chr11	46784112	46784174	P53_nor_ind_highdiff:chr11_46784112_46784174	100	+
chr11	46784312	46784320	P53_nor_ind_highdiff:chr11_46784312_46784320	100	+
chr11	46784333	46784341	P53_nor_ind_highdiff:chr11_46784333_46784341	100	+
chr11	46784355	46784380	P53_nor_ind_highdiff:chr11_46784355_46784380	100	+
chr11	46784389	46784432	P53_nor_ind_highdiff:chr11_46784389_46784432	100	+
chr11	46799653	46799684	P53_nor_ind_highdiff:chr11_46799653_46799684	100	+
chr11	46799863	46799865	P53_nor_ind_highdiff:chr11_46799863_46799865	100	+
chr11	46799868	46799920	P53_nor_ind_highdiff:chr11_46799868_46799920	100	+
chr11	46799929	46799964	P53_nor_ind_highdiff:chr11_46799929_46799964	100	+
chr11	46799976	46800008	P53_nor_ind_highdiff:chr11_46799976_46800008	100	+
chr11	47837380	47837389	P53_nor_ind_highdiff:chr11_47837380_47837389	100	+
chr11	47837407	47837497	P53_nor_ind_highdiff:chr11_47837407_47837497	100	+
chr11	47837581	47837662	P53_nor_ind_highdiff:chr11_47837581_47837662	100	+
chr11	48005454	48005684	P53_nor_ind_highdiff:chr11_48005454_48005684	100	+
chr11	48041666	48041958	P53_nor_ind_highdiff:chr11_48041666_48041958	100	+
chr11	48151988	48151997	P53_nor_ind_highdiff:chr11_48151988_48151997	100	+
chr11	57505964	57506130	P53_nor_ind_highdiff:chr11_57505964_57506130	100	+
chr11	57530175	57530238	P53_nor_ind_highdiff:chr11_57530175_57530238	100	+
chr11	57530250	57530494	P53_nor_ind_highdiff:chr11_57530250_57530494	100	+
chr11	57530753	57530959	P53_nor_ind_highdiff:chr11_57530753_57530959	100	+
chr11	57533739	57533837	P53_nor_ind_highdiff:chr11_57533739_57533837	100	+
chr11	57533852	57534097	P53_nor_ind_highdiff:chr11_57533852_57534097	100	+
chr11	57543803	57544163	P53_nor_ind_highdiff:chr11_57543803_57544163	100	+
chr11	57545669	57546001	P53_nor_ind_highdiff:chr11_57545669_57546001	100	+
chr11	57546629	57546824	P53_nor_ind_highdiff:chr11_57546629_57546824	100	+
chr11	57550231	57550339	P53_nor_ind_highdiff:chr11_57550231_57550339	100	+
chr11	57550346	57550360	P53_nor_ind_highdiff:chr11_57550346_57550360	100	+
chr11	57550375	57550386	P53_nor_ind_highdiff:chr11_57550375_57550386	100	+
chr11	57550396	57550405	P53_nor_ind_highdiff:chr11_57550396_57550405	100	+
chr11	57550429	57550449	P53_nor_ind_highdiff:chr11_57550429_57550449	100	+
chr11	57555771	57556116	P53_nor_ind_highdiff:chr11_57555771_57556116	100	+
chr11	57558420	57558429	P53_nor_ind_highdiff:chr11_57558420_57558429	100	+
chr11	57558438	57558450	P53_nor_ind_highdiff:chr11_57558438_57558450	100	+
chr11	57558477	57558494	P53_nor_ind_highdiff:chr11_57558477_57558494	100	+
chr11	57558511	57558757	P53_nor_ind_highdiff:chr11_57558511_57558757	100	+
chr11	57569673	57569712	P53_nor_ind_highdiff:chr11_57569673_57569712	100	+
chr11	58381678	58381680	P53_nor_ind_highdiff:chr11_58381678_58381680	100	+
chr11	58381821	58381887	P53_nor_ind_highdiff:chr11_58381821_58381887	100	+
chr11	58891560	58891648	P53_nor_ind_highdiff:chr11_58891560_58891648	100	+
chr11	58910928	58910969	P53_nor_ind_highdiff:chr11_58910928_58910969	100	+
chr11	58913329	58913420	P53_nor_ind_highdiff:chr11_58913329_58913420	100	+
chr11	58914879	58915166	P53_nor_ind_highdiff:chr11_58914879_58915166	100	+
chr11	59562690	59562811	P53_nor_ind_highdiff:chr11_59562690_59562811	100	+
chr11	59562834	59562843	P53_nor_ind_highdiff:chr11_59562834_59562843	100	+
chr11	59568246	59568327	P53_nor_ind_highdiff:chr11_59568246_59568327	100	+
chr11	62340238	62340451	P53_nor_ind_highdiff:chr11_62340238_62340451	100	+
chr11	63916047	63916240	P53_nor_ind_highdiff:chr11_63916047_63916240	100	+
chr11	64541951	64542053	P53_nor_ind_highdiff:chr11_64541951_64542053	100	+
chr11	64542060	64542072	P53_nor_ind_highdiff:chr11_64542060_64542072	100	+
chr11	64542077	64542086	P53_nor_ind_highdiff:chr11_64542077_64542086	100	+
chr11	64542105	64542117	P53_nor_ind_highdiff:chr11_64542105_64542117	100	+
chr11	64543171	64543362	P53_nor_ind_highdiff:chr11_64543171_64543362	100	+
chr11	65172245	65172331	P53_nor_ind_highdiff:chr11_65172245_65172331	100	+
chr11	65172544	65172578	P53_nor_ind_highdiff:chr11_65172544_65172578	100	+
chr11	65484104	65484134	P53_nor_ind_highdiff:chr11_65484104_65484134	100	+
chr11	66391110	66391314	P53_nor_ind_highdiff:chr11_66391110_66391314	100	+
chr11	66399515	66399823	P53_nor_ind_highdiff:chr11_66399515_66399823	100	+
chr11	66399938	66399995	P53_nor_ind_highdiff:chr11_66399938_66399995	100	+
chr11	66400016	66400025	P53_nor_ind_highdiff:chr11_66400016_66400025	100	+
chr11	66400030	66400042	P53_nor_ind_highdiff:chr11_66400030_66400042	100	+
chr11	66400043	66400064	P53_nor_ind_highdiff:chr11_66400043_66400064	100	+
chr11	66409366	66409631	P53_nor_ind_highdiff:chr11_66409366_66409631	100	+
chr11	66409959	66410197	P53_nor_ind_highdiff:chr11_66409959_66410197	100	+
chr11	66412103	66412228	P53_nor_ind_highdiff:chr11_66412103_66412228	100	+
chr11	66412699	66413015	P53_nor_ind_highdiff:chr11_66412699_66413015	100	+
chr11	66635648	66635841	P53_nor_ind_highdiff:chr11_66635648_66635841	100	+
chr11	67859401	67859644	P53_nor_ind_highdiff:chr11_67859401_67859644	100	+
chr11	68323052	68323256	P53_nor_ind_highdiff:chr11_68323052_68323256	100	+
chr11	70226118	70226155	P53_nor_ind_highdiff:chr11_70226118_70226155	100	+
chr11	70226188	70226197	P53_nor_ind_highdiff:chr11_70226188_70226197	100	+
chr11	71213600	71213900	P53_nor_ind_highdiff:chr11_71213600_71213900	100	+
chr11	71213930	71214014	P53_nor_ind_highdiff:chr11_71213930_71214014	100	+
chr11	71214579	71214788	P53_nor_ind_highdiff:chr11_71214579_71214788	100	+
chr11	72493086	72493310	P53_nor_ind_highdiff:chr11_72493086_72493310	100	+
chr11	72493404	72493466	P53_nor_ind_highdiff:chr11_72493404_72493466	100	+
chr11	72494117	72494362	P53_nor_ind_highdiff:chr11_72494117_72494362	100	+
chr11	72494995	72495268	P53_nor_ind_highdiff:chr11_72494995_72495268	100	+
chr11	72495499	72495646	P53_nor_ind_highdiff:chr11_72495499_72495646	100	+
chr11	72495664	72495715	P53_nor_ind_highdiff:chr11_72495664_72495715	100	+
chr11	74329516	74329578	P53_nor_ind_highdiff:chr11_74329516_74329578	100	+
chr11	74336398	74336452	P53_nor_ind_highdiff:chr11_74336398_74336452	100	+
chr11	74336622	74336656	P53_nor_ind_highdiff:chr11_74336622_74336656	100	+
chr11	75118940	75119138	P53_nor_ind_highdiff:chr11_75118940_75119138	100	+
chr11	75770475	75770499	P53_nor_ind_highdiff:chr11_75770475_75770499	100	+
chr11	76247103	76247162	P53_nor_ind_highdiff:chr11_76247103_76247162	100	+
chr11	76248815	76248832	P53_nor_ind_highdiff:chr11_76248815_76248832	100	+
chr11	76248999	76249057	P53_nor_ind_highdiff:chr11_76248999_76249057	100	+
chr11	85730068	85730090	P53_nor_ind_highdiff:chr11_85730068_85730090	100	+
chr11	85730105	85730291	P53_nor_ind_highdiff:chr11_85730105_85730291	100	+
chr11	86577122	86577334	P53_nor_ind_highdiff:chr11_86577122_86577334	100	+
chr11	86578158	86578380	P53_nor_ind_highdiff:chr11_86578158_86578380	100	+
chr11	93467223	93467785	P53_nor_ind_highdiff:chr11_93467223_93467785	100	+
chr11	94283190	94283465	P53_nor_ind_highdiff:chr11_94283190_94283465	100	+
chr11	95532391	95532395	P53_nor_ind_highdiff:chr11_95532391_95532395	100	+
chr11	95532554	95532566	P53_nor_ind_highdiff:chr11_95532554_95532566	100	+
chr11	95532575	95532681	P53_nor_ind_highdiff:chr11_95532575_95532681	100	+
chr11	95560919	95560948	P53_nor_ind_highdiff:chr11_95560919_95560948	100	+
chr11	95561192	95561193	P53_nor_ind_highdiff:chr11_95561192_95561193	100	+
chr11	101433403	101433455	P53_nor_ind_highdiff:chr11_101433403_101433455	100	+
chr11	102009833	102010107	P53_nor_ind_highdiff:chr11_102009833_102010107	100	+
chr11	102040420	102040746	P53_nor_ind_highdiff:chr11_102040420_102040746	100	+
chr11	102046799	102047041	P53_nor_ind_highdiff:chr11_102046799_102047041	100	+
chr11	102047774	102048063	P53_nor_ind_highdiff:chr11_102047774_102048063	100	+
chr11	102048072	102048093	P53_nor_ind_highdiff:chr11_102048072_102048093	100	+
chr11	102048139	102048148	P53_nor_ind_highdiff:chr11_102048139_102048148	100	+
chr11	102050189	102050378	P53_nor_ind_highdiff:chr11_102050189_102050378	100	+
chr11	102050444	102050661	P53_nor_ind_highdiff:chr11_102050444_102050661	100	+
chr11	102053629	102053940	P53_nor_ind_highdiff:chr11_102053629_102053940	100	+
chr11	102058875	102058931	P53_nor_ind_highdiff:chr11_102058875_102058931	100	+
chr11	102058940	102059079	P53_nor_ind_highdiff:chr11_102058940_102059079	100	+
chr11	102960108	102960354	P53_nor_ind_highdiff:chr11_102960108_102960354	100	+
chr11	108550057	108550072	P53_nor_ind_highdiff:chr11_108550057_108550072	100	+
chr11	108712203	108712325	P53_nor_ind_highdiff:chr11_108712203_108712325	100	+
chr11	109965375	109965755	P53_nor_ind_highdiff:chr11_109965375_109965755	100	+
chr11	109966568	109966765	P53_nor_ind_highdiff:chr11_109966568_109966765	100	+
chr11	109979384	109979576	P53_nor_ind_highdiff:chr11_109979384_109979576	100	+
chr11	113618234	113618251	P53_nor_ind_highdiff:chr11_113618234_113618251	100	+
chr11	113618438	113618481	P53_nor_ind_highdiff:chr11_113618438_113618481	100	+
chr11	113629199	113629230	P53_nor_ind_highdiff:chr11_113629199_113629230	100	+
chr11	118119568	118119707	P53_nor_ind_highdiff:chr11_118119568_118119707	100	+
chr11	118119724	118119736	P53_nor_ind_highdiff:chr11_118119724_118119736	100	+
chr11	118125948	118125953	P53_nor_ind_highdiff:chr11_118125948_118125953	100	+
chr11	118130630	118130768	P53_nor_ind_highdiff:chr11_118130630_118130768	100	+
chr11	118130920	118131072	P53_nor_ind_highdiff:chr11_118130920_118131072	100	+
chr11	118133094	118133132	P53_nor_ind_highdiff:chr11_118133094_118133132	100	+
chr11	118133363	118133371	P53_nor_ind_highdiff:chr11_118133363_118133371	100	+
chr11	118133393	118133416	P53_nor_ind_highdiff:chr11_118133393_118133416	100	+
chr11	118133465	118133638	P53_nor_ind_highdiff:chr11_118133465_118133638	100	+
chr11	118133819	118133932	P53_nor_ind_highdiff:chr11_118133819_118133932	100	+
chr11	118345032	118345048	P53_nor_ind_highdiff:chr11_118345032_118345048	100	+
chr11	118352379	118352429	P53_nor_ind_highdiff:chr11_118352379_118352429	100	+
chr11	118363703	118363756	P53_nor_ind_highdiff:chr11_118363703_118363756	100	+
chr11	118363757	118363766	P53_nor_ind_highdiff:chr11_118363757_118363766	100	+
chr11	118363945	118363946	P53_nor_ind_highdiff:chr11_118363945_118363946	100	+
chr11	118363954	118364012	P53_nor_ind_highdiff:chr11_118363954_118364012	100	+
chr11	118364912	118365001	P53_nor_ind_highdiff:chr11_118364912_118365001	100	+
chr11	118365115	118365187	P53_nor_ind_highdiff:chr11_118365115_118365187	100	+
chr11	118372583	118372604	P53_nor_ind_highdiff:chr11_118372583_118372604	100	+
chr11	118392604	118392610	P53_nor_ind_highdiff:chr11_118392604_118392610	100	+
chr11	118461223	118461252	P53_nor_ind_highdiff:chr11_118461223_118461252	100	+
chr11	119983186	119983248	P53_nor_ind_highdiff:chr11_119983186_119983248	100	+
chr11	119998283	119998351	P53_nor_ind_highdiff:chr11_119998283_119998351	100	+
chr11	120510959	120511175	P53_nor_ind_highdiff:chr11_120510959_120511175	100	+
chr11	121352206	121352412	P53_nor_ind_highdiff:chr11_121352206_121352412	100	+
chr11	121452134	121452328	P53_nor_ind_highdiff:chr11_121452134_121452328	100	+
chr11	122929264	122929273	P53_nor_ind_highdiff:chr11_122929264_122929273	100	+
chr11	125503276	125503285	P53_nor_ind_highdiff:chr11_125503276_125503285	100	+
chr11	125503296	125503301	P53_nor_ind_highdiff:chr11_125503296_125503301	100	+
chr11	125503314	125503323	P53_nor_ind_highdiff:chr11_125503314_125503323	100	+
chr11	125503324	125503333	P53_nor_ind_highdiff:chr11_125503324_125503333	100	+
chr11	128851667	128851693	P53_nor_ind_highdiff:chr11_128851667_128851693	100	+
chr11	128851702	128851719	P53_nor_ind_highdiff:chr11_128851702_128851719	100	+
chr11	128851832	128851953	P53_nor_ind_highdiff:chr11_128851832_128851953	100	+
chr11	128890212	128890408	P53_nor_ind_highdiff:chr11_128890212_128890408	100	+
chr11	129698414	129698616	P53_nor_ind_highdiff:chr11_129698414_129698616	100	+
chr11	133809791	133809984	P53_nor_ind_highdiff:chr11_133809791_133809984	100	+
chr11	133810278	133810624	P53_nor_ind_highdiff:chr11_133810278_133810624	100	+
chr11	133810651	133810711	P53_nor_ind_highdiff:chr11_133810651_133810711	100	+
chr12	528577	529016	P53_nor_ind_highdiff:chr12_528577_529016	100	+
chr12	1863680	1863689	P53_nor_ind_highdiff:chr12_1863680_1863689	100	+
chr12	2364874	2364929	P53_nor_ind_highdiff:chr12_2364874_2364929	100	+
chr12	2364934	2364949	P53_nor_ind_highdiff:chr12_2364934_2364949	100	+
chr12	2364957	2364973	P53_nor_ind_highdiff:chr12_2364957_2364973	100	+
chr12	2365006	2365015	P53_nor_ind_highdiff:chr12_2365006_2365015	100	+
chr12	2365018	2365033	P53_nor_ind_highdiff:chr12_2365018_2365033	100	+
chr12	2365167	2365189	P53_nor_ind_highdiff:chr12_2365167_2365189	100	+
chr12	2365228	2365239	P53_nor_ind_highdiff:chr12_2365228_2365239	100	+
chr12	2365247	2365303	P53_nor_ind_highdiff:chr12_2365247_2365303	100	+
chr12	3149270	3149271	P53_nor_ind_highdiff:chr12_3149270_3149271	100	+
chr12	3343309	3343503	P53_nor_ind_highdiff:chr12_3343309_3343503	100	+
chr12	3377552	3378003	P53_nor_ind_highdiff:chr12_3377552_3378003	100	+
chr12	4652850	4652928	P53_nor_ind_highdiff:chr12_4652850_4652928	100	+
chr12	4665478	4665518	P53_nor_ind_highdiff:chr12_4665478_4665518	100	+
chr12	6437289	6437301	P53_nor_ind_highdiff:chr12_6437289_6437301	100	+
chr12	6604668	6604968	P53_nor_ind_highdiff:chr12_6604668_6604968	100	+
chr12	10568489	10568550	P53_nor_ind_highdiff:chr12_10568489_10568550	100	+
chr12	11279646	11279880	P53_nor_ind_highdiff:chr12_11279646_11279880	100	+
chr12	11324367	11324652	P53_nor_ind_highdiff:chr12_11324367_11324652	100	+
chr12	12291222	12291250	P53_nor_ind_highdiff:chr12_12291222_12291250	100	+
chr12	12291252	12291258	P53_nor_ind_highdiff:chr12_12291252_12291258	100	+
chr12	12315808	12315832	P53_nor_ind_highdiff:chr12_12315808_12315832	100	+
chr12	12318008	12318012	P53_nor_ind_highdiff:chr12_12318008_12318012	100	+
chr12	19646723	19646727	P53_nor_ind_highdiff:chr12_19646723_19646727	100	+
chr12	19646732	19646733	P53_nor_ind_highdiff:chr12_19646732_19646733	100	+
[truncated: 9,654 more rows]
