# Supplementary material for: Cell cycle, oncogenic and tumor suppressor pathways regulate numerous long and macro non-protein-coding RNAs
Source: Genome Biol. 2014 Mar 4;15(3):R48. doi: 10.1186/gb-2014-15-3-r48 (PMC4054595; doi:10.1186/gb-2014-15-3-r48)
Supplement: Additional file 2 — Online supplemental material containing BED formatted files of differentially expressed regions and macroRNAs, as well as CSV tables listing all proximal ncRNA-mRNA pairs regulated in astrocytoma. [file gb-2014-15-3-r48-S2.zip › online_data/bona-fide-nc/CC_G1_S_highdiff3.hg19.non-coding.bed]

chr1	99494614	99494826	CC_G1_S_highdiff:chr1_99494614_99494826	100	+
chr1	119225430	119225454	CC_G1_S_highdiff:chr1_119225430_119225454	100	+
chr1	184182674	184182698	CC_G1_S_highdiff:chr1_184182674_184182698	100	+
chr1	239002082	239002141	CC_G1_S_highdiff:chr1_239002082_239002141	100	+
chr10	30451041	30451055	CC_G1_S_highdiff:chr10_30451041_30451055	100	+
chr10	63250321	63250345	CC_G1_S_highdiff:chr10_63250321_63250345	100	+
chr10	113051061	113051272	CC_G1_S_highdiff:chr10_113051061_113051272	100	+
chr11	111797626	111797847	CC_G1_S_highdiff:chr11_111797626_111797847	100	+
chr11	111797860	111797861	CC_G1_S_highdiff:chr11_111797860_111797861	100	+
chr13	54672106	54672130	CC_G1_S_highdiff:chr13_54672106_54672130	100	+
chr16	33039499	33039718	CC_G1_S_highdiff:chr16_33039499_33039718	100	+
chr17	62539873	62539882	CC_G1_S_highdiff:chr17_62539873_62539882	100	+
chr17	62539884	62540114	CC_G1_S_highdiff:chr17_62539884_62540114	100	+
chr17	70449903	70449956	CC_G1_S_highdiff:chr17_70449903_70449956	100	+
chr2	82712618	82712676	CC_G1_S_highdiff:chr2_82712618_82712676	100	+
chr2	92231380	92231575	CC_G1_S_highdiff:chr2_92231380_92231575	100	+
chr2	112220768	112220870	CC_G1_S_highdiff:chr2_112220768_112220870	100	+
chr2	112220879	112220971	CC_G1_S_highdiff:chr2_112220879_112220971	100	+
chr2	216003158	216003358	CC_G1_S_highdiff:chr2_216003158_216003358	100	+
chr2	228683254	228683314	CC_G1_S_highdiff:chr2_228683254_228683314	100	+
chr20	11673364	11673388	CC_G1_S_highdiff:chr20_11673364_11673388	100	+
chr4	160790946	160791148	CC_G1_S_highdiff:chr4_160790946_160791148	100	+
chr4	190566518	190566596	CC_G1_S_highdiff:chr4_190566518_190566596	100	+
chr4	190566598	190566607	CC_G1_S_highdiff:chr4_190566598_190566607	100	+
chr4	190566619	190566635	CC_G1_S_highdiff:chr4_190566619_190566635	100	+
chr4	190566659	190566677	CC_G1_S_highdiff:chr4_190566659_190566677	100	+
chr4	190566681	190566693	CC_G1_S_highdiff:chr4_190566681_190566693	100	+
chr4	190566704	190566723	CC_G1_S_highdiff:chr4_190566704_190566723	100	+
chr5	99346484	99346508	CC_G1_S_highdiff:chr5_99346484_99346508	100	+
chr6	26199521	26199544	CC_G1_S_highdiff:chr6_26199521_26199544	100	+
chr6	26199728	26199747	CC_G1_S_highdiff:chr6_26199728_26199747	100	+
chr6	26217089	26217147	CC_G1_S_highdiff:chr6_26217089_26217147	100	+
chr6	26251877	26251878	CC_G1_S_highdiff:chr6_26251877_26251878	100	+
chr6	27782718	27782821	CC_G1_S_highdiff:chr6_27782718_27782821	100	+
chr6	27860963	27860991	CC_G1_S_highdiff:chr6_27860963_27860991	100	+
chr7	65019816	65020148	CC_G1_S_highdiff:chr7_65019816_65020148	100	+
chr8	92486876	92486928	CC_G1_S_highdiff:chr8_92486876_92486928	100	+
chr8	145912330	145912371	CC_G1_S_highdiff:chr8_145912330_145912371	100	+
chr8	145912391	145912412	CC_G1_S_highdiff:chr8_145912391_145912412	100	+
chr8	145912415	145912448	CC_G1_S_highdiff:chr8_145912415_145912448	100	+
chr8	145912474	145912542	CC_G1_S_highdiff:chr8_145912474_145912542	100	+
chr9	21450827	21451023	CC_G1_S_highdiff:chr9_21450827_21451023	100	+
chrX	118088348	118088372	CC_G1_S_highdiff:chrX_118088348_118088372	100	+
chr1	72735667	72735724	CC_G1_S_highdiff:chr1_72735667_72735724	100	+
chr1	145632970	145632979	CC_G1_S_highdiff:chr1_145632970_145632979	100	+
chr1	214787053	214787056	CC_G1_S_highdiff:chr1_214787053_214787056	100	+
chr1	214787262	214787332	CC_G1_S_highdiff:chr1_214787262_214787332	100	+
chr1	214788073	214788139	CC_G1_S_highdiff:chr1_214788073_214788139	100	+
chr1	214788150	214788173	CC_G1_S_highdiff:chr1_214788150_214788173	100	+
chr1	214788371	214788431	CC_G1_S_highdiff:chr1_214788371_214788431	100	+
chr1	214794289	214794313	CC_G1_S_highdiff:chr1_214794289_214794313	100	+
chr1	214817836	214817899	CC_G1_S_highdiff:chr1_214817836_214817899	100	+
chr1	214820749	214820795	CC_G1_S_highdiff:chr1_214820749_214820795	100	+
chr10	127271003	127271344	CC_G1_S_highdiff:chr10_127271003_127271344	100	+
chr10	129143798	129143828	CC_G1_S_highdiff:chr10_129143798_129143828	100	+
chr10	129143837	129144106	CC_G1_S_highdiff:chr10_129143837_129144106	100	+
chr11	58713253	58713452	CC_G1_S_highdiff:chr11_58713253_58713452	100	+
chr11	92294714	92294723	CC_G1_S_highdiff:chr11_92294714_92294723	100	+
chr11	92294737	92294746	CC_G1_S_highdiff:chr11_92294737_92294746	100	+
chr12	21800471	21800525	CC_G1_S_highdiff:chr12_21800471_21800525	100	+
chr12	21800540	21800560	CC_G1_S_highdiff:chr12_21800540_21800560	100	+
chr12	107357621	107357866	CC_G1_S_highdiff:chr12_107357621_107357866	100	+
chr13	113642941	113643215	CC_G1_S_highdiff:chr13_113642941_113643215	100	+
chr15	40477334	40477358	CC_G1_S_highdiff:chr15_40477334_40477358	100	+
chr15	40477585	40477590	CC_G1_S_highdiff:chr15_40477585_40477590	100	+
chr17	38568974	38568998	CC_G1_S_highdiff:chr17_38568974_38568998	100	+
chr18	25662032	25662085	CC_G1_S_highdiff:chr18_25662032_25662085	100	+
chr18	25716943	25717162	CC_G1_S_highdiff:chr18_25716943_25717162	100	+
chr18	61564905	61564939	CC_G1_S_highdiff:chr18_61564905_61564939	100	+
chr18	61564950	61564960	CC_G1_S_highdiff:chr18_61564950_61564960	100	+
chr18	61565082	61565091	CC_G1_S_highdiff:chr18_61565082_61565091	100	+
chr18	61565104	61565164	CC_G1_S_highdiff:chr18_61565104_61565164	100	+
chr18	61569604	61569613	CC_G1_S_highdiff:chr18_61569604_61569613	100	+
chr18	61569633	61569637	CC_G1_S_highdiff:chr18_61569633_61569637	100	+
chr18	61569802	61569871	CC_G1_S_highdiff:chr18_61569802_61569871	100	+
chr18	61570132	61570133	CC_G1_S_highdiff:chr18_61570132_61570133	100	+
chr2	40526386	40526630	CC_G1_S_highdiff:chr2_40526386_40526630	100	+
chr2	44184831	44185034	CC_G1_S_highdiff:chr2_44184831_44185034	100	+
chr2	201785705	201785715	CC_G1_S_highdiff:chr2_201785705_201785715	100	+
chr2	225722034	225722236	CC_G1_S_highdiff:chr2_225722034_225722236	100	+
chr2	225755834	225755854	CC_G1_S_highdiff:chr2_225755834_225755854	100	+
chr2	225755890	225756085	CC_G1_S_highdiff:chr2_225755890_225756085	100	+
chr2	225900873	225900990	CC_G1_S_highdiff:chr2_225900873_225900990	100	+
chr2	225901011	225901189	CC_G1_S_highdiff:chr2_225901011_225901189	100	+
chr20	46130763	46130826	CC_G1_S_highdiff:chr20_46130763_46130826	100	+
chr21	40832302	40832355	CC_G1_S_highdiff:chr21_40832302_40832355	100	+
chr3	23507983	23508003	CC_G1_S_highdiff:chr3_23507983_23508003	100	+
chr3	23508012	23508042	CC_G1_S_highdiff:chr3_23508012_23508042	100	+
chr3	27521034	27521277	CC_G1_S_highdiff:chr3_27521034_27521277	100	+
chr3	27521304	27521331	CC_G1_S_highdiff:chr3_27521304_27521331	100	+
chr5	95285198	95285404	CC_G1_S_highdiff:chr5_95285198_95285404	100	+
chr6	73396968	73397172	CC_G1_S_highdiff:chr6_73396968_73397172	100	+
chr6	141987211	141987270	CC_G1_S_highdiff:chr6_141987211_141987270	100	+
chr7	32542244	32542520	CC_G1_S_highdiff:chr7_32542244_32542520	100	+
chr7	36489204	36489270	CC_G1_S_highdiff:chr7_36489204_36489270	100	+
chr7	36489459	36489474	CC_G1_S_highdiff:chr7_36489459_36489474	100	+
chr8	32445257	32445418	CC_G1_S_highdiff:chr8_32445257_32445418	100	+
chr9	6255966	6255967	CC_G1_S_highdiff:chr9_6255966_6255967	100	+
chr9	6577730	6577795	CC_G1_S_highdiff:chr9_6577730_6577795	100	+
chrX	100384965	100384968	CC_G1_S_highdiff:chrX_100384965_100384968	100	+
chrX	100385062	100385110	CC_G1_S_highdiff:chrX_100385062_100385110	100	+
chrX	100385131	100385133	CC_G1_S_highdiff:chrX_100385131_100385133	100	+
