# Supplementary material for: Cell cycle, oncogenic and tumor suppressor pathways regulate numerous long and macro non-protein-coding RNAs
Source: Genome Biol. 2014 Mar 4;15(3):R48. doi: 10.1186/gb-2014-15-3-r48 (PMC4054595; doi:10.1186/gb-2014-15-3-r48)
Supplement: Additional file 2 — Online supplemental material containing BED formatted files of differentially expressed regions and macroRNAs, as well as CSV tables listing all proximal ncRNA-mRNA pairs regulated in astrocytoma. [file gb-2014-15-3-r48-S2.zip › online_data/bona-fide-nc/CC_G1_S_highdiff3.hg19.non-coding.intron.bed]

chr1	72735667	72735724	CC_G1_S_highdiff:chr1_72735667_72735724	100	+
chr1	145632970	145632979	CC_G1_S_highdiff:chr1_145632970_145632979	100	+
chr1	214787053	214787056	CC_G1_S_highdiff:chr1_214787053_214787056	100	+
chr1	214787262	214787332	CC_G1_S_highdiff:chr1_214787262_214787332	100	+
chr1	214788073	214788139	CC_G1_S_highdiff:chr1_214788073_214788139	100	+
chr1	214788150	214788173	CC_G1_S_highdiff:chr1_214788150_214788173	100	+
chr1	214788371	214788431	CC_G1_S_highdiff:chr1_214788371_214788431	100	+
chr1	214794289	214794313	CC_G1_S_highdiff:chr1_214794289_214794313	100	+
chr1	214817836	214817899	CC_G1_S_highdiff:chr1_214817836_214817899	100	+
chr1	214820749	214820795	CC_G1_S_highdiff:chr1_214820749_214820795	100	+
chr10	127271003	127271344	CC_G1_S_highdiff:chr10_127271003_127271344	100	+
chr10	129143798	129143828	CC_G1_S_highdiff:chr10_129143798_129143828	100	+
chr10	129143837	129144106	CC_G1_S_highdiff:chr10_129143837_129144106	100	+
chr11	58713253	58713452	CC_G1_S_highdiff:chr11_58713253_58713452	100	+
chr11	92294714	92294723	CC_G1_S_highdiff:chr11_92294714_92294723	100	+
chr11	92294737	92294746	CC_G1_S_highdiff:chr11_92294737_92294746	100	+
chr12	21800471	21800525	CC_G1_S_highdiff:chr12_21800471_21800525	100	+
chr12	21800540	21800560	CC_G1_S_highdiff:chr12_21800540_21800560	100	+
chr12	107357621	107357866	CC_G1_S_highdiff:chr12_107357621_107357866	100	+
chr13	113642941	113643215	CC_G1_S_highdiff:chr13_113642941_113643215	100	+
chr15	40477334	40477358	CC_G1_S_highdiff:chr15_40477334_40477358	100	+
chr15	40477585	40477590	CC_G1_S_highdiff:chr15_40477585_40477590	100	+
chr17	38568974	38568998	CC_G1_S_highdiff:chr17_38568974_38568998	100	+
chr18	25662032	25662085	CC_G1_S_highdiff:chr18_25662032_25662085	100	+
chr18	25716943	25717162	CC_G1_S_highdiff:chr18_25716943_25717162	100	+
chr18	61564905	61564939	CC_G1_S_highdiff:chr18_61564905_61564939	100	+
chr18	61564950	61564960	CC_G1_S_highdiff:chr18_61564950_61564960	100	+
chr18	61565082	61565091	CC_G1_S_highdiff:chr18_61565082_61565091	100	+
chr18	61565104	61565164	CC_G1_S_highdiff:chr18_61565104_61565164	100	+
chr18	61569604	61569613	CC_G1_S_highdiff:chr18_61569604_61569613	100	+
chr18	61569633	61569637	CC_G1_S_highdiff:chr18_61569633_61569637	100	+
chr18	61569802	61569871	CC_G1_S_highdiff:chr18_61569802_61569871	100	+
chr18	61570132	61570133	CC_G1_S_highdiff:chr18_61570132_61570133	100	+
chr2	40526386	40526630	CC_G1_S_highdiff:chr2_40526386_40526630	100	+
chr2	44184831	44185034	CC_G1_S_highdiff:chr2_44184831_44185034	100	+
chr2	201785705	201785715	CC_G1_S_highdiff:chr2_201785705_201785715	100	+
chr2	225722034	225722236	CC_G1_S_highdiff:chr2_225722034_225722236	100	+
chr2	225755834	225755854	CC_G1_S_highdiff:chr2_225755834_225755854	100	+
chr2	225755890	225756085	CC_G1_S_highdiff:chr2_225755890_225756085	100	+
chr2	225900873	225900990	CC_G1_S_highdiff:chr2_225900873_225900990	100	+
chr2	225901011	225901189	CC_G1_S_highdiff:chr2_225901011_225901189	100	+
chr20	46130763	46130826	CC_G1_S_highdiff:chr20_46130763_46130826	100	+
chr21	40832302	40832355	CC_G1_S_highdiff:chr21_40832302_40832355	100	+
chr3	23507983	23508003	CC_G1_S_highdiff:chr3_23507983_23508003	100	+
chr3	23508012	23508042	CC_G1_S_highdiff:chr3_23508012_23508042	100	+
chr3	27521034	27521277	CC_G1_S_highdiff:chr3_27521034_27521277	100	+
chr3	27521304	27521331	CC_G1_S_highdiff:chr3_27521304_27521331	100	+
chr5	95285198	95285404	CC_G1_S_highdiff:chr5_95285198_95285404	100	+
chr6	73396968	73397172	CC_G1_S_highdiff:chr6_73396968_73397172	100	+
chr6	141987211	141987270	CC_G1_S_highdiff:chr6_141987211_141987270	100	+
chr7	32542244	32542520	CC_G1_S_highdiff:chr7_32542244_32542520	100	+
chr7	36489204	36489270	CC_G1_S_highdiff:chr7_36489204_36489270	100	+
chr7	36489459	36489474	CC_G1_S_highdiff:chr7_36489459_36489474	100	+
chr8	32445257	32445418	CC_G1_S_highdiff:chr8_32445257_32445418	100	+
chr9	6255966	6255967	CC_G1_S_highdiff:chr9_6255966_6255967	100	+
chr9	6577730	6577795	CC_G1_S_highdiff:chr9_6577730_6577795	100	+
chrX	100384965	100384968	CC_G1_S_highdiff:chrX_100384965_100384968	100	+
chrX	100385062	100385110	CC_G1_S_highdiff:chrX_100385062_100385110	100	+
chrX	100385131	100385133	CC_G1_S_highdiff:chrX_100385131_100385133	100	+
