# Supplementary material for: Cell cycle, oncogenic and tumor suppressor pathways regulate numerous long and macro non-protein-coding RNAs
Source: Genome Biol. 2014 Mar 4;15(3):R48. doi: 10.1186/gb-2014-15-3-r48 (PMC4054595; doi:10.1186/gb-2014-15-3-r48)
Supplement: Additional file 2 — Online supplemental material containing BED formatted files of differentially expressed regions and macroRNAs, as well as CSV tables listing all proximal ncRNA-mRNA pairs regulated in astrocytoma. [file gb-2014-15-3-r48-S2.zip › online_data/bona-fide-nc/INA6_01_P_highdiff3.hg19.non-coding.bed]

chr1	43170889	43170931	Stat3_01_P_highdiff:chr1_43170889_43170931	100	+
chr1	43170941	43171047	Stat3_01_P_highdiff:chr1_43170941_43171047	100	+
chr1	209293901	209294181	Stat3_01_P_highdiff:chr1_209293901_209294181	100	+
chr10	54891560	54891783	Stat3_01_P_highdiff:chr10_54891560_54891783	100	+
chr10	134882722	134882921	Stat3_01_P_highdiff:chr10_134882722_134882921	100	+
chr11	109652812	109652836	Stat3_01_P_highdiff:chr11_109652812_109652836	100	+
chr11	111221680	111221928	Stat3_01_P_highdiff:chr11_111221680_111221928	100	+
chr12	68414784	68415085	Stat3_01_P_highdiff:chr12_68414784_68415085	100	+
chr13	76682984	76683184	Stat3_01_P_highdiff:chr13_76682984_76683184	100	+
chr13	112932026	112932189	Stat3_01_P_highdiff:chr13_112932026_112932189	100	+
chr13	112955790	112956019	Stat3_01_P_highdiff:chr13_112955790_112956019	100	+
chr13	112961775	112961998	Stat3_01_P_highdiff:chr13_112961775_112961998	100	+
chr13	112963159	112963357	Stat3_01_P_highdiff:chr13_112963159_112963357	100	+
chr13	112964116	112964125	Stat3_01_P_highdiff:chr13_112964116_112964125	100	+
chr13	112964130	112964147	Stat3_01_P_highdiff:chr13_112964130_112964147	100	+
chr13	112964152	112964196	Stat3_01_P_highdiff:chr13_112964152_112964196	100	+
chr13	112964198	112964241	Stat3_01_P_highdiff:chr13_112964198_112964241	100	+
chr13	112964266	112964279	Stat3_01_P_highdiff:chr13_112964266_112964279	100	+
chr15	48100092	48100101	Stat3_01_P_highdiff:chr15_48100092_48100101	100	+
chr15	48100127	48100142	Stat3_01_P_highdiff:chr15_48100127_48100142	100	+
chr16	32654532	32654774	Stat3_01_P_highdiff:chr16_32654532_32654774	100	+
chr16	33534024	33534066	Stat3_01_P_highdiff:chr16_33534024_33534066	100	+
chr16	33534075	33534207	Stat3_01_P_highdiff:chr16_33534075_33534207	100	+
chr16	33534219	33534232	Stat3_01_P_highdiff:chr16_33534219_33534232	100	+
chr16	85438500	85438723	Stat3_01_P_highdiff:chr16_85438500_85438723	100	+
chr17	37740267	37740380	Stat3_01_P_highdiff:chr17_37740267_37740380	100	+
chr17	37740399	37740411	Stat3_01_P_highdiff:chr17_37740399_37740411	100	+
chr17	37740428	37740457	Stat3_01_P_highdiff:chr17_37740428_37740457	100	+
chr18	41870825	41871037	Stat3_01_P_highdiff:chr18_41870825_41871037	100	+
chr19	44914764	44914927	Stat3_01_P_highdiff:chr19_44914764_44914927	100	+
chr3	25117952	25118163	Stat3_01_P_highdiff:chr3_25117952_25118163	100	+
chr3	31560218	31560276	Stat3_01_P_highdiff:chr3_31560218_31560276	100	+
chr4	9326122	9326329	Stat3_01_P_highdiff:chr4_9326122_9326329	100	+
chr4	9328748	9328800	Stat3_01_P_highdiff:chr4_9328748_9328800	100	+
chr4	9328809	9328826	Stat3_01_P_highdiff:chr4_9328809_9328826	100	+
chr4	9328839	9328924	Stat3_01_P_highdiff:chr4_9328839_9328924	100	+
chr4	9330796	9331074	Stat3_01_P_highdiff:chr4_9330796_9331074	100	+
chr4	9333958	9334277	Stat3_01_P_highdiff:chr4_9333958_9334277	100	+
chr4	9335578	9335820	Stat3_01_P_highdiff:chr4_9335578_9335820	100	+
chr4	9338241	9338285	Stat3_01_P_highdiff:chr4_9338241_9338285	100	+
chr4	9338298	9338316	Stat3_01_P_highdiff:chr4_9338298_9338316	100	+
chr4	9338327	9338441	Stat3_01_P_highdiff:chr4_9338327_9338441	100	+
chr4	9338705	9339024	Stat3_01_P_highdiff:chr4_9338705_9339024	100	+
chr4	9343522	9343769	Stat3_01_P_highdiff:chr4_9343522_9343769	100	+
chr4	9343998	9344203	Stat3_01_P_highdiff:chr4_9343998_9344203	100	+
chr4	9345034	9345312	Stat3_01_P_highdiff:chr4_9345034_9345312	100	+
chr4	9349262	9349474	Stat3_01_P_highdiff:chr4_9349262_9349474	100	+
chr4	9349815	9350021	Stat3_01_P_highdiff:chr4_9349815_9350021	100	+
chr4	9352476	9352510	Stat3_01_P_highdiff:chr4_9352476_9352510	100	+
chr4	9352567	9352676	Stat3_01_P_highdiff:chr4_9352567_9352676	100	+
chr4	9353012	9353259	Stat3_01_P_highdiff:chr4_9353012_9353259	100	+
chr4	9354524	9354802	Stat3_01_P_highdiff:chr4_9354524_9354802	100	+
chr4	9357646	9357963	Stat3_01_P_highdiff:chr4_9357646_9357963	100	+
chr4	9359232	9359547	Stat3_01_P_highdiff:chr4_9359232_9359547	100	+
chr4	9367244	9367454	Stat3_01_P_highdiff:chr4_9367244_9367454	100	+
chr4	9368352	9368491	Stat3_01_P_highdiff:chr4_9368352_9368491	100	+
chr4	9368831	9369038	Stat3_01_P_highdiff:chr4_9368831_9369038	100	+
chr4	9369208	9369408	Stat3_01_P_highdiff:chr4_9369208_9369408	100	+
chr4	28064801	28065000	Stat3_01_P_highdiff:chr4_28064801_28065000	100	+
chr4	35779392	35779416	Stat3_01_P_highdiff:chr4_35779392_35779416	100	+
chr4	49282801	49283020	Stat3_01_P_highdiff:chr4_49282801_49283020	100	+
chr4	49285671	49285914	Stat3_01_P_highdiff:chr4_49285671_49285914	100	+
chr4	49288761	49288990	Stat3_01_P_highdiff:chr4_49288761_49288990	100	+
chr4	49294924	49295251	Stat3_01_P_highdiff:chr4_49294924_49295251	100	+
chr4	49298208	49298419	Stat3_01_P_highdiff:chr4_49298208_49298419	100	+
chr4	49302312	49302622	Stat3_01_P_highdiff:chr4_49302312_49302622	100	+
chr4	49304378	49304620	Stat3_01_P_highdiff:chr4_49304378_49304620	100	+
chr4	49307359	49307607	Stat3_01_P_highdiff:chr4_49307359_49307607	100	+
chr4	49308026	49308272	Stat3_01_P_highdiff:chr4_49308026_49308272	100	+
chr4	49308729	49308920	Stat3_01_P_highdiff:chr4_49308729_49308920	100	+
chr4	49310269	49310469	Stat3_01_P_highdiff:chr4_49310269_49310469	100	+
chr4	49312136	49312340	Stat3_01_P_highdiff:chr4_49312136_49312340	100	+
chr4	49313742	49313942	Stat3_01_P_highdiff:chr4_49313742_49313942	100	+
chr4	49314063	49314282	Stat3_01_P_highdiff:chr4_49314063_49314282	100	+
chr4	49322652	49323003	Stat3_01_P_highdiff:chr4_49322652_49323003	100	+
chr4	49323508	49323802	Stat3_01_P_highdiff:chr4_49323508_49323802	100	+
chr4	49324272	49324514	Stat3_01_P_highdiff:chr4_49324272_49324514	100	+
chr4	49327217	49327491	Stat3_01_P_highdiff:chr4_49327217_49327491	100	+
chr4	49515367	49515582	Stat3_01_P_highdiff:chr4_49515367_49515582	100	+
chr4	49515842	49516171	Stat3_01_P_highdiff:chr4_49515842_49516171	100	+
chr4	66657206	66657455	Stat3_01_P_highdiff:chr4_66657206_66657455	100	+
chr7	129869054	129869114	Stat3_01_P_highdiff:chr7_129869054_129869114	100	+
chr7	130603193	130603436	Stat3_01_P_highdiff:chr7_130603193_130603436	100	+
chr8	19620240	19620537	Stat3_01_P_highdiff:chr8_19620240_19620537	100	+
chr8	78430369	78430393	Stat3_01_P_highdiff:chr8_78430369_78430393	100	+
chr8	89717121	89717371	Stat3_01_P_highdiff:chr8_89717121_89717371	100	+
chr1	3097779	3097989	Stat3_01_P_highdiff:chr1_3097779_3097989	100	+
chr1	23649872	23650009	Stat3_01_P_highdiff:chr1_23649872_23650009	100	+
chr1	23650045	23650047	Stat3_01_P_highdiff:chr1_23650045_23650047	100	+
chr1	40232236	40232432	Stat3_01_P_highdiff:chr1_40232236_40232432	100	+
chr1	226182851	226182957	Stat3_01_P_highdiff:chr1_226182851_226182957	100	+
chr11	34128319	34128559	Stat3_01_P_highdiff:chr11_34128319_34128559	100	+
chr11	78030277	78030301	Stat3_01_P_highdiff:chr11_78030277_78030301	100	+
chr12	11855261	11855464	Stat3_01_P_highdiff:chr12_11855261_11855464	100	+
chr12	25217267	25217486	Stat3_01_P_highdiff:chr12_25217267_25217486	100	+
chr12	25259136	25259198	Stat3_01_P_highdiff:chr12_25259136_25259198	100	+
chr12	69008099	69008312	Stat3_01_P_highdiff:chr12_69008099_69008312	100	+
chr12	104689408	104689615	Stat3_01_P_highdiff:chr12_104689408_104689615	100	+
chr12	104867583	104867665	Stat3_01_P_highdiff:chr12_104867583_104867665	100	+
chr12	104867676	104867804	Stat3_01_P_highdiff:chr12_104867676_104867804	100	+
chr12	104867923	104868302	Stat3_01_P_highdiff:chr12_104867923_104868302	100	+
chr12	104868847	104869131	Stat3_01_P_highdiff:chr12_104868847_104869131	100	+
chr12	104880674	104880958	Stat3_01_P_highdiff:chr12_104880674_104880958	100	+
chr12	104884907	104885113	Stat3_01_P_highdiff:chr12_104884907_104885113	100	+
chr12	104889941	104890212	Stat3_01_P_highdiff:chr12_104889941_104890212	100	+
chr12	104910301	104910505	Stat3_01_P_highdiff:chr12_104910301_104910505	100	+
chr12	104913563	104913769	Stat3_01_P_highdiff:chr12_104913563_104913769	100	+
chr12	104914670	104914864	Stat3_01_P_highdiff:chr12_104914670_104914864	100	+
chr12	104915764	104915969	Stat3_01_P_highdiff:chr12_104915764_104915969	100	+
chr12	104929375	104929591	Stat3_01_P_highdiff:chr12_104929375_104929591	100	+
chr13	113448587	113448842	Stat3_01_P_highdiff:chr13_113448587_113448842	100	+
chr14	34994013	34994037	Stat3_01_P_highdiff:chr14_34994013_34994037	100	+
chr15	25980383	25980590	Stat3_01_P_highdiff:chr15_25980383_25980590	100	+
chr18	50050100	50050311	Stat3_01_P_highdiff:chr18_50050100_50050311	100	+
chr18	50075595	50075851	Stat3_01_P_highdiff:chr18_50075595_50075851	100	+
chr2	242189396	242189518	Stat3_01_P_highdiff:chr2_242189396_242189518	100	+
chr21	45604093	45604322	Stat3_01_P_highdiff:chr21_45604093_45604322	100	+
chr3	188336775	188336799	Stat3_01_P_highdiff:chr3_188336775_188336799	100	+
chr3	192078903	192078956	Stat3_01_P_highdiff:chr3_192078903_192078956	100	+
chr4	9364085	9364292	Stat3_01_P_highdiff:chr4_9364085_9364292	100	+
chr4	9364463	9364663	Stat3_01_P_highdiff:chr4_9364463_9364663	100	+
chr4	25824806	25824824	Stat3_01_P_highdiff:chr4_25824806_25824824	100	+
chr4	74451082	74451107	Stat3_01_P_highdiff:chr4_74451082_74451107	100	+
chr4	114072823	114072824	Stat3_01_P_highdiff:chr4_114072823_114072824	100	+
chr4	114072875	114072884	Stat3_01_P_highdiff:chr4_114072875_114072884	100	+
chr4	114072886	114072904	Stat3_01_P_highdiff:chr4_114072886_114072904	100	+
chr4	114072905	114072913	Stat3_01_P_highdiff:chr4_114072905_114072913	100	+
chr4	153440595	153440803	Stat3_01_P_highdiff:chr4_153440595_153440803	100	+
chr4	166136946	166137150	Stat3_01_P_highdiff:chr4_166136946_166137150	100	+
chr5	118642428	118642688	Stat3_01_P_highdiff:chr5_118642428_118642688	100	+
chr5	175092915	175092962	Stat3_01_P_highdiff:chr5_175092915_175092962	100	+
chr8	1787410	1787418	Stat3_01_P_highdiff:chr8_1787410_1787418	100	+
chr8	1787498	1787510	Stat3_01_P_highdiff:chr8_1787498_1787510	100	+
chr8	1787511	1787525	Stat3_01_P_highdiff:chr8_1787511_1787525	100	+
chr8	1787532	1787541	Stat3_01_P_highdiff:chr8_1787532_1787541	100	+
chr8	1787558	1787567	Stat3_01_P_highdiff:chr8_1787558_1787567	100	+
chr8	1787590	1787631	Stat3_01_P_highdiff:chr8_1787590_1787631	100	+
chr8	1787654	1787669	Stat3_01_P_highdiff:chr8_1787654_1787669	100	+
chr8	4140363	4140583	Stat3_01_P_highdiff:chr8_4140363_4140583	100	+
chr8	16395161	16395368	Stat3_01_P_highdiff:chr8_16395161_16395368	100	+
chr8	108996196	108996434	Stat3_01_P_highdiff:chr8_108996196_108996434	100	+
chr9	6496405	6496718	Stat3_01_P_highdiff:chr9_6496405_6496718	100	+
chr9	6498659	6498921	Stat3_01_P_highdiff:chr9_6498659_6498921	100	+
