# Supplementary material for: Cell cycle, oncogenic and tumor suppressor pathways regulate numerous long and macro non-protein-coding RNAs
Source: Genome Biol. 2014 Mar 4;15(3):R48. doi: 10.1186/gb-2014-15-3-r48 (PMC4054595; doi:10.1186/gb-2014-15-3-r48)
Supplement: Additional file 2 — Online supplemental material containing BED formatted files of differentially expressed regions and macroRNAs, as well as CSV tables listing all proximal ncRNA-mRNA pairs regulated in astrocytoma. [file gb-2014-15-3-r48-S2.zip › online_data/bona-fide-nc/CC_G1_S_highdiff3.hg19.non-coding.intergenic.bed]

chr1	99494614	99494826	CC_G1_S_highdiff:chr1_99494614_99494826	100	+
chr1	119225430	119225454	CC_G1_S_highdiff:chr1_119225430_119225454	100	+
chr1	184182674	184182698	CC_G1_S_highdiff:chr1_184182674_184182698	100	+
chr1	239002082	239002141	CC_G1_S_highdiff:chr1_239002082_239002141	100	+
chr10	30451041	30451055	CC_G1_S_highdiff:chr10_30451041_30451055	100	+
chr10	63250321	63250345	CC_G1_S_highdiff:chr10_63250321_63250345	100	+
chr10	113051061	113051272	CC_G1_S_highdiff:chr10_113051061_113051272	100	+
chr11	111797626	111797847	CC_G1_S_highdiff:chr11_111797626_111797847	100	+
chr11	111797860	111797861	CC_G1_S_highdiff:chr11_111797860_111797861	100	+
chr13	54672106	54672130	CC_G1_S_highdiff:chr13_54672106_54672130	100	+
chr16	33039499	33039718	CC_G1_S_highdiff:chr16_33039499_33039718	100	+
chr17	62539873	62539882	CC_G1_S_highdiff:chr17_62539873_62539882	100	+
chr17	62539884	62540114	CC_G1_S_highdiff:chr17_62539884_62540114	100	+
chr17	70449903	70449956	CC_G1_S_highdiff:chr17_70449903_70449956	100	+
chr2	82712618	82712676	CC_G1_S_highdiff:chr2_82712618_82712676	100	+
chr2	92231380	92231575	CC_G1_S_highdiff:chr2_92231380_92231575	100	+
chr2	112220768	112220870	CC_G1_S_highdiff:chr2_112220768_112220870	100	+
chr2	112220879	112220971	CC_G1_S_highdiff:chr2_112220879_112220971	100	+
chr2	216003158	216003358	CC_G1_S_highdiff:chr2_216003158_216003358	100	+
chr2	228683254	228683314	CC_G1_S_highdiff:chr2_228683254_228683314	100	+
chr20	11673364	11673388	CC_G1_S_highdiff:chr20_11673364_11673388	100	+
chr4	160790946	160791148	CC_G1_S_highdiff:chr4_160790946_160791148	100	+
chr4	190566518	190566596	CC_G1_S_highdiff:chr4_190566518_190566596	100	+
chr4	190566598	190566607	CC_G1_S_highdiff:chr4_190566598_190566607	100	+
chr4	190566619	190566635	CC_G1_S_highdiff:chr4_190566619_190566635	100	+
chr4	190566659	190566677	CC_G1_S_highdiff:chr4_190566659_190566677	100	+
chr4	190566681	190566693	CC_G1_S_highdiff:chr4_190566681_190566693	100	+
chr4	190566704	190566723	CC_G1_S_highdiff:chr4_190566704_190566723	100	+
chr5	99346484	99346508	CC_G1_S_highdiff:chr5_99346484_99346508	100	+
chr6	26199521	26199544	CC_G1_S_highdiff:chr6_26199521_26199544	100	+
chr6	26199728	26199747	CC_G1_S_highdiff:chr6_26199728_26199747	100	+
chr6	26217089	26217147	CC_G1_S_highdiff:chr6_26217089_26217147	100	+
chr6	26251877	26251878	CC_G1_S_highdiff:chr6_26251877_26251878	100	+
chr6	27782718	27782821	CC_G1_S_highdiff:chr6_27782718_27782821	100	+
chr6	27860963	27860991	CC_G1_S_highdiff:chr6_27860963_27860991	100	+
chr7	65019816	65020148	CC_G1_S_highdiff:chr7_65019816_65020148	100	+
chr8	92486876	92486928	CC_G1_S_highdiff:chr8_92486876_92486928	100	+
chr8	145912330	145912371	CC_G1_S_highdiff:chr8_145912330_145912371	100	+
chr8	145912391	145912412	CC_G1_S_highdiff:chr8_145912391_145912412	100	+
chr8	145912415	145912448	CC_G1_S_highdiff:chr8_145912415_145912448	100	+
chr8	145912474	145912542	CC_G1_S_highdiff:chr8_145912474_145912542	100	+
chr9	21450827	21451023	CC_G1_S_highdiff:chr9_21450827_21451023	100	+
chrX	118088348	118088372	CC_G1_S_highdiff:chrX_118088348_118088372	100	+
