# Supplementary material for: Cell cycle, oncogenic and tumor suppressor pathways regulate numerous long and macro non-protein-coding RNAs
Source: Genome Biol. 2014 Mar 4;15(3):R48. doi: 10.1186/gb-2014-15-3-r48 (PMC4054595; doi:10.1186/gb-2014-15-3-r48)
Supplement: Additional file 2 — Online supplemental material containing BED formatted files of differentially expressed regions and macroRNAs, as well as CSV tables listing all proximal ncRNA-mRNA pairs regulated in astrocytoma. [file gb-2014-15-3-r48-S2.zip › online_data/bona-fide-nc/Stat3_13_P_highdiff3.hg19.non-coding.intergenic.bed]

chr1	207922419	207922669	Stat3_13_P_highdiff:chr1_207922419_207922669	100	+
chr10	54891560	54891783	Stat3_13_P_highdiff:chr10_54891560_54891783	100	+
chr13	112931993	112932189	Stat3_13_P_highdiff:chr13_112931993_112932189	100	+
chr13	112948725	112948747	Stat3_13_P_highdiff:chr13_112948725_112948747	100	+
chr13	112948757	112948772	Stat3_13_P_highdiff:chr13_112948757_112948772	100	+
chr13	112948822	112948849	Stat3_13_P_highdiff:chr13_112948822_112948849	100	+
chr13	112948875	112948895	Stat3_13_P_highdiff:chr13_112948875_112948895	100	+
chr13	112948897	112948909	Stat3_13_P_highdiff:chr13_112948897_112948909	100	+
chr13	112954708	112955005	Stat3_13_P_highdiff:chr13_112954708_112955005	100	+
chr13	112955790	112956019	Stat3_13_P_highdiff:chr13_112955790_112956019	100	+
chr13	112960922	112961141	Stat3_13_P_highdiff:chr13_112960922_112961141	100	+
chr13	112963159	112963357	Stat3_13_P_highdiff:chr13_112963159_112963357	100	+
chr15	35412623	35412631	Stat3_13_P_highdiff:chr15_35412623_35412631	100	+
chr15	35412633	35412647	Stat3_13_P_highdiff:chr15_35412633_35412647	100	+
chr16	32654532	32654774	Stat3_13_P_highdiff:chr16_32654532_32654774	100	+
chr16	59095721	59095745	Stat3_13_P_highdiff:chr16_59095721_59095745	100	+
chr16	77593633	77593696	Stat3_13_P_highdiff:chr16_77593633_77593696	100	+
chr16	85438500	85438723	Stat3_13_P_highdiff:chr16_85438500_85438723	100	+
chr17	20689491	20689689	Stat3_13_P_highdiff:chr17_20689491_20689689	100	+
chr17	57917952	57918156	Stat3_13_P_highdiff:chr17_57917952_57918156	100	+
chr17	57918610	57918920	Stat3_13_P_highdiff:chr17_57918610_57918920	100	+
chr17	57919514	57919683	Stat3_13_P_highdiff:chr17_57919514_57919683	100	+
chr18	41591019	41591248	Stat3_13_P_highdiff:chr18_41591019_41591248	100	+
chr18	41604846	41605051	Stat3_13_P_highdiff:chr18_41604846_41605051	100	+
chr18	41605095	41605646	Stat3_13_P_highdiff:chr18_41605095_41605646	100	+
chr18	41605953	41606340	Stat3_13_P_highdiff:chr18_41605953_41606340	100	+
chr18	41609461	41609747	Stat3_13_P_highdiff:chr18_41609461_41609747	100	+
chr18	41613168	41613484	Stat3_13_P_highdiff:chr18_41613168_41613484	100	+
chr18	41613711	41613913	Stat3_13_P_highdiff:chr18_41613711_41613913	100	+
chr18	41615194	41615405	Stat3_13_P_highdiff:chr18_41615194_41615405	100	+
chr18	41615623	41615968	Stat3_13_P_highdiff:chr18_41615623_41615968	100	+
chr18	41616077	41617061	Stat3_13_P_highdiff:chr18_41616077_41617061	100	+
chr18	41617148	41617824	Stat3_13_P_highdiff:chr18_41617148_41617824	100	+
chr18	41617839	41618080	Stat3_13_P_highdiff:chr18_41617839_41618080	100	+
chr18	41618156	41618377	Stat3_13_P_highdiff:chr18_41618156_41618377	100	+
chr18	41618432	41618531	Stat3_13_P_highdiff:chr18_41618432_41618531	100	+
chr18	41618543	41618704	Stat3_13_P_highdiff:chr18_41618543_41618704	100	+
chr18	41618791	41619029	Stat3_13_P_highdiff:chr18_41618791_41619029	100	+
chr18	41619221	41619270	Stat3_13_P_highdiff:chr18_41619221_41619270	100	+
chr18	41619299	41619394	Stat3_13_P_highdiff:chr18_41619299_41619394	100	+
chr18	41619395	41619421	Stat3_13_P_highdiff:chr18_41619395_41619421	100	+
chr18	41619443	41619477	Stat3_13_P_highdiff:chr18_41619443_41619477	100	+
chr18	41619528	41619644	Stat3_13_P_highdiff:chr18_41619528_41619644	100	+
chr18	41619663	41619667	Stat3_13_P_highdiff:chr18_41619663_41619667	100	+
chr18	41619679	41619686	Stat3_13_P_highdiff:chr18_41619679_41619686	100	+
chr18	41619691	41619703	Stat3_13_P_highdiff:chr18_41619691_41619703	100	+
chr18	41619713	41619722	Stat3_13_P_highdiff:chr18_41619713_41619722	100	+
chr18	41619748	41619764	Stat3_13_P_highdiff:chr18_41619748_41619764	100	+
chr18	41619784	41619793	Stat3_13_P_highdiff:chr18_41619784_41619793	100	+
chr18	41619802	41619817	Stat3_13_P_highdiff:chr18_41619802_41619817	100	+
chr18	41619835	41619861	Stat3_13_P_highdiff:chr18_41619835_41619861	100	+
chr18	41619868	41619880	Stat3_13_P_highdiff:chr18_41619868_41619880	100	+
chr18	41619886	41619924	Stat3_13_P_highdiff:chr18_41619886_41619924	100	+
chr18	41619960	41619975	Stat3_13_P_highdiff:chr18_41619960_41619975	100	+
chr18	41619977	41619989	Stat3_13_P_highdiff:chr18_41619977_41619989	100	+
chr18	41619990	41619999	Stat3_13_P_highdiff:chr18_41619990_41619999	100	+
chr18	41620002	41620064	Stat3_13_P_highdiff:chr18_41620002_41620064	100	+
chr18	41623087	41623279	Stat3_13_P_highdiff:chr18_41623087_41623279	100	+
chr18	41623585	41623866	Stat3_13_P_highdiff:chr18_41623585_41623866	100	+
chr18	41624131	41624517	Stat3_13_P_highdiff:chr18_41624131_41624517	100	+
chr18	41624772	41625158	Stat3_13_P_highdiff:chr18_41624772_41625158	100	+
chr18	41626202	41626207	Stat3_13_P_highdiff:chr18_41626202_41626207	100	+
chr18	41626228	41626676	Stat3_13_P_highdiff:chr18_41626228_41626676	100	+
chr18	41626688	41626959	Stat3_13_P_highdiff:chr18_41626688_41626959	100	+
chr18	41629538	41629833	Stat3_13_P_highdiff:chr18_41629538_41629833	100	+
chr18	41629848	41629995	Stat3_13_P_highdiff:chr18_41629848_41629995	100	+
chr18	41630019	41630288	Stat3_13_P_highdiff:chr18_41630019_41630288	100	+
chr18	41631892	41632097	Stat3_13_P_highdiff:chr18_41631892_41632097	100	+
chr18	41633346	41633660	Stat3_13_P_highdiff:chr18_41633346_41633660	100	+
chr18	41637911	41638118	Stat3_13_P_highdiff:chr18_41637911_41638118	100	+
chr18	41643531	41643958	Stat3_13_P_highdiff:chr18_41643531_41643958	100	+
chr18	41644200	41644352	Stat3_13_P_highdiff:chr18_41644200_41644352	100	+
chr18	41644364	41644407	Stat3_13_P_highdiff:chr18_41644364_41644407	100	+
chr18	41645029	41645042	Stat3_13_P_highdiff:chr18_41645029_41645042	100	+
chr18	41645054	41645561	Stat3_13_P_highdiff:chr18_41645054_41645561	100	+
chr18	41646538	41646745	Stat3_13_P_highdiff:chr18_41646538_41646745	100	+
chr18	41647125	41647898	Stat3_13_P_highdiff:chr18_41647125_41647898	100	+
chr18	41647986	41648305	Stat3_13_P_highdiff:chr18_41647986_41648305	100	+
chr18	41649313	41649775	Stat3_13_P_highdiff:chr18_41649313_41649775	100	+
chr18	41650336	41650424	Stat3_13_P_highdiff:chr18_41650336_41650424	100	+
chr18	41650451	41650573	Stat3_13_P_highdiff:chr18_41650451_41650573	100	+
chr18	41657597	41657756	Stat3_13_P_highdiff:chr18_41657597_41657756	100	+
chr18	41657765	41657931	Stat3_13_P_highdiff:chr18_41657765_41657931	100	+
chr18	41659416	41659571	Stat3_13_P_highdiff:chr18_41659416_41659571	100	+
chr18	41660087	41660740	Stat3_13_P_highdiff:chr18_41660087_41660740	100	+
chr18	41667328	41667573	Stat3_13_P_highdiff:chr18_41667328_41667573	100	+
chr18	41667970	41668273	Stat3_13_P_highdiff:chr18_41667970_41668273	100	+
chr18	41668400	41668599	Stat3_13_P_highdiff:chr18_41668400_41668599	100	+
chr18	41696178	41696661	Stat3_13_P_highdiff:chr18_41696178_41696661	100	+
chr18	41698356	41698615	Stat3_13_P_highdiff:chr18_41698356_41698615	100	+
chr18	41698663	41698907	Stat3_13_P_highdiff:chr18_41698663_41698907	100	+
chr18	41700385	41700706	Stat3_13_P_highdiff:chr18_41700385_41700706	100	+
chr18	41700715	41701249	Stat3_13_P_highdiff:chr18_41700715_41701249	100	+
chr18	41704073	41704260	Stat3_13_P_highdiff:chr18_41704073_41704260	100	+
chr18	41704281	41704287	Stat3_13_P_highdiff:chr18_41704281_41704287	100	+
chr18	41706213	41706951	Stat3_13_P_highdiff:chr18_41706213_41706951	100	+
chr18	41707508	41707786	Stat3_13_P_highdiff:chr18_41707508_41707786	100	+
chr18	41708791	41708988	Stat3_13_P_highdiff:chr18_41708791_41708988	100	+
chr18	41709554	41709776	Stat3_13_P_highdiff:chr18_41709554_41709776	100	+
chr18	41711670	41711806	Stat3_13_P_highdiff:chr18_41711670_41711806	100	+
chr18	41711815	41711945	Stat3_13_P_highdiff:chr18_41711815_41711945	100	+
chr18	41713998	41714204	Stat3_13_P_highdiff:chr18_41713998_41714204	100	+
chr18	41714216	41714534	Stat3_13_P_highdiff:chr18_41714216_41714534	100	+
chr18	41714616	41714823	Stat3_13_P_highdiff:chr18_41714616_41714823	100	+
chr18	41716522	41716786	Stat3_13_P_highdiff:chr18_41716522_41716786	100	+
chr18	41722343	41722839	Stat3_13_P_highdiff:chr18_41722343_41722839	100	+
chr18	41731090	41731287	Stat3_13_P_highdiff:chr18_41731090_41731287	100	+
chr18	41736077	41736278	Stat3_13_P_highdiff:chr18_41736077_41736278	100	+
chr18	41739345	41739547	Stat3_13_P_highdiff:chr18_41739345_41739547	100	+
chr18	41753417	41753444	Stat3_13_P_highdiff:chr18_41753417_41753444	100	+
chr18	41753453	41753456	Stat3_13_P_highdiff:chr18_41753453_41753456	100	+
chr18	41753468	41753804	Stat3_13_P_highdiff:chr18_41753468_41753804	100	+
chr18	41761894	41762208	Stat3_13_P_highdiff:chr18_41761894_41762208	100	+
chr18	41802757	41802872	Stat3_13_P_highdiff:chr18_41802757_41802872	100	+
chr18	41869248	41869524	Stat3_13_P_highdiff:chr18_41869248_41869524	100	+
chr18	41870825	41871073	Stat3_13_P_highdiff:chr18_41870825_41871073	100	+
chr18	41963653	41963924	Stat3_13_P_highdiff:chr18_41963653_41963924	100	+
chr19	564010	564197	Stat3_13_P_highdiff:chr19_564010_564197	100	+
chr3	25118015	25118163	Stat3_13_P_highdiff:chr3_25118015_25118163	100	+
chr4	9368831	9369038	Stat3_13_P_highdiff:chr4_9368831_9369038	100	+
chr4	27843446	27843639	Stat3_13_P_highdiff:chr4_27843446_27843639	100	+
chr4	49310269	49310469	Stat3_13_P_highdiff:chr4_49310269_49310469	100	+
chr4	49312136	49312340	Stat3_13_P_highdiff:chr4_49312136_49312340	100	+
chr4	49313742	49313942	Stat3_13_P_highdiff:chr4_49313742_49313942	100	+
chr4	49324272	49324514	Stat3_13_P_highdiff:chr4_49324272_49324514	100	+
chr4	49515875	49516171	Stat3_13_P_highdiff:chr4_49515875_49516171	100	+
chr5	86560568	86560667	Stat3_13_P_highdiff:chr5_86560568_86560667	100	+
chr5	86560678	86560697	Stat3_13_P_highdiff:chr5_86560678_86560697	100	+
chr5	86560707	86560738	Stat3_13_P_highdiff:chr5_86560707_86560738	100	+
chr5	86560770	86560782	Stat3_13_P_highdiff:chr5_86560770_86560782	100	+
chr5	86560811	86560836	Stat3_13_P_highdiff:chr5_86560811_86560836	100	+
chr5	99131334	99131394	Stat3_13_P_highdiff:chr5_99131334_99131394	100	+
chr5	116850409	116850531	Stat3_13_P_highdiff:chr5_116850409_116850531	100	+
chr7	10439743	10439804	Stat3_13_P_highdiff:chr7_10439743_10439804	100	+
chr7	49340153	49340210	Stat3_13_P_highdiff:chr7_49340153_49340210	100	+
chr7	144950707	144950906	Stat3_13_P_highdiff:chr7_144950707_144950906	100	+
chr8	89717121	89717371	Stat3_13_P_highdiff:chr8_89717121_89717371	100	+
