# Supplementary material for: Cell cycle, oncogenic and tumor suppressor pathways regulate numerous long and macro non-protein-coding RNAs
Source: Genome Biol. 2014 Mar 4;15(3):R48. doi: 10.1186/gb-2014-15-3-r48 (PMC4054595; doi:10.1186/gb-2014-15-3-r48)
Supplement: Additional file 2 — Online supplemental material containing BED formatted files of differentially expressed regions and macroRNAs, as well as CSV tables listing all proximal ncRNA-mRNA pairs regulated in astrocytoma. [file gb-2014-15-3-r48-S2.zip › online_data/bona-fide-nc/CC_G0_G1_highdiff3.hg19.non-coding.intergenic.bed]

chr1	16567631	16567641	CC_G0_G1_highdiff:chr1_16567631_16567641	100	+
chr1	16567666	16567678	CC_G0_G1_highdiff:chr1_16567666_16567678	100	+
chr1	16567695	16567707	CC_G0_G1_highdiff:chr1_16567695_16567707	100	+
chr1	16567893	16567932	CC_G0_G1_highdiff:chr1_16567893_16567932	100	+
chr1	20761386	20761395	CC_G0_G1_highdiff:chr1_20761386_20761395	100	+
chr1	39176564	39176891	CC_G0_G1_highdiff:chr1_39176564_39176891	100	+
chr1	41478235	41478277	CC_G0_G1_highdiff:chr1_41478235_41478277	100	+
chr1	79520224	79520570	CC_G0_G1_highdiff:chr1_79520224_79520570	100	+
chr1	99494614	99494826	CC_G0_G1_highdiff:chr1_99494614_99494826	100	+
chr1	110025023	110025243	CC_G0_G1_highdiff:chr1_110025023_110025243	100	+
chr1	113767308	113767367	CC_G0_G1_highdiff:chr1_113767308_113767367	100	+
chr1	119225393	119225454	CC_G0_G1_highdiff:chr1_119225393_119225454	100	+
chr1	149586270	149586521	CC_G0_G1_highdiff:chr1_149586270_149586521	100	+
chr1	150545624	150546015	CC_G0_G1_highdiff:chr1_150545624_150546015	100	+
chr1	150876370	150876371	CC_G0_G1_highdiff:chr1_150876370_150876371	100	+
chr1	150876689	150876904	CC_G0_G1_highdiff:chr1_150876689_150876904	100	+
chr1	158144360	158145081	CC_G0_G1_highdiff:chr1_158144360_158145081	100	+
chr1	158145142	158145239	CC_G0_G1_highdiff:chr1_158145142_158145239	100	+
chr1	158145254	158145636	CC_G0_G1_highdiff:chr1_158145254_158145636	100	+
chr1	158147545	158147599	CC_G0_G1_highdiff:chr1_158147545_158147599	100	+
chr1	162569633	162569790	CC_G0_G1_highdiff:chr1_162569633_162569790	100	+
chr1	184182674	184182698	CC_G0_G1_highdiff:chr1_184182674_184182698	100	+
chr1	192215722	192215837	CC_G0_G1_highdiff:chr1_192215722_192215837	100	+
chr1	192216617	192216623	CC_G0_G1_highdiff:chr1_192216617_192216623	100	+
chr1	201452626	201452657	CC_G0_G1_highdiff:chr1_201452626_201452657	100	+
chr1	226603524	226603570	CC_G0_G1_highdiff:chr1_226603524_226603570	100	+
chr1	226603579	226603586	CC_G0_G1_highdiff:chr1_226603579_226603586	100	+
chr1	239002082	239002141	CC_G0_G1_highdiff:chr1_239002082_239002141	100	+
chr10	38726343	38726646	CC_G0_G1_highdiff:chr10_38726343_38726646	100	+
chr10	42614347	42614407	CC_G0_G1_highdiff:chr10_42614347_42614407	100	+
chr10	44100152	44100290	CC_G0_G1_highdiff:chr10_44100152_44100290	100	+
chr10	47097472	47097641	CC_G0_G1_highdiff:chr10_47097472_47097641	100	+
chr10	47122011	47122288	CC_G0_G1_highdiff:chr10_47122011_47122288	100	+
chr10	47125302	47125567	CC_G0_G1_highdiff:chr10_47125302_47125567	100	+
chr10	47134027	47134285	CC_G0_G1_highdiff:chr10_47134027_47134285	100	+
chr10	47137163	47137288	CC_G0_G1_highdiff:chr10_47137163_47137288	100	+
chr10	47138327	47138531	CC_G0_G1_highdiff:chr10_47138327_47138531	100	+
chr10	54077802	54078105	CC_G0_G1_highdiff:chr10_54077802_54078105	100	+
chr10	54078191	54078415	CC_G0_G1_highdiff:chr10_54078191_54078415	100	+
chr10	81272330	81272356	CC_G0_G1_highdiff:chr10_81272330_81272356	100	+
chr10	81437219	81437478	CC_G0_G1_highdiff:chr10_81437219_81437478	100	+
chr10	81458170	81458173	CC_G0_G1_highdiff:chr10_81458170_81458173	100	+
chr10	81458188	81458362	CC_G0_G1_highdiff:chr10_81458188_81458362	100	+
chr10	82006495	82006822	CC_G0_G1_highdiff:chr10_82006495_82006822	100	+
chr10	82007453	82007576	CC_G0_G1_highdiff:chr10_82007453_82007576	100	+
chr10	89092130	89092215	CC_G0_G1_highdiff:chr10_89092130_89092215	100	+
chr10	89092290	89092332	CC_G0_G1_highdiff:chr10_89092290_89092332	100	+
chr10	89116108	89116357	CC_G0_G1_highdiff:chr10_89116108_89116357	100	+
chr10	89210980	89211204	CC_G0_G1_highdiff:chr10_89210980_89211204	100	+
chr10	102124591	102124599	CC_G0_G1_highdiff:chr10_102124591_102124599	100	+
chr10	106027222	106027405	CC_G0_G1_highdiff:chr10_106027222_106027405	100	+
chr10	106027417	106027429	CC_G0_G1_highdiff:chr10_106027417_106027429	100	+
chr10	106027439	106027440	CC_G0_G1_highdiff:chr10_106027439_106027440	100	+
chr10	106027886	106028288	CC_G0_G1_highdiff:chr10_106027886_106028288	100	+
chr10	114709923	114710008	CC_G0_G1_highdiff:chr10_114709923_114710008	100	+
chr10	120691575	120691587	CC_G0_G1_highdiff:chr10_120691575_120691587	100	+
chr10	120691595	120691873	CC_G0_G1_highdiff:chr10_120691595_120691873	100	+
chr10	120691882	120691910	CC_G0_G1_highdiff:chr10_120691882_120691910	100	+
chr10	120692076	120692088	CC_G0_G1_highdiff:chr10_120692076_120692088	100	+
chr10	120692093	120692110	CC_G0_G1_highdiff:chr10_120692093_120692110	100	+
chr10	120692114	120692123	CC_G0_G1_highdiff:chr10_120692114_120692123	100	+
chr10	120692127	120692140	CC_G0_G1_highdiff:chr10_120692127_120692140	100	+
chr10	120692168	120692177	CC_G0_G1_highdiff:chr10_120692168_120692177	100	+
chr11	8996175	8996382	CC_G0_G1_highdiff:chr11_8996175_8996382	100	+
chr11	12285334	12285360	CC_G0_G1_highdiff:chr11_12285334_12285360	100	+
chr11	27909723	27910101	CC_G0_G1_highdiff:chr11_27909723_27910101	100	+
chr11	27910380	27910384	CC_G0_G1_highdiff:chr11_27910380_27910384	100	+
chr11	27912619	27912631	CC_G0_G1_highdiff:chr11_27912619_27912631	100	+
chr11	33563355	33563435	CC_G0_G1_highdiff:chr11_33563355_33563435	100	+
chr11	47926819	47926874	CC_G0_G1_highdiff:chr11_47926819_47926874	100	+
chr11	61920635	61920839	CC_G0_G1_highdiff:chr11_61920635_61920839	100	+
chr11	62619958	62620239	CC_G0_G1_highdiff:chr11_62619958_62620239	100	+
chr11	62621476	62621683	CC_G0_G1_highdiff:chr11_62621476_62621683	100	+
chr11	68458643	68458737	CC_G0_G1_highdiff:chr11_68458643_68458737	100	+
chr11	69569377	69569406	CC_G0_G1_highdiff:chr11_69569377_69569406	100	+
chr11	69569411	69569423	CC_G0_G1_highdiff:chr11_69569411_69569423	100	+
chr11	69569435	69569439	CC_G0_G1_highdiff:chr11_69569435_69569439	100	+
chr11	74193589	74193759	CC_G0_G1_highdiff:chr11_74193589_74193759	100	+
chr11	86143124	86143139	CC_G0_G1_highdiff:chr11_86143124_86143139	100	+
chr11	93915548	93915763	CC_G0_G1_highdiff:chr11_93915548_93915763	100	+
chr11	107048256	107048363	CC_G0_G1_highdiff:chr11_107048256_107048363	100	+
chr11	113662088	113662187	CC_G0_G1_highdiff:chr11_113662088_113662187	100	+
chr11	117009298	117009395	CC_G0_G1_highdiff:chr11_117009298_117009395	100	+
chr11	121960184	121960240	CC_G0_G1_highdiff:chr11_121960184_121960240	100	+
chr11	121960264	121960538	CC_G0_G1_highdiff:chr11_121960264_121960538	100	+
chr11	121960871	121961206	CC_G0_G1_highdiff:chr11_121960871_121961206	100	+
chr11	121970214	121970460	CC_G0_G1_highdiff:chr11_121970214_121970460	100	+
chr11	121979681	121979918	CC_G0_G1_highdiff:chr11_121979681_121979918	100	+
chr11	121981628	121981861	CC_G0_G1_highdiff:chr11_121981628_121981861	100	+
chr11	121993406	121993609	CC_G0_G1_highdiff:chr11_121993406_121993609	100	+
chr11	121997602	121997856	CC_G0_G1_highdiff:chr11_121997602_121997856	100	+
chr11	122010361	122010563	CC_G0_G1_highdiff:chr11_122010361_122010563	100	+
chr11	122011983	122012388	CC_G0_G1_highdiff:chr11_122011983_122012388	100	+
chr11	122013718	122013965	CC_G0_G1_highdiff:chr11_122013718_122013965	100	+
chr11	122016237	122016517	CC_G0_G1_highdiff:chr11_122016237_122016517	100	+
chr11	122016990	122017197	CC_G0_G1_highdiff:chr11_122016990_122017197	100	+
chr11	122017224	122017472	CC_G0_G1_highdiff:chr11_122017224_122017472	100	+
chr11	122019906	122020147	CC_G0_G1_highdiff:chr11_122019906_122020147	100	+
chr11	122021631	122022365	CC_G0_G1_highdiff:chr11_122021631_122022365	100	+
chr11	122022374	122022714	CC_G0_G1_highdiff:chr11_122022374_122022714	100	+
chr11	122023775	122024053	CC_G0_G1_highdiff:chr11_122023775_122024053	100	+
chr11	122024104	122024119	CC_G0_G1_highdiff:chr11_122024104_122024119	100	+
chr11	122025507	122025560	CC_G0_G1_highdiff:chr11_122025507_122025560	100	+
chr11	122025569	122025891	CC_G0_G1_highdiff:chr11_122025569_122025891	100	+
chr11	122025943	122026365	CC_G0_G1_highdiff:chr11_122025943_122026365	100	+
chr11	122033732	122034093	CC_G0_G1_highdiff:chr11_122033732_122034093	100	+
chr11	122039514	122039771	CC_G0_G1_highdiff:chr11_122039514_122039771	100	+
chr11	122044093	122044339	CC_G0_G1_highdiff:chr11_122044093_122044339	100	+
chr11	122046495	122046771	CC_G0_G1_highdiff:chr11_122046495_122046771	100	+
chr11	122049112	122049425	CC_G0_G1_highdiff:chr11_122049112_122049425	100	+
chr11	122928128	122928196	CC_G0_G1_highdiff:chr11_122928128_122928196	100	+
chr11	122940641	122941841	CC_G0_G1_highdiff:chr11_122940641_122941841	100	+
chr11	122942456	122942465	CC_G0_G1_highdiff:chr11_122942456_122942465	100	+
chr11	122942487	122942496	CC_G0_G1_highdiff:chr11_122942487_122942496	100	+
chr11	122942498	122942519	CC_G0_G1_highdiff:chr11_122942498_122942519	100	+
chr11	122942532	122942567	CC_G0_G1_highdiff:chr11_122942532_122942567	100	+
chr11	122942576	122943015	CC_G0_G1_highdiff:chr11_122942576_122943015	100	+
chr12	4208685	4208728	CC_G0_G1_highdiff:chr12_4208685_4208728	100	+
chr12	33122696	33122720	CC_G0_G1_highdiff:chr12_33122696_33122720	100	+
chr12	49667116	49667160	CC_G0_G1_highdiff:chr12_49667116_49667160	100	+
chr12	53536647	53536844	CC_G0_G1_highdiff:chr12_53536647_53536844	100	+
chr12	56906487	56906826	CC_G0_G1_highdiff:chr12_56906487_56906826	100	+
chr12	66071652	66071676	CC_G0_G1_highdiff:chr12_66071652_66071676	100	+
chr12	79952487	79952561	CC_G0_G1_highdiff:chr12_79952487_79952561	100	+
chr12	89763454	89763854	CC_G0_G1_highdiff:chr12_89763454_89763854	100	+
chr12	106740793	106740905	CC_G0_G1_highdiff:chr12_106740793_106740905	100	+
chr12	106740962	106741292	CC_G0_G1_highdiff:chr12_106740962_106741292	100	+
chr12	106741300	106741333	CC_G0_G1_highdiff:chr12_106741300_106741333	100	+
chr13	25621821	25621953	CC_G0_G1_highdiff:chr13_25621821_25621953	100	+
chr13	78237854	78238087	CC_G0_G1_highdiff:chr13_78237854_78238087	100	+
chr13	91219195	91219219	CC_G0_G1_highdiff:chr13_91219195_91219219	100	+
chr13	102371724	102371915	CC_G0_G1_highdiff:chr13_102371724_102371915	100	+
chr13	102372171	102372369	CC_G0_G1_highdiff:chr13_102372171_102372369	100	+
chr14	50517178	50517199	CC_G0_G1_highdiff:chr14_50517178_50517199	100	+
chr14	50517342	50517355	CC_G0_G1_highdiff:chr14_50517342_50517355	100	+
chr14	50517359	50517411	CC_G0_G1_highdiff:chr14_50517359_50517411	100	+
chr14	50517413	50517414	CC_G0_G1_highdiff:chr14_50517413_50517414	100	+
chr14	65066814	65066960	CC_G0_G1_highdiff:chr14_65066814_65066960	100	+
chr14	70748878	70748890	CC_G0_G1_highdiff:chr14_70748878_70748890	100	+
chr14	70748908	70748923	CC_G0_G1_highdiff:chr14_70748908_70748923	100	+
chr14	70748931	70748932	CC_G0_G1_highdiff:chr14_70748931_70748932	100	+
chr14	75745412	75745476	CC_G0_G1_highdiff:chr14_75745412_75745476	100	+
chr14	75749273	75749404	CC_G0_G1_highdiff:chr14_75749273_75749404	100	+
chr14	75749406	75749415	CC_G0_G1_highdiff:chr14_75749406_75749415	100	+
chr14	75749431	75749446	CC_G0_G1_highdiff:chr14_75749431_75749446	100	+
chr14	95877478	95877642	CC_G0_G1_highdiff:chr14_95877478_95877642	100	+
chr14	101353248	101353446	CC_G0_G1_highdiff:chr14_101353248_101353446	100	+
chr14	101363655	101363997	CC_G0_G1_highdiff:chr14_101363655_101363997	100	+
chr14	101374151	101374364	CC_G0_G1_highdiff:chr14_101374151_101374364	100	+
chr14	101383788	101384053	CC_G0_G1_highdiff:chr14_101383788_101384053	100	+
chr14	101486874	101487104	CC_G0_G1_highdiff:chr14_101486874_101487104	100	+
chr14	103614843	103614932	CC_G0_G1_highdiff:chr14_103614843_103614932	100	+
chr15	21091976	21092188	CC_G0_G1_highdiff:chr15_21091976_21092188	100	+
chr15	23249369	23249580	CC_G0_G1_highdiff:chr15_23249369_23249580	100	+
chr15	30386009	30386209	CC_G0_G1_highdiff:chr15_30386009_30386209	100	+
chr15	30387051	30387261	CC_G0_G1_highdiff:chr15_30387051_30387261	100	+
chr15	30693504	30693824	CC_G0_G1_highdiff:chr15_30693504_30693824	100	+
chr15	30695061	30695267	CC_G0_G1_highdiff:chr15_30695061_30695267	100	+
chr15	32874893	32874919	CC_G0_G1_highdiff:chr15_32874893_32874919	100	+
chr15	32874922	32875315	CC_G0_G1_highdiff:chr15_32874922_32875315	100	+
chr15	32876153	32876437	CC_G0_G1_highdiff:chr15_32876153_32876437	100	+
chr15	32877444	32877651	CC_G0_G1_highdiff:chr15_32877444_32877651	100	+
chr15	33026870	33027015	CC_G0_G1_highdiff:chr15_33026870_33027015	100	+
chr15	33027605	33027962	CC_G0_G1_highdiff:chr15_33027605_33027962	100	+
chr15	41849099	41849224	CC_G0_G1_highdiff:chr15_41849099_41849224	100	+
chr15	70177003	70177108	CC_G0_G1_highdiff:chr15_70177003_70177108	100	+
chr15	77832145	77832169	CC_G0_G1_highdiff:chr15_77832145_77832169	100	+
chr15	95399047	95399069	CC_G0_G1_highdiff:chr15_95399047_95399069	100	+
chr16	896532	896845	CC_G0_G1_highdiff:chr16_896532_896845	100	+
chr16	896998	897253	CC_G0_G1_highdiff:chr16_896998_897253	100	+
chr16	25465364	25465659	CC_G0_G1_highdiff:chr16_25465364_25465659	100	+
chr16	33503860	33503932	CC_G0_G1_highdiff:chr16_33503860_33503932	100	+
chr16	49203309	49203359	CC_G0_G1_highdiff:chr16_49203309_49203359	100	+
chr16	52690019	52690904	CC_G0_G1_highdiff:chr16_52690019_52690904	100	+
chr16	56643409	56643513	CC_G0_G1_highdiff:chr16_56643409_56643513	100	+
chr16	56652730	56652765	CC_G0_G1_highdiff:chr16_56652730_56652765	100	+
chr16	56667898	56667969	CC_G0_G1_highdiff:chr16_56667898_56667969	100	+
chr16	56718108	56718127	CC_G0_G1_highdiff:chr16_56718108_56718127	100	+
chr16	57333947	57334071	CC_G0_G1_highdiff:chr16_57333947_57334071	100	+
chr16	72763798	72763864	CC_G0_G1_highdiff:chr16_72763798_72763864	100	+
chr16	74646471	74646493	CC_G0_G1_highdiff:chr16_74646471_74646493	100	+
chr16	79494688	79494921	CC_G0_G1_highdiff:chr16_79494688_79494921	100	+
chr16	85284091	85284250	CC_G0_G1_highdiff:chr16_85284091_85284250	100	+
chr16	89224904	89225111	CC_G0_G1_highdiff:chr16_89224904_89225111	100	+
chr17	289702	289768	CC_G0_G1_highdiff:chr17_289702_289768	100	+
chr17	409209	409412	CC_G0_G1_highdiff:chr17_409209_409412	100	+
chr17	2489516	2489620	CC_G0_G1_highdiff:chr17_2489516_2489620	100	+
chr17	16758594	16758790	CC_G0_G1_highdiff:chr17_16758594_16758790	100	+
chr17	20687859	20687957	CC_G0_G1_highdiff:chr17_20687859_20687957	100	+
chr17	20689040	20689046	CC_G0_G1_highdiff:chr17_20689040_20689046	100	+
chr17	20689308	20689836	CC_G0_G1_highdiff:chr17_20689308_20689836	100	+
chr17	20690167	20690867	CC_G0_G1_highdiff:chr17_20690167_20690867	100	+
chr17	20690999	20692370	CC_G0_G1_highdiff:chr17_20690999_20692370	100	+
chr17	20692539	20692783	CC_G0_G1_highdiff:chr17_20692539_20692783	100	+
chr17	27528935	27529181	CC_G0_G1_highdiff:chr17_27528935_27529181	100	+
chr17	27529627	27529987	CC_G0_G1_highdiff:chr17_27529627_27529987	100	+
chr17	33702751	33702966	CC_G0_G1_highdiff:chr17_33702751_33702966	100	+
chr17	33704210	33704431	CC_G0_G1_highdiff:chr17_33704210_33704431	100	+
chr17	33704482	33704484	CC_G0_G1_highdiff:chr17_33704482_33704484	100	+
chr17	33704486	33704501	CC_G0_G1_highdiff:chr17_33704486_33704501	100	+
chr17	33704502	33704524	CC_G0_G1_highdiff:chr17_33704502_33704524	100	+
chr17	33704538	33704565	CC_G0_G1_highdiff:chr17_33704538_33704565	100	+
chr17	33704572	33704591	CC_G0_G1_highdiff:chr17_33704572_33704591	100	+
chr17	35045162	35045176	CC_G0_G1_highdiff:chr17_35045162_35045176	100	+
chr17	35045186	35045195	CC_G0_G1_highdiff:chr17_35045186_35045195	100	+
chr17	35045203	35045212	CC_G0_G1_highdiff:chr17_35045203_35045212	100	+
chr17	39679831	39679868	CC_G0_G1_highdiff:chr17_39679831_39679868	100	+
chr17	40685262	40685467	CC_G0_G1_highdiff:chr17_40685262_40685467	100	+
chr17	43625736	43625737	CC_G0_G1_highdiff:chr17_43625736_43625737	100	+
chr17	43625755	43625776	CC_G0_G1_highdiff:chr17_43625755_43625776	100	+
chr17	43625780	43625817	CC_G0_G1_highdiff:chr17_43625780_43625817	100	+
chr17	43625859	43625862	CC_G0_G1_highdiff:chr17_43625859_43625862	100	+
chr17	43625873	43625923	CC_G0_G1_highdiff:chr17_43625873_43625923	100	+
chr17	43625942	43625959	CC_G0_G1_highdiff:chr17_43625942_43625959	100	+
chr17	43625965	43625979	CC_G0_G1_highdiff:chr17_43625965_43625979	100	+
chr17	66122997	66123031	CC_G0_G1_highdiff:chr17_66122997_66123031	100	+
chr17	66123037	66123044	CC_G0_G1_highdiff:chr17_66123037_66123044	100	+
chr17	66123079	66123088	CC_G0_G1_highdiff:chr17_66123079_66123088	100	+
chr17	66123117	66123129	CC_G0_G1_highdiff:chr17_66123117_66123129	100	+
chr17	66123148	66123160	CC_G0_G1_highdiff:chr17_66123148_66123160	100	+
chr17	66123162	66123186	CC_G0_G1_highdiff:chr17_66123162_66123186	100	+
chr17	66241905	66242104	CC_G0_G1_highdiff:chr17_66241905_66242104	100	+
chr17	67540469	67540700	CC_G0_G1_highdiff:chr17_67540469_67540700	100	+
chr17	70449903	70449956	CC_G0_G1_highdiff:chr17_70449903_70449956	100	+
chr18	10488698	10488714	CC_G0_G1_highdiff:chr18_10488698_10488714	100	+
chr18	14887909	14888148	CC_G0_G1_highdiff:chr18_14887909_14888148	100	+
chr18	14888422	14888731	CC_G0_G1_highdiff:chr18_14888422_14888731	100	+
chr18	25530886	25530929	CC_G0_G1_highdiff:chr18_25530886_25530929	100	+
chr18	64341988	64342038	CC_G0_G1_highdiff:chr18_64341988_64342038	100	+
chr19	11661138	11661166	CC_G0_G1_highdiff:chr19_11661138_11661166	100	+
chr19	13266131	13266362	CC_G0_G1_highdiff:chr19_13266131_13266362	100	+
chr19	39897450	39897486	CC_G0_G1_highdiff:chr19_39897450_39897486	100	+
chr19	39901549	39901741	CC_G0_G1_highdiff:chr19_39901549_39901741	100	+
chr19	48407649	48407657	CC_G0_G1_highdiff:chr19_48407649_48407657	100	+
chr19	48407658	48407753	CC_G0_G1_highdiff:chr19_48407658_48407753	100	+
chr19	48413078	48413129	CC_G0_G1_highdiff:chr19_48413078_48413129	100	+
chr19	48418399	48418406	CC_G0_G1_highdiff:chr19_48418399_48418406	100	+
chr19	48418408	48418494	CC_G0_G1_highdiff:chr19_48418408_48418494	100	+
chr19	48423751	48423758	CC_G0_G1_highdiff:chr19_48423751_48423758	100	+
chr19	48423768	48423855	CC_G0_G1_highdiff:chr19_48423768_48423855	100	+
chr19	48429170	48429221	CC_G0_G1_highdiff:chr19_48429170_48429221	100	+
chr19	48434151	48434158	CC_G0_G1_highdiff:chr19_48434151_48434158	100	+
chr19	48434160	48434255	CC_G0_G1_highdiff:chr19_48434160_48434255	100	+
chr19	48444960	48444995	CC_G0_G1_highdiff:chr19_48444960_48444995	100	+
chr19	48450246	48450366	CC_G0_G1_highdiff:chr19_48450246_48450366	100	+
chr19	48455637	48455644	CC_G0_G1_highdiff:chr19_48455637_48455644	100	+
chr19	48455654	48455757	CC_G0_G1_highdiff:chr19_48455654_48455757	100	+
chr19	48461021	48461140	CC_G0_G1_highdiff:chr19_48461021_48461140	100	+
chr2	10271546	10271551	CC_G0_G1_highdiff:chr2_10271546_10271551	100	+
chr2	32047607	32047659	CC_G0_G1_highdiff:chr2_32047607_32047659	100	+
chr2	40325700	40325899	CC_G0_G1_highdiff:chr2_40325700_40325899	100	+
chr2	40326465	40326717	CC_G0_G1_highdiff:chr2_40326465_40326717	100	+
chr2	40327593	40327944	CC_G0_G1_highdiff:chr2_40327593_40327944	100	+
chr2	40337437	40337680	CC_G0_G1_highdiff:chr2_40337437_40337680	100	+
chr2	40337733	40337964	CC_G0_G1_highdiff:chr2_40337733_40337964	100	+
chr2	40338249	40338542	CC_G0_G1_highdiff:chr2_40338249_40338542	100	+
chr2	60961734	60961971	CC_G0_G1_highdiff:chr2_60961734_60961971	100	+
chr2	66001153	66001220	CC_G0_G1_highdiff:chr2_66001153_66001220	100	+
chr2	89111205	89111370	CC_G0_G1_highdiff:chr2_89111205_89111370	100	+
chr2	112193941	112194131	CC_G0_G1_highdiff:chr2_112193941_112194131	100	+
chr2	112222599	112222808	CC_G0_G1_highdiff:chr2_112222599_112222808	100	+
chr2	113421404	113421460	CC_G0_G1_highdiff:chr2_113421404_113421460	100	+
chr2	114416253	114416380	CC_G0_G1_highdiff:chr2_114416253_114416380	100	+
chr2	126213498	126213744	CC_G0_G1_highdiff:chr2_126213498_126213744	100	+
chr2	158170723	158170833	CC_G0_G1_highdiff:chr2_158170723_158170833	100	+
chr2	189877472	189877478	CC_G0_G1_highdiff:chr2_189877472_189877478	100	+
chr2	198351242	198351304	CC_G0_G1_highdiff:chr2_198351242_198351304	100	+
chr2	204628996	204629017	CC_G0_G1_highdiff:chr2_204628996_204629017	100	+
chr2	204685974	204685998	CC_G0_G1_highdiff:chr2_204685974_204685998	100	+
chr2	208546757	208546906	CC_G0_G1_highdiff:chr2_208546757_208546906	100	+
chr2	213696379	213696581	CC_G0_G1_highdiff:chr2_213696379_213696581	100	+
chr2	228683254	228683314	CC_G0_G1_highdiff:chr2_228683254_228683314	100	+
chr2	231436645	231436873	CC_G0_G1_highdiff:chr2_231436645_231436873	100	+
chr2	239685504	239685768	CC_G0_G1_highdiff:chr2_239685504_239685768	100	+
chr20	11673340	11673388	CC_G0_G1_highdiff:chr20_11673340_11673388	100	+
chr20	19842215	19842618	CC_G0_G1_highdiff:chr20_19842215_19842618	100	+
chr20	30193013	30193085	CC_G0_G1_highdiff:chr20_30193013_30193085	100	+
chr20	30194318	30194394	CC_G0_G1_highdiff:chr20_30194318_30194394	100	+
chr20	31439376	31439757	CC_G0_G1_highdiff:chr20_31439376_31439757	100	+
chr20	32500110	32500128	CC_G0_G1_highdiff:chr20_32500110_32500128	100	+
chr20	38678221	38678420	CC_G0_G1_highdiff:chr20_38678221_38678420	100	+
chr21	14723476	14723761	CC_G0_G1_highdiff:chr21_14723476_14723761	100	+
chr21	24629915	24629939	CC_G0_G1_highdiff:chr21_24629915_24629939	100	+
chr22	27067976	27068199	CC_G0_G1_highdiff:chr22_27067976_27068199	100	+
chr22	27069453	27069655	CC_G0_G1_highdiff:chr22_27069453_27069655	100	+
chr22	27069704	27070018	CC_G0_G1_highdiff:chr22_27069704_27070018	100	+
chr22	27071851	27072081	CC_G0_G1_highdiff:chr22_27071851_27072081	100	+
chr22	46003887	46003897	CC_G0_G1_highdiff:chr22_46003887_46003897	100	+
chr22	46003899	46004164	CC_G0_G1_highdiff:chr22_46003899_46004164	100	+
chr3	5806883	5807076	CC_G0_G1_highdiff:chr3_5806883_5807076	100	+
chr3	12828869	12828891	CC_G0_G1_highdiff:chr3_12828869_12828891	100	+
chr3	15694343	15694545	CC_G0_G1_highdiff:chr3_15694343_15694545	100	+
chr3	36808496	36808607	CC_G0_G1_highdiff:chr3_36808496_36808607	100	+
chr3	36810290	36810293	CC_G0_G1_highdiff:chr3_36810290_36810293	100	+
chr3	44057241	44057450	CC_G0_G1_highdiff:chr3_44057241_44057450	100	+
chr3	44059977	44060280	CC_G0_G1_highdiff:chr3_44059977_44060280	100	+
chr3	44156428	44156885	CC_G0_G1_highdiff:chr3_44156428_44156885	100	+
chr3	45265905	45265955	CC_G0_G1_highdiff:chr3_45265905_45265955	100	+
chr3	57547768	57547790	CC_G0_G1_highdiff:chr3_57547768_57547790	100	+
chr3	82855396	82855633	CC_G0_G1_highdiff:chr3_82855396_82855633	100	+
chr3	87099122	87099304	CC_G0_G1_highdiff:chr3_87099122_87099304	100	+
chr3	87099902	87100145	CC_G0_G1_highdiff:chr3_87099902_87100145	100	+
chr3	87100245	87100341	CC_G0_G1_highdiff:chr3_87100245_87100341	100	+
chr3	95057024	95057232	CC_G0_G1_highdiff:chr3_95057024_95057232	100	+
chr3	95057241	95057250	CC_G0_G1_highdiff:chr3_95057241_95057250	100	+
chr3	137599061	137599097	CC_G0_G1_highdiff:chr3_137599061_137599097	100	+
chr3	137599098	137599107	CC_G0_G1_highdiff:chr3_137599098_137599107	100	+
chr3	137601079	137601300	CC_G0_G1_highdiff:chr3_137601079_137601300	100	+
chr3	145787193	145787202	CC_G0_G1_highdiff:chr3_145787193_145787202	100	+
chr3	145787211	145787226	CC_G0_G1_highdiff:chr3_145787211_145787226	100	+
chr3	149769425	149769431	CC_G0_G1_highdiff:chr3_149769425_149769431	100	+
chr3	149769444	149769462	CC_G0_G1_highdiff:chr3_149769444_149769462	100	+
chr3	149769463	149769472	CC_G0_G1_highdiff:chr3_149769463_149769472	100	+
chr3	149769484	149769642	CC_G0_G1_highdiff:chr3_149769484_149769642	100	+
chr3	149867735	149867876	CC_G0_G1_highdiff:chr3_149867735_149867876	100	+
chr3	156257884	156257928	CC_G0_G1_highdiff:chr3_156257884_156257928	100	+
chr3	163577302	163577361	CC_G0_G1_highdiff:chr3_163577302_163577361	100	+
chr3	164224464	164224533	CC_G0_G1_highdiff:chr3_164224464_164224533	100	+
chr3	169663339	169663406	CC_G0_G1_highdiff:chr3_169663339_169663406	100	+
chr3	169663469	169663572	CC_G0_G1_highdiff:chr3_169663469_169663572	100	+
chr3	187705460	187705669	CC_G0_G1_highdiff:chr3_187705460_187705669	100	+
chr4	1686325	1686470	CC_G0_G1_highdiff:chr4_1686325_1686470	100	+
chr4	11843050	11843250	CC_G0_G1_highdiff:chr4_11843050_11843250	100	+
chr4	19108871	19108880	CC_G0_G1_highdiff:chr4_19108871_19108880	100	+
chr4	28601992	28602331	CC_G0_G1_highdiff:chr4_28601992_28602331	100	+
chr4	28608081	28608323	CC_G0_G1_highdiff:chr4_28608081_28608323	100	+
chr4	28609852	28610136	CC_G0_G1_highdiff:chr4_28609852_28610136	100	+
chr4	28615285	28615579	CC_G0_G1_highdiff:chr4_28615285_28615579	100	+
chr4	28618934	28619229	CC_G0_G1_highdiff:chr4_28618934_28619229	100	+
chr4	28619299	28619508	CC_G0_G1_highdiff:chr4_28619299_28619508	100	+
chr4	28625413	28625622	CC_G0_G1_highdiff:chr4_28625413_28625622	100	+
chr4	58972452	58972512	CC_G0_G1_highdiff:chr4_58972452_58972512	100	+
chr4	67562462	67562680	CC_G0_G1_highdiff:chr4_67562462_67562680	100	+
chr4	69241920	69242040	CC_G0_G1_highdiff:chr4_69241920_69242040	100	+
chr4	69242226	69242233	CC_G0_G1_highdiff:chr4_69242226_69242233	100	+
chr4	69242248	69242407	CC_G0_G1_highdiff:chr4_69242248_69242407	100	+
chr4	74371138	74371162	CC_G0_G1_highdiff:chr4_74371138_74371162	100	+
chr4	74606215	74606222	CC_G0_G1_highdiff:chr4_74606215_74606222	100	+
chr4	77962757	77962811	CC_G0_G1_highdiff:chr4_77962757_77962811	100	+
chr4	77962820	77963055	CC_G0_G1_highdiff:chr4_77962820_77963055	100	+
chr4	77965151	77965259	CC_G0_G1_highdiff:chr4_77965151_77965259	100	+
chr4	77965268	77965384	CC_G0_G1_highdiff:chr4_77965268_77965384	100	+
chr4	77965393	77965433	CC_G0_G1_highdiff:chr4_77965393_77965433	100	+
chr4	77967352	77967703	CC_G0_G1_highdiff:chr4_77967352_77967703	100	+
chr4	84608178	84608285	CC_G0_G1_highdiff:chr4_84608178_84608285	100	+
chr4	84608311	84608320	CC_G0_G1_highdiff:chr4_84608311_84608320	100	+
chr4	100869223	100869242	CC_G0_G1_highdiff:chr4_100869223_100869242	100	+
chr4	114761125	114761205	CC_G0_G1_highdiff:chr4_114761125_114761205	100	+
chr4	114761392	114761393	CC_G0_G1_highdiff:chr4_114761392_114761393	100	+
chr4	114761397	114761414	CC_G0_G1_highdiff:chr4_114761397_114761414	100	+
chr4	128792839	128792848	CC_G0_G1_highdiff:chr4_128792839_128792848	100	+
chr4	139163503	139163562	CC_G0_G1_highdiff:chr4_139163503_139163562	100	+
chr4	141783396	141783639	CC_G0_G1_highdiff:chr4_141783396_141783639	100	+
chr4	141784301	141784357	CC_G0_G1_highdiff:chr4_141784301_141784357	100	+
chr4	141784366	141784509	CC_G0_G1_highdiff:chr4_141784366_141784509	100	+
chr4	141785064	141785378	CC_G0_G1_highdiff:chr4_141785064_141785378	100	+
chr4	141785387	141785401	CC_G0_G1_highdiff:chr4_141785387_141785401	100	+
chr4	141785622	141786004	CC_G0_G1_highdiff:chr4_141785622_141786004	100	+
chr4	156325595	156325653	CC_G0_G1_highdiff:chr4_156325595_156325653	100	+
chr4	177595309	177595515	CC_G0_G1_highdiff:chr4_177595309_177595515	100	+
chr4	177597419	177597647	CC_G0_G1_highdiff:chr4_177597419_177597647	100	+
chr4	177599027	177599389	CC_G0_G1_highdiff:chr4_177599027_177599389	100	+
chr4	177602426	177602714	CC_G0_G1_highdiff:chr4_177602426_177602714	100	+
chr4	177603189	177603386	CC_G0_G1_highdiff:chr4_177603189_177603386	100	+
chr4	177604237	177604436	CC_G0_G1_highdiff:chr4_177604237_177604436	100	+
chr4	177604449	177604688	CC_G0_G1_highdiff:chr4_177604449_177604688	100	+
chr4	178432160	178432233	CC_G0_G1_highdiff:chr4_178432160_178432233	100	+
chr4	184968919	184969051	CC_G0_G1_highdiff:chr4_184968919_184969051	100	+
chr4	188665568	188665601	CC_G0_G1_highdiff:chr4_188665568_188665601	100	+
chr4	189424760	189424804	CC_G0_G1_highdiff:chr4_189424760_189424804	100	+
chr4	189424834	189424995	CC_G0_G1_highdiff:chr4_189424834_189424995	100	+
chr4	189425891	189426175	CC_G0_G1_highdiff:chr4_189425891_189426175	100	+
chr4	189426520	189426856	CC_G0_G1_highdiff:chr4_189426520_189426856	100	+
chr4	189427130	189427494	CC_G0_G1_highdiff:chr4_189427130_189427494	100	+
chr4	189428003	189428211	CC_G0_G1_highdiff:chr4_189428003_189428211	100	+
chr5	9549005	9549311	CC_G0_G1_highdiff:chr5_9549005_9549311	100	+
chr5	14639441	14639534	CC_G0_G1_highdiff:chr5_14639441_14639534	100	+
chr5	15334388	15334578	CC_G0_G1_highdiff:chr5_15334388_15334578	100	+
chr5	21196969	21197111	CC_G0_G1_highdiff:chr5_21196969_21197111	100	+
chr5	25378124	25378148	CC_G0_G1_highdiff:chr5_25378124_25378148	100	+
chr5	25911515	25911707	CC_G0_G1_highdiff:chr5_25911515_25911707	100	+
chr5	25912237	25912479	CC_G0_G1_highdiff:chr5_25912237_25912479	100	+
chr5	40067339	40067358	CC_G0_G1_highdiff:chr5_40067339_40067358	100	+
chr5	70157175	70157441	CC_G0_G1_highdiff:chr5_70157175_70157441	100	+
chr5	83039547	83039645	CC_G0_G1_highdiff:chr5_83039547_83039645	100	+
chr5	97441053	97441146	CC_G0_G1_highdiff:chr5_97441053_97441146	100	+
chr5	97801916	97801955	CC_G0_G1_highdiff:chr5_97801916_97801955	100	+
chr5	97801964	97801982	CC_G0_G1_highdiff:chr5_97801964_97801982	100	+
chr5	120163698	120164062	CC_G0_G1_highdiff:chr5_120163698_120164062	100	+
chr5	130344456	130344851	CC_G0_G1_highdiff:chr5_130344456_130344851	100	+
chr5	135401042	135401305	CC_G0_G1_highdiff:chr5_135401042_135401305	100	+
chr5	135402953	135403161	CC_G0_G1_highdiff:chr5_135402953_135403161	100	+
chr5	137399380	137399583	CC_G0_G1_highdiff:chr5_137399380_137399583	100	+
chr5	137805004	137805079	CC_G0_G1_highdiff:chr5_137805004_137805079	100	+
chr5	156272552	156272601	CC_G0_G1_highdiff:chr5_156272552_156272601	100	+
chr5	160402080	160402132	CC_G0_G1_highdiff:chr5_160402080_160402132	100	+
chr6	1534719	1534980	CC_G0_G1_highdiff:chr6_1534719_1534980	100	+
chr6	26020662	26020712	CC_G0_G1_highdiff:chr6_26020662_26020712	100	+
chr6	26045566	26045636	CC_G0_G1_highdiff:chr6_26045566_26045636	100	+
chr6	26217089	26217147	CC_G0_G1_highdiff:chr6_26217089_26217147	100	+
chr6	26273142	26273143	CC_G0_G1_highdiff:chr6_26273142_26273143	100	+
chr6	27100760	27100796	CC_G0_G1_highdiff:chr6_27100760_27100796	100	+
chr6	27100805	27100816	CC_G0_G1_highdiff:chr6_27100805_27100816	100	+
chr6	27115346	27115352	CC_G0_G1_highdiff:chr6_27115346_27115352	100	+
chr6	27236915	27236935	CC_G0_G1_highdiff:chr6_27236915_27236935	100	+
chr6	27237008	27237117	CC_G0_G1_highdiff:chr6_27237008_27237117	100	+
chr6	27656147	27656360	CC_G0_G1_highdiff:chr6_27656147_27656360	100	+
chr6	27775871	27775898	CC_G0_G1_highdiff:chr6_27775871_27775898	100	+
chr6	27782041	27782079	CC_G0_G1_highdiff:chr6_27782041_27782079	100	+
chr6	27834565	27834569	CC_G0_G1_highdiff:chr6_27834565_27834569	100	+
chr6	30453688	30453697	CC_G0_G1_highdiff:chr6_30453688_30453697	100	+
chr6	30453712	30453716	CC_G0_G1_highdiff:chr6_30453712_30453716	100	+
chr6	30454408	30454578	CC_G0_G1_highdiff:chr6_30454408_30454578	100	+
chr6	30454587	30454677	CC_G0_G1_highdiff:chr6_30454587_30454677	100	+
chr6	34188092	34188277	CC_G0_G1_highdiff:chr6_34188092_34188277	100	+
chr6	64153485	64153673	CC_G0_G1_highdiff:chr6_64153485_64153673	100	+
chr6	71875892	71876096	CC_G0_G1_highdiff:chr6_71875892_71876096	100	+
chr6	71876143	71876494	CC_G0_G1_highdiff:chr6_71876143_71876494	100	+
chr6	77681719	77681743	CC_G0_G1_highdiff:chr6_77681719_77681743	100	+
chr6	98259413	98259472	CC_G0_G1_highdiff:chr6_98259413_98259472	100	+
chr6	113186336	113186390	CC_G0_G1_highdiff:chr6_113186336_113186390	100	+
chr6	116032087	116032284	CC_G0_G1_highdiff:chr6_116032087_116032284	100	+
chr6	145672954	145673001	CC_G0_G1_highdiff:chr6_145672954_145673001	100	+
chr6	148387443	148387636	CC_G0_G1_highdiff:chr6_148387443_148387636	100	+
chr6	155018417	155018456	CC_G0_G1_highdiff:chr6_155018417_155018456	100	+
chr6	155018457	155018466	CC_G0_G1_highdiff:chr6_155018457_155018466	100	+
chr6	164459421	164459430	CC_G0_G1_highdiff:chr6_164459421_164459430	100	+
chr7	10269291	10269359	CC_G0_G1_highdiff:chr7_10269291_10269359	100	+
chr7	19037861	19038132	CC_G0_G1_highdiff:chr7_19037861_19038132	100	+
chr7	53933145	53933411	CC_G0_G1_highdiff:chr7_53933145_53933411	100	+
chr7	56371474	56371678	CC_G0_G1_highdiff:chr7_56371474_56371678	100	+
chr7	64196229	64196310	CC_G0_G1_highdiff:chr7_64196229_64196310	100	+
chr7	80617078	80617126	CC_G0_G1_highdiff:chr7_80617078_80617126	100	+
chr7	80617132	80617139	CC_G0_G1_highdiff:chr7_80617132_80617139	100	+
chr7	83587327	83587574	CC_G0_G1_highdiff:chr7_83587327_83587574	100	+
chr7	89150019	89150043	CC_G0_G1_highdiff:chr7_89150019_89150043	100	+
chr7	89648106	89648130	CC_G0_G1_highdiff:chr7_89648106_89648130	100	+
chr7	95177766	95177819	CC_G0_G1_highdiff:chr7_95177766_95177819	100	+
chr7	100770310	100770369	CC_G0_G1_highdiff:chr7_100770310_100770369	100	+
chr7	106272172	106272184	CC_G0_G1_highdiff:chr7_106272172_106272184	100	+
chr7	106272199	106272224	CC_G0_G1_highdiff:chr7_106272199_106272224	100	+
chr7	106272225	106272237	CC_G0_G1_highdiff:chr7_106272225_106272237	100	+
chr7	106272253	106272265	CC_G0_G1_highdiff:chr7_106272253_106272265	100	+
chr7	106272278	106272287	CC_G0_G1_highdiff:chr7_106272278_106272287	100	+
chr7	106272343	106272352	CC_G0_G1_highdiff:chr7_106272343_106272352	100	+
chr7	106272362	106272375	CC_G0_G1_highdiff:chr7_106272362_106272375	100	+
chr7	106272404	106272413	CC_G0_G1_highdiff:chr7_106272404_106272413	100	+
chr7	106272419	106272433	CC_G0_G1_highdiff:chr7_106272419_106272433	100	+
chr7	106272478	106272507	CC_G0_G1_highdiff:chr7_106272478_106272507	100	+
chr7	106272510	106272519	CC_G0_G1_highdiff:chr7_106272510_106272519	100	+
chr7	106272526	106272558	CC_G0_G1_highdiff:chr7_106272526_106272558	100	+
chr7	106272788	106272812	CC_G0_G1_highdiff:chr7_106272788_106272812	100	+
chr7	106272825	106272839	CC_G0_G1_highdiff:chr7_106272825_106272839	100	+
chr7	106272844	106272853	CC_G0_G1_highdiff:chr7_106272844_106272853	100	+
chr7	106272886	106272898	CC_G0_G1_highdiff:chr7_106272886_106272898	100	+
chr7	106272905	106273176	CC_G0_G1_highdiff:chr7_106272905_106273176	100	+
chr7	121038821	121038853	CC_G0_G1_highdiff:chr7_121038821_121038853	100	+
chr7	121039190	121039414	CC_G0_G1_highdiff:chr7_121039190_121039414	100	+
chr7	123010597	123010621	CC_G0_G1_highdiff:chr7_123010597_123010621	100	+
chr7	128552425	128552713	CC_G0_G1_highdiff:chr7_128552425_128552713	100	+
chr7	128554117	128554122	CC_G0_G1_highdiff:chr7_128554117_128554122	100	+
chr7	130565466	130565678	CC_G0_G1_highdiff:chr7_130565466_130565678	100	+
chr7	130566244	130566666	CC_G0_G1_highdiff:chr7_130566244_130566666	100	+
chr7	130570101	130570395	CC_G0_G1_highdiff:chr7_130570101_130570395	100	+
chr7	130571401	130571628	CC_G0_G1_highdiff:chr7_130571401_130571628	100	+
chr7	130580305	130580545	CC_G0_G1_highdiff:chr7_130580305_130580545	100	+
chr7	130581022	130581364	CC_G0_G1_highdiff:chr7_130581022_130581364	100	+
chr7	130594845	130595043	CC_G0_G1_highdiff:chr7_130594845_130595043	100	+
chr7	130595494	130595737	CC_G0_G1_highdiff:chr7_130595494_130595737	100	+
chr8	2720231	2720400	CC_G0_G1_highdiff:chr8_2720231_2720400	100	+
chr8	2720409	2720453	CC_G0_G1_highdiff:chr8_2720409_2720453	100	+
chr8	30094872	30094877	CC_G0_G1_highdiff:chr8_30094872_30094877	100	+
chr8	32622840	32623158	CC_G0_G1_highdiff:chr8_32622840_32623158	100	+
chr8	32623167	32623515	CC_G0_G1_highdiff:chr8_32623167_32623515	100	+
chr8	32623676	32624313	CC_G0_G1_highdiff:chr8_32623676_32624313	100	+
chr8	32624391	32624786	CC_G0_G1_highdiff:chr8_32624391_32624786	100	+
chr8	33826823	33827073	CC_G0_G1_highdiff:chr8_33826823_33827073	100	+
chr8	33827398	33827435	CC_G0_G1_highdiff:chr8_33827398_33827435	100	+
chr8	57013580	57013749	CC_G0_G1_highdiff:chr8_57013580_57013749	100	+
chr8	57013753	57013757	CC_G0_G1_highdiff:chr8_57013753_57013757	100	+
chr8	65768183	65768243	CC_G0_G1_highdiff:chr8_65768183_65768243	100	+
chr8	92486876	92486928	CC_G0_G1_highdiff:chr8_92486876_92486928	100	+
chr8	96486952	96487018	CC_G0_G1_highdiff:chr8_96486952_96487018	100	+
chr8	99964332	99964613	CC_G0_G1_highdiff:chr8_99964332_99964613	100	+
chr8	99964731	99964955	CC_G0_G1_highdiff:chr8_99964731_99964955	100	+
chr8	101982316	101982334	CC_G0_G1_highdiff:chr8_101982316_101982334	100	+
chr8	101982353	101982371	CC_G0_G1_highdiff:chr8_101982353_101982371	100	+
chr8	101982379	101982388	CC_G0_G1_highdiff:chr8_101982379_101982388	100	+
chr8	101982392	101982487	CC_G0_G1_highdiff:chr8_101982392_101982487	100	+
chr9	6279154	6279226	CC_G0_G1_highdiff:chr9_6279154_6279226	100	+
chr9	21444368	21444754	CC_G0_G1_highdiff:chr9_21444368_21444754	100	+
chr9	21448617	21448940	CC_G0_G1_highdiff:chr9_21448617_21448940	100	+
chr9	21448988	21449179	CC_G0_G1_highdiff:chr9_21448988_21449179	100	+
chr9	21450827	21451023	CC_G0_G1_highdiff:chr9_21450827_21451023	100	+
chr9	21451528	21451917	CC_G0_G1_highdiff:chr9_21451528_21451917	100	+
chr9	21452410	21452689	CC_G0_G1_highdiff:chr9_21452410_21452689	100	+
chr9	21453133	21453166	CC_G0_G1_highdiff:chr9_21453133_21453166	100	+
chr9	21453178	21453443	CC_G0_G1_highdiff:chr9_21453178_21453443	100	+
chr9	21454060	21454490	CC_G0_G1_highdiff:chr9_21454060_21454490	100	+
chr9	21454513	21454989	CC_G0_G1_highdiff:chr9_21454513_21454989	100	+
chr9	21455300	21455482	CC_G0_G1_highdiff:chr9_21455300_21455482	100	+
chr9	21476479	21476686	CC_G0_G1_highdiff:chr9_21476479_21476686	100	+
chr9	21477169	21477430	CC_G0_G1_highdiff:chr9_21477169_21477430	100	+
chr9	21491937	21492288	CC_G0_G1_highdiff:chr9_21491937_21492288	100	+
chr9	21500008	21500394	CC_G0_G1_highdiff:chr9_21500008_21500394	100	+
chr9	21500838	21501072	CC_G0_G1_highdiff:chr9_21500838_21501072	100	+
chr9	21501526	21501729	CC_G0_G1_highdiff:chr9_21501526_21501729	100	+
chr9	21502250	21502531	CC_G0_G1_highdiff:chr9_21502250_21502531	100	+
chr9	21504169	21504427	CC_G0_G1_highdiff:chr9_21504169_21504427	100	+
chr9	21504545	21504849	CC_G0_G1_highdiff:chr9_21504545_21504849	100	+
chr9	21507092	21507333	CC_G0_G1_highdiff:chr9_21507092_21507333	100	+
chr9	21508080	21508282	CC_G0_G1_highdiff:chr9_21508080_21508282	100	+
chr9	21509233	21509442	CC_G0_G1_highdiff:chr9_21509233_21509442	100	+
chr9	21510395	21510672	CC_G0_G1_highdiff:chr9_21510395_21510672	100	+
chr9	21511469	21512074	CC_G0_G1_highdiff:chr9_21511469_21512074	100	+
chr9	21514383	21514788	CC_G0_G1_highdiff:chr9_21514383_21514788	100	+
chr9	21515193	21515407	CC_G0_G1_highdiff:chr9_21515193_21515407	100	+
chr9	21515559	21515740	CC_G0_G1_highdiff:chr9_21515559_21515740	100	+
chr9	21517691	21518251	CC_G0_G1_highdiff:chr9_21517691_21518251	100	+
chr9	21519669	21520151	CC_G0_G1_highdiff:chr9_21519669_21520151	100	+
chr9	21531028	21531051	CC_G0_G1_highdiff:chr9_21531028_21531051	100	+
chr9	21531087	21531956	CC_G0_G1_highdiff:chr9_21531087_21531956	100	+
chr9	21533372	21534034	CC_G0_G1_highdiff:chr9_21533372_21534034	100	+
chr9	21534851	21535163	CC_G0_G1_highdiff:chr9_21534851_21535163	100	+
chr9	21535350	21536103	CC_G0_G1_highdiff:chr9_21535350_21536103	100	+
chr9	21536412	21536608	CC_G0_G1_highdiff:chr9_21536412_21536608	100	+
chr9	21542002	21542245	CC_G0_G1_highdiff:chr9_21542002_21542245	100	+
chr9	21542771	21543281	CC_G0_G1_highdiff:chr9_21542771_21543281	100	+
chr9	21543290	21543312	CC_G0_G1_highdiff:chr9_21543290_21543312	100	+
chr9	21543359	21543742	CC_G0_G1_highdiff:chr9_21543359_21543742	100	+
chr9	21544206	21544302	CC_G0_G1_highdiff:chr9_21544206_21544302	100	+
chr9	21544717	21545064	CC_G0_G1_highdiff:chr9_21544717_21545064	100	+
chr9	21545168	21545810	CC_G0_G1_highdiff:chr9_21545168_21545810	100	+
chr9	21545818	21545968	CC_G0_G1_highdiff:chr9_21545818_21545968	100	+
chr9	21545977	21546211	CC_G0_G1_highdiff:chr9_21545977_21546211	100	+
chr9	21546861	21546911	CC_G0_G1_highdiff:chr9_21546861_21546911	100	+
chr9	21546932	21547787	CC_G0_G1_highdiff:chr9_21546932_21547787	100	+
chr9	21548481	21548945	CC_G0_G1_highdiff:chr9_21548481_21548945	100	+
chr9	21549148	21549733	CC_G0_G1_highdiff:chr9_21549148_21549733	100	+
chr9	21550637	21550924	CC_G0_G1_highdiff:chr9_21550637_21550924	100	+
chr9	21550954	21550994	CC_G0_G1_highdiff:chr9_21550954_21550994	100	+
chr9	21551011	21551139	CC_G0_G1_highdiff:chr9_21551011_21551139	100	+
chr9	21551163	21551278	CC_G0_G1_highdiff:chr9_21551163_21551278	100	+
chr9	21551404	21551985	CC_G0_G1_highdiff:chr9_21551404_21551985	100	+
chr9	21552091	21552620	CC_G0_G1_highdiff:chr9_21552091_21552620	100	+
chr9	21552629	21553125	CC_G0_G1_highdiff:chr9_21552629_21553125	100	+
chr9	21553889	21555150	CC_G0_G1_highdiff:chr9_21553889_21555150	100	+
chr9	21555347	21555788	CC_G0_G1_highdiff:chr9_21555347_21555788	100	+
chr9	21555803	21557818	CC_G0_G1_highdiff:chr9_21555803_21557818	100	+
chr9	21558058	21559197	CC_G0_G1_highdiff:chr9_21558058_21559197	100	+
chr9	35854844	35854876	CC_G0_G1_highdiff:chr9_35854844_35854876	100	+
chr9	66546263	66546548	CC_G0_G1_highdiff:chr9_66546263_66546548	100	+
chr9	69100787	69100862	CC_G0_G1_highdiff:chr9_69100787_69100862	100	+
chr9	69100876	69100883	CC_G0_G1_highdiff:chr9_69100876_69100883	100	+
chr9	69108059	69108368	CC_G0_G1_highdiff:chr9_69108059_69108368	100	+
chr9	124095121	124095135	CC_G0_G1_highdiff:chr9_124095121_124095135	100	+
chrX	25663831	25663838	CC_G0_G1_highdiff:chrX_25663831_25663838	100	+
chrX	118088348	118088372	CC_G0_G1_highdiff:chrX_118088348_118088372	100	+
